# Supplementary material for: The Language of Innovation
Source: PLoS One. 2020 Apr 30;15(4):e0230107. doi: 10.1371/journal.pone.0230107 (PMC7194493; doi:10.1371/journal.pone.0230107)
Supplement: S2 File — (GZ) [file pone.0230107.s002.tar.gz › 1980-1984/V2Run_3_VS_4500_embeddings1980-1984ED32.txt]

1.321504265069961548e-01 -2.514143288135528564e-01 1.497265845537185669e-01 1.572732329368591309e-01 2.412634044885635376e-01 1.099107712507247925e-01 2.075871527194976807e-01 2.555855810642242432e-01 -2.240303158760070801e-02 5.131395533680915833e-02 -2.253743410110473633e-01 -1.453307867050170898e-01 2.247435301542282104e-01 1.297331005334854126e-01 -1.229972615838050842e-01 1.877114474773406982e-01 -1.989806741476058960e-01 2.615283615887165070e-02 -1.061703115701675415e-01 2.713127061724662781e-02 5.220381170511245728e-02 1.413806229829788208e-01 2.391626872122287750e-02 -3.893104791641235352e-01 2.151706665754318237e-01 2.644385099411010742e-01 1.557253748178482056e-01 2.167438715696334839e-01 -2.109099477529525757e-01 -3.421395644545555115e-02 1.855939775705337524e-01 7.764345407485961914e-02
-3.410024568438529968e-02 8.801952749490737915e-02 8.183629810810089111e-02 -1.362565159797668457e-01 2.300037741661071777e-01 8.755023777484893799e-02 1.363360285758972168e-01 5.812351778149604797e-02 1.156558990478515625e-01 2.165567427873611450e-01 -7.209462672472000122e-02 -4.559518098831176758e-01 -1.083849221467971802e-01 1.589545756578445435e-01 -2.324705198407173157e-02 2.372861281037330627e-02 -9.822408109903335571e-02 2.315831780433654785e-01 -1.635556295514106750e-02 -2.755682356655597687e-02 1.646109670400619507e-01 6.151283979415893555e-01 2.527594193816184998e-02 -2.478896453976631165e-02 4.078078269958496094e-02 -6.629917770624160767e-02 1.672064512968063354e-01 -7.222829014062881470e-02 -1.181371212005615234e-01 7.392839342355728149e-02 1.206238195300102234e-01 1.660419702529907227e-01
5.972245335578918457e-02 -4.878053814172744751e-02 3.848469555377960205e-01 1.475820094347000122e-01 2.621421813964843750e-01 1.772685497999191284e-01 -7.792233675718307495e-02 5.098168179392814636e-02 1.539796125143766403e-03 -1.318178027868270874e-01 5.734438076615333557e-02 -2.004944980144500732e-01 -2.497113943099975586e-01 2.333728522062301636e-01 2.428462728857994080e-02 -2.732152305543422699e-02 -2.467379868030548096e-01 -6.407874822616577148e-02 -9.330318868160247803e-02 -1.512131839990615845e-01 8.905996382236480713e-02 4.082369208335876465e-01 -1.809545904397964478e-01 2.103820890188217163e-01 1.543139070272445679e-01 1.479925364255905151e-01 -4.465813748538494110e-03 3.660705313086509705e-02 -1.845898181200027466e-01 8.785874396562576294e-02 2.842243015766143799e-01 1.361299306154251099e-01
1.653999537229537964e-01 3.583882749080657959e-02 4.460808932781219482e-01 -6.720311194658279419e-02 3.773585855960845947e-01 1.637241840362548828e-01 3.290640935301780701e-02 1.002950668334960938e-01 -1.588904261589050293e-01 -1.329331751912832260e-02 -1.123155280947685242e-01 -2.689798176288604736e-01 -6.165344640612602234e-02 2.416029456071555614e-04 1.423373669385910034e-01 -1.754337847232818604e-01 -5.388591904193162918e-03 -1.439204514026641846e-01 -3.174945339560508728e-02 1.640580594539642334e-01 1.273103803396224976e-01 2.280248701572418213e-01 2.880058884620666504e-01 1.639265418052673340e-01 6.636821478605270386e-02 -3.164071962237358093e-02 1.462687551975250244e-01 1.925137341022491455e-01 -1.384201198816299438e-01 1.347726434469223022e-01 3.072502911090850830e-01 -2.131214365363121033e-03
1.302876025438308716e-01 2.100476995110511780e-02 3.403362333774566650e-01 3.917889669537544250e-03 1.877452880144119263e-01 2.117650359869003296e-01 1.682608425617218018e-01 2.539339065551757812e-01 -8.395300060510635376e-02 7.322914432734251022e-03 3.335848078131675720e-02 -3.998132348060607910e-01 -3.065205216407775879e-01 -1.670876890420913696e-01 -1.151779219508171082e-01 1.134860664606094360e-01 9.985700249671936035e-02 -7.464946061372756958e-02 1.164423301815986633e-01 5.675354599952697754e-02 -3.760638833045959473e-02 3.729578554630279541e-01 2.827681601047515869e-01 6.223935633897781372e-02 1.937048584222793579e-01 1.977585107088088989e-01 3.224350977689027786e-03 3.886881843209266663e-02 -1.715569198131561279e-01 6.360170245170593262e-02 5.868064239621162415e-03 9.716000407934188843e-02
2.376770824193954468e-01 2.732498049736022949e-01 8.258193731307983398e-02 9.143306314945220947e-02 1.188197210431098938e-01 -1.037396639585494995e-01 -5.733443889766931534e-03 2.954795360565185547e-01 -1.138867363333702087e-01 -3.281096220016479492e-01 -2.716289460659027100e-01 -2.566221654415130615e-01 -2.468715906143188477e-01 -5.792868137359619141e-02 1.614702194929122925e-01 8.482065051794052124e-02 -2.515327334403991699e-01 8.238016813993453979e-02 5.918091163039207458e-02 1.262124814093112946e-02 1.096285656094551086e-01 3.602491021156311035e-01 2.164606750011444092e-01 -5.803491920232772827e-02 1.392529755830764771e-01 8.787026256322860718e-02 8.377274125814437866e-02 4.532018676400184631e-02 -2.431577891111373901e-01 3.500885516405105591e-02 1.458367109298706055e-01 8.339881896972656250e-03
-1.887115985155105591e-01 -1.994237303733825684e-01 2.495315819978713989e-01 -8.575496077537536621e-02 5.494604632258415222e-02 1.683902740478515625e-02 1.454467326402664185e-01 4.980356246232986450e-02 -1.357032917439937592e-02 1.215378716588020325e-01 -1.748912930488586426e-01 -7.482320070266723633e-02 1.836422830820083618e-01 -3.933789730072021484e-01 -5.191348493099212646e-02 -1.435659229755401611e-01 -2.354411780834197998e-01 -1.994212418794631958e-01 9.372203052043914795e-02 3.888941183686256409e-02 2.483174949884414673e-01 2.683023512363433838e-01 1.621200144290924072e-01 -2.271441668272018433e-01 2.010030299425125122e-01 6.455564498901367188e-02 1.208256483078002930e-01 -3.235049173235893250e-02 -4.107072576880455017e-02 1.476674079895019531e-01 2.209262102842330933e-01 3.400046527385711670e-01
-1.257746964693069458e-01 -3.921836614608764648e-01 3.084278702735900879e-01 1.336760371923446655e-01 -2.792642824351787567e-02 -1.284930258989334106e-01 -4.965687170624732971e-02 9.406349807977676392e-02 -1.413969248533248901e-01 3.947020042687654495e-03 -1.373731940984725952e-01 -2.178281396627426147e-01 -3.468149900436401367e-02 -2.960246205329895020e-01 -4.223021492362022400e-02 -2.867619395256042480e-01 -3.423367142677307129e-01 -1.035936176776885986e-01 7.113310974091291428e-03 5.092905834317207336e-02 7.305888086557388306e-02 2.696481943130493164e-01 1.160046681761741638e-01 -3.017950803041458130e-02 3.448221459984779358e-02 1.361984759569168091e-01 2.114937752485275269e-01 1.033911667764186859e-02 -5.669840425252914429e-02 6.016510725021362305e-02 1.407602280378341675e-01 3.396817743778228760e-01
4.185061156749725342e-02 3.574885427951812744e-02 1.500668972730636597e-01 5.813236162066459656e-02 2.176419347524642944e-01 1.024482101202011108e-01 1.636941432952880859e-01 2.056049704551696777e-01 2.198794931173324585e-01 9.402403235435485840e-02 -4.105858504772186279e-02 -5.855939388275146484e-01 -2.560209715738892555e-03 -5.020774900913238525e-02 1.536087542772293091e-01 -1.160352956503629684e-02 8.506704121828079224e-02 1.595322489738464355e-01 1.417027413845062256e-02 -1.411845237016677856e-01 4.874582588672637939e-02 4.238123893737792969e-01 2.105812281370162964e-01 -2.616893267259001732e-03 3.085933439433574677e-02 8.346173167228698730e-02 1.344631463289260864e-01 1.541257053613662720e-01 -2.308793663978576660e-01 4.065960180014371872e-03 1.570639312267303467e-01 9.580019116401672363e-02
-2.082128077745437622e-01 -3.872905671596527100e-02 1.423231363296508789e-01 4.648618027567863464e-02 2.048950344324111938e-01 1.404675841331481934e-01 2.134122252464294434e-01 1.456623971462249756e-01 3.053457140922546387e-01 9.540695697069168091e-02 -4.906431958079338074e-02 -5.708786845207214355e-01 4.549894947558641434e-03 -9.175748378038406372e-02 4.783174768090248108e-02 -5.489971861243247986e-02 -2.475833892822265625e-02 9.237994253635406494e-02 6.949546188116073608e-02 1.012287661433219910e-01 1.429027765989303589e-01 4.301679134368896484e-01 2.276751846075057983e-01 -4.297825321555137634e-02 -2.747869864106178284e-02 2.508012950420379639e-02 1.060929596424102783e-01 1.188094094395637512e-01 -1.330462992191314697e-01 -1.255425810813903809e-01 9.740306064486503601e-03 1.272000819444656372e-01
1.481300890445709229e-01 -5.159824714064598083e-02 1.702910959720611572e-01 2.546794712543487549e-01 9.013658016920089722e-02 3.075095117092132568e-01 1.163242533802986145e-01 -8.767868392169475555e-03 -1.334791481494903564e-01 1.446699500083923340e-01 -9.732813388109207153e-02 -1.681363284587860107e-01 -1.179868280887603760e-01 -4.106038212776184082e-01 -6.124791502952575684e-02 -1.120158731937408447e-01 -1.848577708005905151e-01 3.281922638416290283e-01 -9.847794473171234131e-02 4.547436721622943878e-03 1.591119542717933655e-02 1.732384413480758667e-01 -2.902324311435222626e-02 -3.401355743408203125e-01 1.720774322748184204e-01 -6.797741353511810303e-02 -1.808797121047973633e-01 2.375249750912189484e-02 1.706543192267417908e-02 2.867623567581176758e-01 2.020349949598312378e-01 -2.607564069330692291e-02
-8.435388654470443726e-02 1.402449887245893478e-02 1.557390857487916946e-02 1.817798614501953125e-01 3.187921345233917236e-01 1.348075568675994873e-01 6.206384673714637756e-02 9.459528326988220215e-02 3.231495916843414307e-01 -6.948582828044891357e-02 7.466258853673934937e-02 -4.341825246810913086e-01 -1.144002750515937805e-01 4.050667956471443176e-02 -3.070832416415214539e-02 -1.759350001811981201e-01 1.294804662466049194e-01 2.817695140838623047e-01 -2.800083020702004433e-03 8.595571666955947876e-02 2.068650722503662109e-01 4.276126921176910400e-01 7.138099521398544312e-02 -1.057150214910507202e-01 2.401379495859146118e-01 4.243591427803039551e-02 1.463007926940917969e-01 1.581380842253565788e-03 -3.381235152482986450e-02 9.406683593988418579e-02 4.517148062586784363e-02 1.960985660552978516e-01
6.232656165957450867e-02 1.105009466409683228e-01 6.691446993499994278e-03 2.373937219381332397e-01 3.683573901653289795e-01 2.817521989345550537e-02 1.633869856595993042e-01 2.238245122134685516e-02 -1.018683239817619324e-01 1.058749184012413025e-01 -1.119238361716270447e-01 -3.361809551715850830e-01 -3.488156199455261230e-02 2.690728604793548584e-01 1.281908154487609863e-02 -2.821451127529144287e-01 7.223010808229446411e-02 9.046256542205810547e-02 -8.474852889776229858e-02 -2.736368216574192047e-02 1.861297190189361572e-01 4.029842913150787354e-01 2.650102414190769196e-02 -1.071721315383911133e-01 1.961605697870254517e-01 -2.823459729552268982e-02 8.838751167058944702e-02 -2.878713607788085938e-02 -1.234019473195075989e-01 3.606043457984924316e-01 1.178116872906684875e-01 1.602749973535537720e-01
1.184407994151115417e-01 -1.617471426725387573e-01 4.860757887363433838e-01 -6.127801164984703064e-02 3.379385769367218018e-01 6.424710154533386230e-02 -2.588428929448127747e-02 1.072916090488433838e-01 -4.486875236034393311e-02 -7.553809881210327148e-02 -2.193134650588035583e-02 -4.105312824249267578e-01 -1.199862509965896606e-01 1.396171152591705322e-01 1.733606457710266113e-01 1.631883718073368073e-02 1.785030029714107513e-02 -1.344185024499893188e-01 4.819370061159133911e-02 -1.279387027025222778e-01 -3.501890972256660461e-02 3.167074918746948242e-01 -2.001031301915645599e-02 1.309924721717834473e-01 1.350465863943099976e-01 1.865505576133728027e-01 2.911967039108276367e-02 -2.674385719001293182e-02 -1.759417206048965454e-01 1.677450239658355713e-01 1.570930033922195435e-01 2.319181114435195923e-01
-5.444990471005439758e-02 -7.470951974391937256e-02 1.654800921678543091e-01 2.052231281995773315e-01 -7.461991161108016968e-02 2.130149900913238525e-01 2.155479341745376587e-01 1.513903727754950523e-03 -4.660444334149360657e-02 -1.639704592525959015e-02 -2.963186502456665039e-01 -5.318980216979980469e-01 -2.232488244771957397e-02 1.160029619932174683e-01 -2.148236334323883057e-02 -1.782827377319335938e-01 -7.993858307600021362e-02 -2.179442942142486572e-01 2.584805712103843689e-03 4.361540195532143116e-04 -2.059354633092880249e-02 2.660121619701385498e-01 3.614918291568756104e-01 1.097005233168601990e-01 9.701808542013168335e-02 1.107658520340919495e-01 5.310176685452461243e-02 -2.011970430612564087e-02 -1.781910359859466553e-01 7.269015163183212280e-02 2.586721777915954590e-01 9.239663928747177124e-02
6.524280458688735962e-02 1.325968950986862183e-01 -3.367491438984870911e-02 3.461996912956237793e-01 3.428727686405181885e-01 9.563932567834854126e-02 1.044082269072532654e-01 9.783745557069778442e-02 5.780854821205139160e-02 3.744127927348017693e-03 -2.155511379241943359e-01 -4.316901266574859619e-01 -8.150898665189743042e-02 1.099154055118560791e-01 8.739621378481388092e-03 -2.890298068523406982e-01 1.213431954383850098e-01 4.067146033048629761e-02 2.601493149995803833e-02 5.319550633430480957e-02 1.976482942700386047e-02 3.068084418773651123e-01 1.135005205869674683e-01 -8.708762377500534058e-02 2.911124527454376221e-01 1.781565509736537933e-02 9.139486402273178101e-02 5.143659189343452454e-02 -6.246639415621757507e-02 3.095282018184661865e-01 1.147947385907173157e-01 1.662930101156234741e-01
9.291933965869247913e-04 -1.740724220871925354e-02 2.770481109619140625e-01 1.410233676433563232e-01 3.628980517387390137e-01 1.050551384687423706e-01 -5.503150448203086853e-02 9.155922383069992065e-02 -1.407083868980407715e-01 -2.550148367881774902e-01 -7.678130269050598145e-02 -4.902756512165069580e-01 -7.695074379444122314e-02 1.267510205507278442e-01 1.828458458185195923e-01 -1.086595728993415833e-01 -4.529656097292900085e-02 -3.557955846190452576e-02 -5.072136968374252319e-02 -2.495284974575042725e-01 -7.954868674278259277e-02 2.354631274938583374e-01 1.268193125724792480e-02 2.099831700325012207e-01 -1.040429994463920593e-02 3.461880981922149658e-02 3.233291208744049072e-02 1.663084924221038818e-01 -6.032436713576316833e-02 1.960525810718536377e-01 3.229729235172271729e-01 -2.997074974700808525e-03
1.530053317546844482e-01 -1.900174021720886230e-01 1.591004729270935059e-01 2.744784057140350342e-01 -2.246084436774253845e-02 2.051323801279067993e-01 2.105678021907806396e-01 2.613874897360801697e-02 7.629852741956710815e-03 1.061717048287391663e-02 2.781870402395725250e-02 -5.096108317375183105e-01 -8.591990172863006592e-02 1.151235327124595642e-01 1.917423307895660400e-01 1.434136927127838135e-01 -2.823760807514190674e-01 1.456127911806106567e-01 1.430797483772039413e-02 -6.514831632375717163e-02 6.273025274276733398e-02 2.643036842346191406e-01 1.324061006307601929e-01 9.635064750909805298e-02 -4.864238202571868896e-03 1.626028120517730713e-01 4.326785728335380554e-02 5.844881292432546616e-03 1.519374698400497437e-01 2.428905218839645386e-01 2.694990336894989014e-01 1.566350609064102173e-01
-1.953240782022476196e-01 -9.571221470832824707e-02 1.385448426008224487e-01 -1.106484681367874146e-01 5.876627936959266663e-02 -2.299512773752212524e-01 1.080978140234947205e-01 -2.804757654666900635e-02 -3.377026021480560303e-01 8.289054781198501587e-02 -9.702061861753463745e-02 -3.789505064487457275e-01 -5.009577795863151550e-02 -7.530868798494338989e-02 2.180480659008026123e-01 -1.738117262721061707e-02 -1.253941059112548828e-01 -9.775350987911224365e-02 1.674524247646331787e-01 -6.248158961534500122e-02 7.055795192718505859e-02 3.729548156261444092e-01 9.273525327444076538e-02 -1.978420019149780273e-01 3.624950945377349854e-01 -1.616468280553817749e-02 5.777731910347938538e-02 3.167240917682647705e-01 1.473394781351089478e-01 5.907474085688591003e-02 7.523881644010543823e-02 8.528895676136016846e-02
-5.484421178698539734e-02 2.537558786571025848e-02 3.392992913722991943e-01 1.266323029994964600e-01 -1.882196664810180664e-01 2.663206756114959717e-01 1.667573899030685425e-01 5.796595290303230286e-02 -1.529935896396636963e-01 3.585253842175006866e-03 -9.772561490535736084e-02 -4.548182189464569092e-01 -3.721003979444503784e-02 7.853936403989791870e-02 -2.465887740254402161e-02 -2.562474310398101807e-01 -1.187148392200469971e-01 -4.537321254611015320e-02 7.472600042819976807e-02 1.454315930604934692e-01 9.043711237609386444e-03 3.156283497810363770e-01 2.361615896224975586e-01 6.692328304052352905e-02 -3.683334589004516602e-02 1.108256280422210693e-01 6.928407400846481323e-02 4.765822365880012512e-02 -3.405265510082244873e-01 1.065614223480224609e-01 2.473446130752563477e-01 4.437717422842979431e-02
1.136894896626472473e-01 1.175345703959465027e-01 2.488086372613906860e-01 2.570665776729583740e-01 2.507094144821166992e-01 1.703999191522598267e-01 1.642511487007141113e-01 1.456459313631057739e-01 2.271269112825393677e-01 -3.466045856475830078e-02 4.563304409384727478e-02 -3.477217555046081543e-01 -2.663561105728149414e-01 1.969664171338081360e-02 -9.571842849254608154e-03 -1.445676386356353760e-01 1.604462265968322754e-01 1.219778880476951599e-01 7.636001706123352051e-02 1.426127552986145020e-01 1.184676438570022583e-01 2.208725064992904663e-01 -1.087105497717857361e-01 -1.201580613851547241e-01 2.620737254619598389e-01 4.843418300151824951e-02 2.174401581287384033e-01 3.670534491539001465e-02 -1.444668229669332504e-02 3.645068407058715820e-01 1.682507395744323730e-01 1.336694788187742233e-02
-9.105884283781051636e-02 -2.054262906312942505e-01 3.348999321460723877e-01 7.859174907207489014e-02 2.135118693113327026e-01 1.665058434009552002e-01 2.080779522657394409e-01 8.606709539890289307e-02 -1.727791503071784973e-02 -7.280374318361282349e-02 -4.522904008626937866e-02 -1.094532757997512817e-01 -1.785704791545867920e-01 1.471299678087234497e-01 -5.285622552037239075e-02 2.934102155268192291e-02 1.243105903267860413e-02 -1.037739813327789307e-01 -7.631625235080718994e-02 -1.148481294512748718e-01 5.491715297102928162e-02 5.090635418891906738e-01 -1.329044997692108154e-01 1.522019952535629272e-01 4.723768681287765503e-02 1.487250477075576782e-01 -8.905492722988128662e-02 -5.145331472158432007e-02 -2.236048430204391479e-01 7.426546514034271240e-02 3.929988741874694824e-01 2.291825860738754272e-01
2.423656582832336426e-01 9.853807836771011353e-02 3.706702291965484619e-01 1.369357705116271973e-01 1.029142066836357117e-01 1.866794675588607788e-01 7.837484776973724365e-02 2.187239676713943481e-01 1.555608808994293213e-01 -1.105426922440528870e-01 -5.707756802439689636e-02 -3.215442895889282227e-01 -6.860017031431198120e-02 -1.961918771266937256e-01 -7.305721938610076904e-02 1.564721316099166870e-01 3.423578292131423950e-02 -1.910023838281631470e-01 1.433681845664978027e-01 1.114966049790382385e-01 2.700624428689479828e-02 1.897052675485610962e-01 2.283470630645751953e-01 -5.498654767870903015e-02 3.177374005317687988e-01 3.879348933696746826e-02 2.075524479150772095e-01 6.865961104631423950e-02 -1.181718781590461731e-01 2.484515309333801270e-01 -7.823134958744049072e-02 2.555430829524993896e-01
2.033201903104782104e-01 1.140601858496665955e-01 2.662195563316345215e-01 -7.183665782213211060e-02 8.373933285474777222e-02 3.742811828851699829e-02 2.389402985572814941e-01 3.355057239532470703e-01 -7.504801452159881592e-02 -3.891500234603881836e-01 -1.265829056501388550e-01 -1.117655187845230103e-01 -3.512313067913055420e-01 -5.960548296570777893e-02 1.413497030735015869e-01 1.831726054660975933e-03 -3.573408350348472595e-02 -5.782962962985038757e-02 -5.557896569371223450e-02 7.017261814326047897e-03 2.217983603477478027e-01 2.086103856563568115e-01 1.769799292087554932e-01 3.597649931907653809e-02 1.475819796323776245e-01 9.344055503606796265e-02 -4.679838195443153381e-02 2.390235215425491333e-01 -2.829810678958892822e-01 2.103546857833862305e-01 1.035354509949684143e-01 -3.308692947030067444e-02
-2.182768434286117554e-01 -1.269865185022354126e-01 5.088360235095024109e-02 8.355239778757095337e-02 2.066343277692794800e-01 -2.663136087357997894e-02 1.324637234210968018e-01 4.985883831977844238e-02 -5.942109599709510803e-02 -1.024935767054557800e-01 6.571193039417266846e-02 -2.306407392024993896e-01 -1.040554717183113098e-01 -1.174080371856689453e-01 2.871543541550636292e-02 1.439694911241531372e-01 9.086775034666061401e-02 1.601800769567489624e-01 -6.599189341068267822e-02 -2.145112454891204834e-01 7.402702700346708298e-03 4.660831093788146973e-01 -8.316593617200851440e-02 -1.752349585294723511e-01 2.658570408821105957e-01 -3.528849184513092041e-01 -6.779255811125040054e-03 -1.598634291440248489e-03 -3.873629570007324219e-01 -2.548095770180225372e-02 2.436241060495376587e-01 3.165181726217269897e-02
-9.516879916191101074e-02 -2.620833367109298706e-02 -9.939651936292648315e-02 -8.043080568313598633e-02 1.810731738805770874e-01 3.279041647911071777e-01 1.936001777648925781e-01 2.548817172646522522e-02 -2.924846485257148743e-03 -2.654032111167907715e-01 -1.143666654825210571e-01 -2.765107154846191406e-01 -9.468141198158264160e-02 8.415532112121582031e-02 -3.185086548328399658e-01 1.449699997901916504e-01 -5.236341059207916260e-02 2.731489539146423340e-01 -1.586199998855590820e-01 -6.314861774444580078e-02 -7.513473182916641235e-02 3.641791343688964844e-01 -2.117252722382545471e-02 -5.053995177149772644e-02 2.427394539117813110e-01 3.800004720687866211e-02 5.789940431714057922e-02 2.538801133632659912e-01 3.217001259326934814e-02 2.313448190689086914e-01 1.243792176246643066e-01 2.258269041776657104e-01
8.885606192052364349e-03 1.513934135437011719e-02 1.471285670995712280e-01 1.259973347187042236e-01 3.041847348213195801e-01 -6.606597453355789185e-02 -9.356138855218887329e-02 -1.553111523389816284e-01 1.089157313108444214e-01 -1.655472368001937866e-01 -2.252969890832901001e-01 -2.065274566411972046e-01 8.290858566761016846e-02 -1.283170133829116821e-01 -1.831344813108444214e-01 -1.355094611644744873e-01 -4.136349856853485107e-01 1.805109679698944092e-01 3.496339917182922363e-02 9.890169650316238403e-02 1.636256277561187744e-02 3.036555051803588867e-01 2.922529876232147217e-01 -1.774801611900329590e-01 1.619960069656372070e-01 1.584147219546139240e-03 1.727593503892421722e-02 -5.640233308076858521e-02 -8.707389980554580688e-02 9.180866926908493042e-02 2.411212921142578125e-01 3.107055127620697021e-01
9.299072623252868652e-02 -9.397834539413452148e-02 3.828679025173187256e-01 -6.286602467298507690e-02 2.214552760124206543e-01 2.075851559638977051e-01 -1.575415283441543579e-01 2.176335155963897705e-01 -2.012314200401306152e-01 6.439592689275741577e-02 -1.680318415164947510e-01 -2.941063344478607178e-01 -4.022281989455223083e-02 -1.499759107828140259e-01 2.017167806625366211e-01 -6.875360757112503052e-02 1.885511726140975952e-01 -1.487378310412168503e-02 -4.914856329560279846e-02 1.173285990953445435e-01 1.859728433191776276e-02 2.863975167274475098e-01 1.500818431377410889e-01 1.962725259363651276e-02 7.825178653001785278e-02 -1.999764293432235718e-01 3.434242308139801025e-01 9.861297160387039185e-02 -1.352260410785675049e-01 1.272802352905273438e-01 2.139135599136352539e-01 1.658433526754379272e-01
-1.016904264688491821e-01 7.264338899403810501e-03 9.500388801097869873e-02 1.805460005998611450e-01 8.289244025945663452e-03 8.222807943820953369e-02 1.809326708316802979e-01 1.895592361688613892e-01 2.978977188467979431e-02 1.143985390663146973e-01 -1.227994412183761597e-01 -2.494615614414215088e-01 3.515705838799476624e-02 8.449522405862808228e-02 1.250776499509811401e-01 -9.804316610097885132e-02 1.279796659946441650e-01 1.101534739136695862e-01 -7.788468152284622192e-02 7.654707878828048706e-02 1.693573147058486938e-01 5.653164386749267578e-01 7.082873582839965820e-02 1.478293091058731079e-01 3.196876645088195801e-01 5.083761364221572876e-02 3.388767242431640625e-01 2.323834449052810669e-01 1.425467710942029953e-02 1.845489144325256348e-01 1.487776637077331543e-01 4.442099109292030334e-02
-3.043830394744873047e-02 1.468412727117538452e-01 1.422007568180561066e-02 1.423406600952148438e-01 4.070908203721046448e-02 -1.763111948966979980e-01 2.094672434031963348e-02 1.131623089313507080e-01 -1.761443018913269043e-01 1.811554431915283203e-01 -2.636414170265197754e-01 -3.208292424678802490e-01 -3.388541564345359802e-02 1.719734668731689453e-01 1.141798719763755798e-01 1.472330391407012939e-01 -1.978508532047271729e-01 -1.505368798971176147e-01 -1.234132517129182816e-02 3.028427623212337494e-02 2.773588523268699646e-02 3.506625890731811523e-01 1.401305664330720901e-02 -5.611308291554450989e-02 3.227849900722503662e-01 4.530638456344604492e-02 8.914203941822052002e-02 5.069912075996398926e-01 -7.955554872751235962e-02 1.770455390214920044e-02 2.026171684265136719e-01 2.146610990166664124e-02
-2.956085838377475739e-02 -2.461040578782558441e-02 2.612333595752716064e-01 6.616472452878952026e-02 2.440499514341354370e-01 2.678580880165100098e-01 -1.126102134585380554e-01 9.741707146167755127e-02 -2.111160010099411011e-02 -4.342520609498023987e-02 -1.580341160297393799e-01 -4.660412296652793884e-02 -2.040993273258209229e-01 1.531426161527633667e-01 7.042784988880157471e-02 6.571562588214874268e-02 -1.542807370424270630e-01 -1.735086441040039062e-01 -1.435786783695220947e-01 -1.241699531674385071e-01 3.026279211044311523e-01 4.221657812595367432e-01 -1.430389583110809326e-01 1.897977441549301147e-01 1.568614095449447632e-01 1.215188279747962952e-01 3.409658372402191162e-02 1.679576933383941650e-02 -1.331826597452163696e-01 5.288865044713020325e-02 3.988883197307586670e-01 1.784903407096862793e-01
-2.367869764566421509e-01 -2.616429626941680908e-01 1.677865236997604370e-01 1.671119928359985352e-01 3.969333767890930176e-01 -1.437081098556518555e-01 -7.892340421676635742e-02 1.465660929679870605e-01 6.855498254299163818e-02 9.607082605361938477e-02 -5.811213329434394836e-02 -2.162643522024154663e-01 -8.110456913709640503e-02 -3.072466515004634857e-02 -1.360609829425811768e-01 -1.975331306457519531e-01 -3.169862926006317139e-01 -1.768002510070800781e-01 -1.862585730850696564e-02 -8.770021796226501465e-02 -4.810345917940139771e-02 2.018004059791564941e-01 -7.919251918792724609e-02 -2.413443326950073242e-01 1.445340812206268311e-01 -1.735539436340332031e-01 -2.781365066766738892e-02 2.310778498649597168e-01 2.923917472362518311e-01 1.266138069331645966e-02 1.630305349826812744e-01 1.400010585784912109e-01
-4.146863892674446106e-02 6.597165949642658234e-03 2.671315968036651611e-01 -4.530823975801467896e-02 1.810911744832992554e-01 1.449548602104187012e-01 -1.579111963510513306e-01 2.100792378187179565e-01 -4.410519450902938843e-02 -2.119069360196590424e-02 -1.575347185134887695e-01 -1.363246589899063110e-01 5.115048028528690338e-03 -9.943290799856185913e-02 1.583539396524429321e-01 -7.900435477495193481e-02 2.019262313842773438e-01 -1.058964431285858154e-01 -3.270056098699569702e-02 9.114354103803634644e-02 2.512044906616210938e-01 4.872868955135345459e-01 2.344121187925338745e-01 6.859835982322692871e-02 2.323292791843414307e-01 -1.156098172068595886e-01 3.278893530368804932e-01 1.180142387747764587e-01 -4.622888192534446716e-02 2.227994650602340698e-01 2.256965786218643188e-01 4.306210950016975403e-02
1.330886185169219971e-01 -2.569092204794287682e-03 2.349989265203475952e-01 2.069428563117980957e-01 -5.038649309426546097e-03 5.556055530905723572e-02 4.789465665817260742e-01 1.352028995752334595e-01 2.505856938660144806e-02 -8.107919991016387939e-02 -1.025916486978530884e-01 -2.402015626430511475e-01 -1.133393272757530212e-01 -2.356359809637069702e-01 -1.018695086240768433e-01 -1.047368124127388000e-01 -2.718117833137512207e-01 1.932775974273681641e-01 -1.418703645467758179e-01 -1.594829410314559937e-01 -2.378444075584411621e-01 2.252389937639236450e-01 1.965590985491871834e-03 -3.729729652404785156e-01 1.610186696052551270e-02 3.186317160725593567e-02 -8.589165657758712769e-02 1.715118438005447388e-02 1.172999572008848190e-02 2.276629358530044556e-01 3.888199105858802795e-02 -5.164426937699317932e-02
-5.177841335535049438e-02 -4.061018303036689758e-02 5.026812106370925903e-02 1.435604840517044067e-01 1.279040724039077759e-01 4.634026810526847839e-02 -9.105445444583892822e-02 -1.266358494758605957e-01 -1.542656868696212769e-02 -4.234606027603149414e-01 -1.116541028022766113e-01 -2.922920882701873779e-01 -6.023988127708435059e-03 -9.463614225387573242e-02 -1.315829604864120483e-01 -1.458225101232528687e-01 -4.493974447250366211e-01 1.121959909796714783e-01 -6.273654848337173462e-02 1.918674409389495850e-01 5.991560965776443481e-02 2.445970475673675537e-01 2.095391601324081421e-01 -1.912690103054046631e-01 2.354206889867782593e-01 -4.029933363199234009e-02 -6.369590014219284058e-02 6.669054925441741943e-02 -2.883746102452278137e-02 1.829976886510848999e-01 2.048132419586181641e-01 2.522840499877929688e-01
-1.369215250015258789e-01 2.446805685758590698e-01 1.588374525308609009e-01 -6.439170986413955688e-02 1.883635297417640686e-03 1.470647305250167847e-01 3.160047829151153564e-01 1.845529675483703613e-01 8.543347567319869995e-02 -2.426218539476394653e-01 -4.291212931275367737e-02 -3.212033808231353760e-01 -1.081678736954927444e-02 -1.629142761230468750e-01 -3.144933655858039856e-02 -2.540372014045715332e-01 -1.364682912826538086e-01 2.323428243398666382e-01 -2.247583866119384766e-02 -6.463748961687088013e-02 1.433613896369934082e-01 2.154247462749481201e-01 -1.987716257572174072e-01 -1.253374516963958740e-01 3.675691187381744385e-01 -1.327375620603561401e-01 1.193522196263074875e-02 -3.324332460761070251e-02 -1.251257956027984619e-01 -1.748691871762275696e-02 2.744522094726562500e-01 1.684299558401107788e-01
2.224052548408508301e-01 2.182626724243164062e-01 4.059998095035552979e-01 -1.105121299624443054e-01 1.299088895320892334e-01 1.916120052337646484e-01 -1.159383542835712433e-02 3.632519245147705078e-01 -1.019667685031890869e-01 -1.210808679461479187e-01 -2.132408320903778076e-01 -1.578272134065628052e-01 -8.614998310804367065e-02 -9.628258645534515381e-02 6.529550254344940186e-02 8.487649261951446533e-02 -7.120367139577865601e-02 -5.608284845948219299e-02 1.258955895900726318e-01 1.446957141160964966e-02 1.643560826778411865e-01 3.802250921726226807e-01 3.179991841316223145e-01 -3.059399127960205078e-02 4.914890229701995850e-02 -3.958486486226320267e-03 8.464550226926803589e-02 2.692813985049724579e-02 -1.492883712053298950e-01 7.734186947345733643e-02 8.335141092538833618e-02 2.704012095928192139e-01
-9.398540854454040527e-02 -3.730368614196777344e-02 5.589936673641204834e-02 7.695378363132476807e-02 1.511033773422241211e-01 3.347842395305633545e-02 -8.583421260118484497e-02 -4.832829162478446960e-02 2.112064696848392487e-02 -3.848361074924468994e-01 -1.434232890605926514e-01 -2.450659275054931641e-01 2.863237634301185608e-02 -1.938162297010421753e-01 -1.170691698789596558e-01 -2.193381637334823608e-01 -3.967148363590240479e-01 7.363998889923095703e-02 -2.915101312100887299e-02 1.523982584476470947e-01 7.484760135412216187e-02 2.247380614280700684e-01 2.506381273269653320e-01 -2.346860021352767944e-01 2.568338811397552490e-01 -1.800725352950394154e-03 -1.213871911168098450e-01 9.884847700595855713e-02 -6.430903822183609009e-02 1.970063745975494385e-01 1.971721947193145752e-01 2.907183468341827393e-01
2.370272390544414520e-02 -3.095167502760887146e-02 4.260212182998657227e-01 -1.103538796305656433e-01 3.209883868694305420e-01 1.605811268091201782e-01 1.326637566089630127e-01 1.205822527408599854e-01 -2.601397037506103516e-01 5.815704353153705597e-03 -1.727719306945800781e-01 -1.746714711189270020e-01 9.930169582366943359e-02 -1.668036356568336487e-02 6.609818339347839355e-02 -7.053370773792266846e-02 1.384709179401397705e-01 -1.073670852929353714e-02 1.262177079916000366e-01 9.091653674840927124e-02 6.543640792369842529e-02 3.319668769836425781e-01 1.272877454757690430e-01 1.663788408041000366e-01 1.907827109098434448e-01 3.011410497128963470e-02 2.148595750331878662e-01 3.230976164340972900e-01 -8.391280472278594971e-02 1.562735252082347870e-02 2.900088429450988770e-01 1.232562065124511719e-01
5.879910662770271301e-03 -3.615362942218780518e-02 4.682092666625976562e-01 -4.132417589426040649e-02 2.840813696384429932e-01 2.254188656806945801e-01 7.574916630983352661e-02 3.938342258334159851e-02 -1.867459267377853394e-01 -6.954274326562881470e-02 -1.701008975505828857e-01 -2.537819743156433105e-01 2.741608768701553345e-02 -6.657245755195617676e-02 1.468785852193832397e-01 -1.298694126307964325e-02 -1.178824007511138916e-01 -6.029108539223670959e-02 2.796888649463653564e-01 -2.010833844542503357e-02 -6.670042127370834351e-02 3.528520166873931885e-01 1.703320294618606567e-01 1.497755050659179688e-01 -8.417686447501182556e-03 -2.381525188684463501e-02 1.718258857727050781e-01 1.952232569456100464e-01 -3.288829624652862549e-01 5.080320313572883606e-02 1.238930150866508484e-01 -8.956069499254226685e-02
2.146947085857391357e-01 2.834776043891906738e-02 1.701220571994781494e-01 -1.627317368984222412e-01 1.019608080387115479e-01 9.243191033601760864e-02 5.038682371377944946e-02 -4.458439536392688751e-03 6.039401888847351074e-02 -3.426405787467956543e-01 -1.806657761335372925e-01 -3.792204856872558594e-01 -1.904998123645782471e-01 -1.379401385784149170e-01 2.466224692761898041e-02 -5.924352630972862244e-02 3.124023787677288055e-03 2.571519277989864349e-02 -1.093968600034713745e-01 -1.589480340480804443e-01 4.591161757707595825e-02 4.768602550029754639e-01 3.462363481521606445e-01 -2.722828462719917297e-02 1.054268255829811096e-01 1.023271828889846802e-01 1.162735978141427040e-03 -1.781477183103561401e-01 1.023605689406394958e-01 3.132931888103485107e-02 1.645641773939132690e-01 1.983813643455505371e-01
-3.689921274781227112e-02 -8.411469310522079468e-02 2.458825260400772095e-01 2.498833984136581421e-01 5.058217421174049377e-02 -2.782508730888366699e-01 1.512016505002975464e-01 3.874979913234710693e-02 -2.001717984676361084e-01 -3.351378254592418671e-03 -6.969048827886581421e-02 -3.718793094158172607e-01 -1.243626605719327927e-02 1.342768073081970215e-01 6.642797589302062988e-02 1.014848500490188599e-01 2.372022485360503197e-03 -8.435142040252685547e-02 1.587496399879455566e-01 -8.564258366823196411e-02 2.027309685945510864e-01 5.147913098335266113e-01 -2.683248743414878845e-02 -4.224551841616630554e-02 2.611636221408843994e-01 6.376025080680847168e-02 -1.111089289188385010e-01 1.924092620611190796e-01 8.489511162042617798e-02 5.259371828287839890e-03 2.443914711475372314e-01 1.063859090209007263e-01
1.225951239466667175e-01 -4.996133595705032349e-02 1.803539693355560303e-01 2.955958545207977295e-01 8.334065228700637817e-02 1.654055714607238770e-01 -1.596332900226116180e-02 1.647194772958755493e-01 2.195263952016830444e-01 8.934161812067031860e-02 -1.691653132438659668e-01 -4.945214390754699707e-01 -1.507622152566909790e-01 -8.231995254755020142e-02 -2.628353051841259003e-02 1.092064678668975830e-01 -3.318214789032936096e-02 2.065339535474777222e-01 1.011143177747726440e-01 -1.499894857406616211e-01 1.750615835189819336e-01 3.355960547924041748e-01 6.578083336353302002e-02 2.195690758526325226e-03 4.077611863613128662e-02 3.576079010963439941e-01 8.236488699913024902e-02 3.864076361060142517e-02 -1.140481531620025635e-01 -8.814159780740737915e-02 2.105713486671447754e-01 4.890809953212738037e-02
1.453919261693954468e-01 -1.413867026567459106e-01 2.666518092155456543e-01 1.674874126911163330e-01 3.938956558704376221e-02 1.165720224380493164e-01 4.417546689510345459e-01 4.637984558939933777e-02 4.584361612796783447e-02 -2.185996919870376587e-01 -9.919752925634384155e-02 -3.039824962615966797e-01 -2.618913948535919189e-01 -1.056638211011886597e-01 -1.984893530607223511e-01 5.239049717783927917e-02 1.197894662618637085e-01 -2.107183821499347687e-02 1.896387524902820587e-02 -1.858785003423690796e-01 4.234037548303604126e-02 3.881931900978088379e-01 2.019447237253189087e-01 -5.466511845588684082e-02 -5.352179333567619324e-02 8.400670439004898071e-02 -9.808851778507232666e-02 1.596576720476150513e-02 1.955623365938663483e-02 -1.105036735534667969e-01 2.295577526092529297e-01 2.054271101951599121e-01
1.682061851024627686e-01 -1.362871974706649780e-01 8.535666763782501221e-02 3.600817546248435974e-02 1.699330955743789673e-01 -1.070755869150161743e-01 -2.164076566696166992e-01 1.994571983814239502e-01 4.621575027704238892e-02 1.687240302562713623e-01 -3.279907628893852234e-03 -2.144191563129425049e-01 -2.071417272090911865e-01 -1.719722002744674683e-01 -7.247113436460494995e-02 -2.941064350306987762e-02 -4.562155306339263916e-01 4.406725242733955383e-02 2.275585681200027466e-01 1.012099720537662506e-02 -1.291754841804504395e-01 6.631702929735183716e-02 -1.573674976825714111e-01 -2.348024249076843262e-01 1.728409826755523682e-01 -3.047118708491325378e-02 1.479841768741607666e-01 2.985690832138061523e-01 1.108296681195497513e-03 3.627873212099075317e-02 3.034323453903198242e-01 2.534328699111938477e-01
-1.493171751499176025e-01 -1.287595648318529129e-02 3.806703090667724609e-01 -1.970093697309494019e-01 2.931300699710845947e-01 2.062518447637557983e-01 -1.312176436185836792e-01 2.655550241470336914e-01 -1.060769110918045044e-01 -1.075323671102523804e-02 -6.523733586072921753e-02 -2.481009513139724731e-01 -1.512168627232313156e-02 -2.164601385593414307e-01 1.420129537582397461e-01 -1.818546839058399200e-02 1.980603784322738647e-01 1.319588422775268555e-01 -1.474142447113990784e-02 4.849622026085853577e-02 9.192445129156112671e-02 3.076067268848419189e-01 2.503885328769683838e-01 2.439668588340282440e-02 1.403864473104476929e-01 4.363209009170532227e-02 2.871346175670623779e-01 6.940680742263793945e-02 -2.097430378198623657e-01 1.601314395666122437e-01 1.645852327346801758e-01 4.102836176753044128e-02
-6.808438897132873535e-02 7.412183284759521484e-02 1.680205762386322021e-02 1.578123569488525391e-01 9.505452215671539307e-02 -6.776200979948043823e-02 -3.876859322190284729e-02 2.960977852344512939e-01 -5.992078408598899841e-02 -4.811350721865892410e-03 -1.119735464453697205e-01 1.592948287725448608e-02 -1.272979527711868286e-01 -2.858565449714660645e-01 -2.842469513416290283e-01 1.547396928071975708e-01 -1.184264570474624634e-01 2.330005615949630737e-01 4.174414556473493576e-03 1.204233840107917786e-01 -7.092314958572387695e-02 3.305065333843231201e-01 8.076427131891250610e-02 -2.946495711803436279e-01 1.014503389596939087e-01 -3.370222984813153744e-04 1.501348167657852173e-01 2.768072485923767090e-01 3.855086117982864380e-02 4.675409197807312012e-01 7.688704878091812134e-02 -1.301083713769912720e-01
-2.100276201963424683e-01 2.710167504847049713e-02 3.529671132564544678e-01 -2.826154418289661407e-02 9.609111002646386623e-04 7.933998480439186096e-03 1.118126660585403442e-01 2.427799999713897705e-01 -6.363961845636367798e-02 4.217351973056793213e-02 -6.835088878870010376e-02 -3.408208861947059631e-02 -2.199151813983917236e-01 1.233990639448165894e-01 3.050985038280487061e-01 1.580476462841033936e-01 -1.637844145298004150e-01 -3.867129608988761902e-02 3.420187858864665031e-03 -1.037077233195304871e-02 1.113456413149833679e-01 1.669237017631530762e-01 1.394936591386795044e-01 -1.974160224199295044e-01 -1.521756220608949661e-02 -1.045091450214385986e-01 3.886035978794097900e-01 4.065752923488616943e-01 7.072747685015201569e-03 1.562282741069793701e-01 1.778940707445144653e-01 2.328917533159255981e-01
7.107397913932800293e-02 1.541434228420257568e-01 -8.448655903339385986e-02 3.151838779449462891e-01 4.007803499698638916e-01 -9.107351303100585938e-02 1.264760922640562057e-02 1.926773041486740112e-01 -4.823096469044685364e-02 -1.612148731946945190e-01 -9.390486776828765869e-02 -3.217908442020416260e-01 -7.538793236017227173e-02 -2.508633732795715332e-01 1.198026388883590698e-01 -1.254601627588272095e-01 -3.039875924587249756e-01 2.207302488386631012e-02 -7.853978872299194336e-02 -1.624427288770675659e-01 7.486312836408615112e-02 2.047483623027801514e-01 3.125904202461242676e-01 -1.726270467042922974e-01 7.977764308452606201e-02 1.050215587019920349e-01 -5.920755490660667419e-02 1.243965029716491699e-01 -1.886087954044342041e-01 4.388212040066719055e-02 9.803853183984756470e-02 1.874501109123229980e-01
1.828173846006393433e-01 4.623220488429069519e-02 2.186514735221862793e-01 9.202612936496734619e-02 2.826403379440307617e-01 3.751040697097778320e-01 1.930023282766342163e-01 2.413848191499710083e-01 2.815093398094177246e-01 1.596849411725997925e-01 -1.155169457197189331e-01 -2.453038543462753296e-01 -1.359414458274841309e-01 1.006091833114624023e-01 1.701345592737197876e-01 6.447129696607589722e-02 -1.056456491351127625e-01 -1.367685198783874512e-01 -8.476368337869644165e-02 -5.720533058047294617e-02 5.736842378973960876e-02 2.986750602722167969e-01 2.406205385923385620e-01 5.342335999011993408e-02 1.208658516407012939e-01 -8.222606778144836426e-02 2.952277362346649170e-01 1.274733692407608032e-01 -8.802581578493118286e-02 2.773234061896800995e-02 1.562238782644271851e-01 -2.850198373198509216e-02
-9.301235526800155640e-02 -7.109936326742172241e-02 1.153433248400688171e-01 1.336858421564102173e-01 3.108412027359008789e-01 -1.782668381929397583e-02 -8.679517358541488647e-02 -1.411255300045013428e-01 -5.499223247170448303e-02 -3.361332416534423828e-01 -7.099353522062301636e-02 -2.036153674125671387e-01 3.666852042078971863e-02 -1.918175518512725830e-01 -2.580165676772594452e-02 -1.773892641067504883e-01 -3.451756238937377930e-01 1.068001613020896912e-01 6.854307837784290314e-03 2.036723941564559937e-01 -9.074363857507705688e-03 2.867613136768341064e-01 2.890391945838928223e-01 -2.743568122386932373e-01 1.951645165681838989e-01 1.181922759860754013e-02 -7.440725713968276978e-02 7.534531503915786743e-02 6.148197874426841736e-02 2.373479157686233521e-01 1.513782441616058350e-01 2.286133319139480591e-01
-6.224967539310455322e-02 1.737578660249710083e-01 1.301710605621337891e-01 3.861135244369506836e-02 1.769110411405563354e-01 5.461746081709861755e-02 2.298432886600494385e-01 -1.346428841352462769e-01 -1.934785395860671997e-02 -2.474158406257629395e-01 -1.930242925882339478e-01 -1.367225348949432373e-01 9.834312647581100464e-02 3.506118431687355042e-02 -3.159705102443695068e-01 3.083589021116495132e-03 -2.224149554967880249e-01 1.142731979489326477e-01 1.569482982158660889e-01 -7.331214845180511475e-02 5.024795886129140854e-03 2.686755955219268799e-01 -1.909708380699157715e-01 -1.094325631856918335e-01 2.868051230907440186e-01 -2.323500066995620728e-02 4.237395897507667542e-02 1.556043475866317749e-01 -7.663165777921676636e-02 4.627184569835662842e-01 2.553400695323944092e-01 8.244315534830093384e-02
6.561235524713993073e-03 -3.713158192113041878e-03 4.323956668376922607e-01 -3.441210836172103882e-02 2.877467274665832520e-01 2.642179131507873535e-01 1.222888380289077759e-01 1.271889060735702515e-01 -2.188067138195037842e-01 -1.853775605559349060e-02 -1.422142535448074341e-01 -2.140547931194305420e-01 -1.052384078502655029e-01 -6.546230614185333252e-02 1.135164946317672729e-01 -1.217452362179756165e-01 -1.030358970165252686e-01 -1.022563129663467407e-01 3.493151962757110596e-01 3.048120439052581787e-02 -1.156174987554550171e-01 2.641892731189727783e-01 1.465384960174560547e-01 1.195618510246276855e-01 3.770962730050086975e-02 -2.290258742868900299e-02 1.426183581352233887e-01 1.339890658855438232e-01 -3.437546491622924805e-01 1.649672538042068481e-01 1.439243108034133911e-01 -3.780607506632804871e-02
5.261749401688575745e-02 1.949293166399002075e-02 3.451446592807769775e-01 1.383375823497772217e-01 2.894705832004547119e-01 1.703051179647445679e-01 6.778611987829208374e-02 2.091167718172073364e-01 -1.787932813167572021e-01 -1.203985065221786499e-01 5.177220329642295837e-02 -7.000157982110977173e-02 -5.336261540651321411e-02 2.269024699926376343e-01 8.199632167816162109e-02 -1.262348592281341553e-01 1.151857823133468628e-01 7.282743602991104126e-02 -2.529841847717761993e-02 -1.079927664250135422e-02 3.899506060406565666e-03 4.457258582115173340e-01 1.774261891841888428e-01 -5.019090697169303894e-02 5.389484763145446777e-02 -4.473240375518798828e-01 5.070844292640686035e-02 3.068345189094543457e-01 -6.541085243225097656e-02 6.137682124972343445e-02 6.568329781293869019e-02 4.834125936031341553e-02
-1.299499571323394775e-01 1.138712745159864426e-03 8.057437092065811157e-02 1.155471354722976685e-01 2.880056798458099365e-01 -2.546619810163974762e-02 -1.441418826580047607e-01 -1.415435373783111572e-01 -2.908562496304512024e-02 -3.455359041690826416e-01 -3.903126344084739685e-02 -2.318020612001419067e-01 2.933382987976074219e-02 -1.814885139465332031e-01 -7.538948953151702881e-02 -1.407706141471862793e-01 -3.384492993354797363e-01 9.904313832521438599e-02 -4.868691414594650269e-02 2.571037113666534424e-01 -1.767479814589023590e-02 2.859178185462951660e-01 2.529066801071166992e-01 -2.544372379779815674e-01 1.743319928646087646e-01 1.221729908138513565e-02 -5.850121378898620605e-02 2.436703443527221680e-02 5.904528871178627014e-02 2.438089102506637573e-01 2.235951721668243408e-01 2.302026003599166870e-01
1.297562718391418457e-01 3.397352695465087891e-01 3.031520843505859375e-01 1.727024167776107788e-01 1.641659885644912720e-01 1.054851710796356201e-01 1.748368591070175171e-01 3.072812557220458984e-01 2.572328224778175354e-02 -7.833664864301681519e-02 1.640729308128356934e-01 -3.527674973011016846e-01 -1.619386076927185059e-01 -8.865156769752502441e-02 -1.004409268498420715e-01 -1.703157648444175720e-02 6.751795858144760132e-02 3.437288850545883179e-02 -2.564476616680622101e-02 1.354184895753860474e-01 -5.190658941864967346e-02 1.764089316129684448e-01 -3.741664113476872444e-03 -1.473362743854522705e-01 3.256036341190338135e-01 3.038143180310726166e-02 2.405741214752197266e-01 1.159741580486297607e-01 -1.266646385192871094e-02 3.322677910327911377e-01 1.058862581849098206e-01 -3.236599266529083252e-03
4.422841966152191162e-02 4.257604107260704041e-02 2.092874497175216675e-01 2.211295813322067261e-01 2.677186131477355957e-01 1.716566532850265503e-01 8.691500127315521240e-02 2.555658221244812012e-01 4.486947506666183472e-02 -1.254154648631811142e-02 -1.717745065689086914e-01 -1.918531358242034912e-01 -2.781977653503417969e-01 8.836049586534500122e-02 -2.326258271932601929e-02 -4.790247604250907898e-02 -1.994314193725585938e-01 8.526541292667388916e-02 -4.579888284206390381e-02 -3.754138201475143433e-02 5.931629333645105362e-03 3.569639474153518677e-02 -7.638902217149734497e-02 -2.914122045040130615e-01 -5.764065310359001160e-02 -2.611159086227416992e-01 3.040801286697387695e-01 4.758886098861694336e-01 1.104131340980529785e-01 9.805643558502197266e-02 6.461277138441801071e-03 -1.345355510711669922e-01
6.915009021759033203e-02 2.326653152704238892e-02 3.542576730251312256e-01 6.152715999633073807e-03 2.811844348907470703e-01 3.248794376850128174e-01 -1.361814290285110474e-01 6.240951642394065857e-02 -1.851582825183868408e-01 5.638060346245765686e-02 1.744117215275764465e-02 -2.722855508327484131e-01 3.802524507045745850e-02 -2.781915944069623947e-03 1.100174561142921448e-01 -1.361551582813262939e-01 1.896689236164093018e-01 5.393755156546831131e-03 -6.029901280999183655e-02 1.500063110142946243e-02 5.769223719835281372e-02 1.348861604928970337e-01 1.971949785947799683e-01 -3.518562763929367065e-02 2.855464220046997070e-01 -1.004932001233100891e-01 3.953670263290405273e-01 1.865082234144210815e-01 -1.423451155424118042e-01 2.136372029781341553e-01 2.372036278247833252e-01 1.080352663993835449e-01
-1.624412462115287781e-02 2.226897478103637695e-01 -5.010188370943069458e-02 2.833502888679504395e-01 4.899419099092483521e-02 1.735368520021438599e-01 1.142528802156448364e-01 -1.198771446943283081e-01 -4.663321375846862793e-02 -1.938667744398117065e-01 -1.952466964721679688e-01 -2.815883457660675049e-01 -2.325559407472610474e-02 -1.265663951635360718e-01 -9.844350814819335938e-02 -2.662144005298614502e-01 -3.508114218711853027e-01 7.590498775243759155e-02 -1.109962016344070435e-01 -1.342005580663681030e-01 -1.728207916021347046e-01 3.261288702487945557e-01 -1.315450072288513184e-01 -2.549054622650146484e-01 1.968780905008316040e-01 4.450787790119647980e-03 3.556194156408309937e-02 -2.551254630088806152e-02 -6.986547261476516724e-02 2.062670737504959106e-01 2.417760193347930908e-01 1.699037700891494751e-01
-1.873472929000854492e-01 -1.676797717809677124e-01 2.032735385000705719e-02 3.523873165249824524e-02 2.553940415382385254e-01 -7.358548790216445923e-02 1.987733989953994751e-01 1.162568852305412292e-01 -7.272852957248687744e-02 -3.445452824234962463e-02 -1.453641504049301147e-01 -2.203284502029418945e-01 -1.068168655037879944e-01 1.148190349340438843e-02 5.819782614707946777e-02 -1.342676281929016113e-01 -5.082273483276367188e-02 1.755479872226715088e-01 -4.707083106040954590e-02 -7.222509384155273438e-02 8.898841589689254761e-02 5.892102122306823730e-01 3.855417296290397644e-02 -5.552447959780693054e-02 3.710832819342613220e-02 3.231559991836547852e-01 -1.884520351886749268e-01 -8.705996721982955933e-02 -1.453892737627029419e-01 6.113254278898239136e-02 6.035649403929710388e-02 3.527690768241882324e-01
-1.997061260044574738e-02 -2.305644154548645020e-01 1.974090635776519775e-01 1.479386389255523682e-01 -5.919511243700981140e-02 1.615435928106307983e-01 1.263173669576644897e-01 2.706657946109771729e-01 2.284760326147079468e-01 -5.816208943724632263e-02 -2.404698580503463745e-01 -3.529582321643829346e-01 -3.951215744018554688e-01 -7.870059460401535034e-02 -1.261326521635055542e-01 -8.022181689739227295e-02 -1.318172067403793335e-01 8.091805130243301392e-02 -3.215355426073074341e-02 -6.813600659370422363e-02 1.942020803689956665e-01 4.398901388049125671e-02 -1.835992038249969482e-01 -2.669124603271484375e-01 4.806360602378845215e-02 -1.922689974308013916e-01 -2.248965576291084290e-02 2.394889146089553833e-01 2.042733877897262573e-02 -1.521246135234832764e-01 2.206496149301528931e-01 2.314468659460544586e-02
1.099298000335693359e-01 -1.620338261127471924e-01 9.654932469129562378e-02 3.625488579273223877e-01 1.326101925224065781e-02 2.582876384258270264e-01 1.301701962947845459e-01 1.662608608603477478e-02 1.371045261621475220e-01 3.572580870240926743e-03 1.168435066938400269e-01 -3.115342557430267334e-01 -3.505325317382812500e-01 -2.099818177521228790e-02 -2.153379321098327637e-01 -4.284635186195373535e-03 -1.676986515522003174e-01 2.149551808834075928e-01 -2.068696767091751099e-01 -2.906037271022796631e-01 6.244738399982452393e-02 1.970380395650863647e-01 2.857412397861480713e-02 -2.532215118408203125e-01 1.801394522190093994e-01 9.528945386409759521e-02 -1.426971256732940674e-01 1.596573293209075928e-01 3.211913257837295532e-02 -5.573248118162155151e-02 1.533756405115127563e-01 1.152743846178054810e-01
1.869033128023147583e-01 -7.758247107267379761e-02 1.912355870008468628e-01 1.732254773378372192e-01 7.348082959651947021e-02 2.091682404279708862e-01 3.448561131954193115e-01 3.068237565457820892e-02 1.124607548117637634e-01 5.368251353502273560e-02 -2.154145985841751099e-01 -4.049295485019683838e-01 -1.280783861875534058e-01 -9.190580993890762329e-02 -1.020319089293479919e-01 -4.958744347095489502e-02 -4.461903497576713562e-02 -1.039233580231666565e-01 -5.374252051115036011e-02 -1.226548552513122559e-01 -5.717882886528968811e-02 3.479871153831481934e-01 1.911665946245193481e-01 4.397545382380485535e-02 2.820102497935295105e-02 2.734775543212890625e-01 -2.822718620300292969e-01 2.538316417485475540e-03 -1.747964769601821899e-01 1.424301695078611374e-02 2.694909870624542236e-01 8.725730329751968384e-02
-2.626039320603013039e-03 -2.611597441136837006e-02 2.145386934280395508e-01 9.924724698066711426e-02 -1.033215075731277466e-01 1.392274945974349976e-01 2.157026529312133789e-01 1.274292469024658203e-01 3.487277925014495850e-01 1.030079275369644165e-01 -3.001698292791843414e-02 1.902844943106174469e-02 -3.792926371097564697e-01 -4.003955423831939697e-02 -1.530226171016693115e-01 -3.728270530700683594e-02 -8.668784797191619873e-02 -1.028820723295211792e-01 -1.431197971105575562e-01 6.868277676403522491e-03 -2.698717080056667328e-02 3.852937817573547363e-01 -5.833235383033752441e-02 -2.444698065519332886e-01 -3.436930477619171143e-02 -2.344327419996261597e-02 2.040046155452728271e-01 2.505699694156646729e-01 3.370579704642295837e-02 2.095872461795806885e-01 3.690044879913330078e-01 -9.226506948471069336e-02
2.561687231063842773e-01 -3.823163360357284546e-02 9.093013405799865723e-02 9.588965773582458496e-02 2.742911875247955322e-02 1.541954576969146729e-01 2.277411073446273804e-01 1.951026171445846558e-01 4.166953265666961670e-02 1.442284882068634033e-01 2.100300043821334839e-01 -1.188947632908821106e-01 -3.168604075908660889e-01 -2.105115652084350586e-01 -9.176786988973617554e-02 1.791577227413654327e-02 -2.730860710144042969e-01 1.172598600387573242e-01 -1.812007427215576172e-01 9.143905341625213623e-02 -1.094299256801605225e-01 2.955931425094604492e-01 -2.393522858619689941e-01 -2.209118902683258057e-01 -2.650035545229911804e-02 -5.032243952155113220e-02 1.581206172704696655e-01 1.711328923702239990e-01 2.339055761694908142e-02 2.251022309064865112e-01 3.495250344276428223e-01 2.960969135165214539e-02
-5.091321095824241638e-02 -3.015604056417942047e-02 3.703454136848449707e-01 -6.772050261497497559e-02 3.562737405300140381e-01 2.059365063905715942e-01 -1.999905854463577271e-01 2.803006470203399658e-01 -1.279053092002868652e-01 1.121741533279418945e-01 4.626838862895965576e-02 -1.004592999815940857e-01 1.432508081197738647e-01 -1.093393098562955856e-02 1.128281056880950928e-01 -1.286836266517639160e-01 8.329892903566360474e-02 8.978490531444549561e-02 -8.130129426717758179e-02 7.634568959474563599e-02 8.619469404220581055e-02 3.429769575595855713e-01 2.490126341581344604e-01 -7.705876976251602173e-02 1.354287117719650269e-01 -1.410239636898040771e-01 2.619436085224151611e-01 1.539451330900192261e-01 -1.140342354774475098e-01 1.651794910430908203e-01 2.727143466472625732e-01 1.004755795001983643e-01
-1.135984808206558228e-01 4.794695973396301270e-02 4.570632800459861755e-02 3.163563311100006104e-01 1.706612259149551392e-01 -1.331393271684646606e-01 1.562705487012863159e-01 2.050004452466964722e-01 1.039416790008544922e-01 3.185363486409187317e-02 -7.313174009323120117e-02 -3.041217625141143799e-01 -3.843751847743988037e-01 -7.513171527534723282e-03 -2.521300502121448517e-02 -4.663765057921409607e-02 -9.697163105010986328e-02 2.178354561328887939e-01 7.574737817049026489e-02 -5.482640117406845093e-02 -1.472768634557723999e-01 1.349267363548278809e-01 1.004658862948417664e-01 -2.098409458994865417e-02 2.931924760341644287e-01 6.147405132651329041e-03 2.988625764846801758e-01 1.931920945644378662e-01 -2.040254473686218262e-01 3.620818853378295898e-01 4.490668326616287231e-02 7.512818276882171631e-02
-5.622003693133592606e-03 -2.417399734258651733e-02 1.732853651046752930e-01 9.740401059389114380e-02 8.311811834573745728e-02 2.292434573173522949e-01 -3.135982528328895569e-02 1.316268593072891235e-01 -1.249590218067169189e-01 -2.456168532371520996e-01 -2.009928077459335327e-01 -5.101583898067474365e-02 -3.357363641262054443e-01 -1.107629388570785522e-01 8.540695905685424805e-02 2.040776014328002930e-01 -3.919075429439544678e-02 1.261341720819473267e-01 -2.856524288654327393e-01 1.230939999222755432e-01 1.283934563398361206e-01 2.698057293891906738e-01 -8.700732886791229248e-02 -3.750817477703094482e-01 5.397516861557960510e-02 2.133189290761947632e-01 4.301182925701141357e-03 8.607172220945358276e-02 -5.557978525757789612e-02 3.917204439640045166e-01 1.313922256231307983e-01 -8.860598504543304443e-02
-6.931430846452713013e-02 -6.587885320186614990e-02 8.469685167074203491e-02 1.900967359542846680e-01 3.004585206508636475e-01 6.769281625747680664e-02 -5.952080339193344116e-02 -1.311306953430175781e-01 -1.298340260982513428e-01 -2.608616650104522705e-01 -1.273252367973327637e-01 -2.714579105377197266e-01 4.907431080937385559e-02 -1.266353726387023926e-01 -1.452422440052032471e-01 -2.252575457096099854e-01 -3.889136314392089844e-01 1.555052697658538818e-01 -8.106890134513378143e-03 4.588423669338226318e-02 1.913936994969844818e-02 3.656770884990692139e-01 2.551542520523071289e-01 -1.516735404729843140e-01 1.057355180382728577e-01 7.627479732036590576e-02 -2.508839964866638184e-01 1.613897234201431274e-01 -3.552717342972755432e-02 9.921906888484954834e-02 3.552195802330970764e-02 2.206909507513046265e-01
-1.802283674478530884e-01 -1.151862442493438721e-01 2.977162897586822510e-01 -2.578812092542648315e-02 7.128733396530151367e-02 -1.277222335338592529e-01 1.642580479383468628e-01 1.575229614973068237e-01 -1.840710788965225220e-01 -8.984040468931198120e-02 3.059794753789901733e-02 -2.065867781639099121e-01 -1.359423063695430756e-02 -2.021182477474212646e-01 -3.092193305492401123e-01 -1.556900292634963989e-01 -3.401116728782653809e-01 -1.205387711524963379e-01 1.432594470679759979e-02 -3.032281994819641113e-01 1.971671432256698608e-01 2.804353833198547363e-01 -8.081315457820892334e-02 -1.028587296605110168e-01 3.206495940685272217e-01 -8.409946411848068237e-02 -9.235452860593795776e-02 7.098514586687088013e-03 -2.350017726421356201e-01 -1.086252555251121521e-01 1.781585067510604858e-02 5.001477152109146118e-02
4.625929892063140869e-02 7.079061865806579590e-02 -2.747593261301517487e-02 1.699387580156326294e-01 1.041064038872718811e-01 3.422907590866088867e-01 9.915122389793395996e-02 -1.449874192476272583e-01 1.404169108718633652e-02 -1.622360758483409882e-02 -4.132149517536163330e-01 -2.066778838634490967e-01 -4.160949960350990295e-02 -1.593256145715713501e-01 -4.096446186304092407e-02 -1.486099511384963989e-01 -2.417986840009689331e-01 9.096191823482513428e-02 -2.607780136168003082e-02 -1.054906174540519714e-01 -9.531012177467346191e-02 1.360792070627212524e-01 -1.491186767816543579e-01 -3.728747963905334473e-01 1.996642798185348511e-01 -3.557247342541813850e-03 1.412312313914299011e-02 7.240615319460630417e-03 1.257026847451925278e-02 4.160127043724060059e-01 1.766194701194763184e-01 1.660951524972915649e-01
9.058860689401626587e-02 1.460124254226684570e-01 -5.452646687626838684e-02 3.483912944793701172e-01 5.957616493105888367e-02 1.311719268560409546e-01 1.139095202088356018e-01 1.080134734511375427e-01 6.354253739118576050e-02 -2.398990839719772339e-01 -2.773282229900360107e-01 -3.776423335075378418e-01 -2.109249308705329895e-02 -6.694900989532470703e-02 -5.424674227833747864e-02 -1.636416167020797729e-01 -6.394124031066894531e-02 2.997980713844299316e-01 -1.800725795328617096e-02 -4.386027902364730835e-02 1.394089907407760620e-01 1.588386297225952148e-01 -1.652074754238128662e-01 -3.243981897830963135e-01 2.068672478199005127e-01 1.073747873306274414e-01 -8.440166711807250977e-03 3.598811477422714233e-02 -1.298441737890243530e-01 3.533070981502532959e-01 4.012248292565345764e-02 1.121246293187141418e-01
-3.269954398274421692e-02 -1.477856040000915527e-01 3.354098796844482422e-01 1.521083116531372070e-01 9.960210323333740234e-02 -2.549368515610694885e-02 2.900322377681732178e-01 -6.317359954118728638e-02 -1.064124926924705505e-01 -1.221737563610076904e-01 -2.121007144451141357e-01 -3.351691961288452148e-01 -1.690537184476852417e-01 1.162688806653022766e-01 1.635465621948242188e-01 2.081158459186553955e-01 1.522915959358215332e-01 5.392203852534294128e-02 1.311336904764175415e-01 8.046559058129787445e-03 3.016957938671112061e-01 4.080706238746643066e-01 1.980091333389282227e-01 -1.086205765604972839e-01 1.243067681789398193e-01 -6.619086861610412598e-02 -1.550281494855880737e-01 7.037955522537231445e-02 3.683676198124885559e-02 1.626586169004440308e-01 3.887941315770149231e-02 1.303269565105438232e-01
-7.040784694254398346e-03 1.244252100586891174e-01 1.927065253257751465e-01 9.054001420736312866e-02 4.143494367599487305e-02 1.392171680927276611e-01 1.751254349946975708e-01 -4.642629623413085938e-02 1.986829340457916260e-01 4.762936383485794067e-02 -2.833718061447143555e-01 -1.571403145790100098e-01 -1.845419108867645264e-01 -1.274770647287368774e-01 -1.525229364633560181e-01 1.499961167573928833e-01 -2.406646758317947388e-01 -1.083600521087646484e-01 -2.093961983919143677e-01 1.304836422204971313e-01 -2.000335305929183960e-01 2.560557723045349121e-01 -8.361104130744934082e-02 -2.939402163028717041e-01 -5.604438111186027527e-02 1.806651987135410309e-02 6.979241967201232910e-02 7.474654167890548706e-02 -1.691800653934478760e-01 4.913674592971801758e-01 1.600094437599182129e-01 -5.755291879177093506e-02
-5.613387003540992737e-02 -2.849162220954895020e-01 2.567006349563598633e-01 8.046623319387435913e-02 -7.772360742092132568e-02 -1.669965386390686035e-01 -1.105463057756423950e-01 1.819010376930236816e-01 -8.848744630813598633e-02 -1.035394966602325439e-01 -9.993368387222290039e-02 -2.604078650474548340e-01 -1.666454523801803589e-01 -1.297147423028945923e-01 -8.160172402858734131e-02 -1.763390302658081055e-01 -3.075393438339233398e-01 -6.966893374919891357e-02 2.151986025273799896e-02 7.402762025594711304e-02 1.016245186328887939e-01 1.887136548757553101e-01 9.471428394317626953e-02 -1.981026679277420044e-01 1.464943587779998779e-01 1.177033185958862305e-01 3.203897476196289062e-01 -6.848055869340896606e-02 -1.686774194240570068e-01 7.376258075237274170e-02 1.847815513610839844e-01 4.184972047805786133e-01
6.906521320343017578e-02 -5.271384865045547485e-02 3.927136361598968506e-01 5.651037767529487610e-02 8.336836844682693481e-02 1.803275048732757568e-01 1.541781425476074219e-01 1.024819612503051758e-01 2.524272166192531586e-02 4.250159859657287598e-02 -3.881710469722747803e-01 -3.008123636245727539e-01 -3.198124468326568604e-01 1.880374997854232788e-01 1.916663050651550293e-01 1.946780234575271606e-01 4.192186519503593445e-02 8.342502266168594360e-02 1.242349389940500259e-02 -1.322211325168609619e-02 1.305277198553085327e-01 2.393534034490585327e-01 2.990718781948089600e-01 -5.460759624838829041e-02 1.633203923702239990e-01 -8.642117679119110107e-02 -1.001942381262779236e-01 2.379608601331710815e-01 9.300632029771804810e-02 8.886488527059555054e-02 8.972105383872985840e-02 6.485866010189056396e-02
2.157536447048187256e-01 1.412600427865982056e-01 1.575247049331665039e-01 1.999163031578063965e-01 1.470552086830139160e-01 2.468161582946777344e-01 2.861441075801849365e-01 4.292862489819526672e-02 -1.865289062261581421e-01 -1.259448379278182983e-01 9.138565510511398315e-02 -1.695146560668945312e-01 -2.063786536455154419e-01 1.097272243350744247e-02 -2.033758163452148438e-01 6.873901933431625366e-02 -1.476207077503204346e-01 -2.109147161245346069e-01 1.225494891405105591e-01 2.678842246532440186e-01 1.214154288172721863e-01 2.710640728473663330e-01 1.358841657638549805e-01 -3.014301657676696777e-01 3.685761988162994385e-01 -1.979358959943056107e-03 1.550953388214111328e-01 5.632680654525756836e-02 -3.785488754510879517e-02 9.553349018096923828e-02 1.630840823054313660e-02 -3.748755902051925659e-02
-2.771681547164916992e-02 -1.575367711484432220e-02 -2.441102713346481323e-01 -2.062352839857339859e-03 1.564321219921112061e-01 -1.412921003066003323e-03 -2.485763281583786011e-01 5.345592647790908813e-02 9.220995008945465088e-03 -9.954471886157989502e-02 -4.799146950244903564e-02 -6.291554570198059082e-01 -4.659803211688995361e-02 -1.345222443342208862e-01 -1.236502155661582947e-01 -5.207717418670654297e-02 -8.898666501045227051e-02 3.705836459994316101e-02 3.742082044482231140e-02 -1.022258549928665161e-01 -2.021652646362781525e-02 1.589054316282272339e-01 2.308040559291839600e-01 -1.494335383176803589e-01 7.562483847141265869e-02 -9.657982736825942993e-02 1.445265114307403564e-01 3.930146992206573486e-01 -1.678465604782104492e-01 2.344154566526412964e-01 -8.181703276932239532e-03 8.875592797994613647e-02
1.554837077856063843e-01 -3.439762815833091736e-02 1.461908966302871704e-01 1.885137110948562622e-01 1.260612010955810547e-01 2.943300902843475342e-01 8.141361176967620850e-02 -3.766455873847007751e-02 -1.765203922986984253e-01 5.558931827545166016e-02 -1.119199842214584351e-01 -3.945810496807098389e-01 -2.485409528017044067e-01 -2.470164448022842407e-01 -1.445771157741546631e-01 -1.292237341403961182e-01 -2.037740796804428101e-01 2.033628821372985840e-01 -1.138554364442825317e-01 -6.408499181270599365e-02 -1.188061460852622986e-01 5.348501354455947876e-02 -6.505758315324783325e-02 -3.804136812686920166e-01 6.650170683860778809e-02 -9.850358963012695312e-02 -1.962914168834686279e-01 -7.644522003829479218e-03 -4.691293090581893921e-02 3.171972930431365967e-01 6.530559062957763672e-02 1.365143954753875732e-01
6.229227036237716675e-02 9.545244276523590088e-02 -5.852709338068962097e-02 7.492469251155853271e-02 2.934520840644836426e-01 7.042916864156723022e-02 -9.083791077136993408e-02 6.404134631156921387e-02 1.189721077680587769e-01 -2.147433906793594360e-01 -1.452065110206604004e-01 -2.744590342044830322e-01 2.305275201797485352e-02 -9.324984252452850342e-02 -7.356962561607360840e-02 -2.103102952241897583e-01 -3.768701255321502686e-01 2.498533129692077637e-01 1.093279793858528137e-01 2.696775794029235840e-01 -5.451248586177825928e-02 3.079706132411956787e-01 3.428319096565246582e-01 -1.963459700345993042e-01 1.531410962343215942e-01 2.445086650550365448e-02 -2.681346237659454346e-02 7.143525034189224243e-02 -4.974944517016410828e-02 1.533266156911849976e-01 2.105879634618759155e-01 1.254902333021163940e-01
-7.141956686973571777e-02 1.233770847320556641e-01 6.646051257848739624e-02 -5.956118553876876831e-02 -2.374076470732688904e-02 1.902781873941421509e-01 1.369180828332901001e-01 5.682452395558357239e-02 3.353732451796531677e-02 -2.482795529067516327e-02 -1.472821235656738281e-01 -3.504844903945922852e-01 -2.173839882016181946e-02 -3.097884356975555420e-01 -1.476508080959320068e-01 -1.831237375736236572e-01 -2.527469992637634277e-01 1.119636744260787964e-01 -4.654780030250549316e-02 -2.136366367340087891e-01 1.161986812949180603e-01 1.271321028470993042e-01 -3.548959493637084961e-01 -1.651103943586349487e-01 4.418609440326690674e-01 -6.072694808244705200e-02 1.265098601579666138e-01 3.345581889152526855e-02 -1.532683968544006348e-01 -1.264052372425794601e-02 1.939120590686798096e-01 1.746756881475448608e-01
7.909610122442245483e-02 -2.126362025737762451e-01 2.500700354576110840e-01 2.111453413963317871e-01 -9.375670924782752991e-03 7.359914481639862061e-02 9.342657029628753662e-02 2.149928510189056396e-01 1.172016784548759460e-01 -6.694723665714263916e-02 -7.686660438776016235e-02 -4.663688838481903076e-01 -3.261088430881500244e-01 -8.775046467781066895e-02 -1.123248413205146790e-01 -1.623974293470382690e-01 -1.320953667163848877e-01 6.630989909172058105e-02 -5.037705600261688232e-02 1.408317536115646362e-01 2.199694216251373291e-01 8.629532158374786377e-02 -2.009147405624389648e-01 -2.734431028366088867e-01 1.903531141579151154e-02 -2.152936905622482300e-01 -1.318128313869237900e-02 2.924870848655700684e-01 1.030783578753471375e-01 -7.017465773969888687e-03 1.600636839866638184e-01 -4.872103407979011536e-02
-8.864542841911315918e-02 -1.626706570386886597e-01 2.983709573745727539e-01 1.789296604692935944e-02 2.428967272862792015e-03 1.090519800782203674e-01 -1.217016056180000305e-01 1.395638734102249146e-01 1.087615191936492920e-01 -1.967461705207824707e-01 -3.074196875095367432e-01 5.162688344717025757e-02 3.498986735939979553e-02 -6.086068972945213318e-02 2.271793223917484283e-02 1.050193887203931808e-02 -1.387849599123001099e-01 -4.937743768095970154e-02 -2.241237163543701172e-01 9.162836521863937378e-02 2.520063892006874084e-02 4.416362643241882324e-01 -5.251194909214973450e-02 -1.582971513271331787e-01 -1.974419057369232178e-01 7.778418809175491333e-02 6.501626223325729370e-02 3.468558490276336670e-01 -1.879333108663558960e-01 3.776792585849761963e-01 1.448100060224533081e-01 -6.754513084888458252e-02
-1.737202405929565430e-01 1.105087436735630035e-02 2.536057531833648682e-01 -3.011395595967769623e-02 2.033925056457519531e-02 2.513986825942993164e-01 -8.601911365985870361e-02 1.961063146591186523e-01 1.020948365330696106e-01 -1.725784093141555786e-01 -1.671606302261352539e-01 6.291232258081436157e-02 -6.031107529997825623e-02 -2.290525287389755249e-02 1.238828152418136597e-02 -8.125469833612442017e-02 -8.514293283224105835e-02 9.108211845159530640e-02 -1.179170608520507812e-01 2.821300923824310303e-01 -6.195764057338237762e-03 4.579980373382568359e-01 -1.984356157481670380e-02 -2.280856668949127197e-01 -1.463423967361450195e-01 1.149791255593299866e-01 1.766175776720046997e-01 4.654482901096343994e-01 8.070901036262512207e-02 7.696656137704849243e-02 1.655302941799163818e-01 1.356632262468338013e-01
-5.483744200319051743e-03 1.216197907924652100e-01 3.872351944446563721e-01 7.250962406396865845e-02 2.901923954486846924e-01 3.698141574859619141e-01 -4.541359469294548035e-02 3.865789175033569336e-01 -5.143796093761920929e-03 7.626485079526901245e-02 -3.972684219479560852e-02 -2.228555679321289062e-01 -8.031249046325683594e-02 -1.192212626338005066e-01 1.385142002254724503e-02 -1.555278003215789795e-01 1.826611012220382690e-01 -2.859247289597988129e-02 9.286963194608688354e-02 3.337821364402770996e-02 2.612425386905670166e-02 2.267401367425918579e-01 1.176299601793289185e-01 4.268235713243484497e-02 1.756347119808197021e-01 -8.671103417873382568e-02 3.002533614635467529e-01 -4.256195388734340668e-03 -1.073298677802085876e-01 2.488808184862136841e-01 2.023021876811981201e-01 2.760801650583744049e-02
1.407521367073059082e-01 7.090212404727935791e-02 7.154796272516250610e-02 2.108958214521408081e-01 1.724764588288962841e-03 2.093600034713745117e-01 5.257520824670791626e-02 -5.678855348378419876e-03 2.418408840894699097e-01 1.160740759223699570e-02 -4.497220367193222046e-02 -3.853841423988342285e-01 -1.591255217790603638e-01 1.985055208206176758e-01 -2.400172352790832520e-01 -1.688613295555114746e-01 -1.613772362470626831e-01 -2.159075587987899780e-01 -4.600880667567253113e-02 -1.340556591749191284e-01 2.490803003311157227e-01 1.939679831266403198e-01 -1.537790447473526001e-01 2.181226387619972229e-02 1.581077873706817627e-01 -9.712291508913040161e-02 -2.403589040040969849e-01 3.155037462711334229e-01 -1.013180091977119446e-01 2.076564133167266846e-01 2.391935139894485474e-01 6.405789870768785477e-03
3.778130561113357544e-02 2.107933722436428070e-02 -1.661915630102157593e-01 -7.119903713464736938e-02 3.077529370784759521e-01 1.812523603439331055e-01 9.804172813892364502e-02 -3.872062265872955322e-02 8.294510096311569214e-02 -3.233136534690856934e-01 -1.160210669040679932e-01 -2.900164127349853516e-01 3.876454755663871765e-02 -7.796952128410339355e-02 -2.852997481822967529e-01 2.248765379190444946e-01 -5.627335980534553528e-02 6.475764513015747070e-02 -2.112922519445419312e-01 -1.762577742338180542e-01 -3.713026270270347595e-02 2.938968837261199951e-01 5.151328444480895996e-02 -4.477551952004432678e-02 2.621038556098937988e-01 1.349830254912376404e-02 -6.432148069143295288e-02 1.902890056371688843e-01 -4.843561723828315735e-02 3.038769364356994629e-01 2.029966413974761963e-01 2.400575131177902222e-01
1.307300925254821777e-01 -2.265224307775497437e-01 1.822275519371032715e-01 1.354473829269409180e-01 -4.768893122673034668e-02 -1.274879127740859985e-01 -2.419173270463943481e-01 3.178830444812774658e-01 -4.304525628685951233e-02 8.604927919805049896e-03 -4.264333471655845642e-02 -2.172057777643203735e-01 -1.537910997867584229e-01 -2.102761715650558472e-01 -1.440242677927017212e-01 -1.774826794862747192e-01 -3.173764646053314209e-01 -1.183045431971549988e-01 1.722723990678787231e-01 4.089579731225967407e-02 1.749706454575061798e-02 1.929537057876586914e-01 7.994533330202102661e-02 -1.810638755559921265e-01 -9.014029055833816528e-03 -2.521565370261669159e-02 2.483232915401458740e-01 4.439755529165267944e-02 -1.592278629541397095e-01 1.349627375602722168e-01 2.033208459615707397e-01 3.985743522644042969e-01
-2.535242959856987000e-02 -6.924348324537277222e-02 6.614027544856071472e-03 2.343246713280677795e-03 1.512290686368942261e-01 -5.688946694135665894e-02 6.455577909946441650e-02 3.149142861366271973e-01 2.158365398645401001e-01 -1.016642227768898010e-01 -7.699490338563919067e-02 -1.617693156003952026e-01 -1.969996541738510132e-01 8.243767917156219482e-02 -6.138745322823524475e-02 -5.095091089606285095e-02 -3.755283076316118240e-03 -1.663718186318874359e-02 1.827326714992523193e-01 -1.351183950901031494e-01 1.789160072803497314e-01 2.402434647083282471e-01 1.366145610809326172e-01 -2.107786834239959717e-01 -2.456833608448505402e-02 -3.766624033451080322e-01 -1.521859467029571533e-01 1.760363429784774780e-01 -3.761683106422424316e-01 4.107078313827514648e-01 5.283949896693229675e-02 9.858543425798416138e-02
2.433362007141113281e-01 -1.114980578422546387e-01 1.146224066615104675e-01 1.439642608165740967e-01 1.289935857057571411e-01 4.093083366751670837e-02 1.927780807018280029e-01 2.235294282436370850e-01 -7.587729394435882568e-02 7.879674434661865234e-02 2.518044114112854004e-01 -1.653445363044738770e-01 -3.083644211292266846e-01 -2.230573296546936035e-01 -1.484336107969284058e-01 -7.483006268739700317e-02 -1.116728559136390686e-01 1.062732562422752380e-02 -2.448738515377044678e-01 -9.349136613309383392e-03 -3.975597396492958069e-02 1.926154047250747681e-01 -1.981213092803955078e-01 -1.474295705556869507e-01 1.664918512105941772e-01 -7.953681796789169312e-02 1.597441434860229492e-01 2.403533011674880981e-01 -1.352983247488737106e-02 1.108244657516479492e-01 4.592072367668151855e-01 2.982375584542751312e-02
-2.119599096477031708e-02 8.443623781204223633e-02 2.069244831800460815e-01 1.383057832717895508e-01 1.336913406848907471e-01 8.068760484457015991e-02 3.216539919376373291e-01 2.010981440544128418e-01 -7.860398851335048676e-03 1.005996167659759521e-01 -1.626861840486526489e-02 -2.147213965654373169e-01 -2.416553646326065063e-01 9.646897017955780029e-02 -1.327016949653625488e-01 -2.211019098758697510e-01 -4.681228846311569214e-02 -4.241515696048736572e-02 2.003902494907379150e-01 3.128685057163238525e-01 2.365803569555282593e-01 1.484497040510177612e-01 2.793429978191852570e-02 -1.046720333397388458e-02 2.023175358772277832e-01 9.641069918870925903e-02 2.019137293100357056e-01 9.145619720220565796e-02 5.200095102190971375e-02 3.865590989589691162e-01 2.420588135719299316e-01 2.010519802570343018e-01
6.191400438547134399e-02 1.175419613718986511e-02 3.306201100349426270e-01 -1.716530695557594299e-02 -2.160481736063957214e-02 2.243903875350952148e-01 1.339306831359863281e-01 -7.225877791643142700e-02 1.369391530752182007e-01 4.986263066530227661e-02 2.111786901950836182e-01 -3.139894604682922363e-01 -3.247114419937133789e-01 -7.118619233369827271e-02 -3.314092010259628296e-02 -2.852392494678497314e-01 -9.898763149976730347e-02 -2.305620312690734863e-01 2.967215143144130707e-02 9.660897403955459595e-02 2.850705683231353760e-01 2.700047194957733154e-01 -1.072137206792831421e-01 -1.845584809780120850e-02 7.991509139537811279e-02 -2.249768823385238647e-01 7.530590984970331192e-03 2.697402834892272949e-01 -1.944955885410308838e-01 -9.952329099178314209e-03 1.239504218101501465e-01 1.810396164655685425e-01
4.634270444512367249e-02 -7.588688284158706665e-02 -1.624060124158859253e-01 2.695970237255096436e-01 2.297243922948837280e-01 -3.858971968293190002e-02 2.805822901427745819e-02 4.837544634938240051e-02 2.364276535809040070e-02 -2.323482185602188110e-01 -3.015908002853393555e-01 -1.886758804321289062e-01 -1.247369032353162766e-02 9.755045175552368164e-02 -1.333637684583663940e-01 -2.177531272172927856e-01 -2.952679991722106934e-01 9.679827839136123657e-02 1.189093366265296936e-01 -3.522866591811180115e-02 -1.652887612581253052e-01 2.629081606864929199e-01 -1.926214806735515594e-02 -1.498277485370635986e-01 2.621884942054748535e-01 1.033990383148193359e-01 6.398607790470123291e-02 9.528631716966629028e-02 9.435272961854934692e-02 3.705182373523712158e-01 2.482066601514816284e-01 2.192635983228683472e-01
-1.666083186864852905e-02 2.339110244065523148e-03 3.257161378860473633e-01 -1.368946302682161331e-02 2.393714487552642822e-01 5.566182732582092285e-02 2.777250017970800400e-03 6.063928082585334778e-02 -1.595828980207443237e-01 -3.181829452514648438e-01 -2.301835566759109497e-01 -4.740471839904785156e-01 6.729151308536529541e-02 -1.223017834126949310e-02 -3.582499176263809204e-02 -2.248808294534683228e-01 -4.965676739811897278e-02 -1.642249077558517456e-01 -1.970231533050537109e-01 -1.986863613128662109e-01 -3.143631666898727417e-02 2.470398545265197754e-01 5.736712738871574402e-02 -4.876680672168731689e-02 -6.936695426702499390e-02 4.513908922672271729e-02 -9.271060116589069366e-03 -2.073570638895034790e-01 -1.160426437854766846e-01 8.141005039215087891e-02 3.212395310401916504e-02 3.491966724395751953e-01
-4.006449505686759949e-02 -2.338790893554687500e-01 3.877355158329010010e-01 5.322987958788871765e-02 3.677872121334075928e-01 7.827715575695037842e-02 7.797595858573913574e-02 3.984101489186286926e-02 4.073941707611083984e-02 -1.135040149092674255e-01 -1.144424080848693848e-01 -9.130917489528656006e-02 -2.094873785972595215e-01 5.105331167578697205e-02 4.369148053228855133e-03 2.511959969997406006e-01 2.728450484573841095e-02 8.250426501035690308e-02 -2.277801930904388428e-02 -8.965511620044708252e-02 -4.640693590044975281e-02 3.565620183944702148e-01 -3.263353109359741211e-01 2.571900188922882080e-02 1.543192267417907715e-01 -9.167087823152542114e-02 9.755346179008483887e-02 -2.214492112398147583e-01 -2.054482698440551758e-01 1.805446892976760864e-01 2.081007063388824463e-01 1.855625361204147339e-01
1.911770999431610107e-01 1.036094799637794495e-01 2.969700396060943604e-01 1.433766912668943405e-02 1.776870787143707275e-01 -3.109747357666492462e-02 7.923120260238647461e-02 2.483919560909271240e-01 -1.755568534135818481e-01 -3.039469122886657715e-01 -2.292257398366928101e-01 -2.311957031488418579e-01 -2.398870736360549927e-01 -1.131738126277923584e-01 -1.504006087779998779e-01 -2.610466256737709045e-02 5.058534070849418640e-02 8.018738031387329102e-02 -1.333559304475784302e-01 -1.380404382944107056e-01 1.464333385229110718e-01 3.764286637306213379e-01 4.162596166133880615e-01 -8.972037583589553833e-02 1.452589333057403564e-01 -1.377883106470108032e-01 8.516691625118255615e-02 3.394266963005065918e-02 -3.220896795392036438e-02 -2.294958196580410004e-02 5.314083537086844444e-04 -2.452300116419792175e-02
-1.162167340517044067e-01 -5.377236753702163696e-02 -6.840816885232925415e-02 -8.374729007482528687e-02 -2.013868838548660278e-02 1.156199425458908081e-01 2.471947222948074341e-01 1.288752257823944092e-02 2.290990389883518219e-02 -2.241644859313964844e-01 -2.077290564775466919e-01 -2.612349390983581543e-01 -1.075201034545898438e-01 9.393919259309768677e-02 -2.701155245304107666e-01 1.090825200080871582e-01 -5.042089223861694336e-01 2.265601158142089844e-01 -8.716531097888946533e-02 2.053494378924369812e-02 -2.141147479414939880e-02 1.289858222007751465e-01 -1.017551869153976440e-02 -1.362210661172866821e-01 -1.521538384258747101e-02 -7.981442660093307495e-02 2.309144102036952972e-02 7.407051324844360352e-02 9.480174630880355835e-02 2.979496717453002930e-01 3.392449319362640381e-01 2.337669581174850464e-01
2.259715832769870758e-02 -1.691190451383590698e-01 3.136704862117767334e-01 -2.149944193661212921e-02 2.079230993986129761e-01 -1.713020540773868561e-02 -8.166968077421188354e-02 6.519142538309097290e-02 2.259769290685653687e-02 -1.676982343196868896e-01 -1.822921037673950195e-01 -1.723030358552932739e-01 2.343845814466476440e-01 -2.540608942508697510e-01 -1.667750775814056396e-01 -3.504581153392791748e-01 -3.589663505554199219e-01 -2.019756473600864410e-02 1.901174038648605347e-01 -6.547733396291732788e-02 3.210572898387908936e-01 2.465653419494628906e-01 4.519522562623023987e-02 -3.143258765339851379e-02 2.115851640701293945e-01 2.764736535027623177e-03 1.240323036909103394e-01 -6.768111884593963623e-02 -1.550490856170654297e-01 1.575772762298583984e-01 -2.121255174279212952e-02 7.252915203571319580e-02
1.637282371520996094e-01 1.016741022467613220e-01 3.340595364570617676e-01 -1.077359244227409363e-01 -7.897368073463439941e-02 3.259255886077880859e-01 4.153637215495109558e-02 3.783138990402221680e-01 -2.045965641736984253e-01 -2.869720757007598877e-01 -1.296481639146804810e-01 -1.977856904268264771e-01 -1.228656098246574402e-01 -1.172938197851181030e-01 9.678049385547637939e-02 2.164860069751739502e-02 -2.325025387108325958e-02 -2.359007718041539192e-03 1.138612814247608185e-02 2.599898725748062134e-02 1.293438374996185303e-01 3.957531750202178955e-01 2.804709970951080322e-01 -3.779852390289306641e-02 2.474694699048995972e-01 3.900142386555671692e-02 -4.543333873152732849e-02 7.472109794616699219e-02 -1.641383022069931030e-01 -2.058435231447219849e-02 8.721844851970672607e-02 5.775340646505355835e-02
-1.378488391637802124e-01 -2.656843066215515137e-01 -1.462753862142562866e-01 7.717123627662658691e-02 4.061821401119232178e-01 5.814640969038009644e-02 -1.892421580851078033e-02 8.603640645742416382e-02 -1.099756881594657898e-01 -4.848292842507362366e-02 -1.595706492662429810e-01 -1.719065904617309570e-01 -8.731584250926971436e-02 -6.328727304935455322e-02 -1.682234406471252441e-01 -1.906294375658035278e-01 -3.874734342098236084e-01 -4.172396380454301834e-03 -5.283825471997261047e-02 -2.066898532211780548e-02 2.599185705184936523e-01 3.174757957458496094e-01 2.333189845085144043e-01 -8.858279138803482056e-02 3.350527212023735046e-02 1.973106563091278076e-01 -1.387711167335510254e-01 -6.241959705948829651e-02 -1.117373406887054443e-01 9.744741022586822510e-02 2.632264494895935059e-01 1.507379263639450073e-01
-2.386715561151504517e-01 1.984347403049468994e-01 1.131965816020965576e-01 -3.865043446421623230e-02 2.552254199981689453e-01 2.472000271081924438e-01 -6.578847765922546387e-02 1.779281347990036011e-01 1.332024782896041870e-01 7.864896208047866821e-02 -1.561228483915328979e-01 -4.244237244129180908e-01 -9.926243871450424194e-02 -1.087567359209060669e-01 1.537766009569168091e-01 1.154251396656036377e-02 3.049665689468383789e-02 5.516606569290161133e-02 6.961477547883987427e-02 3.122281469404697418e-02 1.478625535964965820e-01 3.824477195739746094e-01 2.275297045707702637e-01 -6.928328424692153931e-02 7.740425318479537964e-02 -8.730135113000869751e-02 2.528613209724426270e-01 -2.021264471113681793e-02 -3.320237398147583008e-01 -5.168440402485430241e-04 1.228831484913825989e-01 1.241897717118263245e-01
2.204595506191253662e-01 -1.061555072665214539e-01 3.918249905109405518e-02 5.374574288725852966e-02 3.084580898284912109e-01 3.169354796409606934e-02 3.729315102100372314e-01 1.225314736366271973e-01 -1.013006493449211121e-01 9.262418001890182495e-02 -8.495853398926556110e-04 -1.355908662080764771e-01 -1.679822802543640137e-01 -3.673196211457252502e-02 1.186642982065677643e-02 5.012000352144241333e-02 1.099978759884834290e-02 2.726031243801116943e-01 5.815157666802406311e-02 -6.215553358197212219e-02 1.939611583948135376e-01 1.346085518598556519e-01 6.849967688322067261e-02 3.179095685482025146e-02 1.196847632527351379e-01 -3.625707030296325684e-01 -4.638964682817459106e-02 3.777377903461456299e-01 -2.348978966474533081e-01 3.426108062267303467e-01 7.902535796165466309e-02 5.890280008316040039e-02
2.030747942626476288e-03 -7.675639539957046509e-02 4.426751434803009033e-01 -2.597761712968349457e-02 3.648461103439331055e-01 1.446428596973419189e-01 6.065618246793746948e-02 -1.433094590902328491e-02 -1.167872622609138489e-01 -1.863567233085632324e-01 -2.318497598171234131e-01 -2.644939422607421875e-01 -1.109768226742744446e-01 6.413333863019943237e-02 1.726624816656112671e-01 -6.384378671646118164e-02 -8.267184346914291382e-02 -9.824383258819580078e-02 -3.407697752118110657e-02 -8.880244195461273193e-02 -9.391228854656219482e-02 2.643511891365051270e-01 4.690800234675407410e-02 2.405165731906890869e-01 4.510390013456344604e-02 -2.133564092218875885e-02 2.338860183954238892e-01 3.815149888396263123e-02 -1.345908492803573608e-01 1.659389734268188477e-01 3.853188455104827881e-01 -1.003216952085494995e-02
2.828430533409118652e-01 -2.196019748225808144e-03 2.341044694185256958e-01 -9.327390044927597046e-02 1.665467172861099243e-01 2.282271236181259155e-01 1.708927601575851440e-01 2.480005323886871338e-01 -9.427809715270996094e-02 1.409469097852706909e-01 -4.983404278755187988e-02 -3.246981501579284668e-01 -1.020070314407348633e-01 -1.500999331474304199e-01 -8.535831421613693237e-02 7.574313879013061523e-02 -1.414132565259933472e-01 -3.356321901082992554e-02 7.602125406265258789e-02 -1.370445340871810913e-01 -1.155815497040748596e-01 3.592662215232849121e-01 3.197435438632965088e-01 2.203347831964492798e-01 8.334039896726608276e-02 1.525136679410934448e-01 -1.184552982449531555e-01 8.083131164312362671e-02 -2.584375739097595215e-01 8.409263193607330322e-02 4.790409654378890991e-02 1.936585307121276855e-01
-5.672651156783103943e-02 1.132810562849044800e-01 2.638750076293945312e-01 -1.192384120076894760e-02 -7.754445541650056839e-03 1.232867240905761719e-01 5.663767084479331970e-02 1.139630228281021118e-01 8.759187161922454834e-02 -2.725923359394073486e-01 -3.173719346523284912e-02 -3.490568697452545166e-01 9.586226940155029297e-02 -1.967386305332183838e-01 -1.979500241577625275e-02 -1.244148984551429749e-01 -2.765428423881530762e-01 2.416007965803146362e-01 8.559821546077728271e-02 -2.579828500747680664e-01 6.833692640066146851e-02 -6.521637085825204849e-03 -3.207552134990692139e-01 -2.639255225658416748e-01 3.167500197887420654e-01 -4.891030117869377136e-02 1.227314621210098267e-01 1.033372879028320312e-01 -1.982520818710327148e-01 4.810827225446701050e-02 1.585027426481246948e-01 1.814959794282913208e-01
1.779407560825347900e-01 2.076801210641860962e-01 1.758075058460235596e-01 -2.768366932868957520e-01 1.206529811024665833e-01 1.614502072334289551e-01 1.675443649291992188e-01 2.150433063507080078e-01 -1.029009073972702026e-01 -3.562384247779846191e-01 9.406276047229766846e-03 -2.620463669300079346e-01 -2.251555472612380981e-01 -1.710980981588363647e-01 2.169105038046836853e-02 -9.991577267646789551e-02 -6.730742752552032471e-02 2.011851072311401367e-01 -1.857443600893020630e-01 -3.891013562679290771e-02 1.198052689433097839e-01 2.009389996528625488e-01 5.693635717034339905e-02 -2.149333618581295013e-02 3.299580812454223633e-01 -3.035060071852058172e-04 -1.452066898345947266e-01 8.218936622142791748e-02 -1.100703477859497070e-01 -1.002927031368017197e-02 1.151342466473579407e-01 3.231222927570343018e-01
-1.387911662459373474e-02 -5.196185782551765442e-02 4.914052784442901611e-02 1.584447622299194336e-01 2.095487266778945923e-01 2.994618713855743408e-01 1.629225760698318481e-01 2.936368286609649658e-01 3.359180688858032227e-01 -6.466072052717208862e-02 7.361221313476562500e-02 -1.066314280033111572e-01 -3.078751862049102783e-01 -1.354958117008209229e-01 -7.191284094005823135e-03 -5.520134791731834412e-02 5.632390454411506653e-02 1.188708618283271790e-01 1.243138015270233154e-01 -2.226623706519603729e-02 -1.270018965005874634e-01 4.544048905372619629e-01 -2.652022615075111389e-02 2.322370260953903198e-01 1.062540560960769653e-01 -9.593202173709869385e-02 2.265289872884750366e-01 1.640573143959045410e-01 -1.489120870828628540e-01 1.553726494312286377e-01 7.606602460145950317e-02 1.088563054800033569e-01
2.337913401424884796e-02 1.574009060859680176e-01 1.044692471623420715e-02 1.647312194108963013e-02 6.345658749341964722e-02 8.029067516326904297e-02 2.928208410739898682e-01 1.428894400596618652e-01 1.925398781895637512e-02 2.534184418618679047e-02 8.710055798292160034e-02 -2.593012750148773193e-01 -1.101521849632263184e-01 1.432972252368927002e-01 1.987576782703399658e-01 -6.720753014087677002e-02 1.468460857868194580e-01 2.533706128597259521e-01 -1.253440883010625839e-02 -1.988200703635811806e-03 9.071706980466842651e-02 4.479705095291137695e-01 -1.155435591936111450e-01 -2.120534181594848633e-01 3.415041267871856689e-01 -2.156102806329727173e-01 1.097275242209434509e-01 6.005736999213695526e-03 -1.709088385105133057e-01 2.337032258510589600e-01 2.720702886581420898e-01 1.376717090606689453e-01
4.149847105145454407e-02 6.014582142233848572e-02 2.398129701614379883e-01 -9.904208779335021973e-02 2.087998241186141968e-01 7.280607521533966064e-02 1.113298609852790833e-01 -1.542156655341386795e-02 -5.372538790106773376e-02 -1.291761919856071472e-02 -3.706581890583038330e-01 -2.384192943572998047e-01 -1.606321930885314941e-01 2.633958756923675537e-01 2.403259277343750000e-01 2.026212960481643677e-01 -6.022433191537857056e-02 1.701172292232513428e-01 -9.093795716762542725e-02 1.628632396459579468e-01 2.192024290561676025e-01 2.324858456850051880e-01 1.637893319129943848e-01 -9.722429513931274414e-02 2.645963728427886963e-01 -1.801288872957229614e-01 -3.013730049133300781e-02 3.443573713302612305e-01 -8.033688366413116455e-02 1.948361247777938843e-01 4.649587348103523254e-02 1.641096360981464386e-02
-2.139391563832759857e-02 9.706075489521026611e-02 3.404174000024795532e-02 1.472616642713546753e-01 2.831735014915466309e-01 1.114112045615911484e-02 5.346225202083587646e-02 -2.821568213403224945e-02 -1.228531897068023682e-01 -3.704542815685272217e-01 -2.210202068090438843e-01 -1.822935491800308228e-01 -9.663560986518859863e-02 1.156621146947145462e-02 -1.262383610010147095e-01 -1.494863182306289673e-01 -4.315727651119232178e-01 2.719506621360778809e-01 -2.399421995505690575e-03 3.770593926310539246e-02 -1.386236678808927536e-02 2.746167778968811035e-01 2.557622790336608887e-01 -9.237195551395416260e-02 2.279632985591888428e-01 1.148772761225700378e-01 1.190863475203514099e-01 4.829024896025657654e-02 -1.005138084292411804e-01 5.191948264837265015e-02 6.044761091470718384e-02 3.030234575271606445e-01
2.606669664382934570e-01 -1.052544713020324707e-01 3.512935638427734375e-01 2.375707402825355530e-02 1.978667229413986206e-01 4.877854953519999981e-04 2.001395523548126221e-01 1.211767345666885376e-01 -1.309592127799987793e-01 2.005314826965332031e-02 1.125755952671170235e-03 -2.249150723218917847e-01 -3.665163367986679077e-02 -8.524846285581588745e-02 2.332146167755126953e-01 2.265669405460357666e-01 -8.724150061607360840e-02 -1.376889050006866455e-01 2.119530290365219116e-01 5.012279376387596130e-02 -1.035858467221260071e-01 5.080737471580505371e-01 1.757461726665496826e-01 -3.031885623931884766e-02 1.224644929170608521e-01 1.723110675811767578e-01 1.680013239383697510e-01 5.854787677526473999e-02 -1.864837855100631714e-01 1.861552894115447998e-01 -8.510582149028778076e-03 1.070987991988658905e-02
-4.081366583704948425e-02 2.522569298744201660e-01 2.011608928442001343e-01 2.785038668662309647e-03 1.249123178422451019e-02 2.707596495747566223e-02 2.340069860219955444e-01 1.587408334016799927e-01 7.488996535539627075e-02 -1.677772849798202515e-01 -1.047974266111850739e-02 -2.180311381816864014e-01 1.874620094895362854e-02 -1.717924922704696655e-01 7.134805619716644287e-02 -5.600489303469657898e-02 -1.348635405302047729e-01 -2.270633913576602936e-02 -2.128519117832183838e-01 -1.875675469636917114e-01 6.612601131200790405e-02 2.862746454775333405e-02 -4.076990783214569092e-01 -1.294868439435958862e-01 3.466793298721313477e-01 -2.923851087689399719e-02 1.862607300281524658e-01 3.327415883541107178e-01 -1.335775703191757202e-01 3.145593404769897461e-01 1.355272233486175537e-01 7.003901898860931396e-02
6.945241242647171021e-02 -8.746156096458435059e-02 1.816262006759643555e-01 3.044621944427490234e-01 9.688420593738555908e-02 -6.000992283225059509e-02 -6.625774502754211426e-02 3.356264829635620117e-01 -5.633450672030448914e-02 5.621672421693801880e-02 1.962147206068038940e-01 -1.473995000123977661e-01 -1.580226570367813110e-01 -3.483262658119201660e-01 -4.615636542439460754e-02 1.393270939588546753e-01 1.583010330796241760e-02 -1.561119407415390015e-01 -2.162723839282989502e-01 -2.828090451657772064e-02 1.699981838464736938e-01 2.349420636892318726e-01 5.369883030652999878e-03 -2.269886732101440430e-01 -1.759541593492031097e-02 3.348593041300773621e-02 -3.769917041063308716e-02 2.941431701183319092e-01 -9.329527616500854492e-03 3.653049170970916748e-01 2.383597642183303833e-01 -9.922488033771514893e-02
1.291563063859939575e-01 2.252299934625625610e-01 3.175167143344879150e-01 6.545376777648925781e-02 -3.411849215626716614e-02 3.054813146591186523e-01 1.040872335433959961e-01 3.229735195636749268e-01 -1.076865866780281067e-01 -2.643609046936035156e-01 -6.811530143022537231e-02 -2.924195528030395508e-01 -3.168557286262512207e-01 -1.478500962257385254e-01 -9.309284389019012451e-02 -2.752344682812690735e-02 1.300011724233627319e-01 2.585649862885475159e-02 -1.434854865074157715e-01 1.508819311857223511e-01 8.617661148309707642e-02 1.843009442090988159e-01 2.152046114206314087e-01 -1.141651496291160583e-01 3.245708644390106201e-01 -5.226795002818107605e-02 8.421360515058040619e-03 1.311624236404895782e-02 -1.230451166629791260e-01 1.425549536943435669e-01 4.385828599333763123e-02 8.472327888011932373e-02
2.205382287502288818e-01 -2.564929127693176270e-01 1.275258511304855347e-01 1.979546844959259033e-01 1.607397347688674927e-01 -2.671902440488338470e-02 -4.009205475449562073e-02 3.181844055652618408e-01 -1.547500342130661011e-01 -7.128687202930450439e-02 -6.894415616989135742e-02 -9.116404503583908081e-02 -4.218309819698333740e-01 -7.398497313261032104e-02 -8.434396237134933472e-03 -9.539689868688583374e-02 -2.479493990540504456e-02 3.709280490875244141e-02 -1.269408613443374634e-01 -4.967240244150161743e-02 -6.318623572587966919e-02 2.209716588258743286e-01 1.196213737130165100e-01 2.803386934101581573e-02 2.388931661844253540e-01 1.079082489013671875e-01 1.601245999336242676e-02 1.204568073153495789e-01 1.061182618141174316e-01 4.892942011356353760e-01 1.812492758035659790e-01 -1.027392074465751648e-01
-7.805608958005905151e-02 7.106432318687438965e-02 2.848213016986846924e-01 -9.206859767436981201e-02 1.880550235509872437e-01 2.384455651044845581e-01 1.921020597219467163e-01 1.448569446802139282e-01 1.022270135581493378e-02 -1.962647885084152222e-01 7.474326342344284058e-02 -1.541496813297271729e-01 8.202119916677474976e-02 -1.846774667501449585e-01 -2.344343997538089752e-02 -2.188828587532043457e-01 -2.211991548538208008e-01 1.983899921178817749e-01 5.808668211102485657e-02 -2.105076313018798828e-01 1.882431656122207642e-02 -1.135128457099199295e-02 -2.771302759647369385e-01 -1.559168100357055664e-01 3.669601678848266602e-01 -1.329776197671890259e-01 1.045938208699226379e-01 6.101003289222717285e-02 -2.213384807109832764e-01 8.007111400365829468e-02 2.592002153396606445e-01 2.544065415859222412e-01
-1.390797048807144165e-01 -1.216169893741607666e-01 1.458045989274978638e-01 -5.890546739101409912e-02 1.411295086145401001e-01 2.633459866046905518e-01 1.763806939125061035e-01 -7.309074047952890396e-03 -1.741180270910263062e-01 -5.723378807306289673e-02 -4.643733054399490356e-02 -3.321238756179809570e-01 -1.561204493045806885e-01 5.764033272862434387e-02 2.639337480068206787e-01 -1.473670452833175659e-01 1.175243407487869263e-03 -5.883153155446052551e-02 3.407449424266815186e-01 -8.632108569145202637e-03 1.060677040368318558e-02 1.677990406751632690e-01 1.584276109933853149e-01 -1.039207354187965393e-01 4.297045171260833740e-01 3.184134885668754578e-02 1.734472960233688354e-01 3.481075763702392578e-01 1.174350678920745850e-01 -8.513902127742767334e-02 6.965155154466629028e-02 9.460449218750000000e-02
1.108674108982086182e-01 1.162700653076171875e-01 1.960233300924301147e-01 1.145280897617340088e-01 -5.399660021066665649e-02 1.767585277557373047e-01 1.183952242136001587e-01 -2.306419052183628082e-02 6.836015731096267700e-02 1.122956722974777222e-01 1.820006817579269409e-01 -3.353137671947479248e-01 -2.806777358055114746e-01 -2.959074974060058594e-01 -9.935494512319564819e-02 -2.229588329792022705e-01 -1.157008334994316101e-01 -1.490404456853866577e-01 7.507570832967758179e-02 1.056240797042846680e-01 5.327406525611877441e-02 2.852073013782501221e-01 -3.851130977272987366e-02 -1.874396502971649170e-01 -7.104108482599258423e-02 -3.386470973491668701e-01 -6.401699036359786987e-02 2.724611163139343262e-01 -2.400198131799697876e-01 -8.787761628627777100e-02 1.167034581303596497e-01 1.869991421699523926e-01
1.586887836456298828e-01 -3.956293687224388123e-02 3.721258938312530518e-01 2.060586512088775635e-01 1.712971180677413940e-01 3.206733465194702148e-01 1.759397238492965698e-01 1.103317551314830780e-02 -1.493580192327499390e-01 9.397507458925247192e-02 -1.342983096837997437e-01 -2.511489391326904297e-01 -2.185191065073013306e-01 -3.298253715038299561e-01 -9.325423836708068848e-02 -2.127103805541992188e-01 -1.646640151739120483e-01 2.185419052839279175e-01 -1.206131577491760254e-01 -1.981710046529769897e-01 -8.551161736249923706e-03 1.867046207189559937e-02 5.530204996466636658e-02 -2.113388329744338989e-01 8.804740011692047119e-02 -1.086291894316673279e-01 -1.499208807945251465e-02 -3.583871945738792419e-02 -6.088117137551307678e-02 3.022868931293487549e-01 -7.415170315653085709e-03 -1.153118982911109924e-01
4.501595348119735718e-02 -6.113152951002120972e-02 -1.187953427433967590e-01 -1.383069455623626709e-01 3.372952714562416077e-02 -5.976107902824878693e-03 1.808151751756668091e-01 1.444825083017349243e-01 9.459468536078929901e-03 1.981050372123718262e-01 -2.757422029972076416e-01 -2.176668494939804077e-01 -1.349445134401321411e-01 -8.931801468133926392e-02 5.079739168286323547e-02 1.218518614768981934e-01 -1.371393352746963501e-01 1.584301590919494629e-01 1.534159034490585327e-01 -1.134822666645050049e-01 2.023121118545532227e-01 6.270303130149841309e-01 -1.119248289614915848e-02 8.831210434436798096e-02 1.145340129733085632e-01 2.063293606042861938e-01 3.582625091075897217e-02 2.064055949449539185e-01 -2.251181453466415405e-01 9.901227802038192749e-02 1.217650324106216431e-01 5.158189684152603149e-02
-7.523889839649200439e-02 3.193657845258712769e-02 1.132142022252082825e-01 2.367667555809020996e-01 1.033361256122589111e-01 -7.158552110195159912e-02 3.289677500724792480e-01 1.751382201910018921e-01 -1.189606636762619019e-01 5.130401253700256348e-02 4.749649669975042343e-03 -2.895098626613616943e-01 -2.833738327026367188e-01 5.787570774555206299e-02 -1.848704814910888672e-01 -1.911543607711791992e-01 2.800431661307811737e-02 1.139797121286392212e-01 1.071495376527309418e-02 2.034025937318801880e-01 8.693248033523559570e-02 1.710240542888641357e-01 1.619806885719299316e-01 -4.897105321288108826e-02 2.948975861072540283e-01 1.679730266332626343e-01 4.744878411293029785e-02 2.155404239892959595e-01 9.701821208000183105e-02 3.914704620838165283e-01 1.514933854341506958e-01 2.110725194215774536e-01
1.188341379165649414e-01 -2.958814240992069244e-02 2.466944307088851929e-01 -1.275301128625869751e-01 -6.903687119483947754e-02 1.710492372512817383e-01 3.543007671833038330e-01 1.569170057773590088e-01 -3.144337236881256104e-02 -4.474565014243125916e-02 1.901728361845016479e-01 -1.687444895505905151e-01 -2.777596712112426758e-01 3.044011630117893219e-02 -4.289617761969566345e-02 1.841099113225936890e-01 5.049876496195793152e-02 -1.906569451093673706e-01 -6.460836529731750488e-02 -2.167371213436126709e-01 -1.027784589678049088e-02 3.687257468700408936e-01 2.603598237037658691e-01 -8.731143921613693237e-02 1.549014151096343994e-01 1.830821186304092407e-01 1.390565931797027588e-01 4.246453940868377686e-02 -1.441670060157775879e-01 1.344439387321472168e-01 3.306164443492889404e-01 1.179660409688949585e-01
-7.225739210844039917e-02 -8.144233375787734985e-02 -1.143119409680366516e-01 -1.152115538716316223e-01 1.706997305154800415e-01 1.570330262184143066e-01 2.727551162242889404e-01 1.814509779214859009e-01 -2.435029298067092896e-02 -7.125674188137054443e-02 -3.050639033317565918e-01 -2.738775908946990967e-01 -1.112130358815193176e-01 -2.992485463619232178e-02 -2.191107869148254395e-01 1.947399079799652100e-01 -4.383182227611541748e-01 2.514614760875701904e-01 -7.451490312814712524e-02 -5.373477190732955933e-02 -2.449435740709304810e-02 1.584172844886779785e-01 -3.600275143980979919e-02 -3.714424371719360352e-02 9.215589612722396851e-02 -1.078183054924011230e-01 -1.240627616643905640e-01 6.404595822095870972e-02 1.477769613265991211e-01 2.571787238121032715e-01 2.580690383911132812e-01 2.034454047679901123e-01
4.708958417177200317e-02 2.307718619704246521e-02 9.310184419155120850e-02 9.670041501522064209e-02 1.549972593784332275e-01 1.164940297603607178e-01 1.542236208915710449e-01 1.072464510798454285e-01 -4.793097451329231262e-02 6.036157906055450439e-02 -2.816666848957538605e-02 -2.674489617347717285e-01 -2.377242296934127808e-01 -3.181884810328483582e-02 -1.790200942195951939e-03 -1.558105498552322388e-01 -1.327219307422637939e-01 8.761857450008392334e-02 3.664176166057586670e-01 -1.445811688899993896e-01 2.155778184533119202e-02 3.256800174713134766e-01 1.277461200952529907e-01 1.024830713868141174e-01 -3.264937922358512878e-02 1.808646023273468018e-01 -2.266828417778015137e-01 2.184421271085739136e-01 -4.352237880229949951e-01 3.175172507762908936e-01 5.060141161084175110e-02 8.241135627031326294e-02
2.852358296513557434e-02 1.184277758002281189e-01 1.680363565683364868e-01 5.656848102807998657e-02 9.996490925550460815e-02 1.828728020191192627e-01 3.548504114151000977e-01 -3.331307694315910339e-02 1.109756156802177429e-01 6.857730448246002197e-02 -2.815265655517578125e-01 -6.576115638017654419e-02 -1.510059684514999390e-01 -8.455397188663482666e-02 -1.114272326231002808e-01 -4.014620929956436157e-02 -2.211382240056991577e-01 1.539811342954635620e-01 -2.384954132139682770e-02 1.893071830272674561e-01 -2.689124345779418945e-01 1.940100193023681641e-01 -1.524134129285812378e-01 -2.771707773208618164e-01 -4.489982873201370239e-02 1.614233255386352539e-01 4.098648205399513245e-02 6.262414157390594482e-02 -1.967884153127670288e-01 4.081282317638397217e-01 2.735808491706848145e-01 7.641679793596267700e-02
8.036348153837025166e-04 8.120822161436080933e-02 1.635046862065792084e-02 2.247087806463241577e-01 2.494003325700759888e-01 2.259685844182968140e-02 -8.010309189558029175e-02 -9.322568029165267944e-02 3.721510991454124451e-02 -1.971073150634765625e-01 -2.777757942676544189e-01 -9.119908511638641357e-02 3.996325284242630005e-02 -1.866487264633178711e-01 -2.069536447525024414e-01 -1.547229737043380737e-01 -3.690315485000610352e-01 1.285153478384017944e-01 -4.216574504971504211e-02 1.359026283025741577e-01 -1.843848731368780136e-03 1.649014055728912354e-01 3.347729742527008057e-01 -1.393785625696182251e-01 1.945615261793136597e-01 2.452338114380836487e-03 -8.930084854364395142e-02 2.593660652637481689e-01 -6.350447982549667358e-02 5.560675263404846191e-02 3.209286332130432129e-01 2.846734523773193359e-01
-3.433692455291748047e-01 -2.928946912288665771e-01 3.036387860774993896e-01 -7.119979709386825562e-02 8.253917330875992775e-04 -1.801462285220623016e-02 8.288552612066268921e-02 1.611936837434768677e-01 -2.251008301973342896e-01 5.619615688920021057e-02 -1.515599936246871948e-01 -8.177781850099563599e-02 5.446242168545722961e-02 -2.630108296871185303e-01 -1.476697623729705811e-02 -1.210726425051689148e-01 -1.800436079502105713e-01 -1.795539706945419312e-01 1.879946440458297729e-01 -1.513174772262573242e-01 -3.036006353795528412e-02 2.788427770137786865e-01 8.056180179119110107e-02 -3.631797730922698975e-01 1.240636259317398071e-01 1.045142039656639099e-01 6.811068952083587646e-02 2.020792514085769653e-01 -2.006995379924774170e-01 1.605186462402343750e-01 -1.192646622657775879e-01 5.781131982803344727e-02
6.381690502166748047e-02 -8.958623558282852173e-02 2.973679602146148682e-01 1.549792140722274780e-01 -7.553204149007797241e-02 3.236230909824371338e-01 1.005583908408880234e-02 9.487050771713256836e-02 -8.706107735633850098e-02 -9.802921116352081299e-02 -7.142008095979690552e-02 -3.149608075618743896e-01 -1.924932301044464111e-01 9.981267154216766357e-02 1.498554199934005737e-01 -1.574002653360366821e-01 -5.317526683211326599e-02 -1.518040895462036133e-01 1.397072821855545044e-01 8.142558485269546509e-02 -7.524805516004562378e-02 3.530417680740356445e-01 2.443574666976928711e-01 8.984988927841186523e-02 -1.283391751348972321e-02 -2.326104417443275452e-02 1.425751298666000366e-01 1.288000196218490601e-01 -3.843805193901062012e-01 5.964269489049911499e-02 3.136135339736938477e-01 -5.283892527222633362e-02
-4.496470838785171509e-02 3.780434280633926392e-02 3.008735775947570801e-01 2.789922058582305908e-01 5.010483041405677795e-02 1.969712972640991211e-01 -7.204244285821914673e-02 2.312808483839035034e-01 1.230824142694473267e-01 6.212803348898887634e-02 -9.972449392080307007e-02 -2.484050989151000977e-01 -3.365856409072875977e-01 2.997849583625793457e-01 -1.406217813491821289e-01 -9.741299599409103394e-02 -1.377109736204147339e-01 -1.035670563578605652e-01 4.110900312662124634e-02 -6.584254652261734009e-02 1.737927794456481934e-01 2.300677150487899780e-01 -1.868554651737213135e-01 -7.211712002754211426e-02 1.122096031904220581e-01 -2.794596850872039795e-01 4.363435134291648865e-02 2.949939966201782227e-01 5.807384103536605835e-02 1.147831529378890991e-01 1.922579109668731689e-01 -1.141184568405151367e-01
-9.305036067962646484e-02 -9.893569350242614746e-02 1.138086393475532532e-01 9.325552731752395630e-02 2.327924519777297974e-01 1.402429044246673584e-01 -2.146564610302448273e-02 -7.211827486753463745e-02 -8.377405256032943726e-02 -4.218273460865020752e-01 -2.064582854509353638e-01 -2.384921461343765259e-01 -3.456755366642028093e-04 -1.362669765949249268e-01 3.494210541248321533e-02 -1.532718241214752197e-01 -4.013357758522033691e-01 1.616283655166625977e-01 -1.053139045834541321e-01 1.874146014451980591e-01 2.666465297807008028e-04 2.266701459884643555e-01 2.262873798608779907e-01 -1.339942663908004761e-01 1.758733987808227539e-01 -2.422407828271389008e-02 -2.070290893316268921e-01 1.257564127445220947e-01 1.949991844594478607e-02 1.881827265024185181e-01 1.266548186540603638e-01 2.380391359329223633e-01
3.336920402944087982e-03 8.066333085298538208e-02 1.167645156383514404e-01 7.983811199665069580e-02 6.652837991714477539e-02 2.698890864849090576e-01 9.460117667913436890e-02 3.802539110183715820e-01 1.477321684360504150e-01 -3.013901598751544952e-02 6.468171626329421997e-02 -3.285549283027648926e-01 -1.730036884546279907e-01 3.143149428069591522e-03 -6.724626570940017700e-02 3.860512003302574158e-02 -4.732322692871093750e-02 -1.026682257652282715e-01 9.325082600116729736e-02 -1.704796850681304932e-01 1.172582432627677917e-02 3.816090822219848633e-01 1.097767651081085205e-01 2.837246954441070557e-01 -5.053053051233291626e-02 -2.507290244102478027e-01 2.870542109012603760e-01 2.106178998947143555e-01 -1.519153863191604614e-01 2.377073019742965698e-01 1.030178815126419067e-01 2.491509169340133667e-02
7.830801606178283691e-02 -6.903109140694141388e-03 -9.965547174215316772e-02 -3.277227282524108887e-02 1.303786039352416992e-01 6.043670699000358582e-02 1.100037470459938049e-01 4.194926619529724121e-01 1.952527165412902832e-01 -1.693122386932373047e-01 -1.035394743084907532e-01 -1.914016306400299072e-01 -1.548058688640594482e-01 -1.444684863090515137e-01 -1.148055307567119598e-02 -7.235931605100631714e-02 -1.927227079868316650e-01 7.712750136852264404e-02 1.794064491987228394e-01 4.328097216784954071e-03 1.472611874341964722e-01 1.432641744613647461e-01 3.692232444882392883e-02 -1.995863318443298340e-01 -9.136892855167388916e-03 -7.535879313945770264e-02 -1.103888154029846191e-01 2.126318961381912231e-01 -4.941425621509552002e-01 3.466241061687469482e-01 -1.236587241291999817e-01 9.087563306093215942e-02
4.870771616697311401e-02 1.493715643882751465e-01 -1.075567379593849182e-01 2.020648121833801270e-01 1.813330352306365967e-01 -5.909870564937591553e-02 -3.597829490900039673e-02 7.300862669944763184e-02 1.541445255279541016e-01 1.768070608377456665e-01 -2.991125918924808502e-02 -4.675323367118835449e-01 -1.279750913381576538e-01 8.113168179988861084e-03 -1.044848561286926270e-01 -6.674335896968841553e-02 -1.797956228256225586e-02 1.187180802226066589e-01 -1.230400353670120239e-01 4.533798992633819580e-02 -1.009192019701004028e-01 2.409410625696182251e-01 1.937247514724731445e-01 -6.249793618917465210e-02 3.151502311229705811e-01 -8.871659636497497559e-02 1.371586471796035767e-01 2.242388129234313965e-01 -2.431441992521286011e-01 2.667714357376098633e-01 1.910261660814285278e-01 2.987527847290039062e-01
1.650940254330635071e-02 1.151611432433128357e-01 -2.323163896799087524e-01 1.229678168892860413e-01 2.450958266854286194e-02 5.977858603000640869e-02 1.538432389497756958e-01 1.270200461149215698e-01 -1.369270831346511841e-01 -3.402066184207797050e-03 -3.209411501884460449e-01 -5.072658061981201172e-01 -2.482476085424423218e-01 -5.184213444590568542e-02 -1.215538457036018372e-01 9.708405286073684692e-02 -6.397277116775512695e-02 -1.514999195933341980e-02 -6.997340172529220581e-02 -1.061744615435600281e-01 2.499532252550125122e-01 4.234779477119445801e-01 3.283834084868431091e-02 -1.031297519803047180e-01 -4.101489111781120300e-02 1.127713471651077271e-01 1.003713235259056091e-01 1.147693097591400146e-01 -2.640826702117919922e-01 3.279029577970504761e-02 1.420730445533990860e-02 1.520572602748870850e-01
-1.601772010326385498e-02 -9.086024016141891479e-02 -8.569277077913284302e-02 3.751361370086669922e-02 1.516741663217544556e-01 -5.596888810396194458e-02 1.371891796588897705e-01 1.935609728097915649e-01 2.572366297245025635e-01 -3.405410796403884888e-02 -7.411144673824310303e-02 -2.074151933193206787e-01 -1.475211232900619507e-01 1.681461930274963379e-02 -1.755750775337219238e-01 -1.748408377170562744e-02 -6.014854647219181061e-03 -1.010487154126167297e-01 1.654128879308700562e-01 -2.130802422761917114e-01 1.479860395193099976e-01 3.110156655311584473e-01 1.812751740217208862e-01 -2.684882581233978271e-01 -5.001945421099662781e-02 -4.429535567760467529e-01 -1.336577236652374268e-01 2.162615954875946045e-01 -2.381640672683715820e-01 2.982981801033020020e-01 8.768052794039249420e-03 1.248150095343589783e-01
2.681030891835689545e-03 1.382573843002319336e-01 3.193689286708831787e-01 1.728756576776504517e-01 2.257519513368606567e-01 1.141413897275924683e-01 2.326859682798385620e-01 -2.547041140496730804e-02 7.201498001813888550e-02 1.392666846513748169e-01 -6.153297051787376404e-02 1.524589397013187408e-02 -1.655542403459548950e-01 -1.464387178421020508e-01 -2.300317734479904175e-01 -1.041831001639366150e-01 5.538999568670988083e-03 1.118475273251533508e-01 -1.332491636276245117e-01 -1.907888986170291901e-02 -1.460776031017303467e-01 1.067169979214668274e-01 1.432281881570816040e-01 -3.211934268474578857e-01 2.530202567577362061e-01 7.296775281429290771e-02 -9.297105669975280762e-02 1.380603909492492676e-01 -9.922102838754653931e-02 4.252887368202209473e-01 3.357822000980377197e-01 -3.755765035748481750e-02
4.965088143944740295e-02 1.520866304636001587e-01 1.313785910606384277e-01 -1.864132843911647797e-02 4.368050023913383484e-03 1.478946805000305176e-01 7.992750965058803558e-03 -3.531540930271148682e-02 1.911767274141311646e-01 3.640128672122955322e-02 6.816322356462478638e-02 -4.147243201732635498e-01 -3.702083528041839600e-01 3.029625490307807922e-02 -2.835887670516967773e-01 -1.952617801725864410e-02 -2.427449217066168785e-03 -1.740204244852066040e-01 1.106636449694633484e-01 -1.405601501464843750e-01 1.447800546884536743e-01 2.636875212192535400e-01 -1.355899870395660400e-01 -5.532696098089218140e-02 2.179509550333023071e-01 -2.791056931018829346e-01 -4.313927516341209412e-02 1.673526912927627563e-01 -3.170030713081359863e-01 1.426092535257339478e-01 3.680813685059547424e-02 2.204928845167160034e-01
-9.592414647340774536e-02 -1.037742048501968384e-01 1.869763135910034180e-01 1.784718483686447144e-01 1.636473387479782104e-01 1.009091436862945557e-01 1.838117539882659912e-01 2.829056084156036377e-01 3.347504436969757080e-01 6.725056469440460205e-02 -1.089132577180862427e-01 -2.842470109462738037e-01 -1.093221381306648254e-01 -1.246892586350440979e-01 -1.567653566598892212e-01 -6.030168384313583374e-03 -1.069181412458419800e-01 8.929785341024398804e-02 -6.233342736959457397e-02 2.797842398285865784e-02 5.835007131099700928e-02 4.125163555145263672e-01 1.050490736961364746e-01 2.988090813159942627e-01 1.744968593120574951e-01 -3.797449916601181030e-02 3.004969358444213867e-01 2.105154842138290405e-01 -7.038208842277526855e-02 3.751735389232635498e-02 6.597223877906799316e-02 -1.609098464250564575e-01
9.301649779081344604e-02 9.957868605852127075e-02 1.840472370386123657e-01 1.798485070466995239e-01 -1.521649491041898727e-02 1.522712111473083496e-01 4.934113919734954834e-01 2.128278315067291260e-01 1.077326163649559021e-01 6.252170354127883911e-02 -1.318691372871398926e-01 -5.008199438452720642e-02 -1.601363867521286011e-01 -1.717718392610549927e-01 -4.684887453913688660e-02 -1.229010149836540222e-01 -4.078096747398376465e-01 1.634756326675415039e-01 -8.408071100711822510e-02 -8.416420221328735352e-02 -4.537539184093475342e-02 2.198013067245483398e-01 -3.827657178044319153e-02 -3.524556159973144531e-01 -6.471964716911315918e-02 1.407294161617755890e-02 -1.518102455884218216e-02 2.595552057027816772e-02 -8.129813522100448608e-02 1.359711438417434692e-01 2.441487610340118408e-01 -1.481152772903442383e-01
1.508039683103561401e-01 -1.898809522390365601e-01 7.478411495685577393e-02 1.585487425327301025e-01 -1.299315392971038818e-01 3.747306466102600098e-01 1.583631932735443115e-01 4.771498218178749084e-02 1.516446471214294434e-01 1.839247196912765503e-01 6.690413504838943481e-02 -2.618084251880645752e-01 -1.583561152219772339e-01 -2.564560472965240479e-01 -1.500130742788314819e-01 -9.695170074701309204e-02 -2.063004225492477417e-01 2.531430125236511230e-01 -3.266023993492126465e-01 -3.139991685748100281e-02 -6.049123033881187439e-02 1.974545568227767944e-01 -5.044577643275260925e-02 -1.816710084676742554e-01 1.244665533304214478e-01 6.234645470976829529e-02 -1.529563218355178833e-01 2.723106145858764648e-01 -1.267680525779724121e-01 1.591416150331497192e-01 8.556498587131500244e-02 1.228003278374671936e-01
1.810702383518218994e-01 -2.682466618716716766e-02 1.338091343641281128e-01 1.420155912637710571e-01 2.653292119503021240e-01 2.911787331104278564e-01 1.124875247478485107e-01 7.702197879552841187e-02 -2.297085672616958618e-01 1.576967239379882812e-01 -7.024026662111282349e-02 -1.604436784982681274e-01 -5.900268256664276123e-02 -3.485472202301025391e-01 -4.400273039937019348e-02 -2.003576010465621948e-01 -1.562305539846420288e-01 2.742079496383666992e-01 1.039742492139339447e-02 -9.842841327190399170e-02 -7.834068685770034790e-02 1.767431646585464478e-01 -4.842058569192886353e-02 -2.867898344993591309e-01 3.079705499112606049e-02 -2.314207330346107483e-02 -1.977859735488891602e-01 7.480608671903610229e-02 -2.417369484901428223e-01 3.509576916694641113e-01 -8.831539750099182129e-02 1.110167279839515686e-01
-3.489116579294204712e-02 -1.219655498862266541e-01 2.703956365585327148e-01 1.775277853012084961e-01 1.030191183090209961e-01 2.536572217941284180e-01 3.837556838989257812e-01 5.489123240113258362e-02 -7.201554626226425171e-02 -1.622236669063568115e-01 1.317504048347473145e-02 -4.076092839241027832e-01 2.657447569072246552e-02 3.139318153262138367e-02 1.345509737730026245e-01 1.635565906763076782e-01 -6.745947152376174927e-02 -1.013271212577819824e-01 4.106306657195091248e-02 -1.730983108282089233e-01 -2.632332034409046173e-03 3.926113545894622803e-01 2.194117605686187744e-01 4.513493925333023071e-02 -3.124300017952919006e-02 2.365569919347763062e-01 -1.386461555957794189e-01 5.034693703055381775e-02 1.257422845810651779e-02 7.821970432996749878e-02 2.116034030914306641e-01 1.706768572330474854e-01
1.878349334001541138e-01 -1.802683174610137939e-01 1.040797680616378784e-01 2.945468723773956299e-01 -1.276846379041671753e-01 1.216837987303733826e-01 2.725764364004135132e-02 2.179541736841201782e-01 9.199940413236618042e-02 3.324434161186218262e-02 -1.238251551985740662e-01 -2.588676214218139648e-01 -2.113829702138900757e-01 9.491945058107376099e-02 3.946265205740928650e-02 4.575544223189353943e-02 -1.819169372320175171e-01 -4.265172407031059265e-02 1.335700750350952148e-01 8.944828063249588013e-02 1.760945767164230347e-01 2.535010874271392822e-01 6.156593933701515198e-02 -2.748166620731353760e-01 -6.839510053396224976e-02 -2.410841435194015503e-01 6.024640798568725586e-02 4.742302000522613525e-01 1.178049147129058838e-01 -7.195881754159927368e-02 2.445364296436309814e-01 2.229943871498107910e-02
1.661039739847183228e-01 1.057423427700996399e-01 3.420762419700622559e-01 2.872651815414428711e-01 3.158764243125915527e-01 2.714505493640899658e-01 2.960749268531799316e-01 -6.728976964950561523e-02 -7.024524360895156860e-02 -8.490658365190029144e-03 -1.901820152997970581e-01 -1.505099236965179443e-01 -1.063746660947799683e-01 -2.893781475722789764e-02 -6.893792655318975449e-03 2.412030398845672607e-01 -2.118409425020217896e-01 -2.030635625123977661e-01 2.191812098026275635e-01 7.078158110380172729e-02 1.428057812154293060e-02 3.215379118919372559e-01 1.532466113567352295e-01 -1.404320448637008667e-02 2.090714275836944580e-01 -8.216514438390731812e-02 9.521874040365219116e-02 9.489974379539489746e-02 1.380642801523208618e-01 -3.387754037976264954e-02 4.150979593396186829e-02 7.021076977252960205e-02
1.346683129668235779e-02 -2.204945087432861328e-01 4.616371393203735352e-01 4.618547484278678894e-02 3.662103712558746338e-01 2.947471290826797485e-02 2.569862008094787598e-01 -1.451824977993965149e-02 -1.739852726459503174e-01 -1.268789619207382202e-01 -1.851870678365230560e-02 -2.705987691879272461e-01 1.671302318572998047e-01 7.849316298961639404e-02 1.669034361839294434e-01 1.011399850249290466e-01 6.301473081111907959e-02 8.862599730491638184e-02 1.259035468101501465e-01 8.982831612229347229e-03 9.488186240196228027e-02 1.950865238904953003e-01 2.830615341663360596e-01 -1.397892739623785019e-02 2.238460481166839600e-01 5.983804538846015930e-02 6.725127995014190674e-02 5.203551054000854492e-02 -1.728045344352722168e-01 5.829164758324623108e-02 1.915236264467239380e-01 2.379385530948638916e-01
9.677155315876007080e-02 9.461820870637893677e-02 2.924054563045501709e-01 8.143793046474456787e-02 -5.366710200905799866e-02 -2.750889863818883896e-03 3.657905459403991699e-01 1.344192624092102051e-01 2.414283603429794312e-01 -6.048948317766189575e-02 -2.586489021778106689e-01 -1.554784774780273438e-01 -1.007960364222526550e-01 -1.663842983543872833e-02 -2.699480205774307251e-02 -9.517093002796173096e-02 -3.214751482009887695e-01 4.351372644305229187e-02 -1.450239717960357666e-01 5.221373587846755981e-02 -2.234360873699188232e-01 2.915819883346557617e-01 8.274472504854202271e-02 -1.475259959697723389e-01 -5.289569962769746780e-03 8.308029174804687500e-02 -1.288493573665618896e-01 1.165597364306449890e-01 8.848723024129867554e-02 3.405448198318481445e-01 3.066306114196777344e-01 -1.185504868626594543e-01
-2.074300348758697510e-01 -1.620699167251586914e-01 3.697712346911430359e-02 -1.886733174324035645e-01 2.031004279851913452e-01 2.196355909109115601e-01 1.749197393655776978e-01 -6.853991746902465820e-02 -4.319867491722106934e-02 -4.796040430665016174e-02 -1.727212816476821899e-01 -1.688104718923568726e-01 1.835697144269943237e-01 -4.439671337604522705e-01 -7.811401039361953735e-02 -2.374373674392700195e-01 -2.490087747573852539e-01 -1.956806033849716187e-01 1.851398348808288574e-01 -6.718778610229492188e-02 2.197505980730056763e-01 2.547179460525512695e-01 1.290733218193054199e-01 -2.202222794294357300e-01 2.413043677806854248e-01 5.427247285842895508e-02 2.332153171300888062e-02 -2.135628275573253632e-02 5.754146724939346313e-03 -2.307877317070960999e-02 1.658073067665100098e-01 7.436579465866088867e-02
-1.073991656303405762e-01 -1.443416327238082886e-01 4.295411705970764160e-02 -2.021811753511428833e-01 2.799587696790695190e-02 -9.624879807233810425e-02 -1.813494600355625153e-02 7.099760323762893677e-02 -1.519587486982345581e-01 1.055874451994895935e-01 4.204990714788436890e-02 -4.360404610633850098e-01 -1.929822862148284912e-01 -1.299526244401931763e-01 7.594902813434600830e-02 1.184874400496482849e-01 -6.826327741146087646e-02 -1.033877283334732056e-01 2.635964453220367432e-01 -9.629610180854797363e-02 -6.032619997859001160e-02 4.618372023105621338e-01 -1.631471663713455200e-01 -1.695256680250167847e-01 2.282446026802062988e-01 -7.076150178909301758e-02 8.774260431528091431e-02 3.705275654792785645e-01 1.023497879505157471e-01 1.049604862928390503e-01 1.381587684154510498e-01 1.866497658193111420e-02
-7.613689452409744263e-02 1.318591088056564331e-01 -1.102989912033081055e-02 1.506427228450775146e-01 2.528887689113616943e-01 1.946387439966201782e-02 -2.410400100052356720e-02 -6.114027928560972214e-03 -4.669661447405815125e-02 -1.920745819807052612e-01 -2.638235390186309814e-01 -7.040443271398544312e-02 2.757136151194572449e-02 -1.772802323102951050e-01 -2.244280278682708740e-01 -1.149064227938652039e-01 -4.500376284122467041e-01 4.142056405544281006e-02 -1.144366338849067688e-02 1.466014534235000610e-01 -1.605107262730598450e-02 2.855545878410339355e-01 3.501331508159637451e-01 -1.761335581541061401e-01 2.401641905307769775e-01 -2.891010046005249023e-02 -1.301344037055969238e-01 1.879888623952865601e-01 -1.098856627941131592e-01 9.566075168550014496e-03 2.218701988458633423e-01 2.149156481027603149e-01
1.023530610837042332e-03 1.151624787598848343e-02 2.864865362644195557e-01 5.708593875169754028e-02 2.074202299118041992e-01 3.150429427623748779e-01 1.090930104255676270e-01 1.423017978668212891e-01 -3.985366970300674438e-02 -5.744701623916625977e-02 -2.717816829681396484e-02 -1.647539436817169189e-01 9.828659147024154663e-02 -3.174214661121368408e-01 1.667685359716415405e-01 9.057942777872085571e-02 -1.670179367065429688e-01 3.783350884914398193e-01 -9.833053499460220337e-02 -5.039139464497566223e-02 1.502652317285537720e-01 1.739517152309417725e-01 -3.283275291323661804e-02 -1.285552382469177246e-01 4.512700811028480530e-02 -2.696422338485717773e-01 -2.526151239871978760e-01 3.133223205804824829e-02 6.478773057460784912e-02 2.867012917995452881e-01 2.793576419353485107e-01 -5.695293098688125610e-02
-4.855461418628692627e-02 -1.092600300908088684e-01 2.920463383197784424e-01 3.361451625823974609e-02 1.459314525127410889e-01 1.229106187820434570e-01 1.014441624283790588e-01 1.483260467648506165e-02 -1.215768679976463318e-01 -6.186609342694282532e-02 -3.562171757221221924e-01 -1.638479530811309814e-01 -1.372156143188476562e-01 1.943950802087783813e-01 2.460096180438995361e-01 1.360864192247390747e-01 7.841444760560989380e-02 5.118607357144355774e-02 5.477610975503921509e-02 1.745911836624145508e-01 2.442458868026733398e-01 3.595327138900756836e-01 1.448925733566284180e-01 -1.316725015640258789e-01 2.628652751445770264e-01 -2.747682034969329834e-01 -1.860650479793548584e-01 8.395408838987350464e-02 -5.635597556829452515e-02 2.484626919031143188e-01 1.534377038478851318e-01 -1.212227158248424530e-02
1.309294551610946655e-01 1.264551430940628052e-01 3.292708992958068848e-01 9.787354618310928345e-02 1.521949917078018188e-01 6.807609647512435913e-02 4.591234922409057617e-01 -4.013096168637275696e-02 2.413907945156097412e-01 -9.850599616765975952e-02 -2.560734152793884277e-01 -7.901501655578613281e-02 -1.044671759009361267e-01 -8.566607721149921417e-03 -2.741649150848388672e-01 1.475984882563352585e-02 -2.842433750629425049e-01 -2.232095226645469666e-03 -4.192242398858070374e-02 9.248893707990646362e-02 -2.264471203088760376e-01 2.124262005090713501e-01 -3.767479211091995239e-02 -2.198451310396194458e-01 -2.325403690338134766e-02 -5.722676217555999756e-02 3.806252405047416687e-02 5.835028737783432007e-02 -1.104461327195167542e-01 2.564511299133300781e-01 2.257135361433029175e-01 -8.750911802053451538e-02
-1.806772500276565552e-01 4.567654803395271301e-02 7.007885724306106567e-02 9.211750328540802002e-02 1.731662005186080933e-01 8.509179949760437012e-02 -4.917104379273951054e-04 3.519254177808761597e-02 1.129245683550834656e-01 1.535658091306686401e-01 -8.977327495813369751e-02 -2.438347786664962769e-01 4.373242706060409546e-02 -3.913068473339080811e-01 -1.846823394298553467e-01 1.365248709917068481e-01 -1.842364966869354248e-01 3.544058185070753098e-03 -1.106482818722724915e-01 -6.496882438659667969e-02 -1.505257841199636459e-02 1.127997040748596191e-01 -2.183673977851867676e-01 -1.006860285997390747e-01 3.872055411338806152e-01 -3.043540120124816895e-01 -1.590162701904773712e-02 2.918168008327484131e-01 -1.281770169734954834e-01 2.490609139204025269e-01 2.204338908195495605e-01 -1.598891615867614746e-01
2.514677941799163818e-01 6.048878654837608337e-02 2.870466709136962891e-01 -5.244380980730056763e-02 1.582542955875396729e-01 3.395412564277648926e-01 2.056321203708648682e-01 1.571681946516036987e-01 8.999640494585037231e-02 -9.422173351049423218e-02 -1.165630295872688293e-01 -2.573868334293365479e-01 -1.446096897125244141e-01 2.898237705230712891e-01 -4.935821518301963806e-02 -1.989302486181259155e-01 -1.256337463855743408e-01 -3.396192938089370728e-02 -2.057685405015945435e-01 2.674865424633026123e-01 2.077766507863998413e-02 2.956591360270977020e-02 1.365082710981369019e-01 -4.228533059358596802e-02 9.130425751209259033e-02 -1.229125540703535080e-03 1.353973150253295898e-01 1.739758700132369995e-01 -1.624278426170349121e-01 2.537524700164794922e-01 2.940458059310913086e-01 -1.008924320340156555e-01
4.130445048213005066e-02 1.575257512740790844e-03 -9.127563983201980591e-02 -1.406488418579101562e-01 2.456296533346176147e-01 1.199834346771240234e-01 9.598804265260696411e-02 5.766855925321578979e-02 8.215378224849700928e-02 -2.522834241390228271e-01 -2.868167161941528320e-01 -2.600380480289459229e-01 -1.140716671943664551e-02 -1.812377199530601501e-02 -2.956903874874114990e-01 3.180064260959625244e-02 1.951031573116779327e-02 1.651424467563629150e-01 -2.078297883272171021e-01 -1.047817543148994446e-01 -1.141486018896102905e-01 3.688409924507141113e-01 -2.460210956633090973e-02 -1.635768711566925049e-01 1.675681918859481812e-01 3.891580179333686829e-02 9.307255595922470093e-02 -1.587096974253654480e-02 1.365717649459838867e-01 4.313766360282897949e-01 1.764498353004455566e-01 2.026934325695037842e-01
9.553336352109909058e-02 -1.125984266400337219e-01 -1.160281226038932800e-01 2.589639127254486084e-01 1.439905762672424316e-01 1.566740870475769043e-02 -1.596812307834625244e-01 3.872906863689422607e-01 -1.008993089199066162e-01 -3.442501127719879150e-01 -2.792392671108245850e-01 5.291578918695449829e-02 -1.323857605457305908e-01 -1.321437656879425049e-01 -1.548416167497634888e-01 -1.448787096887826920e-02 -9.604067541658878326e-03 3.117298707365989685e-02 -3.432770445942878723e-02 -3.561590239405632019e-02 1.303681582212448120e-01 2.627603113651275635e-01 1.168438270688056946e-01 -1.071933358907699585e-01 1.342194825410842896e-01 -3.659984469413757324e-02 -4.621623829007148743e-02 2.041925191879272461e-01 -6.292131543159484863e-02 4.522365629673004150e-01 1.921702474355697632e-01 -9.632214903831481934e-02
-5.601333454251289368e-02 -2.284048646688461304e-01 4.317172467708587646e-01 4.863750562071800232e-02 1.319437380880117416e-02 1.121350675821304321e-01 -1.699184775352478027e-01 1.089150607585906982e-01 -2.738980948925018311e-02 1.175364181399345398e-01 -1.324981898069381714e-01 -2.059721499681472778e-01 5.640174075961112976e-02 -1.852998286485671997e-01 9.724817425012588501e-02 -9.996412694454193115e-02 -2.308715581893920898e-01 -8.350779116153717041e-02 -1.856588423252105713e-01 -1.290586739778518677e-01 2.463985234498977661e-01 1.738477200269699097e-01 2.851578593254089355e-01 -3.933850526809692383e-01 1.237762868404388428e-01 -1.114306226372718811e-01 -5.645141750574111938e-02 -1.187077835202217102e-01 -1.479227244853973389e-01 -8.828213065862655640e-02 9.933714568614959717e-02 2.190699130296707153e-01
1.022253856062889099e-01 4.258977249264717102e-02 3.755448758602142334e-01 2.294791787862777710e-01 3.133429959416389465e-02 2.791422307491302490e-01 1.987253129482269287e-01 9.328255802392959595e-02 2.322280406951904297e-01 6.770011782646179199e-02 -2.105990946292877197e-01 -2.179766073822975159e-03 5.522627849131822586e-03 1.948617980815470219e-03 -5.952432379126548767e-02 4.126013070344924927e-02 2.052683010697364807e-02 -1.518563032150268555e-01 -2.100795209407806396e-01 2.517298161983489990e-01 1.265145540237426758e-01 2.215882092714309692e-01 -1.581467874348163605e-02 8.555354177951812744e-02 9.088758379220962524e-02 7.860400527715682983e-02 1.775336116552352905e-01 3.227360546588897705e-01 3.317164629697799683e-02 4.026990234851837158e-01 1.459347903728485107e-01 1.430270820856094360e-01
4.410579428076744080e-02 1.697507947683334351e-01 3.344708979129791260e-01 -5.539267137646675110e-02 -3.979232907295227051e-02 1.224467232823371887e-01 1.228159815073013306e-01 1.351635605096817017e-01 2.618214488029479980e-01 -2.059165090322494507e-01 -1.820421963930130005e-01 -3.642531111836433411e-02 -1.994432806968688965e-01 3.080694749951362610e-02 -1.210513263940811157e-01 -2.169397026300430298e-01 1.469294354319572449e-02 8.242882043123245239e-02 -9.406298398971557617e-02 2.903588414192199707e-01 3.570664301514625549e-02 1.906710714101791382e-01 1.916838437318801880e-01 -2.735396921634674072e-01 2.637017332017421722e-02 -6.122338771820068359e-02 9.472227841615676880e-02 4.272192418575286865e-01 -2.568106949329376221e-01 1.773204654455184937e-01 1.163497865200042725e-01 1.679013296961784363e-02
1.163266599178314209e-01 -6.475663185119628906e-02 3.152390122413635254e-01 4.089747369289398193e-02 2.751204669475555420e-01 3.563394397497177124e-02 -1.274269223213195801e-01 1.272147744894027710e-01 9.755466878414154053e-02 -2.788996696472167969e-01 -1.300516128540039062e-01 -1.732832286506891251e-03 -1.208367794752120972e-01 -3.471348667517304420e-03 4.826835542917251587e-02 -1.492783147841691971e-02 -2.767316699028015137e-01 4.698005914688110352e-01 3.998238593339920044e-02 -4.070767387747764587e-02 -3.081252053380012512e-02 1.760846525430679321e-01 1.086272951215505600e-02 -1.881062984466552734e-01 5.997370928525924683e-02 8.183748275041580200e-02 9.925552457571029663e-02 3.099379837512969971e-01 -2.189227491617202759e-01 2.648825049400329590e-01 1.377356424927711487e-02 -2.190130949020385742e-01
-9.765721112489700317e-02 3.371648490428924561e-03 2.860833108425140381e-01 -5.731811001896858215e-02 -4.919910803437232971e-02 6.118626520037651062e-02 1.783048547804355621e-02 1.425635069608688354e-01 1.257639527320861816e-01 -1.944509744644165039e-01 -2.413761466741561890e-01 -3.452128171920776367e-02 -2.370600588619709015e-02 -1.512273866683244705e-02 4.325846955180168152e-02 1.360619254410266876e-02 -1.577722579240798950e-01 1.870604306459426880e-01 -6.954846531152725220e-02 2.752119302749633789e-01 2.885821275413036346e-02 4.604661464691162109e-01 3.718913346529006958e-02 -1.841099411249160767e-01 -1.625592112541198730e-01 1.697507202625274658e-01 2.331731170415878296e-01 4.269897043704986572e-01 -7.527534663677215576e-02 8.529251813888549805e-02 2.617039382457733154e-01 2.495317719876766205e-02
-8.081685751676559448e-02 9.152927249670028687e-02 1.389725506305694580e-01 -9.001410752534866333e-02 3.404176980257034302e-02 -2.078167162835597992e-02 4.031774029135704041e-02 1.981757134199142456e-01 -7.674565166234970093e-02 3.502279287204146385e-03 -1.273131817579269409e-01 -2.240564674139022827e-01 8.619721978902816772e-02 5.321467295289039612e-02 2.668591449037194252e-03 -1.146038919687271118e-01 -1.400035321712493896e-01 7.463490217924118042e-02 -1.111488491296768188e-01 -2.439203560352325439e-01 -2.711054682731628418e-02 5.281953811645507812e-01 2.495001703500747681e-01 -1.923080980777740479e-01 1.693402417004108429e-02 1.922666430473327637e-01 -1.838939487934112549e-01 -1.563004404306411743e-01 -8.776980638504028320e-02 1.488796621561050415e-01 2.217368632555007935e-01 4.110395908355712891e-01
-1.813754290342330933e-01 8.402477833442389965e-04 1.344462335109710693e-01 -2.496334956958889961e-03 8.129296451807022095e-02 1.940931528806686401e-01 8.217182755470275879e-02 1.296297460794448853e-01 1.344626694917678833e-01 8.941534161567687988e-02 -8.136428147554397583e-02 -2.753472328186035156e-01 7.904455810785293579e-02 -3.694175183773040771e-01 -1.097840219736099243e-01 1.117884367704391479e-01 -2.128964811563491821e-01 4.251874238252639771e-02 -2.446595132350921631e-01 -8.731685578823089600e-02 -2.614818513393402100e-02 2.802796661853790283e-02 -1.351375728845596313e-01 -1.399313658475875854e-01 3.816050291061401367e-01 -3.299528956413269043e-01 -2.411492355167865753e-02 1.978497356176376343e-01 -1.775301545858383179e-01 1.008296236395835876e-01 2.999927103519439697e-01 -1.599419713020324707e-01
-1.244336366653442383e-01 -8.236223459243774414e-02 7.335913181304931641e-02 6.446571648120880127e-02 2.695004940032958984e-01 1.043177396059036255e-02 1.208457164466381073e-02 -1.150492727756500244e-01 1.408234611153602600e-02 -4.190703332424163818e-01 -1.848467886447906494e-01 -2.478021830320358276e-01 -8.839844167232513428e-02 -8.614720404148101807e-02 6.673694401979446411e-02 -2.507493793964385986e-01 -3.633576631546020508e-01 1.436149924993515015e-01 1.025389730930328369e-01 1.229303032159805298e-01 -8.516923338174819946e-02 2.025121152400970459e-01 2.351969629526138306e-01 -1.958114951848983765e-01 2.602068483829498291e-01 2.661292441189289093e-02 -1.566710770130157471e-01 1.103814169764518738e-01 -8.248227834701538086e-02 1.691304892301559448e-02 1.607050746679306030e-01 2.642919123172760010e-01
-3.851675242185592651e-02 7.428389508277177811e-03 1.141420286148786545e-02 4.717308580875396729e-01 7.465209811925888062e-02 4.679184034466743469e-02 2.205741256475448608e-01 -2.324433624744415283e-01 2.838334441184997559e-02 -1.657363027334213257e-01 -1.096236929297447205e-01 -3.547642827033996582e-01 -1.927091330289840698e-01 7.080407347530126572e-03 7.235299795866012573e-02 -8.172195404767990112e-03 -2.168656140565872192e-01 1.809415519237518311e-01 4.452120885252952576e-02 1.292943358421325684e-01 1.024363860487937927e-01 5.930763110518455505e-02 2.530150711536407471e-01 -9.629392996430397034e-03 1.707435250282287598e-01 -3.290637582540512085e-02 1.228512674570083618e-01 1.035711243748664856e-01 6.539137661457061768e-02 3.182066977024078369e-01 2.388431429862976074e-01 2.479820102453231812e-01
2.309957742691040039e-01 -2.390214800834655762e-02 6.902457028627395630e-02 2.524674534797668457e-01 -1.576323265908285975e-04 1.321618556976318359e-01 1.154889911413192749e-01 2.123904228210449219e-01 1.081582438200712204e-02 3.423554003238677979e-01 2.361610233783721924e-01 -9.454126656055450439e-02 -1.446252316236495972e-01 -2.362635582685470581e-01 4.069654643535614014e-02 -6.466268748044967651e-02 -1.867281347513198853e-01 1.715705543756484985e-01 -6.376291066408157349e-02 -2.043632417917251587e-02 -3.909741714596748352e-02 3.766064941883087158e-01 -1.227222681045532227e-01 -3.754243552684783936e-01 8.476129919290542603e-02 -7.512166351079940796e-02 1.483213622123003006e-02 2.399132698774337769e-01 -1.436024606227874756e-01 6.179174035787582397e-02 2.586466670036315918e-01 -8.334352821111679077e-02
-7.598848640918731689e-02 -1.322157029062509537e-02 -1.853396892547607422e-01 9.273050352931022644e-03 1.364770680665969849e-01 2.906560599803924561e-01 9.228475391864776611e-02 -4.423480480909347534e-02 1.352989971637725830e-01 -1.234839111566543579e-01 -2.845049500465393066e-01 -1.245466768741607666e-01 -1.191330924630165100e-01 4.798513650894165039e-02 -2.116492241621017456e-01 1.104980483651161194e-01 -1.656153500080108643e-01 5.543404445052146912e-02 -2.630186267197132111e-02 -2.770780958235263824e-02 -6.052169483155012131e-03 2.664736807346343994e-01 -8.607153594493865967e-02 -2.044305354356765747e-01 2.575309574604034424e-01 2.878908440470695496e-02 -5.187010765075683594e-02 3.979823738336563110e-02 8.417786657810211182e-02 3.406424224376678467e-01 3.951975405216217041e-01 3.736158907413482666e-01
3.023725003004074097e-02 6.878439802676439285e-03 3.003146052360534668e-01 3.060626983642578125e-01 -6.612753123044967651e-02 1.057894900441169739e-01 6.596353650093078613e-02 2.993084490299224854e-01 9.011358767747879028e-02 1.392906606197357178e-01 2.460557594895362854e-02 -3.100877441465854645e-02 -3.512321412563323975e-01 1.215929910540580750e-02 2.492727339267730713e-02 -9.615841507911682129e-02 -1.047315150499343872e-01 -1.559432246722280979e-03 -1.622424274682998657e-01 3.713250160217285156e-02 1.024314109236001968e-02 3.855762183666229248e-01 -1.883307099342346191e-01 -9.664129465818405151e-02 2.653498947620391846e-01 -6.926189363002777100e-02 1.182827129960060120e-01 2.528951764106750488e-01 4.143464565277099609e-02 -2.883230522274971008e-02 3.939123749732971191e-01 8.996777236461639404e-03
-1.072092428803443909e-01 1.849616169929504395e-01 1.453429311513900757e-01 1.898668110370635986e-01 4.380059540271759033e-01 1.851945817470550537e-01 2.663274407386779785e-01 2.269957959651947021e-01 -9.174282848834991455e-02 -7.059556245803833008e-02 -2.447466105222702026e-01 -2.921633124351501465e-01 -3.428034782409667969e-01 1.530765593051910400e-01 -1.244380921125411987e-01 2.220236510038375854e-01 -9.396845102310180664e-02 -6.400096416473388672e-02 -5.881933122873306274e-02 6.676499266177415848e-03 -9.001813828945159912e-02 2.556128054857254028e-02 -7.412284612655639648e-02 -7.418522983789443970e-02 1.159328147768974304e-01 -1.924331672489643097e-02 3.151513934135437012e-01 8.090485632419586182e-02 -2.555633336305618286e-02 3.284468874335289001e-02 6.315511465072631836e-02 -1.501635313034057617e-01
5.834390968084335327e-02 4.256521537899971008e-02 -1.849240809679031372e-02 1.728988438844680786e-01 1.041135564446449280e-01 8.649464696645736694e-02 2.809136807918548584e-01 -3.373423824086785316e-03 -2.289807200431823730e-01 2.353136986494064331e-02 -4.230021964758634567e-03 -1.226412653923034668e-01 -2.001854628324508667e-01 -8.308721706271171570e-03 5.602233856916427612e-02 1.751661151647567749e-01 -2.108616083860397339e-01 -9.061707183718681335e-03 3.011482059955596924e-01 2.026578783988952637e-01 1.771991848945617676e-01 4.314894974231719971e-01 7.376532256603240967e-02 -2.280764281749725342e-01 3.798997700214385986e-01 -1.947736144065856934e-01 2.979315072298049927e-02 2.506399750709533691e-01 2.219710685312747955e-02 -7.089059054851531982e-02 1.493937969207763672e-01 -1.185203995555639267e-02
-3.254296481609344482e-01 1.615744531154632568e-01 1.930178254842758179e-01 3.678851295262575150e-03 -1.359550207853317261e-01 2.116001397371292114e-01 -1.906190216541290283e-01 2.875548414885997772e-02 5.485395714640617371e-02 -7.932261563837528229e-03 -8.539193868637084961e-02 -4.440300911664962769e-02 -1.363394856452941895e-01 -1.542627811431884766e-01 -9.752644598484039307e-02 2.785478830337524414e-01 -7.986489683389663696e-02 -1.348205208778381348e-01 -1.200037822127342224e-02 -8.320318162441253662e-02 1.243484094738960266e-01 3.299958109855651855e-01 4.144883155822753906e-02 -3.546581268310546875e-01 2.308772355318069458e-01 -1.985846310853958130e-01 5.781128257513046265e-02 7.211840897798538208e-02 -3.096544444561004639e-01 1.045501083135604858e-01 3.054857254028320312e-01 -5.978705734014511108e-02
-2.506059408187866211e-02 -3.035962283611297607e-01 2.435567975044250488e-01 2.805361747741699219e-01 -1.190924644470214844e-01 -6.182304583489894867e-03 1.035847235471010208e-02 7.970260083675384521e-02 -1.750244647264480591e-01 3.235993906855583191e-02 -1.778436005115509033e-01 -1.616531908512115479e-01 4.074947535991668701e-02 -2.242716848850250244e-01 -1.037751585245132446e-01 -3.026366531848907471e-01 -2.849443852901458740e-01 4.195301979780197144e-02 1.697794944047927856e-01 -6.813019514083862305e-02 1.637232601642608643e-01 1.992628723382949829e-01 2.724375128746032715e-01 -1.389324516057968140e-01 1.155537962913513184e-01 1.185568571090698242e-01 1.754825860261917114e-01 3.385393321514129639e-02 -2.630965113639831543e-01 -1.575709320604801178e-02 2.319964468479156494e-01 2.136535048484802246e-01
-2.830683290958404541e-01 -3.977346792817115784e-02 2.960606515407562256e-01 1.512228995561599731e-01 1.561017036437988281e-01 1.823792308568954468e-01 1.896491050720214844e-01 -2.727861888706684113e-02 1.465844064950942993e-01 -6.036896258592605591e-02 -5.280943959951400757e-02 -6.532686948776245117e-02 3.292064741253852844e-02 -1.232068613171577454e-02 -2.711640857160091400e-02 -7.999507710337638855e-03 -2.546842992305755615e-01 -2.678222209215164185e-02 -1.578803956508636475e-01 2.633322179317474365e-01 1.666147559881210327e-01 3.589994311332702637e-01 7.128580659627914429e-02 -2.609088718891143799e-01 -1.307730525732040405e-01 -2.053998261690139771e-01 1.373500376939773560e-01 2.758944630622863770e-01 1.025023125112056732e-02 2.192485928535461426e-01 5.516818165779113770e-02 -2.899428009986877441e-01
-5.242193862795829773e-02 -1.133399978280067444e-01 3.559153676033020020e-01 -5.253267660737037659e-02 4.392516016960144043e-01 1.160467192530632019e-01 1.226734891533851624e-01 8.285873383283615112e-02 -2.242176532745361328e-01 -1.717276871204376221e-02 -1.249871868640184402e-02 -3.073359727859497070e-01 7.074560225009918213e-02 6.165257468819618225e-02 1.430727094411849976e-01 2.580664455890655518e-01 9.211318194866180420e-02 -3.798216208815574646e-02 1.110922247171401978e-01 -5.543816462159156799e-02 -5.377970170229673386e-03 3.931766450405120850e-01 2.875913083553314209e-01 -2.191070280969142914e-02 2.591771185398101807e-01 2.512352913618087769e-02 4.649179056286811829e-02 2.713723666965961456e-02 -9.780336916446685791e-02 1.309581845998764038e-01 1.235490739345550537e-01 9.880996495485305786e-02
-1.841185986995697021e-01 -3.754791915416717529e-01 -1.505334489047527313e-02 -1.630362421274185181e-01 2.361385971307754517e-01 -3.024104610085487366e-02 1.347785145044326782e-01 6.495619565248489380e-02 -1.492969132959842682e-02 -1.544077098369598389e-01 -1.085061114281415939e-02 -2.490916848182678223e-01 -1.245305985212326050e-01 8.412488549947738647e-02 -1.292970329523086548e-01 5.184280499815940857e-02 -1.223524510860443115e-01 1.929946541786193848e-01 -3.545593321323394775e-01 1.392981410026550293e-01 -9.349194169044494629e-02 3.148448765277862549e-01 -1.592831760644912720e-01 -2.346315979957580566e-01 6.289041787385940552e-02 -1.969016194343566895e-01 2.541818022727966309e-01 4.914260283112525940e-02 -2.133864611387252808e-01 1.844047755002975464e-01 1.349550788290798664e-03 1.269422471523284912e-01
1.031939908862113953e-01 -2.448084801435470581e-01 1.923531740903854370e-01 2.626170516014099121e-01 3.129689693450927734e-01 -3.879191353917121887e-02 2.134118080139160156e-01 1.605572253465652466e-01 -1.720493584871292114e-01 -7.802904397249221802e-02 8.021612465381622314e-02 -1.247480437159538269e-01 4.332367330789566040e-03 -5.255605280399322510e-02 1.823084652423858643e-01 7.864589244127273560e-02 1.255801320075988770e-01 1.918282359838485718e-01 -8.749717473983764648e-02 8.336826413869857788e-02 2.695781178772449493e-03 4.670853018760681152e-01 1.113266348838806152e-01 -1.165022104978561401e-01 1.509503810666501522e-03 -3.536383509635925293e-01 1.687240041792392731e-02 2.857462167739868164e-01 -1.199745535850524902e-01 1.292207539081573486e-01 -5.761815235018730164e-02 7.709388155490159988e-03
-1.350823193788528442e-01 -2.904162406921386719e-01 2.154897898435592651e-01 2.521984279155731201e-02 2.875978946685791016e-01 2.013536356389522552e-02 1.490204036235809326e-02 1.348192393779754639e-01 -9.886153042316436768e-02 -2.354566901922225952e-01 -1.177570968866348267e-01 -4.136534780263900757e-02 -7.351815700531005859e-02 5.164925754070281982e-02 9.784623235464096069e-02 4.553664103150367737e-02 2.093496499583125114e-03 2.832669578492641449e-02 -1.433781981468200684e-01 -1.548197418451309204e-01 -7.316163927316665649e-02 3.071541488170623779e-01 -1.651471853256225586e-01 1.337470673024654388e-02 4.383556246757507324e-01 -2.148162573575973511e-02 -1.658697985112667084e-02 -1.730855181813240051e-02 -3.193680644035339355e-01 1.157020628452301025e-01 3.208379447460174561e-01 2.536102235317230225e-01
7.085866481065750122e-02 -3.350400179624557495e-02 1.920074820518493652e-01 1.727370172739028931e-01 6.373406853526830673e-03 -1.686852239072322845e-02 1.179582104086875916e-01 -2.641719579696655273e-01 -1.451864931732416153e-02 7.772241253405809402e-03 -6.272259354591369629e-02 -1.349991410970687866e-01 -1.534992605447769165e-01 -1.795983910560607910e-01 -9.780245274305343628e-02 -2.696115672588348389e-01 -3.913825750350952148e-01 2.136869281530380249e-01 -1.797036230564117432e-01 -1.450005024671554565e-01 2.504939772188663483e-02 3.240899881348013878e-03 1.260616630315780640e-01 -2.490917891263961792e-01 1.880833953619003296e-01 1.269456651061773300e-02 -1.234882101416587830e-01 2.610445618629455566e-01 -1.836800873279571533e-01 -5.212372052483260632e-04 4.316410422325134277e-01 -1.135866791009902954e-01
-8.372055739164352417e-02 5.442217737436294556e-02 8.225879073143005371e-02 3.223195672035217285e-01 1.958827674388885498e-01 -1.107055991888046265e-01 -1.730394661426544189e-01 2.343403398990631104e-01 -7.977907359600067139e-02 -3.169020265340805054e-02 -1.640632599592208862e-01 -2.527366876602172852e-01 2.837063670158386230e-01 -2.152313441038131714e-01 -1.527466028928756714e-01 -1.994049400091171265e-01 -3.701597750186920166e-01 2.243765890598297119e-01 5.997271090745925903e-02 -2.067813463509082794e-02 -1.237419843673706055e-01 2.953031361103057861e-01 1.132014617323875427e-01 -1.965961307287216187e-01 1.254764944314956665e-01 1.197464615106582642e-01 1.470470055937767029e-02 7.161629199981689453e-02 1.032511442899703979e-01 2.387423217296600342e-01 8.367811888456344604e-02 -1.903006620705127716e-02
1.281056087464094162e-02 -1.750946193933486938e-01 -9.190478175878524780e-02 1.880972087383270264e-01 2.781849205493927002e-01 -6.151390075683593750e-02 -1.004645600914955139e-01 -7.373819500207901001e-02 -1.000076681375503540e-01 -7.938181608915328979e-02 -2.587705552577972412e-01 -1.680789291858673096e-01 -6.502355635166168213e-02 -3.674921393394470215e-01 4.831922054290771484e-02 -3.812387958168983459e-02 -3.840608596801757812e-01 9.771652519702911377e-02 -2.108638547360897064e-02 -9.784126281738281250e-02 -2.167727798223495483e-01 2.898370623588562012e-01 1.552262902259826660e-01 -1.985637992620468140e-01 1.229937002062797546e-01 1.656985878944396973e-01 1.852846592664718628e-01 -5.522929504513740540e-02 -3.828477114439010620e-02 1.369498819112777710e-01 1.277507245540618896e-01 3.097969591617584229e-01
-4.164486750960350037e-02 -1.103266924619674683e-01 3.743459880352020264e-01 9.493377059698104858e-02 4.037819802761077881e-02 2.140341699123382568e-01 1.555091291666030884e-01 2.309445440769195557e-01 1.130383908748626709e-01 -9.161884337663650513e-02 -3.886115252971649170e-01 -1.918603852391242981e-02 -2.702861428260803223e-01 4.244496300816535950e-02 2.334115654230117798e-01 2.744992375373840332e-01 -3.070103004574775696e-02 1.384251117706298828e-01 7.639370113611221313e-02 -1.542571336030960083e-01 8.127956837415695190e-02 2.214639633893966675e-01 3.143098056316375732e-01 1.700060442090034485e-02 1.446357965469360352e-01 5.944190546870231628e-02 -2.647731825709342957e-02 2.857720255851745605e-01 -4.088569805026054382e-02 5.197953805327415466e-02 1.238449811935424805e-01 -6.117841228842735291e-02
6.571418792009353638e-02 -2.936359494924545288e-02 -1.467106342315673828e-01 2.018601745367050171e-01 1.037715077400207520e-01 -1.577954292297363281e-01 -5.612929165363311768e-02 -1.367111355066299438e-01 5.620078742504119873e-02 -9.588964283466339111e-02 -1.273090839385986328e-01 -4.729057252407073975e-01 -1.315251886844635010e-01 -8.541997522115707397e-03 -8.412217348814010620e-02 -8.406001329421997070e-02 -3.162280321121215820e-01 3.214356303215026855e-02 -2.678521443158388138e-03 -2.209514193236827850e-02 -4.299644008278846741e-02 2.457705885171890259e-01 3.586553633213043213e-01 -1.159084960818290710e-01 2.898528575897216797e-01 7.757500559091567993e-02 2.282021641731262207e-01 5.168770253658294678e-02 -1.065799593925476074e-01 3.160388767719268799e-01 1.281969845294952393e-01 1.141080260276794434e-01
6.081466749310493469e-02 -1.203209627419710159e-02 3.085598349571228027e-01 3.833702504634857178e-01 2.179966270923614502e-01 1.648687571287155151e-01 3.230994939804077148e-01 4.809257760643959045e-02 8.736833184957504272e-02 1.481731086969375610e-01 4.615836776793003082e-03 -1.984165757894515991e-01 -1.529496461153030396e-01 -1.497043371200561523e-01 -1.511224061250686646e-01 -1.915765367448329926e-02 -1.773445755243301392e-01 5.406852066516876221e-02 -7.099591195583343506e-03 1.582932472229003906e-01 2.313517034053802490e-01 9.891510941088199615e-03 -3.069235756993293762e-02 -2.169534005224704742e-02 1.451654434204101562e-01 1.594507135450839996e-02 4.992674291133880615e-02 -1.830236613750457764e-02 1.107857655733823776e-02 5.302482247352600098e-01 6.136743724346160889e-02 1.041780039668083191e-01
1.085561588406562805e-01 -1.747222733683884144e-03 2.380576729774475098e-01 2.281342446804046631e-02 1.968259215354919434e-01 3.641014993190765381e-01 -4.489433020353317261e-03 -1.197999119758605957e-01 3.079818785190582275e-01 -2.087360024452209473e-01 -6.344030797481536865e-02 -1.412332206964492798e-01 1.611631363630294800e-02 -1.228041201829910278e-01 -1.079849302768707275e-01 -1.109974458813667297e-01 -6.650339066982269287e-02 -2.730617523193359375e-01 -2.346718609333038330e-01 1.615116000175476074e-01 -1.686688959598541260e-01 3.693400621414184570e-01 -1.909271255135536194e-02 -2.637012600898742676e-01 2.040380984544754028e-02 2.498161047697067261e-02 1.869504805654287338e-03 2.686036527156829834e-01 3.008195571601390839e-02 2.731098830699920654e-01 3.283270634710788727e-03 -4.304407630115747452e-03
-2.988687455654144287e-01 -2.660372257232666016e-01 3.137040138244628906e-01 1.374920606613159180e-01 1.538558900356292725e-01 2.338147461414337158e-01 4.194640740752220154e-02 -7.033972442150115967e-02 2.054164856672286987e-01 -8.512096479535102844e-03 3.009003959596157074e-02 -1.264472454786300659e-01 1.453531086444854736e-01 7.419029623270034790e-02 3.628629446029663086e-02 5.974450334906578064e-02 -2.276694476604461670e-01 6.423217710107564926e-03 -7.554185390472412109e-02 1.493016481399536133e-01 4.845817387104034424e-02 3.766449093818664551e-01 5.429786816239356995e-02 -2.464247196912765503e-01 -8.683047443628311157e-02 -3.548963069915771484e-01 9.880557656288146973e-02 1.500894576311111450e-01 -3.588528558611869812e-02 1.826515346765518188e-01 1.187713593244552612e-01 -2.111096978187561035e-01
1.446670591831207275e-01 -2.878121435642242432e-01 2.485432624816894531e-01 -2.010695077478885651e-02 8.275375515222549438e-02 1.065205130726099014e-02 -1.300409715622663498e-02 1.717135310173034668e-01 8.766753971576690674e-02 -2.248020023107528687e-01 6.183904781937599182e-02 -3.110738992691040039e-01 9.612143039703369141e-02 -5.032107979059219360e-02 1.863206028938293457e-01 5.717304348945617676e-02 -4.067769274115562439e-03 -6.446249783039093018e-02 1.926890946924686432e-02 1.768558621406555176e-01 6.953690201044082642e-02 3.194522261619567871e-01 2.173036485910415649e-01 7.563821971416473389e-02 8.428180962800979614e-02 4.822188243269920349e-02 4.621364772319793701e-01 1.176625490188598633e-01 -5.688914656639099121e-02 3.394653797149658203e-01 1.624782085418701172e-01 1.072804853320121765e-01
8.960317820310592651e-02 1.299741417169570923e-01 2.912372052669525146e-01 9.840250015258789062e-02 2.334833145141601562e-01 2.569820582866668701e-01 5.863633379340171814e-02 3.377151787281036377e-01 2.284633070230484009e-01 1.090321466326713562e-01 -2.815660834312438965e-01 -1.222857907414436340e-01 -6.831883639097213745e-02 1.779245096258819103e-03 2.509015500545501709e-01 7.066505029797554016e-03 -7.930134236812591553e-02 -7.366874814033508301e-02 1.978708356618881226e-01 -1.561644226312637329e-01 7.911646366119384766e-02 4.292963147163391113e-01 2.445041984319686890e-01 3.630160540342330933e-02 1.063208281993865967e-01 -1.441508531570434570e-01 1.374809145927429199e-01 1.916257478296756744e-02 -1.141946911811828613e-01 1.226818747818470001e-02 6.076661869883537292e-02 1.462765485048294067e-01
9.784413129091262817e-02 1.004637703299522400e-01 -1.240541636943817139e-01 2.853447496891021729e-01 2.482952773571014404e-01 -4.385569691658020020e-02 1.133292168378829956e-01 3.674350678920745850e-02 -2.633825540542602539e-01 -6.876543909311294556e-02 -2.957711182534694672e-02 -3.490396440029144287e-01 -6.117653101682662964e-02 -1.791711151599884033e-01 -6.855535507202148438e-02 -1.681826449930667877e-02 -2.487217187881469727e-01 2.604890763759613037e-01 -1.380351558327674866e-02 -1.852096468210220337e-01 6.630201637744903564e-02 2.208563685417175293e-01 -9.352603554725646973e-02 -2.331270873546600342e-01 -2.079216241836547852e-01 1.249309182167053223e-01 -7.857327908277511597e-02 1.464000344276428223e-01 -1.832495629787445068e-01 2.711831331253051758e-01 1.747945845127105713e-01 2.520440518856048584e-01
-2.182829976081848145e-01 9.362468123435974121e-02 -1.673570424318313599e-01 1.263610422611236572e-01 2.303457856178283691e-01 4.294650256633758545e-02 2.735697627067565918e-01 2.007504403591156006e-01 -1.101819053292274475e-01 -6.022001430392265320e-02 -2.790765166282653809e-01 -3.495493531227111816e-01 -3.382211327552795410e-01 -4.325845092535018921e-02 1.485300064086914062e-02 1.082175523042678833e-01 -1.399941444396972656e-01 6.658001989126205444e-02 -1.535521894693374634e-01 -7.936695218086242676e-02 2.073957398533821106e-02 1.779281497001647949e-01 9.587536007165908813e-02 7.942430675029754639e-02 2.084869742393493652e-01 2.435778267681598663e-03 2.034399211406707764e-01 -2.396918088197708130e-02 -3.013229072093963623e-01 3.065446019172668457e-01 -1.093318462371826172e-01 4.340732842683792114e-02
-2.853780984878540039e-02 -3.530710935592651367e-01 9.944295138120651245e-02 1.719984561204910278e-01 9.386228770017623901e-02 -6.983093917369842529e-02 -1.074701994657516479e-01 1.922207027673721313e-01 -1.216541752219200134e-01 -4.234096780419349670e-02 -2.446676790714263916e-01 -2.442994415760040283e-01 -1.049655377864837646e-01 -1.069315373897552490e-01 -1.656767725944519043e-01 -1.957544237375259399e-01 -1.791186332702636719e-01 -6.827761977910995483e-02 4.649540781974792480e-02 9.850989282131195068e-02 1.443157643079757690e-01 4.585319012403488159e-02 1.592837423086166382e-01 -1.937540471553802490e-01 2.156117558479309082e-01 1.078258752822875977e-01 3.244281411170959473e-01 -4.189110361039638519e-03 -1.512774229049682617e-01 -2.585286647081375122e-02 1.840276718139648438e-01 4.396054148674011230e-01
3.608389943838119507e-02 -1.349148154258728027e-01 2.804488539695739746e-01 -1.203794032335281372e-01 2.802257239818572998e-01 1.134538277983665466e-01 -1.676723062992095947e-01 1.033219173550605774e-01 -1.455099880695343018e-01 1.277738362550735474e-01 -2.357547879219055176e-01 1.877574250102043152e-03 -1.670138090848922729e-01 6.306259892880916595e-03 -3.559273434802889824e-03 2.531797885894775391e-01 8.093047887086868286e-03 1.754648424685001373e-02 -1.771792024374008179e-01 -1.317827701568603516e-01 1.956203579902648926e-01 1.449076086282730103e-01 2.751988358795642853e-02 -3.993287384510040283e-01 1.033266410231590271e-01 2.467962056398391724e-01 2.709697782993316650e-01 2.091225683689117432e-01 -1.562270522117614746e-01 2.529810369014739990e-01 8.998463302850723267e-02 1.348046362400054932e-01
-2.074173688888549805e-01 -2.918898873031139374e-02 3.087852001190185547e-01 7.469130307435989380e-02 2.319894731044769287e-01 2.793922424316406250e-01 9.966920316219329834e-02 2.375168651342391968e-01 5.501401796936988831e-02 -2.843964397907257080e-01 -3.520902097225189209e-01 -3.116507641971111298e-02 -2.564985156059265137e-01 -2.534958124160766602e-01 -2.313729673624038696e-01 1.127599179744720459e-01 5.404938384890556335e-02 5.435723438858985901e-02 -1.036836951971054077e-01 1.087158545851707458e-01 1.172056347131729126e-01 2.352705150842666626e-01 -9.587904065847396851e-02 -2.493130713701248169e-01 -7.594838738441467285e-02 7.704545743763446808e-03 7.309484481811523438e-02 4.472127556800842285e-02 -1.894821040332317352e-02 2.023248970508575439e-01 -1.682603359222412109e-01 -1.280828192830085754e-02
1.380658596754074097e-01 3.192012757062911987e-02 3.273938298225402832e-01 1.553381532430648804e-01 1.081825140863656998e-02 5.016143992543220520e-02 4.647512435913085938e-01 6.535027176141738892e-02 1.657889485359191895e-01 -5.952825024724006653e-02 -2.452652752399444580e-01 -2.029726803302764893e-01 -1.499703824520111084e-01 -2.874857187271118164e-01 -1.228331774473190308e-01 -1.137741003185510635e-02 -3.365837335586547852e-01 7.495520263910293579e-02 -2.106961905956268311e-01 -1.175394803285598755e-01 -8.130237460136413574e-02 1.980220675468444824e-01 1.081512570381164551e-01 -2.199174910783767700e-01 3.541405126452445984e-02 -1.482196003198623657e-01 2.470430731773376465e-02 8.259551972150802612e-02 -1.805952377617359161e-02 1.068385019898414612e-01 -9.426456689834594727e-02 -1.966851353645324707e-01
-1.118411347270011902e-01 -1.243602335453033447e-01 -1.822265982627868652e-02 2.636252045631408691e-01 3.907065466046333313e-02 1.129254698753356934e-01 3.352005407214164734e-02 1.570957005023956299e-01 2.198236733675003052e-01 -1.098166406154632568e-01 -5.084741115570068359e-02 2.313808910548686981e-02 -4.635359942913055420e-01 -2.007480412721633911e-01 1.023379713296890259e-01 -1.179925724864006042e-01 -1.504313647747039795e-01 -4.447381570935249329e-02 -1.317083984613418579e-01 -7.182361930608749390e-02 1.371998488903045654e-01 3.018792271614074707e-01 -1.677663177251815796e-01 -2.508494853973388672e-01 1.845962256193161011e-01 -1.502086222171783447e-01 1.462584137916564941e-01 2.072702199220657349e-01 1.949501633644104004e-01 -3.913675621151924133e-02 3.247111141681671143e-01 7.032994180917739868e-02
-1.205409839749336243e-01 -1.225842610001564026e-01 6.993208080530166626e-02 4.593424499034881592e-02 1.557482928037643433e-01 9.775560349225997925e-02 2.558711469173431396e-01 7.421791553497314453e-02 -2.845490276813507080e-01 -6.391230970621109009e-02 -4.733897000551223755e-02 -2.555158138275146484e-01 -2.118820995092391968e-01 4.196706227958202362e-03 -1.705416850745677948e-02 1.669961214065551758e-02 -2.289692312479019165e-01 -1.587398499250411987e-01 4.627760052680969238e-01 -1.288481708616018295e-02 -2.774029970169067383e-03 1.741483658552169800e-01 1.938868463039398193e-01 -6.144000217318534851e-02 4.390954971313476562e-01 -3.125229105353355408e-02 1.203065216541290283e-01 2.449476122856140137e-01 2.816478908061981201e-02 2.584324590861797333e-02 1.334371566772460938e-01 -9.700714796781539917e-02
-1.150477584451436996e-02 -1.674747020006179810e-01 4.330707490444183350e-01 -2.137478254735469818e-02 2.839848399162292480e-01 -3.597075492143630981e-02 1.214133054018020630e-01 3.365646302700042725e-02 1.874107867479324341e-01 -1.001709327101707458e-01 -2.242184728384017944e-01 -1.015156805515289307e-01 -1.555428802967071533e-01 9.629993699491024017e-03 7.002675905823707581e-03 1.738029867410659790e-01 -3.247641026973724365e-02 1.620220094919204712e-01 -4.593465104699134827e-02 -1.012482419610023499e-01 4.153325408697128296e-02 3.604048192501068115e-01 -2.955023944377899170e-01 8.274090290069580078e-02 2.079824507236480713e-01 -5.316273868083953857e-02 1.130581200122833252e-01 -1.091118678450584412e-01 -2.562022507190704346e-01 9.846656024456024170e-02 3.084352910518646240e-01 1.379441469907760620e-01
-1.711420118808746338e-01 -1.458884775638580322e-01 2.601355314254760742e-01 5.677423998713493347e-02 3.321458697319030762e-01 -6.127206608653068542e-03 1.863660477101802826e-02 5.422734841704368591e-02 -1.441839188337326050e-01 -1.549450159072875977e-01 3.294827789068222046e-02 -1.312960535287857056e-01 -1.000701487064361572e-01 4.056975990533828735e-02 7.522808760404586792e-02 2.473413348197937012e-01 -2.093118429183959961e-02 6.189048662781715393e-02 -2.746304273605346680e-01 -1.095963716506958008e-01 5.676877498626708984e-02 4.106272757053375244e-01 -1.690481305122375488e-01 8.272170275449752808e-02 1.755415499210357666e-01 -6.506539881229400635e-02 -1.985047198832035065e-02 -9.167374670505523682e-02 -1.600595712661743164e-01 2.368334084749221802e-01 4.072254598140716553e-01 1.814418584108352661e-01
2.631575763225555420e-01 1.249720063060522079e-02 4.837706685066223145e-01 2.243543118238449097e-01 -9.130033105611801147e-02 8.871242403984069824e-02 7.755471765995025635e-02 3.694978952407836914e-01 -3.672872111201286316e-02 -1.885107485577464104e-03 -4.232980310916900635e-02 -1.315568834543228149e-01 -1.930983513593673706e-01 -9.597955644130706787e-02 1.203721836209297180e-01 1.454646587371826172e-01 9.131669253110885620e-02 -7.078916579484939575e-02 7.119020074605941772e-02 1.340541690587997437e-01 -1.401237845420837402e-01 3.383240997791290283e-01 8.069097250699996948e-02 -2.109276130795478821e-03 1.718849241733551025e-01 -1.558087766170501709e-01 2.072637677192687988e-01 1.464799493551254272e-01 -5.313964560627937317e-02 1.545778065919876099e-01 1.803052872419357300e-01 1.743806451559066772e-01
3.084819018840789795e-02 -5.742734298110008240e-03 -1.727367043495178223e-01 -8.049324154853820801e-02 3.621671199798583984e-01 3.263083696365356445e-01 2.925591170787811279e-01 3.346015885472297668e-02 8.879662305116653442e-02 -3.781355917453765869e-02 -2.555918991565704346e-01 -2.415701448917388916e-01 -1.104103475809097290e-01 -1.314688026905059814e-01 -2.650485932826995850e-01 1.284541189670562744e-01 -2.267566770315170288e-01 1.445623189210891724e-01 -1.732740253210067749e-01 -1.046970263123512268e-01 7.204498630017042160e-03 2.518180608749389648e-01 6.000276189297437668e-03 -8.287496119737625122e-02 2.335070073604583740e-01 5.804967135190963745e-02 -1.509874016046524048e-01 4.003342986106872559e-02 1.920751333236694336e-01 1.906491965055465698e-01 1.391227543354034424e-01 1.748166978359222412e-01
8.411432057619094849e-02 1.242367401719093323e-01 2.621799334883689880e-02 1.685339957475662231e-01 2.654609382152557373e-01 -1.954372823238372803e-01 -8.640148490667343140e-02 -3.632362559437751770e-02 9.912516176700592041e-02 8.105167746543884277e-02 4.825810715556144714e-02 -5.324733257293701172e-01 9.061595425009727478e-03 3.990758582949638367e-02 1.384715437889099121e-01 -1.111024692654609680e-01 -1.650678217411041260e-01 -1.317953467369079590e-01 -2.146560102701187134e-01 5.521834269165992737e-02 1.731755733489990234e-01 2.013048976659774780e-01 7.704351842403411865e-02 9.264820814132690430e-02 2.519319057464599609e-01 -2.075335010886192322e-02 2.451531402766704559e-02 4.018872976303100586e-01 -1.521295160055160522e-01 1.925957351922988892e-01 1.542419791221618652e-01 8.176692575216293335e-02
-1.281838677823543549e-02 -8.695592731237411499e-02 -2.375884167850017548e-02 1.467979699373245239e-01 3.966305851936340332e-01 1.410166621208190918e-01 -5.788924172520637512e-02 1.446793228387832642e-01 -8.517346344888210297e-03 -1.015822216868400574e-01 6.422792212106287479e-04 9.767984598875045776e-02 -4.178242385387420654e-01 -2.346799075603485107e-01 7.003953214734792709e-03 1.244240552186965942e-01 -5.709302425384521484e-02 -6.628210097551345825e-02 -1.298602521419525146e-01 9.759001433849334717e-02 2.086879312992095947e-01 2.549645006656646729e-01 -1.830720752477645874e-01 -3.168433010578155518e-01 8.486894518136978149e-02 2.853016741573810577e-02 1.932216286659240723e-01 2.080128192901611328e-01 1.538968682289123535e-01 2.064499557018280029e-01 2.552062869071960449e-01 8.366789668798446655e-02
-3.997096419334411621e-02 -1.215784344822168350e-02 4.211064875125885010e-01 3.597681820392608643e-01 3.121840953826904297e-01 1.737034171819686890e-01 1.226608827710151672e-01 2.981609723065048456e-04 1.000539511442184448e-01 1.527329385280609131e-01 1.613352745771408081e-01 -1.708351075649261475e-01 -1.226798072457313538e-01 -1.562007237225770950e-02 -1.355408728122711182e-01 -1.125793755054473877e-01 -8.412082493305206299e-02 -9.360103309154510498e-02 4.563763737678527832e-02 1.079691573977470398e-01 -1.301644742488861084e-01 2.209446877241134644e-01 7.843445986509323120e-02 -2.150921821594238281e-01 -1.125589981675148010e-01 2.571652531623840332e-01 -1.234377082437276840e-02 1.796080619096755981e-01 -2.230691611766815186e-01 5.450673773884773254e-02 2.424510121345520020e-01 2.084218859672546387e-01
-8.454843610525131226e-02 3.751169890165328979e-02 4.808627963066101074e-01 -1.850768551230430603e-02 4.502667188644409180e-01 1.546172350645065308e-01 -2.157652564346790314e-02 -6.213524937629699707e-02 -8.882189169526100159e-03 -2.955212891101837158e-01 5.578542873263359070e-02 -3.146953880786895752e-01 -8.134465664625167847e-02 5.483435932546854019e-03 1.194035261869430542e-01 -1.368495076894760132e-01 -2.286550402641296387e-02 -1.703511178493499756e-01 -6.552276760339736938e-02 1.108008697628974915e-01 2.362645231187343597e-02 2.816920280456542969e-01 -1.133433878421783447e-01 1.065423414111137390e-01 1.548475772142410278e-01 1.999795995652675629e-02 1.060931235551834106e-01 6.353615224361419678e-02 4.591016471385955811e-02 1.656383872032165527e-01 2.711834609508514404e-01 -8.208043128252029419e-02
-1.194529086351394653e-01 2.975532971322536469e-02 -8.335271477699279785e-02 7.672435790300369263e-02 2.733000740408897400e-02 9.806138463318347931e-03 2.487623989582061768e-01 3.456145152449607849e-02 -1.052412539720535278e-01 -8.969462662935256958e-02 -1.273912787437438965e-01 -5.072755813598632812e-01 -2.368282526731491089e-01 1.189757809042930603e-01 8.562141656875610352e-02 1.409979462623596191e-01 -2.694266736507415771e-01 2.042232304811477661e-01 -8.137615770101547241e-02 6.156769115477800369e-03 1.754532456398010254e-01 7.799037545919418335e-02 1.753412485122680664e-01 -5.216947942972183228e-02 -6.413602083921432495e-02 -8.291551470756530762e-02 4.430777207016944885e-02 -1.245528459548950195e-02 -4.605052247643470764e-02 3.859239220619201660e-01 3.134892582893371582e-01 2.534331083297729492e-01
3.673565015196800232e-02 3.596349060535430908e-02 2.392994016408920288e-01 -1.499684154987335205e-02 -1.454449743032455444e-01 6.225785613059997559e-02 7.823015749454498291e-02 5.499044805765151978e-02 1.868216544389724731e-01 8.936000615358352661e-02 -1.150003299117088318e-01 -1.880335360765457153e-01 -1.651580929756164551e-01 -1.336220204830169678e-01 -2.330770194530487061e-01 -3.476805686950683594e-01 -2.735614776611328125e-01 -2.815960207954049110e-03 -2.918756194412708282e-02 -2.708087563514709473e-01 2.046692073345184326e-01 3.538891375064849854e-01 -1.360397189855575562e-01 6.086425483226776123e-02 1.225765049457550049e-01 -1.682875156402587891e-01 3.474695980548858643e-02 3.762986660003662109e-01 -2.530294060707092285e-01 -6.303917616605758667e-02 3.531460836529731750e-02 -1.076386123895645142e-02
7.786077912896871567e-03 4.880144819617271423e-02 2.654657959938049316e-01 2.813808619976043701e-01 -1.162224728614091873e-02 1.550067663192749023e-01 4.262430369853973389e-01 1.827678382396697998e-01 -6.600948423147201538e-02 -1.873359233140945435e-01 -9.033305197954177856e-02 -3.025856316089630127e-01 -5.730230733752250671e-02 -1.044847294688224792e-01 7.917906343936920166e-02 -7.993383705615997314e-02 -2.939894795417785645e-01 2.004221230745315552e-01 -1.946701109409332275e-01 2.944851526990532875e-03 -1.624251902103424072e-01 1.158325076103210449e-01 4.450321197509765625e-03 -2.607328891754150391e-01 1.918294839560985565e-02 1.476813703775405884e-01 -1.630840599536895752e-01 1.488349288702011108e-01 -9.013708680868148804e-02 8.220598101615905762e-02 2.202110290527343750e-01 -1.898042559623718262e-01
-1.505144834518432617e-01 -3.098739087581634521e-01 1.747541725635528564e-01 1.950975656509399414e-01 -1.244017481803894043e-01 -9.825915098190307617e-02 -5.944879725575447083e-02 3.392428755760192871e-01 -1.206563711166381836e-01 3.251170367002487183e-02 -6.003678962588310242e-02 -4.832183197140693665e-02 -1.654089801013469696e-02 -1.826640665531158447e-01 -1.862034052610397339e-01 -1.893904060125350952e-01 -2.116221934556961060e-01 -1.441928148269653320e-01 -1.112926825881004333e-01 -7.555312663316726685e-02 1.690725684165954590e-01 3.002879321575164795e-01 1.748894155025482178e-01 -1.341659873723983765e-01 3.381623923778533936e-01 -1.112855896353721619e-01 1.780666410923004150e-01 -8.292604237794876099e-03 -1.332799196243286133e-01 1.009869724512100220e-01 9.984677284955978394e-02 3.094759285449981689e-01
8.150655031204223633e-02 -1.003319546580314636e-01 -8.236603438854217529e-02 2.031720727682113647e-01 2.779915332794189453e-01 -1.535970866680145264e-01 1.637301445007324219e-01 2.030491130426526070e-03 8.137512952089309692e-02 -1.406966447830200195e-01 -9.892064332962036133e-02 -3.263131380081176758e-01 -9.263871610164642334e-02 -3.608739748597145081e-02 3.465104103088378906e-02 -3.614119589328765869e-01 -3.169846236705780029e-01 1.623437404632568359e-01 1.243207231163978577e-01 -4.843724891543388367e-02 -6.534964777529239655e-03 3.644638359546661377e-01 2.352103590965270996e-01 -2.542148828506469727e-01 1.295554041862487793e-01 7.197367399930953979e-02 9.066865593194961548e-02 -1.075743138790130615e-01 -8.861681446433067322e-03 1.330279111862182617e-01 7.343792915344238281e-02 2.465143203735351562e-01
-4.062508046627044678e-02 3.163238614797592163e-02 1.809726059436798096e-01 -1.327107995748519897e-01 1.450296193361282349e-01 2.193212956190109253e-01 3.773126006126403809e-02 6.468360871076583862e-02 -5.593409016728401184e-02 3.243306875228881836e-01 1.629775390028953552e-02 1.400465797632932663e-02 -1.664141267538070679e-01 -1.205252334475517273e-01 -6.229952350258827209e-02 2.395507246255874634e-01 -2.238625884056091309e-01 7.307913154363632202e-02 -1.305200308561325073e-01 3.778187237912788987e-05 7.280361652374267578e-02 8.694386482238769531e-02 -1.469150036573410034e-01 -2.590183913707733154e-01 4.330690484493970871e-03 8.559463173151016235e-02 2.160362750291824341e-01 4.424290060997009277e-01 -2.919787764549255371e-01 2.763689458370208740e-01 1.863033026456832886e-01 1.996268033981323242e-01
3.184415996074676514e-01 -9.991239756345748901e-02 2.433170676231384277e-01 3.063642047345638275e-02 1.468942463397979736e-01 1.696645617485046387e-01 4.815030097961425781e-02 9.487624466419219971e-02 5.197238922119140625e-02 -2.879374325275421143e-01 1.035561710596084595e-01 -3.151126801967620850e-01 -7.869923114776611328e-02 6.012524664402008057e-02 5.431721801869571209e-04 -6.085471808910369873e-02 3.987357486039400101e-03 -2.302129566669464111e-01 -1.179320439696311951e-01 3.203117251396179199e-01 -4.549022391438484192e-02 2.097303569316864014e-01 1.534913331270217896e-01 -1.037746146321296692e-01 2.362955808639526367e-01 7.063174992799758911e-02 3.418340682983398438e-01 7.784967124462127686e-02 -6.004125624895095825e-02 2.263527512550354004e-01 1.189405396580696106e-01 2.345551848411560059e-01
-1.091218814253807068e-01 8.418290317058563232e-02 -1.784942001104354858e-01 1.332010626792907715e-01 3.608999252319335938e-01 1.932951249182224274e-02 -5.589652061462402344e-02 3.670098483562469482e-01 9.618784487247467041e-02 -1.154551208019256592e-01 -2.173647843301296234e-02 -2.565941512584686279e-01 -2.055394649505615234e-01 -4.264842718839645386e-02 3.359241038560867310e-02 3.169715404510498047e-02 -3.783270418643951416e-01 -3.035059012472629547e-02 9.747301042079925537e-02 9.543976187705993652e-02 2.626313641667366028e-02 2.047892510890960693e-01 1.647699028253555298e-01 -2.334439307451248169e-01 7.004792243242263794e-02 -6.432539969682693481e-02 -2.027122303843498230e-02 1.207653880119323730e-01 -3.787529170513153076e-01 1.292016059160232544e-01 -1.935695260763168335e-01 1.388338804244995117e-01
5.247008427977561951e-02 1.022607181221246719e-02 1.007690802216529846e-01 9.574072808027267456e-02 1.454350799322128296e-01 1.337291300296783447e-02 1.841741353273391724e-01 -1.538627445697784424e-01 -1.426416486501693726e-01 -9.070914983749389648e-02 -1.090619564056396484e-01 -2.973027825355529785e-01 4.830632358789443970e-02 3.101676702499389648e-02 -8.085271716117858887e-02 -3.746074158698320389e-03 -1.483177393674850464e-01 1.111637428402900696e-01 -1.118552982807159424e-01 -9.393849968910217285e-02 -2.102593891322612762e-02 3.115777373313903809e-01 -3.750196695327758789e-01 -1.340901702642440796e-01 1.104588955640792847e-01 4.746032878756523132e-03 3.760989010334014893e-02 2.646963298320770264e-02 -1.347995642572641373e-02 5.604571104049682617e-01 2.112037390470504761e-01 2.740780711174011230e-01
-1.934486180543899536e-01 1.174885630607604980e-01 -1.972465515136718750e-01 -4.846297577023506165e-02 2.420106679201126099e-01 1.904105395078659058e-01 1.179979890584945679e-01 -6.305754929780960083e-02 -3.577761724591255188e-02 -3.360230028629302979e-01 -4.231519624590873718e-02 -2.694560587406158447e-01 -1.472186893224716187e-01 -1.821816526353359222e-02 -1.731953024864196777e-01 1.951806098222732544e-01 -6.233786046504974365e-02 1.337691843509674072e-01 -9.430293738842010498e-02 -1.248687878251075745e-01 -4.195012152194976807e-02 1.768424957990646362e-01 1.753119677305221558e-01 -1.080332547426223755e-01 1.811747103929519653e-01 1.510018110275268555e-02 6.832299381494522095e-02 1.881908327341079712e-01 4.525731317698955536e-03 3.559940159320831299e-01 3.990411758422851562e-01 1.878348439931869507e-01
1.841202974319458008e-01 2.655889466404914856e-02 -8.857159875333309174e-03 4.425512999296188354e-02 2.307693809270858765e-01 4.175933301448822021e-01 8.196581900119781494e-02 -1.661410778760910034e-01 2.542868554592132568e-01 -2.316315770149230957e-01 -6.040045991539955139e-02 -1.607828736305236816e-01 -1.038056313991546631e-01 -2.059503644704818726e-01 -1.287366300821304321e-01 -9.843150526285171509e-02 -9.718593209981918335e-02 -3.614499568939208984e-01 -2.481939792633056641e-01 1.025224849581718445e-01 -1.276102103292942047e-02 2.615229189395904541e-01 -3.660273924469947815e-02 -2.402281612157821655e-01 1.659555584192276001e-01 1.156373531557619572e-03 -5.450902506709098816e-02 3.032438158988952637e-01 1.409457717090845108e-02 8.003149926662445068e-02 4.995795339345932007e-02 5.245400220155715942e-02
1.805197745561599731e-01 -1.579818874597549438e-01 2.358030676841735840e-01 1.073907092213630676e-01 2.354633063077926636e-01 7.503677159547805786e-02 -4.383380711078643799e-02 2.703289687633514404e-01 -1.098862960934638977e-01 -1.161500141024589539e-01 -4.694357886910438538e-02 -1.136647835373878479e-01 -4.249095618724822998e-01 -5.963456258177757263e-02 -9.402560535818338394e-04 7.242982834577560425e-02 -4.818117991089820862e-02 1.144464686512947083e-01 -2.464619427919387817e-01 -1.547477096319198608e-01 -9.956696629524230957e-02 3.322953879833221436e-01 1.625429391860961914e-01 2.739665098488330841e-02 -8.949001878499984741e-02 1.466059684753417969e-01 9.725823998451232910e-02 2.695237398147583008e-01 5.952724441885948181e-02 2.859948873519897461e-01 1.360039263963699341e-01 -2.148328721523284912e-01
-3.221862018108367920e-02 1.452959328889846802e-01 2.518363893032073975e-01 3.513426333665847778e-02 -2.677890658378601074e-02 1.364387571811676025e-01 3.980204090476036072e-02 2.627623081207275391e-02 3.277929127216339111e-02 8.023594319820404053e-02 -3.394315242767333984e-01 -7.918247953057289124e-03 -3.508410751819610596e-01 -1.135638058185577393e-01 2.102462947368621826e-01 2.279636859893798828e-01 -9.159652888774871826e-02 9.244980663061141968e-02 -1.244041919708251953e-01 -5.415045842528343201e-02 1.823190897703170776e-01 8.122283965349197388e-02 -1.843108236789703369e-02 -2.660390436649322510e-01 1.324387490749359131e-01 9.901852905750274658e-02 1.332080513238906860e-01 3.156109452247619629e-01 -5.750469118356704712e-02 3.833508193492889404e-01 3.087979853153228760e-01 -4.712855443358421326e-03
2.198477536439895630e-01 -1.165364310145378113e-01 2.722954750061035156e-01 -2.851314470171928406e-02 8.540055900812149048e-02 -2.741263480857014656e-03 -7.541334722191095352e-03 2.575497329235076904e-01 -1.506459414958953857e-01 2.845509722828865051e-02 -9.600793570280075073e-02 -3.231758475303649902e-01 6.618756055831909180e-02 -2.174041718244552612e-01 2.568388581275939941e-01 -1.781905442476272583e-02 1.715603023767471313e-01 -1.893400847911834717e-01 -4.000650718808174133e-02 2.728824270889163017e-03 -8.132030069828033447e-02 3.030545115470886230e-01 8.971217274665832520e-02 -8.152401447296142578e-02 1.574719995260238647e-01 -4.992587119340896606e-02 3.717625439167022705e-01 1.246003955602645874e-01 -1.164831817150115967e-01 5.467808619141578674e-02 3.285666704177856445e-01 2.208367288112640381e-01
2.061849087476730347e-01 6.783297657966613770e-02 3.484976291656494141e-01 -4.625427536666393280e-03 1.202694997191429138e-01 4.445132240653038025e-02 9.921182692050933838e-02 3.823992311954498291e-01 -1.378822028636932373e-01 -3.424353599548339844e-01 -2.311372160911560059e-01 -3.918023779988288879e-02 -3.127687871456146240e-01 -4.764717817306518555e-02 9.571245312690734863e-02 -1.646478176116943359e-01 2.517951279878616333e-02 9.155625849962234497e-02 -2.117964252829551697e-02 -1.208924278616905212e-01 4.395651072263717651e-02 2.565534114837646484e-01 3.127601146697998047e-01 1.613504812121391296e-02 1.940682679414749146e-01 -1.005636528134346008e-01 8.763804286718368530e-02 -9.384872019290924072e-02 3.946711122989654541e-02 1.504714488983154297e-01 2.295600622892379761e-01 1.524316426366567612e-02
2.822699546813964844e-01 2.185463532805442810e-02 4.171076118946075439e-01 1.876044869422912598e-01 8.074172586202621460e-02 8.249801397323608398e-02 -8.707175403833389282e-02 3.267377912998199463e-01 4.240988567471504211e-02 5.718331318348646164e-03 -2.664996385574340820e-01 -2.266655713319778442e-01 -5.376194138079881668e-03 -1.815448850393295288e-01 1.921919137239456177e-01 1.124213542789220810e-02 -3.329661861062049866e-02 -5.369421467185020447e-02 9.575360268354415894e-02 3.124832361936569214e-02 7.436206936836242676e-02 3.566000461578369141e-01 1.043988168239593506e-01 2.423800900578498840e-02 -6.567737460136413574e-02 -1.897517144680023193e-01 1.331832706928253174e-01 3.036558814346790314e-02 -3.517472743988037109e-02 7.763423770666122437e-02 1.471442133188247681e-01 3.775099813938140869e-01
-2.203556895256042480e-01 -5.809725075960159302e-02 2.648938894271850586e-01 -7.539667934179306030e-02 1.667616963386535645e-01 3.617865592241287231e-02 2.041349709033966064e-01 -1.325539406388998032e-02 -2.193790227174758911e-01 1.014033704996109009e-02 -1.866888850927352905e-01 -1.133820563554763794e-01 1.636066287755966187e-01 -3.972264230251312256e-01 -6.815715879201889038e-02 -1.721119731664657593e-01 -2.732169330120086670e-01 -8.610256016254425049e-02 2.300091832876205444e-01 -5.472464859485626221e-02 7.740455120801925659e-02 3.123328983783721924e-01 8.937712013721466064e-02 -2.927311658859252930e-01 3.040272556245326996e-02 -7.023823261260986328e-02 1.910615712404251099e-01 2.011479586362838745e-01 4.154321551322937012e-02 3.425189852714538574e-02 -1.314186155796051025e-01 2.197988778352737427e-01
1.258146762847900391e-01 1.019006147980690002e-01 1.570976674556732178e-01 4.408781528472900391e-01 1.544956713914871216e-01 3.473486304283142090e-01 6.823438405990600586e-02 2.469616197049617767e-02 1.928757876157760620e-01 -1.188300433568656445e-03 -6.936858594417572021e-02 -4.571007490158081055e-01 5.398114025592803955e-02 1.150200590491294861e-01 9.794265776872634888e-02 -5.876716598868370056e-02 -7.239513844251632690e-02 1.235669329762458801e-01 1.267455667257308960e-01 6.709448993206024170e-02 6.847361475229263306e-02 3.878787457942962646e-01 -6.989929080009460449e-02 -5.046286433935165405e-02 3.617621585726737976e-02 8.936085551977157593e-02 4.176592454314231873e-02 7.370764762163162231e-02 -3.434593603014945984e-02 -7.368589192628860474e-02 2.765303850173950195e-01 1.469897329807281494e-01
-3.136545419692993164e-02 1.719633936882019043e-01 1.651047468185424805e-01 2.745960950851440430e-01 6.094406917691230774e-02 2.664566636085510254e-01 -1.283950451761484146e-02 1.607877612113952637e-01 1.267659068107604980e-01 -1.222996562719345093e-01 -1.469694823026657104e-01 -2.388848364353179932e-01 1.449959427118301392e-01 3.876279667019844055e-02 -4.074043929576873779e-01 2.885934337973594666e-02 -3.570436686277389526e-02 -9.880142286419868469e-03 -1.709277927875518799e-01 1.649962067604064941e-01 1.922938078641891479e-01 1.172473579645156860e-01 1.455811224877834320e-02 1.032826257869601250e-03 9.607593715190887451e-02 1.503048539161682129e-01 2.975582182407379150e-01 2.273295074701309204e-01 -1.598311662673950195e-01 1.614578813314437866e-01 2.293173670768737793e-01 2.864068150520324707e-01
1.126620993018150330e-01 -7.049914449453353882e-02 -1.478764712810516357e-01 2.993013858795166016e-01 9.895469248294830322e-02 4.804334789514541626e-02 -5.952420085668563843e-02 2.773292064666748047e-01 -3.308266773819923401e-02 -1.153813898563385010e-01 -1.789551675319671631e-01 -2.438443303108215332e-01 2.263157255947589874e-02 -5.869673937559127808e-02 -2.373690456151962280e-01 -1.467044800519943237e-01 -2.016533315181732178e-01 2.433901280164718628e-02 -2.229713797569274902e-01 1.402242183685302734e-01 -1.236156094819307327e-03 2.798458635807037354e-01 -1.310433298349380493e-01 1.259713023900985718e-01 -8.728303015232086182e-02 2.096168138086795807e-02 1.860364079475402832e-01 3.669727146625518799e-01 -1.325997412204742432e-01 9.395170211791992188e-02 9.807187318801879883e-02 3.940324783325195312e-01
1.853254586458206177e-01 -1.170366927981376648e-01 3.581304550170898438e-01 3.538810610771179199e-01 -2.558212494477629662e-03 1.552531719207763672e-01 1.123227402567863464e-01 1.926976740360260010e-01 1.695235669612884521e-01 -2.593853743746876717e-03 -1.838688552379608154e-01 -4.025717079639434814e-01 -2.995180152356624603e-02 -5.294796451926231384e-02 1.859866976737976074e-01 1.951789557933807373e-01 -4.353524371981620789e-02 1.254513207823038101e-02 5.908684805035591125e-02 9.428657591342926025e-02 -1.062044799327850342e-01 3.425337970256805420e-01 1.677540093660354614e-01 -6.807826925069093704e-03 -7.309065014123916626e-02 -9.245428256690502167e-03 1.922677606344223022e-01 -5.948180332779884338e-02 1.681445986032485962e-01 1.740944832563400269e-01 1.453936398029327393e-01 1.634680628776550293e-01
-1.076795011758804321e-01 6.157226860523223877e-02 3.674087524414062500e-01 2.464927285909652710e-01 1.711461842060089111e-01 2.113614827394485474e-01 2.792879343032836914e-01 2.910668030381202698e-02 2.307974249124526978e-01 8.030860126018524170e-02 -1.975446380674839020e-02 -1.164912134408950806e-01 -4.427383840084075928e-02 7.943038642406463623e-02 -8.364912122488021851e-02 3.817705065011978149e-02 -1.534741669893264771e-01 -2.393916100263595581e-01 -1.583855450153350830e-01 1.933076381683349609e-01 -1.686711311340332031e-01 1.576091647148132324e-01 1.388300508260726929e-01 -6.731443852186203003e-02 5.790941417217254639e-02 2.175176888704299927e-01 -1.164444535970687866e-01 2.791732847690582275e-01 -2.974659204483032227e-01 1.456216126680374146e-01 2.285241931676864624e-01 1.454629451036453247e-01
1.492570806294679642e-02 1.595120579004287720e-01 3.052267134189605713e-01 5.488309636712074280e-02 1.762708574533462524e-01 1.420024186372756958e-01 3.248018026351928711e-01 2.000251114368438721e-01 1.470501720905303955e-01 4.115039482712745667e-02 1.984107494354248047e-02 -1.648409515619277954e-01 -1.693641692399978638e-01 1.787655055522918701e-01 -5.193996056914329529e-02 -3.749380707740783691e-01 -2.333028763532638550e-01 -1.285963803529739380e-01 -1.770141720771789551e-01 8.930540829896926880e-02 3.232955001294612885e-03 1.374796330928802490e-01 1.466978937387466431e-01 5.554836615920066833e-02 2.248389571905136108e-01 -1.493990886956453323e-03 3.253344893455505371e-01 2.301669269800186157e-01 -6.068648770451545715e-02 1.881397068500518799e-01 1.490518450736999512e-01 4.637556523084640503e-02
-2.909333705902099609e-01 -8.597765862941741943e-02 7.816232740879058838e-02 6.245054304599761963e-02 2.839055061340332031e-01 2.882305085659027100e-01 1.782693713903427124e-01 2.150829881429672241e-02 5.206110700964927673e-02 -2.109043747186660767e-01 -6.677763909101486206e-02 -7.996439933776855469e-02 -2.232224866747856140e-02 -4.717465024441480637e-03 -5.726442113518714905e-02 1.502501815557479858e-01 -1.239222139120101929e-01 6.731069833040237427e-02 -2.278281450271606445e-01 1.428693085908889771e-01 1.005083024501800537e-01 3.540346920490264893e-01 -1.095842197537422180e-01 -1.514765918254852295e-01 -1.703029423952102661e-01 -2.233683466911315918e-01 1.970957666635513306e-01 4.692300558090209961e-01 3.694736585021018982e-02 1.129036024212837219e-01 -1.904097013175487518e-02 -5.117556080222129822e-02
5.626779794692993164e-02 -1.441173553466796875e-01 3.153998404741287231e-02 -5.425604060292243958e-02 8.300206810235977173e-02 -1.104703322052955627e-01 -8.297788351774215698e-02 2.794092297554016113e-01 -1.935298554599285126e-02 -1.637570261955261230e-01 -1.574976444244384766e-01 -3.945751488208770752e-01 -4.128975421190261841e-02 5.080545321106910706e-02 8.471736311912536621e-02 1.913400739431381226e-01 -1.310782134532928467e-01 9.190607815980911255e-02 5.338868126273155212e-02 3.307443112134933472e-02 3.168539702892303467e-01 1.185383647680282593e-01 -6.984990090131759644e-02 -2.010452002286911011e-01 3.358548581600189209e-01 -2.001512795686721802e-01 -1.874961704015731812e-01 2.950224578380584717e-01 -2.264815866947174072e-01 3.033432662487030029e-01 -5.684159323573112488e-02 3.748564794659614563e-02
6.187933683395385742e-02 2.510219514369964600e-01 1.322845220565795898e-01 2.283447980880737305e-01 -6.462219357490539551e-02 2.244772017002105713e-01 5.486458912491798401e-02 -1.075081899762153625e-01 -7.320064306259155273e-02 -1.466746628284454346e-01 -3.331450819969177246e-01 -3.758735060691833496e-01 -5.376095417886972427e-03 -6.680803000926971436e-02 -1.430200040340423584e-01 -2.593676447868347168e-01 -1.558306217193603516e-01 1.773370206356048584e-01 7.082239538431167603e-02 -6.840950995683670044e-02 -9.080592542886734009e-02 2.518973648548126221e-01 -9.759569913148880005e-02 -1.946839988231658936e-01 1.817702800035476685e-01 2.205586433410644531e-02 -1.220535859465599060e-01 2.034932747483253479e-02 -9.845181554555892944e-02 2.619982063770294189e-01 2.539804279804229736e-01 2.163218259811401367e-01
8.108098059892654419e-02 -6.467022746801376343e-02 2.495400607585906982e-01 -1.880103796720504761e-01 -3.237410262227058411e-02 5.011016968637704849e-03 -8.256226032972335815e-02 -1.349181681871414185e-01 3.195975720882415771e-02 9.444247186183929443e-02 3.611877188086509705e-02 -1.201420873403549194e-01 -2.548242509365081787e-01 -3.723313212394714355e-01 -1.639965921640396118e-01 2.217505127191543579e-01 -3.896092250943183899e-02 2.164287418127059937e-01 2.903617359697818756e-02 -1.765651814639568329e-02 4.368612170219421387e-02 1.314406245946884155e-01 -1.023335233330726624e-01 -3.318034112453460693e-01 -4.829386714845895767e-03 6.986527889966964722e-02 2.021551281213760376e-01 3.267096579074859619e-01 -9.150902926921844482e-02 2.997813820838928223e-01 2.362198829650878906e-01 2.537742853164672852e-01
-1.729315817356109619e-01 9.057081490755081177e-02 3.971893489360809326e-01 -6.797692179679870605e-02 5.869971215724945068e-02 2.193883210420608521e-01 7.890764623880386353e-02 1.170718148350715637e-01 -2.978884615004062653e-02 4.424769431352615356e-02 -1.650262326002120972e-01 2.282713167369365692e-02 -2.997658848762512207e-01 1.468532234430313110e-01 -1.827410794794559479e-02 9.955475479364395142e-02 -1.368320435285568237e-01 5.160644277930259705e-02 -1.320425570011138916e-01 -9.867785498499870300e-03 1.425432879477739334e-02 6.143332272768020630e-02 1.352103352546691895e-01 -3.594266772270202637e-01 -7.904268568381667137e-04 -6.725558638572692871e-02 2.556167840957641602e-01 4.396302103996276855e-01 -1.219594106078147888e-01 9.544207900762557983e-02 1.973997354507446289e-01 2.434702515602111816e-01
1.274582892656326294e-01 -7.577063888311386108e-02 2.186614871025085449e-01 -1.064792275428771973e-01 -1.822756044566631317e-02 -1.298363208770751953e-01 -8.598715811967849731e-02 2.061920911073684692e-01 9.987238794565200806e-02 4.446863755583763123e-02 -2.064950913190841675e-01 1.642144471406936646e-02 -2.517150938510894775e-01 5.672074109315872192e-02 8.805692940950393677e-02 9.886278957128524780e-02 -1.319395452737808228e-01 -5.757243558764457703e-02 3.925852850079536438e-02 -2.834725081920623779e-01 1.202792301774024963e-01 1.963122487068176270e-01 1.377717703580856323e-01 -3.831908702850341797e-01 -2.619300782680511475e-02 5.432980880141258240e-02 3.427118659019470215e-01 3.626989722251892090e-01 2.847896330058574677e-02 2.632176280021667480e-01 1.852027028799057007e-01 1.852557659149169922e-01
-1.000535115599632263e-01 2.503215372562408447e-01 1.993010342121124268e-01 -3.749507665634155273e-02 2.620952129364013672e-01 2.557950913906097412e-01 1.987385004758834839e-01 4.986771568655967712e-02 -1.441079974174499512e-01 -2.235345542430877686e-01 -2.221413254737854004e-01 -1.932970285415649414e-01 3.453005477786064148e-02 -3.298794478178024292e-02 1.437201797962188721e-01 -1.649329215288162231e-01 1.135361790657043457e-01 -9.021072089672088623e-02 -1.536497920751571655e-01 5.756809934973716736e-02 -1.760025471448898315e-01 3.439574837684631348e-01 5.743681266903877258e-02 -6.260176748037338257e-02 1.648649275302886963e-01 -3.824125230312347412e-02 1.440441012382507324e-01 -2.551158145070075989e-02 -3.169888854026794434e-01 8.166676014661788940e-02 1.524751186370849609e-01 3.429487049579620361e-01
1.831991523504257202e-01 1.157372165471315384e-02 3.763040602207183838e-01 1.252853721380233765e-01 3.592369332909584045e-02 -3.837180510163307190e-02 1.259492188692092896e-01 3.495941460132598877e-01 6.109129264950752258e-02 -8.379756659269332886e-02 2.977135125547647476e-03 -3.287653028964996338e-01 2.592283859848976135e-02 -1.317725926637649536e-01 4.892126843333244324e-02 1.559286564588546753e-01 -2.051576785743236542e-02 -1.990650594234466553e-02 2.745969593524932861e-02 9.688962250947952271e-02 -4.379156976938247681e-02 3.406499922275543213e-01 2.409324049949645996e-02 1.464014500379562378e-01 2.588403411209583282e-02 -8.610317111015319824e-02 3.658675551414489746e-01 1.661502122879028320e-01 2.673728764057159424e-02 1.726409196853637695e-01 2.049941942095756531e-02 3.913394212722778320e-01
-2.154171913862228394e-01 -9.658429771661758423e-02 3.028992116451263428e-01 -1.070448681712150574e-01 1.114975586533546448e-01 5.845828447490930557e-03 1.351059228181838989e-01 1.360520124435424805e-01 -7.405829429626464844e-02 1.064738929271697998e-01 -1.492346823215484619e-01 5.755834653973579407e-02 2.823145501315593719e-02 -2.046759128570556641e-01 5.316954106092453003e-02 -1.469768583774566650e-01 -3.008279502391815186e-01 -2.459788620471954346e-01 1.638255864381790161e-01 1.021863445639610291e-01 1.945959329605102539e-01 2.193777114152908325e-01 1.988402605056762695e-01 -4.835181534290313721e-01 2.005695998668670654e-01 1.171423029154539108e-02 1.255299001932144165e-01 -4.030043631792068481e-02 -1.276312619447708130e-01 9.002409875392913818e-02 -2.109435200691223145e-02 2.282877862453460693e-01
-1.153814941644668579e-01 6.945608556270599365e-02 3.777879774570465088e-01 2.238373458385467529e-01 4.261856898665428162e-02 -1.742151565849781036e-02 -1.137187890708446503e-02 8.229582011699676514e-02 9.940078854560852051e-02 -2.318221516907215118e-02 -2.772211432456970215e-01 -2.713623940944671631e-01 -7.151154428720474243e-02 -3.288369625806808472e-02 -5.933659267611801624e-04 2.296858280897140503e-01 -8.978523313999176025e-02 -6.967616081237792969e-02 7.962971925735473633e-02 1.710341498255729675e-02 2.113715410232543945e-01 9.304496645927429199e-02 -2.007022798061370850e-01 2.877979353070259094e-02 4.576060771942138672e-01 -8.346181362867355347e-02 -9.359875321388244629e-02 4.280915856361389160e-01 4.033824056386947632e-02 7.406987249851226807e-02 1.664561778306961060e-01 -5.429583787918090820e-02
1.011797320097684860e-02 -3.644870221614837646e-01 5.299979820847511292e-02 2.637901008129119873e-01 3.346424996852874756e-01 -7.786754518747329712e-02 1.679798588156700134e-02 8.103412389755249023e-02 -7.283804565668106079e-02 1.116840392351150513e-01 -1.392648220062255859e-01 -1.280329376459121704e-01 -4.243075251579284668e-01 9.893579035997390747e-02 -1.255410164594650269e-01 -4.171659424901008606e-02 -1.005355343222618103e-01 1.685209721326828003e-01 -4.941578209400177002e-02 -3.904699534177780151e-02 -1.451083738356828690e-02 1.586842536926269531e-01 3.100517690181732178e-01 9.734084457159042358e-02 3.325220346450805664e-01 7.340865582227706909e-02 3.930218517780303955e-02 1.697686463594436646e-01 2.440512366592884064e-02 2.381561398506164551e-01 1.746534556150436401e-01 3.532220050692558289e-02
-1.186819449067115784e-01 -1.392650157213211060e-01 3.093947470188140869e-01 1.325420737266540527e-01 -3.034789860248565674e-02 4.835917055606842041e-02 -3.283789753913879395e-02 1.290089730173349380e-02 8.639278262853622437e-02 1.951063126325607300e-01 -1.654782565310597420e-03 -4.810649752616882324e-01 -1.781011372804641724e-01 1.571974456310272217e-01 1.636197715997695923e-01 -1.600310504436492920e-01 1.575278816744685173e-03 4.478403925895690918e-02 1.345200836658477783e-01 -3.245433047413825989e-02 7.239008694887161255e-02 9.145601093769073486e-02 9.075306355953216553e-03 -5.308724194765090942e-02 3.636708557605743408e-01 -9.900043159723281860e-02 1.489178538322448730e-01 4.803016483783721924e-01 -9.286844730377197266e-02 -6.483516655862331390e-03 1.458023190498352051e-01 2.105480432510375977e-02
1.797212511301040649e-01 -2.171246260404586792e-01 1.355933248996734619e-01 9.046177566051483154e-02 2.136979997158050537e-01 1.376638710498809814e-01 -1.184232458472251892e-01 2.109334468841552734e-01 1.684439331293106079e-01 -2.051805704832077026e-01 6.982766091823577881e-02 -3.087954819202423096e-01 -3.478226438164710999e-02 -5.065676197409629822e-02 1.376028656959533691e-01 1.021719872951507568e-01 1.103039681911468506e-01 -5.473489314317703247e-02 -7.241415977478027344e-02 1.282381266355514526e-01 4.562202095985412598e-02 2.604419589042663574e-01 2.415168434381484985e-01 -8.287588506937026978e-02 8.290598541498184204e-02 -4.792992398142814636e-02 4.771009683609008789e-01 1.010944098234176636e-01 2.488597854971885681e-02 2.182473540306091309e-01 2.279139906167984009e-01 2.186926603317260742e-01
7.538557052612304688e-02 -1.634286642074584961e-01 1.466973572969436646e-01 1.874458789825439453e-01 9.763418883085250854e-02 -7.541201263666152954e-02 2.877647578716278076e-01 1.043619513511657715e-01 -8.871980756521224976e-02 -8.103671669960021973e-02 2.769799530506134033e-02 3.076257556676864624e-02 -5.895430222153663635e-03 -3.302999585866928101e-02 1.498431432992219925e-03 2.764253318309783936e-02 2.232842594385147095e-01 3.591360747814178467e-01 -2.189387008547782898e-02 -1.518357992172241211e-01 1.034976318478584290e-01 4.966073632240295410e-01 -4.012922570109367371e-02 -2.946058213710784912e-01 2.336173355579376221e-01 -1.839859336614608765e-01 5.482994765043258667e-02 6.993451714515686035e-02 -1.585232466459274292e-01 2.796753644943237305e-01 1.902148127555847168e-01 -5.717474967241287231e-03
4.983055219054222107e-02 -8.839925378561019897e-02 -2.000750787556171417e-02 2.407938614487648010e-02 2.404077649116516113e-01 2.007180303335189819e-01 5.435206741094589233e-02 -2.593383751809597015e-02 1.640665829181671143e-01 -1.521058976650238037e-01 -2.843106985092163086e-01 -1.026985645294189453e-01 2.338887564837932587e-02 -5.834841728210449219e-02 -1.953895390033721924e-01 1.816850341856479645e-02 -9.065078943967819214e-02 7.907468825578689575e-02 -3.544333204627037048e-02 -1.063963249325752258e-01 -1.924133002758026123e-01 1.937233656644821167e-01 -2.697294019162654877e-02 -1.431784629821777344e-01 2.854539752006530762e-01 1.014364510774612427e-01 6.807888299226760864e-02 9.549310058355331421e-02 8.389865607023239136e-02 6.346482038497924805e-01 8.758082240819931030e-02 2.393302321434020996e-01
5.251606460660696030e-03 -1.177923083305358887e-01 3.097077310085296631e-01 -3.924258053302764893e-02 5.716007947921752930e-02 1.604953855276107788e-01 1.231596469879150391e-01 -4.671902582049369812e-02 -2.059281468391418457e-01 -6.521920114755630493e-02 -3.043130338191986084e-01 -2.063955068588256836e-01 -7.855077832937240601e-02 1.591484397649765015e-01 1.898695081472396851e-01 1.717023849487304688e-01 3.538308665156364441e-02 1.187919229269027710e-01 2.397038787603378296e-02 1.722265630960464478e-01 9.990619868040084839e-02 1.535633057355880737e-01 1.562845408916473389e-01 -3.070684969425201416e-01 2.119841128587722778e-01 -2.843271493911743164e-01 -1.315697431564331055e-01 1.425789892673492432e-01 5.703641474246978760e-02 3.626362979412078857e-01 2.389290034770965576e-01 -1.011076122522354126e-01
-1.565158218145370483e-01 3.157495334744453430e-02 2.752252221107482910e-01 1.034398451447486877e-01 1.297233998775482178e-01 1.311403512954711914e-01 3.070524334907531738e-01 2.355169653892517090e-01 -1.176697760820388794e-01 2.459131926298141479e-01 -2.892569005489349365e-01 -1.841658800840377808e-01 -2.082657516002655029e-01 -1.121341735124588013e-01 2.278081029653549194e-01 1.465965360403060913e-01 -7.431937009096145630e-02 -1.322610303759574890e-02 2.174652367830276489e-01 2.993705496191978455e-02 2.312343269586563110e-01 6.595669686794281006e-02 -6.384308636188507080e-02 -1.228477209806442261e-01 1.148854866623878479e-01 -1.389950066804885864e-01 7.467702031135559082e-02 3.581238985061645508e-01 6.802001595497131348e-02 -2.118900604546070099e-02 2.715829312801361084e-01 8.358459919691085815e-02
-1.148038804531097412e-01 -2.174001783132553101e-01 1.015086546540260315e-01 2.087033092975616455e-01 2.617825269699096680e-01 1.923364251852035522e-01 1.391511112451553345e-01 2.058114707469940186e-01 9.776353091001510620e-02 -6.564442813396453857e-02 -3.344999626278877258e-02 7.509944587945938110e-02 -1.990773975849151611e-01 -8.786073327064514160e-02 1.840568035840988159e-01 4.841424524784088135e-02 -4.680899530649185181e-02 -1.077696159482002258e-01 -1.879423409700393677e-01 -1.504394598305225372e-02 1.442845910787582397e-01 3.864710628986358643e-01 -2.235879898071289062e-01 -9.445349127054214478e-02 5.353845283389091492e-02 1.072303391993045807e-02 2.173418402671813965e-01 4.535171687602996826e-01 2.477792799472808838e-01 1.389784272760152817e-02 1.350070238113403320e-01 -9.862513281404972076e-03
1.531537175178527832e-01 1.452569216489791870e-01 3.075745105743408203e-01 -1.598503738641738892e-01 -6.470712367445230484e-03 3.452732414007186890e-02 1.239043846726417542e-01 1.677302271127700806e-01 -3.181487917900085449e-01 -2.504991292953491211e-01 -1.571560353040695190e-01 -2.906034588813781738e-01 -4.302901923656463623e-01 -2.333234697580337524e-01 3.217746317386627197e-02 -2.039260976016521454e-02 -2.273334562778472900e-02 8.887572586536407471e-02 -1.858257800340652466e-01 -9.643982350826263428e-02 1.989064738154411316e-02 1.835463345050811768e-01 2.473228126764297485e-01 -4.346754029393196106e-02 1.399149000644683838e-01 -2.160822600126266479e-01 6.640040129423141479e-02 -4.205802828073501587e-02 -2.719881245866417885e-03 1.631532758474349976e-01 1.155170127749443054e-01 1.208561360836029053e-01
-3.036504089832305908e-01 -6.865122914314270020e-02 1.068162918090820312e-01 -1.077256873250007629e-01 2.033848464488983154e-01 1.522203534841537476e-01 -2.359996922314167023e-02 1.048363745212554932e-01 6.828854978084564209e-02 -7.230842113494873047e-02 -1.416444499045610428e-02 -2.457423955202102661e-01 -6.011772528290748596e-02 -2.356114983558654785e-01 8.948042523115873337e-04 2.479737997055053711e-01 -2.221613377332687378e-01 1.254866570234298706e-01 -1.250800043344497681e-01 -1.339080929756164551e-01 -1.894091628491878510e-02 2.900384366512298584e-01 -1.348059773445129395e-01 -1.546899229288101196e-01 1.345473378896713257e-01 -4.465983211994171143e-01 -4.694246500730514526e-02 1.425311714410781860e-01 -2.346095889806747437e-01 -4.645699262619018555e-02 2.967714369297027588e-01 -4.772496968507766724e-02
-5.196236073970794678e-02 -2.723398506641387939e-01 1.629086285829544067e-01 -5.714217945933341980e-02 4.556538537144660950e-02 3.471184521913528442e-02 -2.278762310743331909e-01 2.072634994983673096e-01 1.097371503710746765e-01 -1.476260423660278320e-01 -2.421416342258453369e-01 6.496406346559524536e-02 -4.223447665572166443e-02 -2.099561393260955811e-01 4.944130033254623413e-02 2.508497564122080803e-03 3.786056116223335266e-02 1.974665373563766479e-01 -5.700237676501274109e-02 -7.769169285893440247e-03 -6.287361681461334229e-02 3.566505610942840576e-01 2.453370206058025360e-02 -1.732436269521713257e-01 -3.731376305222511292e-02 9.231722354888916016e-02 -1.026815176010131836e-01 4.520899355411529541e-01 -1.488044708967208862e-01 2.963776886463165283e-01 3.065170049667358398e-01 -1.259841471910476685e-01
-1.711857914924621582e-01 6.749320030212402344e-02 1.107574030756950378e-01 2.732855081558227539e-01 -3.098869463428854942e-03 1.473554223775863647e-01 -7.435801625251770020e-02 1.954297572374343872e-01 2.002884075045585632e-02 -5.211107060313224792e-02 -2.957693040370941162e-01 -2.939191162586212158e-01 5.399499088525772095e-02 1.181506668217480183e-03 -2.621017098426818848e-01 -1.167585924267768860e-01 8.751508593559265137e-02 1.726045459508895874e-02 -6.940729171037673950e-02 7.266307622194290161e-02 2.424636334180831909e-01 2.016438096761703491e-01 -1.864122971892356873e-02 1.815652251243591309e-01 -9.421492367982864380e-02 7.334157824516296387e-03 3.024511635303497314e-01 3.062296807765960693e-01 9.121131151914596558e-03 1.769022494554519653e-01 3.127816915512084961e-01 2.780315577983856201e-01
-1.503483578562736511e-02 -2.615701854228973389e-01 2.047042846679687500e-01 1.702712178230285645e-01 4.786550253629684448e-02 -2.417985647916793823e-01 4.790115356445312500e-02 1.498012393712997437e-01 -1.977244615554809570e-01 6.463316828012466431e-02 -8.467976748943328857e-02 -5.774292722344398499e-02 3.495068475604057312e-02 -2.063534706830978394e-01 -1.546614468097686768e-01 -2.316114604473114014e-01 -2.771035432815551758e-01 6.301972898654639721e-04 3.789755329489707947e-02 3.496830910444259644e-02 2.104268521070480347e-01 1.747865676879882812e-01 7.125861942768096924e-02 -1.553208529949188232e-01 1.037252321839332581e-01 1.017175465822219849e-01 1.852496564388275146e-01 1.449867784976959229e-01 -1.961623430252075195e-01 -7.795495539903640747e-02 3.868403732776641846e-01 3.817034959793090820e-01
1.811676174402236938e-01 -1.307145226746797562e-02 1.144077330827713013e-01 1.845196038484573364e-01 7.127171754837036133e-02 1.141572669148445129e-01 1.217070743441581726e-01 -1.349496189504861832e-02 -7.145746797323226929e-02 -2.751922234892845154e-02 -2.027280777692794800e-01 -3.016283512115478516e-01 -6.130909174680709839e-02 -1.795507520437240601e-01 -3.042876124382019043e-01 -9.034870564937591553e-02 -1.513496041297912598e-01 1.675813347101211548e-01 1.966082304716110229e-02 3.779185935854911804e-02 -2.482606172561645508e-01 1.855490803718566895e-01 -2.644028663635253906e-01 -4.538241624832153320e-01 2.345006167888641357e-01 -5.669235438108444214e-02 -1.223291233181953430e-01 -3.291050344705581665e-02 -1.223424524068832397e-01 2.782386541366577148e-01 1.027778685092926025e-01 1.006968989968299866e-01
-1.297534108161926270e-01 8.876925334334373474e-03 2.970243990421295166e-01 9.762626141309738159e-02 -3.887967020273208618e-02 1.650638431310653687e-01 8.766725659370422363e-02 3.219139575958251953e-01 2.037237137556076050e-01 1.267794370651245117e-01 -1.033677626401185989e-02 -1.639916747808456421e-01 6.718950718641281128e-02 -8.845716714859008789e-02 -3.761583939194679260e-02 -1.396361887454986572e-01 -1.676590144634246826e-01 6.229382753372192383e-02 -1.619842089712619781e-02 -6.209113821387290955e-02 1.855755690485239029e-03 4.278453290462493896e-01 1.607341766357421875e-01 3.168087303638458252e-01 3.330313265323638916e-01 -5.598506424576044083e-03 2.809291779994964600e-01 2.269594669342041016e-01 1.900091767311096191e-02 1.724158674478530884e-01 6.467981636524200439e-02 -8.012067526578903198e-02
5.027675256133079529e-02 -1.103158295154571533e-01 -1.136346682906150818e-01 -2.056117057800292969e-01 3.252747058868408203e-01 1.454484462738037109e-01 4.376162961125373840e-02 -2.332422733306884766e-01 8.112107962369918823e-02 -7.010477036237716675e-02 -1.564704477787017822e-01 -1.975560039281845093e-01 -8.070705458521842957e-03 -1.787455528974533081e-01 -4.969317838549613953e-02 8.952242136001586914e-02 -1.178695783019065857e-01 1.780432909727096558e-01 -2.520615980029106140e-02 5.811902880668640137e-02 -1.140029355883598328e-01 2.281104326248168945e-01 -1.108927652239799500e-01 -1.762871444225311279e-01 2.271554172039031982e-01 1.088578030467033386e-01 6.284094601869583130e-02 9.715480357408523560e-02 7.464934885501861572e-02 4.385835528373718262e-01 3.266275525093078613e-01 2.997827529907226562e-01
1.290754228830337524e-02 3.366169705986976624e-02 -2.955013886094093323e-02 1.163068264722824097e-01 9.645189344882965088e-02 8.533885329961776733e-02 1.330475807189941406e-01 -1.083688437938690186e-01 -1.004209965467453003e-01 -8.782850950956344604e-02 -2.487136870622634888e-01 -3.113335967063903809e-01 -3.238833509385585785e-03 7.993691600859165192e-03 -1.062718704342842102e-01 -5.079951137304306030e-02 -8.891235291957855225e-02 1.292268335819244385e-01 -1.208703741431236267e-01 -1.474153064191341400e-02 -9.153889864683151245e-02 3.518576622009277344e-01 -2.528969943523406982e-01 -3.020475506782531738e-01 1.247752234339714050e-01 1.527598220854997635e-02 -9.431117214262485504e-03 -3.944133594632148743e-02 -1.073414646089076996e-02 5.074397325515747070e-01 1.071265712380409241e-01 3.666013777256011963e-01
2.160737812519073486e-01 8.581701666116714478e-03 3.063157498836517334e-01 1.775764822959899902e-01 -1.154115237295627594e-02 1.538916081190109253e-01 2.172783715650439262e-03 2.748215384781360626e-02 -9.547703899443149567e-03 -2.181141823530197144e-01 -1.753294169902801514e-01 -3.045987188816070557e-01 1.185515429824590683e-02 -4.346368834376335144e-02 7.891128212213516235e-02 2.178874909877777100e-01 -1.417705714702606201e-01 -1.754397153854370117e-01 1.626677960157394409e-01 1.817173063755035400e-01 -1.177008450031280518e-01 3.568779826164245605e-01 4.473793506622314453e-02 -6.058871001005172729e-02 1.407807767391204834e-01 -3.432514518499374390e-02 3.670257925987243652e-01 1.313866227865219116e-01 -1.173324361443519592e-01 1.885541975498199463e-01 -1.303611248731613159e-01 2.825831472873687744e-01
2.645726799964904785e-01 2.775147743523120880e-02 5.675150826573371887e-02 5.648193880915641785e-02 1.246114224195480347e-01 2.936858534812927246e-01 1.418581753969192505e-01 3.092336058616638184e-01 2.054682672023773193e-01 3.145501762628555298e-02 -4.145115613937377930e-02 -3.745399415493011475e-01 -2.502733469009399414e-02 -1.099243462085723877e-01 1.226108428090810776e-02 9.231320768594741821e-02 -1.281812191009521484e-01 -7.079742848873138428e-02 5.159765947610139847e-03 9.717696905136108398e-02 8.933604508638381958e-02 4.254862964153289795e-01 1.471533179283142090e-01 1.029082611203193665e-01 2.890497446060180664e-01 -2.842291891574859619e-01 3.912152349948883057e-02 2.259485982358455658e-02 -1.590880900621414185e-01 4.041330888867378235e-02 -7.954068481922149658e-02 2.165238708257675171e-01
-3.266331553459167480e-02 1.880200766026973724e-02 1.589541733264923096e-01 -2.673294246196746826e-01 1.911554187536239624e-01 2.895436063408851624e-02 1.612666845321655273e-01 1.283410042524337769e-01 -5.498116090893745422e-02 2.038503438234329224e-01 -9.459731727838516235e-02 -2.045412659645080566e-01 -1.322754621505737305e-01 1.623210497200489044e-02 1.134263128042221069e-01 1.854480355978012085e-01 -6.920587271451950073e-02 -8.036551624536514282e-02 3.110639750957489014e-01 -2.851236239075660706e-02 6.965917348861694336e-02 5.823068618774414062e-01 5.171418562531471252e-02 -1.119390502572059631e-01 2.530284523963928223e-01 1.194005310535430908e-01 8.978120982646942139e-03 1.206283196806907654e-01 -8.564599603414535522e-02 2.031354606151580811e-01 1.425115317106246948e-01 -1.784089505672454834e-01
-1.051573455333709717e-01 -2.620584964752197266e-01 -8.876287937164306641e-02 -1.190350484102964401e-02 7.975461333990097046e-02 -1.946937143802642822e-01 4.071600362658500671e-02 2.133973687887191772e-01 -1.186114363372325897e-02 1.995756328105926514e-01 -1.439418047666549683e-01 -4.009651243686676025e-01 -1.873022317886352539e-01 -1.141266152262687683e-01 -2.235601246356964111e-01 9.058761596679687500e-02 -3.235660791397094727e-01 1.030737757682800293e-01 1.437441855669021606e-01 -1.425230652093887329e-01 2.079356461763381958e-01 2.712252736091613770e-01 -1.513404995203018188e-01 2.324904315173625946e-02 -1.287670526653528214e-02 2.076680958271026611e-01 7.372497022151947021e-02 1.322788894176483154e-01 -6.491529941558837891e-02 5.990032106637954712e-02 3.203159868717193604e-01 1.409254223108291626e-01
5.179641768336296082e-02 -3.489349484443664551e-01 1.312961429357528687e-01 1.080638095736503601e-01 1.381518393754959106e-01 2.399349212646484375e-02 1.725900173187255859e-01 1.582096815109252930e-01 2.717602550983428955e-01 -5.920264124870300293e-02 -2.350049465894699097e-02 -1.855709403753280640e-01 -2.185057848691940308e-01 -1.076964959502220154e-01 -2.886804640293121338e-01 8.355223387479782104e-02 -3.876610472798347473e-02 1.841258406639099121e-01 1.662474498152732849e-02 3.619755059480667114e-02 2.412324547767639160e-01 -3.053448721766471863e-02 -2.569197118282318115e-01 -1.678504049777984619e-01 5.090243183076381683e-03 5.673920363187789917e-02 2.403979003429412842e-01 1.719292104244232178e-01 -2.192778736352920532e-01 2.467719614505767822e-01 3.453522622585296631e-01 -3.186959028244018555e-02
-6.074975058436393738e-02 3.757122904062271118e-02 8.139663189649581909e-02 1.095175817608833313e-01 9.472669661045074463e-02 -1.752445474267005920e-02 1.921840012073516846e-01 -1.467575430870056152e-01 -6.628054380416870117e-02 -2.926507592201232910e-01 -2.413850575685501099e-01 -4.436106979846954346e-02 -9.691409021615982056e-02 9.675353765487670898e-02 -3.392241895198822021e-01 -1.317175030708312988e-01 -2.732881903648376465e-01 2.099547386169433594e-01 6.524498015642166138e-02 -2.647770568728446960e-02 -9.983032941818237305e-02 2.237147390842437744e-01 -5.852676928043365479e-02 -6.297925114631652832e-02 1.771482974290847778e-01 1.031353995203971863e-01 4.240574315190315247e-02 7.204414159059524536e-02 -7.156902551651000977e-02 3.337583839893341064e-01 3.947654068470001221e-01 3.075421452522277832e-01
-1.062631607055664062e-01 -3.480574488639831543e-02 2.567083835601806641e-01 1.350635737180709839e-01 1.091645434498786926e-01 2.086002230644226074e-01 -2.071560472249984741e-01 1.415129750967025757e-01 8.770196698606014252e-03 3.867073729634284973e-02 -3.259839117527008057e-01 -3.635876476764678955e-01 -4.220861941576004028e-02 -1.265951548703014851e-03 -6.254416704177856445e-02 9.402272850275039673e-02 -1.185182332992553711e-01 5.954002588987350464e-02 3.402474150061607361e-02 -2.834831476211547852e-01 3.246356844902038574e-01 2.405882775783538818e-01 -1.204843074083328247e-02 -5.118688568472862244e-02 2.141458354890346527e-02 3.212082982063293457e-01 7.658413797616958618e-02 -2.129957377910614014e-01 -1.826909482479095459e-01 4.625858366489410400e-02 9.880550950765609741e-02 2.551928758621215820e-01
1.870111823081970215e-01 5.962889641523361206e-02 4.369418323040008545e-01 1.686065346002578735e-01 9.694334864616394043e-02 3.666379302740097046e-02 3.055048286914825439e-01 1.108807399868965149e-01 2.181382179260253906e-01 -2.496802210807800293e-01 -2.197395116090774536e-01 -2.706457674503326416e-02 -6.069208309054374695e-02 -1.468309611082077026e-01 -7.220913469791412354e-02 4.319704696536064148e-02 -2.887948155403137207e-01 -1.083496212959289551e-01 -7.231949269771575928e-02 5.840205401182174683e-02 -1.583936214447021484e-01 1.198723213747143745e-03 7.472820580005645752e-02 -2.848909795284271240e-01 1.593511402606964111e-01 -1.366522163152694702e-01 2.664613127708435059e-01 7.345575839281082153e-02 -1.565886437892913818e-01 1.572034806013107300e-01 1.630714237689971924e-01 -1.502664983272552490e-01
-1.073401719331741333e-01 -1.431439965963363647e-01 1.585142612457275391e-01 -1.033832058310508728e-01 2.833459377288818359e-01 -2.290904074907302856e-01 8.770644664764404297e-02 2.075690031051635742e-02 -1.030335109680891037e-02 6.235431879758834839e-02 -1.780786514282226562e-01 -3.492050617933273315e-02 -3.145394027233123779e-01 8.642972679808735847e-04 -2.656344473361968994e-01 -5.871782451868057251e-02 -1.538950949907302856e-01 -1.235759779810905457e-01 -2.292433567345142365e-02 -7.879154384136199951e-02 6.472147256135940552e-02 2.008744180202484131e-01 -2.090674936771392822e-01 -3.373582065105438232e-01 1.746697425842285156e-01 -2.827523946762084961e-01 -6.641209870576858521e-02 3.360457420349121094e-01 1.974342465400695801e-01 1.628931760787963867e-01 1.426550894975662231e-01 1.414330154657363892e-01
7.862361520528793335e-02 -2.630453109741210938e-01 1.904002875089645386e-01 1.646336354315280914e-02 7.597541064023971558e-02 -2.353938817977905273e-01 -1.766947805881500244e-01 2.320156842470169067e-01 -6.828060001134872437e-02 1.069428026676177979e-02 -7.415487617254257202e-02 -2.123950123786926270e-01 -2.429383434355258942e-02 -1.871313303709030151e-01 -2.511975467205047607e-01 -2.526495456695556641e-01 -2.941337227821350098e-01 -2.389037748798727989e-03 -3.306393325328826904e-02 6.407158821821212769e-02 2.822168357670307159e-02 1.884355396032333374e-01 2.023427933454513550e-01 -1.180602610111236572e-01 7.450186461210250854e-02 4.923621937632560730e-02 3.292858302593231201e-01 1.013259142637252808e-01 -2.707667350769042969e-01 -4.575997218489646912e-02 2.542422413825988770e-01 2.726123034954071045e-01
1.661063730716705322e-01 2.004277147352695465e-02 7.364453375339508057e-02 -5.589842423796653748e-02 1.888242177665233612e-02 8.861483633518218994e-02 -1.299552619457244873e-01 8.194702863693237305e-02 -6.655067205429077148e-03 1.229170188307762146e-01 -2.863861322402954102e-01 1.742655597627162933e-02 -2.596525549888610840e-01 -7.386037707328796387e-02 -7.675144076347351074e-02 2.287597395479679108e-02 -7.544617354869842529e-02 1.168527081608772278e-01 -1.595423519611358643e-01 -1.766760349273681641e-01 3.040052950382232666e-01 1.443331241607666016e-01 7.285656873136758804e-03 -3.436431884765625000e-01 3.497167304158210754e-02 1.032496243715286255e-02 2.919469475746154785e-01 2.744076848030090332e-01 -3.034556210041046143e-01 3.690683245658874512e-01 7.025778293609619141e-02 2.288637012243270874e-01
2.927560918033123016e-02 1.773886978626251221e-01 -1.790508180856704712e-01 1.722726374864578247e-01 1.396255940198898315e-01 -2.352768741548061371e-02 1.426117420196533203e-01 -1.045237015932798386e-02 -1.426410228013992310e-01 -1.482677906751632690e-01 -2.760985791683197021e-01 -3.191891312599182129e-01 -3.315683454275131226e-02 -3.700489178299903870e-02 -9.301791340112686157e-02 -1.346636414527893066e-01 -4.456337094306945801e-01 6.583536416292190552e-02 -5.957235768437385559e-02 -7.528337836265563965e-02 6.468489766120910645e-02 3.637408912181854248e-01 -1.292648315429687500e-01 -8.434681594371795654e-02 4.135225713253021240e-02 2.393420487642288208e-01 -1.168803591281175613e-02 1.749518960714340210e-01 -8.914256840944290161e-02 6.747423112392425537e-02 1.981993913650512695e-01 3.190118372440338135e-01
6.270550191402435303e-02 1.580183021724224091e-02 2.015698701143264771e-01 1.253232806921005249e-01 5.078659579157829285e-02 1.306890845298767090e-01 4.887925386428833008e-01 1.607644110918045044e-01 -1.094127818942070007e-01 -1.495634317398071289e-01 -5.292846262454986572e-02 -1.153309345245361328e-01 -1.897552162408828735e-01 -3.152617216110229492e-01 4.011930525302886963e-02 -1.374555230140686035e-01 -3.836528956890106201e-01 2.947866022586822510e-01 -2.000565379858016968e-01 4.786936938762664795e-02 -1.918744819704443216e-04 1.197565793991088867e-01 -2.397910505533218384e-02 -2.662471532821655273e-01 4.179884120821952820e-02 2.163637802004814148e-02 -1.190372630953788757e-01 1.936155855655670166e-01 -5.023902282118797302e-03 1.758447587490081787e-01 -2.631394006311893463e-02 -3.159139677882194519e-02
1.257056742906570435e-01 -3.523810803890228271e-01 3.174507617950439453e-01 2.549996376037597656e-01 1.677539646625518799e-01 2.048968970775604248e-01 2.215067595243453979e-01 4.141386598348617554e-02 7.763866335153579712e-02 -1.681218296289443970e-01 -2.237624228000640869e-01 -3.919305205345153809e-01 -1.066131964325904846e-01 -2.323129959404468536e-02 1.402035355567932129e-01 4.461336135864257812e-02 5.698056891560554504e-02 -3.985717892646789551e-02 -5.874845385551452637e-02 -2.947368919849395752e-01 -1.132207438349723816e-01 2.673631906509399414e-01 1.897924542427062988e-01 1.881867647171020508e-01 -4.057065024971961975e-02 2.266761101782321930e-02 -4.947025701403617859e-02 -2.710591815412044525e-02 1.995276845991611481e-02 4.571455344557762146e-02 1.719249635934829712e-01 1.162491291761398315e-01
-6.352405250072479248e-02 -1.058987975120544434e-01 1.448230147361755371e-01 -1.776867955923080444e-01 1.238754838705062866e-01 -2.706218697130680084e-02 1.016213297843933105e-01 2.446137666702270508e-01 -1.541774719953536987e-01 -4.299418330192565918e-01 -7.727835327386856079e-02 -2.907617688179016113e-01 -2.535113394260406494e-01 4.801029711961746216e-02 1.465817242860794067e-01 8.006867766380310059e-02 -9.086702764034271240e-02 -6.432800740003585815e-02 -1.484412848949432373e-01 4.789558798074722290e-02 1.273763328790664673e-01 1.793466806411743164e-01 -1.032639443874359131e-01 1.653655320405960083e-01 2.366582006216049194e-01 -6.657040119171142578e-02 -1.962632685899734497e-01 1.699569821357727051e-01 -2.554198801517486572e-01 2.401048243045806885e-01 2.671911716461181641e-01 8.432958275079727173e-02
2.170012295246124268e-01 9.613493084907531738e-02 1.383731961250305176e-01 1.884231716394424438e-01 5.862439423799514771e-02 7.759959250688552856e-02 2.669204771518707275e-01 1.396380811929702759e-01 7.535162568092346191e-02 1.936997771263122559e-01 -1.656226366758346558e-01 -1.019259318709373474e-01 -2.487052232027053833e-01 -1.656883805990219116e-01 -1.804844439029693604e-01 5.003774166107177734e-02 -2.545047998428344727e-01 -1.310891211032867432e-01 -1.715809702873229980e-01 -2.946824431419372559e-01 -3.130432683974504471e-03 2.315899878740310669e-01 -1.684277802705764771e-01 -2.147944718599319458e-01 3.050590753555297852e-01 -2.830293178558349609e-01 1.085440292954444885e-01 -1.502498090267181396e-01 8.308663964271545410e-03 1.744918823242187500e-01 1.331767141819000244e-01 -3.539177030324935913e-02
9.666531346738338470e-03 -1.846839860081672668e-02 1.944883167743682861e-01 -1.045106500387191772e-01 3.519910871982574463e-01 1.620088070631027222e-01 1.622930467128753662e-01 1.745298951864242554e-01 2.366028167307376862e-02 -6.437366455793380737e-02 7.541575282812118530e-02 -1.142666116356849670e-01 -4.700518026947975159e-02 -1.170874107629060745e-02 1.619888842105865479e-01 7.328338921070098877e-02 -1.081665381789207458e-01 -6.069099903106689453e-02 4.280101954936981201e-01 -1.688736826181411743e-01 4.562568850815296173e-03 3.632375299930572510e-01 8.422721922397613525e-02 -1.109327748417854309e-01 3.464056551456451416e-01 3.050280213356018066e-01 5.394572019577026367e-02 1.468524336814880371e-01 -7.336848974227905273e-02 1.014037281274795532e-01 1.530600339174270630e-01 -1.772075444459915161e-01
3.904714062809944153e-02 -1.238524541258811951e-01 -4.674037545919418335e-02 1.436573266983032227e-01 1.344138681888580322e-01 -1.662785187363624573e-02 2.186121940612792969e-01 7.635166496038436890e-02 -7.224565744400024414e-02 4.230386018753051758e-02 7.338553667068481445e-02 -2.743528485298156738e-01 -2.158490419387817383e-01 -4.991079866886138916e-02 -2.613923884928226471e-02 -9.220070391893386841e-02 -1.568677425384521484e-01 -7.062030956149101257e-03 2.275538295507431030e-01 -1.587348133325576782e-01 -4.624669905751943588e-03 4.869130849838256836e-01 -6.229992024600505829e-03 1.081268340349197388e-01 -1.167046725749969482e-01 1.148941293358802795e-01 -1.177326589822769165e-01 1.093129217624664307e-01 -4.157664775848388672e-01 4.073140025138854980e-01 2.199809066951274872e-02 8.201172575354576111e-03
-1.316387206315994263e-01 -6.727828830480575562e-02 3.699312210083007812e-01 8.523358404636383057e-02 -1.733741760253906250e-01 1.392598301172256470e-01 -1.045720055699348450e-01 1.549561917781829834e-01 2.319865822792053223e-01 -2.993946671485900879e-01 -2.863700389862060547e-01 -1.215885654091835022e-01 -6.803818978369235992e-03 4.181850235909223557e-03 1.638646572828292847e-01 -1.104469411075115204e-02 -1.418340802192687988e-01 3.529008477926254272e-02 -1.453066170215606689e-01 1.610404551029205322e-01 -1.599559038877487183e-01 2.382543683052062988e-01 7.015420496463775635e-02 -1.232133284211158752e-01 -1.058022677898406982e-01 2.414778247475624084e-02 1.328774094581604004e-01 4.029395580291748047e-01 -1.712933331727981567e-01 2.313513010740280151e-01 1.860364079475402832e-01 4.707042872905731201e-02
2.129288762807846069e-01 4.743145406246185303e-02 4.565803706645965576e-02 -1.285051405429840088e-01 2.493841350078582764e-01 -4.575396701693534851e-02 -3.455261513590812683e-02 1.246588379144668579e-01 -8.634036779403686523e-02 2.938122749328613281e-01 1.890204995870590210e-01 3.573045833036303520e-03 -2.395814657211303711e-01 -8.418042212724685669e-02 -1.044124513864517212e-01 -3.869313374161720276e-02 -1.997634768486022949e-01 -4.924286901950836182e-02 9.013018757104873657e-02 9.921042621135711670e-02 -6.661913357675075531e-03 2.565960586071014404e-01 -1.817660033702850342e-01 -3.136819899082183838e-01 1.400697529315948486e-01 -1.004039347171783447e-01 -2.260109782218933105e-02 3.258590400218963623e-01 -1.233616694808006287e-01 2.228560596704483032e-01 4.194288849830627441e-01 1.075659394264221191e-01
-1.548193208873271942e-02 1.511177886277437210e-02 2.915290892124176025e-01 1.742980182170867920e-01 2.379940003156661987e-01 7.686795294284820557e-02 2.043491005897521973e-01 1.908038705587387085e-01 1.021852996200323105e-02 -1.917020678520202637e-01 -1.736121475696563721e-01 -1.403907984495162964e-01 -2.668555676937103271e-01 1.267428845167160034e-01 4.753227531909942627e-02 -6.608815491199493408e-02 8.468353003263473511e-02 7.371994853019714355e-02 -1.111278682947158813e-01 9.733700752258300781e-02 7.682283967733383179e-02 5.859050154685974121e-01 2.202155888080596924e-01 -6.244973465800285339e-02 -1.990015804767608643e-02 -1.759206801652908325e-01 -1.463596820831298828e-01 2.194547951221466064e-01 -9.264972060918807983e-02 -1.140899807214736938e-01 -6.184228509664535522e-02 2.188883721828460693e-02
9.433218836784362793e-02 -7.876703888177871704e-02 1.310592144727706909e-01 1.018869923427700996e-03 1.301915049552917480e-01 1.115083470940589905e-01 4.350920319557189941e-01 1.315924674272537231e-01 -1.400871425867080688e-01 -1.840648241341114044e-02 1.707392185926437378e-01 -8.916532993316650391e-02 -2.123275399208068848e-01 -5.087391287088394165e-02 6.167118996381759644e-02 4.247350618243217468e-02 -2.263198047876358032e-01 -1.522120274603366852e-02 3.457955121994018555e-01 -3.481326699256896973e-01 9.501179307699203491e-02 2.987873852252960205e-01 1.880949288606643677e-01 3.812662884593009949e-02 1.521014124155044556e-01 1.796880960464477539e-01 1.550750732421875000e-01 1.455657631158828735e-01 1.566154062747955322e-01 6.689433753490447998e-02 1.713315695524215698e-01 1.870674788951873779e-01
9.742080420255661011e-02 -7.174053788185119629e-02 -1.727962493896484375e-01 1.503818631172180176e-01 2.782462239265441895e-01 -5.754587426781654358e-02 1.760336309671401978e-01 1.570094376802444458e-01 -2.844357118010520935e-02 1.495833601802587509e-02 3.981825709342956543e-02 -2.652546167373657227e-01 -1.347103863954544067e-01 1.116340160369873047e-01 -1.154333055019378662e-01 -1.756115704774856567e-01 1.046897470951080322e-01 1.359516233205795288e-01 -4.870784655213356018e-02 2.882752008736133575e-02 4.445684254169464111e-01 3.202455341815948486e-01 -1.132248044013977051e-01 -2.507724165916442871e-01 8.563042432069778442e-02 8.331990800797939301e-03 9.191665053367614746e-02 2.093432098627090454e-01 -1.257593482732772827e-01 3.564476668834686279e-01 1.919801831245422363e-01 -2.849476970732212067e-02
1.478770375251770020e-01 -3.381305634975433350e-01 1.271568983793258667e-01 1.445540189743041992e-01 4.267453849315643311e-01 -2.260548435151576996e-02 1.011092215776443481e-03 1.707098186016082764e-01 -3.037257865071296692e-02 1.010567992925643921e-01 -9.168630838394165039e-02 -7.382956892251968384e-02 -4.190836846828460693e-01 7.968655787408351898e-03 -1.342597454786300659e-01 8.410868048667907715e-02 -1.555751860141754150e-01 2.846440970897674561e-01 -1.339549422264099121e-01 -1.616795361042022705e-01 5.370727553963661194e-02 1.999210119247436523e-01 1.824743002653121948e-01 3.486041724681854248e-02 2.437833994626998901e-01 1.479477733373641968e-01 1.238796859979629517e-01 1.094213873147964478e-01 -6.008616834878921509e-02 2.210220843553543091e-01 -9.427427314221858978e-03 -3.633072227239608765e-02
2.093228325247764587e-02 -1.555085778236389160e-01 1.626888364553451538e-01 1.923233717679977417e-01 6.476920843124389648e-02 1.915050894021987915e-01 3.726895898580551147e-02 1.423137187957763672e-01 1.011402606964111328e-01 6.000985577702522278e-02 -2.695197165012359619e-01 -1.575003862380981445e-01 -1.086825281381607056e-01 -6.599270552396774292e-02 -7.300147414207458496e-02 -1.013526991009712219e-01 -9.300170838832855225e-02 4.157362133264541626e-02 -5.842910706996917725e-02 7.453556358814239502e-02 1.061983779072761536e-01 8.551716804504394531e-02 -2.639957368373870850e-01 -1.727430224418640137e-01 5.042194947600364685e-02 -3.005022406578063965e-01 3.314486145973205566e-01 5.710622668266296387e-01 1.079829782247543335e-01 1.675093919038772583e-01 -1.267340127378702164e-02 -1.407807599753141403e-02
1.339175105094909668e-01 7.272427435964345932e-03 1.843595057725906372e-01 7.657120376825332642e-02 9.979090094566345215e-02 3.727107048034667969e-01 1.129509657621383667e-01 -2.728648670017719269e-02 4.732076078653335571e-02 6.797377765178680420e-02 -2.290901541709899902e-02 -2.223230302333831787e-01 4.136301204562187195e-02 2.885833010077476501e-02 6.776504218578338623e-02 -2.086957991123199463e-01 1.043441593647003174e-01 -8.544004522264003754e-03 2.168653719127178192e-02 -2.984847687184810638e-02 2.309668809175491333e-01 1.186086311936378479e-01 4.215515851974487305e-01 -1.177182197570800781e-01 3.365361988544464111e-01 3.426045551896095276e-02 2.487105727195739746e-01 2.675487101078033447e-01 -3.309418559074401855e-01 1.111186817288398743e-01 1.762668490409851074e-01 1.332162693142890930e-02
1.206916198134422302e-01 1.661765202879905701e-02 -1.068930700421333313e-01 5.354202166199684143e-02 4.081508517265319824e-02 -1.267493236809968948e-02 -1.686938107013702393e-02 2.176364660263061523e-01 1.126909703016281128e-01 -1.427061855792999268e-01 -3.231870830059051514e-01 -4.034933745861053467e-01 -4.909941926598548889e-02 7.363412529230117798e-02 1.265828758478164673e-01 -3.208087682723999023e-01 -2.443744540214538574e-01 7.060392200946807861e-02 -2.249159067869186401e-01 2.417255491018295288e-01 9.460431337356567383e-02 1.638194918632507324e-01 1.913114935159683228e-01 -8.799675107002258301e-02 2.045578956604003906e-01 8.936493843793869019e-02 -3.648040443658828735e-02 1.931201219558715820e-01 -1.393343321979045868e-02 1.717780977487564087e-01 1.837743967771530151e-01 2.975043654441833496e-01
-1.209596544504165649e-01 -3.908735215663909912e-01 9.051292389631271362e-02 -2.648696675896644592e-02 2.225526571273803711e-01 2.480940602254122496e-04 1.988916397094726562e-01 -2.284970507025718689e-02 -7.762187719345092773e-02 -2.557103335857391357e-01 -3.483768180012702942e-02 -9.879583865404129028e-02 -2.082712203264236450e-01 2.281806766986846924e-01 -7.410247623920440674e-02 2.192881517112255096e-02 -1.381715387105941772e-01 1.807169020175933838e-01 -2.246400415897369385e-01 -4.191253706812858582e-02 7.265038043260574341e-02 3.120136260986328125e-01 -1.840621680021286011e-01 -1.166571378707885742e-01 1.587354838848114014e-01 -3.398425281047821045e-01 1.502094715833663940e-01 3.926009521819651127e-04 -2.633128762245178223e-01 2.047683149576187134e-01 9.298479557037353516e-02 1.141455024480819702e-01
-6.143613159656524658e-02 -8.606603741645812988e-02 2.734554708003997803e-01 -9.225167334079742432e-02 1.597425043582916260e-01 3.690072000026702881e-01 2.806041538715362549e-01 -9.024456888437271118e-02 3.596076369285583496e-01 -3.781776130199432373e-02 -6.486872211098670959e-03 7.843853533267974854e-02 -6.189883127808570862e-02 -1.208981573581695557e-01 1.003310307860374451e-01 1.773315817117691040e-01 -9.062282741069793701e-02 7.164262980222702026e-02 -2.219154685735702515e-01 2.356738224625587463e-02 7.226900756359100342e-02 3.955915570259094238e-01 -4.463220760226249695e-02 -1.430027335882186890e-01 1.639906503260135651e-02 -2.551315128803253174e-01 3.525209322106093168e-04 1.457256674766540527e-01 -2.406996190547943115e-01 2.581571936607360840e-01 3.763103857636451721e-02 1.268590614199638367e-02
-3.956665843725204468e-02 -1.190487295389175415e-01 -6.584452837705612183e-02 4.464310035109519958e-02 5.404993891716003418e-02 1.107449606060981750e-01 1.731074787676334381e-02 2.193993031978607178e-01 6.099579110741615295e-02 -2.105201408267021179e-02 -2.898152470588684082e-01 -5.720040798187255859e-01 -1.539307236671447754e-01 7.999988645315170288e-02 -1.286945790052413940e-01 -6.000282242894172668e-03 -1.415872722864151001e-01 5.744433030486106873e-02 3.394947201013565063e-02 -1.137171611189842224e-01 2.125433981418609619e-01 4.543751776218414307e-01 -7.117625325918197632e-02 -1.291775554418563843e-01 -2.299233973026275635e-01 1.593599021434783936e-01 5.581563711166381836e-02 1.591039001941680908e-01 -7.789903879165649414e-02 1.322608888149261475e-01 -5.043585970997810364e-02 9.307783097028732300e-02
-2.524920403957366943e-01 -1.881961524486541748e-01 1.928210556507110596e-01 -4.395870491862297058e-02 -2.805734612047672272e-02 5.054193735122680664e-02 8.934233337640762329e-02 -5.590588226914405823e-02 -6.694943457841873169e-02 7.993707805871963501e-02 -9.701795130968093872e-02 -1.969353258609771729e-01 3.199532330036163330e-01 -3.958056569099426270e-01 7.650939375162124634e-02 -5.082206800580024719e-02 -1.828088611364364624e-01 -4.932495206594467163e-02 -1.091599166393280029e-01 3.115525655448436737e-02 1.314455866813659668e-01 2.671816349029541016e-01 6.417910754680633545e-02 -2.995981276035308838e-01 1.829442530870437622e-01 -7.753959298133850098e-02 1.870445907115936279e-01 1.447372022084891796e-03 -8.493645116686820984e-03 7.297971844673156738e-02 5.984731391072273254e-02 4.538747966289520264e-01
4.216506332159042358e-02 -2.541846632957458496e-01 8.597704023122787476e-02 1.727681607007980347e-01 1.114324200898408890e-02 -6.635411083698272705e-02 8.750294148921966553e-02 1.288124620914459229e-01 3.772172033786773682e-01 -6.820043176412582397e-02 1.207347363233566284e-01 -1.818763613700866699e-01 -2.581887245178222656e-01 -1.717509478330612183e-01 -3.138165920972824097e-02 -1.014332175254821777e-01 -1.815335592254996300e-03 1.824609190225601196e-01 -2.021729350090026855e-01 -1.345272362232208252e-01 7.900059968233108521e-02 2.753218114376068115e-01 -2.656717896461486816e-01 -2.070235759019851685e-01 1.148130893707275391e-01 -3.709287941455841064e-02 1.663151979446411133e-01 4.761226102709770203e-02 6.333130598068237305e-02 1.744862347841262817e-01 4.293985962867736816e-01 1.203594878315925598e-01
-7.980842143297195435e-02 -1.900196224451065063e-01 1.794430911540985107e-01 -1.190262511372566223e-01 1.335624009370803833e-01 -7.705017924308776855e-02 1.468017697334289551e-01 1.032574921846389771e-01 2.030194178223609924e-02 -1.047186627984046936e-01 -1.244033947587013245e-01 -3.350134566426277161e-02 -2.369040399789810181e-01 -2.079812735319137573e-01 1.466973274946212769e-01 1.057821884751319885e-01 -1.869226247072219849e-01 -1.153135746717453003e-01 -1.437676101922988892e-01 -1.633453220129013062e-01 1.099098250269889832e-01 -4.325227811932563782e-02 -1.797316074371337891e-01 -5.433454737067222595e-02 3.251349925994873047e-02 -1.310899853706359863e-01 1.803102195262908936e-01 5.144761800765991211e-01 1.662042886018753052e-01 3.693706989288330078e-01 1.021477207541465759e-01 2.457120716571807861e-01
6.900808308273553848e-03 -3.168857395648956299e-01 -3.469438850879669189e-02 1.895104050636291504e-01 2.261980772018432617e-01 2.813888490200042725e-01 -3.824742976576089859e-03 2.252495735883712769e-01 -3.664610907435417175e-02 -6.194503977894783020e-02 -6.163756921887397766e-02 6.839626282453536987e-02 -1.459733843803405762e-01 -2.017610371112823486e-01 -5.278352648019790649e-02 4.167470335960388184e-01 1.262487322092056274e-01 -4.166034981608390808e-02 -8.325110189616680145e-03 -2.756031155586242676e-01 5.686007440090179443e-02 2.055704891681671143e-01 6.013252586126327515e-02 -3.041644394397735596e-01 1.706550568342208862e-01 -7.127799093723297119e-02 1.494924426078796387e-01 1.808552294969558716e-01 9.651398658752441406e-02 1.229880005121231079e-01 2.535504698753356934e-01 1.259726285934448242e-01
-6.144409999251365662e-02 -1.545846164226531982e-01 1.849706918001174927e-01 -2.681592479348182678e-02 2.064364701509475708e-01 7.501149177551269531e-02 -3.726815059781074524e-02 1.648420840501785278e-01 4.802988097071647644e-02 2.096282094717025757e-01 -1.528529226779937744e-01 -4.621203988790512085e-02 -3.115788400173187256e-01 -7.327513396739959717e-02 1.072185412049293518e-01 1.271993070840835571e-01 -2.916511297225952148e-01 1.281849741935729980e-01 1.236132755875587463e-01 -1.333597302436828613e-01 -8.647719025611877441e-02 3.214989230036735535e-02 -1.950273104012012482e-02 -3.412036299705505371e-01 -1.109231635928153992e-01 -5.119781941175460815e-02 2.715393900871276855e-01 4.513249397277832031e-01 -6.633650511503219604e-02 2.041646391153335571e-01 -7.064945250749588013e-02 2.354078292846679688e-01
1.023108512163162231e-01 -2.155195921659469604e-01 4.261139631271362305e-01 -1.499713808298110962e-01 8.437848836183547974e-02 1.682248413562774658e-01 2.801660597324371338e-01 1.333360671997070312e-01 5.147574469447135925e-03 -1.428241878747940063e-01 3.694538399577140808e-02 -6.463564187288284302e-02 8.266778290271759033e-02 -3.526046872138977051e-02 5.727086961269378662e-02 -5.802814662456512451e-02 8.391375094652175903e-02 -6.383638828992843628e-02 1.923239976167678833e-01 3.384474813938140869e-01 2.367900907993316650e-01 2.505983114242553711e-01 2.672708034515380859e-01 -4.758854210376739502e-02 5.844435468316078186e-02 1.107002608478069305e-03 1.823596507310867310e-01 1.500435620546340942e-01 -1.958833038806915283e-01 1.444893181324005127e-01 2.028123885393142700e-01 2.277092635631561279e-01
1.768482662737369537e-02 3.417327627539634705e-02 5.224880576133728027e-02 1.214018315076828003e-01 1.145574897527694702e-01 3.002377152442932129e-01 2.267202585935592651e-01 3.076669275760650635e-01 2.488476634025573730e-01 -3.971984237432479858e-02 1.166427135467529297e-02 -2.300919592380523682e-01 -1.861693561077117920e-01 -5.063684284687042236e-02 3.561224043369293213e-02 8.422163873910903931e-02 -1.114881262183189392e-01 -6.571352481842041016e-02 2.254571951925754547e-02 -2.039663195610046387e-01 -6.061047688126564026e-02 3.236296474933624268e-01 1.193091645836830139e-01 2.625623643398284912e-01 1.030390858650207520e-01 -1.655403375625610352e-01 2.107543647289276123e-01 1.112933233380317688e-01 -3.082042932510375977e-01 2.888488769531250000e-01 1.866672933101654053e-01 -1.049943044781684875e-01
-2.096529453992843628e-01 -3.298217356204986572e-01 2.778863012790679932e-01 -8.267091959714889526e-02 7.038848102092742920e-02 -2.681198716163635254e-02 -4.706480354070663452e-02 2.874860763549804688e-01 -1.917858049273490906e-02 1.786182522773742676e-01 -6.706082820892333984e-02 -1.754680424928665161e-01 7.032081484794616699e-02 3.728156164288520813e-02 -2.133197933435440063e-01 -1.297710835933685303e-01 -3.017347455024719238e-01 -1.392363011837005615e-01 3.738431632518768311e-02 -6.797288358211517334e-02 -1.336265057325363159e-01 1.438440531492233276e-01 -1.506645977497100830e-02 -1.908110976219177246e-01 2.198596298694610596e-01 -6.518608331680297852e-02 -1.245995461940765381e-01 3.284922540187835693e-01 2.284570485353469849e-01 2.288561612367630005e-01 2.533493638038635254e-01 -5.212540272623300552e-03
-3.692357614636421204e-02 1.259970068931579590e-01 2.517056465148925781e-01 4.486625269055366516e-02 2.942217588424682617e-01 1.365791559219360352e-01 2.344140112400054932e-01 -3.952056542038917542e-02 1.105563491582870483e-01 -6.699960678815841675e-02 -8.674220182001590729e-03 2.363575622439384460e-02 -2.191781997680664062e-01 -2.990096211433410645e-01 1.113839596509933472e-01 3.800328820943832397e-02 1.318832486867904663e-02 3.459644615650177002e-01 -1.924432367086410522e-01 -9.855049848556518555e-02 1.281938254833221436e-01 3.747778534889221191e-01 -8.670818060636520386e-02 3.966705873608589172e-02 1.714159399271011353e-01 -2.383826225996017456e-01 2.705171704292297363e-02 6.286592036485671997e-02 -3.598432838916778564e-01 -9.782254695892333984e-02 1.125466376543045044e-01 1.086563393473625183e-01
-1.789116114377975464e-01 -2.028463184833526611e-01 2.222126275300979614e-01 2.804218791425228119e-02 4.387944042682647705e-01 2.705018818378448486e-01 2.979939281940460205e-01 2.009846828877925873e-02 1.441754996776580811e-01 -1.020051836967468262e-01 6.506077200174331665e-02 -1.971881538629531860e-01 -7.478956133127212524e-02 -9.802192449569702148e-02 1.048719435930252075e-01 1.383868902921676636e-01 -1.340137273073196411e-01 2.520717084407806396e-01 -1.416077464818954468e-01 -2.399327978491783142e-02 1.419277042150497437e-01 1.645340174436569214e-01 -1.400495916604995728e-01 -2.259228825569152832e-01 5.037936940789222717e-02 -2.841039597988128662e-01 7.901168614625930786e-02 -1.176523268222808838e-01 -8.229172229766845703e-02 1.433691680431365967e-01 1.439802646636962891e-01 -1.752463579177856445e-01
-1.077013164758682251e-01 -7.705166935920715332e-02 2.031502127647399902e-01 3.725912868976593018e-01 6.571693718433380127e-02 2.116051912307739258e-01 8.832585066556930542e-02 -1.491191387176513672e-01 1.261548846960067749e-01 -2.255746126174926758e-01 -1.844241023063659668e-01 5.131284892559051514e-02 -1.515492349863052368e-01 -1.141020059585571289e-01 1.438645720481872559e-01 1.716602593660354614e-01 -2.005667611956596375e-02 -9.651850908994674683e-02 3.888857737183570862e-02 7.535446435213088989e-02 -9.082387387752532959e-02 4.239731132984161377e-01 2.846340537071228027e-01 9.079180308617651463e-04 8.682195097208023071e-02 -3.124158978462219238e-01 -7.581694051623344421e-03 2.439979314804077148e-01 -2.397172600030899048e-01 1.034367457032203674e-01 -5.716024339199066162e-02 1.074592322111129761e-01
-1.773473322391510010e-01 -1.495581120252609253e-01 2.073277086019515991e-01 1.270136386156082153e-01 2.687775194644927979e-01 1.305974572896957397e-01 3.923233151435852051e-01 5.783661082386970520e-02 2.154920995235443115e-01 -9.585513919591903687e-02 -1.235667020082473755e-01 -1.790233254432678223e-01 -1.147859692573547363e-01 -1.657664775848388672e-01 3.104056715965270996e-01 7.734602689743041992e-02 -9.237307310104370117e-02 6.387322396039962769e-02 -1.673694998025894165e-01 2.653581798076629639e-01 1.836143583059310913e-01 2.760236859321594238e-01 -1.237710937857627869e-01 -1.137644201517105103e-01 -1.134711205959320068e-01 -2.955174744129180908e-01 -2.408060058951377869e-02 1.138473898172378540e-01 -1.365354806184768677e-01 9.920199960470199585e-02 5.585373193025588989e-02 -4.097500350326299667e-03
-1.885602623224258423e-02 2.023258060216903687e-01 -2.977948822081089020e-02 1.521939635276794434e-01 3.890706598758697510e-01 -3.572173789143562317e-02 1.414344459772109985e-01 6.954081356525421143e-02 -1.342926770448684692e-01 -9.559832978993654251e-04 -2.344016581773757935e-01 -3.378778100013732910e-01 -1.074403077363967896e-01 -6.824915111064910889e-02 -8.126934617757797241e-02 3.866388276219367981e-02 -1.316181123256683350e-01 1.887124180793762207e-01 1.623590290546417236e-01 -3.290619850158691406e-01 7.578020542860031128e-02 2.381059527397155762e-01 -1.118709053844213486e-02 -1.925357729196548462e-01 -2.251342236995697021e-01 1.012179628014564514e-01 -1.085074022412300110e-01 9.111672639846801758e-02 -6.255902349948883057e-02 1.981315016746520996e-01 2.959024906158447266e-01 2.162878215312957764e-01
-1.564400736242532730e-03 -1.379164606332778931e-01 2.230092287063598633e-01 5.001634731888771057e-02 -5.974574759602546692e-02 -1.561033725738525391e-02 5.046195983886718750e-01 -6.137139722704887390e-02 3.826113417744636536e-02 -8.999872952699661255e-02 2.100513875484466553e-01 -1.772678196430206299e-01 -1.989577710628509521e-01 -6.861745566129684448e-02 1.088024601340293884e-01 3.631499409675598145e-02 -1.255702525377273560e-01 -8.951981365680694580e-02 3.173275589942932129e-01 -2.210651487112045288e-01 3.528444841504096985e-02 3.331162035465240479e-01 2.231118232011795044e-01 -8.381558582186698914e-03 4.723540320992469788e-02 1.773047894239425659e-01 1.124428138136863708e-01 2.075845003128051758e-01 8.894706517457962036e-02 1.122742593288421631e-01 1.610177308320999146e-01 2.295801043510437012e-01
1.842200607061386108e-01 1.112352833151817322e-01 1.633126884698867798e-01 1.025739759206771851e-01 1.455489099025726318e-01 8.076082915067672729e-02 1.331847757101058960e-01 3.055096864700317383e-01 3.279136121273040771e-01 5.235337466001510620e-02 -8.236391097307205200e-02 -3.564255237579345703e-01 -5.588763207197189331e-02 -1.712545305490493774e-01 -8.609021455049514771e-02 1.495902389287948608e-01 -1.448838859796524048e-01 -4.726135730743408203e-02 5.255881324410438538e-02 1.338967531919479370e-01 2.554005682468414307e-01 4.283438622951507568e-01 1.384613066911697388e-01 1.258036643266677856e-01 2.072848379611968994e-01 -1.350471824407577515e-01 1.087547168135643005e-01 1.347779631614685059e-01 -1.890765875577926636e-01 -3.056744346395134926e-03 -3.943426534533500671e-02 1.234947666525840759e-01
4.314895719289779663e-02 -5.610060691833496094e-02 1.189114376902580261e-01 5.832149460911750793e-02 2.825148403644561768e-01 2.404075860977172852e-01 7.768059521913528442e-02 2.181787043809890747e-01 2.274762690067291260e-01 3.243578672409057617e-01 -2.610676586627960205e-01 -2.106423974037170410e-01 7.935540378093719482e-02 -5.395440384745597839e-03 1.098276823759078979e-01 -6.101820990443229675e-02 6.273192167282104492e-02 -8.058927953243255615e-02 8.142962306737899780e-02 -4.098457098007202148e-02 2.180569469928741455e-01 4.343848824501037598e-01 2.566986978054046631e-01 2.573226392269134521e-02 2.485319040715694427e-02 -2.083380818367004395e-01 2.341089546680450439e-01 3.812580555677413940e-02 -1.740781664848327637e-01 4.755782335996627808e-02 1.683294624090194702e-01 1.090529337525367737e-01
3.813134729862213135e-01 -3.035950660705566406e-01 2.319038063287734985e-01 2.505823038518428802e-02 1.481900513172149658e-01 1.076893880963325500e-01 -3.594588115811347961e-02 1.456266641616821289e-01 -6.429066509008407593e-02 -1.869855225086212158e-01 3.380152583122253418e-02 -3.112345635890960693e-01 3.464863821864128113e-02 -1.502578109502792358e-01 1.905201375484466553e-01 8.000489324331283569e-02 1.045931503176689148e-01 -4.601693525910377502e-02 -2.049569273367524147e-03 2.056359350681304932e-01 2.985790558159351349e-02 2.497562915086746216e-01 2.361670602113008499e-03 1.314821466803550720e-02 1.690270006656646729e-01 1.329653412103652954e-01 3.576521873474121094e-01 1.887279301881790161e-01 -1.655800938606262207e-01 1.293665021657943726e-01 2.138076573610305786e-01 1.730259656906127930e-01
1.351080685853958130e-01 -5.130461975932121277e-02 2.045725733041763306e-01 1.956453174352645874e-01 -1.308374851942062378e-02 1.591101884841918945e-01 3.960270285606384277e-01 -5.910226702690124512e-02 1.839585453271865845e-01 -3.219251707196235657e-02 -1.135605107992887497e-02 -1.274737715721130371e-01 2.218638919293880463e-02 -1.144041866064071655e-01 -2.630511857569217682e-02 1.002789195626974106e-02 -4.303884878754615784e-02 -2.999347150325775146e-01 -2.998732030391693115e-01 2.814786136150360107e-02 -1.680967509746551514e-01 5.615070462226867676e-01 1.649519801139831543e-01 -6.803064793348312378e-02 1.010292097926139832e-01 1.182428076863288879e-01 -5.268454179167747498e-02 9.113009274005889893e-02 -5.997760966420173645e-02 7.021370530128479004e-02 2.129878103733062744e-01 2.161977067589759827e-02
1.254811882972717285e-01 1.453759334981441498e-02 1.898086965084075928e-01 4.069514572620391846e-02 5.751211941242218018e-02 2.018504589796066284e-02 5.076826214790344238e-01 3.293142840266227722e-02 -1.996719092130661011e-02 -1.941691935062408447e-01 -7.189779076725244522e-03 -2.874528765678405762e-01 -1.391925066709518433e-01 -1.747420579195022583e-01 1.556147933006286621e-01 2.797468751668930054e-02 -1.267722100019454956e-01 -1.201352290809154510e-02 -1.297283023595809937e-01 -2.184163592755794525e-02 3.539189696311950684e-01 2.262796042487025261e-03 -1.604952812194824219e-01 9.045597165822982788e-02 3.003442287445068359e-01 -4.951738193631172180e-02 -1.249679476022720337e-01 9.260936826467514038e-02 -1.930698007345199585e-01 2.789804041385650635e-01 2.491619884967803955e-01 3.691943362355232239e-02
-1.372459232807159424e-01 -8.606041967868804932e-02 3.690298795700073242e-01 2.034965604543685913e-01 1.325329989194869995e-01 2.775026261806488037e-01 2.184424996376037598e-01 3.044084645807743073e-02 2.422020733356475830e-01 9.470395743846893311e-03 4.786519706249237061e-02 -1.166491359472274780e-01 -2.276289761066436768e-01 -2.087274938821792603e-01 -2.102809250354766846e-01 1.563269495964050293e-01 6.227944418787956238e-02 1.205318495631217957e-01 -1.724961330182850361e-03 1.655133664608001709e-01 2.497968524694442749e-01 7.859285175800323486e-02 -1.353200078010559082e-01 -1.695224046707153320e-01 1.903750896453857422e-01 2.233860315755009651e-03 1.035298407077789307e-02 4.174157232046127319e-02 8.095748722553253174e-02 4.299452006816864014e-01 1.336111575365066528e-01 7.398365437984466553e-02
2.047293446958065033e-02 1.419855207204818726e-01 1.709524989128112793e-01 9.861067682504653931e-02 -1.203340515494346619e-01 3.009559810161590576e-01 5.799058824777603149e-02 3.344603478908538818e-01 1.162772774696350098e-01 9.845095127820968628e-02 -1.109539940953254700e-01 -1.726186871528625488e-01 5.385918170213699341e-02 4.118203744292259216e-02 5.601958557963371277e-02 -2.306870929896831512e-02 -1.103882342576980591e-01 -7.461009919643402100e-02 1.111743375658988953e-01 -5.760362371802330017e-02 2.899576351046562195e-02 5.826166868209838867e-01 1.883222758769989014e-01 1.415770500898361206e-01 2.888548970222473145e-01 -3.441345691680908203e-02 1.213090941309928894e-01 2.316035479307174683e-01 -4.296560212969779968e-02 2.329437434673309326e-01 6.122646108269691467e-02 -6.741772592067718506e-02
-6.475737690925598145e-02 1.039372086524963379e-01 1.141233667731285095e-01 2.139878571033477783e-01 1.393350362777709961e-01 6.181744113564491272e-02 1.743604391813278198e-01 8.118964731693267822e-02 -7.242467999458312988e-02 -5.714543908834457397e-02 -9.360291808843612671e-02 -2.652998268604278564e-01 -1.016893759369850159e-01 7.800939679145812988e-02 -4.568470641970634460e-02 -3.245655298233032227e-01 1.457294970750808716e-01 -8.544860035181045532e-02 1.034517064690589905e-01 1.696041971445083618e-01 2.323551774024963379e-01 2.684509754180908203e-01 1.759169101715087891e-01 -9.327843040227890015e-02 2.776594161987304688e-01 2.382821589708328247e-01 1.805070638656616211e-01 2.050520628690719604e-01 5.653718486428260803e-02 3.798075318336486816e-01 1.421643346548080444e-01 2.111281603574752808e-01
2.411443926393985748e-02 -8.812667429447174072e-02 -1.288726776838302612e-01 -7.237892597913742065e-02 3.104131221771240234e-01 1.407240033149719238e-01 -1.783179864287376404e-02 -1.158869042992591858e-01 -9.617737494409084320e-03 5.360082909464836121e-02 -3.477770686149597168e-01 -2.263829112052917480e-01 -4.606453701853752136e-02 -1.393085420131683350e-01 -1.414092928171157837e-01 -4.958083853125572205e-02 -4.237840771675109863e-01 2.407739162445068359e-01 -1.568858139216899872e-02 7.062797248363494873e-02 -3.754692897200584412e-02 1.955294758081436157e-01 -3.427673503756523132e-02 -2.883470654487609863e-01 1.476118415594100952e-01 7.419329881668090820e-02 1.072661057114601135e-01 6.384692341089248657e-02 5.096776410937309265e-02 4.917211830615997314e-02 3.117487728595733643e-01 3.300175070762634277e-01
8.154641091823577881e-02 -1.388176828622817993e-01 2.740764021873474121e-01 4.771036561578512192e-03 3.373287916183471680e-01 -1.544693112373352051e-01 1.275336444377899170e-01 1.558861434459686279e-01 2.397309057414531708e-02 -1.966864913702011108e-01 -7.077594846487045288e-02 4.147718101739883423e-02 -5.652500316500663757e-02 -1.215735301375389099e-01 2.595700621604919434e-01 5.408013239502906799e-02 -7.754198461771011353e-02 -2.260503731667995453e-02 -1.229054033756256104e-01 -1.177247241139411926e-01 4.103070497512817383e-02 1.418134570121765137e-01 -1.894052885472774506e-02 -1.287453528493642807e-02 3.759278655052185059e-01 -5.209155380725860596e-02 2.832717001438140869e-01 -9.067808277904987335e-03 -3.590620160102844238e-01 6.446391344070434570e-03 4.184179604053497314e-01 -1.573274843394756317e-02
1.224600076675415039e-01 -9.540471434593200684e-02 8.768215775489807129e-02 1.875736713409423828e-01 1.777900457382202148e-01 3.829441666603088379e-01 2.068418115377426147e-01 3.033863306045532227e-01 4.140734970569610596e-01 6.154884770512580872e-02 1.500233355909585953e-02 -1.281638890504837036e-01 -1.836884468793869019e-01 1.046790741384029388e-02 4.071646183729171753e-02 6.657672673463821411e-02 -1.076547726988792419e-01 5.500469729304313660e-02 2.472184412181377411e-02 -1.950837075710296631e-01 2.434292808175086975e-03 3.408411443233489990e-01 6.790642440319061279e-02 1.326555460691452026e-01 7.535248249769210815e-02 -1.131134703755378723e-01 2.891515791416168213e-01 1.706274598836898804e-01 -1.738050282001495361e-01 1.819738298654556274e-01 1.817261986434459686e-02 3.988124057650566101e-02
2.299164235591888428e-02 -1.025935411453247070e-01 4.705886244773864746e-01 -1.254245489835739136e-01 3.273109495639801025e-01 1.667901314795017242e-02 -9.909060783684253693e-03 -1.784303486347198486e-01 -7.771315425634384155e-02 -3.811132609844207764e-01 -3.450379893183708191e-02 -1.989678144454956055e-01 -1.337063312530517578e-01 4.140904918313026428e-02 2.066191583871841431e-01 -8.481040596961975098e-02 -4.508504271507263184e-02 -1.943762004375457764e-01 2.644104510545730591e-02 -1.470776945352554321e-01 -1.862189918756484985e-02 2.059879451990127563e-01 -1.816993504762649536e-01 1.274097524583339691e-02 7.898434996604919434e-02 -8.177409321069717407e-02 5.905171483755111694e-02 1.042946204543113708e-01 -8.044811338186264038e-02 1.848049610853195190e-01 3.659234046936035156e-01 1.046793311834335327e-01
9.600174427032470703e-02 -1.592420041561126709e-01 1.008055657148361206e-01 1.246046200394630432e-01 6.070365756750106812e-02 1.840129643678665161e-01 1.692823171615600586e-01 8.366257697343826294e-02 -4.080557823181152344e-02 -1.454671379178762436e-02 -8.265954256057739258e-02 -2.487047314643859863e-01 -1.577725112438201904e-01 -9.520804882049560547e-02 -5.491471290588378906e-02 -5.614691972732543945e-02 -4.101283475756645203e-02 -8.131707459688186646e-02 3.682924211025238037e-01 -1.807929724454879761e-01 2.613928355276584625e-02 3.208031952381134033e-01 1.774379909038543701e-01 9.823404997587203979e-02 1.183114498853683472e-01 1.665718108415603638e-01 -1.788865178823471069e-01 1.516142040491104126e-01 -4.660144746303558350e-01 2.409220039844512939e-01 2.458053827285766602e-01 -4.616679996252059937e-02
-1.420447230339050293e-01 1.855622082948684692e-01 -1.747680455446243286e-01 8.658113889396190643e-03 1.531927138566970825e-01 2.971964776515960693e-01 2.999587357044219971e-01 5.323921144008636475e-02 8.375133574008941650e-02 -8.995687961578369141e-02 -2.766332030296325684e-01 -1.487105339765548706e-01 -1.199399530887603760e-01 5.764660611748695374e-02 -2.583920359611511230e-01 5.659656226634979248e-02 -1.567900925874710083e-01 1.265308409929275513e-01 -1.462632268667221069e-01 3.538540005683898926e-02 -3.315585479140281677e-02 3.492977321147918701e-01 -3.259548917412757874e-02 -2.309003919363021851e-01 2.018743753433227539e-01 4.764780774712562561e-02 -1.048548519611358643e-01 1.472751647233963013e-01 1.551011204719543457e-02 3.246283233165740967e-01 1.550780087709426880e-01 2.502732574939727783e-01
2.611675560474395752e-01 1.599897742271423340e-01 2.136963009834289551e-01 -5.993258953094482422e-02 -2.067081816494464874e-02 5.308977887034416199e-02 2.435707151889801025e-01 2.535201609134674072e-01 2.276884615421295166e-01 -8.882065117359161377e-02 -4.302754253149032593e-02 -3.161267936229705811e-01 -4.686630889773368835e-02 -1.292813122272491455e-01 8.690057694911956787e-02 2.806378304958343506e-01 -2.053811103105545044e-01 -2.252806872129440308e-01 1.504177749156951904e-01 1.052629947662353516e-01 9.259053319692611694e-02 3.504184782505035400e-01 2.277914732694625854e-01 -1.201532036066055298e-02 1.316291838884353638e-01 -1.482695341110229492e-01 7.226815074682235718e-02 8.918085694313049316e-02 -1.006538495421409607e-01 1.252759993076324463e-01 3.350432962179183960e-02 2.718122303485870361e-01
8.479604125022888184e-02 -7.444757223129272461e-02 4.299996048212051392e-02 2.884849607944488525e-01 2.711504399776458740e-01 4.373714923858642578e-01 2.006907388567924500e-02 -4.866725951433181763e-02 -1.788011789321899414e-01 6.145173311233520508e-02 -7.310456037521362305e-02 -1.911001354455947876e-01 -1.308548599481582642e-01 -1.005828604102134705e-01 -1.413563080132007599e-02 -7.372754067182540894e-02 -3.028747141361236572e-01 6.065580248832702637e-02 -8.152645826339721680e-02 8.254729956388473511e-02 9.759945422410964966e-02 1.378747224807739258e-01 -1.882488131523132324e-01 -3.344071209430694580e-01 1.310342699289321899e-01 -1.238074526190757751e-01 -2.063725441694259644e-01 1.221520546823740005e-02 -2.289363890886306763e-01 3.011641800403594971e-01 9.130220115184783936e-02 -1.129738241434097290e-01
8.151914924383163452e-02 8.767735213041305542e-02 3.301089704036712646e-01 1.268582493066787720e-01 1.600480824708938599e-01 2.388067841529846191e-01 2.556154727935791016e-01 -1.667213886976242065e-01 7.639531046152114868e-02 -9.460684657096862793e-02 1.564348340034484863e-01 -6.942284759134054184e-03 -5.675672367215156555e-02 -2.307649403810501099e-01 -1.176845133304595947e-01 -6.786756217479705811e-02 -5.534520000219345093e-02 2.391508519649505615e-01 -2.406560778617858887e-01 6.444163620471954346e-02 2.194918245077133179e-01 5.861453339457511902e-02 2.477673441171646118e-01 -3.055472373962402344e-01 1.427821516990661621e-01 7.802231609821319580e-02 -7.776503264904022217e-02 3.010151088237762451e-01 3.602033481001853943e-02 2.788476645946502686e-01 1.794873774051666260e-01 8.661342412233352661e-02
-2.955636084079742432e-01 -1.008509993553161621e-01 2.761471867561340332e-01 1.542013324797153473e-02 1.374802901409566402e-03 -1.106042861938476562e-01 2.151857018470764160e-01 -7.660914678126573563e-03 -3.024844229221343994e-01 -5.419314652681350708e-02 -2.164627611637115479e-01 -1.457806974649429321e-01 1.102461591362953186e-01 -3.680379390716552734e-01 -5.964143574237823486e-02 -6.063642352819442749e-02 -2.806397974491119385e-01 -1.940041780471801758e-02 2.273051142692565918e-01 -1.604242250323295593e-02 1.731660962104797363e-02 2.411687076091766357e-01 3.984494507312774658e-02 -3.045406937599182129e-01 1.009955257177352905e-01 -3.209644928574562073e-02 9.401682764291763306e-02 2.349227815866470337e-01 1.224563084542751312e-02 1.153456270694732666e-01 -1.448960751295089722e-01 2.375560104846954346e-01
-8.922129124402999878e-02 -4.468844532966613770e-01 -8.902686834335327148e-02 5.137603357434272766e-02 3.004745543003082275e-01 1.412210762500762939e-01 -5.193653702735900879e-02 7.278184592723846436e-02 -1.020222529768943787e-01 -1.592139005661010742e-01 -1.040892004966735840e-01 -2.369490414857864380e-01 -1.195092722773551941e-01 -8.287247270345687866e-02 -2.136127203702926636e-01 -2.328854650259017944e-01 -2.350575625896453857e-01 -7.626185566186904907e-02 -2.032329514622688293e-02 1.903991699218750000e-01 2.711051404476165771e-01 1.847037822008132935e-01 2.486921399831771851e-01 -1.404963731765747070e-01 6.374834477901458740e-02 2.018639743328094482e-01 1.018155366182327271e-01 -6.808155775070190430e-02 -1.503045409917831421e-01 7.457583397626876831e-02 2.424668967723846436e-01 7.811037451028823853e-02
-2.989671193063259125e-02 -1.076249778270721436e-01 7.924799621105194092e-02 -4.656742513179779053e-02 9.416235983371734619e-02 2.193562500178813934e-02 1.597491204738616943e-01 2.133634686470031738e-01 -1.804400384426116943e-01 7.875930517911911011e-02 -3.531666100025177002e-01 -1.187252160161733627e-02 -1.959065049886703491e-01 5.071880668401718140e-02 -7.056406140327453613e-02 -5.496588349342346191e-02 9.320264309644699097e-02 1.567994207143783569e-01 -1.957886964082717896e-01 -2.502849511802196503e-02 1.283150613307952881e-01 8.632170408964157104e-02 1.212165057659149170e-01 -2.557654082775115967e-01 -1.253869980573654175e-01 1.486239135265350342e-01 2.329524606466293335e-01 3.292753398418426514e-01 -2.356017529964447021e-01 3.956917524337768555e-01 1.713811457157135010e-01 2.605602145195007324e-01
3.484857454895973206e-02 -5.337325111031532288e-02 8.025717735290527344e-02 -1.148063763976097107e-01 8.740572631359100342e-02 1.424297541379928589e-01 2.315229922533035278e-01 -1.281375437974929810e-01 3.064420446753501892e-02 -2.225481271743774414e-01 -1.825920045375823975e-01 -1.184303611516952515e-01 5.236200988292694092e-02 -3.511961176991462708e-02 -3.774318695068359375e-01 1.269900202751159668e-01 -1.947952210903167725e-01 1.200562417507171631e-01 2.027689963579177856e-01 -8.922200649976730347e-02 1.729957759380340576e-01 1.931791901588439941e-01 -1.936633437871932983e-01 -1.543788760900497437e-01 2.860125005245208740e-01 7.836018502712249756e-02 7.296806573867797852e-02 4.966170713305473328e-02 -1.497258096933364868e-01 4.720872938632965088e-01 1.673094481229782104e-01 1.376553475856781006e-01
1.488118022680282593e-01 -3.812150284647941589e-02 1.550952494144439697e-01 2.238769829273223877e-01 1.043970063328742981e-01 2.387059330940246582e-01 1.717717647552490234e-01 2.007355391979217529e-01 1.009028032422065735e-01 -1.251893304288387299e-02 -1.611776202917098999e-01 -5.206378698348999023e-01 -1.060011014342308044e-01 6.697298586368560791e-02 2.028002440929412842e-01 -1.728828065097332001e-03 -8.371166139841079712e-02 4.980236664414405823e-02 -1.429979037493467331e-02 -2.253314852714538574e-01 1.726019233465194702e-01 2.993274033069610596e-01 9.372330456972122192e-02 -4.681429360061883926e-03 -5.977093428373336792e-02 -1.306995302438735962e-01 1.601610518991947174e-02 -6.250973790884017944e-02 7.259937375783920288e-02 -1.603322923183441162e-01 3.150799274444580078e-01 2.378694266080856323e-01
1.144147068262100220e-01 1.407970637083053589e-01 2.312647402286529541e-01 2.614597380161285400e-01 2.398467250168323517e-02 4.706981480121612549e-01 2.512897551059722900e-01 -4.748461395502090454e-02 3.322903066873550415e-02 2.030104026198387146e-02 -2.592409215867519379e-02 -3.806628584861755371e-01 -6.825041770935058594e-02 1.687667891383171082e-02 4.326654598116874695e-03 -4.720965400338172913e-02 -8.494502305984497070e-02 -2.764334157109260559e-02 9.238717705011367798e-02 1.701719313859939575e-01 -2.456689029932022095e-01 2.269980907440185547e-01 -5.031336843967437744e-02 -3.371579572558403015e-02 -4.828652366995811462e-03 6.599101424217224121e-02 1.497211586683988571e-02 2.536640763282775879e-01 -2.918726503849029541e-01 1.046480238437652588e-01 2.630698978900909424e-01 9.003879874944686890e-02
-3.859605267643928528e-02 1.061366423964500427e-01 1.251775026321411133e-01 1.687230616807937622e-01 1.848577409982681274e-01 2.095909863710403442e-01 2.909896671772003174e-01 1.210026964545249939e-01 -2.335336804389953613e-01 -1.168457046151161194e-01 1.200547441840171814e-01 -9.952501207590103149e-02 -9.357715398073196411e-02 -7.511954009532928467e-02 1.488080471754074097e-01 7.994575053453445435e-02 -3.098503947257995605e-01 -1.588825695216655731e-02 3.918010294437408447e-01 2.702653035521507263e-02 1.106105148792266846e-01 3.356667757034301758e-01 1.386626213788986206e-01 -1.053520143032073975e-01 3.402449190616607666e-01 -4.473578184843063354e-03 1.267436146736145020e-01 8.194400370121002197e-02 6.652605533599853516e-02 -8.685863018035888672e-02 2.457016408443450928e-01 -1.166647151112556458e-01
6.519406288862228394e-02 -1.824721246957778931e-01 -1.383081674575805664e-01 -1.123401522636413574e-01 2.538105845451354980e-01 -4.736147448420524597e-02 -2.410673350095748901e-01 2.016363143920898438e-01 -1.018815040588378906e-01 4.579656943678855896e-02 -6.061241403222084045e-02 -2.758510112762451172e-01 -2.301398850977420807e-02 -2.986870706081390381e-01 4.662697017192840576e-02 -2.560184001922607422e-01 -3.832826018333435059e-01 -1.860954463481903076e-01 7.175518572330474854e-02 1.577478349208831787e-01 -5.410863459110260010e-02 3.325082361698150635e-01 -1.429932415485382080e-01 -2.010522484779357910e-01 1.874434798955917358e-01 -9.326114319264888763e-03 -2.585315518081188202e-02 2.391564548015594482e-01 6.715503334999084473e-02 4.687702655792236328e-02 7.626861333847045898e-02 1.549950540065765381e-01
1.490850001573562622e-01 -1.063485536724328995e-02 -1.903408672660589218e-03 1.391977667808532715e-01 9.628358483314514160e-02 4.543039202690124512e-02 2.818353772163391113e-01 2.217661887407302856e-01 8.262959122657775879e-02 6.527426838874816895e-02 -4.190974682569503784e-02 -8.991353213787078857e-02 -3.228164315223693848e-01 -9.612813591957092285e-02 -9.480197727680206299e-02 -9.827946871519088745e-02 -2.669821083545684814e-01 -8.539963164366781712e-04 -2.849845886230468750e-01 -1.123934462666511536e-01 4.504176974296569824e-02 3.118064403533935547e-01 -1.595055609941482544e-01 -9.327924251556396484e-02 1.123797148466110229e-01 -2.294032275676727295e-01 2.480959296226501465e-01 -1.118179317563772202e-02 1.257935613393783569e-01 1.091785505414009094e-01 4.593273699283599854e-01 -3.357774019241333008e-02
-8.923895657062530518e-02 -1.021420359611511230e-01 3.173126578330993652e-01 2.982823848724365234e-01 1.109065189957618713e-01 -3.806739300489425659e-02 1.559741199016571045e-01 2.625060081481933594e-01 1.712022721767425537e-01 2.927753627300262451e-01 2.676055766642093658e-03 -2.483316063880920410e-01 -1.260945051908493042e-01 1.153986230492591858e-01 -1.113648805767297745e-02 -3.061909675598144531e-01 -1.160592511296272278e-01 -6.946974433958530426e-03 -1.407767683267593384e-01 -1.123935282230377197e-01 2.452405542135238647e-01 8.109206706285476685e-02 1.621501892805099487e-02 8.720990270376205444e-02 2.295086830854415894e-01 9.314132481813430786e-02 5.929030850529670715e-02 3.881240487098693848e-01 -1.550956815481185913e-01 1.523946672677993774e-01 2.863529138267040253e-02 3.162535279989242554e-02
-1.645941287279129028e-02 -5.083822086453437805e-02 2.523430883884429932e-01 2.406556345522403717e-02 -8.586107753217220306e-03 9.816294163465499878e-02 5.256904661655426025e-02 6.271908991038799286e-03 -1.362247765064239502e-01 1.309701800346374512e-01 -4.822373017668724060e-02 -6.832666695117950439e-02 2.697566747665405273e-01 -3.416794836521148682e-01 -3.613392589613795280e-03 -1.774707436561584473e-01 -2.174529433250427246e-01 -2.041388452053070068e-01 -4.317480698227882385e-02 -7.880328595638275146e-02 2.401115000247955322e-01 2.434580624103546143e-01 1.483554244041442871e-01 -2.493789047002792358e-01 2.263063788414001465e-01 9.723161347210407257e-03 2.198267430067062378e-01 5.700936913490295410e-02 1.171576455235481262e-01 1.920156180858612061e-01 1.464951932430267334e-01 4.284299015998840332e-01
-1.767708063125610352e-01 1.405230630189180374e-02 2.374056130647659302e-01 -3.088702820241451263e-02 -1.617323756217956543e-01 1.486324071884155273e-01 9.015923365950584412e-03 4.693390801548957825e-02 2.424245327711105347e-01 -1.696393340826034546e-01 -2.626106142997741699e-01 2.172634564340114594e-02 -4.059685021638870239e-02 -6.705841422080993652e-02 -8.832772076129913330e-02 1.851681433618068695e-02 -1.042465120553970337e-01 7.973965257406234741e-02 -1.582289300858974457e-02 2.751899361610412598e-01 -8.765285462141036987e-02 4.077928960323333740e-01 -3.454698016867041588e-03 -3.080079257488250732e-01 -2.202607505023479462e-02 1.034738570451736450e-01 1.430648863315582275e-01 4.463769495487213135e-01 -1.485114395618438721e-01 1.495923995971679688e-01 2.204555571079254150e-01 5.850230529904365540e-02
-2.118246629834175110e-02 -7.305878400802612305e-02 3.178029060363769531e-01 -2.354963682591915131e-02 2.657646238803863525e-01 2.046193182468414307e-01 2.021442949771881104e-01 5.932308360934257507e-02 -1.933092325925827026e-01 -9.251000732183456421e-02 1.049780324101448059e-01 -2.341757565736770630e-01 1.514692790806293488e-02 3.597893714904785156e-01 -7.489406317472457886e-02 -2.876067906618118286e-02 -3.494725003838539124e-02 2.594729065895080566e-01 -6.862503290176391602e-02 -1.994857341051101685e-01 1.680364459753036499e-01 3.258056342601776123e-01 -7.705270498991012573e-02 -3.923642933368682861e-01 6.979241967201232910e-02 -5.608818680047988892e-02 5.754111334681510925e-03 2.226585596799850464e-01 -1.300764828920364380e-01 7.022198289632797241e-02 -3.034237027168273926e-02 -1.253965962678194046e-02
2.556575238704681396e-01 -3.609928786754608154e-01 1.129971593618392944e-01 1.848126351833343506e-01 2.988550066947937012e-01 -2.012141235172748566e-02 -1.606581807136535645e-01 1.147345453500747681e-01 7.550559192895889282e-02 1.767378449440002441e-01 -1.721933037042617798e-01 -1.326590031385421753e-01 -3.184298276901245117e-01 -1.426766514778137207e-01 -6.632477790117263794e-02 -1.948773278854787350e-03 6.845919042825698853e-02 7.976090162992477417e-02 -2.171418219804763794e-01 -7.954983413219451904e-02 3.055902488995343447e-04 2.361443787813186646e-01 3.994925320148468018e-02 4.830595478415489197e-02 1.631778031587600708e-01 7.638876885175704956e-02 1.029438227415084839e-01 2.396732568740844727e-01 -2.095209434628486633e-02 3.458683192729949951e-01 2.419243603944778442e-01 -1.226656362414360046e-01
8.258851617574691772e-02 5.285444110631942749e-02 -3.095018118619918823e-02 -3.168435767292976379e-02 1.616423130035400391e-01 4.419412836432456970e-02 2.990934848785400391e-01 3.988872468471527100e-01 5.746532231569290161e-02 5.676630884408950806e-02 -2.713979966938495636e-02 -2.330310791730880737e-01 -1.348125338554382324e-01 2.057286649942398071e-01 1.349737495183944702e-01 -2.703843414783477783e-01 -2.638837397098541260e-01 -8.538908325135707855e-03 -3.466912508010864258e-01 2.005928754806518555e-01 1.659521609544754028e-01 9.371407330036163330e-02 2.017136067152023315e-01 -4.654074832797050476e-02 2.124955952167510986e-01 -1.166233699768781662e-02 1.179809793829917908e-01 2.124402076005935669e-01 -2.959992922842502594e-02 1.344027370214462280e-01 2.021328359842300415e-01 1.578920036554336548e-01
-1.185887772589921951e-02 -1.228936463594436646e-01 3.871558606624603271e-02 1.751762330532073975e-01 1.696990430355072021e-01 1.277870088815689087e-01 7.969541102647781372e-02 -5.608780309557914734e-03 -1.887862980365753174e-01 7.457201927900314331e-02 6.796561926603317261e-02 -2.221034765243530273e-01 -6.698200106620788574e-02 -7.066375762224197388e-02 -1.226355731487274170e-01 1.638031303882598877e-01 -1.995355784893035889e-01 1.354415118694305420e-01 9.390600025653839111e-02 1.909900456666946411e-01 1.709839552640914917e-01 1.374313980340957642e-01 -3.691012263298034668e-01 -2.429420202970504761e-01 -1.540626771748065948e-02 -1.008507832884788513e-01 2.456415146589279175e-01 3.293170928955078125e-01 1.183772832155227661e-01 4.181666374206542969e-01 1.988141983747482300e-01 -1.114282663911581039e-02
-7.524521648883819580e-02 -3.064203560352325439e-01 -7.434353977441787720e-02 1.033707410097122192e-01 2.918274700641632080e-01 2.282799482345581055e-01 -4.874397069215774536e-02 2.534021437168121338e-01 -1.028528735041618347e-01 -5.346292629837989807e-02 -3.942967578768730164e-02 7.403793931007385254e-02 -2.786189913749694824e-01 -2.650437951087951660e-01 2.848332747817039490e-02 2.619984149932861328e-01 7.109547406435012817e-02 -7.693518418818712234e-03 -6.287265568971633911e-02 -2.790945582091808319e-02 6.823338568210601807e-02 1.491642743349075317e-01 -5.496619641780853271e-02 -3.039968013763427734e-01 1.616389304399490356e-01 -8.312156796455383301e-02 1.010076627135276794e-01 2.300642281770706177e-01 9.803259372711181641e-02 1.373888403177261353e-01 3.884035944938659668e-01 1.867233067750930786e-01
-2.936823852360248566e-02 -1.745492070913314819e-01 4.258082509040832520e-01 -8.925449848175048828e-02 -2.458620071411132812e-02 -7.632868736982345581e-02 2.356985956430435181e-01 2.068844288587570190e-01 -9.722710400819778442e-02 -1.261578649282455444e-01 -1.402351856231689453e-01 3.438221663236618042e-02 -2.067232131958007812e-01 1.095792502164840698e-01 1.299661844968795776e-01 7.103490084409713745e-02 -1.667166501283645630e-01 9.048172086477279663e-02 -3.954045102000236511e-02 -9.809496998786926270e-02 2.490810602903366089e-01 1.411035954952239990e-01 5.696362257003784180e-02 -3.725414872169494629e-01 -1.273257434368133545e-01 2.886893786489963531e-02 3.286070525646209717e-01 3.052956759929656982e-01 9.263782203197479248e-02 1.308607012033462524e-01 1.913465559482574463e-01 -2.274373080581426620e-03
8.525688201189041138e-02 9.742306172847747803e-02 1.214890088886022568e-02 -1.509266067296266556e-02 5.337009206414222717e-02 5.702798441052436829e-02 2.559542357921600342e-01 -4.299824312329292297e-02 -1.034619510173797607e-01 -2.589366734027862549e-01 -1.095052585005760193e-01 -1.964871436357498169e-01 4.510615952312946320e-03 -1.619354933500289917e-01 -3.568092882633209229e-01 -5.707917362451553345e-02 -9.884551167488098145e-02 1.062567234039306641e-01 -1.215510591864585876e-01 -1.268750876188278198e-01 2.719749882817268372e-02 4.060826301574707031e-01 -1.882395707070827484e-02 -6.300597917288541794e-03 2.585066556930541992e-01 2.502406239509582520e-01 -4.200567491352558136e-03 5.088932812213897705e-02 1.145879328250885010e-01 2.832587063312530518e-01 3.408851325511932373e-01 2.542549669742584229e-01
1.189872622489929199e-01 -2.460783123970031738e-01 -1.172583270817995071e-02 -2.176055759191513062e-01 1.667021363973617554e-01 2.693736851215362549e-01 3.578698635101318359e-01 8.274245075881481171e-03 -2.113110423088073730e-01 -1.164536625146865845e-01 3.904457762837409973e-02 -9.287870675325393677e-02 -7.967459410429000854e-02 -1.269591003656387329e-01 8.908298611640930176e-02 -1.899528056383132935e-01 -3.223829567432403564e-01 9.069447219371795654e-02 2.792141139507293701e-01 -4.831274598836898804e-02 8.685142546892166138e-02 2.958192229270935059e-01 7.000942528247833252e-02 -1.423994749784469604e-01 2.482144385576248169e-01 1.305335611104965210e-01 2.026818841695785522e-01 1.794786304235458374e-01 1.391266137361526489e-01 2.995116636157035828e-02 1.224086955189704895e-01 -1.208159253001213074e-01
-3.463068231940269470e-02 -3.750276193022727966e-02 2.084092497825622559e-01 -1.276975274085998535e-01 2.949817478656768799e-01 1.082464531064033508e-01 1.117554754018783569e-01 7.211262732744216919e-02 4.105554223060607910e-01 8.764126896858215332e-02 -2.774612307548522949e-01 -1.508921980857849121e-01 1.032954305410385132e-01 -2.237660139799118042e-01 9.461183845996856689e-02 8.975131809711456299e-02 -1.642616093158721924e-01 -1.095292419195175171e-01 -3.384909629821777344e-01 -1.994314789772033691e-02 3.951206058263778687e-02 2.055035233497619629e-01 -5.593192577362060547e-02 -1.328477114439010620e-01 1.870128065347671509e-01 -1.640990823507308960e-01 -9.893325157463550568e-03 1.509386748075485229e-01 1.799201779067516327e-02 2.239017635583877563e-01 2.264444530010223389e-01 -2.499134093523025513e-01
1.747634857892990112e-01 6.984683126211166382e-02 3.493209481239318848e-01 1.006755158305168152e-01 3.382419943809509277e-01 1.045933067798614502e-01 1.313420087099075317e-01 1.151042804121971130e-02 -7.561660557985305786e-02 -1.867205202579498291e-01 -5.048263818025588989e-03 -2.302302420139312744e-01 -1.253410726785659790e-01 -7.064800709486007690e-02 2.327929884195327759e-01 9.322868287563323975e-02 1.962048746645450592e-02 1.135496795177459717e-01 -8.624746650457382202e-02 -1.591413468122482300e-02 -1.087166070938110352e-01 3.195024728775024414e-01 3.608045279979705811e-01 4.150303825736045837e-02 2.289648354053497314e-01 -9.309871494770050049e-02 3.866949304938316345e-02 -7.692062854766845703e-02 -8.462513238191604614e-02 -3.985025733709335327e-02 3.069683313369750977e-01 2.724536657333374023e-01
2.227274328470230103e-01 -2.237338572740554810e-01 2.968137562274932861e-01 1.499596089124679565e-01 1.651531606912612915e-01 3.808120787143707275e-01 2.361839115619659424e-01 3.251523151993751526e-02 1.006650999188423157e-01 1.842021942138671875e-01 8.648800104856491089e-02 -1.591040194034576416e-01 -1.762543618679046631e-01 -2.633608281612396240e-01 1.152373477816581726e-01 -1.212543025612831116e-01 -2.735767662525177002e-01 9.095605462789535522e-02 -5.700245127081871033e-02 -1.082308217883110046e-01 -9.763697534799575806e-02 2.415729686617851257e-02 -9.311485104262828827e-03 -3.445540070533752441e-01 2.300270795822143555e-01 1.390091958455741405e-03 -1.455315947532653809e-01 1.593501418828964233e-01 4.402434080839157104e-02 1.300151348114013672e-01 -2.836330607533454895e-02 -9.600465744733810425e-02
-3.191100955009460449e-01 -1.428947895765304565e-01 2.494359463453292847e-01 1.414711493998765945e-02 3.005029857158660889e-01 1.475973278284072876e-01 2.319386005401611328e-01 2.869502641260623932e-02 2.092034965753555298e-01 -1.172996312379837036e-01 -1.601644977927207947e-02 -6.858171522617340088e-02 4.556821659207344055e-02 -3.303869068622589111e-01 2.222663611173629761e-01 3.169450163841247559e-02 -5.604484677314758301e-02 3.591786697506904602e-02 -2.894438505172729492e-01 2.186926454305648804e-01 1.417975574731826782e-01 2.870209217071533203e-01 1.537735760211944580e-01 -1.217779293656349182e-01 -5.354041233658790588e-02 -2.118951231241226196e-01 -9.684857726097106934e-02 1.184762343764305115e-01 -3.477025404572486877e-02 1.873527467250823975e-01 1.626502126455307007e-01 -1.164248138666152954e-01
-8.842666633427143097e-03 -3.374535441398620605e-01 -1.193180084228515625e-01 1.360751241445541382e-01 2.526542544364929199e-01 4.367002472281455994e-02 1.238484680652618408e-01 -3.429083852097392082e-03 -2.386208325624465942e-01 1.510244421660900116e-02 -1.874031573534011841e-01 -9.699030220508575439e-02 -5.388936996459960938e-01 6.899796426296234131e-02 -1.052082255482673645e-01 -5.594561249017715454e-02 -6.702747195959091187e-02 2.301911711692810059e-01 -1.122249066829681396e-01 -3.078201785683631897e-02 6.031388044357299805e-02 3.379415869712829590e-01 9.772919118404388428e-02 2.353039756417274475e-02 2.247990369796752930e-01 3.605369850993156433e-02 1.032627597451210022e-01 1.332055777311325073e-01 -1.118086427450180054e-01 2.576604187488555908e-01 5.299404636025428772e-02 -1.522916182875633240e-02
-5.779857188463211060e-02 1.117420941591262817e-01 3.334850966930389404e-01 -1.772207468748092651e-01 1.683910340070724487e-01 9.243543446063995361e-02 1.355707496404647827e-01 2.687302231788635254e-01 2.287311479449272156e-02 -1.098632663488388062e-01 1.347731351852416992e-01 -1.838412731885910034e-01 2.255413085222244263e-01 -2.200136333703994751e-01 1.321531236171722412e-01 -1.622498929500579834e-01 -1.523468792438507080e-01 3.121349215507507324e-02 1.608721911907196045e-01 -1.976974010467529297e-01 1.755483448505401611e-01 5.293978005647659302e-02 -3.300381600856781006e-01 -7.411735504865646362e-02 2.169238477945327759e-01 6.687098741531372070e-02 9.470275603234767914e-03 2.497509717941284180e-01 -1.172908022999763489e-01 1.824824362993240356e-01 3.289230763912200928e-01 -3.552485723048448563e-03
-1.292467266321182251e-01 5.458090081810951233e-02 -4.907107725739479065e-02 -2.408437663689255714e-03 1.958591789007186890e-01 -1.075600013136863708e-01 2.189626246690750122e-01 -9.677468240261077881e-02 -1.231379993259906769e-02 -6.632868200540542603e-02 7.835114002227783203e-02 -1.201035305857658386e-01 -2.259265780448913574e-01 -1.059714704751968384e-01 4.836338013410568237e-02 -8.987429738044738770e-02 -1.033785473555326462e-02 -2.632898045703768730e-03 -1.612577587366104126e-01 -2.342436164617538452e-01 1.113029271364212036e-01 5.201314091682434082e-01 4.536062106490135193e-02 -1.681103408336639404e-01 2.048754878342151642e-02 -3.211098313331604004e-01 -1.521527394652366638e-02 1.161850690841674805e-01 -3.118096590042114258e-01 -3.073663078248500824e-02 4.039649069309234619e-01 -2.743812510743737221e-03
-1.019405201077461243e-01 -2.014783322811126709e-01 1.368959546089172363e-01 -2.235857248306274414e-01 4.453028365969657898e-02 1.608396619558334351e-01 1.071297526359558105e-01 1.320418063551187515e-02 -2.240545898675918579e-01 -1.138832122087478638e-01 -7.032435387372970581e-02 -2.615329325199127197e-01 -4.750063642859458923e-02 3.876833319664001465e-01 -1.477885153144598007e-02 -7.841227948665618896e-02 -1.210426613688468933e-01 -1.576606333255767822e-01 2.908938564360141754e-03 -5.350066348910331726e-02 -8.473036438226699829e-02 2.473420649766921997e-01 -1.638135015964508057e-01 -1.833417862653732300e-01 2.129314392805099487e-01 -1.140152588486671448e-01 5.532554909586906433e-02 6.548655033111572266e-02 -3.998333215713500977e-01 2.897107899188995361e-01 2.541966736316680908e-01 7.384318392723798752e-03
1.227922085672616959e-02 -1.395139098167419434e-01 2.334151417016983032e-01 7.936904579401016235e-02 9.202159196138381958e-02 1.475305408239364624e-01 -6.537878513336181641e-02 1.717407107353210449e-01 3.321465849876403809e-01 2.417298033833503723e-02 -1.215293779969215393e-01 -3.078646957874298096e-02 -1.796434819698333740e-01 -1.555792689323425293e-01 -8.293611556291580200e-02 9.219963848590850830e-02 -4.578189179301261902e-02 4.835208132863044739e-02 -2.081336081027984619e-01 -1.082292124629020691e-01 3.140199184417724609e-01 -3.153115883469581604e-02 -1.811063140630722046e-01 -2.856695055961608887e-01 4.185089841485023499e-02 5.086476728320121765e-02 3.246006667613983154e-01 1.916206330060958862e-01 -2.934815883636474609e-01 2.674691081047058105e-01 1.891604959964752197e-01 2.092125117778778076e-01
-1.298994719982147217e-01 -9.997221827507019043e-02 4.453344941139221191e-01 1.745994836091995239e-01 1.609657257795333862e-01 1.489381045103073120e-01 -2.866692095994949341e-02 1.831381320953369141e-01 -1.271346863359212875e-02 2.305550500750541687e-02 1.627016961574554443e-01 -2.939972281455993652e-02 -1.523639410734176636e-01 4.537747427821159363e-02 1.859187781810760498e-01 -6.224849075078964233e-02 -1.096263341605663300e-02 3.499411791563034058e-02 1.268397271633148193e-01 1.479455381631851196e-01 1.721223294734954834e-01 3.987918496131896973e-01 4.244602471590042114e-02 1.427086442708969116e-01 1.819866895675659180e-01 -2.080486863851547241e-01 2.177673578262329102e-01 3.888152241706848145e-01 -1.276639699935913086e-01 9.937984496355056763e-02 1.313588023185729980e-01 -3.928765282034873962e-02
1.758240759372711182e-01 2.946832180023193359e-01 1.125729158520698547e-01 2.357570827007293701e-01 2.178639322519302368e-01 2.078886777162551880e-01 1.159360334277153015e-01 2.871661782264709473e-01 9.685977548360824585e-02 -4.392372071743011475e-02 6.704501807689666748e-02 -3.390402495861053467e-01 -2.204126566648483276e-01 -4.417945444583892822e-02 -7.157495617866516113e-02 -1.531430035829544067e-01 -9.878043085336685181e-02 2.176614254713058472e-01 1.696407496929168701e-01 6.261480506509542465e-03 -8.133127540349960327e-02 1.404853463172912598e-01 9.448284655809402466e-02 -8.355035632848739624e-02 3.337154090404510498e-01 6.337977945804595947e-02 -5.056114867329597473e-02 3.404716844670474529e-04 2.915287017822265625e-02 3.405119776725769043e-01 4.518433660268783569e-02 2.292437404394149780e-01
-1.774194650352001190e-02 -1.314047574996948242e-01 1.416208297014236450e-01 1.512940321117639542e-02 1.926251053810119629e-01 -2.830111049115657806e-02 2.514800429344177246e-01 1.220540180802345276e-01 -2.353931665420532227e-01 5.752056464552879333e-02 -3.715813457965850830e-01 -3.796235322952270508e-01 2.788013592362403870e-02 -5.786591209471225739e-03 1.734357327222824097e-01 -1.308047771453857422e-01 1.980102807283401489e-02 5.794207379221916199e-02 -7.215799391269683838e-02 -1.788623258471488953e-02 9.207168966531753540e-02 5.723149776458740234e-01 -7.535910606384277344e-02 1.061434820294380188e-01 7.712581753730773926e-02 -3.612307133153080940e-03 -1.966253966093063354e-01 -3.724772855639457703e-02 -5.127995088696479797e-02 5.057915300130844116e-02 1.151145771145820618e-01 1.746112704277038574e-01
-2.272831499576568604e-01 -2.208442687988281250e-01 1.465938389301300049e-01 -2.193353623151779175e-01 5.117430165410041809e-02 -1.474210061132907867e-02 5.053183529525995255e-03 1.165517866611480713e-01 1.804896146059036255e-01 8.648876845836639404e-02 -2.275387383997440338e-02 -2.033192515373229980e-01 -1.000290140509605408e-01 -6.571710109710693359e-02 -1.849791109561920166e-01 -1.273045986890792847e-01 -2.865453064441680908e-01 -1.903714239597320557e-01 1.773730292916297913e-02 -6.084537878632545471e-02 -3.472769856452941895e-01 2.657490074634552002e-01 9.018561244010925293e-02 -2.532038390636444092e-01 7.064631581306457520e-02 -1.302824616432189941e-01 -1.887350082397460938e-01 2.660293579101562500e-01 1.472478061914443970e-01 -4.934869706630706787e-03 3.380538225173950195e-01 1.291726231575012207e-01
-8.777946233749389648e-02 5.178892519325017929e-03 2.767941057682037354e-01 2.020854949951171875e-01 -1.613452583551406860e-01 3.511245548725128174e-01 -8.826217614114284515e-03 3.178167939186096191e-01 7.691102474927902222e-02 -2.227411791682243347e-02 -2.200042754411697388e-01 -2.681582570075988770e-01 -5.625280365347862244e-02 2.151434309780597687e-02 -1.973913013935089111e-01 1.179152168333530426e-03 1.045393943786621094e-01 6.871256232261657715e-02 -1.206883937120437622e-01 -6.977012753486633301e-02 7.841613888740539551e-02 2.401694059371948242e-01 1.208932623267173767e-01 2.156815677881240845e-01 2.561097405850887299e-02 5.974812060594558716e-02 3.302189707756042480e-01 2.341723442077636719e-01 -1.065287664532661438e-01 2.536114156246185303e-01 2.239690124988555908e-01 3.332228213548660278e-02
2.571612298488616943e-01 2.796424329280853271e-01 3.874799609184265137e-02 2.540632486343383789e-01 1.058646515011787415e-01 4.327469468116760254e-01 1.181721761822700500e-01 9.092636406421661377e-02 -2.045321017503738403e-01 1.009785458445549011e-01 -7.139136642217636108e-02 -3.772801905870437622e-02 -2.590110599994659424e-01 -1.365197598934173584e-01 1.254295930266380310e-03 2.479839473962783813e-01 -2.532167434692382812e-01 9.305506944656372070e-02 1.109223365783691406e-01 1.323727816343307495e-01 1.410605572164058685e-02 2.385844290256500244e-01 4.494121298193931580e-02 -2.766003608703613281e-01 2.006702274084091187e-01 3.227131068706512451e-02 2.891020616516470909e-03 1.120537593960762024e-01 7.916908711194992065e-02 7.378166168928146362e-02 2.414003908634185791e-01 3.199731931090354919e-02
-3.113575279712677002e-01 -1.010876148939132690e-01 1.602094918489456177e-01 1.182874813675880432e-01 -2.384758554399013519e-03 -2.134026437997817993e-01 1.621009260416030884e-01 -8.905483782291412354e-02 -2.629857659339904785e-01 1.643178611993789673e-01 -2.878777384757995605e-01 -2.677490115165710449e-01 1.883004792034626007e-02 -4.435301199555397034e-02 1.996421962976455688e-01 -1.565132737159729004e-01 -2.644921839237213135e-01 -2.451524883508682251e-01 1.237326338887214661e-01 -8.572612702846527100e-02 5.311214551329612732e-02 3.234367370605468750e-01 7.649918645620346069e-02 -1.902717649936676025e-01 1.192011758685112000e-01 4.735229164361953735e-02 4.766629636287689209e-02 3.139524161815643311e-01 -2.739613130688667297e-02 1.666852384805679321e-01 4.436855018138885498e-02 7.765450328588485718e-02
-7.089722901582717896e-02 -3.973501920700073242e-02 -8.356592804193496704e-02 2.519080638885498047e-01 2.321815639734268188e-01 -1.652200222015380859e-01 -2.188720926642417908e-02 2.401289343833923340e-01 7.439810782670974731e-02 -3.921716511249542236e-01 -1.994275748729705811e-01 -8.980062603950500488e-02 1.137514412403106689e-02 -3.222801089286804199e-01 -5.135312303900718689e-02 5.215645208954811096e-02 -1.062835082411766052e-01 -2.660336196422576904e-01 -3.339355578646063805e-03 -1.182942464947700500e-01 1.424723565578460693e-01 2.788275480270385742e-01 2.053893357515335083e-01 -1.621121615171432495e-01 6.128277257084846497e-02 1.655107140541076660e-01 4.587220028042793274e-02 1.909329146146774292e-01 -2.125406861305236816e-01 1.171533912420272827e-01 9.877347946166992188e-02 2.571762800216674805e-01
2.472191490232944489e-02 -2.094093263149261475e-01 -2.150807296857237816e-03 1.188984960317611694e-01 -8.411869406700134277e-03 3.266961276531219482e-01 1.650959998369216919e-01 1.179403588175773621e-01 -5.847552046179771423e-02 4.656448215246200562e-02 -1.160450577735900879e-01 -1.346219033002853394e-01 -1.640954017639160156e-01 -2.781325280666351318e-01 -1.289533972740173340e-01 -2.982989847660064697e-01 -5.550161004066467285e-02 2.592797577381134033e-01 -2.477527260780334473e-01 -6.852464377880096436e-02 -1.114120557904243469e-01 -1.276579871773719788e-02 4.390501230955123901e-02 -3.620666265487670898e-01 2.414695471525192261e-01 -6.017970386892557144e-03 -7.811247557401657104e-02 1.916239410638809204e-01 -2.762835621833801270e-01 2.779532372951507568e-01 9.804523736238479614e-02 2.512253588065505028e-03
-1.076773032546043396e-01 -2.762652933597564697e-01 1.424762159585952759e-01 1.334912423044443130e-02 2.355060279369354248e-01 -2.723026089370250702e-02 -3.530781716108322144e-02 1.543114632368087769e-01 1.240393668413162231e-01 -3.322304189205169678e-01 -1.953758671879768372e-02 -2.370375990867614746e-01 -2.872744016349315643e-02 1.061066463589668274e-01 -1.885181069374084473e-01 -1.667689681053161621e-01 -6.669361144304275513e-02 7.025115936994552612e-02 4.481418430805206299e-02 2.369399648159742355e-03 2.082641869783401489e-01 2.019102722406387329e-01 1.703342497348785400e-01 -7.762053608894348145e-02 2.129760980606079102e-01 -2.748164534568786621e-01 -1.119070500135421753e-01 2.041315436363220215e-01 -2.418636679649353027e-01 3.357537388801574707e-01 -2.474102675914764404e-01 1.203424260020256042e-01
2.761331945657730103e-02 -4.200031608343124390e-02 7.767361402511596680e-02 -1.428190767765045166e-01 2.139790654182434082e-01 1.778403967618942261e-01 -1.691927313804626465e-01 1.194976568222045898e-01 -1.565510779619216919e-01 1.682090163230895996e-01 -2.050293534994125366e-01 -5.248504877090454102e-01 -1.098147407174110413e-02 -2.857178449630737305e-01 -5.314268171787261963e-02 -1.260785460472106934e-01 -2.550117969512939453e-01 1.633020639419555664e-01 1.113450080156326294e-01 -1.217096447944641113e-01 -7.847991585731506348e-02 8.020658046007156372e-02 2.780489623546600342e-01 -1.786591112613677979e-01 8.481849730014801025e-02 -1.669111847877502441e-01 -1.418004781007766724e-01 6.159594282507896423e-02 -1.934516429901123047e-02 2.480134516954421997e-01 1.320911496877670288e-01 -3.033190965652465820e-02
2.199852019548416138e-01 -3.376328200101852417e-02 2.523316144943237305e-01 5.056191608309745789e-02 3.758434578776359558e-02 -1.281735301017761230e-02 3.776267468929290771e-01 -1.237839758396148682e-01 -6.478106230497360229e-02 -4.551520943641662598e-02 4.125619679689407349e-02 -2.960008978843688965e-01 -2.456955015659332275e-01 -1.974827945232391357e-01 -2.050130218267440796e-01 1.713174879550933838e-01 5.481388419866561890e-02 -1.265484541654586792e-01 3.217840567231178284e-02 -3.278246223926544189e-01 4.429793357849121094e-02 3.949288427829742432e-01 1.890551298856735229e-01 -9.252882003784179688e-02 4.791291430592536926e-02 1.050392091274261475e-01 5.198657512664794922e-02 8.087612688541412354e-02 -1.074519008398056030e-01 -2.107248269021511078e-02 2.247509062290191650e-01 2.087378501892089844e-01
-1.554825007915496826e-01 -1.403868794441223145e-01 -2.566615641117095947e-01 1.900180429220199585e-02 1.448995769023895264e-01 2.630725800991058350e-01 9.652793407440185547e-02 5.136320367455482483e-02 -9.292183071374893188e-02 -2.122709006071090698e-01 -1.149584278464317322e-01 -1.759084761142730713e-01 -2.967555448412895203e-02 -2.457141876220703125e-01 -2.953155040740966797e-01 1.829132437705993652e-01 -1.757858991622924805e-01 9.910639375448226929e-02 -5.226177349686622620e-02 -9.521794319152832031e-02 -1.168963834643363953e-01 3.626900613307952881e-01 -2.027307823300361633e-02 7.481097127310931683e-04 1.813844442367553711e-01 5.725343152880668640e-02 -7.646919041872024536e-02 1.673333942890167236e-01 -7.129564136266708374e-02 2.871553301811218262e-01 6.781451869755983353e-03 3.901156187057495117e-01
1.416923403739929199e-01 -1.409442424774169922e-01 1.489174813032150269e-01 1.888479590415954590e-01 -1.293051987886428833e-02 7.487279921770095825e-02 1.914749853312969208e-02 3.537927269935607910e-01 6.777734379284083843e-04 -1.364221125841140747e-01 -2.487203031778335571e-01 -1.566512882709503174e-01 -1.460760980844497681e-01 -1.452752389013767242e-02 -5.185762420296669006e-02 4.069437459111213684e-02 -2.481952756643295288e-01 5.766006186604499817e-02 9.758959524333477020e-03 -3.493991214781999588e-03 2.002342939376831055e-01 1.356801539659500122e-01 -1.529991067945957184e-02 -2.302128225564956665e-01 -6.274520605802536011e-02 -3.869768083095550537e-01 4.677780717611312866e-02 4.241980314254760742e-01 1.924622505903244019e-01 -1.415389776229858398e-01 2.558550834655761719e-01 6.983271241188049316e-02
-5.551558732986450195e-02 2.639498710632324219e-01 -1.752168312668800354e-02 -2.814964577555656433e-02 9.252905100584030151e-02 2.509894371032714844e-01 8.866145461797714233e-02 1.276716962456703186e-02 5.095528438687324524e-02 -3.506974577903747559e-01 1.334904283285140991e-01 -1.929562389850616455e-01 4.699883982539176941e-02 -1.036099493503570557e-01 -7.587279379367828369e-02 -2.116286009550094604e-01 -3.859859704971313477e-01 1.097361594438552856e-01 -2.727125026285648346e-02 -2.445164471864700317e-01 6.659968197345733643e-02 2.200903147459030151e-01 -2.131244242191314697e-01 -1.767607778310775757e-01 3.117292523384094238e-01 -9.277885407209396362e-02 1.879175454378128052e-01 2.142109423875808716e-01 -1.435978524386882782e-02 2.125709950923919678e-01 1.006785035133361816e-01 9.397611767053604126e-02
1.742977648973464966e-01 -1.224178727716207504e-02 -1.001840606331825256e-01 1.488863825798034668e-01 1.993664801120758057e-01 1.009265258908271790e-01 -1.465675830841064453e-01 1.035089716315269470e-01 -2.021611779928207397e-01 1.081921681761741638e-01 -1.809710636734962463e-02 -6.717607378959655762e-01 9.371848404407501221e-02 -1.031195297837257385e-01 -8.944820612668991089e-02 -1.844426095485687256e-01 -9.486174583435058594e-02 1.799224168062210083e-01 -6.216377019882202148e-02 -5.635488033294677734e-02 6.966071575880050659e-02 2.186340987682342529e-01 2.829355187714099884e-02 -2.405776679515838623e-01 -5.841219797730445862e-02 7.012704759836196899e-02 -9.202761575579643250e-03 1.990299075841903687e-01 -8.253454416990280151e-02 2.229950428009033203e-01 -7.751592434942722321e-03 1.586408466100692749e-01
-1.853454411029815674e-01 1.008586809039115906e-01 1.568342745304107666e-01 1.760692894458770752e-01 2.399956732988357544e-01 1.178168132901191711e-01 2.100774794816970825e-01 1.272221356630325317e-01 -1.230970546603202820e-01 -2.670947909355163574e-01 -1.432533711194992065e-01 1.516601070761680603e-02 -1.790952086448669434e-01 -1.219016984105110168e-01 -1.927929073572158813e-01 8.719114214181900024e-02 1.488576084375381470e-02 -1.327641010284423828e-01 -3.535075783729553223e-01 5.199120193719863892e-02 8.547788858413696289e-02 2.196654677391052246e-01 2.122601121664047241e-02 -4.108311831951141357e-01 -1.768833957612514496e-02 4.824133589863777161e-02 7.176231592893600464e-02 -3.562519326806068420e-02 -4.013351723551750183e-02 4.284560680389404297e-01 5.241414904594421387e-02 4.275003820657730103e-02
2.237349515780806541e-03 1.012357696890830994e-02 2.194604426622390747e-01 7.420134544372558594e-02 2.041103094816207886e-01 2.390267886221408844e-02 -6.080443272367119789e-04 3.144641220569610596e-02 2.040245831012725830e-01 2.220289558172225952e-01 -9.401568025350570679e-02 -2.974609434604644775e-01 -1.715955673716962337e-03 4.467349126935005188e-02 1.323739588260650635e-01 1.502336114645004272e-01 -5.078135058283805847e-02 -8.676673471927642822e-02 3.645082712173461914e-01 -1.429617851972579956e-01 -5.658189952373504639e-02 5.237909555435180664e-01 -1.522023789584636688e-02 -1.609888672828674316e-01 2.012519538402557373e-01 2.339946925640106201e-01 3.020437434315681458e-02 9.830813109874725342e-02 -1.338902562856674194e-01 1.789785474538803101e-01 1.549792289733886719e-01 -1.604221612215042114e-01
1.345372498035430908e-01 -3.818376064300537109e-01 8.500631153583526611e-02 8.534681797027587891e-02 6.631319224834442139e-02 2.498761191964149475e-02 1.741137057542800903e-01 8.561618626117706299e-02 2.685304582118988037e-01 -5.409107729792594910e-02 1.374642252922058105e-01 -3.327298462390899658e-01 -2.338102161884307861e-01 2.881382592022418976e-02 -2.882870733737945557e-01 -1.143287867307662964e-01 -9.008571505546569824e-02 2.094396799802780151e-01 -1.791332066059112549e-01 -8.727998286485671997e-02 2.111523747444152832e-01 5.779173225164413452e-02 -1.388522982597351074e-01 -1.615150272846221924e-01 -3.570691123604774475e-02 -7.962868362665176392e-02 1.657078564167022705e-01 9.904760122299194336e-02 -1.509876847267150879e-01 2.075549811124801636e-01 3.475205004215240479e-01 7.805661857128143311e-02
-4.204466193914413452e-02 -2.453463822603225708e-01 -1.767926663160324097e-01 1.456338018178939819e-01 2.883915901184082031e-01 -1.470566838979721069e-01 1.398428436368703842e-02 3.097499348223209381e-02 -2.017059624195098877e-01 -2.410157471895217896e-01 -1.694408506155014038e-01 -1.933965384960174561e-01 1.114765778183937073e-01 -1.262872815132141113e-01 -1.182056516408920288e-01 -3.060623109340667725e-01 -1.514421403408050537e-01 -4.121727868914604187e-02 8.430733531713485718e-02 1.309870034456253052e-01 1.075333207845687866e-01 4.116523265838623047e-01 4.524002224206924438e-02 -1.165176779031753540e-01 3.314954787492752075e-02 1.209672093391418457e-01 -4.864107444882392883e-02 9.355291724205017090e-02 -4.636562988162040710e-02 1.430257856845855713e-01 3.526750206947326660e-01 2.435873299837112427e-01
-4.246019944548606873e-02 -2.069912403821945190e-01 2.290269881486892700e-01 -2.784459665417671204e-02 8.114118129014968872e-02 2.159534841775894165e-01 2.990175485610961914e-01 3.810103237628936768e-01 1.276647299528121948e-01 -1.614561676979064941e-01 -7.824846357107162476e-02 -1.188816055655479431e-01 -3.409028947353363037e-01 1.119294948875904083e-02 -3.056191280484199524e-02 4.396645724773406982e-02 -1.008146852254867554e-01 -1.381001472473144531e-01 -1.169747263193130493e-01 3.382850438356399536e-02 -4.160767048597335815e-02 3.867250084877014160e-01 4.081434011459350586e-02 1.649026572704315186e-01 1.633488982915878296e-01 -1.258590966463088989e-01 9.371339529752731323e-02 2.170516848564147949e-01 -7.070230692625045776e-02 1.942702680826187134e-01 -2.197369700297713280e-03 -2.590818107128143311e-01
-5.198448430746793747e-03 -2.105249017477035522e-01 4.352215528488159180e-01 1.349653601646423340e-01 3.538087010383605957e-01 -3.377356380224227905e-02 1.058192476630210876e-01 -2.183124050498008728e-02 -1.539007015526294708e-02 6.370537448674440384e-03 -2.175862044095993042e-01 -1.293442249298095703e-01 -1.300817579030990601e-01 1.510265767574310303e-01 1.169201582670211792e-01 2.302361279726028442e-01 -1.040075421333312988e-01 -1.268380731344223022e-01 -1.150056645274162292e-01 -4.466581344604492188e-02 1.121661588549613953e-01 2.671262919902801514e-01 -9.219365566968917847e-02 5.837713927030563354e-02 3.412442803382873535e-01 -1.247927173972129822e-01 -7.706630975008010864e-02 -1.389804631471633911e-01 -2.071073055267333984e-01 1.579426378011703491e-01 2.738499045372009277e-01 3.438106924295425415e-02
-2.813819423317909241e-02 -2.397959083318710327e-01 2.267612516880035400e-02 1.930901855230331421e-01 4.393739998340606689e-02 2.992926351726055145e-02 1.391198486089706421e-01 7.447969168424606323e-02 1.837496608495712280e-01 1.251949369907379150e-02 -1.589747220277786255e-01 -4.984154701232910156e-01 6.258689612150192261e-02 8.448993414640426636e-02 1.884219348430633545e-01 1.204439029097557068e-01 -3.204495310783386230e-01 -6.141230836510658264e-02 1.281880885362625122e-01 -2.546452581882476807e-01 1.053970903158187866e-01 1.390980333089828491e-01 5.448185652494430542e-02 -9.872333705425262451e-02 -6.243496015667915344e-02 7.228422909975051880e-02 -2.961130999028682709e-02 7.223236560821533203e-02 1.832104027271270752e-01 3.043637871742248535e-01 3.394780457019805908e-01 1.411739736795425415e-01
2.149257808923721313e-01 -2.525914609432220459e-01 2.632151246070861816e-01 5.976893380284309387e-02 1.432650387287139893e-01 7.782518863677978516e-02 -2.987179532647132874e-02 1.849999874830245972e-01 -8.402876555919647217e-03 2.392684109508991241e-02 -2.532618641853332520e-01 -2.735880315303802490e-01 2.620632015168666840e-02 -2.318021506071090698e-01 1.791648417711257935e-01 1.090895459055900574e-01 1.549031883478164673e-01 -6.919048726558685303e-02 -9.757305681705474854e-02 2.650738321244716644e-02 -1.592879295349121094e-01 2.602948546409606934e-01 1.849024295806884766e-01 1.046473681926727295e-01 1.654075533151626587e-01 -9.003178030252456665e-02 4.153762459754943848e-01 1.574627608060836792e-01 -6.324045360088348389e-02 1.412575393915176392e-01 1.225633993744850159e-01 2.614436745643615723e-01
-8.245277404785156250e-02 -2.067299373447895050e-02 9.356448799371719360e-02 5.937972664833068848e-02 2.223762869834899902e-01 1.734849959611892700e-01 1.161600351333618164e-01 2.800527215003967285e-01 7.412898540496826172e-02 -2.800240740180015564e-02 -5.490699782967567444e-02 -1.704436093568801880e-01 -1.050330474972724915e-01 6.187000870704650879e-02 -1.730093657970428467e-01 -9.440518170595169067e-02 -1.623583287000656128e-01 2.026952952146530151e-01 -8.789716660976409912e-02 1.433894876390695572e-02 4.534333571791648865e-02 1.789883375167846680e-01 -1.369526982307434082e-01 -2.574085891246795654e-01 -1.270119007676839828e-02 -1.833533048629760742e-01 3.426229953765869141e-02 5.801603794097900391e-01 3.400214314460754395e-01 1.432488560676574707e-01 1.126656159758567810e-01 -4.604637995362281799e-02
-1.080791056156158447e-01 8.138989657163619995e-02 6.859716493636369705e-03 6.521737575531005859e-02 4.521289467811584473e-02 6.806201487779617310e-02 1.315515786409378052e-01 -1.386548131704330444e-01 3.602258116006851196e-02 -3.806295394897460938e-01 -8.239530026912689209e-02 -5.562274158000946045e-02 9.442448616027832031e-02 8.220122009515762329e-02 -2.864164412021636963e-01 -9.024489670991897583e-02 -4.055328965187072754e-01 1.597067862749099731e-01 -5.759636685252189636e-02 -2.136109173297882080e-01 -4.664642736315727234e-02 2.162309736013412476e-01 -9.865410625934600830e-02 -7.536381483078002930e-02 2.067573219537734985e-01 4.270276054739952087e-02 2.399075329303741455e-01 2.708186805248260498e-01 -1.634633727371692657e-02 2.263718396425247192e-01 3.045707941055297852e-01 2.219824045896530151e-01
-3.384174704551696777e-01 -1.299518495798110962e-01 2.825938165187835693e-01 2.617867290973663330e-01 1.946076750755310059e-01 8.521059155464172363e-02 1.881626546382904053e-01 -2.157972306013107300e-01 7.901293784379959106e-02 -5.880291014909744263e-02 5.885557085275650024e-02 -2.493337988853454590e-01 1.151944547891616821e-01 -2.105327993631362915e-01 -1.310825794935226440e-01 1.962150782346725464e-01 -1.485664844512939453e-01 4.280925262719392776e-03 -2.515342235565185547e-01 -6.388392299413681030e-02 6.626608967781066895e-02 4.868702031672000885e-03 6.402590125799179077e-02 -1.870008558034896851e-01 -9.348816238343715668e-03 -2.258233577013015747e-01 -1.321053653955459595e-01 2.922507822513580322e-01 6.790554523468017578e-02 1.124202087521553040e-01 2.311512082815170288e-01 2.166295945644378662e-01
1.741235256195068359e-01 1.036690995097160339e-01 4.042133986949920654e-01 2.927065789699554443e-01 9.734524786472320557e-02 1.822867840528488159e-01 1.590245962142944336e-01 -1.187090501189231873e-01 6.253370642662048340e-02 -9.740564227104187012e-02 -1.800943166017532349e-01 -2.987218201160430908e-01 -2.865113876760005951e-02 -1.392414867877960205e-01 -1.378768980503082275e-01 8.370263874530792236e-02 -2.559832036495208740e-01 -2.174464240670204163e-02 -5.916514247655868530e-02 2.039645425975322723e-02 -1.126895472407341003e-02 1.902158558368682861e-01 1.971651762723922729e-01 4.263309389352798462e-02 3.091342151165008545e-01 1.330621242523193359e-01 8.986560255289077759e-02 2.009047716856002808e-01 -4.974913224577903748e-02 2.279452234506607056e-01 -2.810033857822418213e-01 6.684235483407974243e-02
-4.550972953438758850e-02 -2.298347800970077515e-01 2.728760838508605957e-01 1.419596821069717407e-01 6.537017226219177246e-02 -2.246373146772384644e-01 -1.041015908122062683e-01 3.639118745923042297e-02 7.313485443592071533e-02 2.057651728391647339e-01 -1.422390788793563843e-01 -1.032152324914932251e-01 5.246384814381599426e-02 -2.644926011562347412e-01 -3.112802505493164062e-01 -1.678182035684585571e-01 -1.599751412868499756e-01 -2.961582317948341370e-02 -4.864265210926532745e-04 -1.368270963430404663e-01 7.864855974912643433e-02 3.227146565914154053e-01 1.735141426324844360e-01 -2.740798890590667725e-01 1.464538574218750000e-01 5.228887870907783508e-02 9.025897085666656494e-02 3.134777303785085678e-03 -2.487550824880599976e-01 -5.931116268038749695e-02 1.198720559477806091e-01 3.666058182716369629e-01
-3.365684673190116882e-02 1.260577738285064697e-01 2.665563225746154785e-01 -5.657415837049484253e-02 1.315340697765350342e-01 9.421944618225097656e-02 2.033769190311431885e-01 1.851104013621807098e-02 2.554201483726501465e-01 4.408395290374755859e-02 -2.552217543125152588e-01 -1.471273750066757202e-01 -1.591542959213256836e-01 -2.052458971738815308e-01 -1.634178906679153442e-01 1.275650113821029663e-01 -3.568948432803153992e-02 -4.392438381910324097e-02 -3.690230846405029297e-01 1.618347018957138062e-01 -1.135586127638816833e-01 3.120016455650329590e-01 -4.378989338874816895e-02 -4.376315772533416748e-01 -2.531664259731769562e-02 -1.100840568542480469e-01 7.068196684122085571e-02 1.542992740869522095e-01 -1.591191887855529785e-01 1.495725363492965698e-01 9.796243160963058472e-02 -9.130395203828811646e-02
-2.676975429058074951e-01 -1.783626526594161987e-01 1.793748289346694946e-01 1.328840404748916626e-01 1.736127138137817383e-01 -5.018963292241096497e-02 -1.279399544000625610e-01 8.575584739446640015e-02 3.884444013237953186e-02 2.402575453743338585e-03 -3.903902173042297363e-01 -1.865465641021728516e-01 1.504047811031341553e-01 -8.128575980663299561e-02 -2.028093673288822174e-02 -5.462929233908653259e-02 -1.608730405569076538e-01 -1.814219504594802856e-01 8.404690772294998169e-02 -6.169511750340461731e-02 1.222471371293067932e-01 2.089159097522497177e-03 3.596993982791900635e-01 -3.227450251579284668e-01 2.579255402088165283e-01 3.354519233107566833e-02 1.873429417610168457e-01 -9.324144572019577026e-02 -3.608448058366775513e-02 1.049864590167999268e-01 2.108294367790222168e-01 2.873818874359130859e-01
-6.407149881124496460e-02 -1.723718941211700439e-01 -2.594239115715026855e-01 -2.031261287629604340e-02 2.547427415847778320e-01 2.864319458603858948e-02 1.112486571073532104e-01 3.127532303333282471e-01 8.771521598100662231e-02 -2.262081503868103027e-01 -4.594615474343299866e-02 -3.522974848747253418e-01 -1.143865212798118591e-01 -9.200716018676757812e-02 -1.053862795233726501e-01 -5.688064172863960266e-02 -1.861109882593154907e-01 6.748344004154205322e-02 -2.012288868427276611e-01 -9.727439284324645996e-02 5.242084711790084839e-02 6.101674214005470276e-02 1.108685061335563660e-01 -3.208026885986328125e-01 2.288041450083255768e-02 -1.475921869277954102e-01 3.097741007804870605e-01 1.497019678354263306e-01 -2.961220145225524902e-01 1.922555118799209595e-01 -1.164118349552154541e-01 1.089990884065628052e-01
-4.124017953872680664e-01 -2.602347135543823242e-01 3.314798474311828613e-01 -6.761367619037628174e-02 1.093738302588462830e-01 -2.340289577841758728e-02 1.344828605651855469e-01 8.283025026321411133e-02 -1.089234948158264160e-01 7.943094521760940552e-02 -2.193241864442825317e-01 -9.991048276424407959e-02 5.917486175894737244e-02 -1.961566656827926636e-01 -1.235825791954994202e-01 -2.194475382566452026e-01 -2.828261256217956543e-01 -1.352757513523101807e-01 1.630269289016723633e-01 -2.315586358308792114e-01 -1.105015352368354797e-01 1.684886962175369263e-01 6.003354862332344055e-02 -2.360909432172775269e-01 1.625931239686906338e-03 5.618002265691757202e-02 1.295270323753356934e-01 2.813210487365722656e-01 -1.181035190820693970e-01 1.381884664297103882e-01 5.414000246673822403e-03 -1.343387365341186523e-01
-9.937332570552825928e-02 -5.455376207828521729e-02 -6.577877700328826904e-02 -2.633957192301750183e-02 3.926818370819091797e-01 -1.465004384517669678e-01 2.097555063664913177e-02 -2.505833469331264496e-02 -8.080035448074340820e-02 -1.774833649396896362e-01 -2.686353027820587158e-01 -2.646660506725311279e-01 5.430094525218009949e-02 -3.956602141261100769e-02 -1.430630981922149658e-01 -5.027364939451217651e-02 -5.380626320838928223e-01 -1.618844456970691681e-02 7.854963652789592743e-03 -4.006091505289077759e-02 1.214890927076339722e-01 1.501022279262542725e-01 2.000668346881866455e-01 -1.185443922877311707e-01 1.816695630550384521e-01 -5.207652226090431213e-02 -1.118337828665971756e-02 -2.345135807991027832e-02 2.585268765687942505e-02 2.871192693710327148e-01 2.561766505241394043e-01 1.723812967538833618e-01
-4.162828624248504639e-01 -6.367395073175430298e-02 3.497148752212524414e-01 8.523316122591495514e-03 -4.307853057980537415e-03 1.738224029541015625e-01 1.492416560649871826e-01 1.446338593959808350e-01 1.178295761346817017e-01 -9.597739577293395996e-02 -1.323265284299850464e-01 2.894803881645202637e-02 -2.679429352283477783e-01 1.156888827681541443e-01 8.771628141403198242e-02 1.238253861665725708e-01 -3.158249706029891968e-02 -1.092358678579330444e-02 -2.511484026908874512e-01 -7.616505771875381470e-02 -9.368135593831539154e-03 2.395602017641067505e-01 6.701156497001647949e-02 -1.835310608148574829e-01 -1.086221425794064999e-03 5.486453883349895477e-03 3.178617358207702637e-01 3.741141855716705322e-01 1.264117937535047531e-02 1.012462079524993896e-01 1.905070394277572632e-01 1.543742269277572632e-01
2.965477406978607178e-01 -1.571239680051803589e-01 -5.845596268773078918e-02 7.929711788892745972e-02 1.950223930180072784e-02 -7.049106061458587646e-02 1.283956915140151978e-01 9.069592505693435669e-02 -7.730624824762344360e-02 4.011279344558715820e-02 -2.493180334568023682e-03 -2.129220664501190186e-01 -4.540998041629791260e-01 -3.703473508358001709e-02 1.825590729713439941e-01 -9.178950637578964233e-02 -1.375581771135330200e-01 -1.366024762392044067e-01 -3.015750646591186523e-01 7.564967125654220581e-02 1.303941905498504639e-01 2.164881825447082520e-01 1.839654147624969482e-01 6.054003909230232239e-02 1.208493188023567200e-01 -5.614751577377319336e-02 1.016722805798053741e-02 2.230449914932250977e-01 -9.248624742031097412e-02 4.557032883167266846e-01 1.000468358397483826e-01 1.260079443454742432e-01
1.696557253599166870e-01 -1.618767529726028442e-01 4.977721273899078369e-01 -6.550128012895584106e-02 4.941548034548759460e-02 1.292310506105422974e-01 2.556785643100738525e-01 7.718813419342041016e-02 -3.656257875263690948e-03 -1.052402779459953308e-01 1.335003823041915894e-01 -3.281614556908607483e-02 1.379073411226272583e-01 1.435026526451110840e-01 -4.782781470566987991e-04 1.104883290827274323e-02 -1.045181155204772949e-01 -4.286586493253707886e-02 1.302333027124404907e-01 2.107239812612533569e-01 2.447170764207839966e-01 1.853639632463455200e-01 2.530246675014495850e-01 1.089430693536996841e-02 1.038377285003662109e-01 6.495185941457748413e-02 1.558223366737365723e-01 2.717343270778656006e-01 -1.645830124616622925e-01 1.219180896878242493e-01 2.483484596014022827e-01 2.889435291290283203e-01
5.525842308998107910e-02 -2.340578138828277588e-01 3.356971964240074158e-02 -9.700433351099491119e-03 3.410570919513702393e-01 -1.196155697107315063e-01 -3.641120716929435730e-02 3.909221664071083069e-02 2.323042601346969604e-01 2.921045720577239990e-01 -8.761852234601974487e-02 -1.401228308677673340e-01 -6.611534953117370605e-02 -1.869307309389114380e-01 2.513971924781799316e-02 -3.646124526858329773e-02 -1.782937347888946533e-01 -1.696970462799072266e-01 2.466461211442947388e-01 -5.791734531521797180e-02 -8.245634287595748901e-02 4.001917243003845215e-01 -1.612524241209030151e-01 -1.883407086133956909e-01 2.107588015496730804e-02 -2.803930640220642090e-01 -5.423156172037124634e-02 7.511449605226516724e-02 4.286603257060050964e-02 3.041755259037017822e-01 2.535567879676818848e-01 -9.084784425795078278e-03
-2.795431297272443771e-03 2.503447532653808594e-01 1.691489070653915405e-01 -5.030230060219764709e-02 9.062419831752777100e-02 8.304653316736221313e-02 1.763410419225692749e-01 2.165069431066513062e-02 1.375524550676345825e-01 4.993580281734466553e-02 6.951227784156799316e-02 -3.830250501632690430e-01 -1.024022139608860016e-02 9.898786246776580811e-02 -1.303777843713760376e-01 3.639219701290130615e-02 -1.697805970907211304e-01 1.273296028375625610e-01 1.261361837387084961e-01 -1.108125746250152588e-01 -9.745581075549125671e-03 2.364501357078552246e-01 4.352931082248687744e-01 -4.676863178610801697e-02 3.203384876251220703e-01 -5.143214389681816101e-02 1.364697664976119995e-01 2.818256914615631104e-01 1.367621868848800659e-02 -4.212197661399841309e-02 2.182360887527465820e-01 2.907298505306243896e-01
-3.505948185920715332e-02 9.691154584288597107e-03 2.460417598485946655e-01 -1.635817140340805054e-01 3.828655183315277100e-01 1.489787846803665161e-01 -3.814619407057762146e-02 3.128175139427185059e-01 -6.615439057350158691e-02 9.776312112808227539e-02 -1.580334305763244629e-01 -4.148668423295021057e-02 6.796027719974517822e-02 -3.598972037434577942e-02 1.447092592716217041e-01 -1.055666208267211914e-01 1.270776838064193726e-01 6.028146669268608093e-02 2.109649032354354858e-01 -1.826286688446998596e-02 1.399543881416320801e-01 3.359764218330383301e-01 1.822440922260284424e-01 1.969645172357559204e-02 2.059671878814697266e-01 -8.023189753293991089e-02 3.342339396476745605e-01 1.714771389961242676e-01 -1.601461768150329590e-01 5.015337839722633362e-03 2.389031797647476196e-01 2.474846243858337402e-01
6.100712344050407410e-03 -1.429254561662673950e-01 3.945801779627799988e-02 5.982775986194610596e-02 5.796519666910171509e-02 7.354252040386199951e-03 2.530041933059692383e-01 4.958697780966758728e-02 -1.507897526025772095e-01 8.248271793127059937e-02 1.509699374437332153e-01 -1.993557363748550415e-01 -2.280336171388626099e-01 3.210615217685699463e-01 -1.140185520052909851e-01 -1.429037451744079590e-01 -1.043806523084640503e-01 1.895579248666763306e-01 -7.051602937281131744e-03 9.278858453035354614e-02 1.582930386066436768e-01 3.696997761726379395e-01 1.248514577746391296e-01 -6.731127202510833740e-02 1.766560971736907959e-01 -8.914691209793090820e-02 1.669010370969772339e-01 1.336331013590097427e-02 4.022127762436866760e-02 5.125594139099121094e-01 1.127521321177482605e-01 2.058162242174148560e-01
-1.155507937073707581e-01 -1.547839939594268799e-01 9.686619043350219727e-02 2.628447711467742920e-01 1.525105983018875122e-01 -8.811119198799133301e-02 1.789324581623077393e-01 -3.531637787818908691e-02 8.484926074743270874e-02 1.526948213577270508e-01 -1.057392209768295288e-01 -3.154631331562995911e-02 -1.087754592299461365e-01 -1.492973417043685913e-01 1.114189699292182922e-01 1.420604437589645386e-01 3.802196821197867393e-03 1.338862068951129913e-02 3.904353976249694824e-01 1.773575693368911743e-01 1.113334968686103821e-01 4.193054735660552979e-01 1.499215140938758850e-02 -9.323149919509887695e-02 3.200396299362182617e-01 -2.280024886131286621e-01 1.134825721383094788e-01 2.871224284172058105e-01 -4.645184800028800964e-02 1.602638512849807739e-01 2.017330825328826904e-01 -1.050671264529228210e-01
-1.134288236498832703e-01 -1.403551697731018066e-01 1.832364052534103394e-01 4.163561016321182251e-02 -1.110465005040168762e-01 8.046775311231613159e-02 3.903687298297882080e-01 -1.666245609521865845e-01 2.984760515391826630e-02 1.308872997760772705e-01 2.681823447346687317e-02 -3.500988483428955078e-01 -7.535249739885330200e-02 8.201488107442855835e-02 -5.090311542153358459e-02 1.270639598369598389e-01 -1.983084380626678467e-01 1.066624000668525696e-01 -1.180441770702600479e-02 1.467815041542053223e-01 1.176194399595260620e-01 2.521583735942840576e-01 -2.724132686853408813e-02 5.507012084126472473e-02 1.998834162950515747e-01 -1.207214221358299255e-01 1.468657255172729492e-01 -7.497775554656982422e-02 1.745855621993541718e-02 4.681895077228546143e-01 3.166757822036743164e-01 7.501740753650665283e-02
9.755767881870269775e-02 -3.043510485440492630e-03 1.657655686140060425e-01 1.642093807458877563e-01 2.620888128876686096e-02 1.198161542415618896e-01 2.065777778625488281e-01 -3.880264237523078918e-03 9.544675052165985107e-02 2.019911818206310272e-02 -4.385376721620559692e-02 -1.700476258993148804e-01 -8.509415388107299805e-02 4.081003367900848389e-03 2.113785147666931152e-01 2.065656632184982300e-01 -2.095571756362915039e-01 -1.915008574724197388e-01 4.517289251089096069e-02 3.244844377040863037e-01 -1.359952054917812347e-02 3.443607687950134277e-01 -1.794760674238204956e-01 -5.541617795825004578e-02 2.401808202266693115e-01 4.423419758677482605e-02 2.282020300626754761e-01 4.214105606079101562e-01 -1.376277059316635132e-01 1.114127039909362793e-01 2.607770562171936035e-01 -1.126839444041252136e-01
1.103587970137596130e-01 -9.470381587743759155e-02 -2.955286577343940735e-02 1.568173319101333618e-01 3.604623079299926758e-01 -1.749141812324523926e-01 1.451068520545959473e-01 -1.852497272193431854e-02 1.694985777139663696e-01 -2.573807537555694580e-01 -1.165816038846969604e-01 -2.779524624347686768e-01 -7.367382943630218506e-02 -3.738341107964515686e-02 1.538798492401838303e-02 -3.444434106349945068e-01 -3.290132880210876465e-01 1.589967459440231323e-01 1.151725426316261292e-01 -2.137506566941738129e-02 -5.556908994913101196e-02 3.492384850978851318e-01 2.411040812730789185e-01 -2.499514669179916382e-01 1.145618855953216553e-01 7.549319416284561157e-02 1.865025609731674194e-02 -1.219475548714399338e-02 -3.071580640971660614e-02 1.848796159029006958e-01 -1.862971857190132141e-02 1.105810254812240601e-01
9.674558788537979126e-02 3.893989697098731995e-02 3.308781236410140991e-02 4.729237779974937439e-02 1.946209222078323364e-01 1.666379719972610474e-01 1.234104856848716736e-01 -2.105128914117813110e-01 -4.553713276982307434e-02 -1.571840047836303711e-01 -8.108855783939361572e-02 -2.475679218769073486e-01 6.056077405810356140e-02 -1.951983757317066193e-02 -3.075014650821685791e-01 1.636519469320774078e-02 -5.411657318472862244e-02 2.205542474985122681e-01 -7.708359509706497192e-02 -4.542872309684753418e-02 -6.494230777025222778e-02 4.024088382720947266e-01 -3.310855627059936523e-01 -4.955946654081344604e-02 8.616031706333160400e-02 -1.077887192368507385e-01 8.054176717996597290e-02 1.110066249966621399e-01 -2.301330305635929108e-02 2.588205039501190186e-01 2.616453170776367188e-01 3.942738771438598633e-01
-1.249793022871017456e-01 1.862370222806930542e-02 3.009716272354125977e-01 2.966914474964141846e-01 1.650433838367462158e-01 1.637881696224212646e-01 2.976846098899841309e-01 5.187429115176200867e-02 4.882299900054931641e-02 -7.269362360239028931e-02 2.365620285272598267e-01 -1.945127099752426147e-01 -3.201667070388793945e-01 -2.194627225399017334e-01 -2.373835742473602295e-01 -2.419067770242691040e-01 -1.266644299030303955e-01 5.900263041257858276e-02 -6.983859091997146606e-02 6.756141781806945801e-02 -5.771085247397422791e-02 1.291012912988662720e-01 1.007606238126754761e-01 7.394815236330032349e-02 2.176938802003860474e-01 2.449720166623592377e-02 3.084568381309509277e-01 9.095711261034011841e-02 -1.130722649395465851e-02 2.661550939083099365e-01 6.818629056215286255e-02 -3.787311911582946777e-02
1.246827170252799988e-01 -9.183373302221298218e-02 5.299809575080871582e-02 5.159224197268486023e-02 1.363217532634735107e-01 3.872244358062744141e-01 1.608120650053024292e-01 2.166007757186889648e-01 2.682031393051147461e-01 -2.322777062654495239e-01 -2.033638656139373779e-01 5.257855635136365891e-03 -2.383676022291183472e-01 -1.049303114414215088e-01 7.094123214483261108e-02 -6.262781471014022827e-02 1.469282526522874832e-02 8.408381044864654541e-02 -3.538663964718580246e-03 -8.841843903064727783e-02 -2.022852003574371338e-02 4.367628097534179688e-01 -1.261633336544036865e-01 8.433249592781066895e-02 2.238270640373229980e-01 -1.928427517414093018e-01 1.923212110996246338e-01 3.388102948665618896e-01 -8.047422021627426147e-02 -1.820625178515911102e-02 4.608690738677978516e-02 -8.875797688961029053e-02
4.287629574537277222e-02 -9.606912732124328613e-02 8.650775253772735596e-02 -1.084103360772132874e-01 -7.682633399963378906e-02 -9.624671936035156250e-02 7.038511335849761963e-02 -1.857983022928237915e-01 -1.705410927534103394e-01 -1.210601776838302612e-01 -2.063660025596618652e-01 -3.407500684261322021e-01 -1.367013752460479736e-01 -1.218563765287399292e-01 5.506343394517898560e-02 5.558355152606964111e-02 -2.430450730025768280e-02 1.598538309335708618e-01 4.320577159523963928e-02 1.479754596948623657e-01 2.979184687137603760e-01 3.256183862686157227e-01 1.142832413315773010e-01 -2.299879193305969238e-01 3.576103746891021729e-01 -1.629878133535385132e-01 1.145682260394096375e-01 2.950040996074676514e-01 1.357263028621673584e-01 1.770149171352386475e-01 1.323967128992080688e-01 -2.010633349418640137e-01
1.632574647665023804e-01 1.350217871367931366e-02 1.657570302486419678e-01 1.394014656543731689e-01 1.057262197136878967e-01 1.125500798225402832e-01 1.245928406715393066e-01 1.420848816633224487e-01 3.035124242305755615e-01 8.625959604978561401e-02 -1.585220247507095337e-01 9.329016320407390594e-03 -2.961660325527191162e-01 -2.170139998197555542e-01 -3.206802532076835632e-02 -4.756044596433639526e-02 -2.229685932397842407e-01 -1.530812233686447144e-01 -1.160246133804321289e-01 -2.538461685180664062e-01 8.432377129793167114e-02 2.593474686145782471e-01 -9.457080811262130737e-02 -1.198684349656105042e-01 3.053655028343200684e-01 -3.186023533344268799e-01 2.788662016391754150e-01 -7.913536578416824341e-02 7.843966037034988403e-02 9.895329922437667847e-02 2.370791733264923096e-01 6.446193158626556396e-02
1.366731822490692139e-01 -1.988819986581802368e-01 2.688728868961334229e-01 -2.098886854946613312e-02 1.588057726621627808e-01 2.510252296924591064e-01 1.822956949472427368e-01 1.386065967381000519e-02 -2.906635403633117676e-01 -1.892057061195373535e-01 -1.256370842456817627e-01 -5.886768549680709839e-02 2.786274626851081848e-02 2.171210795640945435e-01 -1.620257794857025146e-01 1.285415887832641602e-01 1.440630555152893066e-01 7.560908049345016479e-02 -1.853986084461212158e-02 -7.013941556215286255e-02 1.395865231752395630e-01 3.885404169559478760e-01 5.153193604201078415e-03 -3.694013655185699463e-01 -1.282267272472381592e-01 -2.493170946836471558e-01 -1.196162477135658264e-01 1.898040622472763062e-01 -6.473452597856521606e-02 7.217556238174438477e-02 1.906567215919494629e-01 6.162994354963302612e-02
-1.951901614665985107e-01 6.010743975639343262e-02 3.358376771211624146e-02 1.932747662067413330e-01 -4.070840775966644287e-03 -2.816838026046752930e-02 2.312409281730651855e-01 2.774392664432525635e-01 1.136718131601810455e-02 -5.938161909580230713e-02 -1.091671437025070190e-01 -7.616724073886871338e-02 -3.783939480781555176e-01 -1.746779829263687134e-01 1.328081339597702026e-01 -9.201487898826599121e-02 -6.953570246696472168e-02 4.894364252686500549e-02 -4.258732497692108154e-02 -5.295051634311676025e-02 -1.459659785032272339e-01 3.247372508049011230e-01 2.969960272312164307e-01 1.304212957620620728e-01 1.032836511731147766e-01 3.005401976406574249e-02 2.653406560420989990e-01 1.884850114583969116e-01 -2.263528555631637573e-01 3.168641328811645508e-01 -8.774344623088836670e-02 2.161286026239395142e-01
-4.691521078348159790e-02 -4.738929122686386108e-02 7.955943793058395386e-02 1.259639859199523926e-01 2.017726153135299683e-01 -3.523188829421997070e-02 7.669670972973108292e-03 3.207353055477142334e-01 1.501708328723907471e-01 -1.245121210813522339e-01 6.486028432846069336e-02 -2.095879167318344116e-01 -6.987237930297851562e-02 -8.460424840450286865e-02 -1.364001035690307617e-01 -6.398874521255493164e-02 -1.304522156715393066e-01 4.859298840165138245e-02 1.739180833101272583e-01 1.511832475662231445e-01 1.664125770330429077e-01 1.173480451107025146e-01 1.650929450988769531e-01 -1.459870785474777222e-01 -4.512171726673841476e-03 -2.504055202007293701e-01 -2.338721156120300293e-01 4.767495393753051758e-02 -5.144711136817932129e-01 3.765607178211212158e-01 1.442988868802785873e-02 1.365709453821182251e-01
-8.928838372230529785e-02 -3.951947093009948730e-01 1.437358260154724121e-01 4.869220405817031860e-02 -9.390991926193237305e-02 -4.559604078531265259e-02 -1.735841929912567139e-01 3.299359381198883057e-01 3.183002024888992310e-02 -2.341410964727401733e-01 -8.576034009456634521e-02 -2.759763598442077637e-01 -1.364416182041168213e-01 -5.557972937822341919e-02 1.333111152052879333e-02 -2.430830448865890503e-01 -2.840232849121093750e-01 -1.503234356641769409e-01 4.714148119091987610e-02 -3.230906277894973755e-02 6.035375595092773438e-02 2.262106388807296753e-01 2.577770128846168518e-02 -1.774057000875473022e-01 5.998648330569267273e-02 1.927366107702255249e-01 2.251447141170501709e-01 -6.544886156916618347e-03 -6.238617748022079468e-02 6.984829157590866089e-02 2.897262871265411377e-01 2.548143267631530762e-01
5.928539857268333435e-02 8.879275619983673096e-02 -1.140980273485183716e-01 -1.336224377155303955e-01 9.283394366502761841e-02 2.638484239578247070e-01 1.169556081295013428e-01 2.779154665768146515e-02 -2.016852945089340210e-01 -2.893538959324359894e-02 -4.119571149349212646e-01 -8.531350642442703247e-02 9.584079682826995850e-02 -2.326813787221908569e-01 9.782870113849639893e-02 -1.997440010309219360e-01 -2.261392176151275635e-01 -2.547496855258941650e-01 2.404791712760925293e-01 -4.884767811745405197e-03 -2.218407578766345978e-02 2.287341505289077759e-01 -1.456410735845565796e-01 -7.364011555910110474e-02 2.957635521888732910e-01 1.109942700713872910e-02 2.377552445977926254e-03 1.739868968725204468e-01 -1.025230810046195984e-01 9.044269472360610962e-02 3.574650287628173828e-01 1.267385035753250122e-01
-1.570121645927429199e-01 -6.065756082534790039e-02 2.945680618286132812e-01 -2.285040318965911865e-01 6.944587826728820801e-02 3.934422507882118225e-03 -3.239291161298751831e-02 3.360547423362731934e-01 -1.133779529482126236e-02 4.349491372704505920e-02 -3.692733049392700195e-01 -2.176033854484558105e-01 -5.468634143471717834e-02 6.288326531648635864e-02 -2.207826673984527588e-01 6.914450973272323608e-02 -3.836600184440612793e-01 1.143889408558607101e-02 -5.963514745235443115e-02 -1.852488517761230469e-01 1.127434335649013519e-02 2.024283111095428467e-01 -8.533145487308502197e-02 -5.211912561208009720e-03 4.907220229506492615e-02 -1.170593351125717163e-01 -2.582015097141265869e-01 4.859019815921783447e-02 7.207194715738296509e-02 1.703766137361526489e-01 3.377880454063415527e-01 2.413357421755790710e-02
-2.359218597412109375e-01 7.925526052713394165e-02 7.408174127340316772e-02 3.867018818855285645e-01 6.407976895570755005e-02 -1.956517249345779419e-02 1.067457348108291626e-01 1.523997038602828979e-01 9.602454304695129395e-02 -1.052168607711791992e-01 -1.268650442361831665e-01 -2.763359807431697845e-02 -3.213246166706085205e-01 -1.420765966176986694e-01 -3.572240099310874939e-02 -1.398308128118515015e-01 -1.011691242456436157e-01 3.710528090596199036e-02 -2.146754860877990723e-01 -3.228400647640228271e-02 9.936469048261642456e-02 2.688749432563781738e-01 -1.518636643886566162e-01 -1.919115036725997925e-01 2.494595944881439209e-01 -1.256001591682434082e-01 6.006123125553131104e-02 2.093584239482879639e-01 7.259142398834228516e-02 -1.167257428169250488e-01 4.626036584377288818e-01 5.805315449833869934e-02
-9.672270715236663818e-02 -1.305229365825653076e-01 -2.438572980463504791e-02 -9.010559320449829102e-02 6.413042545318603516e-02 1.186999157071113586e-01 1.386860758066177368e-01 3.067875802516937256e-01 9.916198253631591797e-02 -1.976316273212432861e-01 -7.318584620952606201e-02 1.024279557168483734e-02 -8.909503370523452759e-02 -9.369113296270370483e-02 1.189294271171092987e-02 8.686842769384384155e-02 8.147333562374114990e-02 2.524025738239288330e-01 -2.816609144210815430e-01 3.103274479508399963e-02 -4.539084061980247498e-02 3.680109083652496338e-01 2.352597117424011230e-01 -1.578425914049148560e-01 -4.135670512914657593e-02 2.472860217094421387e-01 -1.167190670967102051e-01 2.402171343564987183e-01 -1.866043061017990112e-01 2.634856998920440674e-01 3.835536837577819824e-01 2.533158101141452789e-02
5.780962482094764709e-02 2.329732105135917664e-02 9.391675889492034912e-02 1.241144761443138123e-01 7.172605395317077637e-02 2.554248087108135223e-02 3.237242102622985840e-01 1.750460267066955566e-01 2.879234254360198975e-01 2.541866153478622437e-02 -7.421101629734039307e-02 -8.941362053155899048e-02 -1.524635404348373413e-01 3.227175772190093994e-02 -1.620112508535385132e-01 5.538336187601089478e-02 -1.494551450014114380e-01 -2.216165363788604736e-01 -2.227268069982528687e-01 -2.764496207237243652e-02 -6.909900903701782227e-02 4.249305427074432373e-01 -9.503520280122756958e-02 1.823638938367366791e-02 1.198922097682952881e-02 2.249032706022262573e-01 -9.294238686561584473e-02 3.878264129161834717e-01 3.259606659412384033e-02 2.942232787609100342e-01 2.270518690347671509e-01 -1.205120086669921875e-01
8.313033729791641235e-02 -1.708143949508666992e-01 3.346799612045288086e-01 3.486223518848419189e-01 -4.848768189549446106e-02 2.114545926451683044e-02 5.169496312737464905e-02 6.026323512196540833e-02 5.681964382529258728e-02 1.309451758861541748e-01 -2.822348661720752716e-02 -3.360666930675506592e-01 -2.684163153171539307e-01 1.464404314756393433e-01 7.402093708515167236e-02 1.413770467042922974e-01 -6.458679586648941040e-02 -1.416606605052947998e-01 1.219829469919204712e-01 -2.039244323968887329e-01 1.744261384010314941e-01 4.530948102474212646e-01 1.489589065313339233e-01 -1.363155096769332886e-01 1.760999560356140137e-01 1.791771203279495239e-01 7.715176790952682495e-02 1.365714706480503082e-02 -3.481078520417213440e-02 -1.853145845234394073e-02 1.483241766691207886e-01 -1.348562091588973999e-01
-7.721010595560073853e-02 -2.368357777595520020e-01 -3.199538215994834900e-02 2.170047610998153687e-01 2.437348812818527222e-01 3.326327726244926453e-02 1.033642143011093140e-01 3.501135110855102539e-02 -2.073301374912261963e-01 -5.206559598445892334e-02 -1.425821483135223389e-01 -2.370769381523132324e-01 9.904564917087554932e-02 -1.999821364879608154e-01 -1.403523087501525879e-01 -3.669824600219726562e-01 -2.458630055189132690e-01 5.074984580278396606e-02 -1.563790068030357361e-02 -2.031922787427902222e-01 1.566338241100311279e-01 3.725218474864959717e-01 3.374448716640472412e-01 -9.021222591400146484e-03 -2.202949859201908112e-02 1.610379368066787720e-01 -8.298565447330474854e-02 4.166207462549209595e-02 -2.648227103054523468e-02 1.397986114025115967e-01 1.501314938068389893e-01 1.770924329757690430e-01
2.506534196436405182e-02 1.624761819839477539e-01 1.646603792905807495e-01 1.146651059389114380e-01 2.821540534496307373e-01 2.725977599620819092e-01 -4.359266906976699829e-02 1.622113734483718872e-01 2.771333754062652588e-01 1.696595996618270874e-01 -3.011351823806762695e-01 -1.877986788749694824e-01 -1.340102702379226685e-01 8.136894553899765015e-02 7.226365059614181519e-02 8.150333166122436523e-02 -2.110967412590980530e-02 -1.134067103266716003e-01 1.616501659154891968e-01 -1.481964290142059326e-01 -9.510572068393230438e-03 3.861123025417327881e-01 3.107296526432037354e-01 -4.896461218595504761e-02 1.277336776256561279e-01 -1.641730368137359619e-01 2.229900956153869629e-01 6.984464824199676514e-02 -1.976479440927505493e-01 3.525771200656890869e-03 1.354725956916809082e-01 1.333098411560058594e-01
6.067432463169097900e-02 -4.113885760307312012e-01 1.615017056465148926e-01 3.378411754965782166e-02 2.952935732901096344e-02 4.257896449416875839e-03 2.307737246155738831e-02 3.828769084066152573e-03 3.599231541156768799e-01 -1.430355757474899292e-01 -1.628107018768787384e-02 -1.820925474166870117e-01 -2.601099014282226562e-01 -9.648910909891128540e-02 -2.543998062610626221e-01 -2.503428421914577484e-02 -9.454931318759918213e-02 1.455829292535781860e-01 1.084414422512054443e-01 -1.738978922367095947e-01 2.344453185796737671e-01 1.674745082855224609e-01 -2.922008335590362549e-01 -2.213585674762725830e-01 2.067879308015108109e-03 9.607265703380107880e-03 2.095802575349807739e-01 2.041294574737548828e-01 -8.579392731189727783e-02 3.103459067642688751e-02 2.968693971633911133e-01 3.169874101877212524e-02
-1.661460548639297485e-01 -3.018904030323028564e-01 2.427867799997329712e-01 1.268984377384185791e-01 2.902905642986297607e-01 2.964879572391510010e-02 7.453335076570510864e-02 1.230166479945182800e-01 8.050382137298583984e-02 -2.599790096282958984e-01 -1.895604729652404785e-01 1.554002705961465836e-02 1.091878674924373627e-02 -2.910872735083103180e-02 2.014771103858947754e-01 -2.245997544378042221e-03 1.544931251555681229e-02 8.506073802709579468e-02 -6.426670402288436890e-02 -1.044613346457481384e-01 -4.573803395032882690e-02 2.949811518192291260e-01 -1.845808774232864380e-01 4.001604765653610229e-02 3.957834541797637939e-01 6.929714232683181763e-02 9.691607207059860229e-02 -1.163171157240867615e-01 -3.415500819683074951e-01 1.075597554445266724e-01 2.612185478210449219e-01 1.429702341556549072e-01
-1.311871558427810669e-01 -2.944431900978088379e-01 1.290687173604965210e-01 1.497341692447662354e-01 -2.613304648548364639e-03 -1.321841380558907986e-03 -1.731341890990734100e-02 1.662311851978302002e-01 -2.242616862058639526e-01 -6.338094174861907959e-02 -4.644372314214706421e-02 -1.482584476470947266e-01 -1.447817087173461914e-01 -1.799961775541305542e-01 -1.480834484100341797e-01 -1.010222658514976501e-01 -3.229280114173889160e-01 1.088204234838485718e-02 1.553582102060317993e-01 -9.953664243221282959e-02 -3.018494136631488800e-02 3.118264675140380859e-01 -5.228042975068092346e-02 -5.223346129059791565e-02 2.135524749755859375e-01 -5.965293943881988525e-02 3.240118324756622314e-01 -8.679583668708801270e-02 -1.046449095010757446e-01 -1.518498808145523071e-01 1.587882786989212036e-01 4.496378004550933838e-01
-3.499880433082580566e-02 -9.420379996299743652e-02 3.355451524257659912e-01 2.230963706970214844e-01 -1.227708607912063599e-01 9.627078473567962646e-02 7.052557915449142456e-02 -2.220709621906280518e-02 5.779729411005973816e-02 2.125243097543716431e-01 8.065642789006233215e-03 -4.212366342544555664e-01 -1.752784848213195801e-01 1.278494596481323242e-01 3.634217008948326111e-02 -1.256972998380661011e-01 3.867045044898986816e-02 1.365383863449096680e-01 1.147730126976966858e-01 -2.293701469898223877e-01 6.678594648838043213e-02 1.200430169701576233e-01 -2.326238155364990234e-02 -1.486382186412811279e-01 3.860339224338531494e-01 -1.860201209783554077e-01 1.558338850736618042e-01 4.043104648590087891e-01 -5.843914300203323364e-02 4.387006536126136780e-02 4.128111898899078369e-02 4.101100564002990723e-02
8.754905313253402710e-02 -1.163429245352745056e-01 7.997789233922958374e-02 -9.025590121746063232e-02 2.764261662960052490e-01 -1.129703894257545471e-01 3.740896284580230713e-01 7.651026546955108643e-02 -2.766372263431549072e-01 7.718165963888168335e-02 4.816086217761039734e-02 -2.375270873308181763e-01 3.005817718803882599e-02 -2.717162482440471649e-02 -1.209838092327117920e-01 -6.320190150290727615e-03 -5.795127525925636292e-02 3.209199607372283936e-01 2.342449501156806946e-02 9.025935083627700806e-02 1.010639742016792297e-01 1.646067649126052856e-01 5.955957993865013123e-02 -2.005841284990310669e-01 1.353170275688171387e-01 -2.786047458648681641e-01 3.187124431133270264e-02 2.207199335098266602e-01 -2.667541801929473877e-01 2.942368388175964355e-01 1.853158026933670044e-01 -1.946026682853698730e-01
7.202643156051635742e-02 4.294547438621520996e-02 4.160048067569732666e-01 -2.055705152451992035e-02 2.851918935775756836e-01 -4.837021697312593460e-03 -1.433293074369430542e-01 6.542750447988510132e-02 1.987242139875888824e-02 -2.628369331359863281e-01 -1.443152129650115967e-01 1.154514700174331665e-01 -1.147811934351921082e-01 -9.976334869861602783e-02 4.072616249322891235e-02 3.032389655709266663e-02 -3.371382653713226318e-01 3.270018994808197021e-01 -9.527290239930152893e-03 -1.228726208209991455e-01 -5.129918828606605530e-02 2.555207312107086182e-01 9.491461515426635742e-02 -1.084984987974166870e-01 -8.274665474891662598e-02 -8.982735872268676758e-02 1.019235849380493164e-01 2.740203142166137695e-01 -2.370522916316986084e-01 2.804900407791137695e-01 1.888857409358024597e-02 -1.544762998819351196e-01
2.343620359897613525e-01 -3.536924123764038086e-01 -7.825565338134765625e-02 9.857036173343658447e-03 1.013989001512527466e-01 6.200296059250831604e-02 -1.775058917701244354e-02 6.256695836782455444e-02 -1.455847471952438354e-01 1.759606450796127319e-01 2.956770360469818115e-02 -1.905988305807113647e-01 -4.128076732158660889e-01 -6.791316438466310501e-03 1.520262807607650757e-01 -1.707668155431747437e-01 -1.235064566135406494e-01 -4.254617914557456970e-02 -2.535476982593536377e-01 6.229533255100250244e-02 2.456090413033962250e-03 3.009897172451019287e-01 2.039506733417510986e-01 -7.543440163135528564e-02 1.222901567816734314e-01 6.752301752567291260e-02 8.020771294832229614e-02 1.409520804882049561e-01 1.304560303688049316e-01 3.671114742755889893e-01 2.379377037286758423e-01 7.728705555200576782e-02
-1.261651068925857544e-01 -9.757097065448760986e-02 2.411454170942306519e-01 -2.134468704462051392e-01 1.603040993213653564e-01 -7.395923882722854614e-02 1.417170166969299316e-01 7.714743912220001221e-02 -2.276150882244110107e-01 8.676239848136901855e-02 -2.260205000638961792e-01 -5.029923468828201294e-02 3.817043453454971313e-02 -2.493495494127273560e-01 -2.005432397127151489e-01 -1.554492264986038208e-01 -2.533336877822875977e-01 -6.965603679418563843e-02 3.405688107013702393e-01 2.485713921487331390e-02 1.647318154573440552e-01 3.502996563911437988e-01 -4.230934008955955505e-02 -2.344511300325393677e-01 1.780876815319061279e-01 3.270773962140083313e-02 7.554937899112701416e-02 2.150545567274093628e-01 -4.311642795801162720e-02 1.019826158881187439e-01 -1.065634116530418396e-01 2.684915661811828613e-01
-1.700169891119003296e-01 -9.950460493564605713e-02 3.630665242671966553e-01 -4.845513030886650085e-02 2.665772289037704468e-02 -5.424118414521217346e-02 -9.960420429706573486e-02 1.918506622314453125e-01 5.753190442919731140e-02 1.692534536123275757e-01 -1.101419795304536819e-02 -2.645532488822937012e-01 3.189639747142791748e-01 -1.382695585489273071e-01 3.993962705135345459e-02 -1.915209442377090454e-01 -2.457548528909683228e-01 -5.270348116755485535e-02 -1.226141769438982010e-02 -1.102040931582450867e-01 2.000527977943420410e-01 1.455901563167572021e-01 2.736313343048095703e-01 -1.916006803512573242e-01 1.004069894552230835e-01 7.367522269487380981e-02 -4.974549263715744019e-02 8.266428112983703613e-02 -1.735054403543472290e-01 1.824341565370559692e-01 1.597130447626113892e-01 3.917472660541534424e-01
1.737039536237716675e-01 5.868978798389434814e-03 1.615619659423828125e-01 2.773730754852294922e-01 3.120349943637847900e-01 2.074531465768814087e-01 3.053515851497650146e-01 9.430046379566192627e-02 3.371763974428176880e-02 4.984165728092193604e-02 1.355313211679458618e-01 -2.653768286108970642e-02 -1.447345465421676636e-01 -4.629465937614440918e-01 -6.287563010118901730e-04 -1.187302768230438232e-01 -2.365262657403945923e-01 5.151782557368278503e-02 -3.735863417387008667e-02 -4.228424280881881714e-02 2.086268924176692963e-02 1.689084470272064209e-01 -8.399055153131484985e-02 -2.842762470245361328e-01 1.357512772083282471e-01 -3.348735719919204712e-02 -1.525012254714965820e-01 1.290501356124877930e-01 -1.494320034980773926e-01 2.564187347888946533e-01 -1.600240468978881836e-01 1.992382667958736420e-02
-1.145756095647811890e-01 -2.442480251193046570e-02 7.415567990392446518e-03 2.484513968229293823e-01 3.539429977536201477e-02 1.566072851419448853e-01 2.620508074760437012e-01 3.237335681915283203e-01 1.779315918684005737e-01 -2.648132294416427612e-02 4.234999418258666992e-03 -7.349552959203720093e-02 -2.500521838665008545e-01 9.904319792985916138e-02 7.862970978021621704e-02 -3.126724157482385635e-03 -6.110686063766479492e-02 -2.403813004493713379e-01 1.502676755189895630e-01 -1.266766190528869629e-01 1.303675962844863534e-04 3.762357532978057861e-01 4.989260062575340271e-02 3.394930809736251831e-02 -7.580677419900894165e-02 1.742540001869201660e-01 2.808340787887573242e-01 2.883718162775039673e-02 -2.510859966278076172e-01 1.550709456205368042e-01 3.881333172321319580e-01 1.002127528190612793e-01
-2.197257429361343384e-01 -3.529769480228424072e-01 1.065145358443260193e-01 2.379229664802551270e-01 -3.151514753699302673e-02 7.651955634355545044e-02 -1.889088600873947144e-01 1.293327361345291138e-01 -1.384740918874740601e-01 -3.702665120363235474e-02 6.315319985151290894e-02 -1.922540962696075439e-01 -1.455132104456424713e-02 -1.708112359046936035e-01 -1.801425516605377197e-01 -9.190069139003753662e-02 -3.253238201141357422e-01 -1.647789925336837769e-01 1.178781390190124512e-01 -7.249672710895538330e-02 -2.008183859288692474e-02 2.480623722076416016e-01 5.042457953095436096e-02 -2.417934089899063110e-01 2.053860127925872803e-01 -7.629505544900894165e-02 3.261742889881134033e-01 -1.466868910938501358e-02 -1.180090606212615967e-01 -2.136739715933799744e-02 1.269928067922592163e-01 3.285258412361145020e-01
-5.215563625097274780e-02 -4.110787808895111084e-02 6.039246916770935059e-02 9.678661078214645386e-02 1.319614201784133911e-01 -2.070200294256210327e-01 -4.093779250979423523e-02 2.322548329830169678e-01 -3.420948386192321777e-01 8.427505195140838623e-02 -1.352817267179489136e-01 -3.361723721027374268e-01 -4.584568738937377930e-02 -1.979191601276397705e-01 2.153201252222061157e-01 -3.181884437799453735e-02 -1.616809666156768799e-01 -1.445850133895874023e-01 8.842771500349044800e-02 1.708647012710571289e-01 -7.404603064060211182e-02 4.381826817989349365e-01 -1.713470369577407837e-01 -1.068939194083213806e-01 1.482619494199752808e-01 1.138705015182495117e-02 -7.831928133964538574e-02 2.678657770156860352e-01 1.250618994235992432e-01 -1.262223254889249802e-02 1.314585655927658081e-01 2.591936290264129639e-01
-6.417643278837203979e-02 -3.871054351329803467e-01 4.315535724163055420e-02 1.239209100604057312e-01 -4.616517946124076843e-02 9.265884757041931152e-02 2.056617885828018188e-01 1.760650984942913055e-02 -1.668737269937992096e-02 -1.870671063661575317e-01 -3.636047616600990295e-02 -2.371485978364944458e-01 -6.868001818656921387e-02 3.454632163047790527e-01 -7.595322281122207642e-02 -1.376993656158447266e-01 -1.086426377296447754e-01 3.453384339809417725e-02 -2.489611208438873291e-01 -1.198654025793075562e-01 -1.154621616005897522e-01 2.377861738204956055e-01 -5.951080098748207092e-02 -2.454438358545303345e-01 1.586023420095443726e-01 -2.048592120409011841e-01 1.471042931079864502e-01 1.005923300981521606e-01 -2.363104969263076782e-01 3.764915764331817627e-01 9.470491111278533936e-02 7.362884283065795898e-02
-5.712803825736045837e-02 -3.257979825139045715e-02 9.800614416599273682e-02 -2.655433416366577148e-01 2.525026500225067139e-01 -1.589737683534622192e-01 1.355669200420379639e-01 -1.924616371979936957e-04 -8.660247921943664551e-02 1.816156953573226929e-01 -8.253590762615203857e-02 -2.594702690839767456e-02 -3.020157217979431152e-01 -7.609900552779436111e-03 -2.367439866065979004e-01 -8.888761699199676514e-02 -2.225024253129959106e-01 -1.209378838539123535e-01 -2.747242711484432220e-02 -2.182593941688537598e-01 -3.064607828855514526e-02 2.264036238193511963e-01 -1.433175355195999146e-01 -2.334529310464859009e-01 9.257413446903228760e-02 -2.826344966888427734e-01 7.020362466573715210e-02 2.762753963470458984e-01 1.530794352293014526e-01 1.355129182338714600e-01 2.658775746822357178e-01 2.880938351154327393e-01
7.231766730546951294e-02 -5.807108059525489807e-02 2.265660017728805542e-01 5.214899778366088867e-02 3.658756380900740623e-03 1.991964429616928101e-01 3.354925513267517090e-01 2.003536522388458252e-01 4.634574055671691895e-02 1.343268156051635742e-01 -3.410040959715843201e-02 -5.899720638990402222e-02 -2.014628052711486816e-01 -3.239859268069267273e-02 -9.706259518861770630e-02 3.976607695221900940e-02 1.391921490430831909e-01 -1.452233493328094482e-01 6.968211382627487183e-02 -2.720254361629486084e-01 1.679713279008865356e-01 4.565967023372650146e-01 3.160193562507629395e-01 -9.687554836273193359e-02 1.889743953943252563e-01 1.811914294958114624e-01 1.170740276575088501e-01 1.476973388344049454e-02 -7.522341609001159668e-02 -5.337382107973098755e-02 3.230102062225341797e-01 8.311100304126739502e-02
-5.706837400794029236e-02 2.157186158001422882e-02 2.125577181577682495e-01 1.165647879242897034e-01 1.633452624082565308e-01 2.382243424654006958e-01 -3.711660578846931458e-02 4.044095277786254883e-01 2.090500146150588989e-01 -7.356119900941848755e-02 3.463876247406005859e-02 -2.670193910598754883e-01 -1.108683124184608459e-01 -2.459178119897842407e-01 3.378187492489814758e-02 -1.671222299337387085e-01 1.126138791441917419e-01 -1.277663558721542358e-02 -8.910307288169860840e-02 -9.521426260471343994e-02 4.600235447287559509e-02 2.292817234992980957e-01 1.468708366155624390e-01 2.502224147319793701e-01 1.551832705736160278e-01 -5.335369333624839783e-02 3.691192567348480225e-01 1.740832775831222534e-01 -2.075873017311096191e-01 1.811578571796417236e-01 1.630783975124359131e-01 3.154674172401428223e-02
2.553416788578033447e-01 1.494366228580474854e-01 1.753189265727996826e-01 -2.178696393966674805e-01 1.545982360839843750e-01 5.238092318177223206e-02 1.201740186661481857e-02 2.201079130172729492e-01 -9.550217539072036743e-02 -2.066066414117813110e-01 -1.412488967180252075e-01 -3.163892626762390137e-01 -2.433831393718719482e-01 -1.327196955680847168e-01 -2.922404706478118896e-01 3.686856850981712341e-02 -9.718465618789196014e-03 3.589525073766708374e-02 -1.273991018533706665e-01 -2.728355675935745239e-02 1.424202024936676025e-01 3.281389772891998291e-01 3.005270361900329590e-01 -1.015719324350357056e-01 2.489806115627288818e-01 5.275523290038108826e-02 -4.432850703597068787e-02 -1.967383325099945068e-01 3.880673646926879883e-02 1.897640526294708252e-01 1.830516159534454346e-01 -1.163891982287168503e-02
4.171585291624069214e-02 -3.056978061795234680e-02 1.606831103563308716e-01 2.557776272296905518e-01 -8.431251347064971924e-02 2.862578928470611572e-01 7.360330224037170410e-02 8.961477875709533691e-02 1.892929226160049438e-01 -7.406719028949737549e-02 -2.044785320758819580e-01 9.875787049531936646e-02 -1.775906980037689209e-01 5.386571958661079407e-02 -1.075574979186058044e-01 2.008319944143295288e-01 -7.051246613264083862e-02 -5.263889580965042114e-02 -1.826962679624557495e-01 2.474945485591888428e-01 -1.457167267799377441e-01 3.030130565166473389e-01 2.325879633426666260e-01 -5.655498709529638290e-03 1.380384564399719238e-01 -1.049852520227432251e-01 -1.006686538457870483e-01 1.952632218599319458e-01 -1.361624747514724731e-01 4.082637727260589600e-01 2.053443491458892822e-01 2.215426266193389893e-01
-1.131185442209243774e-01 -1.931903660297393799e-01 3.470049053430557251e-02 2.245833165943622589e-02 2.101261317729949951e-01 1.838460564613342285e-01 5.418102070689201355e-02 -1.238265782594680786e-01 -7.629091292619705200e-02 -1.832905709743499756e-01 -3.638623058795928955e-01 -7.701222598552703857e-02 -1.749280840158462524e-01 -4.550802335143089294e-02 1.277538854628801346e-02 -1.448740065097808838e-01 -4.572747051715850830e-01 5.836644023656845093e-02 2.433730065822601318e-01 5.883439257740974426e-02 -2.342181839048862457e-02 -6.302680075168609619e-02 1.282973736524581909e-01 5.013185739517211914e-02 -3.116384381428360939e-03 4.300787299871444702e-02 -2.197691611945629120e-02 1.875797361135482788e-01 -2.083134204149246216e-01 2.506779432296752930e-01 1.964310556650161743e-01 3.732915222644805908e-01
2.149391919374465942e-02 2.346892608329653740e-03 2.464750707149505615e-01 -9.990457445383071899e-02 9.831414371728897095e-02 -2.689371258020401001e-02 -3.498606681823730469e-01 1.042194664478302002e-01 -5.580618232488632202e-02 1.705966442823410034e-01 7.216142863035202026e-02 -1.804095506668090820e-01 -3.501516282558441162e-01 -1.942244768142700195e-01 -2.807294018566608429e-03 7.928360998630523682e-02 -1.213899850845336914e-01 6.264002621173858643e-02 2.408198826014995575e-02 8.730058558285236359e-03 -4.484688118100166321e-02 1.575123332440853119e-02 3.710971027612686157e-02 -3.503029644489288330e-01 3.122782148420810699e-02 -2.700583077967166901e-02 2.220662534236907959e-01 3.828080594539642334e-01 -1.307948771864175797e-02 1.864249557256698608e-01 3.006022870540618896e-01 2.829166650772094727e-01
-1.191632971167564392e-01 -8.131854981184005737e-02 2.705333530902862549e-01 -1.383133083581924438e-01 1.585926264524459839e-01 3.638410195708274841e-02 3.071101941168308258e-02 2.702223602682352066e-03 3.681288063526153564e-01 -9.413187205791473389e-02 -2.326991260051727295e-01 -1.562086939811706543e-01 1.332018896937370300e-02 -1.811833381652832031e-01 -9.811882674694061279e-02 1.947187036275863647e-01 -6.956409662961959839e-02 -5.835059285163879395e-02 -3.820057511329650879e-01 -1.764765568077564240e-02 -2.861281111836433411e-02 2.605295777320861816e-01 2.753135189414024353e-02 -2.993462681770324707e-01 1.403800547122955322e-01 -2.494475692510604858e-01 6.494725495576858521e-02 1.596636772155761719e-01 -1.602049022912979126e-01 4.411773011088371277e-02 2.362929135560989380e-01 -2.175631076097488403e-01
-7.604142278432846069e-02 -6.738996505737304688e-02 3.873535990715026855e-01 1.411892175674438477e-01 -1.116144359111785889e-01 3.647462427616119385e-01 6.955897063016891479e-02 2.008915133774280548e-02 8.873170008882880211e-04 1.110314503312110901e-01 -1.420934349298477173e-01 -3.487433791160583496e-01 -1.222058534622192383e-01 -7.193895429372787476e-02 2.892129719257354736e-01 -3.545445203781127930e-02 2.944875322282314301e-02 -8.103112131357192993e-02 1.870030164718627930e-01 1.667895019054412842e-01 1.053007096052169800e-01 2.232088893651962280e-01 1.271378546953201294e-01 1.165013294667005539e-02 2.196329087018966675e-01 -2.853350713849067688e-02 -8.312439545989036560e-03 3.183123767375946045e-01 -2.731091976165771484e-01 9.905874729156494141e-02 1.335106492042541504e-01 -9.851023554801940918e-02
1.972015388309955597e-02 2.276210114359855652e-02 1.920244544744491577e-01 4.402355756610631943e-03 -9.244377166032791138e-02 9.471675753593444824e-02 1.585736572742462158e-01 2.832429707050323486e-01 2.198214083909988403e-01 1.488903611898422241e-01 4.404820129275321960e-02 -5.752944201231002808e-02 -3.867588937282562256e-01 2.266535349190235138e-02 -1.216443404555320740e-01 -4.385436698794364929e-02 -2.169107198715209961e-01 -3.990917652845382690e-02 -8.098277449607849121e-02 1.482420563697814941e-01 -9.796870499849319458e-02 4.688597023487091064e-01 -1.422509402036666870e-01 -3.114648759365081787e-01 3.464492037892341614e-02 1.147578805685043335e-01 2.551284134387969971e-01 1.644699722528457642e-01 -3.716160776093602180e-03 9.532973170280456543e-02 2.180923223495483398e-01 -9.863275289535522461e-02
-1.513725966215133667e-01 -1.698933541774749756e-02 1.325363069772720337e-01 -1.510453596711158752e-02 2.479661852121353149e-01 1.582776159048080444e-01 3.048216998577117920e-01 2.242316305637359619e-01 -4.765923693776130676e-02 1.496955007314682007e-01 -7.791982032358646393e-03 -2.310503125190734863e-01 -2.589924037456512451e-01 -2.050023823976516724e-01 -2.532739341259002686e-01 -1.302081495523452759e-01 -2.764259576797485352e-01 -2.162692323327064514e-02 2.191083319485187531e-02 -1.062946468591690063e-01 1.022349894046783447e-01 -2.267646789550781250e-02 -1.248762980103492737e-01 -2.879384756088256836e-01 1.417094320058822632e-01 -9.528516232967376709e-02 -3.460072353482246399e-02 2.936045825481414795e-01 2.559211850166320801e-01 2.678160667419433594e-01 -2.570030279457569122e-02 -9.147983789443969727e-02
6.624533236026763916e-02 2.208954654633998871e-02 3.026724457740783691e-01 1.011312007904052734e-01 5.928125232458114624e-02 8.475726097822189331e-02 -1.566938161849975586e-01 2.466002106666564941e-01 -2.444142661988735199e-02 -6.167050451040267944e-02 -2.692592442035675049e-01 -2.351811975240707397e-01 -7.359009468927979469e-04 -2.060838341712951660e-01 1.711191684007644653e-01 1.317023485898971558e-01 1.848048567771911621e-01 -1.770245432853698730e-01 1.548990905284881592e-01 5.297224968671798706e-03 6.673952937126159668e-02 3.665106594562530518e-01 7.289928197860717773e-02 -3.136473894119262695e-02 2.401481419801712036e-01 -4.800221323966979980e-02 3.770382106304168701e-01 7.228483259677886963e-02 -7.357314974069595337e-02 9.454441815614700317e-02 9.391158819198608398e-02 3.328503668308258057e-01
1.170150935649871826e-02 -4.940393939614295959e-02 3.677007853984832764e-01 1.697629988193511963e-01 4.745048936456441879e-03 2.472159415483474731e-01 8.621242642402648926e-02 -8.821319788694381714e-02 -2.405882477760314941e-01 2.412669062614440918e-01 6.631503254175186157e-02 -2.032120078802108765e-01 2.818976901471614838e-02 -3.445981144905090332e-01 -9.297627210617065430e-02 4.938015714287757874e-02 -4.279686510562896729e-01 3.342357650399208069e-02 -1.620330959558486938e-01 -4.639647528529167175e-02 -7.750260084867477417e-02 2.036298215389251709e-01 1.337890885770320892e-02 -1.338293403387069702e-01 9.288249164819717407e-02 -2.764243781566619873e-01 -4.300650034565478563e-04 9.956718981266021729e-02 -4.125693812966346741e-02 2.534949481487274170e-01 1.079298555850982666e-01 -1.176058277487754822e-01
-2.052528969943523407e-02 -2.331995815038681030e-01 2.242815345525741577e-01 8.317323029041290283e-02 1.363780349493026733e-01 1.354021430015563965e-01 2.486292570829391479e-01 -1.647347025573253632e-02 -2.854457795619964600e-01 -9.297949075698852539e-02 8.145545423030853271e-02 -1.522806137800216675e-01 5.763902142643928528e-02 7.687467336654663086e-02 -4.028052836656570435e-02 -3.857307508587837219e-02 -2.916142158210277557e-02 2.586722671985626221e-01 -8.832642436027526855e-02 -1.367129832506179810e-01 -1.058876421302556992e-02 5.101846456527709961e-01 -9.879469871520996094e-02 -2.414425313472747803e-01 8.715436607599258423e-02 -3.416832387447357178e-01 -1.697754487395286560e-02 1.212320923805236816e-01 -2.838116288185119629e-01 -7.352473586797714233e-02 -2.098100259900093079e-02 9.073022007942199707e-02
-4.746457189321517944e-02 -1.240638867020606995e-01 4.097242057323455811e-01 -4.649993032217025757e-03 -8.072911761701107025e-03 1.094828248023986816e-01 -1.383962482213973999e-01 2.124727219343185425e-01 -1.844318360090255737e-01 2.402911661192774773e-03 -2.803273685276508331e-02 -1.145096719264984131e-01 -1.934449076652526855e-01 -2.440170794725418091e-01 -5.262842774391174316e-02 1.321136206388473511e-01 1.061752215027809143e-01 -1.740070618689060211e-02 -9.780585765838623047e-02 -1.390813738107681274e-01 4.891066625714302063e-02 3.419182030484080315e-03 -3.104840638116002083e-03 -3.389567136764526367e-01 -6.219447404146194458e-02 -3.632296249270439148e-02 2.765632271766662598e-01 4.932441413402557373e-01 -2.249120026826858521e-01 1.342213004827499390e-01 4.638437554240226746e-02 1.396217197179794312e-01
-1.388203054666519165e-01 1.051716804504394531e-01 -3.453237935900688171e-02 3.572962284088134766e-01 5.999588593840599060e-02 -7.133299112319946289e-02 2.499137669801712036e-01 -1.121261939406394958e-01 1.576392054557800293e-01 5.113209411501884460e-02 -1.371300220489501953e-01 -3.304353654384613037e-01 -2.364716380834579468e-01 -2.063678950071334839e-01 -1.298364847898483276e-01 -1.643641442060470581e-01 -1.720436662435531616e-01 6.803038064390420914e-03 -5.960681475698947906e-03 9.486593306064605713e-02 7.825189828872680664e-02 2.134464085102081299e-01 -9.351730346679687500e-03 3.712472692131996155e-02 3.157601654529571533e-01 1.540770083665847778e-01 1.830954551696777344e-01 6.804343312978744507e-02 -4.568227380514144897e-02 4.233299493789672852e-01 1.562231928110122681e-01 1.156099699437618256e-02
-1.305207312107086182e-01 -3.583808988332748413e-02 2.655969560146331787e-01 -1.929399520158767700e-01 2.167873233556747437e-01 3.294789791107177734e-01 1.306756138801574707e-01 -1.571489721536636353e-01 -4.268875718116760254e-02 -1.315552145242691040e-01 5.071080848574638367e-02 -1.414254009723663330e-01 -6.993278861045837402e-02 -2.141082286834716797e-01 2.337530553340911865e-01 -3.656165301799774170e-02 -2.660455405712127686e-01 -1.345982253551483154e-01 -1.698439121246337891e-01 -9.939180314540863037e-02 -4.149554669857025146e-02 2.098681479692459106e-01 2.235196977853775024e-01 -1.066569164395332336e-01 1.688274294137954712e-01 8.843354880809783936e-02 2.657780051231384277e-01 1.258429735898971558e-01 -3.668943941593170166e-01 -1.021044850349426270e-01 -6.720462441444396973e-02 1.452539563179016113e-01
-1.787485629320144653e-01 6.232812628149986267e-02 2.239166051149368286e-01 1.902846619486808777e-02 3.329934552311897278e-02 3.775563091039657593e-02 -3.077262453734874725e-02 5.118966475129127502e-02 1.589479148387908936e-01 -2.148237675428390503e-01 6.250592879951000214e-03 -2.574972808361053467e-01 5.134583637118339539e-02 -2.736866474151611328e-01 -5.840501561760902405e-02 -1.611893177032470703e-01 -3.520437479019165039e-01 -2.440948970615863800e-02 5.265506356954574585e-02 3.198944032192230225e-02 6.313704699277877808e-02 4.823493363801389933e-04 -4.477650523185729980e-01 -3.437137976288795471e-02 1.669926643371582031e-01 -3.259394317865371704e-02 2.058324366807937622e-01 3.875180482864379883e-01 -1.613036692142486572e-01 2.674111127853393555e-01 9.774950891733169556e-02 1.770733296871185303e-02
5.235835909843444824e-02 -7.930366694927215576e-02 4.085430130362510681e-02 -9.484101086854934692e-02 3.740207850933074951e-01 -9.767071157693862915e-02 1.879260689020156860e-01 2.162096947431564331e-01 -8.133578300476074219e-02 9.867659956216812134e-02 1.122695058584213257e-01 -2.382913082838058472e-01 -6.448973715305328369e-02 -8.382093161344528198e-02 5.018079187721014023e-03 -1.430558264255523682e-01 -1.049101501703262329e-01 -4.583045840263366699e-02 -3.333118557929992676e-02 -3.277065753936767578e-01 2.641088962554931641e-01 5.199387073516845703e-01 -1.475218981504440308e-01 1.549012120813131332e-02 -2.193252556025981903e-02 -1.808895915746688843e-01 2.250716555863618851e-03 1.335957646369934082e-01 2.601236999034881592e-01 1.045282781124114990e-01 1.236854940652847290e-01 5.245704948902130127e-02
-2.973413653671741486e-02 2.040514349937438965e-02 1.335461884737014771e-01 1.004976332187652588e-01 3.599427267909049988e-02 1.709516197443008423e-01 1.751128882169723511e-01 9.921857714653015137e-02 8.444244414567947388e-02 1.931889802217483521e-01 -2.505795657634735107e-01 -3.627115190029144287e-01 -2.276564761996269226e-02 -4.478641152381896973e-01 -2.106158137321472168e-01 6.159509345889091492e-02 -1.546604186296463013e-01 -9.722214937210083008e-02 -5.049610510468482971e-02 -1.240362040698528290e-02 9.047868102788925171e-02 5.899532139301300049e-02 -5.088318884372711182e-02 1.063395440578460693e-01 9.333301335573196411e-02 -3.736165463924407959e-01 7.932085543870925903e-02 3.678901195526123047e-01 2.625623345375061035e-02 2.430093288421630859e-01 -1.811086013913154602e-02 -5.876774899661540985e-03
1.210329383611679077e-01 -2.961834669113159180e-01 1.173604279756546021e-01 6.883833557367324829e-02 -1.586398808285593987e-03 -3.971173614263534546e-02 2.754039764404296875e-01 1.854150891304016113e-01 1.182636991143226624e-01 -3.532336354255676270e-01 5.896419286727905273e-02 -1.506760120391845703e-01 -1.506687551736831665e-01 -2.254998683929443359e-02 -2.961056828498840332e-01 -1.466679424047470093e-01 -6.850594189018011093e-03 2.451404780149459839e-01 -1.688485443592071533e-01 -8.335985988378524780e-02 1.322379559278488159e-01 1.267853677272796631e-01 -2.711137570440769196e-02 -2.008025646209716797e-01 2.328331395983695984e-02 7.400773465633392334e-02 2.666566520929336548e-02 1.220906153321266174e-01 -2.586983740329742432e-01 3.749261796474456787e-01 2.590193450450897217e-01 -5.940417945384979248e-02
-2.653993666172027588e-03 4.969971626996994019e-02 3.596060350537300110e-02 3.358009085059165955e-02 2.816949971020221710e-02 2.669779360294342041e-01 2.366510927677154541e-01 -3.888522833585739136e-02 4.512188434600830078e-01 -1.770043820142745972e-01 -5.291032046079635620e-02 4.115299135446548462e-02 -1.225484237074851990e-01 -1.876093298196792603e-01 3.459221124649047852e-02 -3.447261452674865723e-01 -2.438343316316604614e-01 -2.106992751359939575e-01 -6.492561101913452148e-02 6.457601487636566162e-02 -4.094224423170089722e-02 2.927165031433105469e-01 -1.345307379961013794e-01 -3.116047978401184082e-01 2.199920359998941422e-03 3.848078474402427673e-02 1.051168739795684814e-01 9.136247634887695312e-02 1.153748854994773865e-02 2.993308603763580322e-01 1.735771298408508301e-01 1.766472309827804565e-02
-2.655391395092010498e-01 -1.345882564783096313e-01 2.661738395690917969e-01 -7.431250065565109253e-02 1.062394119799137115e-02 2.305834181606769562e-02 1.732505261898040771e-01 1.549728959798812866e-01 -2.020143866539001465e-01 1.200983747839927673e-01 -2.232449799776077271e-01 -9.596706926822662354e-02 7.131808251142501831e-02 -1.053320616483688354e-01 -9.639976918697357178e-02 -2.826490402221679688e-01 -1.851538121700286865e-01 -9.807451814413070679e-02 1.664619892835617065e-01 1.159278377890586853e-01 2.525320649147033691e-01 2.170400023460388184e-01 3.853357955813407898e-02 -4.009724855422973633e-01 2.663381397724151611e-01 5.848934873938560486e-02 7.402923703193664551e-02 -5.456065759062767029e-02 -7.401185110211372375e-03 7.118380814790725708e-02 6.274173408746719360e-02 3.325908184051513672e-01
2.245453745126724243e-01 -1.716753095388412476e-01 1.988231986761093140e-01 1.683204770088195801e-01 -9.253375232219696045e-02 6.815911084413528442e-02 8.972634375095367432e-02 2.724554855376482010e-03 6.315772235393524170e-02 -1.432774066925048828e-01 2.176966518163681030e-01 -2.893312871456146240e-01 -3.602835237979888916e-01 -6.338534504175186157e-02 -1.035141125321388245e-01 -9.724100679159164429e-02 -2.575577497482299805e-01 -9.680619090795516968e-02 -2.284434437751770020e-02 8.722443133592605591e-02 2.115175873041152954e-01 1.706012189388275146e-01 -1.418147087097167969e-01 -2.444061785936355591e-01 -1.055890023708343506e-01 -2.005052268505096436e-01 -1.214928627014160156e-01 2.981554865837097168e-01 -3.890851512551307678e-02 9.518226981163024902e-02 3.431561589241027832e-01 2.230800129473209381e-02
-3.702948987483978271e-01 -1.785637736320495605e-01 2.821182608604431152e-01 -9.067265689373016357e-02 -2.446638047695159912e-02 -1.346689313650131226e-01 2.045426517724990845e-01 1.396167725324630737e-01 -2.602654099464416504e-01 -9.147599339485168457e-02 -3.111123442649841309e-01 -2.156701683998107910e-01 1.167231127619743347e-01 -2.370107471942901611e-01 6.389967352151870728e-02 -1.400203853845596313e-01 -1.268136650323867798e-01 -7.573790848255157471e-02 1.094440817832946777e-01 -1.115255877375602722e-01 4.334060102701187134e-02 2.880103290081024170e-01 2.969623310491442680e-03 -2.054295986890792847e-01 3.774519637227058411e-02 9.807007759809494019e-02 1.914809644222259521e-01 3.159187138080596924e-01 -1.170677617192268372e-01 8.268831670284271240e-02 -4.228877648711204529e-02 -8.430065959692001343e-02
1.356869041919708252e-01 -1.267675161361694336e-01 1.087110117077827454e-01 -1.328171938657760620e-01 1.168015897274017334e-01 1.989933699369430542e-01 3.933834284543991089e-02 1.633605211973190308e-01 -3.142215311527252197e-01 -2.912920713424682617e-02 5.525453388690948486e-02 4.151808470487594604e-02 -1.009081527590751648e-01 1.836670935153961182e-01 -7.070357352495193481e-02 -9.009253978729248047e-02 -1.038558334112167358e-01 1.869744621217250824e-02 -1.245486661791801453e-01 -5.711105465888977051e-02 1.687684357166290283e-01 5.022854208946228027e-01 -1.123316958546638489e-01 -2.901891469955444336e-01 1.372068971395492554e-01 -2.670718431472778320e-01 -2.767581492662429810e-02 3.428591787815093994e-01 -1.224031597375869751e-01 1.607230007648468018e-01 1.639620363712310791e-01 -9.753089398145675659e-02
-1.141413971781730652e-01 -7.616410404443740845e-02 1.145422160625457764e-01 4.350202530622482300e-02 3.676193766295909882e-03 2.688540816307067871e-01 -1.036732830107212067e-02 3.045966625213623047e-01 1.896296739578247070e-01 -9.579037874937057495e-02 3.749701380729675293e-02 -2.055113166570663452e-01 -2.663550078868865967e-01 -1.657442450523376465e-01 -1.161722540855407715e-01 -1.161119565367698669e-01 3.326811268925666809e-02 -4.631767421960830688e-02 -1.852705329656600952e-02 -6.055962666869163513e-02 -7.993932068347930908e-02 2.829439938068389893e-01 2.033884674310684204e-01 2.747850120067596436e-01 1.304464936256408691e-01 -2.495116740465164185e-01 3.786655068397521973e-01 3.307797610759735107e-01 -2.499083988368511200e-02 1.190226748585700989e-01 1.141816526651382446e-01 1.277411878108978271e-01
4.550053179264068604e-02 -2.193418294191360474e-01 8.559903502464294434e-02 2.057301700115203857e-01 7.285424321889877319e-02 1.255216151475906372e-01 4.373494088649749756e-01 2.251852899789810181e-01 -2.400303073227405548e-02 6.253978610038757324e-02 7.487104833126068115e-02 -9.452921897172927856e-02 -1.417763382196426392e-01 -6.261222809553146362e-02 5.160988867282867432e-02 7.566844671964645386e-02 1.053470224142074585e-01 -1.621605008840560913e-01 3.936767950654029846e-02 -1.382654905319213867e-01 9.319242835044860840e-02 3.880661725997924805e-01 1.525850296020507812e-01 -4.181237146258354187e-02 1.629626899957656860e-01 2.739743292331695557e-01 2.660644054412841797e-01 -6.096626818180084229e-02 -2.375377863645553589e-01 7.393424957990646362e-02 3.184000253677368164e-01 6.256843358278274536e-02
-1.840825974941253662e-01 -4.192659258842468262e-02 2.643997371196746826e-01 -2.201138734817504883e-01 1.887997090816497803e-01 7.244643568992614746e-02 -7.228226214647293091e-02 3.332894742488861084e-01 -4.166064411401748657e-02 -3.975244238972663879e-02 -2.958780229091644287e-01 -1.293605268001556396e-01 -8.368331193923950195e-02 -1.874498836696147919e-02 -1.738477200269699097e-01 2.492933571338653564e-01 -4.303799867630004883e-01 4.177406430244445801e-02 3.606045618653297424e-02 -1.370833516120910645e-01 1.530787497758865356e-01 1.589746773242950439e-01 -1.393605470657348633e-01 -3.412766009569168091e-02 1.633158512413501740e-02 -1.670420318841934204e-01 -1.237760633230209351e-01 1.245388537645339966e-01 1.478862166404724121e-01 1.753683388233184814e-01 3.026252985000610352e-01 -4.378197714686393738e-02
6.373701244592666626e-02 -4.003637135028839111e-01 4.056343734264373779e-01 6.939126551151275635e-02 1.038762629032135010e-01 2.127717584371566772e-01 -1.080567389726638794e-01 1.813885197043418884e-02 1.890257745981216431e-02 1.230863779783248901e-01 -2.228328585624694824e-01 -2.568617761135101318e-01 7.308140397071838379e-02 -1.362238377332687378e-01 1.532567888498306274e-01 -2.675401866436004639e-01 -1.915080398321151733e-01 -1.278439313173294067e-01 -5.425692349672317505e-02 -4.575394093990325928e-02 9.960397332906723022e-02 1.345667093992233276e-01 2.030876874923706055e-01 -3.002527952194213867e-01 -1.340772863477468491e-02 -5.365733429789543152e-02 -8.921284973621368408e-02 3.422170504927635193e-02 1.594182662665843964e-02 -1.321830600500106812e-01 4.784008860588073730e-02 3.137440085411071777e-01
1.153470352292060852e-01 -1.895130798220634460e-02 -1.477163434028625488e-01 -2.298366874456405640e-01 2.506124377250671387e-01 5.908428877592086792e-02 1.622096449136734009e-01 -1.253452301025390625e-01 -2.361436747014522552e-02 -8.523920178413391113e-02 -2.402247786521911621e-01 -3.073775470256805420e-01 -6.170537322759628296e-03 -9.434198588132858276e-02 -1.626277267932891846e-01 6.909679621458053589e-02 -1.670801490545272827e-01 3.010913543403148651e-02 -8.605656772851943970e-02 2.445024065673351288e-02 7.978204637765884399e-03 2.292085736989974976e-01 -2.415499836206436157e-01 -2.712560594081878662e-01 1.047679260373115540e-01 1.702104806900024414e-01 5.083236843347549438e-02 8.045596629381179810e-02 -1.353434771299362183e-01 2.183968424797058105e-01 4.224698543548583984e-01 2.972270250320434570e-01
-1.263799965381622314e-01 8.761698752641677856e-02 9.241158515214920044e-02 2.568091750144958496e-01 2.079114317893981934e-01 -4.252119362354278564e-02 -4.804026708006858826e-02 1.686942577362060547e-01 1.968087553977966309e-01 -1.265162676572799683e-01 -1.775551289319992065e-01 -2.715164721012115479e-01 1.604805737733840942e-01 -1.019954830408096313e-01 -3.182768821716308594e-01 -6.234449148178100586e-02 -1.425553858280181885e-01 2.099136076867580414e-02 -2.623637318611145020e-01 -2.975324168801307678e-02 1.170180290937423706e-01 8.877459168434143066e-02 1.072831004858016968e-01 1.727395355701446533e-01 1.719821244478225708e-02 -3.853895515203475952e-02 2.555682361125946045e-01 3.153342902660369873e-01 -6.804426014423370361e-02 6.925988197326660156e-02 2.337236404418945312e-01 3.751499056816101074e-01
2.242392674088478088e-02 6.585494428873062134e-02 3.709069490432739258e-01 -3.870842605829238892e-02 1.721613556146621704e-01 9.133958071470260620e-02 3.959588408470153809e-01 -1.975706815719604492e-01 1.065683215856552124e-01 -6.181772053241729736e-02 1.335934847593307495e-01 -3.837171569466590881e-02 -1.068252921104431152e-01 -1.114887371659278870e-01 -2.015389055013656616e-01 2.450539544224739075e-02 3.187675401568412781e-02 1.592376977205276489e-01 -1.211621314287185669e-01 1.527578569948673248e-02 9.657211601734161377e-02 3.591280803084373474e-02 9.242183715105056763e-02 -3.260739743709564209e-01 3.022481501102447510e-01 2.608780935406684875e-02 -3.192809969186782837e-02 2.474916130304336548e-01 3.608586266636848450e-02 3.245116174221038818e-01 2.997434139251708984e-01 7.212311774492263794e-02
2.135875402018427849e-03 -6.891725212335586548e-02 1.111003383994102478e-01 8.539802581071853638e-02 1.719153225421905518e-01 1.416230350732803345e-01 -5.245879665017127991e-02 3.143813088536262512e-02 1.045325547456741333e-01 -1.844441890716552734e-01 -4.829175770282745361e-01 -1.135962828993797302e-01 -8.217679709196090698e-02 -9.713406674563884735e-03 1.890035718679428101e-01 -2.486245185136795044e-01 -3.551892936229705811e-01 -9.172223508358001709e-02 3.828107565641403198e-02 -1.784046143293380737e-01 -1.003892123699188232e-01 2.054752781987190247e-02 -2.388252876698970795e-02 -2.889749035239219666e-02 5.466987192630767822e-02 2.151930145919322968e-02 -7.970194518566131592e-02 1.325746625661849976e-01 -5.071430653333663940e-02 2.988629937171936035e-01 1.072368398308753967e-01 4.650490283966064453e-01
-2.109178341925144196e-02 -2.778402566909790039e-01 1.252865195274353027e-01 8.192074298858642578e-02 -1.273934170603752136e-02 3.175219148397445679e-02 -3.829670697450637817e-02 2.833452224731445312e-01 1.839200407266616821e-01 1.486878097057342529e-01 -8.130063116550445557e-02 -4.050633907318115234e-01 -1.447770595550537109e-01 1.621930487453937531e-02 -1.979548633098602295e-01 1.884688884019851685e-01 -1.191275790333747864e-01 4.630354419350624084e-02 6.965056806802749634e-02 2.077232487499713898e-02 -1.674890071153640747e-01 1.259441226720809937e-01 1.068890243768692017e-01 -3.121057152748107910e-01 -1.384785119444131851e-02 -3.390325903892517090e-01 -1.287423074245452881e-02 9.281373023986816406e-02 -9.499774128198623657e-02 -7.320483773946762085e-02 4.220807850360870361e-01 6.050763651728630066e-02
-2.522369027137756348e-01 -3.184641525149345398e-02 3.809563517570495605e-01 7.213873416185379028e-02 6.287249177694320679e-02 1.140751391649246216e-01 2.852233871817588806e-02 2.114486694335937500e-01 6.365064531564712524e-02 5.028850957751274109e-02 -1.496782600879669189e-01 -2.902359236031770706e-03 -2.107302993535995483e-01 1.475578844547271729e-01 3.763189613819122314e-01 1.938279718160629272e-02 -2.889120578765869141e-02 9.220824576914310455e-03 -7.112339138984680176e-03 -2.971045114099979401e-02 9.335362911224365234e-02 1.410436481237411499e-01 1.274866610765457153e-01 -1.031230762600898743e-01 5.234735086560249329e-02 -5.265608429908752441e-02 3.108913302421569824e-01 4.021217226982116699e-01 1.172011252492666245e-02 3.085882663726806641e-01 2.376293241977691650e-01 1.110284551978111267e-01
1.712316870689392090e-01 -1.286424398422241211e-01 2.130718231201171875e-01 1.011330187320709229e-01 1.699266768991947174e-02 2.387843728065490723e-01 -8.543208241462707520e-02 2.020937055349349976e-01 -5.723926424980163574e-02 9.076938033103942871e-02 -1.572939902544021606e-01 -2.490692287683486938e-01 3.585726767778396606e-02 -1.317811459302902222e-01 2.931761443614959717e-01 6.587489694356918335e-02 -1.164730265736579895e-01 3.018219023942947388e-02 2.011710107326507568e-01 2.698143422603607178e-01 -1.447635591030120850e-01 3.498643040657043457e-01 8.308662474155426025e-02 -5.474103987216949463e-02 7.227345556020736694e-02 -5.776539072394371033e-02 3.825299739837646484e-01 1.094779670238494873e-01 -1.357172727584838867e-01 1.543890535831451416e-01 -6.247056648135185242e-02 3.029511272907257080e-01
-1.639888435602188110e-02 -1.103895753622055054e-01 -1.602958887815475464e-01 -1.468267440795898438e-01 3.467844724655151367e-01 7.772129029035568237e-02 1.261935532093048096e-01 1.130621954798698425e-01 -6.795017421245574951e-02 -3.164652884006500244e-01 -1.146895214915275574e-01 -3.263802230358123779e-01 -3.773047355934977531e-03 3.049801103770732880e-02 -3.661607503890991211e-01 1.616167873144149780e-01 -1.232734695076942444e-01 -1.146571594290435314e-03 -1.175326779484748840e-01 -1.863165199756622314e-01 -1.098020374774932861e-01 2.516112625598907471e-01 9.020169265568256378e-03 -3.058894723653793335e-02 2.238704711198806763e-01 -8.924560248851776123e-02 -1.110870465636253357e-01 2.419299185276031494e-01 2.704207599163055420e-02 2.342597097158432007e-01 2.315962761640548706e-01 1.462705880403518677e-01
-1.035235151648521423e-01 -2.380265593528747559e-01 3.602181971073150635e-01 1.114833075553178787e-02 4.088584482669830322e-01 -5.922317132353782654e-02 -1.218282356858253479e-01 2.269006222486495972e-01 8.927214890718460083e-02 -4.251710325479507446e-02 -2.026895433664321899e-01 -9.388002753257751465e-02 1.529012471437454224e-01 -9.010540693998336792e-02 8.340183645486831665e-02 -3.225181102752685547e-01 -4.400600194931030273e-01 3.748519346117973328e-02 8.743496239185333252e-02 -1.772787421941757202e-01 1.805476960726082325e-03 1.778724938631057739e-01 -6.966285407543182373e-02 6.858825683593750000e-02 1.598272621631622314e-01 3.010973148047924042e-02 5.083743855357170105e-02 4.021718725562095642e-02 -4.477656260132789612e-02 1.473798602819442749e-01 -7.208237051963806152e-02 1.693995594978332520e-01
2.532360255718231201e-01 -1.011629924178123474e-01 9.200161695480346680e-02 9.088353812694549561e-02 2.953051924705505371e-01 1.104744747281074524e-01 2.061689049005508423e-01 9.867545962333679199e-02 -1.826124824583530426e-02 1.646807342767715454e-01 -2.694785222411155701e-02 -4.046115875244140625e-01 -1.407437473535537720e-01 -3.355663642287254333e-02 -7.950471341609954834e-02 -1.355342566967010498e-02 -1.375321894884109497e-01 7.620270550251007080e-02 -6.314118206501007080e-02 1.140965223312377930e-01 -5.813550949096679688e-02 2.391180247068405151e-01 8.477307856082916260e-02 5.234597995877265930e-02 4.181008636951446533e-01 -9.685267508029937744e-02 1.757109165191650391e-01 1.652993410825729370e-01 1.446641888469457626e-02 6.263364106416702271e-02 -2.704026699066162109e-01 3.257060348987579346e-01
-4.524730518460273743e-02 -2.017625421285629272e-01 5.274875834584236145e-02 -2.819243967533111572e-01 -5.890654772520065308e-02 1.812271028757095337e-01 -1.056344434618949890e-02 -2.954773977398872375e-02 -2.070246636867523193e-01 -2.182926833629608154e-01 -1.601011902093887329e-01 -3.428795635700225830e-01 -8.726292848587036133e-02 2.882769405841827393e-01 -6.012818589806556702e-02 1.291972491890192032e-02 -2.131853848695755005e-01 -1.115180999040603638e-01 7.128391414880752563e-02 -7.167833298444747925e-02 -6.251186877489089966e-02 2.478944510221481323e-01 -1.689755916595458984e-01 -1.036256775259971619e-01 1.932853758335113525e-01 -8.923797309398651123e-02 1.832566969096660614e-02 8.248837292194366455e-02 -3.682277500629425049e-01 2.338932156562805176e-01 2.911548018455505371e-01 9.584832191467285156e-02
-2.217193096876144409e-01 -2.251846343278884888e-01 1.706300377845764160e-01 1.249524299055337906e-03 1.958631128072738647e-01 1.072561591863632202e-01 -7.994171231985092163e-02 -2.012409716844558716e-01 2.708202004432678223e-01 -4.118749871850013733e-02 -1.695009618997573853e-01 -6.912397593259811401e-02 -8.711758255958557129e-02 -1.041848212480545044e-02 1.117935627698898315e-01 2.281046807765960693e-01 -2.252085953950881958e-01 -7.900676131248474121e-02 -7.042461633682250977e-02 2.217500656843185425e-01 5.367890372872352600e-02 3.254772424697875977e-01 2.194109112024307251e-01 -1.578819304704666138e-01 2.265110611915588379e-02 -1.094907969236373901e-01 3.122269921004772186e-02 4.469897747039794922e-01 -1.692214906215667725e-01 2.291183024644851685e-01 -7.566181570291519165e-02 1.936451904475688934e-02
-6.308803707361221313e-02 -1.043953225016593933e-01 2.521378695964813232e-01 9.509539604187011719e-02 5.228391289710998535e-02 -6.338009983301162720e-02 -1.100897565484046936e-01 -2.140826359391212463e-02 3.697181940078735352e-01 5.292481184005737305e-02 -1.439683586359024048e-01 -1.004200801253318787e-01 -2.462072670459747314e-01 -1.837833970785140991e-01 -6.859935075044631958e-02 -2.163331955671310425e-02 -6.880793720483779907e-02 -4.964226856827735901e-02 -1.534569114446640015e-01 -3.070592135190963745e-02 2.630113065242767334e-01 3.634155169129371643e-02 -2.229033112525939941e-01 -1.421132981777191162e-01 9.442273527383804321e-02 1.045619882643222809e-02 2.929031848907470703e-01 3.065398633480072021e-01 -2.110997438430786133e-01 3.668501675128936768e-01 2.821986079216003418e-01 6.061034649610519409e-02
-3.457874059677124023e-02 -1.088167950510978699e-01 4.019727930426597595e-02 -1.583256125450134277e-01 2.345190197229385376e-01 -2.520911023020744324e-02 2.768186330795288086e-01 -6.230771169066429138e-02 -1.772102713584899902e-01 9.637790732085704803e-03 -2.296130806207656860e-01 -1.186761707067489624e-01 -1.304358839988708496e-01 -1.996029317378997803e-01 -1.376268628519028425e-04 -1.227570772171020508e-01 -3.834332227706909180e-01 8.879345655441284180e-02 2.655357122421264648e-01 2.937367744743824005e-02 -1.697026006877422333e-02 1.647283136844635010e-01 -1.734255552291870117e-01 -1.468272693455219269e-02 1.873209774494171143e-01 7.154081761837005615e-02 1.242716535925865173e-01 4.095674455165863037e-01 2.660304307937622070e-01 -4.974547118763439357e-05 1.875558309257030487e-02 2.745822966098785400e-01
-2.121124714612960815e-01 1.289747804403305054e-01 3.254985809326171875e-01 2.606644630432128906e-01 2.898939549922943115e-01 1.680331081151962280e-01 9.832451492547988892e-02 6.912505626678466797e-02 1.430290341377258301e-01 -1.572422385215759277e-01 6.881117075681686401e-02 5.583956465125083923e-02 -5.670886486768722534e-02 -2.208827249705791473e-02 -1.665082871913909912e-01 -7.996380329132080078e-02 5.293213203549385071e-02 1.117334961891174316e-01 6.014907266944646835e-03 3.170182555913925171e-02 -9.757282584905624390e-02 1.849128305912017822e-01 1.548916250467300415e-01 -2.984249591827392578e-01 1.968672126531600952e-01 7.342679798603057861e-02 -6.772145628929138184e-02 1.835410147905349731e-01 -1.070154458284378052e-02 3.986381590366363525e-01 3.313580453395843506e-01 -1.502144485712051392e-01
2.379067391157150269e-01 1.098129227757453918e-01 3.309806436300277710e-02 -3.496043384075164795e-02 2.103077322244644165e-01 2.306531220674514771e-01 1.900786012411117554e-01 5.683173611760139465e-02 -2.384749501943588257e-01 -5.263665691018104553e-02 -2.877692878246307373e-01 -4.677594900131225586e-01 9.512656927108764648e-02 -1.115741208195686340e-01 -1.172747276723384857e-02 -2.000857703387737274e-02 -9.863117337226867676e-02 1.063732802867889404e-01 -2.215811014175415039e-01 -1.603501737117767334e-01 -2.821902371942996979e-02 1.688298881053924561e-01 -2.036984860897064209e-01 -2.539058029651641846e-01 -5.983015894889831543e-02 1.772159188985824585e-01 2.968794479966163635e-02 -3.078279271721839905e-02 -2.358259558677673340e-01 1.136927083134651184e-01 2.381500452756881714e-01 1.255504190921783447e-01
-3.980589658021926880e-02 -2.490832656621932983e-01 1.483320295810699463e-01 3.483832255005836487e-02 2.845012545585632324e-01 1.089684888720512390e-01 2.461879402399063110e-01 9.547044336795806885e-02 -6.579550355672836304e-02 1.219331938773393631e-02 1.771895289421081543e-01 -2.040566504001617432e-01 -1.307499259710311890e-01 3.687867522239685059e-02 1.741507947444915771e-01 2.547537088394165039e-01 -3.608447499573230743e-03 3.637023270130157471e-01 -4.606208577752113342e-02 -3.992255777120590210e-02 1.103505771607160568e-02 4.422632157802581787e-01 -4.412563890218734741e-02 -2.848588526248931885e-01 9.681366384029388428e-02 -2.503608763217926025e-01 1.324213594198226929e-01 -1.047512218356132507e-01 -1.179798468947410583e-01 1.695069521665573120e-01 -3.523542359471321106e-02 -1.220998726785182953e-02
-2.552340030670166016e-01 -3.138298168778419495e-02 2.237049788236618042e-01 -7.063283771276473999e-02 1.586250364780426025e-01 -1.133008897304534912e-01 2.525781095027923584e-01 -3.403130918741226196e-02 -2.303721904754638672e-01 7.629729807376861572e-02 -4.078540503978729248e-01 -3.205851018428802490e-01 1.876335963606834412e-02 -3.105548322200775146e-01 -2.512056566774845123e-02 -1.592814326286315918e-01 -1.380107998847961426e-01 -1.646812111139297485e-01 2.376803308725357056e-01 1.116165518760681152e-01 4.719873145222663879e-02 2.066744863986968994e-01 -2.238491177558898926e-02 -2.773775756359100342e-01 2.391527593135833740e-01 4.328335076570510864e-02 3.474529460072517395e-02 1.272971630096435547e-01 -7.871725410223007202e-02 5.844385549426078796e-02 -3.853099048137664795e-02 1.888982224045321345e-04
8.134711533784866333e-02 1.162700951099395752e-01 1.846906542778015137e-01 1.073537692427635193e-01 2.819913029670715332e-01 -2.085178643465042114e-01 1.799775809049606323e-01 2.209223657846450806e-01 2.182452194392681122e-02 -2.755558863282203674e-02 -5.025391280651092529e-02 -2.103437930345535278e-01 4.318188503384590149e-02 -1.110679581761360168e-01 -1.706192642450332642e-01 -7.510164380073547363e-02 -1.539019495248794556e-01 -8.569169044494628906e-02 1.574774086475372314e-01 -2.564381361007690430e-01 1.540226042270660400e-01 1.862888932228088379e-01 -1.486349999904632568e-01 -3.783237934112548828e-02 -1.041256636381149292e-01 -1.538828760385513306e-01 -1.533890366554260254e-01 4.548627436161041260e-01 8.173372596502304077e-02 2.725790441036224365e-01 2.757645249366760254e-01 -8.694019913673400879e-02
1.221661493182182312e-01 2.432434586808085442e-03 1.719456911087036133e-01 4.046586155891418457e-02 1.970016509294509888e-01 2.721699774265289307e-01 1.089672148227691650e-01 4.207373857498168945e-01 -5.988526972942054272e-04 1.343566626310348511e-01 -9.043969959020614624e-02 -9.854379296302795410e-02 -3.630069270730018616e-02 -1.702139824628829956e-01 -2.932528853416442871e-01 3.186558932065963745e-02 -1.065975874662399292e-01 4.126366600394248962e-02 5.925462394952774048e-02 1.047866269946098328e-01 4.175445996224880219e-03 4.005460068583488464e-03 1.621812261873856187e-04 -1.985245048999786377e-01 -1.615204475820064545e-02 -2.786916196346282959e-01 1.465067714452743530e-01 5.442953705787658691e-01 -2.007806487381458282e-02 1.863204836845397949e-01 2.037405781447887421e-02 2.556522749364376068e-02
-8.142070844769477844e-03 -1.731321811676025391e-01 3.287436068058013916e-02 1.151280105113983154e-02 -2.611470595002174377e-02 1.601701080799102783e-01 -5.020014941692352295e-02 1.987163871526718140e-01 1.280019134283065796e-01 9.041360765695571899e-02 -3.411948308348655701e-02 -4.542399942874908447e-01 1.528698354959487915e-01 -1.661745309829711914e-01 -1.642556190490722656e-01 -7.929859310388565063e-02 -1.948814652860164642e-02 2.140122838318347931e-02 1.904638707637786865e-01 -3.284020423889160156e-01 1.280716508626937866e-01 6.963647902011871338e-02 4.720328003168106079e-02 -2.684775292873382568e-01 -7.418673485517501831e-02 -2.729651331901550293e-01 -7.391501218080520630e-02 2.666013836860656738e-01 -1.006059199571609497e-01 4.106847643852233887e-01 8.982434868812561035e-02 1.284893881529569626e-02
1.723403297364711761e-02 9.400548040866851807e-02 2.269293740391731262e-02 2.253342717885971069e-01 2.154294550418853760e-01 2.376089543104171753e-01 1.238126754760742188e-01 -1.656519025564193726e-01 -1.622926257550716400e-02 -8.227666467428207397e-02 1.223772391676902771e-01 -2.182313352823257446e-01 -1.953176409006118774e-01 -3.965471684932708740e-02 -1.630242913961410522e-01 1.755621433258056641e-01 -2.070080041885375977e-01 -9.908128529787063599e-02 2.130526751279830933e-01 1.866614222526550293e-01 2.245405502617359161e-02 3.554144203662872314e-01 2.690094113349914551e-01 -2.676614820957183838e-01 2.740587592124938965e-01 -6.483729183673858643e-02 2.933349907398223877e-01 1.045951768755912781e-01 -4.632189869880676270e-02 -1.251245141029357910e-01 1.590731292963027954e-01 -6.358939409255981445e-02
-7.310813665390014648e-02 -1.299318224191665649e-01 6.728972494602203369e-02 2.847245037555694580e-01 2.308947406709194183e-02 5.939434841275215149e-02 -2.197298780083656311e-02 7.851253449916839600e-02 1.138290688395500183e-01 7.947620749473571777e-02 1.229428425431251526e-01 -2.417562752962112427e-01 -2.718071937561035156e-01 -2.266128957271575928e-01 -7.330086082220077515e-02 -1.192552223801612854e-01 1.906597986817359924e-02 4.512110725045204163e-02 -3.265714049339294434e-01 -6.241417303681373596e-02 6.446344405412673950e-02 2.485379576683044434e-01 -9.885296225547790527e-02 -2.606799304485321045e-01 3.135482966899871826e-01 -5.997614562511444092e-02 7.321482896804809570e-02 2.105077961459755898e-03 6.460998952388763428e-02 1.310280412435531616e-01 5.051439404487609863e-01 -5.850720033049583435e-02
2.207320630550384521e-01 1.529083214700222015e-02 1.619886606931686401e-02 1.876760572195053101e-01 2.325483560562133789e-01 8.382405340671539307e-02 1.733430474996566772e-01 -1.242421753704547882e-02 -7.224005460739135742e-02 -9.263934940099716187e-02 -9.814970195293426514e-02 -1.995438188314437866e-01 -2.431950718164443970e-01 -1.362712383270263672e-01 -4.426463842391967773e-01 -2.180503308773040771e-02 8.125427179038524628e-03 2.082697860896587372e-02 1.266968846321105957e-01 2.716084718704223633e-01 -7.245382759720087051e-03 2.984405755996704102e-01 9.286761283874511719e-02 -2.307341247797012329e-01 4.078116714954376221e-01 -1.178980618715286255e-01 1.469912827014923096e-01 9.324712306261062622e-02 -1.038858219981193542e-01 -8.838075399398803711e-02 1.084043905138969421e-01 6.857995688915252686e-02
-2.701922059059143066e-01 -4.654742369893938303e-04 2.303583025932312012e-01 9.089126437902450562e-02 -3.804129362106323242e-02 1.900887936353683472e-01 4.314998164772987366e-02 -2.370770573616027832e-01 -2.462930083274841309e-01 -1.089725736528635025e-02 -5.243786796927452087e-02 -1.613118350505828857e-01 -1.745920628309249878e-02 -2.978862226009368896e-01 6.994009483605623245e-03 -2.082921378314495087e-02 -3.195152580738067627e-01 5.406660586595535278e-02 -1.604476571083068848e-01 -7.041378319263458252e-02 -1.770688742399215698e-01 2.545301914215087891e-01 4.226946271955966949e-03 -2.242103219032287598e-01 -1.361926198005676270e-01 -2.954519689083099365e-01 -1.262346804141998291e-01 1.048116385936737061e-01 5.789958685636520386e-02 2.859206199645996094e-01 2.824071049690246582e-01 1.057721003890037537e-01
-1.435400098562240601e-01 3.164597228169441223e-02 -3.359963372349739075e-02 3.507089614868164062e-01 2.833339869976043701e-01 -5.306962132453918457e-02 2.346143424510955811e-01 4.234582185745239258e-02 -6.727259606122970581e-02 -6.524306721985340118e-03 -6.960266083478927612e-02 -1.980792731046676636e-01 -4.451696276664733887e-01 7.379645109176635742e-02 -1.808738522231578827e-02 3.330809250473976135e-02 -1.034276336431503296e-01 1.196833401918411255e-01 2.025727368891239166e-02 -2.074197083711624146e-01 -1.605241894721984863e-01 1.625988185405731201e-01 2.100013941526412964e-01 6.042793020606040955e-02 3.331009149551391602e-01 4.632049798965454102e-02 1.070506572723388672e-01 3.272385597229003906e-01 -4.907713085412979126e-02 1.619698554277420044e-01 3.936589346267282963e-04 1.786847263574600220e-01
-1.651272773742675781e-01 1.884625852108001709e-01 4.753098636865615845e-02 4.067966043949127197e-01 5.104482918977737427e-02 -6.635770201683044434e-02 -3.509717434644699097e-02 8.974228054285049438e-02 4.057806916534900665e-03 -7.127955555915832520e-02 -9.846882522106170654e-02 -3.476141691207885742e-01 -3.070556186139583588e-02 2.109449654817581177e-01 -7.478554546833038330e-02 -5.881693959236145020e-02 -1.116997748613357544e-01 -2.990303374826908112e-02 -1.057711765170097351e-01 -1.592542976140975952e-01 2.836209535598754883e-01 2.610306143760681152e-01 1.637933589518070221e-02 -2.129966616630554199e-01 4.444633051753044128e-02 -8.199921250343322754e-02 7.101962715387344360e-02 1.148811634629964828e-02 -2.922856211662292480e-01 3.624688088893890381e-01 -9.185837698169052601e-04 2.970370948314666748e-01
-9.814780950546264648e-02 -1.765924543142318726e-01 -3.095877170562744141e-01 4.592365026473999023e-02 1.177209988236427307e-01 6.127440929412841797e-02 5.549174547195434570e-02 4.938630461692810059e-01 1.114090830087661743e-01 -6.922518461942672729e-02 -2.446442395448684692e-01 -3.437512218952178955e-01 -8.339976519346237183e-02 -9.318870306015014648e-02 8.964580297470092773e-02 -6.611081771552562714e-03 -1.546206176280975342e-01 2.027010358870029449e-02 -4.051832482218742371e-02 5.035072937607765198e-02 2.782583236694335938e-01 3.992788493633270264e-02 9.726387262344360352e-02 -2.748723328113555908e-01 2.486883103847503662e-01 -7.819256186485290527e-02 1.722089946269989014e-01 6.442403793334960938e-02 -1.169426590204238892e-01 2.289283871650695801e-01 -9.250915609300136566e-03 1.312568932771682739e-01
-2.071772664785385132e-01 -2.766214497387409210e-02 -5.488597229123115540e-02 3.139023855328559875e-02 1.940135359764099121e-01 3.520153462886810303e-01 1.538341045379638672e-01 1.666382700204849243e-01 -1.583752185106277466e-01 4.108597338199615479e-02 -1.687351912260055542e-01 -2.763099372386932373e-01 -3.386903405189514160e-01 6.523305922746658325e-02 3.076973557472229004e-01 1.412747651338577271e-01 -1.225721091032028198e-01 -7.757302373647689819e-02 5.162028223276138306e-02 -9.901351295411586761e-04 1.777612045407295227e-02 2.658762931823730469e-01 2.508616447448730469e-01 2.223318815231323242e-02 2.886177599430084229e-01 -1.361039932817220688e-02 1.783206164836883545e-01 2.371505647897720337e-01 6.435994803905487061e-02 -1.853111945092678070e-02 -1.124059781432151794e-01 1.653754860162734985e-01
2.095087915658950806e-01 1.165598854422569275e-01 2.863625884056091309e-01 -5.156002566218376160e-02 1.097868010401725769e-01 5.377478897571563721e-02 1.045973822474479675e-01 2.158998847007751465e-01 -2.344734072685241699e-01 -2.290445417165756226e-01 -1.139512583613395691e-01 -2.392589151859283447e-01 -4.307410418987274170e-01 -1.161274760961532593e-01 2.842590957880020142e-02 -7.192878518253564835e-03 8.916170895099639893e-02 3.707832098007202148e-02 -1.217466220259666443e-01 4.807387292385101318e-02 1.787722408771514893e-01 1.209236159920692444e-01 2.707703113555908203e-01 -1.465232372283935547e-01 1.397927105426788330e-01 -2.424555271863937378e-01 3.733434155583381653e-02 -1.587786227464675903e-01 -9.530339390039443970e-02 1.378109753131866455e-01 2.638269662857055664e-01 1.933172047138214111e-01
-1.154226064682006836e-01 -8.934365212917327881e-02 1.624771654605865479e-01 1.122061312198638916e-01 2.449766099452972412e-01 8.514583110809326172e-02 -1.049148589372634888e-01 2.773622423410415649e-02 8.448320627212524414e-02 -1.159638985991477966e-01 -4.512651562690734863e-01 -1.019933372735977173e-01 1.040283367037773132e-01 -9.677305072546005249e-02 1.200856193900108337e-01 -3.551378548145294189e-01 -3.849168419837951660e-01 -8.065342903137207031e-02 -3.703979030251502991e-02 -1.623334586620330811e-01 -3.140248730778694153e-02 3.474098071455955505e-02 3.107581287622451782e-02 4.653408005833625793e-02 1.532955914735794067e-01 6.686566025018692017e-02 -4.943195730447769165e-02 1.466462612152099609e-01 -7.923568040132522583e-02 3.048824965953826904e-01 1.057896465063095093e-01 3.394873440265655518e-01
-1.994024962186813354e-02 -3.216421306133270264e-01 5.124536529183387756e-02 -1.025146245956420898e-01 1.320124715566635132e-01 -4.197730496525764465e-02 -2.640778422355651855e-01 3.273358345031738281e-01 -9.820593893527984619e-02 -2.624529041349887848e-02 -1.809727214276790619e-02 -4.413175284862518311e-01 -2.294708490371704102e-01 -2.107089459896087646e-01 -1.052690222859382629e-01 -3.205901756882667542e-02 -2.369150817394256592e-01 2.068132534623146057e-02 4.158254340291023254e-02 -2.242137640714645386e-01 1.119690830819308758e-03 1.408635228872299194e-01 -2.579651400446891785e-02 -1.350856572389602661e-01 -3.625920042395591736e-02 -6.403645128011703491e-02 9.945670515298843384e-02 1.676453500986099243e-01 4.308324307203292847e-02 -4.639247804880142212e-02 4.018524587154388428e-01 1.270082294940948486e-01
1.001729443669319153e-01 -3.723939508199691772e-02 -1.249446067959070206e-04 2.407019436359405518e-01 2.879246771335601807e-01 3.078560829162597656e-01 1.510819233953952789e-02 2.424868494272232056e-01 2.934505045413970947e-01 -3.981751948595046997e-02 -2.784714102745056152e-02 -5.128499865531921387e-01 -1.056600958108901978e-01 3.310178220272064209e-02 5.205295979976654053e-02 -1.160935014486312866e-01 7.205481175333261490e-03 1.302248835563659668e-01 4.508179798722267151e-02 1.261232942342758179e-01 -1.062455400824546814e-02 4.041574597358703613e-01 -7.374926656484603882e-02 5.743554327636957169e-03 1.603491753339767456e-01 1.012080088257789612e-01 2.782013267278671265e-02 1.457536518573760986e-01 -8.808162063360214233e-02 1.860449910163879395e-01 5.574989691376686096e-02 -8.167436718940734863e-02
3.593800589442253113e-02 -9.357030689716339111e-02 1.398534607142210007e-02 1.298193484544754028e-01 2.521889209747314453e-01 2.911170385777950287e-02 7.101994752883911133e-02 -1.386592686176300049e-01 -2.220511436462402344e-01 -2.039807438850402832e-01 -8.262901008129119873e-02 -8.082950860261917114e-02 7.954608649015426636e-02 9.228426218032836914e-02 -2.778872475028038025e-02 -1.186942830681800842e-01 -5.341153144836425781e-01 1.740406006574630737e-01 6.559929996728897095e-02 -1.719096153974533081e-01 2.054256387054920197e-02 1.694291234016418457e-01 2.597641050815582275e-01 -7.249718066304922104e-03 8.254493027925491333e-02 1.209406852722167969e-01 2.915827631950378418e-01 8.064480125904083252e-02 -2.116008549928665161e-01 1.466054618358612061e-01 7.779924571514129639e-02 3.447291553020477295e-01
-9.509219229221343994e-02 -1.421986967325210571e-01 3.652755916118621826e-01 1.456527113914489746e-01 2.617039382457733154e-01 2.324771434068679810e-01 8.047611266374588013e-02 1.532702893018722534e-01 1.019648760557174683e-01 -9.209093451499938965e-02 -2.853837609291076660e-01 1.135477721691131592e-01 -3.300291597843170166e-01 -1.770967543125152588e-01 -1.180665865540504456e-01 1.454305946826934814e-01 -1.255875825881958008e-01 -2.204328030347824097e-01 -2.742539346218109131e-01 3.800443559885025024e-02 2.071699649095535278e-01 3.191771507263183594e-01 -3.251812234520912170e-02 -1.228206455707550049e-01 -8.358949422836303711e-02 -1.573134399950504303e-02 -3.448195289820432663e-03 1.751647442579269409e-01 -8.627567440271377563e-02 6.749393790960311890e-02 -1.519769728183746338e-01 -4.811517428606748581e-03
-1.813050359487533569e-01 -7.079059630632400513e-02 3.770883381366729736e-02 -8.677305281162261963e-02 5.351553112268447876e-02 2.107743322849273682e-01 -1.232715919613838196e-01 -1.711291968822479248e-01 5.314335599541664124e-02 -1.314890831708908081e-01 -1.674274057149887085e-01 3.295835107564926147e-02 -2.290515601634979248e-01 1.271955519914627075e-01 9.523925185203552246e-02 1.210585162043571472e-01 -2.544372379779815674e-01 -1.552823632955551147e-01 -2.211751937866210938e-01 3.862070292234420776e-02 1.815977543592453003e-01 2.505840361118316650e-01 1.387405544519424438e-01 -3.121766746044158936e-01 1.847938299179077148e-01 -1.444383561611175537e-01 2.257314324378967285e-01 2.868238389492034912e-01 -3.117442727088928223e-01 2.632074058055877686e-01 9.951066970825195312e-02 -5.883062258362770081e-02
-2.573922090232372284e-02 -1.721777021884918213e-01 5.128752589225769043e-01 3.401537239551544189e-02 -6.561934202909469604e-02 1.604810357093811035e-01 9.219717979431152344e-02 2.639870941638946533e-01 2.969804406166076660e-02 3.146515414118766785e-02 -9.832822531461715698e-02 -3.578247725963592529e-01 -1.557281315326690674e-01 -7.001211494207382202e-02 2.970548272132873535e-01 1.711696833372116089e-01 7.059892266988754272e-02 7.747386395931243896e-02 5.290915444493293762e-02 1.823052614927291870e-01 6.275793164968490601e-02 1.859400570392608643e-01 1.413796097040176392e-01 6.614360213279724121e-02 2.263028472661972046e-01 -1.250665485858917236e-01 7.955283671617507935e-02 2.420562207698822021e-01 -1.439473591744899750e-02 -3.840795252472162247e-03 5.579683929681777954e-02 2.568382918834686279e-01
-4.404904693365097046e-02 -3.833662020042538643e-03 2.235741615295410156e-01 6.486670672893524170e-02 2.444470226764678955e-01 2.541615366935729980e-01 7.532286643981933594e-02 1.165115982294082642e-01 9.250647574663162231e-02 -2.023443877696990967e-01 -7.500021159648895264e-02 -2.011652849614620209e-02 -3.245666995644569397e-02 -1.078774104826152325e-03 -4.609882459044456482e-02 3.637357354164123535e-01 -1.632218994200229645e-02 2.775595188140869141e-01 -2.122406959533691406e-01 1.343997120857238770e-01 6.320478767156600952e-02 2.888714373111724854e-01 1.429161289706826210e-03 -3.866200149059295654e-01 1.392248272895812988e-01 -2.031890749931335449e-01 2.134974896907806396e-01 3.220327198505401611e-01 -5.249689798802137375e-03 1.089285984635353088e-01 -9.930637478828430176e-02 -1.389774493873119354e-02
-3.814805299043655396e-02 7.652867585420608521e-02 -3.776944801211357117e-02 3.805748745799064636e-02 2.557399570941925049e-01 4.236860666424036026e-03 1.802836805582046509e-01 2.091708183288574219e-01 -1.009197309613227844e-01 -1.180586665868759155e-01 -1.872979253530502319e-01 -2.995118498802185059e-01 2.407103590667247772e-02 -1.896999627351760864e-01 -1.622512936592102051e-01 8.294131606817245483e-02 -1.928809136152267456e-01 8.450395613908767700e-02 2.703284025192260742e-01 -2.785811126232147217e-01 2.617294192314147949e-01 9.431946277618408203e-02 -1.315792053937911987e-01 -9.490556269884109497e-02 -2.076763361692428589e-01 -2.066403627395629883e-01 -7.506994158029556274e-02 3.599262833595275879e-01 1.741011440753936768e-02 1.491472870111465454e-01 2.951935827732086182e-01 -3.191870870068669319e-03
-1.216623634099960327e-01 -4.413053765892982483e-02 4.611330479383468628e-02 1.968689262866973877e-01 3.062437102198600769e-02 -1.157269626855850220e-01 1.452128738164901733e-01 -8.366145193576812744e-02 6.012725457549095154e-02 1.228547319769859314e-01 -9.950730204582214355e-02 -3.257275223731994629e-01 -8.650761842727661133e-02 -1.877851039171218872e-01 -1.879000104963779449e-02 2.167293578386306763e-01 -2.289275452494621277e-02 9.530347585678100586e-02 1.432101428508758545e-01 2.179160863161087036e-01 2.626765966415405273e-01 3.222199082374572754e-01 -3.001680225133895874e-02 -1.627802401781082153e-01 3.349103629589080811e-01 -1.329833269119262695e-01 2.405140846967697144e-01 3.468506932258605957e-01 1.212161257863044739e-01 2.218009382486343384e-01 1.007812842726707458e-01 -1.236752644181251526e-01
-2.732134163379669189e-01 2.558605046942830086e-03 1.577532105147838593e-02 -3.621982410550117493e-02 1.848206669092178345e-01 -9.332307614386081696e-03 1.325014419853687286e-02 -1.566661894321441650e-01 -4.393067955970764160e-02 -6.479766964912414551e-02 -1.994147002696990967e-01 -8.192717283964157104e-02 -2.017924338579177856e-01 1.640604995191097260e-02 -1.224367227405309677e-02 6.566978991031646729e-02 -1.594539359211921692e-02 -3.936095535755157471e-02 -1.795795410871505737e-01 -2.794196009635925293e-01 -9.923114627599716187e-02 4.249085783958435059e-01 -4.234446957707405090e-02 -2.671529352664947510e-02 2.944863438606262207e-01 -2.836976945400238037e-01 -1.310899853706359863e-01 6.066070124506950378e-02 -1.681718677282333374e-01 1.931689083576202393e-01 4.396254420280456543e-01 1.216425150632858276e-01
-1.157927215099334717e-01 -2.899125590920448303e-02 1.312068551778793335e-01 2.886506915092468262e-01 3.668836131691932678e-02 -5.470594763755798340e-02 3.087141513824462891e-01 -1.690577773842960596e-04 4.222795367240905762e-02 -3.801876446232199669e-03 -1.754503697156906128e-01 -3.549588024616241455e-01 -1.495189368724822998e-01 -1.113370284438133240e-01 -2.214433550834655762e-01 1.197619661688804626e-01 -1.675719618797302246e-01 4.096337407827377319e-02 3.389376774430274963e-02 1.475220322608947754e-01 2.154015563428401947e-02 1.905607581138610840e-01 -8.385191112756729126e-02 1.653841733932495117e-01 3.623695373535156250e-01 1.687961965799331665e-01 1.019986569881439209e-01 9.309482574462890625e-02 2.096699178218841553e-01 3.235491514205932617e-01 2.240318655967712402e-01 1.653036028146743774e-01
[truncated: 3,267,148 more chars]
