# Supplementary material for: The Language of Innovation
Source: PLoS One. 2020 Apr 30;15(4):e0230107. doi: 10.1371/journal.pone.0230107 (PMC7194493; doi:10.1371/journal.pone.0230107)
Supplement: S2 File — (GZ) [file pone.0230107.s002.tar.gz › 1980-1984/V2Run_17_VS_4500_embeddings1980-1984ED32.txt]

8.634739369153976440e-02 -1.197866871953010559e-01 1.631225198507308960e-01 2.731388807296752930e-01 1.833306066691875458e-02 -1.668396592140197754e-01 -3.998967409133911133e-01 -1.845911592245101929e-01 -3.634113073348999023e-01 4.340282827615737915e-02 3.134773671627044678e-01 3.398453444242477417e-02 -4.245169460773468018e-02 -1.362666487693786621e-01 9.267747402191162109e-03 -6.324741989374160767e-02 -2.361808270215988159e-01 -2.356183081865310669e-01 3.474735841155052185e-02 4.418764263391494751e-02 -7.381024211645126343e-02 1.124812215566635132e-01 -2.553399838507175446e-02 1.967122703790664673e-01 -2.678026258945465088e-01 -2.490640580654144287e-01 -1.380619555711746216e-01 -1.823381930589675903e-01 1.372717469930648804e-01 -8.847033977508544922e-02 -7.388985902070999146e-02 -8.302229642868041992e-02
-1.427462399005889893e-01 -9.057627618312835693e-02 -1.414411365985870361e-01 -1.396230310201644897e-01 -3.048438578844070435e-03 -2.048944085836410522e-01 -2.360790967941284180e-01 3.293991461396217346e-02 -4.517774656414985657e-02 -8.823648840188980103e-02 1.058147922158241272e-01 -1.195920072495937347e-02 -3.008621633052825928e-01 -5.510545521974563599e-02 1.756372451782226562e-01 -8.895946294069290161e-02 -3.459041714668273926e-01 -1.539160162210464478e-01 -2.948954105377197266e-01 4.534619152545928955e-01 -2.477841675281524658e-01 3.756590932607650757e-02 -6.712520867586135864e-02 1.956578493118286133e-01 -5.465306341648101807e-02 7.033990323543548584e-02 -1.448112279176712036e-01 -7.159437239170074463e-02 -2.502429415471851826e-04 -2.282034307718276978e-01 -2.279212921857833862e-01 -6.642926484346389771e-03
-4.421065561473369598e-03 -3.304837644100189209e-01 -7.299673557281494141e-02 9.934364259243011475e-02 -3.496473282575607300e-02 -2.073159515857696533e-01 -5.454549100250005722e-04 -3.521268069744110107e-01 -1.017550900578498840e-01 9.374614059925079346e-02 1.019526869058609009e-01 -2.505646944046020508e-01 -1.178235188126564026e-01 -1.742068231105804443e-01 -3.102098032832145691e-02 4.018082097172737122e-02 -2.299246639013290405e-01 -1.687622070312500000e-01 -2.576672285795211792e-02 2.753818631172180176e-01 -1.617402397096157074e-02 1.558562815189361572e-01 -1.311938762664794922e-01 3.030683398246765137e-01 -1.948792040348052979e-01 1.877358257770538330e-01 1.613921523094177246e-01 -3.300789594650268555e-01 -2.006075680255889893e-01 -1.270170658826828003e-01 -1.052732467651367188e-01 3.315157815814018250e-02
2.732875347137451172e-01 -3.227498829364776611e-01 -2.629640400409698486e-01 -4.381706193089485168e-02 -2.037480473518371582e-02 -1.535927038639783859e-02 -6.558666378259658813e-02 -1.395037025213241577e-01 -8.573452010750770569e-03 6.194420158863067627e-02 -1.570715755224227905e-01 -1.398521214723587036e-01 -3.873114287853240967e-01 -4.847896844148635864e-02 -9.194659441709518433e-02 1.663984358310699463e-01 -2.203291654586791992e-01 -3.788603544235229492e-01 5.754531547427177429e-02 2.419836223125457764e-01 -9.529892355203628540e-02 -4.083816707134246826e-02 -1.074269711971282959e-01 1.076636761426925659e-01 -3.629843890666961670e-01 4.176924377679824829e-02 1.084137782454490662e-01 3.262171521782875061e-02 -1.677618920803070068e-01 -8.966944366693496704e-02 -9.876424074172973633e-02 -9.450007975101470947e-02
7.082347874529659748e-04 -3.089978694915771484e-01 7.368317991495132446e-02 -4.738339781761169434e-02 1.234028562903404236e-01 -8.826976269483566284e-02 -1.147795692086219788e-01 -6.611560285091400146e-02 -4.625461250543594360e-02 1.454285085201263428e-01 9.958719462156295776e-02 -1.308871507644653320e-01 -4.037013053894042969e-01 2.702623903751373291e-01 5.744729563593864441e-02 -5.791923776268959045e-02 -3.015911877155303955e-01 -1.531516313552856445e-01 8.209709823131561279e-02 2.108025252819061279e-01 -1.595512479543685913e-01 -1.878109201788902283e-02 1.845832765102386475e-01 2.183585315942764282e-01 -3.840185999870300293e-01 -7.064963877201080322e-02 -5.170825868844985962e-02 1.470701117068529129e-02 -3.047741055488586426e-01 -4.648537188768386841e-02 -9.187268465757369995e-02 -1.768590807914733887e-01
2.615764439105987549e-01 -1.657390147447586060e-01 -6.809665355831384659e-03 -1.446168273687362671e-01 3.809182671830058098e-03 1.962586492300033569e-01 -8.156388252973556519e-02 -2.210953980684280396e-01 8.027699589729309082e-02 1.193793788552284241e-01 2.060143202543258667e-01 2.113537788391113281e-01 -4.604201912879943848e-01 6.354598701000213623e-02 -4.744761064648628235e-02 1.333911567926406860e-01 -1.817121952772140503e-01 -1.841644346714019775e-01 6.543134152889251709e-02 1.594782322645187378e-01 -2.054571360349655151e-01 2.265229523181915283e-01 4.063127189874649048e-02 1.372283995151519775e-01 -1.196002587676048279e-01 -2.596457600593566895e-01 -3.489259630441665649e-02 -2.468572184443473816e-02 1.778224483132362366e-02 -2.120631039142608643e-01 -3.017807900905609131e-01 -1.209908202290534973e-01
1.998429885134100914e-03 -2.995282411575317383e-01 -9.833224862813949585e-02 -2.900297939777374268e-02 6.679966114461421967e-03 -2.162068188190460205e-01 -2.639431059360504150e-01 -1.737419664859771729e-01 -8.849477022886276245e-02 1.327511370182037354e-01 1.362155973911285400e-01 -4.576217830181121826e-01 8.896139264106750488e-02 -1.398065537214279175e-01 -7.577705383300781250e-02 -6.145733967423439026e-02 -3.534906208515167236e-01 -1.759542375802993774e-01 9.806874394416809082e-02 -1.366301029920578003e-01 4.917934536933898926e-02 1.247173473238945007e-01 1.364962160587310791e-01 1.127610355615615845e-01 -5.435754731297492981e-02 1.500893104821443558e-02 -2.552612125873565674e-01 4.535507783293724060e-02 9.277406334877014160e-02 -3.753493428230285645e-01 -7.744785398244857788e-02 5.755721032619476318e-02
-1.243632286787033081e-01 -3.751266896724700928e-01 -2.638360559940338135e-01 1.202332377433776855e-01 -1.143614128232002258e-01 7.896992564201354980e-02 -2.317308485507965088e-01 3.115487843751907349e-02 -9.339990466833114624e-02 4.654104635119438171e-02 5.754074081778526306e-02 -2.451184988021850586e-01 1.407846659421920776e-01 5.849871784448623657e-02 -8.515524864196777344e-02 -1.824996024370193481e-01 -3.397724330425262451e-01 -1.955960690975189209e-01 1.555550098419189453e-01 5.708442628383636475e-02 -9.705778956413269043e-02 1.111106425523757935e-01 1.843672394752502441e-01 3.581334650516510010e-01 -1.507961750030517578e-01 2.754217572510242462e-02 -1.009520143270492554e-01 1.233575493097305298e-01 1.765278726816177368e-01 -3.036020994186401367e-01 -6.452617794275283813e-02 7.809003442525863647e-02
5.973040685057640076e-02 -1.110120043158531189e-01 -1.526987552642822266e-01 -2.650879919528961182e-01 -5.859161913394927979e-02 2.552960254251956940e-02 -2.046120464801788330e-01 -6.443523615598678589e-02 -1.210727393627166748e-01 -6.302194297313690186e-02 2.030763775110244751e-03 -7.324904948472976685e-02 -3.312099277973175049e-01 1.682623028755187988e-01 3.108997941017150879e-01 1.910672872327268124e-03 -3.712706267833709717e-01 -2.395189404487609863e-01 -1.571033895015716553e-01 2.234474271535873413e-01 -6.610929220914840698e-02 6.016382202506065369e-02 3.892812877893447876e-02 2.395621538162231445e-01 -3.163886666297912598e-01 1.133953779935836792e-01 -1.909966468811035156e-01 -1.218595281243324280e-01 -1.153127327561378479e-01 -2.257978320121765137e-01 -1.111110448837280273e-01 -6.409981101751327515e-02
1.311424523591995239e-01 -9.390116482973098755e-02 -1.643124669790267944e-01 -6.781814247369766235e-02 -1.429282575845718384e-01 8.602546900510787964e-02 -1.457225084304809570e-01 9.198889881372451782e-02 -9.078038483858108521e-02 -1.339972168207168579e-01 -6.305335462093353271e-02 -1.550381332635879517e-01 -2.885600328445434570e-01 7.812315970659255981e-02 2.911180555820465088e-01 -7.753259688615798950e-02 -4.326699972152709961e-01 -1.187202110886573792e-01 -1.587174534797668457e-01 2.100047767162322998e-01 -1.144610196352005005e-01 8.209053426980972290e-02 3.389953076839447021e-02 7.769413292407989502e-02 -2.001765221357345581e-01 1.680937111377716064e-01 -2.511361241340637207e-01 5.646781995892524719e-03 -1.603941619396209717e-01 -3.550129532814025879e-01 -2.512207627296447754e-01 -8.126448094844818115e-02
-5.111818388104438782e-02 -2.110546082258224487e-01 -5.569094792008399963e-02 -3.860237076878547668e-02 -2.050388455390930176e-01 1.469604969024658203e-01 -1.229620501399040222e-01 -2.674815356731414795e-01 -3.106797337532043457e-01 2.258858680725097656e-01 1.759416759014129639e-01 -1.309808157384395599e-02 -2.905530035495758057e-01 -1.921647191047668457e-01 5.016207695007324219e-02 -1.100421771407127380e-01 -2.424318939447402954e-01 5.830402299761772156e-02 -4.498814418911933899e-02 1.523196250200271606e-01 2.328617274761199951e-01 -2.338760495185852051e-01 1.278640478849411011e-01 -1.812013834714889526e-01 -1.754339337348937988e-01 5.408408120274543762e-02 7.004808634519577026e-02 8.989071100950241089e-02 3.445108830928802490e-01 -1.943479627370834351e-01 -1.835849583148956299e-01 -3.073594160377979279e-02
2.121184952557086945e-03 -6.252200901508331299e-02 -7.446781545877456665e-02 -1.602598875761032104e-01 -6.105291843414306641e-02 -2.903159009292721748e-03 -2.608925104141235352e-01 1.013168226927518845e-02 -8.171131834387779236e-03 -1.206903085112571716e-01 1.295005679130554199e-01 -1.497212331742048264e-02 -4.250642359256744385e-01 -2.217445895075798035e-02 3.006346523761749268e-01 -3.686520457267761230e-02 -2.481467574834823608e-01 -5.370398983359336853e-02 -1.729487478733062744e-01 1.169854626059532166e-01 -5.204955860972404480e-02 -1.918911188840866089e-01 -6.508042663335800171e-02 3.829171061515808105e-01 -1.545101702213287354e-01 7.534403353929519653e-02 -5.022886395454406738e-02 -1.813064962625503540e-01 8.399859815835952759e-02 -3.415305316448211670e-01 -2.991657555103302002e-01 -1.087252497673034668e-01
3.657272458076477051e-02 -1.530098766088485718e-01 -4.071500152349472046e-02 -3.077851831912994385e-01 -7.002320140600204468e-02 -9.612517058849334717e-02 -4.436246678233146667e-02 -6.784841418266296387e-02 4.709074646234512329e-02 -3.780237212777137756e-02 2.104877382516860962e-01 -5.108695104718208313e-02 -2.857435643672943115e-01 -2.444113343954086304e-01 8.955467492341995239e-02 -1.571952104568481445e-01 -5.559997633099555969e-02 -2.044867426156997681e-01 -2.183111160993576050e-01 3.374282419681549072e-01 -2.367099523544311523e-01 -1.139695644378662109e-01 -1.949710771441459656e-02 2.659060060977935791e-01 -2.889797985553741455e-01 5.396240577101707458e-02 -4.464715346693992615e-02 -5.861668288707733154e-02 2.611241042613983154e-01 -1.983869075775146484e-01 -2.753817141056060791e-01 -1.082075387239456177e-01
2.402050606906414032e-02 -4.390048086643218994e-01 -1.550919413566589355e-01 -1.104385554790496826e-01 9.465174376964569092e-02 -1.762059628963470459e-01 4.441538453102111816e-02 -2.355137020349502563e-01 -1.427304744720458984e-02 1.364279538393020630e-01 3.436908591538667679e-03 -3.266703486442565918e-01 -1.474724858999252319e-01 1.629109494388103485e-02 5.071929097175598145e-02 1.214337348937988281e-01 -1.797816604375839233e-01 -3.036541938781738281e-01 -4.272132180631160736e-03 2.699254155158996582e-01 -1.433776170015335083e-01 1.431741267442703247e-01 -2.046063728630542755e-02 1.657955944538116455e-01 -2.995929419994354248e-01 9.611438214778900146e-02 -1.199254989624023438e-01 -1.376373916864395142e-01 -1.354602128267288208e-01 -1.136999800801277161e-01 -1.689429208636283875e-02 -2.790628969669342041e-01
1.594402045011520386e-01 -1.172531172633171082e-01 -3.731102123856544495e-02 -8.190311491489410400e-02 4.263042658567428589e-02 3.445569053292274475e-02 6.315382197499275208e-03 7.815440744161605835e-02 -1.102977246046066284e-01 -9.607804939150810242e-03 1.960050463676452637e-01 -2.064669430255889893e-01 -1.163973361253738403e-01 6.366529315710067749e-02 -1.683624833822250366e-01 -1.577925533056259155e-01 -2.511044740676879883e-01 -3.978035151958465576e-01 -2.571586519479751587e-02 3.979783058166503906e-01 1.195888407528400421e-02 1.347583346068859100e-02 7.811101526021957397e-02 3.456987142562866211e-01 -1.891388893127441406e-01 4.948324523866176605e-03 -1.591635197401046753e-01 1.099027544260025024e-01 -2.170974761247634888e-01 -3.050293624401092529e-01 -5.132512748241424561e-02 -2.390118092298507690e-01
1.282185167074203491e-01 -1.212283074855804443e-01 -2.653220854699611664e-02 -2.766408026218414307e-01 -7.690403610467910767e-02 2.064541913568973541e-02 -2.651719143614172935e-03 -1.000537797808647156e-01 -6.058222427964210510e-02 -4.851839691400527954e-02 1.601215302944183350e-01 2.089928649365901947e-02 -4.373095333576202393e-01 -1.084072887897491455e-01 1.446701437234878540e-01 -1.787252575159072876e-01 -7.135816663503646851e-02 -1.417052894830703735e-01 -1.415599435567855835e-01 3.027329146862030029e-01 -7.944615185260772705e-02 -1.434213072061538696e-01 3.898218274116516113e-02 2.044252902269363403e-01 -4.251043200492858887e-01 2.016568370163440704e-02 -3.028625994920730591e-02 -5.812193080782890320e-02 1.530419588088989258e-01 -3.632338345050811768e-01 -1.281966418027877808e-01 -1.518128216266632080e-01
2.262529879808425903e-01 -3.655727207660675049e-01 -5.521504790522158146e-04 -1.450432986021041870e-01 1.735924929380416870e-02 -2.177861779928207397e-01 1.627851426601409912e-01 -1.332495957612991333e-01 -9.212515503168106079e-02 7.696170359849929810e-02 -7.899452745914459229e-02 -1.819590032100677490e-01 -5.422177165746688843e-02 -2.886071614921092987e-02 2.694441378116607666e-02 -1.138734538108110428e-02 -1.430578827857971191e-01 -3.939599990844726562e-01 -1.034157648682594299e-01 2.487873584032058716e-01 -5.027695745229721069e-02 1.594968736171722412e-01 -7.394559681415557861e-02 1.791459769010543823e-01 -3.696518242359161377e-01 3.347391262650489807e-02 1.104257106781005859e-01 -2.926101684570312500e-01 -2.913769800215959549e-03 -2.753267884254455566e-01 -1.303411722183227539e-01 3.982220962643623352e-02
9.511256217956542969e-02 -1.520608216524124146e-01 -2.220663130283355713e-01 -2.236204296350479126e-01 -3.331632316112518311e-01 -8.109544217586517334e-02 -1.408275216817855835e-01 -3.149084374308586121e-02 -3.196263015270233154e-01 2.219508290290832520e-01 1.186223849654197693e-01 -8.387850970029830933e-02 -1.071415320038795471e-01 1.453132554888725281e-02 1.254523266106843948e-02 -5.788762494921684265e-02 -1.355759054422378540e-01 -3.500755727291107178e-01 -1.113915592432022095e-01 2.282229214906692505e-01 1.271591633558273315e-01 1.801570132374763489e-02 -1.842828094959259033e-02 2.301675975322723389e-01 -3.465536609292030334e-02 -1.910763382911682129e-01 -2.056676298379898071e-01 -2.125930786132812500e-01 -2.354817241430282593e-01 -1.970518082380294800e-01 -6.243161391466856003e-03 -2.182203829288482666e-01
1.511676795780658722e-02 -2.234335392713546753e-01 1.327285170555114746e-01 5.352490022778511047e-02 -1.767894178628921509e-01 4.852170124650001526e-03 -2.107130736112594604e-01 -2.179588377475738525e-01 3.005464076995849609e-01 2.029453068971633911e-01 2.224417328834533691e-01 -2.614630758762359619e-01 1.370070725679397583e-01 -1.464424133300781250e-01 2.086300849914550781e-01 -9.510996192693710327e-02 -4.386589229106903076e-01 -2.420517802238464355e-01 -2.705000713467597961e-02 3.612366616725921631e-01 1.684040576219558716e-02 3.486583242192864418e-03 9.463686496019363403e-02 7.032864540815353394e-02 -1.093407049775123596e-01 1.125291455537080765e-02 -2.077599316835403442e-01 3.111584112048149109e-03 -6.218716129660606384e-02 -7.937162369489669800e-02 1.230373419821262360e-02 -4.504941776394844055e-02
1.762139797210693359e-01 -1.782799065113067627e-01 -1.556700021028518677e-01 -1.942467093467712402e-01 -1.498913913965225220e-01 1.769081689417362213e-02 4.551594331860542297e-02 1.209306344389915466e-01 -1.752500981092453003e-01 -3.449287638068199158e-02 1.512445062398910522e-01 -3.043018579483032227e-01 -2.164464145898818970e-01 1.829783618450164795e-01 -1.040237173438072205e-01 -1.618991941213607788e-01 -1.981806308031082153e-01 -3.117990195751190186e-01 1.078248247504234314e-01 3.200812637805938721e-01 -6.439570337533950806e-02 -2.559558022767305374e-03 -3.671409189701080322e-02 3.443062305450439453e-01 -3.041668236255645752e-01 6.050446629524230957e-02 4.139531776309013367e-02 1.335275173187255859e-01 -9.573694318532943726e-02 -2.502920329570770264e-01 -4.496432840824127197e-02 -8.251737058162689209e-02
5.750702694058418274e-02 -3.157102465629577637e-01 -2.666032128036022186e-02 -2.729127407073974609e-01 -1.354281306266784668e-01 -1.482493728399276733e-01 -1.158904731273651123e-01 -6.130132079124450684e-02 -2.724914439022541046e-02 -1.384897828102111816e-01 1.979681849479675293e-01 6.722551584243774414e-02 -4.579269587993621826e-01 -3.790311887860298157e-02 1.028927564620971680e-01 -7.951243966817855835e-02 -2.520245909690856934e-01 6.037651002407073975e-02 -1.218194961547851562e-01 2.138229310512542725e-01 5.856260191649198532e-03 -2.896631360054016113e-01 -9.555394202470779419e-02 2.605417072772979736e-01 -2.433474361896514893e-01 -1.575906574726104736e-02 1.458487212657928467e-01 -1.140265166759490967e-01 -2.936212578788399696e-03 -2.781026065349578857e-01 -5.089700222015380859e-02 -1.014460995793342590e-01
-1.448062509298324585e-01 -2.378226518630981445e-01 -1.444751322269439697e-01 1.132251769304275513e-01 -6.947037577629089355e-02 -1.328723877668380737e-01 1.100696176290512085e-01 -3.205342888832092285e-01 -2.273687720298767090e-01 3.248196095228195190e-02 6.180913746356964111e-02 -8.587796241044998169e-02 -1.017124503850936890e-01 -1.996476501226425171e-01 -8.209459483623504639e-02 6.447008997201919556e-02 -2.361871451139450073e-01 -2.911532819271087646e-01 -1.961756497621536255e-02 2.211544364690780640e-01 -6.739486753940582275e-02 2.922984063625335693e-01 -3.471908718347549438e-02 3.652274012565612793e-01 -3.045192360877990723e-01 6.241678446531295776e-02 -9.019846096634864807e-03 -1.060639694333076477e-01 -1.674643009901046753e-01 1.474731601774692535e-02 -2.547244727611541748e-01 -1.042186245322227478e-01
1.493630558252334595e-01 -2.622215449810028076e-01 1.314209401607513428e-01 -1.309431344270706177e-01 -1.322305761277675629e-02 -6.195010989904403687e-02 -3.101500272750854492e-01 -2.058661431074142456e-01 -9.144473820924758911e-02 6.274627894163131714e-02 9.163812547922134399e-02 -1.084251925349235535e-01 -4.825496673583984375e-01 4.961099475622177124e-02 1.074491739273071289e-01 -3.484326601028442383e-02 -2.827251851558685303e-01 -5.579089000821113586e-02 2.034273147583007812e-01 4.612480103969573975e-02 -5.909140780568122864e-02 -1.786439120769500732e-01 -7.361964136362075806e-02 1.660508513450622559e-01 -3.388373851776123047e-01 -1.543185412883758545e-01 -1.271922886371612549e-01 1.616563051939010620e-01 -1.532446593046188354e-01 -2.055570483207702637e-01 8.769974112510681152e-02 -4.560294374823570251e-02
1.075755804777145386e-01 -4.627099037170410156e-01 3.446742147207260132e-02 9.109770879149436951e-03 2.099899109452962875e-03 -9.418280422687530518e-02 -1.370974034070968628e-01 -3.794853016734123230e-02 -5.963122472167015076e-02 5.301857739686965942e-02 1.927320212125778198e-01 1.819365471601486206e-01 -3.963256478309631348e-01 1.395137459039688110e-01 -1.401718556880950928e-01 6.697667390108108521e-02 -3.084926903247833252e-01 -1.931878179311752319e-02 1.271865218877792358e-01 1.402863562107086182e-01 -3.240981101989746094e-01 1.182861626148223877e-01 -4.333879053592681885e-02 4.306903108954429626e-02 -2.528664469718933105e-01 1.071959361433982849e-01 2.969588898122310638e-02 -5.998287349939346313e-02 -2.269151657819747925e-01 5.271048843860626221e-02 -1.243374943733215332e-01 -2.507129311561584473e-01
-1.606393903493881226e-01 -2.010356187820434570e-01 5.689103528857231140e-02 -7.166982442140579224e-02 -2.975970320403575897e-02 -2.382462769746780396e-01 -3.771305382251739502e-01 -2.795233130455017090e-01 5.872884392738342285e-02 -2.158633619546890259e-02 -2.697001099586486816e-01 6.786166876554489136e-02 -2.208916991949081421e-01 -3.176314532756805420e-01 5.580158531665802002e-02 7.744225114583969116e-02 -3.187123537063598633e-01 4.635917488485574722e-03 -1.104732379317283630e-01 1.295162886381149292e-01 -7.282914966344833374e-02 7.672496885061264038e-02 4.415296018123626709e-02 1.547812670469284058e-01 -1.181069314479827881e-01 -7.544738054275512695e-02 -4.197733104228973389e-02 -6.783409416675567627e-02 9.312275052070617676e-02 -2.784416452050209045e-02 -3.762242496013641357e-01 -2.503477334976196289e-01
1.163900196552276611e-01 -6.837168335914611816e-02 -7.007959485054016113e-02 -1.039022579789161682e-01 -1.854605227708816528e-02 -7.948970049619674683e-02 -4.853526651859283447e-01 1.291384398937225342e-01 -1.242244988679885864e-01 -4.645498842000961304e-02 1.834991723299026489e-01 9.184163808822631836e-02 -8.356627821922302246e-02 7.182540744543075562e-02 -1.890660226345062256e-01 -2.860549688339233398e-01 -1.071702539920806885e-01 -1.454332917928695679e-01 -1.098503395915031433e-01 1.736034899950027466e-01 1.236314103007316589e-01 1.593467891216278076e-01 -8.169352076947689056e-03 1.140377521514892578e-01 -2.485373318195343018e-01 1.506309360265731812e-01 -8.111927658319473267e-02 -1.126914694905281067e-01 -1.386146247386932373e-01 -1.605009101331233978e-02 -4.604985415935516357e-01 -2.321496605873107910e-01
1.411825120449066162e-01 -2.052710801362991333e-01 -1.383710801601409912e-01 1.578668365254998207e-03 -2.712573297321796417e-02 1.400772016495466232e-02 -2.041703611612319946e-01 -7.002638280391693115e-02 -1.847577989101409912e-01 5.740094557404518127e-02 2.557307779788970947e-01 1.028304249048233032e-01 -2.779184095561504364e-02 -1.126424968242645264e-01 -2.766949310898780823e-02 9.151301346719264984e-03 -1.809802949428558350e-01 -2.151014059782028198e-01 -1.263362467288970947e-01 -8.476635813713073730e-02 -1.241093035787343979e-02 1.097232401371002197e-01 3.401047782972455025e-03 1.670569628477096558e-01 -1.592131406068801880e-01 5.325228348374366760e-02 -2.684404850006103516e-01 2.127042114734649658e-01 1.745644211769104004e-01 -6.028025150299072266e-01 -1.661586761474609375e-01 -1.852744966745376587e-01
2.126684933900833130e-01 -3.479565083980560303e-01 -2.574090063571929932e-01 -2.804704308509826660e-01 1.906273420900106430e-03 5.893055931665003300e-04 -2.072336971759796143e-01 -8.945950120687484741e-02 -1.398759037256240845e-01 1.815737783908843994e-01 -1.188119798898696899e-01 -1.570604145526885986e-01 -1.764163523912429810e-01 1.280316850170493126e-03 -3.235657140612602234e-02 2.090020775794982910e-01 -4.989697933197021484e-01 -2.113653719425201416e-01 -3.066371567547321320e-02 2.819583117961883545e-01 -1.736133359372615814e-02 1.910318061709403992e-02 -1.293733865022659302e-01 -5.440648645162582397e-02 -1.763393729925155640e-01 -1.454013288021087646e-01 6.082145497202873230e-02 4.860951751470565796e-02 -9.313153475522994995e-02 -9.140145778656005859e-02 4.541734233498573303e-03 2.919617481529712677e-02
4.301049932837486267e-02 7.489483058452606201e-02 3.377421572804450989e-02 -7.648956030607223511e-02 -2.613179385662078857e-01 1.107789203524589539e-01 -2.068306505680084229e-01 -1.398695856332778931e-01 -1.679777354001998901e-01 8.976387232542037964e-02 7.007447630167007446e-02 -1.092436239123344421e-01 -3.171494603157043457e-01 -1.945681571960449219e-01 9.378814697265625000e-02 1.400030702352523804e-01 -3.450587987899780273e-01 -1.267250031232833862e-01 -2.177082002162933350e-01 3.300487101078033447e-01 -2.445489168167114258e-01 -1.830329298973083496e-01 -1.697518676519393921e-01 1.690678745508193970e-01 -2.642313838005065918e-01 -8.444582112133502960e-03 -4.058999195694923401e-02 -1.923578232526779175e-01 -1.392890363931655884e-01 -2.059922814369201660e-01 -6.471857428550720215e-02 -7.727786898612976074e-02
1.112629547715187073e-01 -7.171528786420822144e-02 1.407585144042968750e-01 1.744600683450698853e-01 -4.382452368736267090e-01 -4.474533721804618835e-02 -7.490319013595581055e-02 -1.910180300474166870e-01 1.112162545323371887e-01 1.143261119723320007e-01 1.619576662778854370e-02 -4.009712114930152893e-02 -7.666184753179550171e-02 -1.602274328470230103e-01 7.663959264755249023e-02 -1.309204697608947754e-01 -2.809526026248931885e-01 -3.387611806392669678e-01 1.599770388565957546e-03 3.388378918170928955e-01 -1.519465148448944092e-01 -5.939707905054092407e-02 1.334268599748611450e-01 9.231974184513092041e-02 -9.474541246891021729e-02 2.799445576965808868e-02 -3.810826689004898071e-02 -3.354496955871582031e-01 -1.065764650702476501e-01 -3.218723833560943604e-01 6.467149406671524048e-02 9.932223707437515259e-02
6.462528835982084274e-03 -1.574451923370361328e-01 -2.436693608760833740e-01 2.026855349540710449e-01 -1.638963967561721802e-01 -1.951559633016586304e-02 1.982235815376043320e-03 -3.965477943420410156e-01 -1.101232990622520447e-01 7.769812364131212234e-03 5.945478752255439758e-02 -1.607581824064254761e-01 -1.140286028385162354e-01 -2.138283401727676392e-01 -5.274661257863044739e-02 8.002059906721115112e-02 -2.752053439617156982e-01 -2.382431924343109131e-01 -2.990398742258548737e-02 2.919972836971282959e-01 1.937035284936428070e-02 1.891831904649734497e-01 -3.368583321571350098e-01 2.102265954017639160e-01 -2.179385572671890259e-01 6.225913390517234802e-02 1.211041212081909180e-01 -2.862779796123504639e-01 -4.219359531998634338e-02 -8.020722121000289917e-02 -4.906856641173362732e-02 -9.815852344036102295e-02
8.014979958534240723e-02 8.539003133773803711e-02 -1.902551203966140747e-01 2.342368811368942261e-01 -1.626910418272018433e-01 -5.879600718617439270e-02 -1.941232383251190186e-01 -3.524751961231231689e-02 3.480074927210807800e-02 -6.618485599756240845e-02 1.175063624978065491e-01 1.780462823808193207e-02 5.589668452739715576e-02 2.068673968315124512e-01 1.957040429115295410e-01 -8.316236734390258789e-02 -5.990310907363891602e-01 -1.353647559881210327e-01 2.823718264698982239e-02 2.006509900093078613e-01 1.082788109779357910e-01 -3.817407414317131042e-02 1.377977430820465088e-01 5.773404985666275024e-02 -6.869237869977951050e-02 9.161137975752353668e-03 -5.067719891667366028e-02 3.806534782052040100e-02 4.139685332775115967e-01 -2.118002623319625854e-01 -1.903030574321746826e-01 -2.304316498339176178e-02
9.633710235357284546e-02 -3.922528401017189026e-02 -1.069080457091331482e-01 -1.227271333336830139e-01 -9.392898529767990112e-02 -4.243120551109313965e-02 -2.436389476060867310e-01 -1.387828588485717773e-01 -1.397986114025115967e-01 1.708327978849411011e-01 -9.534128755331039429e-02 -1.831110268831253052e-01 -2.391156405210494995e-01 -3.697657957673072815e-02 -2.035386860370635986e-02 3.498182296752929688e-01 -4.216246604919433594e-01 -3.067431151866912842e-01 -5.275884643197059631e-02 2.826427817344665527e-01 -6.474850233644247055e-04 -1.392149180173873901e-01 -7.178114354610443115e-02 -5.550519376993179321e-02 -2.971842885017395020e-01 -4.309876635670661926e-02 1.939775049686431885e-01 -9.375254809856414795e-02 -2.271275073289871216e-01 -1.661793142557144165e-01 -4.769264906644821167e-02 2.353997528553009033e-02
-3.140871226787567139e-02 -2.525344491004943848e-01 -9.376604110002517700e-02 -8.299808949232101440e-02 -5.464735999703407288e-02 -1.624232828617095947e-01 -6.679129600524902344e-02 -4.082887992262840271e-02 -2.833587229251861572e-01 3.336753249168395996e-01 1.233196109533309937e-01 -1.135521978139877319e-01 -2.995579838752746582e-01 3.931951895356178284e-02 5.210679024457931519e-02 -2.904003858566284180e-01 -3.275633156299591064e-01 3.053033910691738129e-02 -2.596698403358459473e-01 1.261512283235788345e-02 1.626373231410980225e-01 -1.346634775400161743e-01 -6.941398233175277710e-02 5.560379475355148315e-02 -1.885608136653900146e-01 9.053524583578109741e-02 -1.152734011411666870e-01 2.425370067358016968e-01 3.027686476707458496e-01 1.122007519006729126e-02 -2.195392996072769165e-01 -4.281049221754074097e-02
1.795652955770492554e-01 -2.395763546228408813e-01 -6.228769943118095398e-02 5.442868173122406006e-02 -3.942021727561950684e-02 1.089508160948753357e-01 -3.285363018512725830e-01 -1.694303005933761597e-01 -1.420406699180603027e-01 1.195065304636955261e-01 2.005832791328430176e-01 1.915662139654159546e-01 2.087315730750560760e-02 -2.562149167060852051e-01 -2.084675878286361694e-01 -2.376660006120800972e-03 -2.824443764984607697e-02 -1.974200457334518433e-01 -1.384834796190261841e-01 6.864980608224868774e-02 3.878397867083549500e-02 9.524895809590816498e-03 8.314518630504608154e-02 2.447606772184371948e-01 -2.205008268356323242e-01 1.725417375564575195e-01 -9.807691723108291626e-02 1.248496323823928833e-01 1.161928176879882812e-01 -5.048295259475708008e-01 -1.514607965946197510e-01 -7.446423172950744629e-02
-1.660064677707850933e-03 -2.492633312940597534e-01 1.095960363745689392e-01 -1.065571531653404236e-01 -6.654199212789535522e-02 -3.166626989841461182e-01 -4.397895932197570801e-01 -1.277704238891601562e-01 1.272248029708862305e-01 7.406418025493621826e-02 1.708218753337860107e-01 3.670656308531761169e-02 -1.057882234454154968e-01 5.653257481753826141e-03 3.394327685236930847e-02 2.576228678226470947e-01 -8.634271472692489624e-02 1.000719238072633743e-02 -6.967778783291578293e-03 1.969999372959136963e-01 1.075958982110023499e-01 -2.310069203376770020e-01 1.545549333095550537e-01 3.197425603866577148e-01 -2.136514037847518921e-01 1.093325763940811157e-01 9.862809628248214722e-02 1.046553999185562134e-01 -1.643472909927368164e-02 -2.224060297012329102e-01 -2.112867683172225952e-01 -2.428543418645858765e-01
1.430556923151016235e-01 -2.069542258977890015e-01 1.774689881131052971e-03 -1.449404507875442505e-01 3.031925763934850693e-03 4.308331385254859924e-02 -1.716168373823165894e-01 -2.050282061100006104e-01 -1.409689779393374920e-03 1.594418287277221680e-01 5.304608121514320374e-02 2.143571153283119202e-02 -3.766103684902191162e-01 2.185307145118713379e-01 -9.354406967759132385e-03 2.363544702529907227e-01 -3.123221099376678467e-01 -2.137122154235839844e-01 -2.317853458225727081e-02 1.414798796176910400e-01 -6.118432804942131042e-02 3.617290779948234558e-02 -5.606606230139732361e-02 -1.531838774681091309e-01 -3.465831279754638672e-01 -1.695724129676818848e-01 -1.486851572990417480e-01 1.989151686429977417e-01 -2.214774489402770996e-01 -1.385778337717056274e-01 -2.574563920497894287e-01 -1.660705506801605225e-01
1.541152447462081909e-01 -2.371187210083007812e-01 -3.783268854022026062e-02 4.941330477595329285e-02 -2.630711719393730164e-02 7.435465604066848755e-02 -2.648787200450897217e-01 -1.545865684747695923e-01 -1.733678281307220459e-01 1.476803570985794067e-01 1.814422607421875000e-01 1.573892831802368164e-01 -2.765019424259662628e-02 -2.267277389764785767e-01 -2.198111712932586670e-01 -1.254129502922296524e-02 -7.536370307207107544e-02 -2.236240357160568237e-01 -1.233671009540557861e-01 3.070552647113800049e-02 3.116251667961478233e-03 3.648224472999572754e-02 1.367260366678237915e-01 2.594183087348937988e-01 -1.159190833568572998e-01 2.117206752300262451e-01 -1.047412157058715820e-01 2.307613193988800049e-01 1.140524744987487793e-01 -5.091647505760192871e-01 -2.263247966766357422e-01 -2.286552637815475464e-02
1.653362661600112915e-01 -2.028752118349075317e-01 -1.206711903214454651e-01 -3.764891996979713440e-02 -1.782249659299850464e-02 -4.731185734272003174e-03 -3.837450966238975525e-02 -2.589148879051208496e-01 1.144421622157096863e-01 2.809542603790760040e-02 -2.329777032136917114e-01 -1.691772341728210449e-01 -2.579521536827087402e-01 1.032198872417211533e-02 -7.680366933345794678e-02 1.915761530399322510e-01 -3.329427540302276611e-01 -3.125946819782257080e-01 7.775429636240005493e-02 5.136855840682983398e-01 -9.992567449808120728e-02 -1.695287674665451050e-01 1.954666152596473694e-02 3.768612397834658623e-03 -2.876628935337066650e-01 -1.159066110849380493e-01 1.112948870286345482e-03 3.280048957094550133e-03 -1.878312975168228149e-02 -1.398607641458511353e-01 -7.559581100940704346e-02 3.484254702925682068e-02
3.161900043487548828e-01 -1.948246359825134277e-01 -2.609415948390960693e-01 2.280930057168006897e-02 6.294513493776321411e-02 -3.289256244897842407e-02 -8.620994538068771362e-02 -1.568127125501632690e-01 -4.597837477922439575e-02 -4.479710757732391357e-02 -1.262795925140380859e-01 -2.173432111740112305e-01 -1.398424208164215088e-01 2.732132971286773682e-01 -4.056351259350776672e-02 1.929801404476165771e-01 -3.617534041404724121e-01 -2.566688358783721924e-01 1.587278395891189575e-01 2.406368553638458252e-01 -4.760299809277057648e-03 3.886806545779109001e-03 3.390260785818099976e-02 8.373680710792541504e-02 -4.244043231010437012e-01 9.846881031990051270e-03 -1.053032055497169495e-01 -1.327895522117614746e-01 -1.246275529265403748e-01 -8.525414019823074341e-02 -1.857745945453643799e-01 -4.125685989856719971e-02
1.149471327662467957e-01 -6.925603002309799194e-02 -4.000438004732131958e-02 -2.362155467271804810e-01 6.834118813276290894e-02 -1.355227977037429810e-01 -2.041202783584594727e-01 -1.244693100452423096e-01 2.624574350193142891e-03 3.892339766025543213e-01 1.303080320358276367e-01 -3.787973895668983459e-02 -2.666399776935577393e-01 9.726089984178543091e-02 -1.689859181642532349e-01 1.093578040599822998e-01 -2.649144828319549561e-01 -3.381092548370361328e-01 -8.969234675168991089e-02 1.126494854688644409e-01 -3.057241672649979591e-03 1.925627589225769043e-01 -8.105168491601943970e-02 3.546959459781646729e-01 -6.816137582063674927e-02 -6.828683614730834961e-02 -8.526252955198287964e-02 3.381855040788650513e-02 -1.782047748565673828e-01 -1.453531831502914429e-01 -3.096857964992523193e-01 1.104011759161949158e-01
-9.596237912774085999e-03 -6.934044510126113892e-02 5.832801107317209244e-03 3.345324471592903137e-02 -3.266106545925140381e-01 -2.420780956745147705e-01 -2.251824550330638885e-02 -2.192155718803405762e-01 1.611342430114746094e-01 1.215187236666679382e-01 -1.863332651555538177e-02 -8.824390918016433716e-02 -2.531930617988109589e-02 -4.214536771178245544e-02 2.307358682155609131e-01 -1.388781070709228516e-01 -3.280839323997497559e-01 -2.493425905704498291e-01 8.089026063680648804e-02 3.570533096790313721e-01 -1.189844086766242981e-01 -3.415624797344207764e-02 1.386316120624542236e-01 3.451481163501739502e-01 -1.092870309948921204e-01 5.631967633962631226e-02 -3.222858905792236328e-01 -6.418021768331527710e-02 -1.021085083484649658e-01 -1.473802328109741211e-02 -2.160271853208541870e-01 -1.355509012937545776e-01
1.046951208263635635e-02 -1.192332580685615540e-01 -1.712358891963958740e-01 -6.084821373224258423e-02 -1.023559123277664185e-01 9.009014070034027100e-02 -1.315567344427108765e-01 -1.282086074352264404e-01 -2.870640754699707031e-01 -9.134966880083084106e-02 1.545066237449645996e-01 -8.374657481908798218e-02 -3.180114030838012695e-01 2.237715423107147217e-01 1.866843104362487793e-01 6.885012239217758179e-02 -3.546422719955444336e-01 -1.222754195332527161e-01 -8.036537468433380127e-02 2.836247384548187256e-01 3.902811440639197826e-04 2.833589911460876465e-02 -4.525065794587135315e-02 3.760931491851806641e-01 6.459267437458038330e-02 6.970116496086120605e-02 -2.537375092506408691e-01 -2.333361357450485229e-01 -9.902114421129226685e-02 -1.715550869703292847e-01 -1.037707254290580750e-01 -1.951790899038314819e-01
-2.617633156478404999e-02 -1.878996379673480988e-02 -1.259734928607940674e-01 3.976904228329658508e-02 -3.303819149732589722e-02 -3.308038413524627686e-01 2.763665653765201569e-02 -5.854177474975585938e-02 -5.887374281883239746e-02 2.343456894159317017e-01 2.011248767375946045e-01 1.016721245832741261e-03 -2.716912925243377686e-01 1.303396821022033691e-01 -9.644864499568939209e-02 -2.167834155261516571e-02 -3.245109915733337402e-01 -1.842978596687316895e-01 -1.677896231412887573e-01 8.819143474102020264e-02 1.346004605293273926e-01 3.421424701809883118e-02 1.719693690538406372e-01 3.340683579444885254e-01 -2.286098599433898926e-01 -1.183446943759918213e-01 -2.133876830339431763e-01 1.278191339224576950e-02 -2.733630239963531494e-01 -4.501288384199142456e-02 -3.425695896148681641e-01 -1.601371020078659058e-01
2.830455899238586426e-01 -2.586610317230224609e-01 -2.455720901489257812e-01 2.134423255920410156e-01 -3.532660305500030518e-01 -7.766225375235080719e-03 -2.313326299190521240e-01 -1.059612482786178589e-01 -2.912091091275215149e-02 -1.292541176080703735e-01 -8.998743444681167603e-02 -1.229170411825180054e-01 -2.515711449086666107e-02 2.372711664065718651e-03 8.420546352863311768e-02 -2.912469208240509033e-01 -1.924172043800354004e-01 -1.383945047855377197e-01 2.327088825404644012e-02 2.614407241344451904e-01 4.124594107270240784e-02 -8.790817111730575562e-02 1.786231994628906250e-01 6.633773446083068848e-02 1.055384427309036255e-01 4.757668077945709229e-02 4.309861361980438232e-02 1.404103487730026245e-01 4.097142219543457031e-01 -2.244813442230224609e-01 -9.633492678403854370e-03 -8.415113203227519989e-03
1.051378622651100159e-01 -1.707408875226974487e-01 -2.909341454505920410e-01 -8.962327986955642700e-02 1.892467029392719269e-02 8.468647301197052002e-02 -2.899659276008605957e-01 -2.361771613359451294e-01 -2.120395563542842865e-02 8.712378889322280884e-02 -1.128923520445823669e-01 -1.473411768674850464e-01 -2.284090667963027954e-01 1.446074247360229492e-01 -4.018890857696533203e-02 3.208199739456176758e-01 -4.306132495403289795e-01 -2.551207840442657471e-01 -1.970616728067398071e-01 3.200174570083618164e-01 -8.700744062662124634e-02 -5.967713519930839539e-02 4.937448073178529739e-03 1.281824335455894470e-02 -1.937150508165359497e-01 9.623052924871444702e-02 8.325860649347305298e-02 -1.900524646043777466e-02 -1.683360636234283447e-01 -2.737960591912269592e-02 -9.394467622041702271e-02 6.738960742950439453e-02
2.448460757732391357e-01 -1.524948626756668091e-01 1.704309582710266113e-01 -2.494065016508102417e-01 -2.242451310157775879e-01 -5.077054351568222046e-02 -2.200881093740463257e-01 -3.097874484956264496e-02 -2.476897984743118286e-01 4.383739084005355835e-02 1.341835856437683105e-01 1.641120389103889465e-02 -6.368056870996952057e-03 5.621501430869102478e-02 -1.208572983741760254e-01 -2.010273784399032593e-01 -3.756862878799438477e-01 8.714291453361511230e-02 9.412644430994987488e-03 -2.569947019219398499e-02 1.630154089070856571e-03 -6.159958988428115845e-02 -6.755545735359191895e-02 -1.447882950305938721e-01 -1.153770238161087036e-01 3.620741069316864014e-01 4.969059489667415619e-03 -2.421914339065551758e-01 2.926759421825408936e-02 -3.971979618072509766e-01 -1.811217516660690308e-01 1.009511277079582214e-01
1.762446612119674683e-01 -2.932661473751068115e-01 -8.403582125902175903e-02 2.833816707134246826e-01 -4.662908613681793213e-01 -3.757571056485176086e-02 -1.050954088568687439e-01 1.129875630140304565e-01 -7.071061432361602783e-02 9.789519011974334717e-02 5.343071743845939636e-02 -1.245572194457054138e-01 -1.550995558500289917e-01 -1.061770394444465637e-01 -2.186507731676101685e-01 -1.109814271330833435e-01 -3.356002271175384521e-01 -3.202128708362579346e-01 -1.169965639710426331e-01 7.978881150484085083e-02 -1.181427240371704102e-01 -6.946916133165359497e-02 -1.042856425046920776e-01 1.261355262249708176e-02 -1.804421655833721161e-02 -2.102187573909759521e-01 2.242209911346435547e-01 -2.058409750461578369e-01 -5.004225671291351318e-02 -1.243152767419815063e-01 -2.951657399535179138e-02 5.898157134652137756e-02
-9.604723192751407623e-03 -9.569668769836425781e-02 1.215146556496620178e-01 1.260913908481597900e-01 -7.724180072546005249e-02 2.005001008510589600e-01 -1.019858270883560181e-01 -1.807022541761398315e-01 -6.904274970293045044e-02 2.537049949169158936e-01 1.723999232053756714e-01 6.912437826395034790e-02 -2.604885697364807129e-01 3.656198084354400635e-02 -2.319921925663948059e-02 -5.098467320203781128e-02 -1.349593400955200195e-01 -4.433773756027221680e-01 1.044961884617805481e-01 9.085698425769805908e-02 -8.111554384231567383e-02 1.107007414102554321e-01 1.189128756523132324e-01 1.228013038635253906e-01 -1.596296876668930054e-01 -3.620190173387527466e-02 5.198284983634948730e-02 -3.125586360692977905e-02 1.736060827970504761e-01 -4.785997271537780762e-01 -2.425726652145385742e-01 -2.537043690681457520e-01
1.747486293315887451e-01 -1.894998252391815186e-01 -6.531975418329238892e-02 -5.668934434652328491e-02 7.904484122991561890e-02 -1.222577244043350220e-01 -3.665854036808013916e-02 4.170832410454750061e-02 -1.100924834609031677e-01 -3.016660921275615692e-02 5.656784772872924805e-02 8.344887755811214447e-03 -4.513740539550781250e-01 -1.078407764434814453e-01 1.357638984918594360e-01 -4.207126796245574951e-02 -5.252867937088012695e-01 -2.815851271152496338e-01 -2.586886659264564514e-02 1.160097122192382812e-01 5.245500057935714722e-02 -1.126165762543678284e-01 -8.734102547168731689e-02 -7.025249302387237549e-02 -3.061617910861968994e-01 1.480299830436706543e-01 -2.040944695472717285e-01 -1.765816658735275269e-01 -2.049172818660736084e-01 -4.774456471204757690e-02 -3.692804649472236633e-02 -1.358835995197296143e-01
1.841221302747726440e-01 -2.323241233825683594e-01 -8.614947646856307983e-02 -4.269305244088172913e-02 -7.902351021766662598e-02 -5.223922058939933777e-02 -2.759563624858856201e-01 -1.067609637975692749e-01 -2.565770782530307770e-02 1.750262826681137085e-01 1.178537011146545410e-01 2.212612330913543701e-01 -7.451103627681732178e-02 -2.808542251586914062e-01 -3.029994070529937744e-01 2.154614403843879700e-02 -1.119507253170013428e-01 -1.840623021125793457e-01 -6.773120164871215820e-02 -5.061042681336402893e-02 -5.193550512194633484e-02 7.831466943025588989e-02 6.152466684579849243e-02 1.555955260992050171e-01 -1.402622163295745850e-01 1.552659869194030762e-01 -1.769321560859680176e-01 1.705271154642105103e-01 2.556604146957397461e-01 -5.113094449043273926e-01 -9.105661511421203613e-02 -7.662541419267654419e-02
1.065131127834320068e-01 -9.300251305103302002e-02 -5.726386979222297668e-02 -1.188856363296508789e-01 -5.940831452608108521e-02 -1.487738192081451416e-01 -1.622329652309417725e-01 -2.059497684240341187e-01 -1.000151038169860840e-01 1.784145236015319824e-01 2.370765954256057739e-01 1.313102841377258301e-01 -1.122860796749591827e-02 -1.086921021342277527e-01 -2.079183608293533325e-01 -4.029201865196228027e-01 -2.150136083364486694e-01 2.976602874696254730e-02 -8.223493397235870361e-02 2.570038437843322754e-01 2.534168660640716553e-01 1.877443194389343262e-01 1.684797853231430054e-01 3.530667126178741455e-01 -1.156178340315818787e-01 9.396900236606597900e-02 2.040567621588706970e-02 -8.548487722873687744e-02 1.551366299390792847e-01 -5.576825514435768127e-02 -2.311403006315231323e-01 -2.289815098047256470e-01
2.614978849887847900e-01 -2.183675318956375122e-01 -2.421066313982009888e-01 -2.421214804053306580e-02 2.801052853465080261e-02 6.522890925407409668e-02 -7.632549107074737549e-02 -9.422948956489562988e-02 -6.663381308317184448e-02 -6.609150022268295288e-02 -8.109686523675918579e-02 -2.291722595691680908e-01 -1.820645481348037720e-01 2.697801291942596436e-01 -2.933532558381557465e-02 1.408040076494216919e-01 -3.483503460884094238e-01 -2.660793066024780273e-01 2.106360644102096558e-01 1.623197495937347412e-01 2.198723703622817993e-02 7.548016961663961411e-03 5.072109028697013855e-02 1.485509276390075684e-01 -5.047579407691955566e-01 -6.406386196613311768e-02 -7.220657914876937866e-02 -8.165936172008514404e-02 -1.103795170783996582e-01 -5.885322391986846924e-02 -1.894038319587707520e-01 1.178466528654098511e-02
2.729057073593139648e-01 -1.534658819437026978e-01 -1.944627165794372559e-01 -2.115650326013565063e-01 3.618047013878822327e-02 -2.336286008358001709e-01 -7.515263557434082031e-02 -5.605410039424896240e-02 9.835673123598098755e-02 1.113245170563459396e-02 7.136970758438110352e-02 -5.804184079170227051e-02 -2.581727802753448486e-01 -2.880612015724182129e-01 -5.050591751933097839e-02 7.632342725992202759e-02 -4.865444004535675049e-01 -2.645647525787353516e-01 4.757930710911750793e-02 1.818461716175079346e-01 -1.913744211196899414e-01 -1.325878351926803589e-01 1.053601875901222229e-01 -8.841783739626407623e-03 -1.781326234340667725e-01 -1.262211054563522339e-01 1.226400658488273621e-01 -1.405507326126098633e-01 -8.587389439344406128e-02 1.407205462455749512e-01 -2.446114718914031982e-01 -3.925612941384315491e-02
1.526584625244140625e-01 -2.304130345582962036e-01 -6.567539274692535400e-02 -5.459189042448997498e-02 -9.894502162933349609e-02 -1.535512041300535202e-02 -3.158464133739471436e-01 -1.586048007011413574e-01 -1.110563129186630249e-01 1.288006156682968140e-01 8.363280445337295532e-02 1.935560852289199829e-01 -8.509791642427444458e-02 -2.395630627870559692e-01 -2.109887152910232544e-01 3.523717075586318970e-02 -8.781427145004272461e-02 -2.090392559766769409e-01 -5.452524498105049133e-02 -6.491605937480926514e-02 -6.581680476665496826e-02 5.761212110519409180e-02 7.066648453474044800e-02 2.134839594364166260e-01 -1.112924590706825256e-01 1.812600493431091309e-01 -1.836578547954559326e-01 1.676897406578063965e-01 2.579302191734313965e-01 -5.381000041961669922e-01 -1.152199804782867432e-01 -6.585895270109176636e-02
2.160288393497467041e-02 -3.800930678844451904e-01 1.490081399679183960e-01 -2.729423046112060547e-01 -4.588922951370477676e-03 -8.744250982999801636e-02 -2.170299142599105835e-01 -8.568491786718368530e-02 -6.553173065185546875e-02 3.750773146748542786e-02 1.878234595060348511e-01 -3.162751719355583191e-02 -3.895005285739898682e-01 4.410212859511375427e-02 3.965355455875396729e-02 -8.718019723892211914e-02 -2.890402674674987793e-01 4.604848474264144897e-02 -1.764050275087356567e-01 1.827756315469741821e-01 -2.593315439298748970e-03 -3.440678715705871582e-01 -7.247176021337509155e-03 2.882873117923736572e-01 -3.252734243869781494e-01 6.512980163097381592e-02 9.887677431106567383e-02 9.752131253480911255e-02 -7.223506271839141846e-02 -5.779846385121345520e-02 3.142280504107475281e-02 -2.869156934320926666e-02
7.968426495790481567e-02 -2.504925131797790527e-01 4.422460868954658508e-02 1.276771128177642822e-01 -3.072010278701782227e-01 -7.968944311141967773e-02 -3.401835262775421143e-02 1.861355733126401901e-03 -1.208096966147422791e-01 -4.919035360217094421e-02 -2.780457772314548492e-02 3.498526662588119507e-02 -2.170406579971313477e-01 -1.786348037421703339e-02 3.945809975266456604e-02 -2.617844045162200928e-01 -4.678782224655151367e-01 -2.710003852844238281e-01 -9.115034341812133789e-02 -9.081240743398666382e-02 1.515734195709228516e-01 -1.922213844954967499e-02 -9.777975082397460938e-02 -2.332884371280670166e-01 -1.916115283966064453e-01 3.732269257307052612e-02 2.837334275245666504e-01 -5.415337160229682922e-02 -1.375254392623901367e-01 1.610783301293849945e-02 -3.302772343158721924e-01 -1.679335385560989380e-01
2.378615140914916992e-01 -2.385871559381484985e-01 -2.577977478504180908e-01 -2.320513725280761719e-01 3.494805097579956055e-02 -1.000263821333646774e-02 -2.720248401165008545e-01 -3.677288815379142761e-02 -8.916856348514556885e-02 1.140531003475189209e-01 -1.533031612634658813e-01 -3.748347237706184387e-02 -1.698633283376693726e-01 -2.916504256427288055e-02 -2.328386530280113220e-02 1.445423215627670288e-01 -4.247115850448608398e-01 -2.646144628524780273e-01 -8.737068623304367065e-02 2.966304421424865723e-01 -2.368564531207084656e-02 -2.297775298357009888e-01 -1.362459957599639893e-01 2.080272287130355835e-01 -2.948909103870391846e-01 -4.084762930870056152e-02 1.396337449550628662e-01 9.598792530596256256e-03 2.711843000724911690e-03 -7.031537592411041260e-02 1.158166900277137756e-01 -6.862521916627883911e-02
8.568182587623596191e-02 -2.527566254138946533e-01 -6.369567662477493286e-02 1.363998930901288986e-02 -7.970114052295684814e-02 4.426587745547294617e-02 -1.186453104019165039e-01 -8.900164067745208740e-02 -1.178902909159660339e-01 1.945290118455886841e-01 2.516438364982604980e-01 8.044196665287017822e-02 -6.975372135639190674e-02 9.035433828830718994e-02 -1.191775873303413391e-01 -7.511219382286071777e-02 6.010790914297103882e-02 -1.238695457577705383e-01 -3.546761721372604370e-02 3.119643032550811768e-01 3.013021647930145264e-01 -9.569614380598068237e-02 1.104781329631805420e-01 2.388913929462432861e-01 -3.015514016151428223e-01 2.367580831050872803e-01 3.740971162915229797e-02 6.723022460937500000e-02 2.256993800401687622e-01 -3.990314006805419922e-01 -2.419058829545974731e-01 -1.773887574672698975e-01
-1.069880872964859009e-01 1.912691630423069000e-02 -1.665808558464050293e-01 2.579542435705661774e-02 -1.123232319951057434e-01 -1.883947402238845825e-01 -5.732254311442375183e-02 -1.729035004973411560e-02 -2.037635296583175659e-01 1.224537119269371033e-01 1.996693015098571777e-01 -1.727372854948043823e-01 -3.750232979655265808e-02 -1.239962875843048096e-01 9.573737531900405884e-02 1.182393357157707214e-02 -1.149921119213104248e-01 -2.162284702062606812e-01 -4.895659908652305603e-02 3.047237396240234375e-01 -2.975132167339324951e-01 1.282640099525451660e-01 -8.813472092151641846e-02 3.369523584842681885e-01 -2.658110857009887695e-01 8.321224898099899292e-02 -7.869521528482437134e-02 6.780882179737091064e-02 6.465918570756912231e-02 -2.729541063308715820e-01 -4.175680279731750488e-01 -1.812501698732376099e-01
5.821228399872779846e-02 -2.323263287544250488e-01 1.775859147310256958e-01 -2.440566197037696838e-03 -3.762891292572021484e-01 2.523922920227050781e-02 -5.878733843564987183e-02 -1.336560249328613281e-01 -1.366587877273559570e-01 -1.549766063690185547e-01 3.091194480657577515e-02 -1.013095006346702576e-01 -1.723109483718872070e-01 2.107502967119216919e-01 7.834434509277343750e-02 7.566303480416536331e-03 -5.000279545783996582e-01 -3.121320903301239014e-01 2.108300477266311646e-02 9.143626689910888672e-02 2.935714721679687500e-01 9.831776469945907593e-02 -1.440987735986709595e-02 1.062683686614036560e-01 -1.377353370189666748e-01 1.966390013694763184e-01 7.619604468345642090e-03 -6.020750850439071655e-02 1.674561500549316406e-01 1.490336358547210693e-01 -5.174510180950164795e-02 -1.883254349231719971e-01
1.104358397424221039e-02 -1.847252398729324341e-01 -7.076248526573181152e-02 -1.343517452478408813e-01 -2.293129414319992065e-01 1.642411500215530396e-01 1.203330680727958679e-01 -2.035593092441558838e-01 -3.018272519111633301e-01 1.808363497257232666e-01 1.342146247625350952e-01 2.711575292050838470e-02 -8.988512307405471802e-02 2.509280443191528320e-01 1.628682911396026611e-01 -8.155822753906250000e-02 -4.686459898948669434e-01 -2.387982159852981567e-01 -1.281346082687377930e-01 1.602863967418670654e-01 2.310054451227188110e-01 -1.014036610722541809e-01 2.256168574094772339e-01 2.359250634908676147e-01 -1.839101873338222504e-02 1.116399466991424561e-01 9.462681412696838379e-02 -2.809597365558147430e-02 9.810577332973480225e-02 1.257206946611404419e-01 -1.529894322156906128e-01 -9.666169993579387665e-03
1.081171855330467224e-01 -1.195234805345535278e-01 -1.146993711590766907e-01 -6.129346415400505066e-02 3.696161508560180664e-02 -1.046893596649169922e-01 1.809364259243011475e-01 -7.660157978534698486e-02 -2.739681899547576904e-01 1.379710584878921509e-01 2.258697301149368286e-01 -1.978693306446075439e-01 -1.678721457719802856e-01 2.226616442203521729e-01 -4.406423121690750122e-02 -9.852041304111480713e-02 -2.175003290176391602e-01 -2.041221857070922852e-01 -1.737860143184661865e-01 2.172435522079467773e-01 6.205321848392486572e-02 -1.335556153208017349e-02 1.779091954231262207e-01 3.342181444168090820e-01 -2.275301963090896606e-01 9.855508804321289062e-02 -3.048278689384460449e-01 -4.014705494046211243e-02 -9.992423653602600098e-02 -5.824448540806770325e-02 -3.387263417243957520e-01 -1.860923022031784058e-01
3.629961311817169189e-01 -3.979650735855102539e-01 -1.123216524720191956e-01 1.154250055551528931e-01 -3.221906721591949463e-01 1.377852261066436768e-02 5.322238430380821228e-02 -1.022208034992218018e-01 -5.468968674540519714e-02 -2.377904653549194336e-01 1.006242707371711731e-01 -3.918715566396713257e-02 -2.129103094339370728e-01 2.266919054090976715e-02 -2.212111353874206543e-01 -1.774277538061141968e-01 -4.118683338165283203e-01 1.007646545767784119e-01 -1.596151888370513916e-01 -2.227217331528663635e-02 1.642799377441406250e-01 -1.184011176228523254e-01 -1.596855930984020233e-02 9.866246581077575684e-02 -8.987254649400711060e-02 2.321806997060775757e-01 3.803617879748344421e-02 7.979840040206909180e-02 9.177658706903457642e-02 4.735755547881126404e-02 -1.593723297119140625e-01 -8.100312948226928711e-02
2.534048557281494141e-01 -3.028219044208526611e-01 -2.027703076601028442e-01 -3.484234958887100220e-02 -2.543743252754211426e-01 5.562607944011688232e-02 -1.019674614071846008e-01 -2.239735573530197144e-01 -9.848617017269134521e-02 -1.166482120752334595e-01 1.073178723454475403e-01 6.888224929571151733e-02 -2.004335075616836548e-01 6.857551634311676025e-02 -8.091565221548080444e-02 -2.081242650747299194e-01 -3.526941537857055664e-01 -1.099339872598648071e-01 4.887543246150016785e-02 -1.622066199779510498e-01 2.121728062629699707e-01 -4.047795236110687256e-01 4.886019160039722919e-04 6.676802877336740494e-03 -1.190824732184410095e-01 4.237316176295280457e-02 9.957081824541091919e-02 1.756015270948410034e-01 2.153551429510116577e-01 -1.022242847830057144e-02 -2.069325745105743408e-01 -1.377274394035339355e-01
1.000192984938621521e-01 -1.430694013833999634e-01 -3.005488216876983643e-01 -1.001077741384506226e-01 7.925236225128173828e-02 2.197446301579475403e-03 -2.508268654346466064e-01 -3.462553024291992188e-02 -7.149695605039596558e-02 1.757686138153076172e-01 -1.275734752416610718e-01 -4.113581031560897827e-03 -2.329319268465042114e-01 -3.721324354410171509e-02 -5.207249894738197327e-02 2.872110903263092041e-01 -5.321840047836303711e-01 -3.499889969825744629e-01 -3.861292079091072083e-02 3.170493245124816895e-01 -7.273965328931808472e-02 -1.055579930543899536e-01 7.396841049194335938e-02 -9.522004052996635437e-03 -1.951059550046920776e-01 -2.089290507137775421e-02 1.670274883508682251e-01 4.830871522426605225e-02 -1.805290521588176489e-04 4.200461506843566895e-02 -3.494409378618001938e-03 7.351790368556976318e-02
7.885090261697769165e-02 -3.238033056259155273e-01 1.637275665998458862e-01 -2.228539735078811646e-01 -8.077639341354370117e-02 1.026182621717453003e-01 -1.365796755999326706e-02 -2.082739621400833130e-01 8.082821965217590332e-03 -6.202170252799987793e-02 1.912163496017456055e-01 9.442740678787231445e-02 -2.492568790912628174e-01 -2.151985168457031250e-01 4.389826580882072449e-02 -2.417065650224685669e-01 -3.804151713848114014e-01 -2.179562002420425415e-01 -2.845193147659301758e-01 4.156821966171264648e-02 -3.201692551374435425e-02 -3.220428898930549622e-02 1.012659072875976562e-01 1.382163353264331818e-02 -1.547015607357025146e-01 -1.152195259928703308e-01 1.702818423509597778e-01 -1.988367736339569092e-02 -8.713356405496597290e-02 -3.971428275108337402e-01 8.396918326616287231e-02 -8.538062125444412231e-02
2.180223315954208374e-01 -2.040942907333374023e-01 -3.157837316393852234e-02 8.444422855973243713e-03 -2.118338644504547119e-01 2.189620584249496460e-01 -2.791029810905456543e-01 -3.647108748555183411e-02 -9.952946007251739502e-02 2.236060202121734619e-01 1.226486563682556152e-01 1.716259419918060303e-01 -3.169600069522857666e-01 -3.561165928840637207e-02 -2.403044551610946655e-01 -7.349024713039398193e-02 -1.868342608213424683e-01 1.808463484048843384e-01 -8.489906042814254761e-02 2.478893101215362549e-02 -4.372386634349822998e-02 -4.715342447161674500e-02 1.369614452123641968e-01 1.180610880255699158e-01 -5.150744915008544922e-01 4.543899372220039368e-02 1.026743054389953613e-01 -1.253712028264999390e-01 -1.423606742173433304e-02 -9.530042298138141632e-03 -1.997726261615753174e-01 1.493919342756271362e-01
1.769998371601104736e-01 -1.576454937458038330e-01 -2.600322291254997253e-02 8.429899811744689941e-02 -1.024477258324623108e-01 -1.266564358957111835e-03 -1.409125924110412598e-01 -1.196819320321083069e-01 -3.949674591422080994e-02 1.266319602727890015e-01 1.103452518582344055e-01 1.932426840066909790e-01 2.177391201257705688e-02 -2.669026255607604980e-01 -2.296388894319534302e-01 -5.106663331389427185e-02 -1.331441253423690796e-01 -2.669361829757690430e-01 -1.968386918306350708e-01 3.189079836010932922e-02 -4.653080552816390991e-02 4.113843291997909546e-02 8.662176877260208130e-02 1.329345107078552246e-01 -1.762354075908660889e-01 6.686605513095855713e-02 -2.628121376037597656e-01 1.066349819302558899e-01 2.351798415184020996e-01 -4.836169779300689697e-01 -3.538864552974700928e-01 -9.493633359670639038e-02
-1.203457117080688477e-01 -3.902558684349060059e-01 9.565223008394241333e-02 1.210602894425392151e-01 -1.134276390075683594e-01 -3.226217031478881836e-01 -3.721745908260345459e-01 -2.437732815742492676e-01 1.876647919416427612e-01 -1.569472700357437134e-01 -2.141099795699119568e-02 -2.161552757024765015e-01 7.794746011495590210e-02 1.952435523271560669e-01 2.362094819545745850e-02 -3.351556137204170227e-02 -1.017714440822601318e-01 -1.088338270783424377e-01 -2.059811204671859741e-01 9.065057151019573212e-03 1.398970484733581543e-01 1.353190392255783081e-01 1.998765021562576294e-01 9.838798642158508301e-02 -2.312267869710922241e-01 1.071044355630874634e-01 -1.104548200964927673e-01 -7.659090310335159302e-02 1.847583949565887451e-01 -2.118698656558990479e-01 -1.601172685623168945e-01 4.149222746491432190e-02
1.862016916275024414e-01 -1.770253181457519531e-01 1.302745342254638672e-01 -6.042292714118957520e-02 -1.676423549652099609e-01 4.620710387825965881e-02 -2.934806346893310547e-01 -7.766473293304443359e-02 -1.847134083509445190e-01 2.727079689502716064e-01 2.167890369892120361e-01 -7.283449172973632812e-02 -2.028879672288894653e-01 7.786437124013900757e-02 -8.846401423215866089e-02 -1.071287244558334351e-01 -7.536174356937408447e-02 3.118402510881423950e-02 -9.803277999162673950e-02 3.039986193180084229e-01 3.810595571994781494e-01 2.117725647985935211e-02 8.663044124841690063e-02 -7.779302448034286499e-02 -1.536923795938491821e-01 2.498343735933303833e-01 -9.161464124917984009e-02 1.358129829168319702e-01 2.547392845153808594e-01 -2.052700370550155640e-01 -2.684564292430877686e-01 -6.151896342635154724e-02
1.986411809921264648e-01 -8.273182064294815063e-02 5.899010971188545227e-02 -2.413024455308914185e-01 -8.379527926445007324e-02 4.274699895177036524e-04 -1.278541237115859985e-01 -2.253321707248687744e-01 -1.619855463504791260e-01 1.460087746381759644e-01 1.743079572916030884e-01 6.313639134168624878e-02 -3.628522753715515137e-01 7.309144828468561172e-03 -5.255053564906120300e-02 -1.477679312229156494e-01 4.127703234553337097e-02 -1.198839321732521057e-01 -1.929955631494522095e-01 1.887626349925994873e-01 8.594186604022979736e-02 -1.276421844959259033e-01 1.757538467645645142e-01 1.270471215248107910e-01 -1.554756760597229004e-01 2.523252367973327637e-01 1.073004901409149170e-01 -7.243014406412839890e-03 2.727420926094055176e-01 -2.746576070785522461e-01 -3.909730315208435059e-01 -1.336145401000976562e-01
2.774922251701354980e-01 -1.907233148813247681e-01 -1.310395598411560059e-01 -7.177014648914337158e-02 -2.755796611309051514e-01 -2.887177765369415283e-01 -8.750606328248977661e-02 1.030566450208425522e-02 4.017262905836105347e-02 1.977660059928894043e-01 -5.591834336519241333e-02 1.008123252540826797e-02 -1.453434675931930542e-01 -1.388399004936218262e-01 1.205185428261756897e-01 -6.417461205273866653e-03 -2.462634146213531494e-01 -1.874863058328628540e-01 -1.502923853695392609e-02 3.359682559967041016e-01 -1.621754169464111328e-01 1.848931796848773956e-02 3.417988866567611694e-02 3.098654150962829590e-01 -6.833269447088241577e-02 -4.097369313240051270e-02 -3.155818581581115723e-01 -2.039956860244274139e-02 -1.493144035339355469e-01 1.102665737271308899e-01 -3.198182284832000732e-01 -1.499849557876586914e-01
2.395282685756683350e-01 -1.951069533824920654e-01 5.647811293601989746e-02 1.386637687683105469e-01 -2.124049365520477295e-01 -9.925588965415954590e-02 -2.014065235853195190e-01 4.245279356837272644e-02 -3.727901875972747803e-01 1.153819933533668518e-01 2.285755053162574768e-02 -6.157593056559562683e-02 -1.891467720270156860e-01 -9.509388357400894165e-02 -1.989634186029434204e-01 -3.642161786556243896e-01 -2.186336517333984375e-01 1.534498929977416992e-01 3.385811299085617065e-02 -3.058982267975807190e-02 2.125465124845504761e-01 -8.579576015472412109e-02 1.611434817314147949e-01 1.972982585430145264e-01 -2.824664115905761719e-01 2.503910362720489502e-01 -4.530225694179534912e-02 1.753251850605010986e-01 -2.295864373445510864e-02 -5.338965728878974915e-02 -1.472453922033309937e-01 -1.412643641233444214e-01
-1.316975653171539307e-01 -3.754216730594635010e-01 -2.401552498340606689e-01 1.079085469245910645e-01 6.203172728419303894e-02 1.094827950000762939e-01 -2.951396405696868896e-01 -5.752509087324142456e-02 -2.691688835620880127e-01 2.026905678212642670e-02 -6.427522748708724976e-02 -1.725741624832153320e-01 1.937633194029331207e-02 -2.348895743489265442e-02 -2.331702783703804016e-02 -2.433914542198181152e-01 -3.049198091030120850e-01 -2.117162495851516724e-01 1.524725556373596191e-01 2.385289222002029419e-02 -1.327015012502670288e-01 6.012407317757606506e-02 1.667372882366180420e-01 3.018490672111511230e-01 -1.594168841838836670e-01 1.116219237446784973e-01 -9.700073301792144775e-02 1.912442594766616821e-01 1.737313419580459595e-01 -2.727241218090057373e-01 -9.094186127185821533e-02 -1.465442683547735214e-02
4.607396423816680908e-01 -2.633292675018310547e-01 2.038090862333774567e-02 -4.903701320290565491e-02 -2.761244475841522217e-01 -7.799760997295379639e-02 -9.556827694177627563e-02 1.032887622714042664e-01 5.792647972702980042e-02 2.248598337173461914e-01 -6.189635023474693298e-02 2.929011359810829163e-02 -2.400409132242202759e-01 -8.204866945743560791e-02 -3.237701579928398132e-02 -1.013152822852134705e-01 -3.090437650680541992e-01 -2.422834187746047974e-01 -1.654759645462036133e-01 1.785044372081756592e-01 -1.808678656816482544e-01 7.039908319711685181e-02 -8.081276714801788330e-02 1.701527088880538940e-01 -1.629388779401779175e-01 -1.395970731973648071e-01 -2.342338263988494873e-01 -1.125211641192436218e-01 -2.051552534103393555e-01 2.343063428997993469e-02 -1.529666334390640259e-01 -1.137920916080474854e-01
2.558821253478527069e-02 -4.844405651092529297e-01 -1.227640267461538315e-02 1.571827195584774017e-02 -1.872532963752746582e-01 1.305035501718521118e-01 -2.958215177059173584e-01 -2.094497829675674438e-01 5.462904646992683411e-02 -1.357427053153514862e-02 2.926868200302124023e-01 1.731381416320800781e-01 -3.523959517478942871e-01 -1.605805568397045135e-02 5.391224473714828491e-02 -6.734406203031539917e-02 -1.070758774876594543e-01 3.566605970263481140e-03 4.447861760854721069e-02 2.273705303668975830e-01 1.398210674524307251e-01 -1.566581875085830688e-01 -7.086881250143051147e-02 1.284845918416976929e-01 -3.053994476795196533e-01 -9.294846653938293457e-02 -2.749893367290496826e-01 5.066214129328727722e-02 -9.121446311473846436e-02 9.311182051897048950e-02 -4.724832996726036072e-02 -2.101031364873051643e-03
4.404942155815660954e-04 -1.166035532951354980e-01 1.108832433819770813e-01 5.133096501231193542e-02 -3.781417757272720337e-02 -1.112533733248710632e-02 -3.408536911010742188e-01 -1.025261878967285156e-01 -1.948799788951873779e-01 1.949958503246307373e-01 1.196140348911285400e-01 8.258379995822906494e-02 -2.631174921989440918e-01 -1.003057286143302917e-01 1.370202302932739258e-01 -3.563416898250579834e-01 -9.433387219905853271e-02 -3.804107606410980225e-01 -9.151393920183181763e-02 1.902708858251571655e-01 -1.809031814336776733e-01 2.828663587570190430e-02 3.604908287525177002e-01 -1.243841201066970825e-01 -5.265681073069572449e-02 1.601021438837051392e-01 -3.183136880397796631e-02 -1.184095144271850586e-01 8.433818072080612183e-02 -2.951852381229400635e-01 6.225847452878952026e-02 4.846377670764923096e-02
3.062432818114757538e-02 -2.857153415679931641e-01 -7.556425034999847412e-02 -1.596445403993129730e-02 -2.542464062571525574e-02 1.631224006414413452e-01 -9.013672173023223877e-02 -2.073568254709243774e-01 -1.184320747852325439e-01 2.990756332874298096e-01 2.169273048639297485e-01 -7.625973224639892578e-02 -2.837270796298980713e-01 4.038419574499130249e-03 -2.545988187193870544e-02 -1.765209585428237915e-01 -1.999920010566711426e-01 -9.285220503807067871e-02 -1.223630309104919434e-01 2.571606338024139404e-01 2.795130610466003418e-01 -1.176399663090705872e-01 -5.563396844081580639e-04 -2.250667065382003784e-01 -1.340377479791641235e-01 1.280248016119003296e-01 5.816988274455070496e-02 5.683618411421775818e-02 4.064571559429168701e-01 -6.914976984262466431e-02 -2.812835574150085449e-01 -4.463193938136100769e-02
8.393546938896179199e-02 -1.441564559936523438e-01 2.687836764380335808e-03 6.337181478738784790e-02 6.853294558823108673e-03 1.980675607919692993e-01 -3.439113795757293701e-01 -1.513236388564109802e-02 -1.704557687044143677e-01 1.002288088202476501e-01 2.100742608308792114e-01 2.285828292369842529e-01 -2.543708682060241699e-01 -1.629773378372192383e-01 -7.703901827335357666e-02 -3.837696090340614319e-02 -2.191544771194458008e-01 -1.425498723983764648e-01 -1.526731699705123901e-01 6.506832689046859741e-02 -8.818650990724563599e-02 4.616212099790573120e-02 3.156465664505958557e-02 1.310907751321792603e-01 -1.614400595426559448e-01 1.720332652330398560e-01 -2.215513586997985840e-01 2.490408718585968018e-01 1.739463955163955688e-01 -4.592488706111907959e-01 -1.901743710041046143e-01 -9.018766880035400391e-02
6.985128670930862427e-02 -2.172303050756454468e-01 8.927737921476364136e-02 1.075629144906997681e-01 -6.867919117212295532e-02 -2.451093196868896484e-01 -4.497169852256774902e-01 -3.227609097957611084e-01 1.199195235967636108e-01 1.196747049689292908e-01 1.313690394163131714e-01 -4.567523300647735596e-02 -3.425992280244827271e-02 1.673614233732223511e-01 4.307537525892257690e-02 -2.555704675614833832e-03 -3.033784404397010803e-02 -6.446911394596099854e-02 -9.961155243217945099e-03 2.161371558904647827e-01 2.463944256305694580e-01 -3.282408118247985840e-01 1.611612737178802490e-01 1.113567724823951721e-01 -1.570133417844772339e-01 1.724937409162521362e-01 5.426215752959251404e-02 7.947413250803947449e-03 1.684943437576293945e-01 -2.048347592353820801e-01 -2.528732717037200928e-01 -1.663123965263366699e-01
7.287895679473876953e-02 -1.561573445796966553e-01 9.625611454248428345e-02 -4.528316482901573181e-02 -4.561292529106140137e-01 -2.441102266311645508e-02 -9.067706763744354248e-02 -1.303229480981826782e-01 -1.357835978269577026e-01 -1.498896628618240356e-01 9.539138525724411011e-02 -1.566260755062103271e-01 -1.566729843616485596e-01 1.571127176284790039e-01 1.440500188618898392e-02 -7.709380984306335449e-02 -4.741762280464172363e-01 -2.523537874221801758e-01 6.535992771387100220e-02 6.258036941289901733e-02 2.090019583702087402e-01 -4.740223754197359085e-03 -4.395228996872901917e-02 2.295363508164882660e-02 -1.305218636989593506e-01 1.180700361728668213e-01 3.661921247839927673e-03 -5.204018950462341309e-02 2.106095254421234131e-01 2.293078601360321045e-01 -1.266904082149267197e-02 -3.486268818378448486e-01
1.964675337076187134e-01 -1.835963875055313110e-01 -9.065238386392593384e-02 1.655034720897674561e-01 -3.020222485065460205e-01 -1.729001253843307495e-01 -1.674855798482894897e-01 1.896461285650730133e-02 -3.036534190177917480e-01 -9.443427622318267822e-02 1.106669902801513672e-01 2.473104931414127350e-02 -5.915942415595054626e-02 -1.047164667397737503e-02 -2.571590542793273926e-01 7.661147415637969971e-02 -3.653555214405059814e-01 1.766563504934310913e-01 6.459294259548187256e-02 -2.694499306380748749e-02 -2.012838870286941528e-01 6.596563011407852173e-02 1.379452645778656006e-01 -4.835726693272590637e-02 -4.912098944187164307e-01 1.220739334821701050e-01 4.411307349801063538e-02 7.705461233854293823e-02 -4.429826512932777405e-02 -8.123396337032318115e-02 -1.718843579292297363e-01 1.223372742533683777e-01
3.591490983963012695e-01 -3.777539730072021484e-02 -1.317488402128219604e-01 7.192527502775192261e-02 -2.619629502296447754e-01 -1.366801708936691284e-01 -1.188628673553466797e-01 1.442627608776092529e-01 -2.286512404680252075e-01 -9.994853287935256958e-02 2.730651795864105225e-01 4.907009005546569824e-02 -2.246788442134857178e-01 -4.819672927260398865e-02 -2.847914695739746094e-01 1.403946727514266968e-01 -3.645148575305938721e-01 1.321368757635354996e-02 -6.003230810165405273e-02 -6.021217256784439087e-02 6.506955623626708984e-02 7.660022377967834473e-02 -4.119296744465827942e-02 -7.092909514904022217e-02 -3.691655397415161133e-01 -1.382092945277690887e-02 3.943492472171783447e-02 -6.159837171435356140e-02 -1.120637878775596619e-01 -1.325833946466445923e-01 -3.006557524204254150e-01 -1.117372810840606689e-01
1.466031819581985474e-01 -1.352373957633972168e-01 -1.547375917434692383e-01 -2.596356868743896484e-01 1.386684328317642212e-01 -1.039829477667808533e-01 -7.249959558248519897e-02 -1.929031908512115479e-01 -5.977452546358108521e-02 1.733393222093582153e-01 -2.929528988897800446e-02 -5.557799711823463440e-02 -4.489610493183135986e-01 1.286975108087062836e-02 -6.245831027626991272e-03 1.341747343540191650e-01 -5.042364001274108887e-01 -1.131719648838043213e-01 -1.562163233757019043e-01 2.135882973670959473e-01 6.782621610909700394e-03 -2.070143520832061768e-01 -6.366760283708572388e-02 1.320615708827972412e-01 -2.973957061767578125e-01 5.137190967798233032e-02 6.205634027719497681e-02 -1.342211067676544189e-01 4.284090921282768250e-02 -7.716648280620574951e-02 1.201162412762641907e-01 4.864529147744178772e-02
7.552970200777053833e-02 -1.582482308149337769e-01 1.177205368876457214e-01 3.816339001059532166e-02 -3.222218751907348633e-01 -2.911359071731567383e-01 -4.711924993898719549e-04 -3.487671911716461182e-01 -2.599765360355377197e-01 6.636030226945877075e-02 1.893488317728042603e-01 -1.094786673784255981e-01 -2.719740867614746094e-01 2.281859889626502991e-02 8.866325020790100098e-02 -2.836108505725860596e-01 -1.488523781299591064e-01 -1.503725051879882812e-01 -1.832419633865356445e-01 1.539146453142166138e-01 1.464113891124725342e-01 6.315042078495025635e-02 -5.496888887137174606e-03 1.194216832518577576e-01 -6.114387139678001404e-02 1.315899342298507690e-01 -4.209589213132858276e-02 -4.034657776355743408e-01 1.484417915344238281e-01 9.942439943552017212e-02 1.314810849726200104e-02 4.048311710357666016e-02
-1.818425208330154419e-02 -4.414128884673118591e-02 -2.836643345654010773e-02 -1.098840534687042236e-01 1.120489016175270081e-01 -1.898473501205444336e-01 -4.744421839714050293e-01 1.455148309469223022e-01 -7.918398827314376831e-02 8.695533126592636108e-02 2.247254848480224609e-01 2.670990675687789917e-02 -2.251794785261154175e-01 1.489095240831375122e-01 -1.337123811244964600e-01 -1.034296751022338867e-01 -1.870045959949493408e-01 -7.668747007846832275e-02 3.523502126336097717e-02 2.054398655891418457e-01 1.103972867131233215e-01 3.496527671813964844e-01 4.557373374700546265e-02 1.086273565888404846e-01 -1.694024950265884399e-01 1.829942613840103149e-01 -3.052259236574172974e-02 -1.346441656351089478e-01 8.701334893703460693e-02 -1.262549310922622681e-01 -3.818160891532897949e-01 -2.007783055305480957e-01
-2.011016756296157837e-02 -3.886379003524780273e-01 -8.674287796020507812e-02 1.346843093633651733e-01 -5.985223501920700073e-02 1.544226258993148804e-01 -3.040550351142883301e-01 -1.219768598675727844e-01 -1.542744636535644531e-01 -1.272306442260742188e-01 -1.832944452762603760e-01 -2.713693678379058838e-01 -2.733936998993158340e-03 8.025471866130828857e-02 -9.135698527097702026e-02 -3.332147002220153809e-01 -2.217876166105270386e-01 -3.366921842098236084e-01 8.811021596193313599e-02 1.113259568810462952e-01 -1.048000827431678772e-01 -2.993791829794645309e-03 9.358171373605728149e-02 2.386315017938613892e-01 8.661171421408653259e-03 1.838581450283527374e-02 -3.919950127601623535e-02 1.620015054941177368e-01 2.336623817682266235e-01 -2.675692737102508545e-01 -2.315748482942581177e-02 -2.752892300486564636e-02
7.886842638254165649e-02 -8.448530733585357666e-02 8.760628104209899902e-02 -1.366416364908218384e-01 -1.979097127914428711e-01 -2.326181679964065552e-01 -2.910392582416534424e-01 -3.816853463649749756e-01 -1.384938806295394897e-01 2.547465264797210693e-02 1.715267598628997803e-01 -1.969521194696426392e-01 -3.198043704032897949e-01 -3.827992454171180725e-02 -1.045270711183547974e-01 -4.590280726552009583e-02 -2.421552389860153198e-01 -1.485739499330520630e-01 -1.298345327377319336e-01 3.513970598578453064e-02 -2.435679882764816284e-01 3.118000626564025879e-01 5.898013338446617126e-02 -1.078526973724365234e-01 3.278301283717155457e-02 1.089689228683710098e-02 3.383187651634216309e-01 -3.229140420444309711e-04 1.268690824508666992e-01 -2.012957073748111725e-02 -1.329748779535293579e-01 -1.073221042752265930e-01
2.094692885875701904e-01 -3.531037569046020508e-01 -1.877497322857379913e-02 -9.122772514820098877e-02 -2.302183508872985840e-01 1.642975658178329468e-01 -1.423383057117462158e-01 -2.118655443191528320e-01 1.046944968402385712e-02 -1.200170144438743591e-01 6.419768929481506348e-02 -5.213269218802452087e-02 -2.106259018182754517e-01 2.086513638496398926e-01 4.090006649494171143e-02 -1.338423639535903931e-01 -4.294787943363189697e-01 -6.593547761440277100e-02 8.675652556121349335e-03 -1.174827814102172852e-01 1.158212721347808838e-01 -3.473766446113586426e-01 1.895875781774520874e-01 -3.461048752069473267e-02 -1.089323908090591431e-01 -1.751529425382614136e-01 6.989140063524246216e-02 1.191754266619682312e-01 2.714278101921081543e-01 7.866404950618743896e-02 -1.410988867282867432e-01 -1.161034703254699707e-01
-1.305138021707534790e-01 -2.569771111011505127e-01 7.058035582304000854e-02 -1.616714000701904297e-01 -2.733327448368072510e-01 -2.493749745190143585e-02 -2.213704288005828857e-01 -2.595271766185760498e-01 -1.652080118656158447e-01 -2.708193063735961914e-01 1.554260253906250000e-01 5.851241946220397949e-02 -3.046519160270690918e-01 -3.144694864749908447e-02 -1.760287433862686157e-01 -1.820083260536193848e-01 -7.396465539932250977e-02 -1.130650639533996582e-01 -9.651452302932739258e-02 1.852299273014068604e-01 1.939482986927032471e-02 -2.549984753131866455e-01 -1.793083697557449341e-01 1.658407449722290039e-01 -3.051029145717620850e-01 -1.653461009263992310e-01 -6.745794415473937988e-02 -2.469647973775863647e-01 -2.093894034624099731e-02 -1.711532622575759888e-01 -4.681784287095069885e-02 -5.619042366743087769e-02
1.218841671943664551e-01 -1.918362528085708618e-01 -2.706024982035160065e-02 1.471175998449325562e-02 -1.615322977304458618e-01 -4.566661715507507324e-01 -2.002529203891754150e-01 -3.439278602600097656e-01 -7.326465845108032227e-02 -1.062624081969261169e-01 1.559050679206848145e-01 -3.633143603801727295e-01 -2.251014411449432373e-01 1.841722130775451660e-01 6.617292761802673340e-02 -9.577344357967376709e-02 -3.044953346252441406e-01 -3.485434874892234802e-02 2.399438805878162384e-02 1.449738740921020508e-01 4.300171881914138794e-02 -1.458969116210937500e-01 -3.747478500008583069e-02 1.259267926216125488e-01 -2.419599145650863647e-01 8.176435530185699463e-02 8.054550737142562866e-02 -1.925693452358245850e-01 -1.167731825262308121e-02 1.065231561660766602e-01 5.986707285046577454e-02 -5.894989892840385437e-02
2.150915414094924927e-01 -1.412130799144506454e-02 -2.312778383493423462e-01 -3.441187739372253418e-02 -1.337235271930694580e-01 3.595909103751182556e-02 -2.225068360567092896e-01 5.183804035186767578e-02 -8.824613876640796661e-03 2.189868092536926270e-01 2.749815583229064941e-01 1.653527021408081055e-01 -8.484029024839401245e-02 -2.991933561861515045e-02 -7.988343387842178345e-02 -1.873832792043685913e-01 -1.672850549221038818e-01 -1.193115138448774815e-03 -1.901614218950271606e-01 3.304667174816131592e-01 -1.416207011789083481e-02 6.518098711967468262e-02 1.842936575412750244e-01 1.997570842504501343e-01 -1.543576270341873169e-01 2.285624742507934570e-01 -7.476115971803665161e-02 7.571931462734937668e-03 2.879715859889984131e-01 -4.107919335365295410e-01 -8.594527095556259155e-02 -1.856490522623062134e-01
1.132324710488319397e-01 -1.809173971414566040e-01 2.048648893833160400e-01 6.009324640035629272e-02 6.279893964529037476e-02 -1.213283315300941467e-01 -1.298436708748340607e-02 -1.562730818986892700e-01 5.649296939373016357e-02 1.597891598939895630e-01 -9.349761903285980225e-02 -2.019209116697311401e-01 1.062591467052698135e-02 1.742949485778808594e-01 -7.762420177459716797e-02 6.741540133953094482e-02 -2.044559866189956665e-01 -3.806171417236328125e-01 -1.300877332687377930e-01 1.793808043003082275e-01 3.110578097403049469e-02 1.061086207628250122e-01 -1.616680026054382324e-01 2.838732898235321045e-01 -1.290291100740432739e-01 2.415168434381484985e-01 -7.984480820596218109e-03 7.340212911367416382e-02 6.852465122938156128e-02 -4.306409955024719238e-01 -3.194831013679504395e-01 -1.376457363367080688e-01
-1.705146580934524536e-01 -3.851521313190460205e-01 2.754539996385574341e-02 5.757007375359535217e-02 -6.105066835880279541e-02 -4.277399182319641113e-02 5.734911188483238220e-02 -3.253855705261230469e-01 -1.099497899413108826e-01 1.749458909034729004e-01 -1.522924304008483887e-01 -1.131757535040378571e-02 -1.005890071392059326e-01 -3.579108119010925293e-01 -3.886345773935317993e-02 8.860221505165100098e-02 -3.140128254890441895e-01 -1.051972359418869019e-01 -8.727432787418365479e-02 2.437846958637237549e-01 1.138584464788436890e-01 3.683432638645172119e-01 -2.424549125134944916e-02 1.702219545841217041e-01 -2.142576724290847778e-01 -1.756893694400787354e-01 -9.501315071247518063e-05 -1.382006257772445679e-01 8.782039396464824677e-03 -4.448649659752845764e-02 -1.872683912515640259e-01 -4.767012223601341248e-02
1.530837416648864746e-01 -3.379949033260345459e-01 1.126629859209060669e-01 -1.117517277598381042e-01 2.997812069952487946e-02 -1.835233271121978760e-01 -8.394011855125427246e-02 -6.917935609817504883e-02 -8.439881727099418640e-03 2.127705663442611694e-01 3.016438707709312439e-02 1.740184277296066284e-01 -2.823704481124877930e-01 2.258363962173461914e-01 -1.237290799617767334e-01 -1.100441068410873413e-01 -3.246983587741851807e-01 -1.977108269929885864e-01 -5.476537719368934631e-02 2.498592250049114227e-02 -2.453180998563766479e-01 4.176151007413864136e-02 8.417779952287673950e-02 1.248859092593193054e-01 -1.375862807035446167e-01 -2.135821580886840820e-01 4.833777621388435364e-02 1.293927151709794998e-02 -2.423214167356491089e-01 -1.032128706574440002e-01 -4.194135367870330811e-01 1.047012731432914734e-01
2.058820426464080811e-01 -1.590334624052047729e-01 -1.848871558904647827e-01 -4.284455254673957825e-02 -1.419411748647689819e-01 -2.780195884406566620e-02 -3.516993522644042969e-01 -6.284927949309349060e-04 -1.708067804574966431e-01 1.412222534418106079e-01 4.600302875041961670e-02 1.562248170375823975e-01 3.435693308711051941e-02 -3.250923454761505127e-01 -4.842751100659370422e-02 -1.744698733091354370e-01 -1.262741237878799438e-01 -1.829309910535812378e-01 -1.774087399244308472e-01 2.505587041378021240e-01 3.911245763301849365e-01 2.310485839843750000e-01 -9.800959378480911255e-03 1.014904081821441650e-01 -4.573950543999671936e-02 1.622407287359237671e-01 -1.773050241172313690e-02 -9.318809956312179565e-02 1.080596819519996643e-02 -2.264471948146820068e-01 -2.444874793291091919e-01 -1.655142009258270264e-01
-9.947443008422851562e-02 -2.233145684003829956e-01 6.288789212703704834e-02 -1.011690050363540649e-01 -2.560109496116638184e-01 -1.207884103059768677e-01 -4.073016047477722168e-01 -2.209507077932357788e-01 3.933287784457206726e-02 2.515399754047393799e-01 -1.908453740179538727e-02 -1.766426116228103638e-01 1.267386078834533691e-01 1.043329462409019470e-01 4.630398750305175781e-02 -1.061565428972244263e-01 -1.691526323556900024e-01 -1.534864604473114014e-01 -8.019692613743245602e-04 -1.392254978418350220e-01 3.637285158038139343e-02 2.244232445955276489e-01 1.087769400328397751e-02 1.034119129180908203e-01 -2.275716364383697510e-01 -5.621340870857238770e-02 -2.328251022845506668e-03 1.476749628782272339e-01 2.513308525085449219e-01 -4.257101118564605713e-01 -1.441887319087982178e-01 1.358210593461990356e-01
2.019694447517395020e-01 -1.330679208040237427e-01 3.721951320767402649e-02 -2.578152716159820557e-02 -8.546803891658782959e-02 -5.617495998740196228e-02 -1.857327669858932495e-01 -1.931127756834030151e-01 3.506312519311904907e-02 2.251356095075607300e-01 1.070616468787193298e-01 7.037399709224700928e-02 -3.323431611061096191e-01 2.561021149158477783e-01 -2.196369022130966187e-01 1.622779518365859985e-01 -3.732519745826721191e-01 -1.578013449907302856e-01 7.028760015964508057e-02 2.702321410179138184e-01 -1.969199478626251221e-01 1.187116727232933044e-01 -1.275126934051513672e-01 4.005273059010505676e-02 -2.988189160823822021e-01 -5.146018788218498230e-02 -5.520735308527946472e-02 1.685689538717269897e-01 -2.200870960950851440e-01 1.594265457242727280e-03 -2.139156758785247803e-01 -8.794253319501876831e-02
3.794684633612632751e-02 -6.752403080463409424e-02 -1.208397522568702698e-01 2.435127049684524536e-01 -1.867487132549285889e-01 -9.226052463054656982e-02 -1.318856924772262573e-01 -2.726688086986541748e-01 -4.784571751952171326e-02 1.701154410839080811e-01 2.307922542095184326e-01 -1.983865397050976753e-03 3.646995499730110168e-02 -4.390088468790054321e-02 -1.883586868643760681e-02 -1.591673642396926880e-01 -2.813680656254291534e-02 -1.984207630157470703e-01 -2.138929255306720734e-02 1.840163320302963257e-01 -2.387373149394989014e-01 2.112094610929489136e-01 1.302080154418945312e-01 1.711552292108535767e-01 -1.106561198830604553e-01 1.719161123037338257e-01 -2.230046689510345459e-01 -9.603180736303329468e-02 2.224784195423126221e-01 -3.492200076580047607e-01 -4.163448512554168701e-01 -6.036778539419174194e-02
9.378157556056976318e-02 -9.164401888847351074e-02 -2.209622859954833984e-01 -1.754990667104721069e-01 1.136310920119285583e-01 1.262631118297576904e-01 -1.490632891654968262e-01 -1.195689290761947632e-01 5.454975366592407227e-02 1.312533766031265259e-01 -2.240794897079467773e-02 -1.228891611099243164e-01 -4.241644740104675293e-01 1.610916256904602051e-01 1.951059401035308838e-01 -3.560055047273635864e-02 -4.635986387729644775e-01 -1.657712906599044800e-01 -2.179059535264968872e-01 3.408976793289184570e-01 -3.635368496179580688e-02 4.475899413228034973e-02 -4.770712554454803467e-02 -7.808555662631988525e-02 -1.694250106811523438e-01 9.568632394075393677e-02 3.266519308090209961e-02 -4.006163403391838074e-02 -4.904594644904136658e-02 -1.882689595222473145e-01 -2.449786067008972168e-01 -2.470475435256958008e-02
7.786842435598373413e-02 -1.791049689054489136e-01 -2.854305207729339600e-01 -3.094222843647003174e-01 -3.749566078186035156e-01 -8.455255627632141113e-02 -1.761160939931869507e-01 -2.240425050258636475e-01 -7.749347947537899017e-03 3.661329671740531921e-02 3.962358087301254272e-02 -3.486619889736175537e-02 -1.665062457323074341e-01 -1.991773843765258789e-01 -1.453714817762374878e-01 -1.580145955085754395e-01 -1.490867882966995239e-01 -3.266315162181854248e-01 -3.966287150979042053e-02 4.976891726255416870e-02 -1.418953984975814819e-01 -1.090205609798431396e-01 2.295594215393066406e-01 -1.094382442533969879e-02 4.107634536921977997e-03 -1.287735849618911743e-01 1.873776912689208984e-01 -7.943977415561676025e-02 -1.046336889266967773e-01 4.588656872510910034e-02 -1.855438053607940674e-01 -3.386813402175903320e-01
2.695491611957550049e-01 -2.459888905286788940e-01 -2.746581435203552246e-01 -6.604301929473876953e-02 1.177479550242424011e-01 -1.511546969413757324e-01 2.989745326340198517e-02 -1.348878890275955200e-01 -4.710156470537185669e-02 1.848880350589752197e-01 -1.767420023679733276e-01 -9.547072649002075195e-02 -1.282721757888793945e-01 -1.747016236186027527e-02 -1.323568969964981079e-01 1.410596817731857300e-01 -2.854674458503723145e-01 -3.076756000518798828e-01 8.084657788276672363e-02 2.490165829658508301e-01 3.097072243690490723e-02 1.161029785871505737e-01 -7.664117217063903809e-02 2.187220901250839233e-01 -3.947498798370361328e-01 3.122604079544544220e-02 6.105673685669898987e-02 -2.228906005620956421e-01 -6.732973456382751465e-02 -2.302302271127700806e-01 -1.177094355225563049e-01 -7.644768804311752319e-02
6.533627957105636597e-02 -2.906565368175506592e-01 -2.375188656151294708e-02 -1.924832467921078205e-03 1.527436822652816772e-01 -9.928152710199356079e-02 -1.787683367729187012e-01 -1.164167746901512146e-01 -2.305467724800109863e-01 9.670442342758178711e-02 5.222660675644874573e-02 -1.416718065738677979e-01 -2.618312239646911621e-01 3.594410121440887451e-01 4.203645139932632446e-02 6.472704559564590454e-02 -1.484322994947433472e-01 -3.507039248943328857e-01 -6.062551587820053101e-02 9.036736935377120972e-02 -1.351101845502853394e-01 9.831206500530242920e-02 1.335839033126831055e-01 1.033932492136955261e-01 -4.159404337406158447e-01 5.206981673836708069e-02 -2.483970820903778076e-01 7.846078835427761078e-03 -2.491475194692611694e-01 -9.253952652215957642e-02 -1.305922716856002808e-01 -6.690725684165954590e-02
1.215126514434814453e-01 -2.344377934932708740e-01 8.548235148191452026e-02 5.398805439472198486e-02 -5.055806785821914673e-02 -1.544194221496582031e-01 -3.533925712108612061e-01 -3.064097762107849121e-01 1.565274000167846680e-01 6.062655895948410034e-02 1.223643869161605835e-01 -5.368680506944656372e-02 -7.404705975204706192e-03 1.989034563302993774e-02 -1.423568725585937500e-01 1.339414119720458984e-01 -1.583857238292694092e-01 -7.111606746912002563e-02 -1.093552187085151672e-01 2.134824097156524658e-01 2.627016305923461914e-01 -1.701071560382843018e-01 2.609255611896514893e-01 2.452115714550018311e-01 -2.385453879833221436e-01 1.291909813880920410e-01 2.150854170322418213e-01 1.795913092792034149e-02 1.849894225597381592e-01 -1.234274208545684814e-01 -1.233545392751693726e-01 -3.024935722351074219e-01
6.332245469093322754e-02 -3.046643435955047607e-01 1.193711310625076294e-01 -1.937917768955230713e-01 -4.690821748226881027e-03 -1.109331101179122925e-01 -2.600657939910888672e-01 -2.777553498744964600e-01 2.340478599071502686e-01 2.035875767469406128e-01 2.994445152580738068e-02 1.892447471618652344e-01 -3.046759366989135742e-01 1.872569620609283447e-01 -3.261641860008239746e-01 9.092870354652404785e-02 -7.985360920429229736e-02 -9.454487264156341553e-02 -1.523404866456985474e-01 1.898648589849472046e-01 -9.675239771604537964e-02 3.240324929356575012e-02 -4.938289057463407516e-04 1.131822019815444946e-01 -2.207440435886383057e-01 -6.163306161761283875e-02 -9.391939640045166016e-02 1.298746615648269653e-01 -5.698116496205329895e-02 -9.722711890935897827e-02 -2.024435997009277344e-01 -2.984680533409118652e-01
1.577760577201843262e-01 -1.030082106590270996e-01 -1.046360358595848083e-01 -1.374758332967758179e-01 1.064666733145713806e-01 -4.595939815044403076e-02 3.159537166357040405e-02 -2.364912778139114380e-01 8.882160298526287079e-03 -1.998507529497146606e-01 3.382495343685150146e-01 -1.684181094169616699e-01 -2.610296905040740967e-01 -1.293838918209075928e-01 5.299454554915428162e-02 -1.110552474856376648e-01 -5.429331064224243164e-01 -5.603464692831039429e-02 -1.541220843791961670e-01 2.942269295454025269e-02 -2.816023230552673340e-01 -1.077477112412452698e-01 1.805231533944606781e-02 7.575740665197372437e-02 -2.745054066181182861e-01 1.181856468319892883e-01 -1.527395546436309814e-01 -1.207213103771209717e-01 -2.577834576368331909e-02 -1.836972683668136597e-01 -1.109853293746709824e-02 -1.386473048478364944e-02
-1.562049388885498047e-01 -1.336514204740524292e-01 2.536990121006965637e-02 -2.857635021209716797e-01 -1.184643134474754333e-01 -1.595592051744461060e-01 -2.766386866569519043e-01 -1.997408121824264526e-01 2.331280559301376343e-01 -9.601712226867675781e-03 6.509257107973098755e-02 -9.535373188555240631e-03 -3.063648045063018799e-01 -3.025448620319366455e-01 6.591915339231491089e-02 -1.144950278103351593e-02 -1.695208251476287842e-01 -2.871458977460861206e-02 -2.115828990936279297e-01 3.196964263916015625e-01 -8.307795226573944092e-02 -1.162655428051948547e-01 -1.623090356588363647e-01 2.616923153400421143e-01 -2.209488451480865479e-01 8.387366682291030884e-02 -6.588854640722274780e-02 -1.506178546696901321e-02 8.529351651668548584e-02 -1.109788119792938232e-01 -2.381439357995986938e-01 -2.058391273021697998e-01
3.923769593238830566e-01 -3.592515587806701660e-01 5.231383070349693298e-02 -7.416433654725551605e-03 -3.101662099361419678e-01 -1.137272939085960388e-01 -9.082251042127609253e-02 -2.960204891860485077e-02 8.181307464838027954e-02 1.229345276951789856e-01 -1.168142408132553101e-01 7.213204354047775269e-02 -2.551079392433166504e-01 -2.700344920158386230e-01 -3.898125886917114258e-02 -1.161049753427505493e-01 -1.419144272804260254e-01 -1.122934818267822266e-01 -8.358032256364822388e-02 3.450800478458404541e-01 -3.059135973453521729e-01 4.856936633586883545e-02 2.338733337819576263e-02 1.851133257150650024e-02 -1.878164559602737427e-01 -5.492946598678827286e-03 -5.990027636289596558e-02 -1.126171573996543884e-01 -2.005157023668289185e-01 -3.730968013405799866e-02 -2.058204561471939087e-01 1.052988246083259583e-01
1.531990617513656616e-01 -2.878439426422119141e-01 -1.147093400359153748e-01 1.548961251974105835e-01 -3.100731782615184784e-02 4.842371121048927307e-02 -2.337273061275482178e-01 1.178506668657064438e-02 1.156806573271751404e-02 4.549596086144447327e-02 2.646878361701965332e-01 1.980956792831420898e-01 -1.443399786949157715e-01 -4.579833522439002991e-02 -1.351612210273742676e-01 -1.634072065353393555e-01 -1.226338464766740799e-02 -2.584977149963378906e-01 -1.129767671227455139e-01 1.506327837705612183e-01 -8.385267108678817749e-02 1.463471353054046631e-01 -6.983974575996398926e-02 1.177496016025543213e-01 -1.732973009347915649e-01 6.080556660890579224e-02 -1.062750071287155151e-01 2.422681599855422974e-01 9.466032683849334717e-02 -4.634324610233306885e-01 -2.992628216743469238e-01 -2.289566695690155029e-01
-2.725482359528541565e-02 -3.801913559436798096e-01 -1.011238470673561096e-01 -3.193055465817451477e-02 2.095999941229820251e-02 -8.027414232492446899e-02 -1.071923822164535522e-01 -1.724277734756469727e-01 -6.251776218414306641e-02 9.470641613006591797e-02 1.167033687233924866e-01 -3.122696876525878906e-01 -1.816343218088150024e-01 1.655031293630599976e-01 8.096480369567871094e-02 1.553593724966049194e-01 -3.086122274398803711e-01 -2.002478837966918945e-01 2.074110954999923706e-01 1.978394389152526855e-01 -1.885376572608947754e-01 -1.576863527297973633e-01 8.923304826021194458e-02 6.237562745809555054e-02 -3.286217153072357178e-01 -1.195837482810020447e-01 -3.039157986640930176e-01 7.180771976709365845e-02 -1.867116093635559082e-01 -5.907337646931409836e-03 -1.254511475563049316e-01 -1.416485607624053955e-01
8.337622135877609253e-02 -2.330481112003326416e-01 1.592691391706466675e-01 8.064798265695571899e-02 -2.353027909994125366e-01 -1.962147057056427002e-01 -3.629208207130432129e-01 -1.724125593900680542e-01 3.008230216801166534e-02 2.080638706684112549e-01 6.947412341833114624e-02 1.340619027614593506e-01 2.480701170861721039e-02 8.355890959501266479e-02 -5.158926174044609070e-02 -9.849479794502258301e-02 -1.365545839071273804e-01 -3.159110993146896362e-02 -3.370690718293190002e-02 1.544583141803741455e-01 7.598008215427398682e-02 -2.407085001468658447e-01 5.463084951043128967e-02 3.859665989875793457e-01 -3.457022011280059814e-01 2.883743941783905029e-01 1.213362887501716614e-01 -2.349645644426345825e-02 1.007463708519935608e-01 2.815233170986175537e-02 -5.650630965828895569e-02 -2.687368094921112061e-01
1.951211243867874146e-01 -1.913307309150695801e-01 -1.354336887598037720e-01 -1.510426253080368042e-01 -1.251631528139114380e-01 -6.973537802696228027e-02 -2.751786112785339355e-01 -2.041060179471969604e-01 -1.103205233812332153e-01 -2.821190357208251953e-01 1.345828026533126831e-01 1.270441859960556030e-01 -9.556590579450130463e-03 1.704759597778320312e-01 -2.032986134290695190e-01 -1.804609149694442749e-01 -5.552811622619628906e-01 1.141116321086883545e-01 -6.749206036329269409e-02 5.402679741382598877e-02 1.267255097627639771e-01 -1.362285465002059937e-01 2.068846225738525391e-01 -1.831384152173995972e-01 -1.126196682453155518e-01 6.545497477054595947e-02 9.910725802183151245e-02 -8.613847196102142334e-02 -1.170694231986999512e-01 -1.519995331764221191e-01 6.750260293483734131e-02 -4.268323257565498352e-02
1.417092978954315186e-01 -3.381208479404449463e-01 1.704518944025039673e-01 -1.523068547248840332e-01 -8.413214236497879028e-02 -6.388444453477859497e-02 -1.800158768892288208e-01 -2.153429687023162842e-01 -1.357511803507804871e-02 1.893986314535140991e-01 2.216669172048568726e-01 1.507371068000793457e-01 -4.681592881679534912e-01 1.475941240787506104e-01 -1.555818468332290649e-01 -6.874006241559982300e-02 -1.916516274213790894e-01 1.741436682641506195e-02 -4.225311055779457092e-02 2.135457247495651245e-01 -1.524881869554519653e-01 -1.063214913010597229e-01 -7.778211683034896851e-02 2.213712334632873535e-01 -2.158451080322265625e-01 -2.428232692182064056e-02 9.103659540414810181e-02 1.701813042163848877e-01 -1.898090541362762451e-01 -4.167504236102104187e-02 -2.217846661806106567e-01 -1.370788272470235825e-02
1.738184690475463867e-01 -3.323772251605987549e-01 1.046152487397193909e-01 -2.569496333599090576e-01 -1.992091089487075806e-01 1.276561021804809570e-01 -2.542640864849090576e-01 -1.630471050739288330e-01 -1.916954666376113892e-01 5.980281531810760498e-02 -4.103052895516157150e-03 1.089654397219419479e-02 -4.843848943710327148e-02 2.570369243621826172e-01 -7.057216949760913849e-03 -1.126657500863075256e-01 -3.866710066795349121e-01 1.537853032350540161e-01 -2.876694202423095703e-01 7.113457540981471539e-04 -1.704167127609252930e-01 8.774232119321823120e-03 1.258814185857772827e-01 6.669597327709197998e-02 -2.736172676086425781e-01 -8.264940232038497925e-02 1.463212519884109497e-01 -2.545744180679321289e-01 -1.044468805193901062e-01 -8.952356874942779541e-02 -1.999732665717601776e-02 -1.447158306837081909e-01
-2.634238684549927711e-03 -2.226365804672241211e-01 -5.083192512392997742e-02 6.379567831754684448e-02 -5.152362212538719177e-02 -2.540373206138610840e-01 -3.833534419536590576e-01 -3.618575632572174072e-01 1.709430068731307983e-01 2.183209806680679321e-01 5.240623280405998230e-02 8.491531945765018463e-03 -9.341464936733245850e-02 2.729195356369018555e-02 -1.691036820411682129e-01 1.908592283725738525e-01 -9.844280034303665161e-02 -1.226812228560447693e-01 3.350931033492088318e-02 1.107938662171363831e-01 2.552452981472015381e-01 -1.911670863628387451e-01 1.479045152664184570e-01 3.067654371261596680e-01 -1.965910345315933228e-01 6.825551390647888184e-02 1.851421296596527100e-01 4.934357479214668274e-02 1.747843027114868164e-01 -1.113486438989639282e-01 -5.420047417283058167e-02 -2.505247890949249268e-01
2.997540235519409180e-01 -2.466141283512115479e-01 -5.462856963276863098e-02 -3.150929138064384460e-02 -2.213681489229202271e-01 1.027397738653235137e-04 -1.011797934770584106e-01 -3.952052295207977295e-01 1.983260959386825562e-01 1.101307868957519531e-01 1.178347617387771606e-01 -9.932537376880645752e-02 6.388970464468002319e-02 -2.718150615692138672e-02 1.171704977750778198e-01 -1.668877154588699341e-01 -1.596779823303222656e-01 -1.474355757236480713e-01 8.853306062519550323e-03 3.413221240043640137e-01 9.691368043422698975e-02 -1.599958986043930054e-01 -1.193202473223209381e-02 1.049661543220281601e-02 -4.180498719215393066e-01 -2.717457115650177002e-01 -1.715504080057144165e-01 -1.571594029664993286e-01 -5.412157997488975525e-02 -4.818769544363021851e-02 -3.549377620220184326e-02 1.342181814834475517e-03
1.263522952795028687e-01 -1.082652211189270020e-01 -7.280521094799041748e-02 1.639720052480697632e-02 -1.222962588071823120e-01 -4.543493688106536865e-01 -2.075454294681549072e-01 -3.802132606506347656e-01 -1.694384217262268066e-01 -1.430752128362655640e-01 2.423965036869049072e-01 -2.906864881515502930e-01 -2.461317628622055054e-01 1.314619481563568115e-01 6.323536485433578491e-02 -3.456977009773254395e-02 -3.283926546573638916e-01 -7.326559722423553467e-02 2.025446742773056030e-01 4.395588114857673645e-02 8.394851535558700562e-02 -2.054460793733596802e-01 -3.676532581448554993e-02 8.705652505159378052e-02 -6.232130527496337891e-02 2.194591760635375977e-01 -1.063685584813356400e-02 5.123116821050643921e-02 7.189634442329406738e-02 5.216539651155471802e-02 -6.944907456636428833e-02 1.939631998538970947e-02
-8.576442301273345947e-02 -2.565020918846130371e-01 -7.984884083271026611e-02 -9.254935383796691895e-02 -1.373828351497650146e-01 5.834897980093955994e-02 -6.887028366327285767e-02 -2.603456974029541016e-01 -1.537069082260131836e-01 3.816990256309509277e-01 3.088037371635437012e-01 -1.263924241065979004e-01 -1.740882992744445801e-01 -1.946129091084003448e-02 6.506256759166717529e-02 -3.621148690581321716e-02 -3.753304779529571533e-01 6.570038944482803345e-02 -1.110173165798187256e-01 2.182256728410720825e-01 1.897271350026130676e-02 -3.169617652893066406e-01 -2.285900758579373360e-03 -1.795031577348709106e-01 -1.618903726339340210e-01 1.375002562999725342e-01 5.970545858144760132e-02 4.172068554908037186e-03 2.798019945621490479e-01 -5.144713819026947021e-02 -1.704126894474029541e-01 -5.798346549272537231e-02
-6.701511889696121216e-02 4.353451356291770935e-02 -1.693852804601192474e-02 1.130709573626518250e-01 -2.403677105903625488e-01 -8.070696890354156494e-02 -1.141146421432495117e-01 -1.484942734241485596e-01 -1.481456756591796875e-01 -5.084078758955001831e-02 2.562540471553802490e-01 -9.777238219976425171e-02 -1.923385411500930786e-01 1.361025124788284302e-01 1.750008463859558105e-01 6.272485852241516113e-02 -3.322123587131500244e-01 -2.123439460992813110e-01 -3.039411269128322601e-02 3.382666409015655518e-01 -3.349874317646026611e-01 8.189662545919418335e-02 -4.519515112042427063e-02 1.002946197986602783e-01 -4.721482470631599426e-02 -2.199688702821731567e-01 5.844316631555557251e-02 -3.052826225757598877e-01 -3.142072260379791260e-02 -1.532773822546005249e-01 -3.323185443878173828e-01 8.584663271903991699e-02
-7.311906665563583374e-02 -3.399969935417175293e-01 2.325289547443389893e-01 -2.932167649269104004e-01 -3.271019756793975830e-01 1.874339533969759941e-03 -1.040415838360786438e-01 -1.761212795972824097e-01 -8.462800085544586182e-02 -9.014876186847686768e-02 2.126497775316238403e-01 -6.740679591894149780e-02 -2.616377174854278564e-01 -7.191715389490127563e-02 -1.011030152440071106e-01 -2.083454430103302002e-01 -3.349396586418151855e-02 -1.286629736423492432e-01 -2.145707309246063232e-01 1.096757575869560242e-01 -1.816954836249351501e-02 -1.269412934780120850e-01 5.785010010004043579e-02 2.072479128837585449e-01 -3.325829803943634033e-01 -1.408572643995285034e-01 4.872673749923706055e-02 -1.856410801410675049e-01 -8.667601644992828369e-02 -2.627282440662384033e-01 -6.781537085771560669e-02 -1.046142056584358215e-01
-1.413608938455581665e-01 -8.443738520145416260e-02 -1.739442050457000732e-01 -1.028685830533504486e-02 -1.104775741696357727e-01 1.326256524771451950e-02 -1.193957850337028503e-01 -3.234758377075195312e-01 -1.516470015048980713e-01 4.050266742706298828e-02 2.049333602190017700e-01 -6.762923300266265869e-02 -1.213130578398704529e-01 7.701979577541351318e-02 -2.517600953578948975e-01 3.291694074869155884e-02 -2.371085882186889648e-01 -1.296928375959396362e-01 -5.119470506906509399e-02 2.767154872417449951e-01 -8.172424882650375366e-02 2.467119321227073669e-02 1.509762108325958252e-01 4.303278028964996338e-01 -4.225572645664215088e-01 -1.207357272505760193e-01 -3.813530877232551575e-02 3.629614412784576416e-02 -2.104336470365524292e-01 1.401089429855346680e-01 -1.600849069654941559e-02 -1.654047220945358276e-01
6.587924808263778687e-02 -6.886430829763412476e-02 -1.022641882300376892e-01 1.474792789667844772e-02 -1.966976225376129150e-01 -7.634674757719039917e-02 -4.850877523422241211e-01 3.548248484730720520e-02 -1.605667769908905029e-01 1.805768311023712158e-01 8.708508312702178955e-02 7.957328855991363525e-02 -7.721746340394020081e-03 -2.254405617713928223e-01 -1.343444921076297760e-02 -1.941052228212356567e-01 -1.477253437042236328e-01 -1.027444899082183838e-01 -1.980389952659606934e-01 2.664257287979125977e-01 3.062323331832885742e-01 3.351916968822479248e-01 -2.990102581679821014e-02 -2.528062462806701660e-02 -1.031157299876213074e-01 1.176844686269760132e-01 6.874331831932067871e-02 -7.225961983203887939e-02 1.269831601530313492e-02 -2.350214421749114990e-01 -3.079092204570770264e-01 -5.681784078478813171e-02
-6.845780462026596069e-02 -2.132422029972076416e-01 6.552387773990631104e-02 -5.855470523238182068e-02 -1.014604568481445312e-01 -1.082936823368072510e-01 -1.018265038728713989e-01 3.060459159314632416e-02 -2.643423080444335938e-01 -1.176922544836997986e-01 8.370435237884521484e-02 -2.444074749946594238e-01 -3.596403300762176514e-01 2.307070493698120117e-01 3.987429663538932800e-02 5.357067659497261047e-02 -1.177878081798553467e-01 -4.251747727394104004e-01 -1.471772640943527222e-01 7.874312996864318848e-02 -8.559438586235046387e-02 1.806145310401916504e-01 6.152375414967536926e-02 1.317477971315383911e-01 -3.801469802856445312e-01 -1.899073868989944458e-01 2.080266363918781281e-03 -4.572782199829816818e-03 -6.760473549365997314e-02 -2.029279470443725586e-01 -2.269993126392364502e-01 9.907300770282745361e-02
1.563552469015121460e-01 -2.551598250865936279e-01 -1.337575912475585938e-01 5.612318962812423706e-02 -2.142847627401351929e-01 1.169952284544706345e-02 -2.727329134941101074e-01 4.480417817831039429e-02 -3.553207814693450928e-01 1.541849076747894287e-01 1.752901077270507812e-01 -5.212736129760742188e-02 -2.296197712421417236e-01 6.938564032316207886e-02 -1.839270740747451782e-01 -3.233644366264343262e-01 -5.552352592349052429e-02 8.050090074539184570e-02 1.729195751249790192e-02 5.422360822558403015e-02 2.806491255760192871e-01 -1.298433989286422729e-01 -5.821280181407928467e-02 1.907431781291961670e-01 -2.768232226371765137e-01 2.924126088619232178e-01 -3.454630821943283081e-02 5.503617227077484131e-02 5.524773895740509033e-02 -1.386668533086776733e-01 -2.188934385776519775e-01 -5.297283455729484558e-02
3.300594985485076904e-01 -2.665189802646636963e-01 -1.165731903165578842e-02 -3.709975862875580788e-03 1.503712534904479980e-01 9.359280019998550415e-02 -6.385715305805206299e-02 -7.188346236944198608e-02 -3.487267717719078064e-02 2.815745770931243896e-01 2.753171026706695557e-01 2.145499736070632935e-01 -6.427881121635437012e-02 -1.742147803306579590e-01 -1.469069719314575195e-01 -2.055274322628974915e-02 -2.345031201839447021e-01 -2.324459701776504517e-01 -7.903783023357391357e-02 3.546563535928726196e-02 1.877170987427234650e-02 6.219118461012840271e-02 1.882940828800201416e-01 1.769497990608215332e-01 -1.826670318841934204e-01 1.419525593519210815e-01 -2.398445159196853638e-01 1.486567705869674683e-01 1.527779102325439453e-01 -4.113102853298187256e-01 -8.113323152065277100e-02 -2.624743059277534485e-02
2.863559499382972717e-02 -1.949042081832885742e-01 3.070693090558052063e-02 -9.122712165117263794e-02 8.830357692204415798e-04 -2.070613205432891846e-01 -3.717041909694671631e-01 -4.768078401684761047e-02 9.611333906650543213e-02 4.102156311273574829e-02 2.743524909019470215e-01 -2.687998712062835693e-01 1.403614133596420288e-01 2.806901559233665466e-02 -3.783941641449928284e-02 -5.350405350327491760e-02 -4.803909659385681152e-01 -2.752046287059783936e-01 -1.090619787573814392e-01 7.055765390396118164e-02 1.496330946683883667e-01 1.351226717233657837e-01 3.072930276393890381e-01 1.115330234169960022e-01 -1.558950096368789673e-01 -8.430409431457519531e-02 -4.922209680080413818e-02 -5.801117420196533203e-02 1.072559356689453125e-01 -1.751626133918762207e-01 1.869707256555557251e-01 1.193290483206510544e-02
3.061669766902923584e-01 -1.451033800840377808e-01 -8.386193960905075073e-02 -8.956424891948699951e-03 -6.049027666449546814e-02 -1.087485104799270630e-01 5.040486529469490051e-02 2.125355415046215057e-02 -2.066338211297988892e-01 -1.671730168163776398e-02 2.428189106285572052e-02 -2.663962244987487793e-01 -2.542474269866943359e-01 1.506953090429306030e-01 -1.008434072136878967e-01 9.636577218770980835e-03 -3.515797257423400879e-01 -3.476327955722808838e-01 5.228235200047492981e-02 3.446537852287292480e-01 -2.698320709168910980e-02 1.247541233897209167e-01 6.355908513069152832e-02 1.887962669134140015e-01 -3.200154900550842285e-01 -1.352653186768293381e-02 6.372584402561187744e-02 1.666533201932907104e-01 -2.104789316654205322e-01 -9.815935045480728149e-02 1.555108428001403809e-01 -1.138849556446075439e-01
2.919685840606689453e-01 -1.329748630523681641e-01 7.290316373109817505e-02 4.385574534535408020e-02 -3.047334849834442139e-01 -1.659010946750640869e-01 2.360810525715351105e-02 -2.616265118122100830e-01 -2.126669324934482574e-02 -2.040514498949050903e-01 -3.094569593667984009e-02 -2.080943882465362549e-01 -3.000887930393218994e-01 3.197138383984565735e-02 1.063136160373687744e-01 -1.417765617370605469e-01 -4.379148781299591064e-01 -1.658642441034317017e-01 -5.772598087787628174e-02 2.224614471197128296e-01 2.220644652843475342e-01 7.097464054822921753e-02 -3.654414787888526917e-02 4.304485395550727844e-02 -1.084669679403305054e-01 1.914330944418907166e-02 2.497466653585433960e-01 -2.122574746608734131e-01 -9.783041477203369141e-02 8.692890405654907227e-02 -1.501079052686691284e-01 -5.249278992414474487e-02
2.316921502351760864e-01 -2.471798211336135864e-01 -5.134353786706924438e-02 6.634304672479629517e-02 -6.280630826950073242e-02 1.998924650251865387e-03 -2.123195230960845947e-01 -8.583172410726547241e-02 -1.119537279009819031e-01 2.563904225826263428e-01 9.212558716535568237e-02 1.517454385757446289e-01 -2.973289228975772858e-02 -2.761582434177398682e-01 -2.913655936717987061e-01 2.424554899334907532e-02 -2.890214882791042328e-02 -1.551158577203750610e-01 -9.406545013189315796e-02 1.482916176319122314e-01 -1.985387504100799561e-01 -2.946485765278339386e-02 2.100087888538837433e-02 1.979753971099853516e-01 -1.911201179027557373e-01 8.573381602764129639e-02 -2.014203667640686035e-01 2.607299089431762695e-01 2.129928022623062134e-01 -3.879297077655792236e-01 -2.507661581039428711e-01 -5.052545294165611267e-02
4.818122461438179016e-02 4.184100776910781860e-02 -2.158407419919967651e-01 -5.343054607510566711e-02 2.191776223480701447e-02 -1.232768818736076355e-01 3.768219426274299622e-02 -3.171989023685455322e-01 -5.408782511949539185e-02 -8.487422764301300049e-02 1.376457214355468750e-01 -2.289973348379135132e-01 -3.929868042469024658e-01 -7.076098769903182983e-02 -5.298208817839622498e-02 -1.612337678670883179e-01 -4.981908500194549561e-01 -1.971703022718429565e-01 -1.628982275724411011e-01 6.482631713151931763e-02 -1.347093582153320312e-01 -2.923700958490371704e-02 -9.648852050304412842e-03 -6.122316420078277588e-02 -2.957264780998229980e-01 -3.867300599813461304e-02 -1.073532402515411377e-01 -2.732973396778106689e-01 -6.142500042915344238e-02 -1.738057285547256470e-01 1.116931089200079441e-03 -9.596278518438339233e-02
2.393438667058944702e-01 -8.165855705738067627e-02 8.569444715976715088e-02 -3.929135575890541077e-02 -1.260970979928970337e-01 2.100583538413047791e-02 -2.735951840877532959e-01 -2.111928761005401611e-01 -1.156345829367637634e-01 -3.397111222147941589e-02 1.264965683221817017e-01 -2.478246688842773438e-01 -5.221605896949768066e-01 8.690923452377319336e-02 -1.627386510372161865e-01 -1.068476587533950806e-01 -4.347864910960197449e-02 -2.008473277091979980e-01 -1.374758630990982056e-01 -6.194986868649721146e-03 -1.336630433797836304e-01 2.415895015001296997e-01 1.340196281671524048e-01 -2.120134979486465454e-01 -1.202026009559631348e-01 -4.575592651963233948e-02 2.062494307756423950e-01 2.995485067367553711e-02 9.030860662460327148e-02 -1.315076351165771484e-01 -2.627931535243988037e-01 -1.628269702196121216e-01
-3.299397975206375122e-02 -2.201621979475021362e-01 1.037807911634445190e-01 -1.404723078012466431e-01 -5.695542320609092712e-02 6.673034280538558960e-02 -2.366958409547805786e-01 -1.064951568841934204e-01 -1.263878941535949707e-01 6.104914844036102295e-02 2.587866783142089844e-01 4.090684279799461365e-02 -2.656093537807464600e-01 -1.624365597963333130e-01 3.110092878341674805e-01 -2.059157788753509521e-01 -1.679730713367462158e-01 -2.297871857881546021e-01 -2.272275090217590332e-01 1.930924057960510254e-01 -1.297486871480941772e-01 5.628463253378868103e-02 1.009646654129028320e-01 1.798354089260101318e-01 -3.671887814998626709e-01 8.263307064771652222e-02 9.924173355102539062e-03 -5.736724287271499634e-02 6.968504190444946289e-02 -2.706210911273956299e-01 1.962717324495315552e-01 -1.622836291790008545e-01
1.911042928695678711e-01 -4.566365852952003479e-02 1.462411582469940186e-01 -6.323981285095214844e-02 -2.794500254094600677e-02 -7.014845311641693115e-02 -2.253139615058898926e-01 -1.590813696384429932e-01 -2.592814564704895020e-01 3.991908207535743713e-02 2.083626985549926758e-01 1.012790948152542114e-03 -1.833986788988113403e-01 2.045429795980453491e-01 1.078915968537330627e-01 -1.677076369524002075e-01 -1.300893574953079224e-01 -1.766483336687088013e-01 -1.028271466493606567e-01 4.907046854496002197e-01 -2.834501862525939941e-01 1.206361502408981323e-01 3.711362183094024658e-02 1.156315207481384277e-01 1.347943861037492752e-02 -1.352137327194213867e-02 1.186149567365646362e-01 -1.239852979779243469e-01 -6.618793308734893799e-02 -2.911454737186431885e-01 -2.935364842414855957e-01 -1.118183210492134094e-01
3.398498520255088806e-02 -1.594788283109664917e-01 1.371429413557052612e-01 -1.400471627712249756e-01 -2.082759141921997070e-01 -2.105851471424102783e-01 -3.740443587303161621e-01 -4.047123491764068604e-01 -1.310478299856185913e-01 6.722419708967208862e-02 1.380094736814498901e-01 -1.668739318847656250e-01 -1.962734013795852661e-01 -7.535374164581298828e-02 1.686756871640682220e-02 -4.973677545785903931e-02 -2.904296219348907471e-01 -1.450219005346298218e-01 -1.406506150960922241e-01 1.352318972349166870e-01 -3.210309743881225586e-01 1.791134029626846313e-01 7.609950006008148193e-02 -9.878733754158020020e-02 1.402692496776580811e-01 5.749703943729400635e-02 2.887583374977111816e-01 -4.230313003063201904e-02 1.435433328151702881e-01 -1.868973486125469208e-02 -6.390266865491867065e-02 2.616662532091140747e-02
7.503635250031948090e-03 -3.567034006118774414e-01 -1.445421725511550903e-01 -1.787597686052322388e-02 -1.978280842304229736e-01 1.714488025754690170e-03 -8.339524269104003906e-02 -1.928707063198089600e-01 -1.918439865112304688e-01 1.374358981847763062e-01 3.228200376033782959e-01 1.336549222469329834e-02 -1.846711039543151855e-01 5.953127890825271606e-02 -1.777861565351486206e-01 -3.499742448329925537e-01 -1.882441788911819458e-01 2.222831845283508301e-01 -1.796621456742286682e-02 5.664870142936706543e-02 5.377778410911560059e-02 -2.849110960960388184e-01 6.067336536943912506e-03 1.396365463733673096e-01 -1.394283622503280640e-01 1.246486902236938477e-01 1.730437725782394409e-01 7.299978286027908325e-02 -1.791100832633674145e-03 -1.900475323200225830e-01 -3.362089097499847412e-01 7.065893709659576416e-02
7.778168469667434692e-02 -2.480729110538959503e-02 4.630815237760543823e-02 -1.169490218162536621e-01 -1.063469201326370239e-01 -4.546894133090972900e-01 -2.927947342395782471e-01 -4.988310635089874268e-01 -8.023399859666824341e-03 -9.892157465219497681e-02 2.417600303888320923e-01 -1.428809911012649536e-01 -3.113850653171539307e-01 -2.319151768460869789e-03 1.907768249511718750e-01 -1.033432260155677795e-01 -2.663166522979736328e-01 -4.319072142243385315e-02 -1.865523010492324829e-01 1.765129864215850830e-01 2.464503608644008636e-02 7.095618546009063721e-02 1.344574149698019028e-03 3.585906699299812317e-02 -6.429518014192581177e-02 9.914944320917129517e-02 3.594297915697097778e-02 -1.481821537017822266e-01 -2.452012617141008377e-03 -5.516802147030830383e-02 4.243306070566177368e-02 6.635137647390365601e-02
1.546363830566406250e-01 -9.814801067113876343e-02 1.821847073733806610e-02 4.897754266858100891e-02 3.022610768675804138e-02 1.221274286508560181e-01 -1.183992158621549606e-02 -1.325099170207977295e-01 -4.160109534859657288e-02 -1.333481520414352417e-01 1.590554416179656982e-01 -1.402757465839385986e-01 -2.183563858270645142e-01 -9.570454061031341553e-02 1.442606449127197266e-01 -1.189524009823799133e-01 -6.014387011528015137e-01 -4.008353129029273987e-02 -3.310781717300415039e-01 7.443594187498092651e-02 -1.728378236293792725e-01 -1.825756877660751343e-01 -1.311159580945968628e-01 -7.795865833759307861e-02 -2.427729070186614990e-01 -4.800701141357421875e-02 -1.998912394046783447e-01 -1.898431926965713501e-01 -8.790906867943704128e-04 -2.221224904060363770e-01 -7.188343256711959839e-02 -1.311374306678771973e-01
9.332924149930477142e-03 -2.425870299339294434e-01 -6.544965505599975586e-02 8.355262875556945801e-02 -2.568577826023101807e-01 -8.430968225002288818e-02 -4.281951114535331726e-02 -1.353916525840759277e-01 -3.596296906471252441e-01 1.133253499865531921e-01 2.313350439071655273e-01 -6.960766762495040894e-02 -1.838904321193695068e-01 7.496640831232070923e-02 9.146074950695037842e-02 -1.758330762386322021e-01 -3.240826129913330078e-01 4.120046272873878479e-02 -9.755045920610427856e-02 -9.611015766859054565e-02 1.818636357784271240e-01 -2.455092370510101318e-01 -2.352812141180038452e-01 6.837305426597595215e-02 -1.306778043508529663e-01 1.799394041299819946e-01 -1.844802200794219971e-01 2.171130180358886719e-01 2.722095549106597900e-01 -8.845572918653488159e-02 -2.560928165912628174e-01 -1.740155369043350220e-02
-2.192173004150390625e-01 -1.337314993143081665e-01 -3.032959699630737305e-01 -1.507944911718368530e-01 -1.469787657260894775e-01 1.888674125075340271e-02 -5.333714559674263000e-02 -4.710737615823745728e-02 -4.540422260761260986e-01 1.177941188216209412e-01 8.115209639072418213e-02 -1.435910817235708237e-02 -2.133146077394485474e-01 -8.950018137693405151e-02 -2.107486128807067871e-02 -1.741139777004718781e-02 -3.835714161396026611e-01 -1.042392030358314514e-01 -7.110664993524551392e-02 4.410981386899948120e-02 3.357753455638885498e-01 -1.953934282064437866e-01 1.384371966123580933e-01 1.857215613126754761e-01 -1.388760507106781006e-01 5.995420366525650024e-02 1.600587815046310425e-01 -5.557654891163110733e-03 2.266376465559005737e-01 -4.735276568681001663e-03 -1.837986260652542114e-01 8.916851878166198730e-02
-1.024440154433250427e-01 -8.536669611930847168e-02 8.246064931154251099e-02 4.771404713392257690e-02 -2.795851416885852814e-02 2.156977206468582153e-01 -1.521143168210983276e-01 -2.537716031074523926e-01 -2.622248232364654541e-01 3.577436804771423340e-01 2.683464884757995605e-01 -2.048018425703048706e-01 -1.566818803548812866e-01 -1.802258938550949097e-01 1.111049484461545944e-02 -1.338112205266952515e-01 -2.341412156820297241e-01 -1.650105267763137817e-01 -5.272323265671730042e-02 1.232488006353378296e-01 1.953363567590713501e-01 -1.208981871604919434e-01 -8.079953491687774658e-02 -2.502977848052978516e-02 -2.133281975984573364e-01 2.891307510435581207e-02 2.055741101503372192e-01 -2.890728972852230072e-02 3.115036487579345703e-01 -1.417244672775268555e-01 -2.811822593212127686e-01 -8.346517384052276611e-02
1.931154876947402954e-01 -2.446753531694412231e-01 -1.240808665752410889e-01 9.127941727638244629e-02 -9.475504606962203979e-02 -2.280821204185485840e-01 1.047578919678926468e-02 -1.206415072083473206e-01 -2.344169616699218750e-01 9.044329822063446045e-02 2.695483267307281494e-01 -6.796874850988388062e-02 1.353462226688861847e-02 7.129623740911483765e-02 4.736192896962165833e-02 2.058401890099048615e-02 -1.553306877613067627e-01 -4.018085896968841553e-01 -3.756219893693923950e-02 2.417553514242172241e-01 -6.169175263494253159e-03 2.689213491976261139e-02 -1.040858030319213867e-02 3.178817927837371826e-01 -9.451161324977874756e-02 -1.154248043894767761e-01 -2.235915958881378174e-01 5.836718901991844177e-02 -3.078943789005279541e-01 -4.732595011591911316e-02 -3.173009455204010010e-01 -1.854215413331985474e-01
2.138273864984512329e-01 -1.353856027126312256e-01 2.625159621238708496e-01 9.387554228305816650e-02 -4.538196921348571777e-01 -1.673586964607238770e-01 -8.436651527881622314e-02 -9.846743196249008179e-02 -1.689474582672119141e-01 5.524891894310712814e-03 -2.427632547914981842e-02 -1.151817440986633301e-01 -2.191668599843978882e-01 -3.514776378870010376e-02 1.870665103197097778e-01 -3.361856192350387573e-02 -4.214673340320587158e-01 -3.881865739822387695e-01 1.803095042705535889e-01 2.956384234130382538e-02 -7.015517354011535645e-02 -8.452776819467544556e-02 -3.306601895019412041e-03 4.840222001075744629e-02 -4.917772859334945679e-02 1.990423351526260376e-01 3.051646612584590912e-02 8.386427164077758789e-02 -3.784164786338806152e-02 1.339255273342132568e-01 -4.063605889678001404e-02 -1.802034825086593628e-01
2.716901712119579315e-02 -3.101333677768707275e-01 -8.473780751228332520e-02 1.558386087417602539e-01 -9.039690345525741577e-02 -1.096617802977561951e-01 -1.017993241548538208e-01 -1.450423058122396469e-02 -2.743714302778244019e-02 2.650749683380126953e-01 -5.660265311598777771e-02 9.515367448329925537e-02 -3.965673744678497314e-01 2.480128221213817596e-02 1.134419366717338562e-01 -3.694816678762435913e-02 -2.456685453653335571e-01 -2.063611298799514771e-01 1.559315472841262817e-01 1.920770257711410522e-01 1.884819716215133667e-01 -9.035637229681015015e-02 7.359012961387634277e-02 1.408139318227767944e-01 -3.701979517936706543e-01 -5.405607074499130249e-02 -3.487205803394317627e-01 -7.421841472387313843e-02 -2.229043543338775635e-01 -9.175890684127807617e-02 6.897450890392065048e-03 1.647265404462814331e-01
1.455969959497451782e-01 -3.339903056621551514e-01 -2.905953228473663330e-01 2.696544677019119263e-02 -4.248249903321266174e-02 -8.450436592102050781e-02 -1.143036317080259323e-02 -3.633148670196533203e-01 1.908480674028396606e-01 1.606178469955921173e-02 -1.033557429909706116e-01 -1.388681400567293167e-02 -1.046954989433288574e-01 -6.768392026424407959e-02 2.014383375644683838e-01 1.498423069715499878e-01 -3.369182944297790527e-01 -2.852585613727569580e-01 1.483451342210173607e-04 1.617843508720397949e-01 -1.690792441368103027e-01 -8.684694021940231323e-02 -8.710208535194396973e-02 2.994497716426849365e-01 -2.786146104335784912e-01 -5.533156171441078186e-02 -1.920325160026550293e-01 9.204221516847610474e-02 -6.688861548900604248e-02 -7.038880884647369385e-02 -1.556915044784545898e-01 2.691485546529293060e-02
1.831548810005187988e-01 -2.220435887575149536e-01 -1.367300748825073242e-01 7.741343230009078979e-02 -1.416698396205902100e-01 -1.009699031710624695e-01 -3.748645307496190071e-03 1.008429564535617828e-02 -3.337430655956268311e-01 2.398206740617752075e-01 8.005829155445098877e-02 -1.764479279518127441e-01 -3.375848233699798584e-01 1.485444754362106323e-01 -1.401995718479156494e-01 -3.293957412242889404e-01 -3.182137906551361084e-01 1.892277896404266357e-01 -1.583911478519439697e-01 2.237207023426890373e-03 6.672593206167221069e-02 -1.017001941800117493e-01 -1.028222963213920593e-01 2.674191892147064209e-01 -1.269837468862533569e-01 1.175580024719238281e-01 -1.812758147716522217e-01 3.646194189786911011e-02 1.553394943475723267e-01 -1.458657830953598022e-01 -1.360237300395965576e-01 6.609324365854263306e-02
1.933969259262084961e-01 -1.241688579320907593e-01 6.915257126092910767e-02 4.065123200416564941e-02 -7.614224404096603394e-02 -2.814750671386718750e-01 -2.372625619173049927e-01 -2.547668814659118652e-01 1.033481135964393616e-01 2.876751422882080078e-01 5.355195328593254089e-02 -3.369120061397552490e-01 3.303002193570137024e-02 -2.135734856128692627e-01 -1.180691644549369812e-02 -1.039527058601379395e-01 -1.500286757946014404e-01 -6.139789894223213196e-02 1.166320145130157471e-01 -4.473001882433891296e-02 9.509959071874618530e-02 1.229240968823432922e-01 2.711493670940399170e-01 5.136365443468093872e-02 -1.604767441749572754e-01 5.219526123255491257e-03 -2.166154384613037109e-01 -8.963597938418388367e-03 2.627871036529541016e-01 -3.264718651771545410e-01 -2.240989357233047485e-01 1.619053184986114502e-01
8.875058591365814209e-02 -1.424510478973388672e-01 8.414443582296371460e-02 -2.868984825909137726e-02 -2.958427071571350098e-01 -1.509932875633239746e-01 -3.055763244628906250e-01 -1.969719678163528442e-01 1.353665143251419067e-01 1.560198217630386353e-01 1.319723278284072876e-01 -4.390399903059005737e-02 1.585678160190582275e-01 1.468797624111175537e-01 3.355897068977355957e-01 -1.908890008926391602e-01 -4.105663895606994629e-01 -1.403554081916809082e-01 1.222573220729827881e-01 3.112788498401641846e-01 -1.598270237445831299e-01 4.477340262383222580e-03 1.608235239982604980e-01 -2.890751697123050690e-02 4.987706616520881653e-02 -1.211466193199157715e-01 -1.181165054440498352e-01 -1.125264540314674377e-01 -6.296753883361816406e-02 -1.709272712469100952e-02 -2.505880594253540039e-01 2.107447944581508636e-02
2.195190489292144775e-01 -3.209383487701416016e-01 -3.673533443361520767e-03 -2.079555951058864594e-02 7.420285791158676147e-02 -5.077339010313153267e-04 -8.772608637809753418e-02 -2.359733171761035919e-02 4.633377492427825928e-02 2.409914433956146240e-01 2.498704344034194946e-01 2.351794689893722534e-01 -5.057017877697944641e-02 -2.445149123668670654e-01 -8.652863651514053345e-02 -5.594838038086891174e-02 -1.989125609397888184e-01 -2.302154749631881714e-01 -1.259247958660125732e-02 1.931344717741012573e-02 1.365689560770988464e-02 1.252546012401580811e-01 2.474367916584014893e-01 9.567862004041671753e-02 -2.670953571796417236e-01 8.237720280885696411e-02 -2.145410925149917603e-01 1.924374848604202271e-01 1.517277359962463379e-01 -4.481083452701568604e-01 -1.344198584556579590e-01 -3.529688343405723572e-02
-4.973695799708366394e-02 -2.891288101673126221e-01 -8.235830068588256836e-02 -1.321996003389358521e-01 -3.264414072036743164e-01 5.380006507039070129e-02 -2.414060086011886597e-01 -1.952644139528274536e-01 -2.514426112174987793e-01 2.299947887659072876e-01 -3.834544122219085693e-02 7.518275827169418335e-02 8.199622482061386108e-02 -3.234272897243499756e-01 4.126317054033279419e-02 -8.944083750247955322e-02 -2.204597294330596924e-01 5.750584229826927185e-02 -1.187698915600776672e-01 2.845978736877441406e-01 -8.575832843780517578e-02 -1.077576205134391785e-01 -7.573110051453113556e-03 -2.015922963619232178e-01 -1.718183159828186035e-01 -8.021246641874313354e-02 1.160022839903831482e-01 2.858131006360054016e-02 3.184662461280822754e-01 -5.932695791125297546e-02 -1.314911246299743652e-01 -2.457616925239562988e-01
2.568245232105255127e-01 -2.484361529350280762e-01 -1.069075614213943481e-01 4.019956663250923157e-02 -3.428207933902740479e-01 -1.796474158763885498e-01 -1.139190196990966797e-01 -1.530649326741695404e-02 1.130429878830909729e-01 2.329618483781814575e-01 -1.320509016513824463e-01 -7.036150246858596802e-02 -2.047869563102722168e-01 -2.052528113126754761e-01 -3.603925229981541634e-03 1.071959454566240311e-02 -2.458716779947280884e-01 -3.668066114187240601e-02 -6.580445170402526855e-02 3.140975832939147949e-01 -3.290834426879882812e-01 1.992082148790359497e-01 1.252259910106658936e-01 1.452943086624145508e-01 -2.099128663539886475e-01 5.555957183241844177e-02 -1.281107813119888306e-01 -1.857791654765605927e-02 -1.180120930075645447e-01 2.022507786750793457e-01 -2.117292582988739014e-01 9.749323129653930664e-02
2.113925814628601074e-01 -1.756284236907958984e-01 -2.119256096193566918e-04 9.412316977977752686e-02 -9.822430461645126343e-02 -1.983704119920730591e-01 -2.705723643302917480e-01 3.651723265647888184e-02 -3.386225998401641846e-01 2.407115697860717773e-01 1.199887171387672424e-01 -1.945389062166213989e-01 -3.364769816398620605e-01 4.747419431805610657e-02 -8.990895748138427734e-02 -3.130439817905426025e-01 -1.505914926528930664e-01 1.103636100888252258e-01 7.256333529949188232e-02 -5.585344508290290833e-02 1.168387532234191895e-01 -1.862079054117202759e-01 -1.544588431715965271e-02 1.677200943231582642e-01 -4.724606126546859741e-02 2.125686109066009521e-01 -1.714231222867965698e-01 1.089628338813781738e-01 -1.470442116260528564e-02 -8.488800376653671265e-02 -3.282946348190307617e-01 -1.478301286697387695e-01
-1.539573371410369873e-01 -1.586359888315200806e-01 7.924599945545196533e-02 1.029049232602119446e-01 -2.422013133764266968e-01 -8.642434328794479370e-02 -3.559169769287109375e-01 -1.396934986114501953e-01 -1.960284560918807983e-01 -2.770678326487541199e-02 -1.475532352924346924e-01 1.348254978656768799e-01 2.327319933101534843e-03 1.997826620936393738e-02 2.714253403246402740e-02 -2.357555925846099854e-01 -2.938118577003479004e-01 1.247838363051414490e-01 9.675356745719909668e-02 2.521689534187316895e-01 1.230583265423774719e-01 -2.629542350769042969e-01 1.765554398298263550e-01 6.987215578556060791e-02 -1.533025503158569336e-01 2.265832424163818359e-01 5.419063568115234375e-02 -8.452787995338439941e-02 2.147411555051803589e-01 -3.462598100304603577e-02 -3.090337216854095459e-01 -2.512907683849334717e-01
2.404216229915618896e-01 -2.105363458395004272e-01 -5.559204146265983582e-02 -2.383863180875778198e-01 -1.646180897951126099e-01 -4.478732589632272720e-03 9.510552138090133667e-02 -7.950682938098907471e-02 -2.001302838325500488e-01 -7.882611453533172607e-02 -9.246230125427246094e-02 1.389802806079387665e-02 -4.338804483413696289e-01 -1.327968090772628784e-01 -1.310554295778274536e-01 -3.619718179106712341e-02 -2.627106308937072754e-01 -1.376087218523025513e-01 -7.564888149499893188e-02 1.552883982658386230e-01 1.214614138007164001e-01 -4.644321277737617493e-02 -2.159519344568252563e-01 1.793770492076873779e-01 -4.327324330806732178e-01 1.790254712104797363e-01 -1.011622995138168335e-01 7.119707018136978149e-02 -3.246173635125160217e-02 8.398497104644775391e-02 -1.279450356960296631e-01 -2.085372507572174072e-01
2.357030510902404785e-01 -2.439153939485549927e-01 -9.357872419059276581e-03 -1.756179630756378174e-01 8.105911314487457275e-02 -1.742648631334304810e-01 -3.374827206134796143e-01 1.825212538242340088e-01 -9.514441341161727905e-02 1.538378298282623291e-01 1.273844540119171143e-01 1.504031866788864136e-01 -1.961920708417892456e-01 1.052857413887977600e-01 1.394193246960639954e-02 -1.534422188997268677e-01 -1.281150728464126587e-01 -3.802943974733352661e-02 -1.552664488554000854e-01 2.192983329296112061e-01 1.459385603666305542e-01 3.185226023197174072e-01 1.758413612842559814e-01 3.921613842248916626e-02 -1.478457152843475342e-01 2.995732426643371582e-01 -1.043110266327857971e-01 -2.834232710301876068e-02 6.755437701940536499e-02 -1.495187282562255859e-01 -3.525955677032470703e-01 -7.203711569309234619e-02
3.425704240798950195e-01 -2.199204564094543457e-01 2.012069076299667358e-01 -2.591398358345031738e-01 -1.008007600903511047e-01 -9.367788583040237427e-02 -1.855000108480453491e-01 -2.649344690144062042e-02 -3.041097819805145264e-01 9.000049531459808350e-02 1.871428042650222778e-01 9.847566485404968262e-02 -9.955158084630966187e-02 3.444365411996841431e-02 -1.815889924764633179e-01 1.073437482118606567e-01 -2.780501246452331543e-01 8.897266536951065063e-02 -1.317000836133956909e-01 6.140814721584320068e-02 -2.831427752971649170e-01 1.505512148141860962e-01 2.530566155910491943e-01 -3.104989416897296906e-02 -7.401306182146072388e-02 1.776971668004989624e-01 1.707281917333602905e-01 -1.684115529060363770e-01 -3.838214650750160217e-02 -2.993349432945251465e-01 -1.007015481591224670e-01 -4.166750609874725342e-02
-7.009097933769226074e-02 -1.726780831813812256e-01 -1.064905375242233276e-01 -3.272508084774017334e-02 1.288549751043319702e-01 -1.954292356967926025e-01 -1.793944388628005981e-01 -2.613629400730133057e-01 -1.546725034713745117e-01 7.164849340915679932e-02 1.299128979444503784e-01 -1.275794208049774170e-01 1.013568118214607239e-01 1.093570142984390259e-01 -2.057114988565444946e-01 1.739903539419174194e-02 -4.282732605934143066e-01 -2.765438556671142578e-01 7.970783114433288574e-02 9.230870008468627930e-02 1.238151192665100098e-01 -1.554280370473861694e-01 1.529105845838785172e-02 1.233340799808502197e-01 1.244646236300468445e-01 -2.027440965175628662e-01 -1.142416298389434814e-01 -7.235078513622283936e-02 2.291887253522872925e-01 -4.328204393386840820e-01 -1.503910869359970093e-01 5.868097394704818726e-02
2.184282243251800537e-01 -1.942487806081771851e-01 -4.214484244585037231e-02 1.199243739247322083e-01 -2.893955111503601074e-01 -2.852302230894565582e-02 -2.037787437438964844e-01 -1.564095541834831238e-02 -2.602281868457794189e-01 -7.493863999843597412e-02 1.702748239040374756e-02 -1.575357466936111450e-01 -3.973878026008605957e-01 -2.105655074119567871e-01 -2.645146250724792480e-01 -1.133947595953941345e-01 -2.529961168766021729e-01 1.129786521196365356e-01 -6.718929857015609741e-02 2.002297937870025635e-01 3.534823656082153320e-02 -2.913864254951477051e-01 -3.525095432996749878e-02 8.973519504070281982e-02 -2.321524471044540405e-01 2.499626576900482178e-02 -2.171096205711364746e-02 -1.668522953987121582e-01 -2.496335208415985107e-01 -3.787151724100112915e-02 5.144926253706216812e-04 -1.585285961627960205e-01
1.906709522008895874e-01 -2.418882697820663452e-01 3.366506472229957581e-02 -4.599204286932945251e-02 -2.268635928630828857e-01 -7.412356138229370117e-02 -4.095326643437147141e-03 -2.115860395133495331e-02 -1.109570786356925964e-01 -7.064152508974075317e-02 1.961751282215118408e-01 -8.065965026617050171e-02 -3.433160185813903809e-01 -8.482971787452697754e-02 -2.497962266206741333e-01 -9.149375557899475098e-02 -3.804141283035278320e-01 1.548493932932615280e-02 8.119206130504608154e-02 -2.436891496181488037e-01 -3.001803066581487656e-03 1.438778452575206757e-02 -2.206122875213623047e-01 6.585350632667541504e-02 -3.912641704082489014e-01 4.973582550883293152e-02 4.330466315150260925e-02 1.507009267807006836e-01 -1.763117462396621704e-01 -1.444765776395797729e-01 -2.037929147481918335e-01 -2.203288078308105469e-01
2.467900812625885010e-01 -8.287299424409866333e-02 -1.596723496913909912e-01 8.925345540046691895e-02 -2.096022292971611023e-02 -8.265158161520957947e-03 -3.293845355510711670e-01 -2.152548730373382568e-02 -1.830821335315704346e-01 1.242169663310050964e-01 6.145972013473510742e-02 -8.567788451910018921e-02 -1.943775862455368042e-01 -9.214160591363906860e-02 -2.724196612834930420e-01 -1.367896497249603271e-01 -4.626837968826293945e-01 2.506887614727020264e-01 3.251487016677856445e-02 1.571824401617050171e-01 -2.305121272802352905e-01 1.066656559705734253e-01 -1.938578337430953979e-01 -1.898639351129531860e-01 -1.662092953920364380e-01 1.836116313934326172e-01 5.724035575985908508e-02 -1.322711110115051270e-01 2.041523754596710205e-01 -1.107847243547439575e-01 -9.698305279016494751e-02 6.116631627082824707e-02
2.749539315700531006e-01 -1.625656783580780029e-01 -1.417453140020370483e-01 7.500814646482467651e-02 -1.821670383214950562e-01 -2.501395046710968018e-01 -1.436549723148345947e-01 1.899327784776687622e-01 -2.267881780862808228e-01 -5.288815498352050781e-02 2.291831374168395996e-01 -5.659201741218566895e-02 -2.387502491474151611e-01 -1.211712732911109924e-01 -2.105341404676437378e-01 2.298948913812637329e-01 -3.797405064105987549e-01 7.029989361763000488e-02 -1.779497717507183552e-03 -4.700670391321182251e-02 1.697707921266555786e-02 4.773482680320739746e-02 -1.188875883817672729e-01 1.649734750390052795e-02 -3.667086660861968994e-01 4.294719919562339783e-02 1.572555154561996460e-01 -7.051120977848768234e-03 -9.015073627233505249e-02 -2.042251080274581909e-01 -2.458482533693313599e-01 -3.556664288043975830e-02
-2.605617232620716095e-02 4.103432968258857727e-02 -5.740023776888847351e-02 -7.916390895843505859e-02 5.398611351847648621e-02 -1.740216016769409180e-01 -4.708782956004142761e-02 -2.735089957714080811e-01 -2.032616138458251953e-01 7.614165544509887695e-02 1.370919495820999146e-01 -2.084150910377502441e-01 1.059336438775062561e-01 6.799864023923873901e-02 -3.986389935016632080e-02 1.601605266332626343e-01 -2.108620703220367432e-01 -3.203029334545135498e-01 -5.838791653513908386e-02 2.502092719078063965e-01 -3.714369609951972961e-02 1.715080738067626953e-01 -4.638780653476715088e-02 2.612308561801910400e-01 -9.206336736679077148e-02 1.421955376863479614e-01 -1.176254004240036011e-01 2.811915576457977295e-01 1.213499233126640320e-01 -3.461918830871582031e-01 -3.737268745899200439e-01 -1.237667500972747803e-01
-1.089576110243797302e-01 -2.476612925529479980e-01 7.491891831159591675e-02 5.694302916526794434e-02 -1.343086361885070801e-01 -1.096629351377487183e-01 -3.794864416122436523e-01 -2.645496428012847900e-01 -2.886502742767333984e-01 -8.786970376968383789e-02 -1.481502801179885864e-01 1.276518404483795166e-01 6.007149443030357361e-02 -3.580711409449577332e-02 1.349142193794250488e-01 -1.012781038880348206e-01 -2.348434925079345703e-01 5.524937063455581665e-02 1.759640723466873169e-01 1.579431146383285522e-01 2.130801081657409668e-01 -2.056892961263656616e-01 2.204755544662475586e-01 7.978121936321258545e-02 -1.735189706087112427e-01 9.296469390392303467e-02 6.524634361267089844e-02 8.766508847475051880e-02 1.188838258385658264e-01 -3.318719565868377686e-02 -2.507542073726654053e-01 -3.544535934925079346e-01
2.919176220893859863e-01 -1.373462677001953125e-01 -9.898053854703903198e-02 1.520066559314727783e-01 -4.245256260037422180e-02 -3.086208307649940252e-04 -1.996514797210693359e-01 2.648050338029861450e-02 -1.487164646387100220e-01 7.525017112493515015e-02 1.206458806991577148e-01 1.240754127502441406e-01 -4.997748509049415588e-02 -3.088784515857696533e-01 -2.501694262027740479e-01 3.382875025272369385e-02 -5.997037142515182495e-02 -2.596988976001739502e-01 1.797978207468986511e-02 2.101036906242370605e-01 -5.984624847769737244e-02 -2.467591501772403717e-02 8.061465620994567871e-02 2.252395749092102051e-01 -1.508229374885559082e-01 9.660758078098297119e-02 -1.196902766823768616e-01 2.277779281139373779e-01 2.017319500446319580e-01 -4.905549585819244385e-01 -1.868120133876800537e-01 -9.916654229164123535e-02
1.389022469520568848e-01 -2.532137930393218994e-01 4.945004358887672424e-02 -2.765757441520690918e-01 -3.568851351737976074e-01 1.962172538042068481e-01 -1.775661408901214600e-01 -1.670774668455123901e-01 -1.129008904099464417e-01 1.135558709502220154e-01 2.480800747871398926e-01 6.557416170835494995e-02 -1.507776677608489990e-01 -2.193621098995208740e-01 -1.196840330958366394e-01 -4.496105387806892395e-02 -6.833840161561965942e-02 -1.793895214796066284e-01 -1.112388446927070618e-01 2.660160660743713379e-01 1.340924650430679321e-01 -1.011222675442695618e-01 -3.289863094687461853e-02 2.343677878379821777e-01 3.723005577921867371e-02 -1.453033685684204102e-01 -2.925316058099269867e-02 -1.026033982634544373e-01 -8.832360059022903442e-02 -3.910378217697143555e-01 -4.380767233669757843e-03 -1.866346001625061035e-01
-7.841323968023061752e-04 -2.582330405712127686e-01 -2.638101875782012939e-01 -8.213870972394943237e-02 -2.463108152151107788e-01 1.087727546691894531e-01 -7.472276687622070312e-02 -4.044527709484100342e-01 -2.568094134330749512e-01 -2.166851609945297241e-01 8.382155746221542358e-02 -1.102765053510665894e-01 -1.045944988727569580e-01 -1.402229368686676025e-01 7.603120803833007812e-02 -3.448817133903503418e-02 -3.330849409103393555e-01 -8.535159379243850708e-02 -3.473256155848503113e-02 -3.080125432461500168e-03 1.725860238075256348e-01 -4.367530047893524170e-01 -5.132569000124931335e-02 2.902161143720149994e-02 -6.421808153390884399e-02 8.390581607818603516e-02 -2.044830285012722015e-02 1.033116728067398071e-01 2.349245846271514893e-01 3.330518305301666260e-02 -1.514576971530914307e-01 -2.621928974986076355e-02
8.799826353788375854e-02 -1.906495839357376099e-01 -1.289891824126243591e-02 -1.477423012256622314e-01 -8.771834522485733032e-02 5.781311541795730591e-02 -2.973439991474151611e-01 -2.320830151438713074e-02 -8.858616650104522705e-02 6.795413047075271606e-02 2.583905160427093506e-01 6.048581749200820923e-02 -1.279841959476470947e-01 -1.109658926725387573e-01 -1.046154499053955078e-01 -1.034210398793220520e-01 -2.062006294727325439e-01 3.885818645358085632e-02 -5.566605180501937866e-02 3.607732057571411133e-01 3.086366057395935059e-01 3.511157929897308350e-01 7.241612672805786133e-02 1.152732595801353455e-01 -1.185877844691276550e-01 3.392889499664306641e-01 -1.524708420038223267e-01 -6.252665817737579346e-02 -9.802372660487890244e-04 -2.214655131101608276e-01 -2.838933169841766357e-01 -1.915535144507884979e-02
4.249385595321655273e-01 -3.193838894367218018e-01 5.514663085341453552e-02 9.764687716960906982e-02 -1.755304187536239624e-01 9.787862002849578857e-02 1.054387390613555908e-01 -3.415058851242065430e-01 3.617591783404350281e-02 -2.127315998077392578e-01 3.789835050702095032e-02 -1.194510459899902344e-01 -2.291097193956375122e-01 -1.128965523093938828e-02 -1.542809512466192245e-02 -2.645363844931125641e-02 -5.455412268638610840e-01 -8.856853842735290527e-02 -9.208349883556365967e-02 9.532239288091659546e-02 7.738067954778671265e-02 -1.869066804647445679e-01 -5.901654437184333801e-02 2.632030099630355835e-02 -8.029837161302566528e-02 -8.177997916936874390e-02 1.281830519437789917e-01 1.147063821554183960e-01 6.596589088439941406e-02 4.013926908373832703e-02 -2.707961201667785645e-02 -5.781457200646400452e-02
1.068918183445930481e-01 -2.255233228206634521e-01 1.182103753089904785e-01 1.408427506685256958e-01 8.615060150623321533e-02 -7.889061421155929565e-02 -8.472779393196105957e-02 -1.744545102119445801e-01 -1.282409299165010452e-02 9.353785961866378784e-02 5.560030043125152588e-02 8.748076856136322021e-03 -1.580623239278793335e-01 -5.953715741634368896e-02 -1.202808320522308350e-02 -2.997474074363708496e-01 -2.086722701787948608e-01 -1.882655024528503418e-01 -3.078652322292327881e-01 1.304174661636352539e-01 1.117696687579154968e-01 -4.973903670907020569e-02 -1.841211318969726562e-01 -1.287396997213363647e-01 -4.053453505039215088e-01 -1.448206901550292969e-01 2.220468521118164062e-01 -1.712223440408706665e-01 -2.501894831657409668e-01 -9.066291153430938721e-02 -2.080173492431640625e-01 -2.963728308677673340e-01
-4.740039631724357605e-02 -3.295378088951110840e-01 5.191009491682052612e-02 1.060797199606895447e-01 -3.012623488903045654e-01 9.128523617982864380e-02 -2.278952151536941528e-01 -1.999325864017009735e-02 1.261880546808242798e-01 7.212913036346435547e-02 1.876297742128372192e-01 1.187783405184745789e-01 -2.180980592966079712e-01 -2.125843465328216553e-01 1.874871104955673218e-01 8.080133050680160522e-02 -2.619173824787139893e-01 -2.007492780685424805e-01 1.344890594482421875e-01 3.568800091743469238e-01 -3.481740504503250122e-02 -2.411776632070541382e-01 1.937989592552185059e-01 7.869359105825424194e-02 -1.745279431343078613e-01 -2.892685867846012115e-02 -2.417385429143905640e-01 -1.120799705386161804e-01 -6.125717982649803162e-02 8.078397810459136963e-02 -1.431224048137664795e-01 1.684164553880691528e-01
-9.772789478302001953e-02 -1.058066561818122864e-01 -3.053174726665019989e-02 1.894286274909973145e-01 -1.765609383583068848e-01 -1.572593003511428833e-01 -1.397429257631301880e-01 -1.306393295526504517e-01 -9.342759847640991211e-02 -2.474465817213058472e-01 -3.112858533859252930e-01 -1.342408359050750732e-01 -1.691791564226150513e-01 -2.293327823281288147e-02 -2.777818143367767334e-01 -5.951087921857833862e-02 -1.982368677854537964e-01 3.812135756015777588e-02 -5.063623934984207153e-02 5.371826887130737305e-02 -4.436738416552543640e-02 -7.669371366500854492e-02 3.598067462444305420e-01 1.553012132644653320e-01 -3.262457549571990967e-01 -1.802508533000946045e-02 1.313384324312210083e-01 5.193483829498291016e-02 7.729939371347427368e-02 -3.913499414920806885e-03 -3.432254493236541748e-01 -3.115718960762023926e-01
-5.445421487092971802e-02 -2.871832251548767090e-01 -9.872099757194519043e-02 -1.050352305173873901e-01 -6.448647379875183105e-02 1.210881099104881287e-01 -2.848737239837646484e-01 1.626939885318279266e-02 -1.079958155751228333e-01 2.927507646381855011e-02 1.702218055725097656e-01 -2.983256280422210693e-01 1.169080957770347595e-01 -9.062033891677856445e-02 -3.005808964371681213e-02 -2.306247353553771973e-01 -2.589923143386840820e-01 -1.737939864397048950e-01 1.768032759428024292e-01 8.657703548669815063e-02 -9.810131788253784180e-02 1.703450083732604980e-02 -6.737128645181655884e-02 3.078108429908752441e-01 -1.223096176981925964e-01 -2.981321215629577637e-01 -7.118742913007736206e-02 1.468178480863571167e-01 8.994696289300918579e-02 -4.322100579738616943e-01 -1.147873029112815857e-01 5.748689919710159302e-02
1.798790246248245239e-01 -2.309272587299346924e-01 1.965434104204177856e-01 -2.998370490968227386e-02 -4.326638877391815186e-01 -3.265940397977828979e-02 -4.833804816007614136e-02 9.062764048576354980e-02 -2.976632714271545410e-01 -1.364488899707794189e-02 1.006343439221382141e-01 4.240237176418304443e-02 -1.010396778583526611e-01 -1.230663061141967773e-01 -2.330976128578186035e-01 3.430395852774381638e-03 -4.148477613925933838e-01 4.586892202496528625e-02 -1.820552721619606018e-02 -8.172725141048431396e-02 -6.316584348678588867e-02 -1.042373776435852051e-01 4.719229415059089661e-03 -1.302234232425689697e-01 -2.017356157302856445e-01 3.203080035746097565e-03 -2.224744856357574463e-01 1.441906392574310303e-01 -4.334292933344841003e-02 2.553817443549633026e-02 -3.294991254806518555e-01 -2.457944303750991821e-01
1.496005803346633911e-02 -3.572589457035064697e-01 -2.222268581390380859e-01 -5.132271908223628998e-03 -1.549784210510551929e-03 -9.677883237600326538e-02 -6.656772643327713013e-02 -1.943352818489074707e-01 2.008090764284133911e-01 3.179202601313591003e-02 -6.335125863552093506e-02 -1.095783859491348267e-01 -5.590276420116424561e-02 3.502627834677696228e-02 7.659239321947097778e-02 2.277335673570632935e-01 -4.410087168216705322e-01 -2.994375228881835938e-01 5.566233303397893906e-03 3.045359551906585693e-01 -1.972865313291549683e-01 1.015179511159658432e-02 -7.703017443418502808e-02 1.985300779342651367e-01 -1.658822298049926758e-01 -7.849515229463577271e-02 -2.338663786649703979e-01 -4.266756772994995117e-02 -2.203562110662460327e-01 -9.652996808290481567e-02 -2.004158496856689453e-01 -4.687444120645523071e-02
1.412640959024429321e-01 -4.919984638690948486e-01 3.507365938276052475e-03 -8.899354189634323120e-02 1.157085373997688293e-01 -4.208520427346229553e-02 -3.906632363796234131e-01 5.732269212603569031e-02 1.203008443117141724e-01 -8.931036107242107391e-03 -1.207947582006454468e-01 -5.774097517132759094e-02 -2.180844545364379883e-01 -3.141313791275024414e-01 9.209784120321273804e-02 -9.388431161642074585e-02 -1.719212979078292847e-01 -9.902550280094146729e-02 1.189666241407394409e-02 3.129573166370391846e-02 8.254119753837585449e-02 3.213028907775878906e-01 4.346255958080291748e-02 -4.060567170381546021e-02 -2.053420096635818481e-01 1.811746209859848022e-01 7.682570070028305054e-02 -9.655433893203735352e-02 -4.658193886280059814e-02 6.248838733881711960e-03 -3.318926692008972168e-01 -7.954255491495132446e-02
-5.972698703408241272e-02 -1.476487219333648682e-01 -5.927639082074165344e-02 -2.905581593513488770e-01 -7.357700169086456299e-02 -1.352047771215438843e-01 -1.439673453569412231e-01 -1.332166045904159546e-01 8.956738561391830444e-02 9.445414692163467407e-02 -6.073986366391181946e-02 -1.924091577529907227e-02 -5.583546683192253113e-02 -3.759503662586212158e-01 -2.374650388956069946e-01 -2.990693785250186920e-02 -5.280286669731140137e-01 -2.131866961717605591e-01 1.456959843635559082e-01 1.795156449079513550e-01 -2.282155305147171021e-01 -4.472185671329498291e-02 1.542581319808959961e-01 -4.065675288438796997e-02 -1.324554532766342163e-01 -6.886577606201171875e-02 -3.769531380385160446e-03 -4.068392142653465271e-02 -1.772130131721496582e-01 5.463084578514099121e-02 -2.226811945438385010e-01 -1.913235038518905640e-01
-1.791163682937622070e-01 -3.538655340671539307e-01 -4.436407238245010376e-02 1.130291149020195007e-01 -1.794317923486232758e-02 -1.937087774276733398e-01 -9.311676025390625000e-02 -3.058526813983917236e-01 -1.624223142862319946e-01 9.966707229614257812e-02 -8.216521143913269043e-02 1.112742498517036438e-01 -9.989766031503677368e-02 -9.816920012235641479e-02 8.363057672977447510e-02 9.735739231109619141e-02 -2.850787341594696045e-01 -9.216681867837905884e-02 6.645060330629348755e-02 2.079656273126602173e-01 -1.087638083845376968e-02 3.480689525604248047e-01 -2.371458709239959717e-01 2.218173146247863770e-01 -2.450584769248962402e-01 1.659224741160869598e-02 -8.295735716819763184e-02 -1.984269320964813232e-01 1.884786188602447510e-01 2.597142383456230164e-02 -1.478217244148254395e-01 -2.599593997001647949e-01
1.144947931170463562e-01 -2.582909464836120605e-01 -1.843350753188133240e-02 -2.347973361611366272e-02 -9.858619421720504761e-02 -1.387050747871398926e-01 1.891838908195495605e-01 -2.115570753812789917e-01 -1.992815732955932617e-01 2.345988452434539795e-01 2.175379395484924316e-01 1.593736857175827026e-01 2.107413858175277710e-02 -9.529129415750503540e-02 -4.858210310339927673e-02 7.097438722848892212e-02 -3.431256413459777832e-01 -1.118209362030029297e-01 -1.686091572046279907e-01 1.174624115228652954e-01 1.347522586584091187e-01 -3.078577816486358643e-01 3.273834586143493652e-01 2.046617418527603149e-01 1.580697670578956604e-02 1.577607691287994385e-01 6.182754039764404297e-02 2.415658682584762573e-01 2.258619964122772217e-01 -1.643240600824356079e-01 -1.510715782642364502e-01 5.258845165371894836e-02
1.031080335378646851e-01 -1.542223710566759109e-02 2.133045494556427002e-01 -1.592796891927719116e-01 -2.216176390647888184e-01 1.951063573360443115e-01 -1.936376392841339111e-01 -6.479789316654205322e-02 -1.501888185739517212e-01 1.307327002286911011e-01 1.550272703170776367e-01 3.655299916863441467e-02 1.141076013445854187e-01 1.057056859135627747e-01 -4.493653401732444763e-02 -4.666547477245330811e-02 -2.605419456958770752e-01 -1.678611487150192261e-01 2.943792752921581268e-02 7.855522632598876953e-02 -1.068780720233917236e-01 4.271169751882553101e-02 1.005450859665870667e-01 9.105969965457916260e-02 -1.463727951049804688e-01 1.781611591577529907e-01 -2.121670991182327271e-01 2.377799153327941895e-02 3.969454467296600342e-01 -5.152145624160766602e-01 -1.657051891088485718e-01 1.096189245581626892e-01
9.749598801136016846e-02 -1.450002491474151611e-01 -3.364103287458419800e-02 1.189695373177528381e-01 -1.783504784107208252e-01 1.673697084188461304e-01 -2.592223882675170898e-01 -7.571728201583027840e-04 -7.168774306774139404e-02 3.421825766563415527e-01 1.263335645198822021e-01 -1.446958631277084351e-02 -9.426976740360260010e-02 -2.488899230957031250e-02 1.324077136814594269e-02 -2.592795789241790771e-01 -1.865171939134597778e-01 -1.975273638963699341e-01 1.865314245223999023e-01 2.860818430781364441e-02 5.666109174489974976e-02 2.391402721405029297e-01 -1.825526729226112366e-02 9.220445156097412109e-02 -4.637014493346214294e-02 -4.434972535818815231e-03 -2.435830980539321899e-01 4.114452376961708069e-02 3.076740503311157227e-01 -4.091320335865020752e-01 -1.885915547609329224e-01 -2.690621018409729004e-01
4.667859077453613281e-01 -1.640107035636901855e-01 -7.874107360839843750e-02 1.331796050071716309e-01 -2.583571076393127441e-01 -7.728729397058486938e-02 -1.423212438821792603e-01 3.751721605658531189e-02 1.412143697962164879e-03 2.771884202957153320e-01 2.286765351891517639e-02 1.008741036057472229e-01 -1.790802776813507080e-01 4.701464250683784485e-02 -1.113960593938827515e-01 -6.332244724035263062e-02 -3.024336099624633789e-01 -1.440571695566177368e-01 -9.126526862382888794e-02 6.113497540354728699e-02 -2.719261050224304199e-01 -9.939005598425865173e-03 -7.413429766893386841e-02 4.890466853976249695e-02 -2.219298779964447021e-01 -2.046633809804916382e-01 -1.796928793191909790e-01 -2.593069374561309814e-01 -1.289369463920593262e-01 -2.364318259060382843e-02 -3.950307518243789673e-02 -2.881448864936828613e-01
-6.250679492950439453e-02 -2.237908542156219482e-01 6.597344577312469482e-02 3.069882653653621674e-02 -1.243268325924873352e-01 1.300701051950454712e-01 -2.508670389652252197e-01 -4.073498398065567017e-02 -1.860610395669937134e-01 1.902451068162918091e-01 2.590307593345642090e-01 1.978516876697540283e-01 -2.018907815217971802e-01 -2.104325890541076660e-01 1.503334492444992065e-01 -3.094857633113861084e-01 -1.153606548905372620e-01 -2.974844574928283691e-01 -1.537301242351531982e-01 1.759623587131500244e-01 1.242910861037671566e-03 1.009745523333549500e-01 3.066156804561614990e-02 1.649070531129837036e-01 -5.016414076089859009e-02 2.431184239685535431e-02 -6.836991757154464722e-02 -1.221323460340499878e-01 1.905017159879207611e-02 -4.904010593891143799e-01 4.528652131557464600e-02 -5.414073541760444641e-02
-8.914371579885482788e-02 -3.651415407657623291e-01 -4.642352834343910217e-02 -8.859750628471374512e-02 -2.470041066408157349e-01 7.918850332498550415e-02 -1.460910290479660034e-01 -5.952834337949752808e-02 -1.873129606246948242e-01 4.675511270761489868e-02 1.708525717258453369e-01 1.873196102678775787e-02 -3.590459525585174561e-01 -9.177997708320617676e-02 -1.860434114933013916e-01 -2.032049149274826050e-01 -1.608111560344696045e-01 6.841349601745605469e-02 4.249657969921827316e-03 1.511723846197128296e-01 1.361693441867828369e-01 -3.442642986774444580e-01 -1.555955559015274048e-01 -6.456872913986444473e-03 -1.488499939441680908e-01 -1.231629401445388794e-01 1.102427989244461060e-01 -2.499096095561981201e-01 1.468721628189086914e-01 -2.168678343296051025e-01 -4.039077833294868469e-02 -2.821438908576965332e-01
2.196854054927825928e-01 -2.899307310581207275e-01 1.418298035860061646e-01 2.083237022161483765e-01 -4.668118059635162354e-02 -1.954941749572753906e-01 -2.218730933964252472e-02 -2.240920811891555786e-02 -2.081610411405563354e-01 -1.299702674150466919e-01 2.729735672473907471e-01 -1.681763976812362671e-01 -2.988689541816711426e-01 -2.624527812004089355e-01 -2.042799890041351318e-01 -1.798802614212036133e-01 -2.383512705564498901e-01 2.187843471765518188e-01 1.121445223689079285e-01 6.150006502866744995e-02 1.186974719166755676e-01 5.692134052515029907e-02 9.920159727334976196e-02 2.119349986314773560e-01 -1.448021382093429565e-01 -9.512951225042343140e-02 -1.298890411853790283e-01 5.383398383855819702e-02 1.152863353490829468e-01 -1.947909966111183167e-02 -2.857495248317718506e-01 -1.709591448307037354e-01
-6.706526130437850952e-02 -2.019956558942794800e-01 2.828474342823028564e-01 2.378027513623237610e-02 -3.913507163524627686e-01 -4.955762997269630432e-02 -1.113314479589462280e-01 1.406263653188943863e-02 -1.930771619081497192e-01 -5.185595899820327759e-02 -5.143805220723152161e-02 6.559943407773971558e-02 3.537775203585624695e-02 -2.057776600122451782e-02 -1.825714856386184692e-01 7.248412817716598511e-02 -5.186058878898620605e-01 3.021138720214366913e-03 -7.071226835250854492e-02 -7.327351253479719162e-03 -4.231394454836845398e-02 -3.487787768244743347e-02 5.231858417391777039e-02 -1.588213443756103516e-01 -2.256750017404556274e-01 -1.550444960594177246e-01 -3.361778259277343750e-01 8.740299195051193237e-02 -1.444249786436557770e-02 4.006901383399963379e-02 -2.972663938999176025e-01 -1.672185212373733521e-01
-6.664447952061891556e-03 -2.529247403144836426e-01 -4.800394177436828613e-03 -5.531615018844604492e-02 -4.975247010588645935e-02 -8.009899407625198364e-02 -2.373673766851425171e-01 -3.049155771732330322e-01 -3.330571949481964111e-01 2.106811292469501495e-02 -3.426439315080642700e-02 -1.659367382526397705e-01 -2.010145187377929688e-01 -9.705332666635513306e-02 8.583822101354598999e-02 3.915105760097503662e-02 -3.390335738658905029e-01 -3.104107379913330078e-01 8.571961522102355957e-02 2.812277078628540039e-01 -1.928511112928390503e-01 -2.416249513626098633e-01 -1.209425255656242371e-01 -2.022045291960239410e-02 -1.725144684314727783e-01 -1.433883756399154663e-01 1.826814375817775726e-02 1.097024083137512207e-01 -1.043815165758132935e-01 -3.895804286003112793e-02 1.168546229600906372e-01 -2.806832194328308105e-01
8.482935279607772827e-02 -2.142617106437683105e-01 -3.843063861131668091e-02 -6.136210262775421143e-02 6.184352189302444458e-02 -1.425123065710067749e-01 -1.305752843618392944e-01 -1.996349915862083435e-02 1.147207394242286682e-01 2.022217363119125366e-01 1.131907328963279724e-01 -6.003665924072265625e-02 -4.176256060600280762e-01 3.154599666595458984e-02 8.065114915370941162e-02 1.314475536346435547e-01 -4.895577430725097656e-01 -3.109142780303955078e-01 9.411555947735905647e-04 1.978960931301116943e-01 -7.856547087430953979e-02 5.164490267634391785e-02 -1.433957815170288086e-01 -1.996823400259017944e-01 -1.895297169685363770e-01 5.673668906092643738e-02 -2.404456734657287598e-01 -1.649868488311767578e-01 -1.267574578523635864e-01 -1.632159799337387085e-01 6.070861491025425494e-05 -1.369483768939971924e-01
1.238611340522766113e-01 -2.713205059990286827e-03 2.678268775343894958e-02 -2.251800745725631714e-01 -1.037644743919372559e-01 9.317208826541900635e-02 -8.129958808422088623e-02 -1.837131679058074951e-01 -3.547098338603973389e-01 5.648183077573776245e-02 7.390902936458587646e-02 7.076776772737503052e-02 -4.914601519703865051e-02 -2.817248180508613586e-02 -4.407431185245513916e-02 -1.074463948607444763e-01 -5.972999706864356995e-02 -2.893205285072326660e-01 3.692707419395446777e-02 2.047279924154281616e-01 1.436404287815093994e-01 2.018909454345703125e-01 -6.723324209451675415e-02 4.188079014420509338e-02 -2.051693201065063477e-01 -8.687953650951385498e-02 1.722228974103927612e-01 -1.196145713329315186e-01 3.584281206130981445e-01 -4.102186560630798340e-01 -3.335294723510742188e-01 -1.319933384656906128e-01
1.847092434763908386e-02 -3.508771359920501709e-01 9.425579756498336792e-02 -1.573309302330017090e-01 6.235114112496376038e-02 -2.033804729580879211e-02 -9.065187722444534302e-02 -8.482632786035537720e-02 -5.984111689031124115e-03 -2.506541647017002106e-02 2.286969721317291260e-01 1.363556273281574249e-02 -2.388717383146286011e-01 -5.190440267324447632e-02 7.024782896041870117e-02 -2.259423434734344482e-01 -2.144666761159896851e-01 -1.962586939334869385e-01 -2.741890549659729004e-01 3.112403750419616699e-01 -7.891596108675003052e-02 2.420215606689453125e-01 2.739194035530090332e-02 -1.144433692097663879e-01 -6.277188658714294434e-02 -9.826133400201797485e-02 2.947145700454711914e-01 -2.792990766465663910e-02 -1.782587617635726929e-01 -3.835570514202117920e-01 -1.402474194765090942e-01 -1.389037966728210449e-01
-4.875466972589492798e-02 -3.117519021034240723e-01 -2.415155619382858276e-01 7.617766410112380981e-02 5.550032015889883041e-03 9.939376264810562134e-02 -2.149679958820343018e-01 -7.029358297586441040e-02 -2.936181426048278809e-01 6.568934768438339233e-02 -1.000666469335556030e-01 -1.962090879678726196e-01 4.069107770919799805e-02 -2.311738394200801849e-02 -5.461928620934486389e-02 -2.454141229391098022e-01 -2.499730437994003296e-01 -2.346457093954086304e-01 2.130479961633682251e-01 4.634597897529602051e-02 -2.657185196876525879e-01 2.596336230635643005e-02 2.502542138099670410e-01 1.730592995882034302e-01 -1.638888865709304810e-01 -2.705846354365348816e-02 -1.318890899419784546e-01 -9.832274168729782104e-03 1.710997819900512695e-01 -3.909773230552673340e-01 -1.117180362343788147e-01 -4.644167795777320862e-02
1.321099996566772461e-01 -2.908947169780731201e-01 6.866612471640110016e-03 1.892812550067901611e-01 -1.386737376451492310e-01 3.719558566808700562e-02 -3.563816547393798828e-01 5.418899282813072205e-02 -1.289443671703338623e-01 1.078190430998802185e-01 -2.968766354024410248e-02 1.820116639137268066e-01 -1.537996679544448853e-01 7.434143871068954468e-02 -3.910802602767944336e-01 -5.914008361287415028e-04 -3.418112099170684814e-01 -2.677955031394958496e-01 2.956236712634563446e-03 -1.004476398229598999e-01 -7.536309212446212769e-02 3.786677122116088867e-02 1.158682927489280701e-01 3.003350645303726196e-02 -3.473011553287506104e-01 -7.219500839710235596e-02 8.693335205316543579e-02 -2.294662892818450928e-01 8.287584036588668823e-02 8.974500000476837158e-02 4.465945810079574585e-02 2.099042385816574097e-01
3.313063979148864746e-01 -3.017504513263702393e-01 1.799632757902145386e-01 2.735195448622107506e-04 -2.334061712026596069e-01 1.253032982349395752e-01 -1.980646550655364990e-01 -6.595206260681152344e-02 -2.380350381135940552e-01 1.208290904760360718e-01 8.361894637346267700e-02 -1.011887565255165100e-01 -3.137131333351135254e-01 -1.332064867019653320e-01 -1.081968247890472412e-01 -2.801959514617919922e-01 -2.343450039625167847e-01 1.596741229295730591e-01 1.926363706588745117e-01 -2.400425076484680176e-02 -1.446686089038848877e-01 6.696174293756484985e-02 5.125840008258819580e-02 -1.094157691113650799e-03 -1.265188604593276978e-01 4.773915931582450867e-02 3.855703398585319519e-02 -6.964173167943954468e-02 -5.820688605308532715e-02 8.268416672945022583e-02 -3.983806669712066650e-01 1.359226554632186890e-01
5.335937067866325378e-02 -2.615156173706054688e-01 -8.325403183698654175e-02 7.308728992938995361e-02 -9.250485152006149292e-02 -2.749688327312469482e-01 -1.152001842856407166e-01 2.061581611633300781e-02 -2.606049776077270508e-01 2.913912534713745117e-01 1.269554942846298218e-01 -1.293843686580657959e-01 -3.635196983814239502e-01 -4.822488129138946533e-02 5.072957649827003479e-02 -1.744685024023056030e-01 -4.395602941513061523e-01 1.387146264314651489e-01 1.370879728347063065e-02 -1.762541942298412323e-02 -2.589118853211402893e-02 -1.451093703508377075e-01 -1.321146637201309204e-01 2.792803943157196045e-02 -4.344192892313003540e-02 1.131462901830673218e-01 -1.803349405527114868e-01 2.253673225641250610e-01 2.912854254245758057e-01 -7.043951191008090973e-03 -5.984124541282653809e-02 -1.614569127559661865e-01
4.134607315063476562e-01 -3.738262653350830078e-01 -1.754900999367237091e-02 1.048211455345153809e-01 -2.594507336616516113e-01 1.023075580596923828e-01 1.616133004426956177e-02 -2.883780002593994141e-01 -3.987002000212669373e-02 -2.352326363325119019e-01 1.514820009469985962e-01 8.051539957523345947e-02 1.561121456325054169e-02 2.072706371545791626e-01 7.087782770395278931e-02 1.377276629209518433e-01 -3.580462932586669922e-01 -7.670643925666809082e-02 -1.289157122373580933e-01 7.214739918708801270e-02 8.054773509502410889e-02 4.781821742653846741e-02 1.141938194632530212e-01 -8.297351002693176270e-02 -2.186171263456344604e-01 2.132841497659683228e-01 1.717855185270309448e-01 5.395661294460296631e-02 1.367633044719696045e-01 -5.057123489677906036e-04 -1.729807853698730469e-01 -6.569980829954147339e-02
8.554197847843170166e-02 -3.387261033058166504e-01 -1.551108900457620621e-02 -5.430481955409049988e-02 -1.548425108194351196e-01 8.049687743186950684e-02 -2.001178711652755737e-01 -2.585000395774841309e-01 9.653577953577041626e-02 1.937737315893173218e-01 1.767537891864776611e-01 1.043342649936676025e-01 1.366552859544754028e-01 -5.887105688452720642e-02 2.103161066770553589e-01 -1.556777954101562500e-01 -2.762284576892852783e-01 -2.380281090736389160e-01 2.553775608539581299e-01 2.598496675491333008e-01 2.171988338232040405e-01 -3.086253069341182709e-02 4.245347902178764343e-02 2.865805849432945251e-02 -3.668583333492279053e-01 -2.274096608161926270e-01 -1.181811690330505371e-01 -6.956882029771804810e-02 -1.806197166442871094e-01 -1.654552761465311050e-03 -2.640893682837486267e-02 5.429027602076530457e-02
-2.067998647689819336e-01 -3.501268625259399414e-01 5.025659501552581787e-02 1.521614491939544678e-01 -6.512751337140798569e-03 -1.737496554851531982e-01 -1.664595305919647217e-02 -2.986068427562713623e-01 -1.755196750164031982e-01 1.894730925559997559e-01 -1.256863623857498169e-01 -9.611582010984420776e-02 -1.323924213647842407e-01 -3.659880161285400391e-01 5.451789870858192444e-02 1.126965060830116272e-01 -1.766036450862884521e-01 -5.793603509664535522e-02 1.539009157568216324e-02 3.152668774127960205e-01 9.054216742515563965e-02 1.619342416524887085e-01 1.670999452471733093e-02 1.467905938625335693e-01 -3.364105224609375000e-01 -1.100856661796569824e-01 3.633016720414161682e-02 -1.338872462511062622e-01 -8.435335755348205566e-02 -1.667908132076263428e-01 -1.517433524131774902e-01 -1.936018615961074829e-01
-1.137135922908782959e-01 -3.886072039604187012e-01 -5.645055323839187622e-02 4.041320458054542542e-02 2.673658309504389763e-03 -1.453651338815689087e-01 1.489931903779506683e-02 -4.330141246318817139e-01 -1.521939039230346680e-01 -4.434346407651901245e-02 -5.809376761317253113e-02 4.580355249345302582e-03 -1.636630594730377197e-01 -2.570473849773406982e-01 -7.634309679269790649e-02 1.375348865985870361e-01 -2.336115986108779907e-01 -6.964123994112014771e-02 -1.452377717941999435e-02 1.796891391277313232e-01 -4.417716711759567261e-02 2.858415544033050537e-01 -2.427158802747726440e-01 1.365124136209487915e-01 -1.448096781969070435e-01 4.181151837110519409e-02 -1.144856959581375122e-01 -1.586482226848602295e-01 7.802210003137588501e-02 -1.107413917779922485e-01 -3.588675558567047119e-01 -1.224165186285972595e-01
2.207193672657012939e-01 -3.545752763748168945e-01 3.881211206316947937e-02 -1.055776700377464294e-01 -1.858491450548171997e-01 1.385302934795618057e-02 -8.101669698953628540e-02 -1.211151927709579468e-01 -1.358541101217269897e-02 -1.998611725866794586e-02 -4.096424952149391174e-02 -3.640033006668090820e-01 -4.744155704975128174e-01 -4.561963677406311035e-02 -7.425580918788909912e-02 1.846138983964920044e-01 -3.745293915271759033e-01 -1.875970140099525452e-02 7.102016359567642212e-02 7.103707641363143921e-02 -1.604311913251876831e-01 -1.371481120586395264e-01 8.240068703889846802e-02 1.676114276051521301e-02 -2.075489610433578491e-01 -1.973585635423660278e-01 -1.204499006271362305e-01 5.495681986212730408e-02 -1.142180114984512329e-01 1.449284423142671585e-02 7.184796780347824097e-02 -1.874239146709442139e-01
-5.884080380201339722e-02 -2.568805590271949768e-02 -5.480460450053215027e-02 3.311905264854431152e-02 -9.472497552633285522e-02 -2.823758311569690704e-02 -4.504601955413818359e-01 1.186355799436569214e-01 -6.792254000902175903e-02 2.793513834476470947e-01 2.490223497152328491e-01 -6.213541328907012939e-02 -1.961865127086639404e-01 3.102687001228332520e-02 -2.519193850457668304e-02 -2.420872002840042114e-01 -1.857930421829223633e-01 1.834406889975070953e-02 -1.480925083160400391e-01 2.835925221443176270e-01 2.190051972866058350e-01 2.443890422582626343e-01 -9.957907348871231079e-02 -2.371131256222724915e-02 -1.787012815475463867e-01 8.602564036846160889e-02 -2.335602603852748871e-02 -6.857506930828094482e-02 -2.317719534039497375e-02 -2.062056064605712891e-01 -4.176917374134063721e-01 -1.778110489249229431e-02
1.580273509025573730e-01 -2.957180738449096680e-01 1.065748929977416992e-01 1.149173080921173096e-01 -2.039394229650497437e-01 4.753736406564712524e-02 -8.690121769905090332e-02 -9.907682240009307861e-02 -8.181600272655487061e-02 4.339247569441795349e-02 2.766892686486244202e-02 -4.047380760312080383e-02 -1.270475983619689941e-01 -5.111399106681346893e-03 2.868596911430358887e-01 -1.743733733892440796e-01 -4.764476045966148376e-02 -2.631023526191711426e-01 -2.947756648063659668e-01 2.012327164411544800e-01 -1.717407256364822388e-01 3.169436752796173096e-02 3.578772768378257751e-02 7.025783509016036987e-02 -3.695658445358276367e-01 1.265487372875213623e-01 -1.189590394496917725e-01 -3.499895632266998291e-01 2.132284045219421387e-01 -2.079223245382308960e-01 1.879931688308715820e-01 -1.143642961978912354e-01
3.701757192611694336e-01 -2.803963124752044678e-01 -4.068512469530105591e-02 3.116802871227264404e-02 -3.147597014904022217e-01 2.017674893140792847e-01 -3.342995345592498779e-01 -3.038775622844696045e-01 -3.911096975207328796e-02 -9.954882413148880005e-02 1.651994436979293823e-01 2.004761099815368652e-01 6.376000586897134781e-03 7.207202911376953125e-02 -7.481501251459121704e-02 -1.430903077125549316e-01 -3.079712688922882080e-01 3.594613820314407349e-02 -1.103251501917839050e-01 2.047533169388771057e-02 -7.033102214336395264e-02 -3.158943355083465576e-02 7.594493031501770020e-02 -1.370709687471389771e-01 -2.347085773944854736e-01 1.776353567838668823e-01 9.936922043561935425e-02 -2.330796271562576294e-01 1.310839504003524780e-01 8.199276775121688843e-02 -7.579465955495834351e-02 8.881442993879318237e-02
7.194495946168899536e-02 -2.835179567337036133e-01 -1.669371724128723145e-01 1.981064528226852417e-01 -1.770051568746566772e-01 -5.298071727156639099e-02 3.530540689826011658e-02 -7.719840854406356812e-02 -4.451667666435241699e-01 -2.160469889640808105e-01 2.676462829113006592e-01 8.008554577827453613e-03 -1.769974231719970703e-01 6.398478057235479355e-03 -5.595485121011734009e-02 -1.538470238447189331e-01 -5.679812282323837280e-02 -1.569285243749618530e-01 1.385953426361083984e-01 9.568165987730026245e-02 8.597417920827865601e-02 -1.062331423163414001e-01 1.543639004230499268e-01 2.684864997863769531e-01 -3.577918112277984619e-01 -4.914506524801254272e-02 -6.813897192478179932e-02 -2.231899350881576538e-01 9.245526976883411407e-03 -1.347909867763519287e-01 -2.143655866384506226e-01 1.066122055053710938e-01
3.211611211299896240e-01 -4.076906144618988037e-01 -1.494245380163192749e-01 -4.453178495168685913e-02 3.361320868134498596e-02 -1.781421601772308350e-01 7.275514304637908936e-02 -1.607248336076736450e-01 6.133900210261344910e-02 6.317762285470962524e-02 -7.711682468652725220e-02 -2.661118283867835999e-02 -1.257783025503158569e-01 -1.859450191259384155e-01 -4.415702424012124538e-04 1.194313839077949524e-01 -2.239879518747329712e-01 -1.285136193037033081e-01 1.970440894365310669e-02 3.286939263343811035e-01 6.857053935527801514e-02 -8.944876492023468018e-02 -1.959265321493148804e-01 1.825970113277435303e-01 -3.180767595767974854e-01 1.587301194667816162e-01 1.353251338005065918e-01 -2.699747383594512939e-01 9.514004737138748169e-02 -1.844703853130340576e-01 -1.752747595310211182e-01 -1.111678257584571838e-01
1.199800744652748108e-01 -1.505502164363861084e-01 1.021126359701156616e-01 -1.867357045412063599e-01 -3.489449620246887207e-01 4.700939729809761047e-02 -2.481436133384704590e-01 -2.497165091335773468e-02 -1.778302490711212158e-01 -2.263190038502216339e-02 1.523906439542770386e-01 -6.404339522123336792e-02 -2.121572345495223999e-01 -2.755022346973419189e-01 2.678698115050792694e-02 -4.306050762534141541e-02 -9.763532876968383789e-02 -2.042926102876663208e-01 -9.037645906209945679e-02 3.992294073104858398e-01 1.783462315797805786e-01 2.630854845046997070e-01 -1.069547384977340698e-01 1.791344285011291504e-01 6.020023301243782043e-02 3.197019547224044800e-02 8.734625577926635742e-02 -1.633957922458648682e-01 -2.680077217519283295e-02 -2.682374417781829834e-01 -6.794390082359313965e-02 -2.624818980693817139e-01
2.104712724685668945e-01 -3.259981572628021240e-01 1.935068964958190918e-01 7.079481612890958786e-03 -1.757670491933822632e-01 -3.198053240776062012e-01 -2.357717305421829224e-01 -3.777234554290771484e-01 -1.243521049618721008e-01 -1.988862752914428711e-01 1.241373047232627869e-01 -1.872560828924179077e-01 -2.159544453024864197e-02 -1.686008833348751068e-02 5.198079720139503479e-02 -8.067446202039718628e-02 -1.113597303628921509e-01 -1.893392801284790039e-01 -2.132817953824996948e-01 -6.099998019635677338e-03 2.528280317783355713e-01 -3.775402531027793884e-02 1.294965595006942749e-01 -2.810746617615222931e-02 -2.337322831153869629e-01 2.352910637855529785e-01 -1.091364994645118713e-01 -1.908922344446182251e-01 -7.371564209461212158e-02 5.139375850558280945e-02 -5.169943440705537796e-03 -1.480385810136795044e-01
-2.415215037763118744e-02 -2.516410946846008301e-01 -2.163377404212951660e-01 2.077326364815235138e-02 -1.692259907722473145e-01 -2.599552273750305176e-01 2.148000746965408325e-01 -2.292760610580444336e-01 -3.348768353462219238e-01 3.411560654640197754e-01 1.190143972635269165e-01 4.105179011821746826e-02 -2.652364075183868408e-01 4.532271996140480042e-02 -8.308176184073090553e-04 -1.526215821504592896e-01 -2.782678306102752686e-01 -5.414718016982078552e-02 -1.518963575363159180e-01 -7.663927972316741943e-02 2.019408643245697021e-01 -1.044133007526397705e-01 -7.036602497100830078e-02 1.245540678501129150e-01 -2.412678450345993042e-01 2.318853512406349182e-02 -9.505427628755569458e-02 1.612218469381332397e-01 1.886557787656784058e-01 -3.317894041538238525e-02 -1.650817245244979858e-01 -1.211734712123870850e-01
-1.056533679366111755e-01 -3.816749751567840576e-01 -1.541634500026702881e-01 -2.540864422917366028e-02 3.508129343390464783e-02 -8.443389087915420532e-03 -1.921859830617904663e-01 -1.447107791900634766e-01 -1.385085880756378174e-01 -7.834142446517944336e-02 -1.498519480228424072e-01 -2.643062770366668701e-01 1.484199911355972290e-01 2.621687948703765869e-01 -8.392255753278732300e-02 -2.669648826122283936e-01 -3.104946315288543701e-01 -1.477304250001907349e-01 1.645234972238540649e-01 -1.581009291112422943e-02 6.475826352834701538e-02 8.142197877168655396e-02 1.616554111242294312e-01 1.611601263284683228e-01 -1.659172922372817993e-01 -1.006170436739921570e-01 7.809378672391176224e-03 -7.716806232929229736e-02 1.044179126620292664e-01 -4.274664223194122314e-01 -1.609479784965515137e-01 -3.436161577701568604e-02
-7.995451986789703369e-02 -4.500807449221611023e-02 -3.809036314487457275e-02 7.535853236913681030e-02 -6.849450618028640747e-02 5.165434256196022034e-02 -1.992989778518676758e-01 5.983783304691314697e-02 2.166851423680782318e-02 7.689146697521209717e-02 1.667970865964889526e-01 2.044262737035751343e-02 -3.042161464691162109e-01 -1.016273722052574158e-01 -3.098315745592117310e-02 -2.126775085926055908e-01 -1.878019124269485474e-01 -2.435803413391113281e-01 -2.383126877248287201e-02 4.702747613191604614e-02 5.713255330920219421e-02 -2.148418128490447998e-02 1.191464439034461975e-01 2.858209908008575439e-01 -2.620478905737400055e-02 -4.349120892584323883e-03 -2.564563751220703125e-01 -5.737697333097457886e-02 2.466536313295364380e-01 -5.695465803146362305e-01 -2.830361425876617432e-01 -1.341980993747711182e-01
1.920604109764099121e-01 -4.322575032711029053e-01 -1.005697324872016907e-01 1.237387657165527344e-01 -4.085548222064971924e-01 -1.045838892459869385e-01 -4.474098682403564453e-01 -2.583661675453186035e-02 -1.151797324419021606e-01 -8.879022300243377686e-02 -8.707202225923538208e-02 2.307494133710861206e-01 -4.826236888766288757e-02 -1.356776207685470581e-01 -2.567062079906463623e-01 -2.230571806430816650e-01 -2.330904901027679443e-01 -1.374588459730148315e-01 -9.252822026610374451e-03 -5.988918989896774292e-02 1.670502871274948120e-01 5.547271110117435455e-03 -3.274394944310188293e-02 9.957933425903320312e-02 -8.230520039796829224e-02 5.159408785402774811e-03 6.337154656648635864e-02 3.468261659145355225e-02 4.513580352067947388e-02 -6.680785864591598511e-02 -2.951714675873517990e-03 1.393677294254302979e-01
1.489021033048629761e-01 -3.975826501846313477e-01 1.229262165725231171e-02 -1.473352462053298950e-01 -8.674756623804569244e-03 -3.245908766984939575e-02 -1.666386723518371582e-01 -2.772297859191894531e-01 -3.290339112281799316e-01 4.598126932978630066e-02 1.207415983080863953e-01 9.285890311002731323e-02 -2.031091004610061646e-01 -1.850834488868713379e-01 1.241670083254575729e-02 7.241094857454299927e-02 -2.257441282272338867e-01 -1.062958091497421265e-01 1.277468204498291016e-01 1.234036162495613098e-01 -7.834974676370620728e-02 -2.534263730049133301e-01 -2.106904983520507812e-01 1.550589203834533691e-01 -2.855283021926879883e-01 -1.195558160543441772e-01 -1.224065124988555908e-01 9.474502503871917725e-02 -2.308974415063858032e-02 2.716823667287826538e-02 1.020778119564056396e-01 -3.370205163955688477e-01
1.754694730043411255e-01 -1.980423182249069214e-01 1.507064886391162872e-02 1.321980804204940796e-01 -1.918733678758144379e-02 1.051257327198982239e-01 -2.034675627946853638e-01 -3.240603804588317871e-01 2.951942756772041321e-02 -2.559517137706279755e-02 2.456316500902175903e-01 -4.328019917011260986e-02 -4.008031785488128662e-01 -1.774759441614151001e-01 2.512297593057155609e-02 -7.838772982358932495e-02 -1.193695701658725739e-02 -3.032198846340179443e-01 -1.840201914310455322e-01 4.798505455255508423e-02 -1.624136567115783691e-01 3.183674216270446777e-01 1.087062954902648926e-01 -1.512241810560226440e-01 -6.414522975683212280e-02 -1.072112321853637695e-01 9.432244300842285156e-02 -4.208122566342353821e-02 2.247096039354801178e-02 -3.452841341495513916e-01 -2.331611365079879761e-01 -2.760322019457817078e-02
3.680589422583580017e-02 -3.338373303413391113e-01 9.263014793395996094e-02 -3.153840601444244385e-01 -1.631480455398559570e-01 -7.107087969779968262e-02 -8.405642956495285034e-02 1.847742684185504913e-02 -1.090930849313735962e-01 1.828155815601348877e-01 1.040913611650466919e-01 -2.540672011673450470e-02 -1.103703752160072327e-01 -1.812428236007690430e-02 -2.216634154319763184e-01 -1.781024187803268433e-01 -1.769727282226085663e-02 -8.873351663351058960e-02 -4.265328496694564819e-02 2.822894752025604248e-01 2.213045805692672729e-01 1.481366008520126343e-01 9.814868867397308350e-02 1.091804429888725281e-01 -1.714474409818649292e-01 1.424087584018707275e-01 -1.836507767438888550e-02 -1.000437736511230469e-01 2.900658845901489258e-01 -7.314626872539520264e-02 -4.717398285865783691e-01 -1.889227777719497681e-01
9.247844666242599487e-02 -1.122227776795625687e-02 1.745204925537109375e-01 -6.195803359150886536e-02 1.819838769733905792e-02 -1.165368631482124329e-01 -4.902634322643280029e-01 3.210387378931045532e-02 -1.382162868976593018e-01 -7.876864634454250336e-03 1.495987325906753540e-01 6.026098132133483887e-02 -9.026166796684265137e-02 -1.574781537055969238e-02 -3.200742006301879883e-01 -1.200132891535758972e-01 -2.459710389375686646e-01 -5.738514661788940430e-02 -1.656989380717277527e-02 2.415345013141632080e-01 1.276606172323226929e-01 2.860013544559478760e-01 -3.926831111311912537e-02 1.682369560003280640e-01 -3.760182112455368042e-02 1.739404648542404175e-01 -1.183566376566886902e-01 -1.419153958559036255e-01 -1.012018695473670959e-02 -2.205727249383926392e-01 -2.434208840131759644e-01 -3.273043930530548096e-01
7.832907140254974365e-02 -2.620758712291717529e-01 1.115627586841583252e-01 1.360832899808883667e-01 -1.698797196149826050e-01 -6.715577840805053711e-02 -1.055904403328895569e-01 -7.119472324848175049e-02 -6.157820578664541245e-03 -1.859216392040252686e-01 3.487289249897003174e-01 -1.570476889610290527e-01 -3.423072993755340576e-01 -1.261952072381973267e-01 -1.391709893941879272e-01 -1.381225734949111938e-01 -2.744196057319641113e-01 1.956651955842971802e-01 2.688321284949779510e-02 1.578583270311355591e-01 2.740625441074371338e-01 1.604804992675781250e-01 3.549066185951232910e-02 1.539528369903564453e-01 -2.406432777643203735e-01 -2.645842358469963074e-02 -1.765836626291275024e-01 1.448733657598495483e-01 1.204270198941230774e-01 1.620215922594070435e-01 -2.528240978717803955e-01 1.081247627735137939e-01
1.770606487989425659e-01 -2.471534758806228638e-01 -1.188386902213096619e-01 -3.331615775823593140e-02 -4.185601323843002319e-02 6.397480517625808716e-02 -2.113985121250152588e-01 -7.351198047399520874e-02 -8.066706359386444092e-02 1.481171995401382446e-01 -2.117655938491225243e-03 8.257628977298736572e-02 -7.234920561313629150e-02 2.110740691423416138e-01 -1.296666860580444336e-01 -1.736715137958526611e-01 -5.628936290740966797e-01 1.989670395851135254e-01 -1.919225752353668213e-01 -1.829810999333858490e-02 -2.718865275382995605e-01 2.412456646561622620e-02 8.699270337820053101e-02 8.051577210426330566e-02 -3.430336713790893555e-01 -8.518425375223159790e-02 1.832478940486907959e-01 -2.157815098762512207e-01 -1.205471232533454895e-01 -2.050258964300155640e-02 -4.530807957053184509e-02 -1.128614787012338638e-02
3.997188508510589600e-01 -2.446917891502380371e-01 2.304074540734291077e-02 1.224547848105430603e-01 -4.033137857913970947e-01 5.650328844785690308e-02 -2.907113432884216309e-01 6.243700534105300903e-02 -6.945279985666275024e-02 2.330467104911804199e-01 -7.895474880933761597e-02 6.304705142974853516e-02 -8.460427075624465942e-02 -3.028911538422107697e-03 -2.717758417129516602e-01 -8.449754118919372559e-02 -2.824420034885406494e-01 -1.107492968440055847e-01 -1.196588128805160522e-01 3.028569743037223816e-02 5.161194503307342529e-02 -1.780781745910644531e-01 -2.476890571415424347e-02 2.567670643329620361e-01 -2.772996127605438232e-01 1.400257647037506104e-01 9.806743264198303223e-02 -1.372015476226806641e-01 -6.404893100261688232e-02 -1.382062118500471115e-02 9.667538106441497803e-03 1.245918646454811096e-01
1.491138488054275513e-01 -3.474135994911193848e-01 -8.698023855686187744e-02 -3.224709331989288330e-01 2.133278734982013702e-02 2.370417304337024689e-02 -9.737133979797363281e-02 -1.832876354455947876e-01 -1.602545231580734253e-01 2.545748353004455566e-01 -1.139497011899948120e-01 -2.640569806098937988e-01 -1.902722418308258057e-01 -1.820943802595138550e-01 6.815081834793090820e-02 2.002072781324386597e-01 -3.983104825019836426e-01 -2.140149921178817749e-01 -2.133204415440559387e-02 2.378121614456176758e-01 -6.232373416423797607e-02 3.953434154391288757e-02 -6.277810782194137573e-02 1.734768785536289215e-02 -1.843240261077880859e-01 -2.190090119838714600e-01 -4.320087283849716187e-02 1.388819962739944458e-01 3.448359668254852295e-02 -1.518203914165496826e-01 1.242259666323661804e-01 1.467471104115247726e-02
1.659845113754272461e-01 -3.805552124977111816e-01 -6.160325184464454651e-02 -1.674025952816009521e-01 -1.465169787406921387e-01 -1.717259734869003296e-01 -6.401739269495010376e-02 -1.563938856124877930e-01 -4.016582667827606201e-02 2.635850012302398682e-01 1.217379570007324219e-01 1.434637457132339478e-01 -1.929652541875839233e-01 3.444591760635375977e-01 -4.941561073064804077e-02 1.503133326768875122e-01 -3.757014572620391846e-01 -5.698607489466667175e-02 -8.421011269092559814e-02 1.797194220125675201e-02 -3.016770482063293457e-01 7.843864709138870239e-02 -2.017108350992202759e-01 2.445013821125030518e-02 -1.448649317026138306e-01 -7.304719835519790649e-02 7.839842885732650757e-02 -1.971551775932312012e-02 -1.799384653568267822e-01 -6.447560340166091919e-02 -2.609920501708984375e-01 -3.330724686384201050e-02
1.330236941576004028e-01 -3.254694938659667969e-01 -2.750403061509132385e-02 -2.202551215887069702e-01 5.163873732089996338e-02 -3.971252217888832092e-02 -3.164499104022979736e-01 7.655588444322347641e-03 -1.508944183588027954e-01 2.328598350286483765e-01 -6.608042865991592407e-02 -2.869108021259307861e-01 -3.955588340759277344e-01 2.868654206395149231e-02 -3.515131026506423950e-02 5.581706762313842773e-02 -1.877482682466506958e-01 -2.501228451728820801e-01 -2.210462465882301331e-03 1.513433605432510376e-01 -1.317861676216125488e-02 2.061185799539089203e-02 -1.202263832092285156e-01 -2.132236659526824951e-01 -1.716121286153793335e-01 -2.418610751628875732e-01 -1.702388226985931396e-01 -3.815508261322975159e-02 -5.658827722072601318e-02 -2.698001265525817871e-01 -6.404057610780000687e-03 -1.472648382186889648e-01
-5.477175861597061157e-02 -1.596675515174865723e-01 4.430797696113586426e-02 -6.175755336880683899e-02 -1.499669700860977173e-01 1.995017938315868378e-02 -4.112406671047210693e-01 -2.988091111183166504e-01 1.862203925848007202e-01 9.051743149757385254e-02 2.327552139759063721e-01 -3.955078125000000000e-01 6.187614426016807556e-02 -1.561228036880493164e-01 -2.936418913304805756e-02 -1.037425398826599121e-01 -3.225829899311065674e-01 -1.769065856933593750e-01 4.985688999295234680e-02 -5.366610828787088394e-03 2.481238692998886108e-01 1.638308316469192505e-01 1.684323102235794067e-01 1.259356439113616943e-01 -1.356147229671478271e-01 -3.562167286872863770e-02 -1.796045452356338501e-01 9.978897124528884888e-02 7.167047262191772461e-02 -2.211980372667312622e-01 9.302594698965549469e-03 -6.783359497785568237e-02
6.978774070739746094e-02 -8.052320033311843872e-02 -1.459158658981323242e-01 -5.892383679747581482e-02 -8.487046509981155396e-02 -1.089626103639602661e-01 2.754983678460121155e-02 1.625241637229919434e-01 -3.623059391975402832e-01 -3.383173048496246338e-02 2.098320424556732178e-01 -2.316486835479736328e-02 -4.174110293388366699e-01 -4.295156151056289673e-02 1.660064794123172760e-02 -3.423171583563089371e-03 -1.897909790277481079e-01 -1.724569648504257202e-01 7.175642997026443481e-02 2.930679321289062500e-01 -8.353409357368946075e-03 -4.476839303970336914e-02 5.602667853236198425e-02 2.845902442932128906e-01 -1.240653544664382935e-01 -3.985182847827672958e-04 -5.134320631623268127e-02 -2.802538275718688965e-01 -8.400668203830718994e-02 -3.111544549465179443e-01 -1.879872232675552368e-01 -2.924112677574157715e-01
1.706905514001846313e-01 1.522255968302488327e-02 9.863848239183425903e-02 1.015505790710449219e-01 7.817392796277999878e-02 3.385001793503761292e-02 -3.003254830837249756e-01 -3.707902431488037109e-01 -2.089543938636779785e-01 -3.817896172404289246e-02 4.410792887210845947e-02 8.254034072160720825e-02 -3.031901717185974121e-01 -1.874375641345977783e-01 -1.758287847042083740e-01 -2.184337973594665527e-01 -2.441184818744659424e-01 1.844565197825431824e-02 -9.645321965217590332e-02 3.212239146232604980e-01 -6.451677531003952026e-02 -1.793212741613388062e-01 4.649010300636291504e-02 3.487548530101776123e-01 -1.530279070138931274e-01 1.721711456775665283e-01 1.041524391621351242e-02 -4.932108800858259201e-03 -1.823654472827911377e-01 -1.625756174325942993e-01 5.513188987970352173e-02 -8.738605678081512451e-02
1.830350607633590698e-01 2.707331627607345581e-02 8.047030866146087646e-02 1.520720273256301880e-01 1.657742708921432495e-01 2.268621772527694702e-01 -2.365626841783523560e-01 -2.109983712434768677e-01 -6.226855888962745667e-02 4.728343337774276733e-02 -2.976304292678833008e-02 -1.284214109182357788e-01 -3.075676262378692627e-01 -1.714144647121429443e-01 -9.093549847602844238e-02 -2.653157114982604980e-01 -2.629019320011138916e-01 -1.979016959667205811e-01 8.342123776674270630e-02 2.540448606014251709e-01 -1.002220958471298218e-01 -1.357793211936950684e-01 2.231840938329696655e-01 3.526280522346496582e-01 2.099137380719184875e-02 2.547820806503295898e-01 6.368894129991531372e-02 -1.024920493364334106e-01 7.960184663534164429e-02 -1.748810708522796631e-01 -1.646180599927902222e-01 -6.517435610294342041e-02
2.325193732976913452e-01 -2.828090786933898926e-01 -5.848846957087516785e-02 -2.232596874237060547e-01 -7.362887263298034668e-02 -1.383090913295745850e-01 -1.764760017395019531e-01 -5.710349231958389282e-02 -2.771503031253814697e-01 9.905521571636199951e-02 7.717793434858322144e-02 -2.961352169513702393e-01 -3.784638643264770508e-01 -9.058249741792678833e-02 3.187457099556922913e-02 1.114306449890136719e-01 -1.827993392944335938e-01 -1.320232301950454712e-01 5.066381301730871201e-03 1.980009973049163818e-01 6.969478446990251541e-03 -7.733683288097381592e-02 -2.254902012646198273e-02 1.397064030170440674e-01 1.559551921673119068e-03 -1.605900824069976807e-01 -2.874762117862701416e-01 -2.502907998859882355e-02 -3.121556341648101807e-01 -2.533576488494873047e-01 -3.952695801854133606e-02 -1.421168446540832520e-01
2.442566156387329102e-01 -2.396105527877807617e-01 -2.216248810291290283e-01 1.407009363174438477e-01 -2.182822525501251221e-01 -4.955131560564041138e-02 1.317813713103532791e-02 -3.779360279440879822e-02 -4.339317679405212402e-01 -1.389544904232025146e-01 7.421867549419403076e-02 -5.288499966263771057e-02 -2.145877331495285034e-01 -3.101883223280310631e-03 -1.807865947484970093e-01 -2.137168943881988525e-01 -4.645545780658721924e-02 -5.014461651444435120e-02 1.388913691043853760e-01 1.073216125369071960e-01 -2.385397069156169891e-02 -1.437554359436035156e-01 6.937243044376373291e-02 2.069558501243591309e-01 -3.184596598148345947e-01 1.189867481589317322e-01 -3.200378119945526123e-01 -1.609923094511032104e-01 -1.017273366451263428e-01 -1.241067647933959961e-01 -2.102100998163223267e-01 -6.135633960366249084e-02
9.092194586992263794e-02 -2.982051968574523926e-01 4.379138350486755371e-02 -6.980683654546737671e-02 -9.657939523458480835e-02 -4.574678838253021240e-03 2.372843399643898010e-02 -7.474711537361145020e-02 -1.740443557500839233e-01 -9.869146347045898438e-02 1.278855502605438232e-01 -3.055539540946483612e-02 -3.798791766166687012e-01 -1.861549019813537598e-01 -1.884521245956420898e-01 -1.317027658224105835e-01 -2.531484961509704590e-01 -2.982705533504486084e-01 -2.413472831249237061e-01 3.538709133863449097e-03 1.009727735072374344e-02 -2.923336327075958252e-01 -2.709499597549438477e-01 6.304734200239181519e-02 -3.950046598911285400e-01 7.125679403543472290e-02 -1.186799332499504089e-01 -7.835066318511962891e-02 -5.263382568955421448e-02 -6.028876453638076782e-02 -9.635348618030548096e-02 -1.417625695466995239e-01
2.585233449935913086e-01 -2.264283895492553711e-01 1.509760469198226929e-01 2.631087042391300201e-02 -2.216313928365707397e-01 -1.769729889929294586e-02 -1.862126141786575317e-01 1.125787943601608276e-01 -1.174122542142868042e-01 -1.171441599726676941e-01 7.870755344629287720e-02 -9.031635709106922150e-03 1.122654881328344345e-02 -2.349633127450942993e-01 -1.213399246335029602e-01 -6.650385260581970215e-02 -4.476814270019531250e-01 -5.054932460188865662e-02 1.477829529903829098e-03 -4.008701071143150330e-02 -2.577362209558486938e-02 9.094046056270599365e-02 9.716299176216125488e-02 -2.036105841398239136e-01 -2.410750538110733032e-01 1.477781087160110474e-01 2.363133616745471954e-02 1.329992711544036865e-01 -1.942426115274429321e-01 9.952551871538162231e-02 -4.288034141063690186e-01 -2.433846145868301392e-01
1.282722949981689453e-01 -2.141199111938476562e-01 -5.339039862155914307e-02 1.027225032448768616e-01 -2.370978295803070068e-01 -5.217041447758674622e-02 -2.348551452159881592e-01 -1.903117746114730835e-01 9.952046722173690796e-02 6.668284535408020020e-02 3.754537925124168396e-02 -1.235063076019287109e-01 -3.738249838352203369e-01 -1.595566421747207642e-01 -1.393688768148422241e-01 -1.527431905269622803e-01 -2.088916003704071045e-01 -6.937558948993682861e-02 -2.741402387619018555e-01 2.000141292810440063e-01 -2.171046882867813110e-01 1.476591825485229492e-01 2.072479277849197388e-01 -1.330557614564895630e-01 1.953113824129104614e-01 2.993532828986644745e-02 -9.396616369485855103e-02 -2.878698408603668213e-01 1.972620934247970581e-01 2.221075445413589478e-02 -1.046783179044723511e-01 -2.463880777359008789e-01
1.845156699419021606e-01 -3.299857079982757568e-01 1.412081420421600342e-01 -2.201319187879562378e-01 -1.715658605098724365e-01 3.333246707916259766e-02 -1.572172790765762329e-01 -1.489290148019790649e-01 -1.176578328013420105e-01 2.025216817855834961e-01 2.759634256362915039e-01 -9.254309535026550293e-02 -1.645800769329071045e-01 4.588989168405532837e-02 -1.179763078689575195e-01 -6.605587899684906006e-02 1.526006609201431274e-01 -1.203883662819862366e-01 -2.604549005627632141e-02 3.269507288932800293e-01 2.375436127185821533e-01 -6.497880071401596069e-02 7.895021140575408936e-02 2.068540304899215698e-01 -2.676090002059936523e-01 1.757945567369461060e-01 3.108567325398325920e-03 1.331377625465393066e-01 1.991841048002243042e-01 -2.621187865734100342e-01 -2.012673765420913696e-01 8.756722672842442989e-04
7.568101584911346436e-02 -3.515006601810455322e-01 -1.429568231105804443e-01 -3.848507627844810486e-02 -3.760972321033477783e-01 1.066885516047477722e-01 -3.313209712505340576e-01 4.682043939828872681e-02 -1.140575781464576721e-01 -1.636331081390380859e-01 -1.313024461269378662e-01 1.321614086627960205e-01 -1.880081892013549805e-01 -1.684278845787048340e-01 -1.812944263219833374e-01 -1.066879481077194214e-01 -1.981059014797210693e-01 -2.002079337835311890e-01 -3.281102702021598816e-02 -8.903339505195617676e-02 1.474799066781997681e-01 -1.366411894559860229e-01 -1.222616899758577347e-02 7.690476253628730774e-03 -2.398519814014434814e-01 1.476411819458007812e-01 5.090403184294700623e-02 -1.912428885698318481e-01 1.958805024623870850e-01 -1.150145828723907471e-01 -1.866692155599594116e-01 2.600970864295959473e-01
2.821266949176788330e-01 -3.798045814037322998e-01 -1.515028327703475952e-01 2.069453746080398560e-01 -4.198655784130096436e-01 -1.744177639484405518e-01 -1.688503473997116089e-01 1.083615571260452271e-01 -1.897755563259124756e-01 -4.812423884868621826e-02 -1.332224458456039429e-01 8.261254429817199707e-02 -2.137833684682846069e-01 -3.496283199638128281e-03 -3.035238981246948242e-01 -5.387486889958381653e-02 -2.846450209617614746e-01 -2.266300916671752930e-01 -9.679152816534042358e-02 -1.508398503065109253e-01 -9.119141101837158203e-02 1.224882155656814575e-01 -1.373589634895324707e-01 -3.058745153248310089e-02 -4.192389920353889465e-02 2.960371784865856171e-02 4.071332141757011414e-02 -9.342501312494277954e-02 -3.946469351649284363e-02 -1.446341127157211304e-01 -1.240753456950187683e-01 -3.528464213013648987e-02
2.345099449157714844e-01 -1.381335854530334473e-01 -3.389478474855422974e-02 2.090039849281311035e-01 -3.363413512706756592e-01 1.150635303929448128e-03 -2.380092740058898926e-01 1.195458024740219116e-01 -1.594020575284957886e-01 1.051058620214462280e-01 6.111461296677589417e-02 -8.407217450439929962e-03 2.712789224460721016e-03 -1.474687010049819946e-01 -7.336910814046859741e-03 -5.534945055842399597e-03 -3.402821719646453857e-01 -3.513219952583312988e-01 -9.064061939716339111e-02 -2.105727791786193848e-01 -1.664819270372390747e-01 2.956529892981052399e-02 -1.035560891032218933e-01 1.999055296182632446e-01 -1.745888888835906982e-01 -2.990583702921867371e-02 2.811464369297027588e-01 -2.530128955841064453e-01 2.539420127868652344e-01 -1.716846786439418793e-02 -8.603236079216003418e-02 1.313616484403610229e-01
1.683606505393981934e-01 -3.138527870178222656e-01 -1.215705499053001404e-01 -8.511489629745483398e-02 1.503008306026458740e-01 7.289587706327438354e-02 -1.604039669036865234e-01 -2.503141164779663086e-01 -2.400420978665351868e-02 1.652902513742446899e-01 -3.519202768802642822e-02 1.745211184024810791e-01 -1.912034600973129272e-01 1.606861650943756104e-01 -3.815716877579689026e-02 9.101507812738418579e-02 -1.164239421486854553e-01 -4.336915910243988037e-01 -2.429861128330230713e-01 2.434023469686508179e-01 6.966008991003036499e-02 -1.220678165555000305e-01 -2.081061452627182007e-01 2.090810537338256836e-01 -1.675942391157150269e-01 1.467538904398679733e-02 -1.258219629526138306e-01 -1.327808573842048645e-02 1.823162436485290527e-01 -8.564405143260955811e-02 -2.175116240978240967e-01 -2.102917581796646118e-01
1.537793576717376709e-01 -2.032767683267593384e-01 1.661291718482971191e-02 -2.382376939058303833e-01 -1.431258767843246460e-02 -1.416450291872024536e-01 -1.906032711267471313e-01 -8.576843887567520142e-02 -3.059466481208801270e-01 1.240706890821456909e-01 -3.922423720359802246e-02 -1.649642586708068848e-01 -3.348322212696075439e-01 -1.150483340024948120e-01 7.274010777473449707e-02 -4.263607785105705261e-02 -2.022571414709091187e-01 -6.949400901794433594e-02 -3.672282397747039795e-02 1.908030062913894653e-01 -1.640840917825698853e-01 -1.861872673034667969e-01 3.906453773379325867e-02 -1.502943933010101318e-01 -3.923523128032684326e-01 -2.608148753643035889e-01 -2.624193429946899414e-01 3.832230716943740845e-02 -9.495176374912261963e-02 -2.345455884933471680e-01 5.273502320051193237e-02 -1.246437206864356995e-01
1.042611375451087952e-01 -2.648567855358123779e-01 -2.923034131526947021e-02 -9.327217936515808105e-02 1.215043514966964722e-01 -1.854720711708068848e-01 -2.844028174877166748e-01 -7.836916297674179077e-02 -5.638853833079338074e-02 1.901769638061523438e-01 2.573612332344055176e-01 -4.252988100051879883e-01 8.885744959115982056e-02 -1.494207233190536499e-01 -1.001062467694282532e-01 -5.840777233242988586e-02 -3.244753777980804443e-01 -3.131042718887329102e-01 -6.895082443952560425e-02 -1.431619469076395035e-02 1.659476459026336670e-01 9.192776679992675781e-02 1.859451383352279663e-01 8.282140642404556274e-02 9.671600908041000366e-02 -9.465924650430679321e-02 -4.367750883102416992e-02 1.186372786760330200e-01 7.098971307277679443e-02 -3.194592297077178955e-01 -9.468456357717514038e-02 8.404079079627990723e-02
2.823054194450378418e-01 5.280115827918052673e-02 2.208681255578994751e-01 2.190549075603485107e-01 -3.391847312450408936e-01 -1.608712375164031982e-01 -2.199274152517318726e-01 -2.246620506048202515e-02 1.453324556350708008e-01 1.405718326568603516e-01 -1.440028697252273560e-01 2.941434271633625031e-03 -2.858317196369171143e-01 -1.279857158660888672e-01 -3.338191658258438110e-02 -2.337548136711120605e-01 -3.017856478691101074e-01 -9.385898709297180176e-02 3.887039143592119217e-03 2.841085791587829590e-01 1.145564243197441101e-01 -2.148895561695098877e-01 4.702348634600639343e-02 1.135945171117782593e-01 -1.715023964643478394e-01 1.149254515767097473e-01 -1.563026309013366699e-01 -1.976256817579269409e-01 4.708258807659149170e-02 9.847886860370635986e-02 -1.640859395265579224e-01 -1.245279386639595032e-01
1.388947516679763794e-01 -1.192886605858802795e-01 2.951472066342830658e-02 -1.233495920896530151e-01 -3.036527037620544434e-01 2.396256476640701294e-01 -2.503120303153991699e-01 -1.634953767061233521e-01 -1.068433076143264771e-01 1.600274741649627686e-01 1.851188838481903076e-01 3.442952409386634827e-02 -1.287248283624649048e-01 8.418015390634536743e-02 7.187657803297042847e-02 -3.118116855621337891e-01 -4.028459489345550537e-01 9.056793898344039917e-02 -2.923819124698638916e-01 5.795262008905410767e-02 -1.072465628385543823e-01 1.204675585031509399e-01 -1.633455976843833923e-03 1.484758108854293823e-01 -5.163458734750747681e-02 -1.879373639822006226e-01 1.398897320032119751e-01 -8.665567636489868164e-02 -1.427298039197921753e-01 -1.933408826589584351e-01 4.632697999477386475e-02 -2.837135195732116699e-01
3.684459328651428223e-01 -6.147259846329689026e-02 2.705514729022979736e-01 8.078845217823982239e-03 -3.551026582717895508e-01 -1.488210856914520264e-01 -2.074625194072723389e-01 -2.668714523315429688e-01 7.110560685396194458e-02 -9.937454015016555786e-02 -1.046571508049964905e-01 -2.199020683765411377e-01 -1.921557635068893433e-01 -3.372307633981108665e-03 1.421619653701782227e-01 -1.098949909210205078e-01 -3.140152990818023682e-01 -1.988875567913055420e-01 -5.025089159607887268e-02 7.496564090251922607e-02 5.086431279778480530e-03 -8.571740984916687012e-02 -1.129438579082489014e-01 1.854757070541381836e-01 -2.509326934814453125e-01 -1.575341075658798218e-02 -1.470207273960113525e-01 -2.495497614145278931e-01 -6.682290136814117432e-02 -9.027168899774551392e-02 3.973089158535003662e-02 1.381998360157012939e-01
1.476985774934291840e-02 -2.464860677719116211e-01 -1.172354891896247864e-01 -1.034607365727424622e-01 1.574092730879783630e-02 -1.758066266775131226e-01 -2.064770162105560303e-01 -3.157787024974822998e-02 -3.426330685615539551e-01 7.564014941453933716e-02 4.694128781557083130e-02 -3.298708796501159668e-02 -2.072129249572753906e-01 -4.330695047974586487e-02 1.157909929752349854e-01 1.478974670171737671e-01 -3.910901844501495361e-01 -3.209735751152038574e-01 2.818383835256099701e-02 3.072408735752105713e-01 -5.768332257866859436e-02 -2.538004517555236816e-01 -3.852584213018417358e-02 -3.030198626220226288e-02 -8.560469746589660645e-02 -1.972191333770751953e-01 -2.056989073753356934e-02 7.690350525081157684e-03 3.257358819246292114e-02 -8.365174755454063416e-03 1.360052525997161865e-01 -3.816314935684204102e-01
-1.839228570461273193e-01 -1.588325016200542450e-02 2.982355467975139618e-02 -2.462977617979049683e-01 -1.441460698843002319e-01 -1.129740178585052490e-01 -4.236624240875244141e-01 -2.201457321643829346e-01 9.231408685445785522e-02 4.330501332879066467e-02 1.789760589599609375e-01 1.194605529308319092e-01 -1.786629706621170044e-01 -3.720712661743164062e-01 -1.152857914566993713e-01 -1.493524610996246338e-01 -2.884931266307830811e-01 5.522513389587402344e-02 -3.645710647106170654e-02 3.138334676623344421e-02 -2.066507041454315186e-01 -3.255345672369003296e-02 2.113198116421699524e-02 7.113654632121324539e-03 -3.239627778530120850e-01 -2.444046922028064728e-02 -2.879030257463455200e-02 -3.086885064840316772e-02 -3.268582373857498169e-02 -1.536461932118982077e-04 -3.063368797302246094e-01 -2.124210894107818604e-01
2.025750279426574707e-01 -1.763758212327957153e-01 3.191984072327613831e-02 -3.036353886127471924e-01 4.236779350321739912e-04 -1.172628253698348999e-01 -2.761483192443847656e-01 1.747639104723930359e-02 -9.615612775087356567e-02 2.223118990659713745e-01 2.773382365703582764e-01 2.148172855377197266e-01 -1.943522244691848755e-01 9.350787848234176636e-02 -1.515158265829086304e-01 -2.053031772375106812e-01 -2.473024278879165649e-01 3.154416754841804504e-02 -1.102861240506172180e-01 2.455267310142517090e-01 2.263337671756744385e-01 2.059208452701568604e-01 1.510881930589675903e-01 -4.877031967043876648e-02 -1.032757386565208435e-01 2.569557428359985352e-01 -1.997097879648208618e-01 -1.920038252137601376e-03 1.010304018855094910e-01 -1.081350594758987427e-01 -1.827998608350753784e-01 -1.601272970438003540e-01
2.921663522720336914e-01 -3.108622729778289795e-01 5.529710091650485992e-03 -9.264745563268661499e-02 -3.414886593818664551e-01 -6.907664239406585693e-02 -1.628455817699432373e-01 9.386589378118515015e-02 3.477498888969421387e-02 2.781200706958770752e-01 -1.159650906920433044e-01 -5.473197251558303833e-02 -7.132257521152496338e-02 -2.253682762384414673e-01 -2.569402195513248444e-02 -1.230373457074165344e-01 -1.550600528717041016e-01 2.863610163331031799e-03 -1.406996399164199829e-01 3.144944608211517334e-01 -2.377316504716873169e-01 1.229279115796089172e-01 1.406922638416290283e-01 1.164435520768165588e-01 -3.298997879028320312e-01 5.510286614298820496e-02 -1.949691474437713623e-01 1.090343110263347626e-02 2.249132655560970306e-02 2.310053557157516479e-01 -1.850515007972717285e-01 1.194231864064931870e-02
1.242723688483238220e-01 -2.457810789346694946e-01 3.358370810747146606e-02 6.848479807376861572e-02 -3.519117832183837891e-01 -1.551884263753890991e-01 -2.228536605834960938e-01 1.142094805836677551e-01 1.617336869239807129e-01 1.875603646039962769e-01 -2.421050518751144409e-01 9.517174959182739258e-02 -1.151811704039573669e-01 -5.497502908110618591e-02 1.050953753292560577e-02 -2.324746251106262207e-01 -4.220536053180694580e-01 -3.722940981388092041e-01 9.098984301090240479e-03 1.653800457715988159e-01 1.225951015949249268e-01 -1.525216549634933472e-01 -3.989067673683166504e-02 -7.990694791078567505e-02 -7.552586495876312256e-02 -2.145402878522872925e-01 -6.475640833377838135e-02 -2.130760401487350464e-01 -1.831731572747230530e-02 -1.045461222529411316e-01 5.622363090515136719e-02 -4.535030573606491089e-02
4.504143297672271729e-01 -1.079354807734489441e-01 -8.989985217340290546e-04 1.641953438520431519e-01 -3.092859089374542236e-01 3.156936541199684143e-02 -4.212228208780288696e-02 -1.313083171844482422e-01 2.822874486446380615e-02 -2.542137801647186279e-01 1.973944902420043945e-01 1.020272001624107361e-01 8.088481426239013672e-02 -2.778607979416847229e-02 -1.285320818424224854e-01 -1.268984377384185791e-01 -4.738113582134246826e-01 -1.106148958206176758e-01 -1.258191019296646118e-01 1.555396616458892822e-01 -6.296275556087493896e-02 -5.360072106122970581e-02 5.650265887379646301e-02 -1.038011685013771057e-01 -3.027383685111999512e-01 1.645677983760833740e-01 5.172084271907806396e-02 -1.346868872642517090e-01 -4.924288392066955566e-02 7.806463539600372314e-02 -1.640247553586959839e-01 -1.248179599642753601e-01
7.737939804792404175e-02 -5.029182434082031250e-01 2.247201837599277496e-02 -1.800191104412078857e-01 -1.463641673326492310e-01 -1.590057164430618286e-01 -1.527454406023025513e-01 -1.299733221530914307e-01 1.418240368366241455e-02 3.080997169017791748e-01 -5.411017313599586487e-02 1.250247210264205933e-01 -2.171267569065093994e-01 1.883309781551361084e-01 -1.086391732096672058e-01 2.600589953362941742e-02 -1.281424313783645630e-01 -2.536665275692939758e-02 -3.796311840415000916e-02 1.360357701778411865e-01 -2.000940144062042236e-01 1.208416968584060669e-01 -8.723878301680088043e-03 1.944028139114379883e-01 -2.393701821565628052e-01 -1.620958894491195679e-01 1.736664623022079468e-01 1.486848294734954834e-01 -1.592100709676742554e-01 -6.910547614097595215e-02 -3.418502807617187500e-01 1.104488596320152283e-02
-9.871309250593185425e-02 -1.985134780406951904e-01 1.911907941102981567e-01 -4.494861513376235962e-02 -4.978147149085998535e-02 -2.264837622642517090e-01 -3.109019398689270020e-01 -1.470413655042648315e-01 -1.410380303859710693e-01 -2.586059570312500000e-01 -2.661581337451934814e-01 1.429699212312698364e-01 6.712780147790908813e-02 -2.092366665601730347e-01 7.940559834241867065e-02 2.480508759617805481e-02 -3.900305032730102539e-01 -7.275579124689102173e-02 -2.085764333605766296e-02 2.100239694118499756e-01 6.945557147264480591e-02 -2.060974761843681335e-02 2.404353916645050049e-01 -5.882990360260009766e-02 -2.009152770042419434e-01 4.972168430685997009e-02 -8.449478447437286377e-02 1.966013200581073761e-02 6.571126729249954224e-02 -6.642790138721466064e-02 -3.069809973239898682e-01 -2.918033897876739502e-01
2.143667936325073242e-01 -2.007366716861724854e-01 -1.579461246728897095e-02 -1.374440193176269531e-01 -1.975055485963821411e-01 -2.053525149822235107e-01 -1.968559026718139648e-01 1.809867471456527710e-02 -1.912378370761871338e-01 1.505944877862930298e-01 6.936006993055343628e-02 9.551400691270828247e-02 5.245082080364227295e-02 3.402175009250640869e-02 -2.249853610992431641e-01 1.573633402585983276e-01 -4.685249924659729004e-01 1.861575394868850708e-01 7.118919491767883301e-02 -1.072279438376426697e-01 -1.156487166881561279e-01 6.386940926313400269e-02 5.741508305072784424e-02 2.686582133173942566e-02 -4.640237689018249512e-01 1.112890765070915222e-01 2.264546453952789307e-01 3.418027609586715698e-02 -1.181480195373296738e-02 -1.766739934682846069e-01 -9.115081280469894409e-02 9.927517175674438477e-02
4.008730128407478333e-02 1.082819402217864990e-01 1.623452305793762207e-01 2.121520191431045532e-01 1.938462816178798676e-02 1.318752616643905640e-01 -2.713868916034698486e-01 -2.881314456462860107e-01 -8.763822913169860840e-02 1.272947341203689575e-01 1.079159602522850037e-02 -1.055922210216522217e-01 -3.658826053142547607e-01 -1.201510056853294373e-01 -2.088155746459960938e-01 -1.258573979139328003e-01 -3.723575472831726074e-01 -4.993898794054985046e-02 -1.432284265756607056e-01 3.103576004505157471e-01 -1.036585718393325806e-01 -1.583939343690872192e-01 -4.299918189644813538e-03 3.349292874336242676e-01 -3.667707741260528564e-02 8.854921907186508179e-02 -1.007671132683753967e-01 -1.997757554054260254e-01 -9.586299210786819458e-02 -1.320237219333648682e-01 -4.418334458023309708e-03 7.787860184907913208e-02
-6.003692001104354858e-02 -2.725801169872283936e-01 -3.353441953659057617e-01 5.984490364789962769e-02 -7.292361557483673096e-02 1.067494153976440430e-01 -3.763812482357025146e-01 -2.773088030517101288e-02 -7.532771676778793335e-02 3.044542856514453888e-02 -9.720550477504730225e-02 -3.050681054592132568e-01 4.580793902277946472e-02 -1.783658564090728760e-02 6.810010969638824463e-02 -1.163543537259101868e-01 -3.238234519958496094e-01 -3.096635341644287109e-01 3.197618201375007629e-02 -1.265597939491271973e-01 -9.651660174131393433e-02 8.949624747037887573e-02 5.131063237786293030e-02 2.964408993721008301e-01 -5.009445548057556152e-02 -2.190538495779037476e-01 -1.511032581329345703e-01 5.492121726274490356e-02 1.697930097579956055e-01 -2.523864805698394775e-01 -1.133306771516799927e-01 -9.930340945720672607e-02
5.704565718770027161e-02 -2.699296772480010986e-01 3.836591169238090515e-02 -2.751991339027881622e-02 6.002514064311981201e-02 7.938978821039199829e-02 -1.593518108129501343e-01 -8.784634619951248169e-02 -6.647256761789321899e-02 1.380184143781661987e-01 1.676505059003829956e-01 -1.139693334698677063e-02 -3.003410100936889648e-01 7.142016291618347168e-02 1.609916239976882935e-02 -2.700112462043762207e-01 -8.384393155574798584e-02 -5.261878296732902527e-02 -2.190584391355514526e-01 1.188044250011444092e-01 4.193801283836364746e-01 -1.185380071401596069e-01 2.487344741821289062e-01 2.897816151380538940e-02 -2.895775437355041504e-01 8.926095068454742432e-02 -9.707903116941452026e-02 2.598903328180313110e-02 3.383048176765441895e-01 -8.014789223670959473e-02 -3.082003891468048096e-01 -1.270463913679122925e-01
1.746901869773864746e-01 4.434513300657272339e-02 3.094550594687461853e-02 9.687270224094390869e-02 -1.733888685703277588e-01 6.060066819190979004e-02 4.266915470361709595e-02 -3.055046796798706055e-01 -2.487923204898834229e-01 4.979124758392572403e-03 8.129255473613739014e-02 -8.483904600143432617e-02 -2.790290117263793945e-01 -8.539335429668426514e-02 -6.888884305953979492e-02 8.728328347206115723e-02 -4.325533509254455566e-01 -1.974655836820602417e-01 -2.585486173629760742e-01 9.613590687513351440e-02 -1.296969652175903320e-01 -1.603717654943466187e-01 -2.453761249780654907e-01 -1.727306097745895386e-01 -2.592199444770812988e-01 -3.106773458421230316e-02 -2.144609540700912476e-01 -1.808897852897644043e-01 1.747469231486320496e-02 -2.543418407440185547e-01 3.468428552150726318e-02 -8.485383540391921997e-02
3.325525820255279541e-01 -1.430533677339553833e-01 2.794851735234260559e-02 -1.784868687391281128e-01 -1.551962271332740784e-02 -1.089085340499877930e-01 -3.043273687362670898e-01 8.574125915765762329e-02 1.057513989508152008e-03 3.208311796188354492e-01 2.227164953947067261e-01 7.532489299774169922e-02 -8.179505914449691772e-02 -1.223564147949218750e-02 -1.279349476099014282e-01 -2.014905214309692383e-02 -3.227156996726989746e-01 1.914969272911548615e-02 -6.337144970893859863e-02 1.500669866800308228e-01 2.486708164215087891e-01 2.451741099357604980e-01 -4.128958284854888916e-02 2.699467539787292480e-02 3.083197586238384247e-02 2.321990579366683960e-01 -1.859853267669677734e-01 -3.214030340313911438e-02 2.292492687702178955e-01 -7.983936369419097900e-02 -3.453866541385650635e-01 -1.351740360260009766e-01
1.834301948547363281e-01 -2.508341968059539795e-01 7.808552682399749756e-02 -2.344415187835693359e-01 9.107214212417602539e-02 -3.258686885237693787e-02 -5.358838662505149841e-02 9.133978933095932007e-02 -8.233863860368728638e-02 2.016492933034896851e-01 1.265640705823898315e-01 -1.814862489700317383e-01 -1.687659323215484619e-01 -7.957287132740020752e-02 -1.320020705461502075e-01 -1.921495348215103149e-01 -9.837117046117782593e-02 -1.214286759495735168e-01 -1.730905920267105103e-01 2.978250086307525635e-01 2.115679681301116943e-01 1.519729644060134888e-01 1.840514093637466431e-01 9.049328416585922241e-02 -2.260005921125411987e-01 1.938959211111068726e-01 -2.748980559408664703e-02 3.707231953740119934e-02 3.029757142066955566e-01 -1.007249131798744202e-01 -4.082975685596466064e-01 -1.542590260505676270e-01
8.588326722383499146e-02 -1.553948372602462769e-01 -8.279103785753250122e-03 -1.364897638559341431e-01 -1.086029484868049622e-01 -1.996039003133773804e-01 -2.143620997667312622e-01 -2.854525446891784668e-01 -3.063137233257293701e-01 8.852582424879074097e-02 7.895065099000930786e-02 -8.787365257740020752e-02 -3.056488037109375000e-01 -3.623971343040466309e-02 7.786358892917633057e-02 1.315935403108596802e-01 -2.981366515159606934e-01 4.576232656836509705e-02 3.383705914020538330e-01 2.201710939407348633e-01 -6.846189498901367188e-02 -1.516606565564870834e-02 -1.343850940465927124e-01 1.011271923780441284e-01 -2.529722452163696289e-01 -2.293880581855773926e-01 -2.040912508964538574e-01 7.190172374248504639e-02 2.458998933434486389e-03 -2.136705815792083740e-01 2.011908888816833496e-01 -1.566476747393608093e-02
8.187291026115417480e-02 1.584769040346145630e-02 -6.097868829965591431e-02 -1.084057390689849854e-01 4.566363990306854248e-02 -1.596158742904663086e-01 -1.677054762840270996e-01 -5.843150243163108826e-02 -1.818022876977920532e-02 1.088321432471275330e-01 1.354548037052154541e-01 -6.431807577610015869e-02 -4.395792186260223389e-01 2.090718969702720642e-02 1.950644403696060181e-01 -2.284655272960662842e-01 -3.689301013946533203e-01 -8.839155733585357666e-02 -6.795147433876991272e-03 7.820792496204376221e-02 -3.199018910527229309e-02 -4.426452144980430603e-02 -8.726916462182998657e-02 -1.201268061995506287e-01 -4.040933251380920410e-01 -1.692175120115280151e-01 -3.039028048515319824e-01 -6.367694004438817501e-04 -1.472780853509902954e-01 -2.702600359916687012e-01 -1.780031323432922363e-01 -1.186863854527473450e-01
1.015825290232896805e-02 -2.586681544780731201e-01 -2.537917904555797577e-02 1.615889817476272583e-01 -1.291462332010269165e-01 -1.078175753355026245e-01 -9.905510395765304565e-02 -1.193351745605468750e-01 5.217502638697624207e-02 8.226234465837478638e-02 2.315969616174697876e-01 -1.361758857965469360e-01 2.553351409733295441e-02 1.946351677179336548e-01 2.065264880657196045e-01 1.486262232065200806e-01 -4.206867814064025879e-01 -1.852422207593917847e-02 9.284375235438346863e-03 3.924249410629272461e-01 -2.645646631717681885e-01 1.005651205778121948e-01 9.565152227878570557e-02 3.419374302029609680e-02 -1.344746798276901245e-01 -2.780610918998718262e-01 -1.738644391298294067e-01 -2.331427931785583496e-01 -1.293705999851226807e-01 -6.373373419046401978e-02 -2.110308855772018433e-01 4.218278452754020691e-02
8.404886722564697266e-02 -5.634690076112747192e-02 -9.169536828994750977e-02 1.145510300993919373e-01 -1.662975996732711792e-01 -6.642512232065200806e-02 -1.974172145128250122e-01 -2.335421741008758545e-01 -2.613519132137298584e-01 -1.903644055128097534e-01 6.690447777509689331e-02 -8.329312503337860107e-02 2.003788948059082031e-01 1.179574206471443176e-01 3.658286854624748230e-02 -2.997817397117614746e-01 -2.410217523574829102e-01 -2.141056358814239502e-01 1.944962888956069946e-02 3.725390434265136719e-01 -1.262337118387222290e-01 2.261073738336563110e-01 2.155296951532363892e-01 2.145141959190368652e-01 8.223465085029602051e-02 6.558436155319213867e-02 8.312303572893142700e-02 -2.260425984859466553e-01 1.384223997592926025e-01 -2.589305043220520020e-01 -1.511355489492416382e-01 2.600151300430297852e-02
8.592638373374938965e-02 -1.673231571912765503e-01 -1.397291868925094604e-01 -6.943268328905105591e-02 -3.780095577239990234e-01 -1.099946945905685425e-01 -1.829766482114791870e-01 -4.155030474066734314e-02 -7.266846299171447754e-02 -9.967204183340072632e-02 1.701873242855072021e-01 1.563189923763275146e-01 -2.493574321269989014e-01 -7.187157869338989258e-02 5.624929815530776978e-02 -1.731785237789154053e-01 -4.184570312500000000e-01 2.592321485280990601e-02 1.261423826217651367e-01 -1.105810180306434631e-01 9.889338165521621704e-02 -1.648251153528690338e-02 1.261309385299682617e-01 2.567463219165802002e-01 -1.171633303165435791e-01 2.444314509630203247e-01 1.560947299003601074e-01 -1.506589651107788086e-01 3.531035184860229492e-01 -1.087533757090568542e-01 1.240435093641281128e-01 -1.128363311290740967e-01
2.043734937906265259e-01 -2.684698104858398438e-01 -1.850926876068115234e-01 -2.571057900786399841e-02 -5.727116391062736511e-02 1.832076534628868103e-02 -1.381163597106933594e-01 -1.260772645473480225e-01 -1.083056926727294922e-01 1.433632373809814453e-01 3.006761372089385986e-01 1.356041431427001953e-01 5.988882482051849365e-02 -4.740467295050621033e-02 -2.454867213964462280e-01 -1.860461384057998657e-01 -1.434897780418395996e-01 7.265283912420272827e-02 -2.860629558563232422e-01 3.167678415775299072e-01 2.019867002964019775e-01 2.011695355176925659e-01 4.866473376750946045e-02 1.762304306030273438e-01 -1.772082895040512085e-01 6.426615267992019653e-02 -1.477517280727624893e-02 -5.011821910738945007e-02 1.218067854642868042e-01 -2.775291502475738525e-01 -1.677535772323608398e-01 -2.997681200504302979e-01
6.389414519071578979e-02 -1.722390800714492798e-01 -1.396238207817077637e-01 2.378763854503631592e-01 8.601758629083633423e-02 -4.947690293192863464e-02 -1.355172693729400635e-01 -1.247041672468185425e-01 -2.700671851634979248e-01 -5.238943919539451599e-02 1.459098458290100098e-01 -1.620638519525527954e-01 -1.176103278994560242e-01 1.032986715435981750e-01 1.410375684499740601e-01 1.623373478651046753e-01 -3.188369572162628174e-01 -2.560109794139862061e-01 -1.132876500487327576e-01 1.252482831478118896e-01 -5.985472723841667175e-02 3.139192759990692139e-01 -2.525109648704528809e-01 2.050204128026962280e-01 8.716210722923278809e-02 1.083053648471832275e-01 5.350699648261070251e-02 -1.409322023391723633e-01 -4.023734107613563538e-02 -3.998210132122039795e-01 -5.571777746081352234e-02 -2.053043842315673828e-01
1.201058477163314819e-01 -3.892644047737121582e-01 9.888405352830886841e-02 2.192415744066238403e-01 1.084276475012302399e-02 -2.227701693773269653e-01 -1.227591931819915771e-01 -1.666181832551956177e-01 -2.846890687942504883e-01 2.230260521173477173e-01 -1.632970422506332397e-01 -2.421878725290298462e-01 -1.832053363323211670e-01 4.090424254536628723e-02 -1.620738208293914795e-01 -2.203448414802551270e-01 -2.467156201601028442e-01 4.903984814882278442e-02 -1.100006029009819031e-01 -1.234247609972953796e-01 -5.184389185160398483e-03 -2.534120976924896240e-01 -1.477502137422561646e-01 1.255003660917282104e-01 -1.834753304719924927e-01 4.590788111090660095e-02 -1.986294798552989960e-02 1.022932454943656921e-01 -2.267635799944400787e-02 -9.564980119466781616e-02 -1.716680228710174561e-01 -2.815424799919128418e-01
2.831947207450866699e-01 2.209376692771911621e-01 -8.894870430231094360e-02 7.132185995578765869e-02 -3.749944567680358887e-01 -1.223303675651550293e-01 -2.878640592098236084e-01 -8.418754674494266510e-03 4.984578117728233337e-02 1.140956208109855652e-01 -1.282755285501480103e-02 -2.749033272266387939e-02 -6.138285622000694275e-03 8.746396750211715698e-02 1.594306677579879761e-01 -2.072442024946212769e-01 -5.261071920394897461e-01 -2.815055288374423981e-02 8.181399852037429810e-02 -5.902792140841484070e-02 2.062232196331024170e-01 5.234790220856666565e-02 1.598695814609527588e-01 4.298098385334014893e-02 -2.638259232044219971e-01 2.553145587444305420e-02 9.869091212749481201e-02 -2.354880608618259430e-02 1.455609798431396484e-01 -2.082535438239574432e-02 -2.254425585269927979e-01 -1.164408698678016663e-01
-5.870810896158218384e-02 -2.878141105175018311e-01 -1.709750741720199585e-01 1.693193465471267700e-01 -4.198146611452102661e-02 1.611094474792480469e-01 -2.606192827224731445e-01 -2.240432240068912506e-02 -2.091498672962188721e-01 -1.130692311562597752e-03 -2.122698724269866943e-01 -1.372027546167373657e-01 5.492124706506729126e-03 -6.601955275982618332e-03 1.552301272749900818e-02 -1.970656067132949829e-01 -2.306376844644546509e-01 -2.368369102478027344e-01 2.119655609130859375e-01 6.618965417146682739e-03 -6.385797262191772461e-02 8.610560745000839233e-02 2.603494524955749512e-01 3.743551373481750488e-01 -5.758002772927284241e-02 -5.441624671220779419e-02 -1.570929735898971558e-01 1.789626628160476685e-01 1.163656339049339294e-01 -3.358311951160430908e-01 -2.214882224798202515e-01 -2.927679754793643951e-02
2.316899895668029785e-01 -2.258720099925994873e-01 9.566473215818405151e-02 -1.165951229631900787e-02 -1.732814759016036987e-01 -9.506453573703765869e-02 -3.933328390121459961e-01 -1.046163365244865417e-01 -2.991664111614227295e-01 6.365650147199630737e-02 -2.238771319389343262e-02 1.185955330729484558e-01 -1.647378206253051758e-01 6.986761093139648438e-02 -3.070484399795532227e-01 -5.688991397619247437e-02 -2.704730331897735596e-01 -2.967780232429504395e-01 -7.929621636867523193e-02 -9.361658990383148193e-02 8.891817182302474976e-02 6.746774166822433472e-02 -1.275207288563251495e-02 5.998069792985916138e-02 -2.003242820501327515e-01 1.691567301750183105e-01 2.306118160486221313e-01 -2.935992479324340820e-01 1.525412797927856445e-01 -5.715839564800262451e-02 1.146645471453666687e-01 5.768317356705665588e-02
1.877091974020004272e-01 -1.724549010396003723e-02 1.964684575796127319e-03 -4.927701782435178757e-03 -4.279430210590362549e-02 7.621246576309204102e-02 -1.517324149608612061e-01 -1.181628778576850891e-01 -2.330293804407119751e-01 1.134465783834457397e-01 2.842438519001007080e-01 1.000595763325691223e-01 3.286674246191978455e-02 1.255995482206344604e-01 3.695778176188468933e-02 -4.825837910175323486e-02 -2.850871719419956207e-02 -1.622820794582366943e-01 -1.497313752770423889e-02 4.707219898700714111e-01 -1.197637617588043213e-02 1.428000777959823608e-01 1.495922654867172241e-01 1.934649050235748291e-01 -2.172318398952484131e-01 7.297707349061965942e-02 7.179528474807739258e-03 -8.664441853761672974e-02 2.063039988279342651e-01 -4.256192445755004883e-01 -2.777535319328308105e-01 -2.259593009948730469e-01
-9.105657786130905151e-02 -1.240570023655891418e-01 -5.311197414994239807e-02 1.025830060243606567e-01 -1.789080649614334106e-01 -2.231361344456672668e-02 -8.860919624567031860e-02 -1.348113864660263062e-01 -2.582031786441802979e-01 3.119996488094329834e-01 2.406254410743713379e-01 -1.315693259239196777e-01 -1.930280476808547974e-01 -7.102295756340026855e-02 -1.488331798464059830e-02 -2.080582380294799805e-01 -4.324792623519897461e-01 -6.750439759343862534e-03 -2.456313967704772949e-01 -5.321172252297401428e-02 1.364657878875732422e-01 -2.432374805212020874e-01 -1.464826464653015137e-01 3.169050812721252441e-02 -2.099773883819580078e-01 -1.186534091830253601e-01 -1.461114883422851562e-01 2.192407399415969849e-01 2.558357417583465576e-01 5.354498326778411865e-02 -1.814905703067779541e-01 8.005841635167598724e-03
1.469974368810653687e-01 -3.444643616676330566e-01 -6.477070599794387817e-02 -1.356553584337234497e-01 7.882859557867050171e-03 -2.544115781784057617e-01 1.950110346078872681e-01 -5.168392136693000793e-02 -1.713548600673675537e-01 2.126428484916687012e-01 7.652058452367782593e-02 -3.848104923963546753e-02 2.489449642598628998e-02 3.709582239389419556e-02 2.832038700580596924e-02 9.384272247552871704e-02 -3.850786685943603516e-01 -2.999884486198425293e-01 -1.499886512756347656e-01 1.050375699996948242e-01 2.421405911445617676e-02 -1.516852807253599167e-02 1.299023777246475220e-01 2.236317843198776245e-01 -1.114533096551895142e-01 5.293847247958183289e-02 -1.519860625267028809e-01 -1.261742413043975830e-01 -3.580442368984222412e-01 -2.054834216833114624e-01 -1.727340519428253174e-01 -2.100476473569869995e-01
1.467598229646682739e-01 -3.698817193508148193e-01 1.573891043663024902e-01 3.860651748254895210e-03 -2.873330144211649895e-03 -1.471378803253173828e-01 1.026671528816223145e-01 -1.498163342475891113e-01 7.219739258289337158e-02 -4.695893451571464539e-02 1.474865078926086426e-01 1.253195554018020630e-01 -2.158905863761901855e-01 -1.676609814167022705e-01 -1.490292102098464966e-01 9.494228661060333252e-02 -3.244386613368988037e-01 -6.090919673442840576e-02 -3.326480090618133545e-02 3.425145745277404785e-01 -1.592982858419418335e-01 3.263921141624450684e-01 -7.591531425714492798e-02 5.683348700404167175e-02 -1.687966138124465942e-01 1.436287015676498413e-01 -2.571593038737773895e-02 1.276629697531461716e-02 6.303531676530838013e-02 7.600882649421691895e-02 -1.961357742547988892e-01 -3.807128071784973145e-01
2.427161484956741333e-01 -4.284550249576568604e-01 6.352976709604263306e-02 2.352005988359451294e-02 -1.781461760401725769e-02 -1.768426448106765747e-01 -2.343975454568862915e-01 -1.613679081201553345e-01 -1.786332204937934875e-02 1.010300591588020325e-01 1.812049187719821930e-02 -9.632794559001922607e-02 -2.166656851768493652e-01 1.479722410440444946e-01 2.057756185531616211e-01 -1.286754906177520752e-01 -3.167065382003784180e-01 2.433020919561386108e-01 -4.409687966108322144e-02 5.482223629951477051e-02 1.441348195075988770e-01 -2.048057466745376587e-01 -1.203069910407066345e-01 -1.616834402084350586e-01 -9.318240918219089508e-03 2.459300160408020020e-01 6.609207391738891602e-02 1.268071308732032776e-02 2.901049852371215820e-01 -1.706438660621643066e-01 -1.692299842834472656e-01 -1.329597681760787964e-01
1.463564950972795486e-02 -2.882171869277954102e-01 -2.335922122001647949e-01 4.115534946322441101e-02 -1.202748864889144897e-01 7.217552512884140015e-02 -4.967635869979858398e-02 -1.519059240818023682e-01 5.130180343985557556e-02 1.297008693218231201e-01 2.227128446102142334e-01 -2.278075516223907471e-01 3.228039294481277466e-02 1.691117137670516968e-01 1.441396027803421021e-01 1.880233585834503174e-01 -2.449943870306015015e-01 5.144404247403144836e-02 7.748039811849594116e-02 2.726232409477233887e-01 -4.645941033959388733e-02 4.273187741637229919e-02 1.713638752698898315e-01 1.057415455579757690e-01 -4.173570275306701660e-01 -3.236730098724365234e-01 -1.528459787368774414e-01 -2.361190021038055420e-01 -4.543931409716606140e-02 -9.793491661548614502e-02 -1.717448085546493530e-01 -1.475581973791122437e-01
-2.050280123949050903e-01 -5.557278916239738464e-02 -8.466910570859909058e-03 -1.073382347822189331e-01 -1.760271489620208740e-01 -2.726320922374725342e-01 -1.030389219522476196e-01 -1.411730982363224030e-02 -3.204123079776763916e-01 -1.261295080184936523e-01 -8.522488921880722046e-02 -1.734981834888458252e-01 -3.193123340606689453e-01 1.736079901456832886e-01 -7.061164826154708862e-02 -1.580454707145690918e-01 -1.165143698453903198e-01 -3.322822749614715576e-01 -2.153961062431335449e-01 1.683818697929382324e-01 -1.824229955673217773e-01 1.903081536293029785e-01 2.102087810635566711e-02 1.656144559383392334e-01 -2.658682465553283691e-01 -2.941218912601470947e-01 -8.126565068960189819e-02 3.779856860637664795e-02 1.000255495309829712e-01 -4.042908549308776855e-02 -1.898826509714126587e-01 -1.131326425820589066e-02
5.223019793629646301e-02 -1.764525622129440308e-01 -1.827539801597595215e-01 2.105868756771087646e-01 -3.501560688018798828e-01 -1.946700215339660645e-01 -1.019499227404594421e-01 7.829862087965011597e-02 -1.425404995679855347e-01 -1.132415011525154114e-01 1.893402040004730225e-01 -6.356571614742279053e-02 -1.556127518415451050e-01 8.064374327659606934e-02 -2.859798967838287354e-01 7.378473132848739624e-02 -3.546986579895019531e-01 1.798129975795745850e-01 1.102106645703315735e-01 5.848354473710060120e-02 -1.758133322000503540e-01 -5.711452290415763855e-02 -1.397920399904251099e-01 5.484080687165260315e-02 -4.410220384597778320e-01 1.020523756742477417e-01 7.142124325037002563e-02 5.266536958515644073e-03 -5.864699929952621460e-02 -1.774333417415618896e-01 -2.113932222127914429e-01 1.720740087330341339e-02
2.975009977817535400e-01 -2.604399435222148895e-02 -2.050604224205017090e-01 -2.044822648167610168e-02 -3.990169763565063477e-01 4.286883771419525146e-02 -4.529491961002349854e-01 -1.150074079632759094e-01 -3.161575645208358765e-02 -2.094533592462539673e-01 -3.341862931847572327e-02 -1.187935844063758850e-01 -8.796296268701553345e-02 -7.619504630565643311e-02 1.024236232042312622e-01 -1.263224631547927856e-01 -1.869993656873703003e-01 -1.564278304576873779e-01 -1.341870706528425217e-02 -3.789153322577476501e-02 1.941633969545364380e-01 -3.185616731643676758e-01 1.491321623325347900e-02 1.134777069091796875e-01 -1.050782948732376099e-01 -1.766093671321868896e-01 5.477853119373321533e-02 1.129028275609016418e-01 2.264735847711563110e-01 -1.457209698855876923e-02 -2.466092705726623535e-01 7.197952270507812500e-02
1.668557971715927124e-01 -1.654524356126785278e-01 -7.723791152238845825e-02 -3.144456073641777039e-02 -2.672123536467552185e-02 -2.433826327323913574e-01 1.344968676567077637e-01 5.294584855437278748e-02 -6.693012546747922897e-03 7.773698866367340088e-02 1.163472533226013184e-01 6.149099767208099365e-02 -3.225473463535308838e-01 -1.080893278121948242e-01 4.333394113928079605e-03 -5.383975803852081299e-02 -4.158443808555603027e-01 -1.567825973033905029e-01 1.081701591610908508e-01 1.415822505950927734e-01 -3.189158141613006592e-01 -9.316104650497436523e-02 8.988305926322937012e-02 6.475225090980529785e-02 -6.840696185827255249e-02 -1.135591343045234680e-01 3.638747707009315491e-02 1.208747271448373795e-02 -2.208630293607711792e-01 -1.152803376317024231e-02 -5.390006899833679199e-01 -6.747586280107498169e-02
3.888080641627311707e-02 -1.537597477436065674e-01 -1.922707259654998779e-01 -1.829825043678283691e-01 -3.134340345859527588e-01 -7.916244119405746460e-02 -1.279318034648895264e-01 -2.438925653696060181e-01 -1.336129307746887207e-01 -1.748761715134605765e-04 3.627969026565551758e-01 -1.044774875044822693e-01 4.751985520124435425e-02 7.048206031322479248e-02 1.155810430645942688e-01 4.481224715709686279e-02 -1.073823571205139160e-01 -1.768832951784133911e-01 -3.012533485889434814e-02 3.077007234096527100e-01 6.895483285188674927e-02 4.144940897822380066e-02 1.790976524353027344e-01 -3.862882778048515320e-02 -4.492292404174804688e-01 -2.057087421417236328e-01 -2.460693866014480591e-01 1.487001683562994003e-02 -1.733002215623855591e-01 1.163178533315658569e-01 -1.158468052744865417e-01 2.703677117824554443e-02
-1.780624315142631531e-02 -3.353587165474891663e-02 1.683416403830051422e-02 -2.984596490859985352e-01 -2.552493810653686523e-01 -3.121336996555328369e-01 -2.005772143602371216e-01 -1.785813271999359131e-01 -1.498860716819763184e-01 -2.622009515762329102e-01 1.521534919738769531e-01 9.124324470758438110e-02 -1.907350569963455200e-01 -1.597557961940765381e-01 9.528811275959014893e-02 -2.016056627035140991e-01 -1.374813467264175415e-01 -2.711245119571685791e-01 -2.416487634181976318e-01 -1.181358993053436279e-01 -4.883835464715957642e-02 -6.900013983249664307e-02 1.475877463817596436e-01 1.703504025936126709e-01 -1.314646750688552856e-01 1.230316609144210815e-01 1.166838705539703369e-01 -1.544987708330154419e-01 1.443706601858139038e-01 -1.592962294816970825e-01 -2.872107028961181641e-01 -1.373184174299240112e-01
9.030655026435852051e-02 -1.292898207902908325e-01 -1.117295250296592712e-01 1.866131834685802460e-02 -2.216666340827941895e-01 1.545596718788146973e-01 -3.270825147628784180e-01 -2.517141103744506836e-01 -1.426512002944946289e-01 1.985182911157608032e-01 1.005123034119606018e-01 4.010140150785446167e-02 -2.293014973402023315e-01 1.006502136588096619e-01 5.597025156021118164e-02 -1.618493050336837769e-01 -4.013842046260833740e-01 8.332148939371109009e-02 -1.665444523096084595e-01 -6.190417706966400146e-02 -1.287457197904586792e-01 1.836910098791122437e-01 8.062746375799179077e-02 2.106237038969993591e-02 -9.159915149211883545e-02 -2.573872208595275879e-01 2.773115038871765137e-01 -2.024918347597122192e-01 -2.109417170286178589e-01 -1.516114622354507446e-01 -2.392831258475780487e-03 -1.962337344884872437e-01
1.110008656978607178e-01 -2.182572484016418457e-01 5.196234211325645447e-02 1.008201912045478821e-01 -4.572070538997650146e-01 -1.803206652402877808e-01 -6.501562148332595825e-02 -5.149893462657928467e-02 -3.743996471166610718e-02 -3.613896295428276062e-02 -6.781680136919021606e-02 5.728653073310852051e-02 -1.393590718507766724e-01 1.257307827472686768e-01 -3.780246526002883911e-02 -1.820890009403228760e-01 -4.090520739555358887e-01 -2.116822153329849243e-01 1.252453178167343140e-01 -4.786549136042594910e-03 1.279505491256713867e-01 -4.397167265415191650e-02 7.874259352684020996e-02 -4.523771256208419800e-02 -1.499634534120559692e-01 3.022061288356781006e-01 1.848037689924240112e-01 -1.374971717596054077e-01 -1.624292284250259399e-01 -1.106178155168890953e-03 -3.280164599418640137e-01 -2.075878828763961792e-01
4.038810133934020996e-01 -5.154953151941299438e-02 -1.566335558891296387e-01 -1.458862870931625366e-01 -7.518342137336730957e-02 -1.151806339621543884e-01 -2.746990323066711426e-01 -8.171284198760986328e-02 -1.017082333564758301e-01 -6.275667250156402588e-02 3.473327308893203735e-02 8.027739077806472778e-02 -1.937448382377624512e-01 -6.144532933831214905e-03 7.729836739599704742e-03 -1.454341709613800049e-01 -2.993277311325073242e-01 -2.796733677387237549e-01 1.274774521589279175e-01 2.512522637844085693e-01 -5.095548182725906372e-02 -1.229362040758132935e-01 -2.319548875093460083e-01 2.330112159252166748e-01 -3.580069839954376221e-01 1.253355890512466431e-01 1.548421010375022888e-02 1.688228547573089600e-01 -5.744324252009391785e-02 -9.725440293550491333e-02 2.128392159938812256e-01 -5.434660613536834717e-02
1.504674851894378662e-01 -7.622931897640228271e-02 2.262877374887466431e-01 -4.912028461694717407e-02 -1.493587791919708252e-01 3.312575817108154297e-01 -1.854785233736038208e-01 -1.559787392616271973e-01 -1.900201290845870972e-01 1.173638626933097839e-01 -6.481453031301498413e-02 -5.613048374652862549e-02 -2.778140604496002197e-01 -1.308456361293792725e-01 5.088013410568237305e-02 -7.476522028446197510e-02 -5.206313729286193848e-02 -2.319267839193344116e-01 -2.195460796356201172e-01 9.406958520412445068e-02 -1.065235771238803864e-02 9.362348914146423340e-02 9.248302876949310303e-02 3.920876681804656982e-01 -1.759456545114517212e-01 1.332064270973205566e-01 -2.198651283979415894e-01 -5.361877754330635071e-02 1.431937962770462036e-01 -3.570813536643981934e-01 -7.355492562055587769e-02 -1.714404970407485962e-01
8.264178782701492310e-02 -5.251713991165161133e-01 -1.244210228323936462e-01 -1.916294395923614502e-01 9.030820429325103760e-02 -2.707451814785599709e-03 -2.740886211395263672e-01 -2.114009708166122437e-01 1.115254871547222137e-02 4.852883890271186829e-02 -1.187982931733131409e-01 1.138412579894065857e-02 -2.644117772579193115e-01 -3.677479624748229980e-01 1.033460944890975952e-01 -8.404792100191116333e-02 -1.648485958576202393e-01 -5.682009831070899963e-02 2.036241348832845688e-03 6.751410663127899170e-02 1.566138234920799732e-03 2.986790239810943604e-01 7.012123614549636841e-02 1.090249568223953247e-01 -5.784807354211807251e-02 -2.745748497545719147e-02 -4.380636289715766907e-02 -2.127322368323802948e-02 7.968527823686599731e-02 1.461556106805801392e-01 -2.877233922481536865e-01 -1.990422010421752930e-01
9.640418738126754761e-02 -3.457495570182800293e-01 8.721999824047088623e-02 4.786323755979537964e-02 -1.881333589553833008e-01 -1.921861171722412109e-01 -5.763714388012886047e-02 -1.113258674740791321e-01 -2.278646528720855713e-01 1.957280375063419342e-02 -8.539514243602752686e-02 5.878045782446861267e-02 -3.049361333250999451e-02 -4.305716454982757568e-01 -5.943448469042778015e-02 -1.241132542490959167e-01 -4.467664659023284912e-01 2.313983440399169922e-01 -1.719214916229248047e-01 1.301094293594360352e-01 3.695456683635711670e-02 5.371146835386753082e-04 8.448504656553268433e-02 4.896733537316322327e-02 -1.700648963451385498e-01 4.639965668320655823e-02 -9.491210430860519409e-02 1.694020628929138184e-01 -2.819876372814178467e-01 -2.101044915616512299e-02 -1.568612307310104370e-01 -1.450252532958984375e-01
4.689634218811988831e-02 -1.547510772943496704e-01 1.856874674558639526e-02 -1.013075709342956543e-01 -7.179067283868789673e-02 1.515125762671232224e-02 -3.481009900569915771e-01 -7.159176468849182129e-02 -4.493853449821472168e-01 -7.046018540859222412e-02 1.439106166362762451e-01 -1.476689428091049194e-01 -1.072805151343345642e-01 1.843776553869247437e-01 5.960915982723236084e-02 -1.785257086157798767e-02 -1.214026808738708496e-01 -1.634675115346908569e-01 -8.990385383367538452e-02 4.235260784626007080e-01 -3.336630463600158691e-01 9.124182164669036865e-02 1.877018436789512634e-02 7.414320856332778931e-02 7.671216875314712524e-02 2.198780328035354614e-01 -8.141603320837020874e-02 -1.771608591079711914e-01 1.761479116976261139e-02 -2.277885675430297852e-01 -1.604116261005401611e-01 9.032627195119857788e-02
-2.881558611989021301e-02 -2.761589288711547852e-01 -1.452204138040542603e-01 7.695300877094268799e-02 8.676708489656448364e-02 -1.600418388843536377e-01 -2.070612609386444092e-01 -2.618600428104400635e-01 1.163724344223737717e-02 4.497671616263687611e-04 8.528045564889907837e-02 -3.557265996932983398e-01 5.836422741413116455e-02 -2.449058443307876587e-01 7.400621194392442703e-03 -1.037049219012260437e-01 -4.341532886028289795e-01 -1.058432236313819885e-01 2.893752045929431915e-02 -1.316339820623397827e-01 2.841820381581783295e-02 4.397751018404960632e-02 2.583721093833446503e-02 8.251056820154190063e-02 -6.331072747707366943e-02 1.488357484340667725e-01 -3.073244094848632812e-01 -1.086069345474243164e-01 9.891069680452346802e-02 -4.132622480392456055e-01 -1.754708029329776764e-02 -4.253089427947998047e-02
3.420423567295074463e-01 -2.955982685089111328e-01 -6.344038248062133789e-02 -1.023742631077766418e-01 -1.440434157848358154e-01 9.345252811908721924e-02 -2.414283715188503265e-02 -2.262371629476547241e-01 3.063705004751682281e-02 -8.893702179193496704e-02 2.455974929034709930e-02 2.008176743984222412e-01 -1.473844349384307861e-01 3.050033748149871826e-02 1.082087606191635132e-01 5.716382712125778198e-02 -4.987840354442596436e-01 -1.750075444579124451e-02 -8.987648040056228638e-02 -1.302469521760940552e-01 1.038528680801391602e-01 -4.596160724759101868e-02 2.091707587242126465e-01 2.629454135894775391e-01 -7.827500253915786743e-02 1.922465562820434570e-01 1.197623983025550842e-01 -2.093497291207313538e-02 2.898724079132080078e-01 -1.901512034237384796e-02 -1.124787852168083191e-01 -2.400756180286407471e-01
1.953926235437393188e-01 -1.115703061223030090e-01 1.088198348879814148e-01 1.880016326904296875e-01 -3.660384714603424072e-01 -1.641569286584854126e-01 -2.216280251741409302e-01 3.291863948106765747e-02 1.992912963032722473e-02 1.868017464876174927e-01 9.299501031637191772e-02 2.146992832422256470e-01 -1.513491012156009674e-02 -1.305258600041270256e-03 6.980980746448040009e-03 -2.995483875274658203e-01 -3.978950679302215576e-01 -1.168495714664459229e-01 -2.376932948827743530e-01 -7.738351076841354370e-02 1.082442700862884521e-01 -4.872836545109748840e-02 1.288831233978271484e-01 1.126764193177223206e-01 -2.613758444786071777e-01 -1.184209510684013367e-01 2.745015025138854980e-01 -1.206551343202590942e-01 1.543521787971258163e-02 -8.745895326137542725e-02 -1.612007319927215576e-01 1.643994748592376709e-01
3.781590759754180908e-01 -1.240645423531532288e-01 -1.058004125952720642e-01 1.456771045923233032e-01 -1.379280090332031250e-01 3.146002888679504395e-01 -1.569451987743377686e-01 -1.314602047204971313e-01 -1.559422761201858521e-01 2.417070232331752777e-02 3.314405381679534912e-01 -1.029959414154291153e-02 2.506843768060207367e-02 1.672166734933853149e-01 -1.934170722961425781e-01 -1.435589045286178589e-01 -3.306642174720764160e-01 -2.263163328170776367e-01 -2.131320685148239136e-01 7.303579151630401611e-02 -3.543135896325111389e-02 2.394302040338516235e-01 2.466142177581787109e-01 -1.109035778790712357e-02 -1.231789737939834595e-01 -1.287460699677467346e-02 3.171683475375175476e-02 -1.305656582117080688e-01 2.053502388298511505e-02 1.699735373258590698e-01 -1.803965568542480469e-01 4.144700616598129272e-02
2.346692234277725220e-02 -2.130154520273208618e-01 2.775978855788707733e-02 3.132640719413757324e-01 -4.254550635814666748e-01 -6.234901398420333862e-02 -3.531281352043151855e-01 8.697929978370666504e-02 -1.024479717016220093e-01 1.479803770780563354e-02 -1.275538802146911621e-01 8.618750423192977905e-02 -1.397555917501449585e-01 2.138776704668998718e-02 -1.217769235372543335e-01 -6.733485311269760132e-02 -3.791307508945465088e-01 -3.544498682022094727e-01 -9.410407394170761108e-02 -8.706060796976089478e-02 -2.223958261311054230e-02 -1.042647436261177063e-01 -5.192497372627258301e-02 3.127924725413322449e-02 -3.903992846608161926e-02 -2.730144001543521881e-02 2.895143628120422363e-01 1.561066061258316040e-01 1.093163192272186279e-01 -1.320845484733581543e-01 -1.327134668827056885e-01 7.695401459932327271e-02
1.994668096303939819e-01 -1.865386515855789185e-01 -2.984023988246917725e-01 1.304727196693420410e-01 -1.273182630538940430e-01 -9.266326576471328735e-02 -2.744629085063934326e-01 -3.651663661003112793e-01 -3.846740722656250000e-02 -8.146469295024871826e-02 -1.396298110485076904e-01 -1.197571121156215668e-02 -2.708395421504974365e-01 -8.727838844060897827e-02 4.819193854928016663e-02 1.093836203217506409e-01 -2.436968833208084106e-01 -9.703198075294494629e-02 1.399051249027252197e-01 2.689506411552429199e-01 -1.300826966762542725e-01 -1.588474065065383911e-01 -3.365330770611763000e-02 -5.496696755290031433e-02 -3.568000197410583496e-01 -2.212224714457988739e-02 -5.277739372104406357e-03 2.296054214239120483e-01 -2.076436877250671387e-01 -1.871553994715213776e-02 -3.762001916766166687e-02 -1.744095981121063232e-01
1.341446638107299805e-01 -1.001902855932712555e-02 -1.668722927570343018e-01 -6.296028941869735718e-02 1.434333920478820801e-01 -1.003821119666099548e-01 7.189798355102539062e-02 -2.300976961851119995e-01 -2.350761927664279938e-02 -2.018319368362426758e-01 1.902341395616531372e-01 3.373128920793533325e-02 -3.148509860038757324e-01 -1.969515159726142883e-02 -1.192459184676408768e-02 -3.449150174856185913e-02 -5.693852901458740234e-01 -1.549778431653976440e-01 -2.325707077980041504e-01 2.450829930603504181e-02 -6.589936092495918274e-03 4.043463990092277527e-02 9.651262313127517700e-02 -1.041836757212877274e-02 -3.558691143989562988e-01 -5.849244538694620132e-03 -1.663730591535568237e-01 -2.395393997430801392e-01 -7.389101386070251465e-02 -2.184863686561584473e-01 -2.706008590757846832e-02 -4.679870977997779846e-02
9.154331684112548828e-02 -4.829027876257896423e-02 -9.193444252014160156e-02 8.011183142662048340e-02 -2.088754028081893921e-01 -2.534154355525970459e-01 -9.624088183045387268e-03 -8.626246452331542969e-02 1.206153035163879395e-01 -1.522318124771118164e-01 -7.344324141740798950e-02 -6.593567132949829102e-02 1.983080357313156128e-01 6.021169200539588928e-02 2.722984179854393005e-02 -6.116044893860816956e-02 -5.699006915092468262e-01 -1.781146973371505737e-01 -8.521977812051773071e-02 2.329052388668060303e-01 2.254495620727539062e-01 3.577181324362754822e-02 1.439304053783416748e-01 -7.077003270387649536e-02 -1.343253552913665771e-01 3.315283451229333878e-03 -1.151151284575462341e-01 -7.814048230648040771e-02 3.720185160636901855e-01 -2.588785290718078613e-01 -1.474262624979019165e-01 6.103761121630668640e-02
-9.676278382539749146e-02 -2.633673846721649170e-01 9.286279231309890747e-02 -6.499508023262023926e-02 1.226987019181251526e-01 -1.197503879666328430e-01 -8.395157009363174438e-02 -1.424469053745269775e-01 -5.450534820556640625e-02 2.524959444999694824e-01 -1.141490563750267029e-01 5.813810974359512329e-02 -2.139023691415786743e-01 -2.656532227993011475e-01 1.379682123661041260e-01 1.549298167228698730e-01 -4.963030815124511719e-01 2.043635100126266479e-01 -7.916078716516494751e-02 2.074979841709136963e-01 2.682674676179885864e-02 -5.301181972026824951e-02 -4.304992407560348511e-02 8.105328679084777832e-02 -1.802726835012435913e-01 -1.111734583973884583e-01 -6.717056035995483398e-02 1.645069271326065063e-01 -5.358292162418365479e-02 -2.514592185616493225e-02 -3.330903351306915283e-01 -2.625878751277923584e-01
-1.640765070915222168e-01 -3.275619149208068848e-01 1.454118341207504272e-01 -1.960018575191497803e-01 -3.361352086067199707e-01 4.309416934847831726e-02 -2.538518011569976807e-01 -2.192405164241790771e-01 -8.085817098617553711e-02 1.437800973653793335e-01 -1.646895259618759155e-01 -6.290518492460250854e-02 2.330465987324714661e-02 -3.325750231742858887e-01 -2.243398278951644897e-01 -7.121382653713226318e-02 -3.299292922019958496e-01 1.702211946249008179e-01 -1.204712465405464172e-01 2.024675756692886353e-01 -4.283124580979347229e-03 7.209509611129760742e-02 -7.745614647865295410e-02 -7.028572261333465576e-02 -3.603510931134223938e-02 -1.768197417259216309e-01 9.916775161400437355e-04 2.620216645300388336e-02 -3.626736626029014587e-02 -1.278099864721298218e-01 -2.657688260078430176e-01 -1.516727060079574585e-01
2.346594333648681641e-01 -2.819337546825408936e-01 -4.376492276787757874e-02 1.366228163242340088e-01 -2.702474128454923630e-03 -2.345439046621322632e-01 3.454010467976331711e-03 -1.044963113963603973e-02 -4.007215052843093872e-02 -3.494397550821304321e-02 -1.364690214395523071e-01 -3.197936713695526123e-02 -1.834733337163925171e-01 -3.559823147952556610e-03 -2.257173210382461548e-01 2.298927679657936096e-02 -4.634155035018920898e-01 1.088126450777053833e-01 2.478969544172286987e-01 1.110722050070762634e-01 -5.132877826690673828e-02 -1.905624121427536011e-01 1.090106293559074402e-01 -4.134254530072212219e-02 -5.035033822059631348e-02 -2.520724833011627197e-01 -3.130781054496765137e-01 -7.181068509817123413e-02 -1.516351997852325439e-01 -1.321991682052612305e-01 -2.851444482803344727e-01 -1.953200995922088623e-01
1.180373728275299072e-01 -3.329899907112121582e-01 4.035463184118270874e-02 -2.094712853431701660e-01 -3.469160497188568115e-01 -9.119591861963272095e-02 -8.793120086193084717e-02 -7.380911707878112793e-02 -1.008601859211921692e-01 -5.920019000768661499e-02 -1.641914248466491699e-01 8.828501403331756592e-02 -7.862691581249237061e-02 -1.502837687730789185e-01 -1.865305900573730469e-01 -1.575359553098678589e-01 -5.057591199874877930e-01 2.099990099668502808e-01 4.052362963557243347e-02 2.052048891782760620e-01 -1.415321379899978638e-01 7.288382202386856079e-02 -1.219603642821311951e-01 5.273963510990142822e-02 3.230122849345207214e-02 -1.054528802633285522e-01 -1.458190828561782837e-01 2.285839021205902100e-01 -1.360254883766174316e-01 -1.758279651403427124e-02 -1.915125399827957153e-01 -1.523580849170684814e-01
7.282487303018569946e-02 7.928793132305145264e-02 1.177222132682800293e-01 -1.539423614740371704e-01 -6.674567610025405884e-02 -1.482879668474197388e-01 -1.145366579294204712e-01 -1.935167796909809113e-02 -4.084810912609100342e-01 1.124513149261474609e-01 2.708059735596179962e-03 -1.006074249744415283e-01 -9.019225835800170898e-02 -1.183362584561109543e-02 -1.240223869681358337e-01 -1.037740558385848999e-01 -1.198400482535362244e-01 -2.927340269088745117e-01 -2.926523610949516296e-02 3.237631022930145264e-01 2.264263667166233063e-02 1.673219352960586548e-01 -1.411389410495758057e-01 5.137841776013374329e-02 -1.528183966875076294e-01 -5.257510393857955933e-02 9.822970628738403320e-02 -1.112250238656997681e-01 3.319538831710815430e-01 -4.115333259105682373e-01 -2.802900969982147217e-01 -1.542816162109375000e-01
1.716117560863494873e-02 -2.842133939266204834e-01 -1.412849128246307373e-01 -1.372170895338058472e-01 -3.232235312461853027e-01 -3.294601738452911377e-01 -1.792017370462417603e-01 -1.687894016504287720e-01 -1.319956183433532715e-01 -1.530943717807531357e-02 2.004217207431793213e-01 -3.072640672326087952e-02 2.253042533993721008e-02 9.655547142028808594e-02 -2.736644074320793152e-02 -1.526892744004726410e-02 -1.143549233675003052e-01 -1.931251734495162964e-01 -2.311185374855995178e-02 2.469204217195510864e-01 -2.163062617182731628e-02 -5.760619044303894043e-02 2.824013233184814453e-01 8.772227913141250610e-02 -2.810818850994110107e-01 -1.499884277582168579e-01 -2.841408848762512207e-01 -2.034862758591771126e-03 -3.795733451843261719e-01 4.582208767533302307e-02 -6.844358146190643311e-02 2.684317342936992645e-02
5.971354618668556213e-02 -1.035868078470230103e-01 3.307777643203735352e-02 4.648076836019754410e-03 1.010407060384750366e-01 -9.411290287971496582e-02 -2.718104124069213867e-01 -1.629523485898971558e-01 -2.168596722185611725e-02 1.887307502329349518e-02 3.637247160077095032e-02 2.679634094238281250e-02 -3.310458958148956299e-01 1.164662316441535950e-01 1.539391875267028809e-01 -1.885792911052703857e-01 -3.689528107643127441e-01 2.040830068290233612e-02 -1.161623075604438782e-01 2.880090661346912384e-02 -8.489658683538436890e-02 -1.167944818735122681e-01 -8.495206385850906372e-02 -8.361735939979553223e-02 -4.157151281833648682e-01 -1.374213248491287231e-01 -3.183792531490325928e-01 -1.506825983524322510e-01 -2.361467629671096802e-01 -2.948818206787109375e-01 -1.061237156391143799e-01 -1.553212255239486694e-01
-5.395194143056869507e-02 -7.798358798027038574e-02 -4.711954668164253235e-02 -5.200714617967605591e-02 6.340099871158599854e-02 -6.101430207490921021e-02 -2.723743617534637451e-01 6.950335204601287842e-02 9.730343520641326904e-02 -9.047291427850723267e-02 7.938168197870254517e-02 -2.532911300659179688e-01 -3.953237235546112061e-01 -6.327886134386062622e-02 1.971551477909088135e-01 1.396518498659133911e-01 -3.735100328922271729e-01 -2.791824042797088623e-01 -8.030585199594497681e-02 2.880747020244598389e-01 6.593544781208038330e-02 -2.682738564908504486e-02 -1.172113940119743347e-01 -2.021543085575103760e-01 -3.597964048385620117e-01 6.793226301670074463e-02 -1.258511841297149658e-01 -1.557620316743850708e-01 -5.707827582955360413e-02 -1.719112843275070190e-01 -1.113675385713577271e-01 -8.129751682281494141e-02
1.752549558877944946e-01 -3.793433308601379395e-01 2.578513510525226593e-02 -1.719013303518295288e-01 7.746054977178573608e-02 -1.300476789474487305e-01 -6.214017793536186218e-02 -2.609103918075561523e-01 -1.931774169206619263e-01 7.016035169363021851e-02 2.507612667977809906e-02 -1.666521281003952026e-01 -1.416040360927581787e-01 -1.131389215588569641e-01 9.971950948238372803e-02 2.322051525115966797e-01 -3.734740018844604492e-01 -8.773670345544815063e-02 2.272993177175521851e-01 2.977792024612426758e-01 -2.514235079288482666e-01 -1.648957133293151855e-01 -4.814974591135978699e-02 7.086057960987091064e-02 -1.956005543470382690e-01 -1.896726712584495544e-02 -6.997030228376388550e-02 1.332737803459167480e-01 -3.851758316159248352e-02 -1.186733469367027283e-01 1.520138680934906006e-01 -2.185174822807312012e-01
2.037857472896575928e-01 -1.482863575220108032e-01 -1.849021762609481812e-01 -8.623786270618438721e-03 -2.169377356767654419e-02 -1.024725139141082764e-01 -2.004704624414443970e-02 -4.471106454730033875e-02 -3.433295786380767822e-01 1.206408366560935974e-01 1.243807971477508545e-01 -1.363919824361801147e-01 -6.167411431670188904e-02 8.594658225774765015e-02 -1.957435756921768188e-01 -2.253832817077636719e-01 -2.681663632392883301e-01 -1.442999299615621567e-02 -1.061383560299873352e-01 1.424285918474197388e-01 -5.464506801217794418e-03 -2.602832317352294922e-01 2.059957385063171387e-01 2.527262866497039795e-01 -1.952247470617294312e-01 1.323124915361404419e-01 -2.897341549396514893e-01 9.784361720085144043e-02 -3.195881843566894531e-01 -2.447551232762634754e-04 -3.043591678142547607e-01 -1.939722523093223572e-02
-7.833988219499588013e-02 -4.308315813541412354e-01 -7.780008949339389801e-03 -2.609081268310546875e-01 -2.891505956649780273e-01 -2.468755841255187988e-01 -4.810058698058128357e-02 -4.002328217029571533e-02 8.221089094877243042e-02 7.209756970405578613e-02 4.416940733790397644e-02 8.694528788328170776e-02 -1.423355191946029663e-01 -1.063762605190277100e-01 -1.826846450567245483e-01 2.546596527099609375e-02 -1.372922509908676147e-01 -2.951900288462638855e-02 1.384914666414260864e-01 2.765187025070190430e-01 2.805720642209053040e-02 6.426503881812095642e-03 -5.591697059571743011e-03 2.025257200002670288e-01 -1.544727981090545654e-01 -1.051063388586044312e-01 1.891433894634246826e-01 -1.074114441871643066e-02 6.835293490439653397e-03 -1.705435067415237427e-01 -6.187416240572929382e-02 -4.935363233089447021e-01
-3.510977700352668762e-02 -2.898945808410644531e-01 -1.335430294275283813e-01 -1.463947743177413940e-01 -3.031708598136901855e-01 4.115471616387367249e-02 -1.466163247823715210e-01 -1.258934587240219116e-01 -1.539748311042785645e-01 -2.043507248163223267e-02 4.936242103576660156e-02 5.312127247452735901e-02 -4.280580580234527588e-01 -2.140294909477233887e-01 -1.158596351742744446e-01 -2.200333625078201294e-01 -2.441050559282302856e-01 2.188820093870162964e-01 2.021748870611190796e-01 1.529679000377655029e-01 1.312655359506607056e-01 -2.445922791957855225e-01 -3.038126043975353241e-02 6.035382300615310669e-02 -1.007911339402198792e-01 -1.888281852006912231e-02 1.491269916296005249e-01 -2.446108758449554443e-01 9.099192917346954346e-02 -1.429272145032882690e-01 -2.062783092260360718e-01 -8.370899409055709839e-02
1.742668300867080688e-01 1.106349453330039978e-01 7.338741421699523926e-02 6.263930350542068481e-02 -2.089079618453979492e-01 6.795212626457214355e-02 -6.994131207466125488e-02 -1.909307986497879028e-01 -8.199499547481536865e-02 8.380046486854553223e-02 2.633339464664459229e-01 -1.009495258331298828e-01 -3.317478597164154053e-01 -8.943844586610794067e-03 -8.043545484542846680e-02 1.013125032186508179e-01 -4.607723653316497803e-01 -2.182447910308837891e-01 -6.250609457492828369e-02 1.987280994653701782e-01 -2.130264192819595337e-01 -1.363443955779075623e-02 -2.098189741373062134e-01 -2.047715708613395691e-02 -3.642280101776123047e-01 2.078580437228083611e-03 -2.341793328523635864e-01 -1.169008463621139526e-01 -1.297651082277297974e-01 -1.374092549085617065e-01 4.088281095027923584e-02 -8.004989475011825562e-02
-4.504555836319923401e-02 -2.904249131679534912e-01 2.570590563118457794e-02 -3.100605309009552002e-01 -1.570720821619033813e-01 -1.631123572587966919e-02 -1.148317083716392517e-01 -1.110645309090614319e-01 -7.323727011680603027e-02 -1.368777006864547729e-01 2.575161494314670563e-02 9.248349815607070923e-02 -2.837608158588409424e-01 -1.519141644239425659e-01 -1.544157266616821289e-01 -9.509801119565963745e-02 -5.283582955598831177e-02 -2.029818892478942871e-01 -2.803132496774196625e-02 3.179143369197845459e-01 -1.165325567126274109e-01 -2.222346514463424683e-01 1.046967133879661560e-01 2.847075164318084717e-01 -3.793386816978454590e-01 -8.311242610216140747e-02 7.642733305692672729e-02 -2.097203880548477173e-01 8.783565834164619446e-03 -2.996426522731781006e-01 -6.233955547213554382e-02 -3.674924746155738831e-02
3.242572546005249023e-01 -1.930558234453201294e-01 -1.170189604163169861e-01 1.150407567620277405e-01 -7.386667281389236450e-02 1.231405884027481079e-01 -4.300931096076965332e-01 -2.230619639158248901e-02 -6.148291379213333130e-02 3.008572161197662354e-01 1.545157730579376221e-01 6.264585256576538086e-02 1.577817089855670929e-02 -7.872606068849563599e-02 7.340757548809051514e-02 -7.902915030717849731e-02 -1.059251651167869568e-01 -5.109056830406188965e-02 7.924953848123550415e-02 1.829383224248886108e-01 1.954334527254104614e-01 1.839363723993301392e-01 -4.611076787114143372e-03 2.361123263835906982e-02 2.154581714421510696e-03 1.819854676723480225e-01 -1.644241958856582642e-01 5.855606496334075928e-02 2.809355556964874268e-01 -3.498507738113403320e-01 -2.836932539939880371e-01 -1.131935119628906250e-01
-5.634921416640281677e-02 -2.083161920309066772e-01 -1.228852123022079468e-01 1.237625330686569214e-01 4.984854906797409058e-02 -1.315963566303253174e-01 -2.328267991542816162e-01 -2.998387813568115234e-01 -2.285625785589218140e-01 2.919568419456481934e-01 -2.808841168880462646e-01 6.969917099922895432e-03 -1.176241785287857056e-01 -5.720911175012588501e-02 8.271859027445316315e-03 1.688656955957412720e-01 -2.742806971073150635e-01 -1.205788403749465942e-01 1.880234479904174805e-01 1.827159523963928223e-01 1.805008351802825928e-01 -3.960377350449562073e-02 -2.187031507492065430e-01 2.047491669654846191e-01 -2.278717458248138428e-01 -1.108783483505249023e-01 1.142496690154075623e-01 -6.895281374454498291e-02 6.040581315755844116e-02 -4.039677977561950684e-02 -2.988671958446502686e-01 -1.947865039110183716e-01
1.195939853787422180e-01 -1.569347679615020752e-01 -4.969854280352592468e-02 -2.817164547741413116e-02 1.560812741518020630e-01 -7.812285423278808594e-02 -3.374149277806282043e-02 -7.692776620388031006e-02 -1.958048203960061073e-03 -2.451028823852539062e-01 2.353237122297286987e-01 -7.512532174587249756e-02 -2.828757166862487793e-01 -2.365829944610595703e-01 1.037573143839836121e-01 -3.538298979401588440e-02 -5.328884720802307129e-01 -1.205540224909782410e-01 -1.863237172365188599e-01 1.175227090716362000e-01 -4.446414858102798462e-02 -1.050091609358787537e-01 1.047727987170219421e-01 -5.619351193308830261e-02 -2.932382225990295410e-01 3.110194765031337738e-02 -2.854594290256500244e-01 -3.147872984409332275e-01 7.163041830062866211e-02 -4.147381335496902466e-02 2.418855391442775726e-02 -4.511567205190658569e-02
2.911438941955566406e-01 -3.865399956703186035e-01 -4.191026836633682251e-02 4.216192290186882019e-02 8.321630954742431641e-02 -2.213066369295120239e-01 -1.807405799627304077e-02 -1.201815828680992126e-01 -1.050596125423908234e-02 1.731045842170715332e-01 -2.224598079919815063e-01 -6.973971426486968994e-02 5.777286738157272339e-02 -1.428363472223281860e-01 -2.144640237092971802e-01 1.300088912248611450e-01 -1.916387230157852173e-01 -6.094732135534286499e-02 4.501428455114364624e-02 3.502292037010192871e-01 -1.052759066224098206e-01 9.140451997518539429e-02 -5.417599529027938843e-02 1.666308641433715820e-01 -2.960157096385955811e-01 9.098519384860992432e-02 2.153950557112693787e-02 -3.195623755455017090e-01 1.650329977273941040e-01 -7.739762961864471436e-02 -2.527307868003845215e-01 -9.848515689373016357e-02
-5.916289053857326508e-03 -2.382628917694091797e-01 -2.571625821292400360e-02 6.712174415588378906e-02 -1.054205074906349182e-01 -1.673453450202941895e-01 -1.223972439765930176e-01 4.294461011886596680e-02 -2.338525801897048950e-01 -2.108612507581710815e-01 -6.963742524385452271e-02 -2.871103882789611816e-01 -2.728020846843719482e-01 1.939907073974609375e-01 1.295528281480073929e-02 3.752029687166213989e-02 -2.121637314558029175e-01 -4.266645312309265137e-01 -7.361424714326858521e-02 9.296824783086776733e-02 1.258787233382463455e-02 1.955404728651046753e-01 3.627780452370643616e-02 1.635462045669555664e-01 -2.725950777530670166e-01 -3.260828554630279541e-01 -1.141880080103874207e-01 5.126755684614181519e-02 -1.760270744562149048e-01 -1.201435253024101257e-01 -1.716918498277664185e-01 5.697337910532951355e-02
7.391015440225601196e-02 -1.634487211704254150e-01 1.084782257676124573e-01 -9.823136776685714722e-02 4.647238180041313171e-02 9.292661398649215698e-02 -4.168043136596679688e-01 7.660757750272750854e-02 -2.653915882110595703e-01 1.033160090446472168e-01 2.843611240386962891e-01 -3.478286555036902428e-03 -2.002687305212020874e-01 -9.166733920574188232e-02 -1.373804658651351929e-01 -2.311137169599533081e-01 -2.524480521678924561e-01 1.730446703732013702e-02 -9.555713087320327759e-02 2.958683073520660400e-01 2.470926195383071899e-01 1.966346502304077148e-01 -7.516958564519882202e-02 1.819778978824615479e-01 -1.498035788536071777e-01 1.852196305990219116e-01 -9.938146919012069702e-03 -7.914321869611740112e-02 -4.691099002957344055e-02 -1.176112145185470581e-01 -3.075097501277923584e-01 -1.864209957420825958e-02
2.675464153289794922e-01 -2.141745090484619141e-01 -1.325194090604782104e-01 -1.004433725029230118e-02 4.739400744438171387e-02 -1.371950954198837280e-01 -2.737071812152862549e-01 -2.225086539983749390e-01 -7.320508360862731934e-02 6.697988510131835938e-02 1.119865924119949341e-01 -1.421972550451755524e-02 -3.534759581089019775e-01 3.987617790699005127e-02 1.894286274909973145e-01 -1.093355659395456314e-02 -2.106365710496902466e-01 -3.268482163548469543e-02 1.153735294938087463e-01 -1.176250912249088287e-02 -4.029969871044158936e-02 2.954656071960926056e-02 3.564918786287307739e-02 -6.162499636411666870e-02 -3.445800840854644775e-01 -2.361694723367691040e-01 -2.985391914844512939e-01 8.187817782163619995e-02 -3.004057109355926514e-01 -2.838019132614135742e-01 -2.883943542838096619e-02 -1.607918739318847656e-01
7.416264712810516357e-02 -1.540531218051910400e-01 9.903483092784881592e-02 5.360005795955657959e-02 -6.920473277568817139e-02 7.759071141481399536e-02 -7.605856657028198242e-02 -3.158982992172241211e-01 -2.351737171411514282e-01 3.080726265907287598e-01 1.443682461977005005e-01 -5.938619747757911682e-02 -1.929869651794433594e-01 -1.331243216991424561e-01 -1.750560998916625977e-01 -7.574697583913803101e-02 -2.574366629123687744e-01 -9.314744174480438232e-02 1.420376747846603394e-01 2.216152697801589966e-01 2.984565496444702148e-01 -8.062724024057388306e-02 -9.056632407009601593e-04 -1.217071339488029480e-01 -1.571260094642639160e-01 4.637271165847778320e-02 1.540964394807815552e-01 -5.610159784555435181e-02 5.068489313125610352e-01 -9.172112494707107544e-02 -1.253842469304800034e-02 -4.406007379293441772e-02
-4.132214933633804321e-02 -4.188939034938812256e-01 -2.770086228847503662e-01 -2.202727496623992920e-01 -2.531952261924743652e-01 -6.044522672891616821e-02 -1.206962317228317261e-01 -2.103162407875061035e-01 -1.642509996891021729e-01 3.187908828258514404e-01 1.479713916778564453e-01 2.470236644148826599e-02 -2.379159182310104370e-01 -1.831494420766830444e-01 -1.217950284481048584e-01 -1.963947564363479614e-01 -2.784958779811859131e-01 1.487723439931869507e-01 8.794055879116058350e-02 -9.180549532175064087e-02 1.788324862718582153e-01 -1.134776175022125244e-01 1.784951090812683105e-01 -8.280125260353088379e-02 -6.721981614828109741e-02 -6.900607794523239136e-02 6.630821526050567627e-02 1.133574247360229492e-01 -8.595575392246246338e-02 -5.164575204253196716e-02 -2.003140598535537720e-01 1.421395316720008850e-02
3.518196195363998413e-02 -8.733990043401718140e-02 1.301266625523567200e-02 1.893078349530696869e-02 -1.386482566595077515e-01 1.881753653287887573e-02 -3.585874736309051514e-01 -1.985036134719848633e-01 2.060456424951553345e-01 8.094330877065658569e-02 2.498751729726791382e-01 -2.513563036918640137e-01 4.315071925520896912e-02 -1.009576171636581421e-01 3.741946443915367126e-02 -1.008396446704864502e-01 -4.417881667613983154e-01 -1.543982475996017456e-01 -3.423622623085975647e-02 -3.936573490500450134e-02 2.714855074882507324e-01 1.497271806001663208e-01 2.753268182277679443e-01 2.454179972410202026e-01 -6.567207723855972290e-02 -1.092935055494308472e-01 -1.865481734275817871e-01 1.329592764377593994e-01 1.040564775466918945e-01 -1.973547339439392090e-01 1.410951614379882812e-01 -1.117007061839103699e-01
-1.196788996458053589e-02 -2.494728714227676392e-01 -2.804544568061828613e-01 1.815765947103500366e-01 -5.315265804529190063e-02 6.405917555093765259e-02 -3.189512789249420166e-01 -3.861756324768066406e-01 -6.728478521108627319e-02 1.325069963932037354e-01 1.555745750665664673e-01 -1.431909203529357910e-02 5.364943668246269226e-02 2.147350832819938660e-02 -3.948055952787399292e-02 -1.460847705602645874e-01 3.145719319581985474e-02 2.458059601485729218e-02 -5.516831763088703156e-03 4.346903413534164429e-02 -3.847987651824951172e-01 3.431928902864456177e-02 1.166057512164115906e-01 1.711716651916503906e-01 -1.606683433055877686e-01 2.288591563701629639e-01 -2.072494626045227051e-01 -7.525297254323959351e-02 1.111713051795959473e-01 -3.315288424491882324e-01 -2.239082902669906616e-01 -2.454738691449165344e-02
2.060822248458862305e-01 -1.966199129819869995e-01 -8.564263582229614258e-02 1.405588537454605103e-01 -1.903962641954421997e-01 -6.494523584842681885e-02 -3.247479498386383057e-01 -5.207739770412445068e-02 -2.315582782030105591e-01 1.488718092441558838e-01 5.447822809219360352e-02 -3.155156224966049194e-02 -1.771939098834991455e-01 -1.847338825464248657e-01 -2.691619992256164551e-01 8.270937204360961914e-02 -1.322376132011413574e-01 -3.137953281402587891e-01 -3.086711093783378601e-02 -1.297132968902587891e-01 5.097975954413414001e-02 7.743767648935317993e-02 2.380151003599166870e-01 2.197354659438133240e-02 -2.030370086431503296e-01 1.844059526920318604e-01 3.001670539379119873e-01 -2.332980930805206299e-01 -1.805493235588073730e-01 -2.432475388050079346e-01 -8.622013777494430542e-02 1.254828087985515594e-02
1.241025775671005249e-01 -2.190491557121276855e-01 -1.560827344655990601e-02 -2.210320085287094116e-01 5.395584180951118469e-02 -1.588307172060012817e-01 -2.051565349102020264e-01 -1.547473520040512085e-01 -1.617803573608398438e-01 1.041608601808547974e-01 2.003897726535797119e-01 2.418020814657211304e-01 -1.676124893128871918e-02 3.169470652937889099e-02 -1.453719288110733032e-01 -2.339179366827011108e-01 -3.145399689674377441e-01 1.921275071799755096e-02 -8.070905506610870361e-02 2.192872613668441772e-01 3.891781270503997803e-01 2.160226702690124512e-01 1.709112823009490967e-01 1.812567412853240967e-01 -7.745601236820220947e-02 5.382387340068817139e-02 7.441061548888683319e-03 -1.275733858346939087e-01 9.299232065677642822e-02 4.804640263319015503e-02 -3.141979873180389404e-01 -1.776553690433502197e-01
6.109895184636116028e-02 -5.863835662603378296e-02 -1.013635173439979553e-01 -1.634431183338165283e-01 -1.188608556985855103e-01 -2.837836146354675293e-01 -7.513352483510971069e-02 1.040712371468544006e-02 -2.281948626041412354e-01 1.050020903348922729e-01 9.355556219816207886e-02 -1.910139322280883789e-01 -3.339245021343231201e-01 -4.524397104978561401e-02 9.832983464002609253e-02 5.398757010698318481e-02 -3.136745989322662354e-01 -2.387252599000930786e-01 -6.953607499599456787e-02 2.002440989017486572e-01 -1.284078694880008698e-02 1.031895130872726440e-01 4.168913513422012329e-02 2.155172228813171387e-01 3.859774768352508545e-02 3.156034974381327629e-03 -8.452853560447692871e-02 -1.012501567602157593e-01 -3.042797148227691650e-01 -3.676563203334808350e-01 -1.441859006881713867e-01 -3.069137632846832275e-01
1.576117426156997681e-01 -1.953181028366088867e-01 -1.365524977445602417e-01 2.471492625772953033e-02 -2.112971842288970947e-01 -2.738587372004985809e-02 7.730858772993087769e-02 2.324603311717510223e-02 -3.513068258762359619e-01 1.710989326238632202e-02 3.451053798198699951e-01 -2.122768610715866089e-01 -3.472025990486145020e-01 2.621836662292480469e-01 -6.280563771724700928e-02 -1.145104095339775085e-01 -1.179227307438850403e-01 -1.556505560874938965e-01 6.340348720550537109e-02 3.295766413211822510e-01 1.275113224983215332e-01 -6.851616501808166504e-02 -1.599910706281661987e-01 1.355754286050796509e-01 -2.760711908340454102e-01 -7.240758836269378662e-02 7.211367785930633545e-02 9.198641404509544373e-03 -7.082692533731460571e-02 -4.633970186114311218e-02 -1.440754085779190063e-01 -2.031088173389434814e-01
9.228610992431640625e-02 -3.475737571716308594e-01 -6.137467175722122192e-02 1.403762102127075195e-01 -1.621071845293045044e-01 3.629716858267784119e-02 -1.968054473400115967e-01 -1.362348943948745728e-01 -5.492742732167243958e-02 4.064473882317543030e-02 2.116578519344329834e-01 1.094783097505569458e-01 -8.638993650674819946e-02 -1.395957320928573608e-01 1.724890619516372681e-01 1.292577683925628662e-01 -2.371887713670730591e-01 -2.321123927831649780e-01 1.446644216775894165e-01 3.244849145412445068e-01 1.922252327203750610e-01 -2.894078195095062256e-02 1.192648634314537048e-01 1.170129049569368362e-02 -3.989032804965972900e-01 -2.092139273881912231e-01 -2.043049037456512451e-01 -1.236694231629371643e-01 -2.075133621692657471e-01 3.954679518938064575e-02 3.047056309878826141e-02 1.829368174076080322e-01
1.988805234432220459e-01 -1.255776286125183105e-01 -2.573371827602386475e-01 1.055904775857925415e-01 -1.413131654262542725e-01 1.201591491699218750e-01 -3.619995117187500000e-01 -3.045448660850524902e-01 1.778068691492080688e-01 9.434115141630172729e-02 1.389097124338150024e-01 -1.493486315011978149e-01 3.165496885776519775e-02 1.216361969709396362e-01 1.576659083366394043e-01 -8.849443495273590088e-02 -1.570423096418380737e-01 -1.387422382831573486e-01 -4.000444337725639343e-02 2.652772068977355957e-01 -1.473288834095001221e-01 -7.596869021654129028e-02 3.014701604843139648e-01 -2.696166560053825378e-02 -3.284594044089317322e-02 -1.483193598687648773e-02 -1.382495462894439697e-01 2.119790017604827881e-01 3.333626091480255127e-01 -2.373882085084915161e-01 -6.522313505411148071e-02 8.028390258550643921e-02
3.264539241790771484e-01 -3.231118321418762207e-01 6.139568611979484558e-02 6.940062344074249268e-02 -1.361285895109176636e-01 5.887782201170921326e-02 -1.389110684394836426e-01 -2.298722863197326660e-01 8.380818367004394531e-02 -1.316625028848648071e-01 -5.445874482393264771e-02 -5.024316534399986267e-02 -2.680941522121429443e-01 1.305404305458068848e-01 1.467877626419067383e-01 -1.648028381168842316e-02 -3.753430843353271484e-01 3.642522916197776794e-02 -5.151438340544700623e-02 -1.886707246303558350e-01 9.963104873895645142e-02 -2.268285453319549561e-01 1.167754270136356354e-02 1.789830438792705536e-02 -1.930364519357681274e-01 8.486873656511306763e-02 1.185292974114418030e-01 1.114870607852935791e-01 3.235413730144500732e-01 -1.146652698516845703e-01 -1.966929435729980469e-01 -2.756257057189941406e-01
2.805238366127014160e-01 -1.881605237722396851e-01 2.149568200111389160e-01 3.043928369879722595e-02 -2.400839477777481079e-01 -2.304444462060928345e-02 -8.204588666558265686e-03 -2.581100463867187500e-01 -1.508468687534332275e-01 -1.029366552829742432e-01 1.117190197110176086e-01 -1.059731692075729370e-01 -2.348722070455551147e-01 -9.492362290620803833e-02 1.935045421123504639e-01 -1.268399059772491455e-01 -2.681618034839630127e-01 -1.350923031568527222e-01 -4.477722942829132080e-01 -3.869344666600227356e-02 7.599460333585739136e-02 -9.196633100509643555e-02 -1.305343955755233765e-01 2.071915864944458008e-01 -3.140461146831512451e-01 1.364426612854003906e-01 -8.837860822677612305e-02 -1.595818996429443359e-01 -2.586670219898223877e-02 -5.796479433774948120e-02 -1.029966026544570923e-01 8.732138574123382568e-02
-9.997728466987609863e-02 -3.723890781402587891e-01 6.706210970878601074e-02 3.545266389846801758e-02 -3.686571866273880005e-02 -6.376352161169052124e-02 -2.697120904922485352e-01 -1.762925386428833008e-01 -8.603449910879135132e-02 1.796469986438751221e-01 -1.096303015947341919e-02 -4.190908968448638916e-01 -2.731236442923545837e-02 -5.418946221470832825e-02 -1.609700620174407959e-01 -9.006159752607345581e-02 -3.456524312496185303e-01 -1.063461825251579285e-01 -5.651733279228210449e-02 -1.204504966735839844e-01 1.336049940437078476e-02 4.320902749896049500e-02 2.355535514652729034e-02 2.700726091861724854e-01 -5.938914045691490173e-02 3.994801640510559082e-02 -3.878318071365356445e-01 -1.688127964735031128e-02 9.996590763330459595e-02 -2.997174859046936035e-01 5.807668343186378479e-02 1.206777337938547134e-02
2.241045981645584106e-01 -1.758050471544265747e-01 -7.498532533645629883e-02 5.818090960383415222e-02 -1.246701329946517944e-01 -1.890172362327575684e-01 -1.639536470174789429e-01 2.321924865245819092e-01 -2.087021917104721069e-01 -1.726723760366439819e-01 1.877430677413940430e-01 -9.923473000526428223e-02 -2.123661041259765625e-01 4.274240881204605103e-02 -3.365915417671203613e-01 8.898727595806121826e-03 -3.346461951732635498e-01 1.452153474092483521e-01 -1.079162210226058960e-02 -7.589399069547653198e-02 2.587166614830493927e-02 -9.070415049791336060e-02 -8.745204657316207886e-02 7.125562988221645355e-03 -4.337742626667022705e-01 1.683661900460720062e-02 1.955008134245872498e-02 -2.880568616092205048e-03 -7.280281279236078262e-03 -2.036719471216201782e-01 -2.965625524520874023e-01 -1.586343646049499512e-01
-3.627011924982070923e-02 -3.478406667709350586e-01 -1.194716542959213257e-01 -3.413240015506744385e-01 3.372474759817123413e-02 -1.794799864292144775e-01 -2.232646495103836060e-01 -1.953257434070110321e-02 6.436786055564880371e-02 5.033555254340171814e-02 1.315435022115707397e-01 -9.859439916908740997e-03 -5.484931543469429016e-02 -3.120499551296234131e-01 5.946399644017219543e-02 -1.393670886754989624e-01 -1.637063473463058472e-01 -1.146984621882438660e-01 -1.629746407270431519e-01 7.275137305259704590e-02 -3.429127037525177002e-01 -5.856907367706298828e-02 6.386647373437881470e-02 -7.674894295632839203e-03 -3.013302087783813477e-01 -1.185021083801984787e-02 -4.707307368516921997e-02 -5.504325032234191895e-02 2.420255914330482483e-02 -6.745511293411254883e-02 -4.289354383945465088e-01 1.834188699722290039e-01
7.550540566444396973e-02 -3.038226068019866943e-01 9.548384696245193481e-02 -9.122566878795623779e-02 -2.123382091522216797e-01 6.515604257583618164e-02 -3.184891343116760254e-01 -2.784378528594970703e-01 -1.052021756768226624e-01 1.222617737948894501e-02 -2.286237478256225586e-02 9.849455952644348145e-02 -7.175766676664352417e-02 6.286923587322235107e-02 7.810804247856140137e-02 -1.520996242761611938e-01 -5.502716302871704102e-01 1.582837253808975220e-01 -2.172061353921890259e-01 -1.547895967960357666e-01 -1.135584861040115356e-01 7.962517440319061279e-02 -7.394248247146606445e-02 7.592806220054626465e-02 -1.037699356675148010e-01 -3.847645968198776245e-02 2.099055498838424683e-01 -3.075109720230102539e-01 -4.540191590785980225e-02 -8.874823898077011108e-02 2.507146447896957397e-02 -7.470408082008361816e-02
6.934659183025360107e-02 -2.654434442520141602e-01 8.862502127885818481e-02 -5.276995152235031128e-02 -2.708410620689392090e-01 1.635300666093826294e-01 -1.049120873212814331e-01 -5.024981871247291565e-02 -2.218101471662521362e-01 -2.961440198123455048e-02 -9.367868304252624512e-02 -1.208787560462951660e-01 -3.779014348983764648e-01 -2.170315533876419067e-01 -7.339201867580413818e-02 -1.105786710977554321e-01 -1.019693613052368164e-01 -3.627804517745971680e-01 -3.037062585353851318e-01 -2.843778766691684723e-02 -2.152771204710006714e-01 -1.184295788407325745e-01 -1.603441834449768066e-01 1.864346265792846680e-01 -2.501460015773773193e-01 1.472733169794082642e-01 -1.271269023418426514e-01 8.745093643665313721e-02 -1.438829954713582993e-02 1.618792011868208647e-04 -1.392191797494888306e-01 -1.895286142826080322e-01
1.327800452709197998e-01 -1.752588748931884766e-01 -1.823087930679321289e-01 -2.391013354063034058e-01 -5.523678660392761230e-01 2.677949517965316772e-02 -2.100127935409545898e-01 1.027589105069637299e-02 -1.583692966960370541e-03 -4.932861402630805969e-02 7.893186807632446289e-02 1.150159463286399841e-01 -7.397224754095077515e-02 -1.220919266343116760e-01 1.636039838194847107e-02 -1.507338583469390869e-01 -1.883099973201751709e-01 -7.722747325897216797e-02 2.160862088203430176e-01 1.775270998477935791e-01 1.592362672090530396e-01 -1.371641010046005249e-01 5.363919585943222046e-02 -4.589385911822319031e-02 -1.942309588193893433e-01 2.415764927864074707e-01 1.350529938936233521e-01 -1.615196168422698975e-01 8.024863898754119873e-02 -1.337779015302658081e-01 -3.319680690765380859e-01 4.699498787522315979e-02
3.665551841259002686e-01 -1.909737437963485718e-01 -4.430047422647476196e-02 7.229962944984436035e-02 -2.527934312820434570e-01 3.261491656303405762e-01 -3.388101160526275635e-01 -8.107274770736694336e-02 -1.206738352775573730e-01 -1.100438237190246582e-01 2.805652916431427002e-01 1.414970159530639648e-01 -4.212643206119537354e-02 1.591550111770629883e-01 -1.175698041915893555e-01 -1.273366212844848633e-01 -3.292647898197174072e-01 -1.259287446737289429e-01 -1.985936313867568970e-01 1.974060833454132080e-01 -8.236624300479888916e-02 1.534065604209899902e-01 1.788780838251113892e-01 -9.863485395908355713e-02 -1.714900583028793335e-01 1.115791797637939453e-01 1.261235475540161133e-01 -5.662791430950164795e-02 6.607788056135177612e-02 6.050231680274009705e-02 -3.588505089282989502e-02 5.261516571044921875e-02
2.141961157321929932e-01 -2.216402888298034668e-01 -1.033297367393970490e-02 2.218922674655914307e-01 -3.893636763095855713e-01 -7.817907631397247314e-02 -1.900601200759410858e-02 -1.204472258687019348e-01 5.032686516642570496e-02 1.519961357116699219e-01 1.091081574559211731e-01 1.462091598659753799e-02 -9.220650047063827515e-02 -7.239695638418197632e-02 -2.761573493480682373e-01 -2.018019929528236389e-02 -3.305292725563049316e-01 -1.544899791479110718e-01 -1.751010566949844360e-01 -1.759166270494461060e-01 -1.714682579040527344e-01 -4.884527530521154404e-03 -1.727568209171295166e-01 1.745797842741012573e-01 -1.690826863050460815e-01 -1.047808155417442322e-01 3.080588579177856445e-01 -1.898069083690643311e-01 2.524236403405666351e-02 -2.096651494503021240e-01 -2.344857007265090942e-01 1.879915222525596619e-02
5.711662024259567261e-02 -1.161880865693092346e-01 -5.394510179758071899e-02 -1.730445623397827148e-01 -7.325163483619689941e-02 -8.020525425672531128e-02 -3.023596405982971191e-01 1.398209203034639359e-02 -1.629243046045303345e-01 2.921027839183807373e-01 1.814191043376922607e-01 9.883996099233627319e-02 -1.099246554076671600e-02 1.572998315095901489e-01 -1.955240070819854736e-01 -1.374257057905197144e-01 -9.019432216882705688e-02 5.187354236841201782e-02 -2.442281097173690796e-01 1.668782383203506470e-01 2.665497660636901855e-01 1.764948815107345581e-01 1.829438842833042145e-02 2.871202230453491211e-01 -1.921344399452209473e-01 -5.174431204795837402e-02 -7.567706704139709473e-02 -1.936290115118026733e-01 -5.996435880661010742e-02 -2.560796141624450684e-01 -3.684378564357757568e-01 -1.985276043415069580e-01
1.215101853013038635e-01 -1.312377750873565674e-01 -1.724150776863098145e-01 -4.679945483803749084e-02 -1.705421358346939087e-01 4.334699735045433044e-02 -2.477625459432601929e-01 -2.387376874685287476e-01 -1.092327013611793518e-01 8.735341578722000122e-02 3.012654185295104980e-01 -2.244202196598052979e-01 1.370192766189575195e-01 -2.679385840892791748e-01 1.046456173062324524e-01 -7.052113767713308334e-03 -1.430896371603012085e-01 -4.779237508773803711e-02 6.005052849650382996e-02 1.337288618087768555e-01 1.847007125616073608e-01 -1.419929862022399902e-01 1.708727777004241943e-01 7.450017333030700684e-02 -4.055181145668029785e-01 -1.617783308029174805e-01 -3.024204671382904053e-01 -3.262909501791000366e-02 -1.431194841861724854e-01 2.504000067710876465e-02 -2.762800455093383789e-01 1.031628176569938660e-01
9.022381156682968140e-02 -3.546469807624816895e-01 7.803425192832946777e-03 1.681837141513824463e-01 -3.715398013591766357e-01 -3.148806989192962646e-01 -2.011839896440505981e-01 -8.495537936687469482e-02 -3.732676506042480469e-01 -7.324852794408798218e-02 -5.307255312800407410e-02 9.925313293933868408e-03 5.380655452609062195e-02 -2.725696265697479248e-01 1.539396494626998901e-01 -4.002812504768371582e-02 -1.886128485202789307e-01 2.706309258937835693e-01 4.141359031200408936e-02 2.015961855649948120e-01 2.877683937549591064e-02 -1.351035982370376587e-01 -4.676138237118721008e-02 1.498462539166212082e-02 -1.743567287921905518e-01 1.575549542903900146e-01 6.801015138626098633e-02 1.384057998657226562e-01 2.239398658275604248e-02 -1.185321286320686340e-01 -1.581741571426391602e-01 -1.073137149214744568e-01
1.187217459082603455e-01 -3.421792089939117432e-01 -2.380399852991104126e-01 -4.189302772283554077e-02 -5.156234651803970337e-02 -2.390118241310119629e-01 -1.027364563196897507e-02 -2.987265288829803467e-01 8.217611908912658691e-02 2.565509974956512451e-01 -1.549214124679565430e-01 1.051859557628631592e-01 -2.975903749465942383e-01 3.167113661766052246e-02 7.519658654928207397e-02 1.332583129405975342e-01 -1.865034699440002441e-01 -2.751723229885101318e-01 -1.817737817764282227e-01 1.395412385463714600e-01 -9.561334550380706787e-02 -8.144684135913848877e-02 -1.156834363937377930e-01 2.299956977367401123e-01 -1.200589910149574280e-01 -1.937569379806518555e-01 -4.992414638400077820e-02 4.574179276823997498e-02 -1.670944392681121826e-01 -1.922488510608673096e-01 -2.716909646987915039e-01 -1.872635073959827423e-02
-4.569857195019721985e-02 -2.177501320838928223e-01 2.196518518030643463e-02 1.500000804662704468e-02 -2.764441370964050293e-01 -5.960888415575027466e-02 1.234557572752237320e-02 -2.165832072496414185e-01 -3.706190288066864014e-01 2.560933232307434082e-01 1.572910100221633911e-01 -1.733501553535461426e-01 -2.152540385723114014e-01 -1.486355960369110107e-01 1.252581179141998291e-01 7.819670438766479492e-02 -3.668587505817413330e-01 3.725260868668556213e-02 -3.873696550726890564e-02 2.397189438343048096e-01 2.878184318542480469e-01 -2.454296201467514038e-01 7.419320940971374512e-02 -7.920955866575241089e-02 -1.786003857851028442e-01 -2.948196977376937866e-02 1.577670276165008545e-01 6.509348005056381226e-02 1.904201209545135498e-01 9.828510135412216187e-02 -1.302746534347534180e-01 -1.451476756483316422e-02
7.646708190441131592e-02 -2.974112033843994141e-01 4.516367241740226746e-02 -1.910735964775085449e-01 -3.449123203754425049e-01 -1.611230336129665375e-02 -4.714358970522880554e-02 -1.062026768922805786e-01 -2.534880042076110840e-01 -4.654423519968986511e-02 -1.485718041658401489e-01 5.744669213891029358e-02 2.083408460021018982e-02 -3.033170402050018311e-01 -1.873976588249206543e-01 -1.275999844074249268e-01 -4.113768935203552246e-01 1.514932066202163696e-01 7.153037935495376587e-02 1.710417717695236206e-01 -1.627169996500015259e-01 -2.020229026675224304e-02 1.675315387547016144e-02 -1.224705651402473450e-01 -1.888476610183715820e-01 5.468956753611564636e-02 -9.894507378339767456e-02 3.112664818763732910e-01 -8.622126281261444092e-02 -1.407140195369720459e-01 -1.688585728406906128e-01 -1.702846437692642212e-01
1.865518391132354736e-01 -2.188012450933456421e-01 -9.709333628416061401e-02 -2.335375100374221802e-01 -1.612007170915603638e-01 8.717924356460571289e-02 -2.862419486045837402e-01 -1.780584752559661865e-01 -3.514196351170539856e-02 1.695927679538726807e-01 1.838340312242507935e-01 -1.005678623914718628e-01 -5.253698676824569702e-02 -1.793667115271091461e-02 3.347681835293769836e-02 -2.090825885534286499e-01 -2.741968333721160889e-01 7.526360452175140381e-02 -3.187970817089080811e-01 1.315121650695800781e-01 -1.492067873477935791e-01 3.256244063377380371e-01 -3.622012585401535034e-02 5.392326973378658295e-03 -1.874018013477325439e-01 -1.920721232891082764e-01 2.549181878566741943e-01 -1.898849159479141235e-01 -8.382160961627960205e-02 -1.514848917722702026e-01 -2.262060530483722687e-02 -2.266324162483215332e-01
-3.732589259743690491e-02 -1.538700163364410400e-01 1.361139416694641113e-01 -3.136997297406196594e-02 -1.156711876392364502e-01 -3.937195241451263428e-01 -2.894791960716247559e-01 -2.274608016014099121e-01 7.472626119852066040e-02 1.712929159402847290e-01 1.587934345006942749e-01 4.944816231727600098e-02 1.648352295160293579e-01 -6.037052720785140991e-03 -1.640699207782745361e-01 2.801784314215183258e-02 -2.328831404447555542e-01 -2.808826565742492676e-01 1.232216879725456238e-01 3.264638781547546387e-01 4.361759126186370850e-02 -1.372163742780685425e-01 4.894447978585958481e-03 8.744941651821136475e-02 -1.909824013710021973e-01 5.045584589242935181e-02 2.857449650764465332e-01 4.621145874261856079e-02 2.227268666028976440e-01 1.383145339787006378e-02 -1.022228375077247620e-01 -2.600837051868438721e-01
-1.666581183671951294e-01 -2.199611216783523560e-01 1.603982448577880859e-01 -8.373560756444931030e-02 -1.842219084501266479e-01 -2.942327558994293213e-01 -2.447940111160278320e-01 -2.233287543058395386e-01 -4.378551617264747620e-02 -1.411441713571548462e-01 -2.879334427416324615e-02 1.068850234150886536e-01 -1.687870025634765625e-01 -9.734236449003219604e-02 1.553763914853334427e-02 1.835563480854034424e-01 -2.639313936233520508e-01 1.312270015478134155e-01 -2.851157486438751221e-01 9.357289224863052368e-02 -9.314724057912826538e-02 1.060581505298614502e-01 6.456957012414932251e-02 8.413433283567428589e-02 -1.054244637489318848e-01 -7.553568482398986816e-02 -1.381770670413970947e-01 -9.522838145494461060e-02 2.204873561859130859e-01 1.418738253414630890e-02 -4.849574863910675049e-01 -1.331175565719604492e-01
-1.300149969756603241e-02 -2.786716222763061523e-01 -2.326473444700241089e-01 -8.637905120849609375e-02 7.541689556092023849e-03 -4.662609696388244629e-01 -1.412412971258163452e-01 -1.555218100547790527e-01 9.334953129291534424e-02 1.557303965091705322e-01 1.747260242700576782e-02 -3.345190361142158508e-02 -7.255155593156814575e-02 -1.768080443143844604e-01 -5.327691137790679932e-02 -2.485863119363784790e-01 -9.565743058919906616e-02 -8.075195550918579102e-02 1.542829722166061401e-02 2.179874777793884277e-01 -8.998098969459533691e-02 3.010815083980560303e-01 -4.830420017242431641e-02 3.621765226125717163e-02 -3.645214140415191650e-01 7.709810882806777954e-02 -1.027143150568008423e-01 -1.564151793718338013e-01 2.530339658260345459e-01 7.365077733993530273e-02 -2.002846151590347290e-01 -1.192720457911491394e-01
1.230829507112503052e-01 -1.259046345949172974e-01 1.855569928884506226e-01 1.188986748456954956e-01 -1.932163238525390625e-01 7.118394225835800171e-02 -2.633537948131561279e-01 -6.213035807013511658e-02 -1.710967421531677246e-01 -1.775381714105606079e-01 3.205188363790512085e-02 1.238079741597175598e-01 -2.301306277513504028e-01 -1.050842180848121643e-01 -3.023239970207214355e-01 -1.795806176960468292e-02 -5.204834342002868652e-01 -1.618537753820419312e-01 2.155696973204612732e-02 -1.245310306549072266e-01 2.067138254642486572e-01 2.736094035208225250e-02 8.050743490457534790e-02 1.865004748106002808e-01 -1.831893771886825562e-01 1.757433265447616577e-01 1.969515681266784668e-01 -1.143135726451873779e-01 1.889121085405349731e-01 -5.834526941180229187e-02 1.255205869674682617e-01 5.455323681235313416e-02
1.992617994546890259e-01 -2.168065868318080902e-02 -1.613981425762176514e-01 3.286767005920410156e-02 -2.139702588319778442e-01 -7.516372203826904297e-02 -1.462372541427612305e-01 -7.399521023035049438e-02 -5.801118165254592896e-02 -1.427877694368362427e-02 2.214021421968936920e-02 -3.012662231922149658e-01 -2.804005146026611328e-01 -7.384943217039108276e-02 -1.093919426202774048e-01 1.789679378271102905e-01 -4.020685851573944092e-01 -1.821807622909545898e-01 1.631627231836318970e-01 3.423737585544586182e-01 -1.111579984426498413e-01 -2.376881241798400879e-01 2.835779450833797455e-02 -9.329001605510711670e-02 -1.136486753821372986e-01 -3.435186296701431274e-02 1.457583755254745483e-01 -2.687915861606597900e-01 -1.959419846534729004e-01 9.819488972425460815e-02 -1.689562201499938965e-01 -1.740249693393707275e-01
7.355069369077682495e-02 -1.599374562501907349e-01 2.667341232299804688e-01 -2.627685368061065674e-01 -5.646378733217716217e-03 -2.784292213618755341e-02 -1.215139701962471008e-01 -9.959951788187026978e-02 -8.611829578876495361e-02 1.245647966861724854e-01 2.885722219944000244e-01 -4.722726345062255859e-02 -4.835847020149230957e-01 9.977334178984165192e-03 3.223657608032226562e-02 2.579523250460624695e-02 -9.535360336303710938e-02 -8.677168935537338257e-02 -8.425646275281906128e-02 1.337762475013732910e-01 1.146262511610984802e-01 -1.966287642717361450e-01 6.605143845081329346e-02 2.407751679420471191e-01 -3.798541128635406494e-01 1.542266160249710083e-01 -5.216211453080177307e-02 1.417669001966714859e-02 -1.507069077342748642e-02 -3.513829708099365234e-01 -6.285658478736877441e-02 -6.948696076869964600e-02
1.656336896121501923e-02 -7.000076025724411011e-02 -8.505062758922576904e-02 -3.741211816668510437e-02 -7.607842981815338135e-02 -2.294502556324005127e-01 -2.772124949842691422e-03 -2.193719744682312012e-01 -1.314832568168640137e-01 5.662177875638008118e-02 -3.328543389216065407e-03 -1.879641711711883545e-01 -5.232303589582443237e-02 1.873665861785411835e-02 2.360685169696807861e-01 -1.389949582517147064e-02 -1.409699916839599609e-01 -3.163258433341979980e-01 -9.181968122720718384e-02 4.829445481300354004e-01 -2.591155171394348145e-01 1.441356376744806767e-03 -2.255355753004550934e-02 2.206865400075912476e-01 -2.971935272216796875e-01 5.561689287424087524e-02 -1.169951930642127991e-01 5.165080726146697998e-02 1.006286889314651489e-01 -4.576043412089347839e-02 -4.081206917762756348e-01 1.639535464346408844e-02
9.208523482084274292e-02 -8.940313756465911865e-02 -1.505092084407806396e-01 3.342245519161224365e-02 -1.579324454069137573e-01 -2.461913228034973145e-01 -1.299368292093276978e-01 -1.334420144557952881e-01 -2.901482768356800079e-02 -1.385326683521270752e-01 -1.464074105024337769e-01 9.780139476060867310e-02 8.893965184688568115e-02 1.914757192134857178e-01 1.529564261436462402e-01 9.338926523923873901e-03 -4.019757211208343506e-01 -2.652857899665832520e-01 6.322519481182098389e-02 1.785182952880859375e-01 1.565441489219665527e-01 2.120521068572998047e-01 2.310334593057632446e-01 -1.771109253168106079e-01 -2.208825796842575073e-01 1.321362610906362534e-02 -2.604070305824279785e-01 2.770632272586226463e-03 3.658594489097595215e-01 3.544478118419647217e-02 -2.134965360164642334e-01 3.011708520352840424e-02
1.693006455898284912e-01 8.168524503707885742e-02 -2.342680469155311584e-02 5.457099154591560364e-02 5.608062818646430969e-02 3.632571920752525330e-02 -1.892046183347702026e-01 -2.419981360435485840e-01 -1.946166604757308960e-01 -1.069395989179611206e-01 1.955944485962390900e-02 -2.045722603797912598e-01 -3.168078064918518066e-01 -5.730754509568214417e-02 -2.405169606208801270e-01 -1.163719454780220985e-03 -5.282929539680480957e-01 3.470002487301826477e-02 -2.594768106937408447e-01 1.678156405687332153e-01 -1.100865975022315979e-01 -1.655604988336563110e-01 -4.396485537290573120e-02 2.600941359996795654e-01 -1.737014055252075195e-01 -5.051469430327415466e-02 -9.701390564441680908e-02 -1.646036207675933838e-01 -1.630895733833312988e-01 -1.279810070991516113e-01 1.039823740720748901e-01 3.671694919466972351e-02
2.003621011972427368e-01 -3.291070461273193359e-01 -6.738162040710449219e-02 -5.978129804134368896e-02 -2.705091536045074463e-01 1.981255263090133667e-01 -2.023242264986038208e-01 -1.988779604434967041e-01 -1.519140452146530151e-01 1.812590062618255615e-01 1.449534446001052856e-01 2.605563700199127197e-01 -2.342944294214248657e-01 -2.473143162205815315e-03 9.266835451126098633e-02 -1.551138702780008316e-02 -1.325675994157791138e-01 -1.142929494380950928e-01 1.190263256430625916e-01 1.539852619171142578e-01 2.705170214176177979e-01 -2.213480025529861450e-01 -2.591544948518276215e-02 -7.430700212717056274e-02 -3.633532226085662842e-01 1.581417173147201538e-01 -2.255356013774871826e-01 2.411080710589885712e-02 8.468634635210037231e-02 9.647060185670852661e-02 -4.596750438213348389e-02 1.341437995433807373e-01
-7.730836421251296997e-02 -2.125357538461685181e-01 1.217355951666831970e-01 7.261804491281509399e-02 -1.635457575321197510e-01 -8.796921372413635254e-02 -1.238940954208374023e-01 -1.708985120058059692e-02 1.656022965908050537e-01 1.424956470727920532e-01 1.702034473419189453e-01 -3.293619751930236816e-01 4.523995146155357361e-02 -1.846843585371971130e-02 1.260662078857421875e-01 -2.043865323066711426e-01 -3.750123083591461182e-01 -2.953295707702636719e-01 1.094830185174942017e-01 2.807596325874328613e-01 1.240772530436515808e-01 -2.521774731576442719e-02 2.802159488201141357e-01 2.002595961093902588e-01 -1.741592139005661011e-01 8.892943710088729858e-02 -1.737283915281295776e-01 -1.028502359986305237e-01 1.450865715742111206e-01 -2.073820978403091431e-01 1.605093032121658325e-01 -1.060984060168266296e-01
7.754587382078170776e-02 -3.458775281906127930e-01 2.756315469741821289e-02 1.443369090557098389e-01 -5.767853185534477234e-02 6.768564879894256592e-02 -1.717978268861770630e-01 -5.672436207532882690e-02 -9.458825737237930298e-02 7.875673472881317139e-02 3.371192812919616699e-01 2.309399098157882690e-01 -1.565947979688644409e-01 7.745331525802612305e-02 -9.102540463209152222e-02 1.611079722642898560e-01 -2.236374616622924805e-01 -2.707606852054595947e-01 2.438316792249679565e-01 1.435926407575607300e-01 -1.763352602720260620e-01 3.075100183486938477e-01 1.701940596103668213e-01 1.149987652897834778e-01 -7.859194651246070862e-03 -4.255680739879608154e-02 1.845912188291549683e-01 2.724932320415973663e-02 1.064722687005996704e-01 -3.445733785629272461e-01 -1.473935842514038086e-01 -7.417084276676177979e-02
-1.798882335424423218e-01 -2.186809480190277100e-01 -1.129001602530479431e-01 -1.539144366979598999e-01 -1.015282422304153442e-01 1.303371340036392212e-01 -1.140008401125669479e-02 -1.735247075557708740e-01 -2.581470012664794922e-01 1.788899749517440796e-01 1.854781955480575562e-01 -2.529706358909606934e-01 -2.403574138879776001e-01 -2.058542370796203613e-01 -2.215171605348587036e-01 -9.031816571950912476e-02 -3.012214601039886475e-01 -1.184837892651557922e-01 -1.354914009571075439e-01 5.962687544524669647e-03 2.448424994945526123e-01 -1.397316753864288330e-01 1.580027788877487183e-01 9.606340527534484863e-02 1.536432560533285141e-02 9.020274877548217773e-02 1.359684318304061890e-01 8.654402941465377808e-02 2.300841361284255981e-01 -1.786724627017974854e-01 -3.339528143405914307e-01 6.216572597622871399e-02
-2.783568575978279114e-02 -2.119526416063308716e-01 -2.265061289072036743e-01 5.569833517074584961e-02 -1.266009658575057983e-01 -1.701076626777648926e-01 -2.460822761058807373e-01 -1.114794611930847168e-01 -1.394675672054290771e-01 7.018998265266418457e-02 2.429062128067016602e-01 -3.399996757507324219e-01 -3.575655221939086914e-01 -1.636229455471038818e-01 -2.634264826774597168e-01 2.556682564318180084e-02 -1.669633239507675171e-01 -1.034311577677726746e-01 -1.942912638187408447e-01 1.788839846849441528e-01 -2.038159668445587158e-01 1.663255989551544189e-01 1.570021361112594604e-01 -4.083150066435337067e-03 1.174592301249504089e-01 1.296651363372802734e-01 1.156409084796905518e-01 -8.741252124309539795e-02 1.254731714725494385e-01 5.339700356125831604e-02 -2.229391224682331085e-02 -2.922009825706481934e-01
-2.077721655368804932e-01 -7.902521640062332153e-02 2.672723866999149323e-02 2.682000398635864258e-01 -1.033171340823173523e-01 7.332347333431243896e-02 -2.525821626186370850e-01 -1.072806045413017273e-01 -1.175414994359016418e-01 2.219902873039245605e-01 4.593607410788536072e-02 4.760709777474403381e-02 -1.130493283271789551e-01 -1.276301145553588867e-01 -4.013117775321006775e-02 -8.832109719514846802e-02 -2.553702294826507568e-01 -3.955975174903869629e-01 -1.672004610300064087e-01 1.866472810506820679e-01 -6.270477175712585449e-02 -2.701222896575927734e-02 2.563761472702026367e-01 -3.046194612979888916e-01 -5.108856037259101868e-02 5.673362314701080322e-02 -7.811909541487693787e-03 1.244754940271377563e-01 3.374700844287872314e-01 -2.284579128026962280e-01 -1.942601352930068970e-01 -8.798642456531524658e-02
-6.767889857292175293e-02 -1.044120788574218750e-01 -2.868350148200988770e-01 7.787704467773437500e-02 3.567281365394592285e-02 -2.667976617813110352e-01 -1.608070284128189087e-01 -2.949777990579605103e-02 -1.172689944505691528e-01 1.405229866504669189e-01 2.422103583812713623e-01 8.195928484201431274e-02 -2.336064875125885010e-01 2.506891265511512756e-02 -5.078176409006118774e-02 -1.033595353364944458e-01 -3.015566170215606689e-01 -1.654428690671920776e-01 -1.375067234039306641e-01 2.764734923839569092e-01 8.717861026525497437e-02 4.411942139267921448e-02 1.920975595712661743e-01 3.252100646495819092e-01 -2.756223082542419434e-01 -3.034380674362182617e-01 -1.574564725160598755e-01 9.527149796485900879e-02 -2.061702311038970947e-01 3.294337913393974304e-02 -1.189240515232086182e-01 -6.436560302972793579e-02
1.029040440917015076e-01 1.196753047406673431e-02 -1.604406386613845825e-01 -1.966546326875686646e-01 9.943984448909759521e-02 -2.155636809766292572e-02 -4.449632167816162109e-01 1.265530735254287720e-01 -2.663884125649929047e-02 9.015018120408058167e-03 2.656534016132354736e-01 6.802245974540710449e-02 3.409547731280326843e-02 -3.246717154979705811e-02 -1.601972728967666626e-01 -1.417455375194549561e-01 -2.152667045593261719e-01 -1.175727173686027527e-01 -8.429549634456634521e-02 1.070640534162521362e-01 1.559725403785705566e-01 2.747003436088562012e-01 1.918038167059421539e-02 -1.081265788525342941e-02 -3.664113879203796387e-01 -7.607924938201904297e-02 7.014271616935729980e-02 -3.192956745624542236e-02 1.407699584960937500e-01 -2.196286022663116455e-01 -3.342944383621215820e-01 -2.678363919258117676e-01
2.510760128498077393e-01 -1.700666844844818115e-01 1.581453830003738403e-01 6.499531865119934082e-02 -3.585646450519561768e-01 -1.651563793420791626e-01 -1.187211349606513977e-01 -3.748158365488052368e-02 -1.266580671072006226e-01 -1.893840283155441284e-01 1.419181078672409058e-01 -2.490513958036899567e-02 -6.522959470748901367e-02 -8.112040907144546509e-02 2.011323869228363037e-01 -1.786496788263320923e-01 -4.427631795406341553e-01 -3.927964270114898682e-01 6.437832117080688477e-02 7.857146859169006348e-02 -8.607279509305953979e-02 1.493287384510040283e-01 -7.153446972370147705e-02 -1.211747974157333374e-01 -1.103738993406295776e-01 2.200677245855331421e-01 1.008838564157485962e-01 1.304172724485397339e-01 9.522560983896255493e-02 1.102014482021331787e-01 -9.136819094419479370e-02 -1.551473289728164673e-01
4.824192263185977936e-03 -3.216933906078338623e-01 2.141916193068027496e-02 -1.021265313029289246e-01 5.805706139653921127e-03 -1.878621615469455719e-02 -4.689780175685882568e-01 -1.408671289682388306e-01 -1.926178857684135437e-02 5.333957821130752563e-02 1.977572292089462280e-01 -2.074227854609489441e-02 1.239541023969650269e-01 -7.577792741358280182e-03 -1.763731837272644043e-01 -2.349162288010120392e-02 2.424252592027187347e-02 -8.618644624948501587e-02 -7.439341396093368530e-02 2.327567338943481445e-01 5.611695349216461182e-02 -1.015825718641281128e-01 2.025142312049865723e-01 2.639180123805999756e-01 -2.150283455848693848e-01 3.553678393363952637e-01 6.719969958066940308e-02 1.397333145141601562e-01 1.210358887910842896e-01 -5.533569306135177612e-02 -1.928230524063110352e-01 -3.350811302661895752e-01
-9.653440117835998535e-02 -1.156635396182537079e-02 8.867542445659637451e-02 -3.888893872499465942e-02 4.895979072898626328e-03 3.407916799187660217e-02 -1.986163407564163208e-01 -1.381994932889938354e-01 -3.519460856914520264e-01 1.885624974966049194e-01 9.482562541961669922e-02 -9.874139912426471710e-03 -1.715831756591796875e-01 4.772726818919181824e-02 9.672709554433822632e-02 -2.876452803611755371e-01 -9.090162813663482666e-02 -4.060363173484802246e-01 -1.559453308582305908e-01 2.759150266647338867e-01 -1.077103763818740845e-01 -1.416328996419906616e-01 8.881302922964096069e-02 -5.333075765520334244e-03 -7.550998777151107788e-02 1.441476196050643921e-01 -3.425956517457962036e-02 -1.849287897348403931e-01 3.689167201519012451e-01 -2.155353873968124390e-01 -2.624218463897705078e-01 -5.182268843054771423e-02
2.281267493963241577e-01 -2.223793268203735352e-01 2.778675556182861328e-01 5.385210737586021423e-02 -1.515831053256988525e-01 1.857697665691375732e-01 -1.603719294071197510e-01 -1.508734524250030518e-01 -1.390978544950485229e-01 1.598570644855499268e-01 1.977441459894180298e-01 1.124970167875289917e-01 -3.435534536838531494e-01 -1.074861362576484680e-01 -4.098206758499145508e-02 -1.953844577074050903e-01 -1.804338544607162476e-01 2.426403313875198364e-01 4.397516325116157532e-02 1.071570441126823425e-02 5.177687271498143673e-04 4.839735478162765503e-02 1.305832117795944214e-01 1.052420586347579956e-01 -3.064659833908081055e-01 1.394676566123962402e-01 9.953562915325164795e-02 -1.175360828638076782e-01 3.433101624250411987e-02 -1.225320249795913696e-01 -3.943882584571838379e-01 1.163976043462753296e-01
1.523854956030845642e-02 -2.238606661558151245e-01 -8.979220874607563019e-04 6.988342851400375366e-03 -1.569291651248931885e-01 -2.700098557397723198e-03 -2.387143522500991821e-01 -3.547221887856721878e-03 -9.913314878940582275e-02 1.454387307167053223e-01 1.145863905549049377e-02 -2.040569335222244263e-01 7.678312063217163086e-02 2.717711031436920166e-01 1.243629604578018188e-01 4.199637565761804581e-03 -3.214894533157348633e-01 2.670695632696151733e-02 1.157800853252410889e-01 3.897441029548645020e-01 -2.048837840557098389e-01 7.676369696855545044e-02 3.557736426591873169e-02 1.244748607277870178e-01 -2.617285847663879395e-01 -1.818468123674392700e-01 -2.504037916660308838e-01 -3.385213315486907959e-01 -1.463088095188140869e-01 -2.034677118062973022e-01 -4.281185101717710495e-03 -1.558443605899810791e-01
1.426574140787124634e-01 -2.623438835144042969e-01 -2.240282297134399414e-01 -1.160207539796829224e-01 -2.901272475719451904e-01 -9.123162925243377686e-02 -4.917338863015174866e-02 -6.695728749036788940e-02 -1.027406156063079834e-01 -7.009448856115341187e-02 1.618713289499282837e-01 -5.468924343585968018e-02 -1.789191067218780518e-01 -3.773802518844604492e-02 1.144110634922981262e-01 -8.534764498472213745e-02 -3.765383958816528320e-01 -1.166593879461288452e-01 -1.042443793267011642e-02 -2.077277898788452148e-01 6.864836812019348145e-02 3.961375355720520020e-02 3.253765702247619629e-01 2.493151873350143433e-01 -2.605059556663036346e-02 2.523558735847473145e-01 2.202106118202209473e-01 -1.677183955907821655e-01 2.728358805179595947e-01 -5.061825737357139587e-02 -8.212976902723312378e-02 -2.271850854158401489e-01
7.578827440738677979e-02 -7.388909906148910522e-02 -2.399550080299377441e-01 1.104154810309410095e-01 -1.325059086084365845e-01 1.028795465826988220e-01 -2.368136346340179443e-01 -2.398044764995574951e-01 -3.631793707609176636e-02 2.193145453929901123e-01 1.393596678972244263e-01 1.549077183008193970e-01 2.394884526729583740e-01 -2.198784612119197845e-03 3.632256016135215759e-02 -2.113821730017662048e-02 -1.897997558116912842e-01 -1.829509437084197998e-01 -1.176723837852478027e-01 9.025141596794128418e-02 -2.057682722806930542e-01 5.614392459392547607e-02 1.425120830535888672e-01 4.623160362243652344e-01 -1.322365552186965942e-01 1.020248308777809143e-01 -1.308375597000122070e-01 -6.240239739418029785e-02 1.616766005754470825e-01 -3.483941555023193359e-01 -2.316184043884277344e-01 -6.510017067193984985e-02
2.732146084308624268e-01 -1.690500825643539429e-01 -2.385852783918380737e-01 3.871124982833862305e-02 -5.522206053137779236e-02 -1.350490152835845947e-01 5.690544471144676208e-02 -9.861510992050170898e-02 -9.996307641267776489e-02 -1.739493161439895630e-01 1.284043639898300171e-01 -4.006249364465475082e-03 -1.836346238851547241e-01 3.889300674200057983e-02 7.032545283436775208e-03 -5.966561287641525269e-02 -4.648570120334625244e-01 5.117746442556381226e-02 -3.102603554725646973e-01 3.385385498404502869e-02 -2.313637733459472656e-01 -4.018993675708770752e-02 2.214745804667472839e-02 7.899238169193267822e-02 -3.364475071430206299e-01 -5.800126865506172180e-02 -7.500965148210525513e-02 -1.825348883867263794e-01 -4.635230079293251038e-02 2.388309091329574585e-01 -2.202549278736114502e-01 -2.594301104545593262e-01
8.160683326423168182e-03 -3.490636646747589111e-01 1.119758374989032745e-02 2.138840258121490479e-01 -2.280247658491134644e-01 -1.692263782024383545e-01 3.223957959562540054e-03 -3.067355155944824219e-01 -5.347378179430961609e-02 9.333356469869613647e-02 -1.726431697607040405e-01 -1.263436824083328247e-01 -1.088104695081710815e-01 -3.316968977451324463e-01 -1.089839730411767960e-02 1.121371537446975708e-01 -1.149380505084991455e-01 -1.954300552606582642e-01 9.356617182493209839e-02 2.920693755149841309e-01 5.521830916404724121e-02 1.759559214115142822e-01 -2.411586940288543701e-01 1.416977196931838989e-01 -2.610092461109161377e-01 -1.225964576005935669e-01 -1.470727622509002686e-01 -1.268893033266067505e-01 1.632518321275711060e-02 2.092196233570575714e-02 -2.557156682014465332e-01 -1.445728242397308350e-01
5.204500630497932434e-02 -2.840649187564849854e-01 -2.432717680931091309e-01 -8.951411396265029907e-02 -2.754387557506561279e-01 -6.672986317425966263e-03 -1.832810938358306885e-01 -1.724618375301361084e-01 -1.972109973430633545e-01 9.662049263715744019e-02 2.123142592608928680e-02 -8.033502101898193359e-02 -4.081422463059425354e-02 7.266706973314285278e-02 -1.973307318985462189e-02 6.536000221967697144e-02 -7.060138136148452759e-02 -3.480728566646575928e-01 -2.177109420299530029e-01 3.562151491641998291e-01 1.639417186379432678e-02 1.792035400867462158e-01 3.397182822227478027e-01 -7.857140898704528809e-02 1.578280478715896606e-01 -7.556139677762985229e-02 -2.553159594535827637e-01 -1.170922443270683289e-01 -2.320313453674316406e-02 -5.772482603788375854e-02 -1.022929847240447998e-01 -2.552979588508605957e-01
9.775646775960922241e-02 -4.700342118740081787e-01 -2.610106207430362701e-02 -2.774792611598968506e-01 -4.988372325897216797e-02 -1.794084906578063965e-01 -2.676521241664886475e-01 -7.515563070774078369e-02 -1.735678166151046753e-01 9.152679890394210815e-02 -1.312962323427200317e-01 -2.544391453266143799e-01 -2.092734724283218384e-01 -1.190633773803710938e-01 1.462243404239416122e-02 1.714464873075485229e-01 -3.372167348861694336e-01 -1.818769723176956177e-01 -1.954835141077637672e-03 2.332577556371688843e-01 -9.349247813224792480e-02 -1.180874332785606384e-01 -1.034635603427886963e-01 -8.115711808204650879e-02 -1.025831848382949829e-01 -2.754758000373840332e-01 -9.382650256156921387e-02 5.493689328432083130e-02 -8.954878896474838257e-02 -1.318519562482833862e-01 5.582618713378906250e-02 -6.226976588368415833e-02
1.298520565032958984e-01 -1.294472813606262207e-01 -1.109207794070243835e-01 7.734292745590209961e-02 -4.377341270446777344e-01 -4.190795123577117920e-02 1.609160937368869781e-02 -7.006130367517471313e-02 -1.504303812980651855e-01 3.443896770477294922e-02 2.376144565641880035e-02 -6.369811296463012695e-02 -4.918487742543220520e-02 -2.806731499731540680e-02 9.473405778408050537e-02 -2.208141386508941650e-01 -4.559468328952789307e-01 -2.600611150264739990e-01 1.417435612529516220e-02 -4.295817017555236816e-02 2.422831654548645020e-01 1.029213368892669678e-01 3.201828571036458015e-03 -2.642522156238555908e-01 -1.788982599973678589e-01 1.159246116876602173e-01 2.684136331081390381e-01 1.511101238429546356e-02 -1.345055401325225830e-01 8.258453453890979290e-05 -3.257831335067749023e-01 -3.925736621022224426e-02
6.524521857500076294e-02 -2.894207239151000977e-01 -1.000003069639205933e-01 4.977907612919807434e-02 -2.398124337196350098e-02 6.158838793635368347e-02 -3.076952397823333740e-01 -1.323403567075729370e-01 -1.800543069839477539e-02 6.506004184484481812e-02 1.903028786182403564e-01 7.289435714483261108e-02 1.279660463333129883e-01 -4.922753199934959412e-02 -2.643390893936157227e-01 -2.580740153789520264e-01 -1.247066631913185120e-01 -4.742933809757232666e-02 -2.478507310152053833e-01 1.732387989759445190e-01 2.704362869262695312e-01 2.051674574613571167e-01 2.499328739941120148e-02 2.455082982778549194e-01 -1.444849818944931030e-01 1.947281956672668457e-01 -1.370462495833635330e-02 -3.492039442062377930e-02 9.927686303853988647e-02 -1.120014190673828125e-01 -1.623464375734329224e-01 -4.327241480350494385e-01
2.300624363124370575e-02 -1.224886849522590637e-01 9.723940491676330566e-02 -4.371599759906530380e-03 -3.445906639099121094e-01 5.882461369037628174e-02 -1.993906199932098389e-01 -2.374940067529678345e-01 -1.278398334980010986e-01 -7.012635469436645508e-02 2.627280727028846741e-02 5.409101769328117371e-02 -1.887962222099304199e-01 -6.897462159395217896e-02 -3.049219548702239990e-01 3.215185701847076416e-01 -3.163315951824188232e-01 1.562161929905414581e-02 2.314515560865402222e-01 6.087689101696014404e-02 1.663237363100051880e-01 -2.119566202163696289e-01 2.630549073219299316e-01 -1.206984221935272217e-01 -8.236334472894668579e-02 -3.382406756281852722e-02 -1.327207386493682861e-01 1.116022765636444092e-01 6.075848266482353210e-02 -2.552615702152252197e-01 -1.946138143539428711e-01 -1.906215250492095947e-01
-5.141020566225051880e-02 -3.056207001209259033e-01 -1.091378703713417053e-01 -8.219147473573684692e-02 -2.392608225345611572e-01 -1.926553845405578613e-01 -1.433488130569458008e-01 -2.694824039936065674e-01 -1.994210481643676758e-01 1.728303581476211548e-01 2.680078893899917603e-02 4.142121598124504089e-02 -4.087557494640350342e-01 4.192360118031501770e-02 5.890339612960815430e-02 -1.647628694772720337e-01 -1.364690512418746948e-01 4.836717993021011353e-02 2.208019644021987915e-01 6.928744167089462280e-02 7.811774313449859619e-02 -7.288236171007156372e-02 5.751505494117736816e-03 2.338153123855590820e-01 -3.821412920951843262e-01 -1.715912818908691406e-01 -2.289383299648761749e-02 6.795708090066909790e-02 4.887620359659194946e-02 -1.834659725427627563e-01 2.025724500417709351e-01 1.670045107603073120e-01
-1.783290207386016846e-01 -3.701243400573730469e-01 -5.784096568822860718e-02 1.205078661441802979e-01 -9.181161224842071533e-02 -1.816331036388874054e-02 -3.803614377975463867e-01 -1.108735278248786926e-01 -1.744643747806549072e-01 -6.778618693351745605e-02 8.550181239843368530e-02 -4.043959081172943115e-01 1.032076552510261536e-01 -1.075574103742837906e-02 7.665462791919708252e-02 7.890620082616806030e-02 -2.182897329330444336e-01 -2.228083312511444092e-01 1.650383472442626953e-01 6.854239851236343384e-03 1.098937261849641800e-02 -6.033496558666229248e-02 3.466124087572097778e-02 1.397945433855056763e-01 4.982834216207265854e-03 -2.022856147959828377e-03 -2.170075178146362305e-01 6.531719118356704712e-02 1.861203312873840332e-01 -4.022835195064544678e-01 -1.291745901107788086e-01 -7.233972847461700439e-02
2.722505927085876465e-01 -1.846785247325897217e-01 8.593251556158065796e-02 1.351749151945114136e-01 -2.510042190551757812e-01 -1.981479376554489136e-01 -3.354003429412841797e-01 -1.385915130376815796e-01 -3.670775890350341797e-01 8.012161403894424438e-02 6.816768646240234375e-02 -1.074597015976905823e-01 -9.750761836767196655e-02 -2.633377313613891602e-01 -5.405009910464286804e-02 -1.887290179729461670e-01 -2.295750975608825684e-01 2.371210008859634399e-01 2.181519381701946259e-02 -1.376774907112121582e-01 1.098148990422487259e-02 -1.676797717809677124e-01 -1.052220463752746582e-01 -1.033644378185272217e-02 -2.861581146717071533e-01 1.638729572296142578e-01 -1.194019243121147156e-01 1.203417405486106873e-01 -5.223866552114486694e-03 -9.556756168603897095e-02 -9.809103608131408691e-02 -1.826361566781997681e-01
1.571499854326248169e-01 -3.476239740848541260e-01 -2.863783156499266624e-03 6.320776790380477905e-02 1.631824076175689697e-01 1.252814084291458130e-01 -8.553699404001235962e-02 -1.723673045635223389e-01 -7.133954018354415894e-02 5.962233245372772217e-02 2.143503278493881226e-01 -2.273415029048919678e-01 -1.127159781754016876e-02 -8.911696076393127441e-02 -3.104657493531703949e-02 -8.827093988656997681e-02 -3.618684709072113037e-01 -2.672729790210723877e-01 1.184752024710178375e-02 -6.661473959684371948e-02 -7.198178768157958984e-02 9.717706590890884399e-02 8.631543070077896118e-02 -1.818979345262050629e-02 -1.635392429307103157e-03 -2.081973552703857422e-01 -1.330206245183944702e-01 1.958626657724380493e-01 1.993104070425033569e-01 -5.260279774665832520e-01 -4.574432224035263062e-02 -2.668924629688262939e-02
1.250281780958175659e-01 -3.407651484012603760e-01 1.329723149538040161e-01 -2.413230389356613159e-02 1.254318207502365112e-01 7.200037688016891479e-02 -3.910043537616729736e-01 -2.204987965524196625e-02 -2.770609557628631592e-01 4.768268391489982605e-02 5.995239317417144775e-02 -4.807197302579879761e-02 -3.470798730850219727e-01 -2.241071015596389771e-01 7.865284383296966553e-02 -1.522571444511413574e-01 -1.440069824457168579e-01 -3.841965496540069580e-01 7.122489158064126968e-03 -5.426080524921417236e-02 -2.293943017721176147e-01 1.483873873949050903e-01 7.119817286729812622e-02 -1.394871473312377930e-01 7.170677185058593750e-02 1.414655447006225586e-01 1.492137759923934937e-01 -7.759565114974975586e-02 1.006115898489952087e-01 -1.169087737798690796e-01 -1.710223108530044556e-01 -1.170951873064041138e-01
8.186405152082443237e-02 -1.508337408304214478e-01 8.542305231094360352e-02 -4.147954657673835754e-02 -6.651664525270462036e-02 -2.201103419065475464e-01 -1.575717478990554810e-01 -8.346736431121826172e-02 2.350599169731140137e-01 -1.173949390649795532e-01 2.086722999811172485e-01 -1.951248794794082642e-01 1.449098885059356689e-01 6.063516810536384583e-02 -7.419318705797195435e-02 -7.276733964681625366e-02 -4.590756893157958984e-01 -2.555578351020812988e-01 -1.427454948425292969e-01 7.483641058206558228e-02 2.389416396617889404e-01 1.451312303543090820e-01 2.359124869108200073e-01 -7.264808565378189087e-02 -2.724775075912475586e-01 -1.911738663911819458e-01 -4.458718374371528625e-02 -3.136445954442024231e-02 2.516554594039916992e-01 -2.565633952617645264e-01 7.844694703817367554e-02 2.313947677612304688e-02
2.167269587516784668e-01 6.028211116790771484e-02 -4.869114607572555542e-02 1.287921369075775146e-01 -1.105699166655540466e-01 -8.666310459375381470e-02 -3.181251585483551025e-01 -3.452653065323829651e-02 -3.289788216352462769e-02 8.066645264625549316e-02 1.978921443223953247e-01 2.012558877468109131e-01 6.331199407577514648e-02 -2.291122674942016602e-01 7.219192571938037872e-03 -1.588640511035919189e-01 -1.920079439878463745e-01 -2.030448764562606812e-01 1.927651278674602509e-02 1.483978182077407837e-01 1.446458697319030762e-02 3.651064634323120117e-01 7.768097519874572754e-02 1.149805188179016113e-01 -3.117114901542663574e-01 1.327297091484069824e-01 -1.417801976203918457e-01 -3.388238325715065002e-02 1.378569304943084717e-01 -4.589310586452484131e-01 -1.406320780515670776e-01 -2.397527731955051422e-02
3.637940585613250732e-01 -2.499113380908966064e-01 -1.258944422006607056e-01 3.096798956394195557e-01 -4.224417209625244141e-01 -6.799086183309555054e-02 -9.562521427869796753e-02 -2.453240193426609039e-02 -1.147465854883193970e-01 -1.796450912952423096e-01 8.222829550504684448e-03 -1.589054018259048462e-01 -1.018627882003784180e-01 -5.188305303454399109e-02 -3.097407221794128418e-01 1.010058596730232239e-01 -3.801986873149871826e-01 -2.652638778090476990e-02 -1.582684963941574097e-01 -5.181844532489776611e-02 -1.241377368569374084e-01 -3.925345465540885925e-02 5.089416634291410446e-03 1.106083206832408905e-02 -1.080199778079986572e-01 -1.516696959733963013e-01 1.370218843221664429e-01 -1.581728458404541016e-01 -7.974414527416229248e-02 -1.257675290107727051e-01 -1.405287533998489380e-01 1.325855031609535217e-02
9.561336040496826172e-02 -1.821467429399490356e-01 1.993411183357238770e-01 -1.453842222690582275e-01 -3.715921044349670410e-01 1.329975277185440063e-01 -2.141699492931365967e-01 -2.216265052556991577e-01 -1.275600790977478027e-01 -5.294911190867424011e-02 -8.730961382389068604e-02 -2.073123008012771606e-01 -1.822802424430847168e-01 6.683415919542312622e-02 -9.296318143606185913e-02 -6.499085575342178345e-02 -1.744215935468673706e-01 1.251595676876604557e-03 -2.430205047130584717e-01 -1.071389019489288330e-01 -1.698343902826309204e-01 -1.296368311159312725e-03 6.800211220979690552e-02 2.750812470912933350e-01 -2.405346930027008057e-01 -1.958274543285369873e-01 -4.495859518647193909e-02 -2.777053117752075195e-01 4.691551253199577332e-02 2.695728838443756104e-02 -1.745153069496154785e-01 -3.270844519138336182e-01
2.720466852188110352e-01 -2.594918608665466309e-01 -2.591462135314941406e-01 1.186774447560310364e-01 -1.363650560379028320e-01 -8.074577152729034424e-02 -2.543343305587768555e-01 -3.968083858489990234e-01 -3.572784131392836571e-03 -6.422711163759231567e-02 -1.667611002922058105e-01 -1.937795802950859070e-02 -2.852381765842437744e-01 -9.682997316122055054e-02 3.853065520524978638e-02 1.120724305510520935e-01 -2.347615361213684082e-01 -5.188846960663795471e-02 1.341512799263000488e-01 2.675213217735290527e-01 -8.263840526342391968e-02 -1.907994449138641357e-01 9.703509509563446045e-03 3.906776383519172668e-02 -2.344418466091156006e-01 -1.217637117952108383e-02 1.388785056769847870e-02 2.108125686645507812e-01 -2.516779005527496338e-01 -3.234891220927238464e-02 -1.331824902445077896e-02 -1.910910159349441528e-01
5.544971302151679993e-02 3.189855813980102539e-02 -8.089499920606613159e-02 -6.694616377353668213e-02 -3.480790555477142334e-01 4.995004460215568542e-02 -5.415616035461425781e-01 -1.027327030897140503e-01 -4.609179496765136719e-02 -2.654940076172351837e-02 -1.999884992837905884e-01 -8.020940423011779785e-02 4.955018311738967896e-02 2.789684534072875977e-01 1.578839868307113647e-01 -6.439005583524703979e-02 -3.031051456928253174e-01 4.471600055694580078e-02 5.791589245200157166e-02 3.023938238620758057e-01 -1.251241266727447510e-01 -1.001236140727996826e-01 -3.735633194446563721e-02 3.778643906116485596e-02 -6.925190240144729614e-02 -3.252573311328887939e-02 -1.869707256555557251e-01 -8.454855531454086304e-03 3.145756125450134277e-01 -7.238156627863645554e-03 -1.432924866676330566e-01 -1.455188989639282227e-01
1.220718920230865479e-01 -2.114666551351547241e-01 7.318509370088577271e-02 -3.150193486362695694e-03 -2.535116970539093018e-01 -5.684264004230499268e-02 -1.522819846868515015e-01 -1.437402069568634033e-01 5.829115957021713257e-02 1.211434900760650635e-01 1.172676831483840942e-01 1.458211392164230347e-01 -4.466237723827362061e-01 8.534468710422515869e-02 3.671170771121978760e-01 -9.540011733770370483e-02 -2.105295658111572266e-01 -1.930030882358551025e-01 -3.142480552196502686e-01 3.261251375079154968e-02 3.904012590646743774e-02 1.033848896622657776e-01 4.475758969783782959e-02 3.172140195965766907e-02 -3.177022039890289307e-01 3.833112493157386780e-02 -2.470365464687347412e-01 1.896788179874420166e-01 -1.232650876045227051e-01 -6.802060455083847046e-02 -5.375743657350540161e-02 3.481366857886314392e-02
-3.629294782876968384e-02 -1.121892929077148438e-01 -1.153885424137115479e-01 9.225092083215713501e-02 5.487558990716934204e-02 4.636097699403762817e-02 -2.461466491222381592e-01 -1.921100020408630371e-01 1.175376623868942261e-01 1.323500782746123150e-05 -7.919727265834808350e-02 -1.040138304233551025e-01 -3.500234782695770264e-01 -8.690379559993743896e-03 3.659630194306373596e-02 2.917155623435974121e-01 -4.624601602554321289e-01 -3.472318649291992188e-01 -3.867139294743537903e-02 4.028465449810028076e-01 1.183925345540046692e-01 4.383787978440523148e-03 -1.621287018060684204e-01 9.636860922910273075e-04 -2.333302348852157593e-01 -1.469062268733978271e-01 3.364536445587873459e-03 2.701755985617637634e-02 5.114992707967758179e-02 -1.761376857757568359e-02 1.499530742876231670e-03 5.868493765592575073e-02
-1.417700648307800293e-01 -1.731726825237274170e-01 2.970359846949577332e-02 -2.799304723739624023e-01 -3.642440736293792725e-01 4.507998749613761902e-02 -3.089212477207183838e-01 -1.026886403560638428e-01 -1.346924006938934326e-01 -2.065017521381378174e-01 1.372477114200592041e-01 -4.604649171233177185e-02 -1.991800814867019653e-01 -1.874040812253952026e-01 -2.714553475379943848e-02 -1.096844524145126343e-01 3.874707268550992012e-03 -4.343248158693313599e-02 -2.835333645343780518e-01 1.064740121364593506e-01 9.537308476865291595e-03 6.707366555929183960e-02 -8.865158259868621826e-02 1.798762381076812744e-01 -3.378354310989379883e-01 -1.388167589902877808e-02 -3.109433688223361969e-02 -2.951524853706359863e-01 4.455161839723587036e-02 -8.755654841661453247e-02 -2.205955535173416138e-01 -2.480497360229492188e-01
-2.556332200765609741e-02 -1.357055306434631348e-01 -2.918183244764804840e-02 -7.759659737348556519e-02 -4.133687615394592285e-01 -2.798882126808166504e-02 -3.847387135028839111e-01 2.390588261187076569e-02 8.649598062038421631e-02 1.910100579261779785e-01 -4.585998249240219593e-04 -8.719785511493682861e-02 -1.674499660730361938e-01 1.102710515260696411e-01 -6.309814751148223877e-02 -1.177168935537338257e-01 -3.219849765300750732e-01 -3.082707896828651428e-02 2.805323898792266846e-01 3.728864490985870361e-01 -1.693929880857467651e-01 -2.530612647533416748e-01 3.120642527937889099e-02 8.470852673053741455e-02 -1.135651469230651855e-01 -1.349650695919990540e-02 -8.541844785213470459e-02 -2.532782256603240967e-01 -1.726419478654861450e-01 5.643891636282205582e-03 -5.851113051176071167e-02 -5.621954798698425293e-02
-1.582904756069183350e-01 -3.081657290458679199e-01 -3.897887095808982849e-02 -2.355292290449142456e-01 -4.343992769718170166e-01 1.360108144581317902e-02 -1.413309276103973389e-01 4.111028090119361877e-02 -8.273741602897644043e-02 5.377522110939025879e-02 2.139499187469482422e-01 -6.798046827316284180e-02 -1.189851909875869751e-01 -1.589506268501281738e-01 -7.852830737829208374e-02 -6.306950747966766357e-02 -1.074991449713706970e-01 -1.610639505088329315e-02 -1.463026255369186401e-01 2.345695793628692627e-01 1.066292449831962585e-01 8.144427835941314697e-02 -1.658302247524261475e-01 -3.950396925210952759e-02 -2.039545327425003052e-01 -1.290961503982543945e-01 -2.276765406131744385e-01 -2.807105481624603271e-01 5.063809920102357864e-03 -1.309903115034103394e-01 -1.866885274648666382e-01 -3.556557893753051758e-01
1.879924237728118896e-01 -1.156960353255271912e-01 3.706315904855728149e-02 2.810567915439605713e-01 -4.891922473907470703e-01 -1.301575005054473877e-01 4.554672539234161377e-02 -1.531449109315872192e-01 -1.456014364957809448e-01 1.193412467837333679e-01 -5.597532726824283600e-03 -1.545114815235137939e-01 -1.375348269939422607e-01 1.315257418900728226e-02 1.521993428468704224e-01 1.564035192131996155e-02 -3.542514741420745850e-01 8.644113689661026001e-02 1.045407950878143311e-01 3.009980916976928711e-01 -1.200394108891487122e-01 -3.376769721508026123e-01 -3.644436225295066833e-02 4.352973774075508118e-02 -2.193582206964492798e-01 -4.933938756585121155e-02 5.211984366178512573e-02 -3.055654698982834816e-03 -9.560035914182662964e-02 -1.666242182254791260e-01 -1.705634966492652893e-02 -1.750944256782531738e-01
3.663550689816474915e-02 -2.449567429721355438e-02 -3.349120914936065674e-02 8.846627920866012573e-02 -1.516545116901397705e-01 -3.425619006156921387e-02 -2.477061599493026733e-01 1.491481065750122070e-01 6.389275193214416504e-02 4.610949382185935974e-02 2.312232553958892822e-01 3.713452816009521484e-02 -3.687803745269775391e-01 -1.053152680397033691e-01 -9.482193738222122192e-02 -4.478834196925163269e-02 -1.154889613389968872e-01 -1.890344470739364624e-01 -8.992976695299148560e-02 3.367643058300018311e-02 -7.909711450338363647e-02 -9.513959288597106934e-02 7.374822348356246948e-02 2.029852420091629028e-01 -6.128061935305595398e-02 -6.391835631802678108e-04 -1.825904697179794312e-01 5.656014196574687958e-03 3.386643826961517334e-01 -5.371233820915222168e-01 -2.274797409772872925e-01 -2.233448624610900879e-01
6.262952834367752075e-02 -3.747130036354064941e-01 -2.692694775760173798e-02 -3.252989053726196289e-01 4.853257909417152405e-03 -8.615811914205551147e-02 -3.256160616874694824e-01 9.358233958482742310e-02 -1.281746178865432739e-01 2.988341264426708221e-02 1.569780707359313965e-01 -5.811027064919471741e-02 -5.295608937740325928e-02 -2.388850599527359009e-02 -2.143093943595886230e-01 -9.308332949876785278e-02 3.458319604396820068e-02 -5.919906497001647949e-02 -6.413559615612030029e-02 2.364516407251358032e-01 2.180438786745071411e-01 1.484427899122238159e-01 6.489842385053634644e-02 2.917316257953643799e-01 -1.563622206449508667e-01 7.863606512546539307e-02 -3.572271764278411865e-02 -2.032072693109512329e-01 2.593858242034912109e-01 -1.253249347209930420e-01 -3.653537034988403320e-01 -1.014428213238716125e-01
-5.373924225568771362e-02 -3.996548652648925781e-01 8.823319524526596069e-02 -1.386083215475082397e-01 -1.499601304531097412e-01 -1.323589682579040527e-01 -1.421939879655838013e-01 -1.044074147939682007e-01 -2.185576707124710083e-01 7.729943841695785522e-02 2.720096409320831299e-01 -3.703067079186439514e-02 -3.867607712745666504e-01 -1.611293107271194458e-01 -7.151280343532562256e-02 -8.800958096981048584e-02 -2.785671949386596680e-01 -2.838531322777271271e-02 -2.762896120548248291e-01 8.456622250378131866e-03 -9.358706325292587280e-02 -4.584359824657440186e-01 -7.279405742883682251e-02 2.914659306406974792e-02 -1.305088102817535400e-01 -4.296044260263442993e-02 -1.336424518376588821e-02 -7.521305233240127563e-02 3.161202371120452881e-02 -1.086402684450149536e-01 6.102287769317626953e-02 2.512130700051784515e-02
2.133638262748718262e-01 -2.071534395217895508e-01 -3.878787755966186523e-01 -1.842289790511131287e-02 -1.319564580917358398e-01 4.969297349452972412e-02 9.676432609558105469e-02 -2.151094824075698853e-01 5.039646849036216736e-02 -1.616095006465911865e-01 3.220049142837524414e-01 -8.782148361206054688e-02 -5.247718095779418945e-02 -1.929613053798675537e-01 7.993250340223312378e-02 -1.126714870333671570e-01 -4.242455661296844482e-01 1.903178729116916656e-02 -7.889697700738906860e-02 7.162150461226701736e-03 -3.274919390678405762e-01 -7.750558853149414062e-02 2.104244753718376160e-02 8.829343318939208984e-02 -2.368036508560180664e-01 1.198089495301246643e-01 3.883289173245429993e-02 -9.305804967880249023e-02 -9.121718257665634155e-02 -3.486818075180053711e-02 -2.492545694112777710e-01 -1.604556590318679810e-01
1.793737262487411499e-01 -2.649718523025512695e-01 1.388594955205917358e-01 4.463027790188789368e-02 -2.781182527542114258e-01 9.178855270147323608e-02 -1.451661288738250732e-01 1.893005520105361938e-02 1.257123704999685287e-02 2.457203119993209839e-01 1.685090810060501099e-01 6.399286538362503052e-02 1.171273216605186462e-01 -2.200644910335540771e-01 1.268454641103744507e-01 -1.944451928138732910e-01 -3.299792110919952393e-01 -6.475706398487091064e-02 3.893325105309486389e-02 4.839449822902679443e-01 -1.630221307277679443e-01 3.237536922097206116e-02 3.301575407385826111e-02 9.135239571332931519e-02 -8.269444853067398071e-02 1.116771101951599121e-01 -6.311505287885665894e-02 -6.514526903629302979e-03 -2.054069787263870239e-01 2.609209157526493073e-02 -3.139356076717376709e-01 9.715688228607177734e-02
3.635354042053222656e-01 -4.877659678459167480e-01 -1.072905119508504868e-02 2.445678412914276123e-01 -5.769844353199005127e-02 -1.189713999629020691e-01 -1.797922402620315552e-01 -1.391071826219558716e-01 1.981403678655624390e-03 -6.925881654024124146e-02 1.249401178210973740e-02 -1.074052006006240845e-01 -8.130891621112823486e-02 1.406691819429397583e-01 2.040249705314636230e-01 2.064236551523208618e-01 -4.118992388248443604e-01 1.396777778863906860e-01 -8.318836987018585205e-02 6.359668076038360596e-02 1.767567247152328491e-01 -4.260927438735961914e-02 -5.049576982855796814e-02 -1.134652048349380493e-01 3.212436288595199585e-02 9.104134887456893921e-02 1.641120910644531250e-01 1.145188137888908386e-01 1.181974112987518311e-01 -5.749288946390151978e-02 -2.143907994031906128e-01 -1.117323413491249084e-01
5.107282474637031555e-02 -4.264883697032928467e-01 -1.038926094770431519e-01 -3.093508183956146240e-01 -3.467677906155586243e-02 -2.158728800714015961e-02 -2.735650837421417236e-01 -6.004900112748146057e-02 1.124839186668395996e-01 2.236534953117370605e-01 1.533494889736175537e-01 -8.226217702031135559e-03 -1.568577066063880920e-02 -1.114403679966926575e-01 -1.809553653001785278e-01 -8.119624853134155273e-02 -2.727759182453155518e-01 -1.067509874701499939e-01 -1.517518609762191772e-01 1.326003111898899078e-02 -2.555152773857116699e-01 -1.009088978171348572e-01 1.736826151609420776e-01 -4.702718183398246765e-02 -1.635805815458297729e-01 -6.581234186887741089e-02 -1.731228083372116089e-01 -1.089385598897933960e-01 -6.024788320064544678e-02 1.242962554097175598e-01 -4.247321188449859619e-01 3.707955777645111084e-02
-1.338793430477380753e-02 -2.464855909347534180e-01 2.169302254915237427e-01 -1.670978814363479614e-01 3.820379078388214111e-02 9.129516780376434326e-02 -6.376510858535766602e-02 -1.109198182821273804e-01 -7.752045243978500366e-02 2.976336283609271049e-03 3.358916938304901123e-01 5.154574662446975708e-02 -1.723421812057495117e-01 -4.748014360666275024e-02 -1.290158033370971680e-01 -8.237045258283615112e-02 -4.046030342578887939e-01 -3.801682591438293457e-01 -1.816074848175048828e-01 -4.242758452892303467e-02 -2.371843904256820679e-01 -6.807535141706466675e-02 4.204848036170005798e-02 -7.129652053117752075e-02 -2.233786880970001221e-01 -1.529813110828399658e-01 2.293471619486808777e-02 3.060534596443176270e-02 -2.798698842525482178e-01 -3.044790029525756836e-01 -5.610123649239540100e-02 -3.655495494604110718e-02
1.586294174194335938e-01 -1.492592096328735352e-01 1.123678963631391525e-02 1.001894101500511169e-01 -1.342112272977828979e-01 -3.660634905099868774e-02 -1.948457956314086914e-01 -3.631279766559600830e-01 -1.369011551141738892e-01 4.539608582854270935e-02 2.252453267574310303e-01 -3.323488533496856689e-01 -4.000159800052642822e-01 3.409995883703231812e-02 -2.436356805264949799e-02 -4.604859277606010437e-02 -1.067370325326919556e-01 -1.324952989816665649e-01 -8.483190834522247314e-02 -1.289920322597026825e-02 -2.081644535064697266e-01 3.173266649246215820e-01 4.306232929229736328e-02 -1.665811240673065186e-01 -9.794807434082031250e-02 1.705489680171012878e-02 2.590034604072570801e-01 -5.658352747559547424e-02 1.721327751874923706e-01 -3.634220687672495842e-03 -1.830520331859588623e-01 -2.325253486633300781e-01
-1.038989126682281494e-01 -4.445689916610717773e-01 -2.355877012014389038e-01 1.024500578641891479e-01 -2.545584738254547119e-02 1.462248712778091431e-01 -2.429870516061782837e-01 -1.467570364475250244e-01 -1.729630231857299805e-01 -1.896387636661529541e-01 5.677629634737968445e-02 -4.738160595297813416e-02 6.248066574335098267e-02 1.357370465993881226e-01 1.965900510549545288e-02 -1.134110093116760254e-01 -1.887461543083190918e-01 -2.094676047563552856e-01 2.344311177730560303e-01 1.914376765489578247e-01 -1.772942990064620972e-01 2.220179885625839233e-01 1.678429841995239258e-01 2.324544489383697510e-01 -1.889970451593399048e-01 1.712410338222980499e-02 4.471728112548589706e-03 2.607796192169189453e-01 1.849001199007034302e-01 -1.357897222042083740e-01 -1.422960609197616577e-01 7.125595211982727051e-02
2.430133521556854248e-01 -8.800593763589859009e-02 2.238743938505649567e-02 -5.943150445818901062e-02 -2.157364785671234131e-01 -2.400603890419006348e-01 -2.967923879623413086e-01 -1.581092923879623413e-01 -5.167510360479354858e-02 3.464774489402770996e-01 2.262379415333271027e-02 -2.100919932126998901e-01 8.492188900709152222e-02 -6.153200194239616394e-02 -1.022846903651952744e-02 5.911647900938987732e-02 2.439662441611289978e-02 9.543058276176452637e-02 1.742638461291790009e-02 3.896901309490203857e-01 1.782807409763336182e-01 -2.073814719915390015e-02 1.316228955984115601e-01 2.033606618642807007e-01 -2.493118792772293091e-01 -2.125119864940643311e-01 -1.324538141489028931e-01 9.887482970952987671e-03 3.009824454784393311e-01 -2.049930095672607422e-01 -1.243856027722358704e-01 6.437180936336517334e-02
3.310265019536018372e-02 -3.280740603804588318e-02 -2.438815236091613770e-01 1.442943662405014038e-01 -2.249606102705001831e-01 -2.668392956256866455e-01 -1.779400408267974854e-01 -2.368749678134918213e-01 -2.252872884273529053e-01 -5.253010988235473633e-02 -1.365299671888351440e-01 -1.679744385182857513e-02 2.670847773551940918e-01 -1.702324748039245605e-01 7.954023033380508423e-02 -5.133318156003952026e-02 -3.099828958511352539e-01 -1.556079089641571045e-01 -2.441370785236358643e-01 1.666831970214843750e-01 1.973252594470977783e-01 2.551585137844085693e-01 1.225917935371398926e-01 -1.088081225752830505e-01 -2.368082255125045776e-01 1.894947290420532227e-01 1.009351387619972229e-01 -9.435753524303436279e-02 4.250728711485862732e-02 -2.281417548656463623e-01 -1.393167525529861450e-01 -5.737242102622985840e-02
2.228486090898513794e-01 -3.508061766624450684e-01 -6.273471564054489136e-02 1.768944710493087769e-01 -2.964925765991210938e-01 2.259577810764312744e-01 -5.429518222808837891e-02 -4.839767217636108398e-01 8.861855417490005493e-02 -1.413739025592803955e-01 3.491777181625366211e-02 1.115741804242134094e-01 -1.021953672170639038e-02 9.667419642210006714e-02 3.884038701653480530e-02 1.289511620998382568e-01 -4.173104166984558105e-01 -2.039361745119094849e-01 -1.929076611995697021e-01 2.510414645075798035e-02 1.380904465913772583e-01 -2.766798809170722961e-02 3.765271231532096863e-02 5.707116425037384033e-02 -9.150895476341247559e-02 9.830193221569061279e-02 1.758098453283309937e-01 3.697491809725761414e-02 4.649840667843818665e-02 -1.172091439366340637e-02 -8.242511749267578125e-02 -9.647274762392044067e-02
2.215434610843658447e-01 -1.838086843490600586e-01 -1.479666829109191895e-01 -1.856986731290817261e-01 -8.840635418891906738e-02 3.722925111651420593e-02 -2.000706344842910767e-01 -1.086046248674392700e-01 -8.989284187555313110e-02 2.412339299917221069e-01 1.406341940164566040e-01 -1.221693605184555054e-01 -5.137241259217262268e-02 -1.239425241947174072e-01 -3.108199834823608398e-01 1.678838729858398438e-01 -2.434520125389099121e-01 1.372315287590026855e-01 -7.324998080730438232e-02 -2.214363664388656616e-01 -6.761001050472259521e-02 2.064126133918762207e-01 1.075814589858055115e-01 2.865342497825622559e-01 -4.705218076705932617e-01 1.135283857583999634e-01 1.475109606981277466e-01 -2.870684489607810974e-02 -7.211032509803771973e-02 -1.111225485801696777e-01 -3.687114268541336060e-02 -8.265922218561172485e-02
2.644464373588562012e-01 -1.692601442337036133e-01 4.054350778460502625e-03 -3.604007884860038757e-02 -1.701041162014007568e-01 -1.199397817254066467e-01 6.568174809217453003e-02 -4.905072599649429321e-02 -2.667472362518310547e-01 -1.786013841629028320e-01 6.734812259674072266e-02 2.911976352334022522e-02 -7.981809228658676147e-02 1.512308120727539062e-01 -2.030356973409652710e-01 -3.209466636180877686e-01 -3.751821815967559814e-01 8.509335666894912720e-02 -2.245175093412399292e-01 2.595481574535369873e-01 -4.979095607995986938e-02 -2.675248682498931885e-01 1.296599861234426498e-02 2.161986678838729858e-01 -6.090678274631500244e-02 1.765135973691940308e-01 -1.484067887067794800e-01 -7.174803316593170166e-02 -8.263077586889266968e-03 1.605425328016281128e-01 -3.056034743785858154e-01 1.205325219780206680e-02
1.621969789266586304e-01 -1.934427917003631592e-01 4.282437637448310852e-02 1.249119862914085388e-01 -1.831790357828140259e-01 -1.552983820438385010e-01 -1.260465085506439209e-01 -5.003164708614349365e-02 -1.237255260348320007e-01 2.086024731397628784e-02 6.754831224679946899e-02 -1.692719608545303345e-01 -2.056390196084976196e-01 7.936676591634750366e-02 1.513472199440002441e-01 8.833143860101699829e-02 -2.884790301322937012e-01 -2.556696236133575439e-01 2.983625233173370361e-02 1.888429373502731323e-01 -2.016829699277877808e-02 -1.158022508025169373e-01 1.723697185516357422e-01 5.061019659042358398e-01 -3.564213961362838745e-02 1.221886351704597473e-01 -2.103537470102310181e-01 -2.217608988285064697e-01 -2.519058585166931152e-01 8.882501721382141113e-02 -5.383301526308059692e-02 -2.141033858060836792e-01
-7.699447125196456909e-02 -8.781342953443527222e-02 -2.024302184581756592e-01 1.065279915928840637e-01 -1.612773090600967407e-01 1.255479454994201660e-01 -3.026555059477686882e-03 -1.947994977235794067e-01 3.774594515562057495e-02 3.553752601146697998e-01 1.941789835691452026e-01 -1.761934161186218262e-01 8.307162672281265259e-02 -1.036654338240623474e-01 -1.203969195485115051e-01 -1.075304374098777771e-01 -1.526346057653427124e-01 -3.264262080192565918e-01 -6.786368787288665771e-02 1.250188797712326050e-01 -1.811245679855346680e-01 1.179589033126831055e-01 1.156641244888305664e-01 1.135937497019767761e-01 -1.893327683210372925e-01 1.813311129808425903e-02 -2.065088450908660889e-01 -6.553250551223754883e-02 9.452326595783233643e-02 -4.445325434207916260e-01 -3.158861994743347168e-01 -4.001984372735023499e-02
7.301395386457443237e-02 -1.090730056166648865e-01 5.736051127314567566e-02 -7.127204537391662598e-02 4.280048981308937073e-02 4.427056014537811279e-02 -1.433307975530624390e-01 -9.468539059162139893e-02 8.272068202495574951e-02 1.692937910556793213e-01 1.003393381834030151e-01 -4.284157976508140564e-02 -4.044396877288818359e-01 3.014038316905498505e-02 1.612780392169952393e-01 1.415498461574316025e-02 -5.480250120162963867e-01 -3.232305347919464111e-01 -7.143379002809524536e-02 1.810437440872192383e-01 8.752238005399703979e-02 7.931706309318542480e-02 -1.095034033060073853e-01 -1.422759741544723511e-01 -2.818887233734130859e-01 1.465021222829818726e-01 -2.270806431770324707e-01 -1.094603911042213440e-01 -1.658386886119842529e-01 -6.368231773376464844e-02 6.494113802909851074e-02 -1.178286746144294739e-01
6.591103225946426392e-02 -2.581253647804260254e-01 -1.175279244780540466e-01 -8.425807952880859375e-02 -3.753909766674041748e-01 -6.923028081655502319e-02 -9.834410250186920166e-02 -3.894755989313125610e-02 -2.104611508548259735e-02 -2.016893178224563599e-01 1.681935340166091919e-01 1.574134379625320435e-01 -1.977426558732986450e-01 -8.049390278756618500e-03 1.139231473207473755e-01 -2.736874856054782867e-02 -5.143328905105590820e-01 -4.889335483312606812e-02 7.904464006423950195e-02 -1.874759979546070099e-02 1.056782826781272888e-01 1.626823842525482178e-01 2.085677832365036011e-01 1.389260590076446533e-01 -2.503846026957035065e-02 2.716260850429534912e-01 6.962787359952926636e-02 -1.642346680164337158e-01 3.490915894508361816e-01 -2.728476375341415405e-02 4.501298069953918457e-03 -3.619378805160522461e-02
-1.387603878974914551e-01 -3.453945219516754150e-01 4.444354027509689331e-02 1.970096081495285034e-01 -1.048095524311065674e-03 -2.794284224510192871e-01 -1.872738748788833618e-01 -2.141961753368377686e-01 -2.659728825092315674e-01 1.526286005973815918e-01 -1.798755675554275513e-01 1.355872750282287598e-01 -2.578100375831127167e-02 -1.098020896315574646e-01 5.080294609069824219e-02 4.799284413456916809e-02 -2.645276486873626709e-01 -1.359326541423797607e-01 2.138823419809341431e-01 2.263208329677581787e-01 2.954660169780254364e-02 3.200906217098236084e-01 -1.609857529401779175e-01 2.794741988182067871e-01 -2.078391164541244507e-01 -2.859129197895526886e-02 -1.477537490427494049e-02 -7.435236126184463501e-02 3.914518281817436218e-02 -4.263377934694290161e-02 -7.868684828281402588e-02 -2.171869575977325439e-01
-4.998058453202247620e-02 -3.366626203060150146e-01 -1.433198153972625732e-01 -9.896468371152877808e-03 -9.113169461488723755e-02 -7.218012958765029907e-02 -2.472115606069564819e-01 1.685532480478286743e-01 -2.243629992008209229e-01 -2.432250976562500000e-02 -1.307283639907836914e-01 -2.395937889814376831e-01 2.026568949222564697e-01 5.157244205474853516e-02 8.010453730821609497e-02 -2.346184700727462769e-01 -4.444365799427032471e-01 -1.495258361101150513e-01 1.848536133766174316e-01 1.756686344742774963e-02 -1.282505840063095093e-01 1.351082324981689453e-01 7.289232313632965088e-02 1.752639263868331909e-01 -1.964803338050842285e-01 6.457210332155227661e-02 1.465978939086198807e-02 1.814041286706924438e-02 2.804776728153228760e-01 -2.865348458290100098e-01 -2.571933344006538391e-02 4.630693234503269196e-03
3.907378315925598145e-01 -9.124764800071716309e-02 1.848307549953460693e-01 -1.933529525995254517e-01 -3.368478119373321533e-01 -1.184490770101547241e-01 -2.897512614727020264e-01 -3.052210211753845215e-01 -2.812013216316699982e-02 3.665710613131523132e-02 -2.251982502639293671e-02 -2.048449665307998657e-01 -9.896442294120788574e-02 1.361960545182228088e-02 1.505764275789260864e-01 -1.605751216411590576e-01 -3.567548692226409912e-01 -8.499312400817871094e-02 -5.412088334560394287e-02 1.102262064814567566e-01 1.579400748014450073e-01 -8.549747616052627563e-02 -2.110022306442260742e-01 2.070292234420776367e-01 -5.666558444499969482e-02 1.251033097505569458e-01 -1.465912312269210815e-01 -1.854146420955657959e-01 -9.161830693483352661e-02 1.681848987936973572e-02 7.838073186576366425e-03 8.435245603322982788e-02
-1.895427587442100048e-03 -1.840088367462158203e-01 -2.550287842750549316e-01 -4.099267125129699707e-01 -2.698591947555541992e-01 -2.309110760688781738e-01 -2.285404950380325317e-01 -2.240556180477142334e-01 6.681833416223526001e-03 6.348140537738800049e-02 9.032204002141952515e-02 -1.618742048740386963e-01 -8.253858983516693115e-02 -2.649597823619842529e-01 7.307180017232894897e-02 -2.659263908863067627e-01 -1.439776122570037842e-01 -1.412334293127059937e-01 -1.283723104279488325e-04 -4.785368964076042175e-02 -9.830234199762344360e-02 -1.311149299144744873e-01 1.102358177304267883e-01 -7.000495493412017822e-02 2.749886829406023026e-03 -1.803666651248931885e-01 -4.196885228157043457e-02 6.602748483419418335e-02 9.010536223649978638e-02 -7.667686790227890015e-02 -3.421751856803894043e-01 -2.373965531587600708e-01
2.274640947580337524e-01 -2.530022561550140381e-01 -1.631433069705963135e-01 1.987706869840621948e-01 -1.394919771701097488e-02 -1.049462854862213135e-01 -3.230040967464447021e-01 -7.430276274681091309e-02 -1.490483433008193970e-01 7.640092819929122925e-02 2.740435488522052765e-02 -6.780307739973068237e-02 -1.054982692003250122e-01 -4.341746866703033447e-02 -2.500969767570495605e-01 3.818155452609062195e-02 -4.798606932163238525e-01 2.865943908691406250e-01 9.025704860687255859e-02 1.816331595182418823e-01 -2.926582098007202148e-01 -6.648536771535873413e-03 -5.551922693848609924e-02 -2.096637636423110962e-01 -8.317141234874725342e-02 2.178652435541152954e-01 4.778407514095306396e-02 -5.419698730111122131e-02 1.173024252057075500e-01 -1.159426942467689514e-01 -2.751473337411880493e-02 1.131579950451850891e-01
2.171169221401214600e-02 -1.044616773724555969e-01 1.677500009536743164e-01 -1.470683217048645020e-01 -3.318417668342590332e-01 1.306104212999343872e-01 -3.058258891105651855e-01 -2.286332845687866211e-01 -2.427828162908554077e-01 -6.830181926488876343e-02 2.384020201861858368e-02 -1.323477029800415039e-01 -1.155894920229911804e-01 5.316120013594627380e-02 8.118782192468643188e-02 -6.448234617710113525e-02 -2.684093713760375977e-01 2.479370869696140289e-02 -2.935744524002075195e-01 -1.169212982058525085e-01 -1.973522156476974487e-01 1.328406780958175659e-01 5.549299716949462891e-02 2.063668370246887207e-01 -3.465054631233215332e-01 -2.129091322422027588e-01 3.747655823826789856e-02 -2.077461332082748413e-01 7.658230513334274292e-02 8.121484518051147461e-02 -1.004624366760253906e-01 -2.234912365674972534e-01
-1.506855897605419159e-02 -1.668014526367187500e-01 -1.140224710106849670e-01 -1.051811948418617249e-01 -2.045367956161499023e-01 -1.809327453374862671e-01 -3.598625957965850830e-01 -1.356567591428756714e-01 1.430434435606002808e-01 1.098282113671302795e-01 2.591075301170349121e-01 -2.919400036334991455e-01 2.345368266105651855e-01 -1.301147192716598511e-01 1.396126896142959595e-01 -1.799346357583999634e-01 -3.219973742961883545e-01 -7.919123023748397827e-02 1.732448581606149673e-03 -4.394895397126674652e-03 2.104340195655822754e-01 1.685663908720016479e-01 3.349131047725677490e-01 7.633107900619506836e-02 -1.469241827726364136e-01 -4.728873074054718018e-02 -1.773220002651214600e-01 1.177956163883209229e-01 1.267111152410507202e-01 -1.122640669345855713e-01 -1.109433844685554504e-01 7.707083225250244141e-02
3.019080124795436859e-02 -2.548307180404663086e-01 -1.597653478384017944e-01 3.149621933698654175e-02 1.697540134191513062e-01 -1.805886775255203247e-01 -2.090908885002136230e-01 -1.945309638977050781e-01 -1.365837603807449341e-01 3.345751017332077026e-02 -4.099582508206367493e-02 -1.959708631038665771e-01 8.123248070478439331e-02 1.063321158289909363e-01 -7.849803194403648376e-03 4.971094802021980286e-02 -4.593740403652191162e-01 -1.303733736276626587e-01 -8.092344552278518677e-02 -7.538659870624542236e-02 -4.300091788172721863e-02 1.542562618851661682e-02 1.112891267985105515e-02 1.213139966130256653e-01 -2.108070999383926392e-02 -8.305085450410842896e-02 -3.947951495647430420e-01 -1.800843165256083012e-03 2.270070910453796387e-01 -4.442221522331237793e-01 -9.451422840356826782e-02 7.846609503030776978e-02
-9.433012455701828003e-02 -1.812569051980972290e-01 1.436871439218521118e-01 6.405010819435119629e-02 -3.798849415034055710e-03 3.703936189413070679e-02 -1.247756406664848328e-01 -1.810046583414077759e-01 -3.128966093063354492e-01 2.512799799442291260e-01 3.508923947811126709e-01 -5.305941775441169739e-02 -1.971962004899978638e-01 -1.471922695636749268e-01 -2.992945909500122070e-02 -7.670976966619491577e-02 -4.520857930183410645e-01 1.061395858414471149e-03 2.594146691262722015e-02 1.346121132373809814e-01 2.592740952968597412e-01 -2.308881431818008423e-01 -2.259757518768310547e-01 -1.979686878621578217e-02 -1.046476662158966064e-01 -9.574797004461288452e-02 1.468415260314941406e-01 1.700854450464248657e-01 1.879753768444061279e-01 -1.331903971731662750e-02 -1.380917131900787354e-01 -9.542331099510192871e-02
1.022196933627128601e-01 -1.097564250230789185e-01 -3.596214950084686279e-02 9.196484088897705078e-02 -7.587836682796478271e-02 -8.887076377868652344e-02 2.368377447128295898e-01 -2.524224817752838135e-01 -1.134692952036857605e-01 -2.290910035371780396e-01 1.640050858259201050e-01 5.862132459878921509e-02 -2.612681090831756592e-01 -2.314406037330627441e-01 -6.192542985081672668e-02 -4.803760349750518799e-02 -4.114815890789031982e-01 -2.772626578807830811e-01 -2.254019826650619507e-01 7.666157186031341553e-02 -9.563111513853073120e-02 9.646259993314743042e-02 2.320052385330200195e-01 2.677891850471496582e-01 -2.697686851024627686e-01 -9.596429020166397095e-02 -2.088500857353210449e-01 -6.393571943044662476e-02 -8.522930741310119629e-02 -1.197752356529235840e-01 1.116194128990173340e-01 -2.604590263217687607e-03
4.347984865307807922e-02 -3.850314021110534668e-01 -1.527201384305953979e-01 8.953383564949035645e-02 -7.241801917552947998e-02 1.897588223218917847e-01 -1.935657262802124023e-01 7.687880657613277435e-03 -2.293100804090499878e-01 -1.157094612717628479e-01 -2.380698174238204956e-02 -2.216672450304031372e-01 3.011078834533691406e-01 2.134650200605392456e-02 1.515069901943206787e-01 -2.010097354650497437e-01 -3.687018454074859619e-01 -2.334493249654769897e-01 2.837480604648590088e-02 3.068948537111282349e-02 2.053195424377918243e-02 9.068574756383895874e-02 9.374241530895233154e-02 1.352062970399856567e-01 -1.990649551153182983e-01 -8.478185161948204041e-03 3.535844385623931885e-02 -1.905730180442333221e-02 1.703272014856338501e-01 -3.816434144973754883e-01 -1.332387030124664307e-01 8.920172601938247681e-02
3.328527510166168213e-02 -1.844320446252822876e-01 -3.319806158542633057e-01 -2.565648779273033142e-02 -3.101434409618377686e-01 -6.525571644306182861e-02 -9.083557128906250000e-02 -8.888516575098037720e-02 2.569706737995147705e-01 1.273644566535949707e-01 1.987138092517852783e-01 2.597177587449550629e-02 9.252550452947616577e-02 2.856418117880821228e-02 1.651249974966049194e-01 -1.352029293775558472e-01 -3.796006739139556885e-01 -2.829419076442718506e-01 1.103613823652267456e-01 3.693407773971557617e-01 -2.131455391645431519e-01 -2.895075082778930664e-02 2.092588245868682861e-01 3.299994766712188721e-02 7.735271472483873367e-03 -2.574984170496463776e-02 -9.186998754739761353e-02 5.934196710586547852e-02 7.148986309766769409e-02 -2.620923221111297607e-01 9.381215274333953857e-02 2.978580258786678314e-02
1.233746707439422607e-01 -4.575261473655700684e-01 -2.381839752197265625e-01 -3.006311953067779541e-01 1.028036028146743774e-01 -8.007051050662994385e-02 -2.098927199840545654e-01 -1.302657723426818848e-01 6.021300796419382095e-03 -2.291586436331272125e-02 9.559782594442367554e-02 -1.565117239952087402e-01 -2.024160474538803101e-01 -1.737957000732421875e-01 1.710871905088424683e-01 -2.843032181262969971e-01 -1.123759448528289795e-01 -9.509851783514022827e-02 1.153571344912052155e-02 1.445076763629913330e-01 -6.812155246734619141e-02 2.227392941713333130e-01 1.135911419987678528e-01 8.292761445045471191e-02 -3.326038718223571777e-01 1.919835656881332397e-01 5.179740861058235168e-02 -1.117904707789421082e-01 1.055284440517425537e-01 1.734129041433334351e-01 -1.039868146181106567e-01 -5.878397449851036072e-02
2.912590205669403076e-01 8.361778408288955688e-02 -1.573977470397949219e-01 -6.980584561824798584e-02 -4.224060773849487305e-01 -1.875801533460617065e-01 -3.351270258426666260e-01 1.351597253233194351e-02 -4.238757118582725525e-02 3.365780785679817200e-02 1.552493311464786530e-02 2.779638767242431641e-02 1.195747107267379761e-01 1.523112654685974121e-01 2.165544033050537109e-01 -1.614799350500106812e-02 -3.751185238361358643e-01 -1.280347257852554321e-01 1.491778790950775146e-01 -6.880345940589904785e-02 2.256259769201278687e-01 3.839816525578498840e-02 1.659649908542633057e-01 6.632371246814727783e-02 -2.654643952846527100e-01 -8.264060318470001221e-02 4.330566897988319397e-02 -4.028474166989326477e-02 1.685167700052261353e-01 -7.632059603929519653e-02 -2.764876484870910645e-01 -6.277108192443847656e-02
8.972763270139694214e-02 1.981023885309696198e-02 -8.225037902593612671e-02 3.730529174208641052e-02 -1.084718927741050720e-01 -1.361146867275238037e-01 -1.532214283943176270e-01 -2.601604759693145752e-01 -1.213183104991912842e-01 1.173872277140617371e-01 7.995420694351196289e-02 -4.940027743577957153e-02 -2.924292385578155518e-01 -7.687947247177362442e-03 -9.863998740911483765e-02 6.136073172092437744e-02 -2.049091905355453491e-01 -2.902750074863433838e-01 -2.208609431982040405e-01 2.143600434064865112e-01 -7.287334650754928589e-02 7.552710920572280884e-02 2.136196345090866089e-01 3.426454663276672363e-01 -4.115780591964721680e-01 -1.016884073615074158e-01 -2.027154117822647095e-01 -2.848548442125320435e-02 -1.503765136003494263e-01 1.569871008396148682e-01 1.290732026100158691e-01 -2.120256870985031128e-01
6.034435238689184189e-03 -7.895675301551818848e-02 -2.282852232456207275e-01 -2.322569340467453003e-01 3.555154427886009216e-02 -8.610261976718902588e-02 -6.242796033620834351e-02 -2.797418236732482910e-01 -1.113870888948440552e-01 5.017734318971633911e-02 -7.083079311996698380e-03 -9.592529386281967163e-02 -3.205562829971313477e-01 -1.600456051528453827e-02 -1.771115660667419434e-01 1.074540242552757263e-02 -4.653152823448181152e-01 -1.015279889106750488e-01 -2.663842439651489258e-01 7.316895574331283569e-02 -1.293188184499740601e-01 -1.527813524007797241e-01 -7.561247795820236206e-03 -4.157866910099983215e-02 -3.455686569213867188e-01 1.692646592855453491e-01 -9.278182685375213623e-02 -1.992454677820205688e-01 -1.323478221893310547e-01 -1.960240155458450317e-01 1.915613412857055664e-01 -6.452830135822296143e-02
2.335938252508640289e-02 -1.871658414602279663e-01 -1.062911562621593475e-02 -7.287149131298065186e-02 -8.330760896205902100e-02 -5.296595022082328796e-02 -3.266053795814514160e-01 -1.254911124706268311e-01 3.554282337427139282e-02 2.004760950803756714e-01 1.949738711118698120e-01 1.843906641006469727e-01 -3.009521365165710449e-01 3.066898584365844727e-01 -1.542327851057052612e-01 -5.313188955187797546e-02 -1.527877002954483032e-01 -2.163616940379142761e-02 -2.916979789733886719e-01 1.473652273416519165e-01 -9.212958067655563354e-02 1.960172355175018311e-01 -9.946674853563308716e-02 1.269598007202148438e-01 -2.236567437648773193e-01 -2.090003192424774170e-01 -3.549179434776306152e-02 9.770460426807403564e-02 -1.418054401874542236e-01 -6.965082138776779175e-02 -3.826152682304382324e-01 1.507382243871688843e-01
1.452088952064514160e-01 -3.938709795475006104e-01 -7.803653366863727570e-03 9.498126804828643799e-02 -4.848808795213699341e-02 1.918758451938629150e-02 -2.963971719145774841e-02 -3.952459990978240967e-02 -1.301790177822113037e-01 1.560152787715196609e-02 5.260067805647850037e-02 -1.009374186396598816e-01 -2.675544321537017822e-01 1.703552342951297760e-02 -4.122471213340759277e-01 -1.362985223531723022e-01 -3.062486350536346436e-01 2.378685623407363892e-01 7.313083857297897339e-02 9.993736445903778076e-02 2.307451702654361725e-02 -7.741980254650115967e-02 1.469268649816513062e-01 -3.986938670277595520e-02 -2.051253765821456909e-01 1.573887318372726440e-01 -1.963358670473098755e-01 -1.464133709669113159e-01 -2.520629763603210449e-01 -1.706057041883468628e-01 -4.755455628037452698e-02 -3.191354870796203613e-01
1.515782326459884644e-01 -7.997580617666244507e-02 -2.971236109733581543e-01 2.536770999431610107e-01 -1.523941904306411743e-01 9.769487380981445312e-02 -2.170070409774780273e-01 3.565229848027229309e-02 -1.266183108091354370e-01 1.062977388501167297e-01 9.815842658281326294e-02 1.103413105010986328e-01 -1.379960030317306519e-01 -1.184287443757057190e-01 -2.052832692861557007e-01 -3.057657741010189056e-02 -1.451743990182876587e-01 -1.083466187119483948e-01 -1.714448630809783936e-01 2.226868271827697754e-01 2.108217328786849976e-01 1.577755659818649292e-01 1.300042569637298584e-01 -8.674726821482181549e-03 -2.567116618156433105e-01 -1.421637237071990967e-01 -2.321273833513259888e-01 1.070657521486282349e-01 2.037349492311477661e-01 -3.716724812984466553e-01 1.307274401187896729e-01 -2.554749250411987305e-01
1.800593733787536621e-01 -2.557851970195770264e-01 -1.621774882078170776e-01 1.355984658002853394e-01 -3.523731231689453125e-01 2.300712279975414276e-02 -3.836430609226226807e-01 1.709219999611377716e-02 -4.368997365236282349e-02 -2.069235444068908691e-01 -1.213869303464889526e-01 -5.162218585610389709e-02 -6.519063562154769897e-02 4.762915894389152527e-02 -1.398700028657913208e-01 -2.042967230081558228e-01 -1.943703293800354004e-01 -3.568701446056365967e-01 -1.432049721479415894e-01 -8.723132312297821045e-02 3.639564663171768188e-02 -2.330347448587417603e-01 1.465393044054508209e-02 5.009043589234352112e-02 -2.906233817338943481e-02 9.238627552986145020e-02 8.061738312244415283e-02 -1.554458290338516235e-01 1.541209071874618530e-01 -1.272730380296707153e-01 -1.982022821903228760e-01 2.906269729137420654e-01
1.952443644404411316e-02 -2.388253957033157349e-01 1.881359494291245937e-03 1.794041991233825684e-01 -2.814876437187194824e-01 -1.854218989610671997e-01 -3.092457354068756104e-01 -4.140304028987884521e-02 -4.130625724792480469e-01 -2.063597887754440308e-01 -2.238980308175086975e-02 3.117743693292140961e-02 4.233592748641967773e-02 -1.958813369274139404e-01 7.588598877191543579e-02 -3.212740272283554077e-02 -2.518029510974884033e-01 2.376579493284225464e-01 4.782309755682945251e-02 4.087177664041519165e-02 -7.126467674970626831e-02 -1.112811118364334106e-01 -1.517082452774047852e-01 6.127846240997314453e-02 -2.635247111320495605e-01 8.864217251539230347e-02 -3.338217362761497498e-02 1.250487267971038818e-01 7.248276472091674805e-02 -7.351759076118469238e-02 -2.584651410579681396e-01 -3.133749365806579590e-01
3.975779414176940918e-01 -8.046979457139968872e-02 6.197373941540718079e-02 1.130840331315994263e-01 -2.424291074275970459e-01 -8.133868128061294556e-02 -1.530088037252426147e-01 -5.485497880727052689e-03 2.454429632052779198e-03 1.431569922715425491e-02 8.271853625774383545e-02 -3.172654509544372559e-01 -1.860485672950744629e-01 1.267590820789337158e-01 -1.335417777299880981e-01 -1.628724932670593262e-01 -2.468762695789337158e-01 -2.207975238561630249e-01 1.531161069869995117e-01 3.824625909328460693e-01 3.221442177891731262e-02 -5.907158926129341125e-02 -1.735316663980484009e-01 1.734696328639984131e-01 -3.642140626907348633e-01 -3.224061802029609680e-02 -6.374963372945785522e-02 2.285871189087629318e-03 -1.377090811729431152e-01 3.306632116436958313e-02 1.930542290210723877e-02 -1.577986180782318115e-01
4.304117858409881592e-01 -3.373045623302459717e-01 -1.576626747846603394e-01 6.220732629299163818e-02 -2.630384266376495361e-01 5.880973767489194870e-03 6.680849194526672363e-02 -1.587712764739990234e-01 1.960655115544795990e-02 -1.711205244064331055e-01 1.610416620969772339e-01 -1.534187644720077515e-01 -1.534373015165328979e-01 8.156124502420425415e-02 -1.256900131702423096e-01 -1.383782476186752319e-01 -4.585428833961486816e-01 -2.849960699677467346e-02 1.704485341906547546e-02 -1.702038198709487915e-01 1.306668668985366821e-01 -4.502638056874275208e-02 -7.135077565908432007e-02 7.977981865406036377e-02 -8.354149758815765381e-02 1.027546450495719910e-01 -4.448995739221572876e-02 3.448132872581481934e-01 -5.554920434951782227e-02 -3.726126998662948608e-02 -1.235694736242294312e-01 -4.590577911585569382e-03
-1.535916775465011597e-01 -1.165218725800514221e-01 -1.220031753182411194e-01 -5.499078705906867981e-02 -2.454209476709365845e-01 -1.744363754987716675e-01 -1.736524105072021484e-01 6.521989405155181885e-02 -4.050210863351821899e-02 1.306491196155548096e-01 1.288911402225494385e-01 -9.073533862829208374e-02 -9.678223729133605957e-02 -7.995144277811050415e-02 9.947111457586288452e-02 -1.530308425426483154e-01 -5.412479043006896973e-01 -1.212700456380844116e-01 6.063882634043693542e-02 1.427635550498962402e-01 4.343913197517395020e-01 -4.699926823377609253e-02 -5.644154921174049377e-02 -1.833246350288391113e-01 -1.510880738496780396e-01 2.496384643018245697e-02 2.927570641040802002e-01 -9.310702793300151825e-03 1.194138675928115845e-01 -3.650426492094993591e-02 -1.235694661736488342e-01 -1.664618104696273804e-01
1.259190291166305542e-01 -1.691632121801376343e-01 -1.142060309648513794e-01 -3.146098852157592773e-01 -1.811771243810653687e-01 1.044375728815793991e-02 -3.072897791862487793e-01 -1.594717651605606079e-01 -1.940846890211105347e-01 2.201381623744964600e-01 -1.106420531868934631e-02 -2.620700001716613770e-01 -2.840667963027954102e-01 4.555464908480644226e-02 2.515549398958683014e-02 2.092956602573394775e-01 -2.843192815780639648e-01 -1.785478442907333374e-01 7.994162291288375854e-02 7.144570350646972656e-02 -4.713995382189750671e-03 1.255312096327543259e-02 -1.571556627750396729e-01 -4.849364981055259705e-02 -3.399991095066070557e-01 -3.086963295936584473e-01 -6.556626409292221069e-02 1.358008198440074921e-02 -5.959553178399801254e-03 -1.390969306230545044e-01 9.803495556116104126e-02 -1.129703149199485779e-01
-9.388050436973571777e-02 -3.004727363586425781e-01 7.442278414964675903e-02 1.094016060233116150e-02 -9.193284064531326294e-02 7.090953737497329712e-02 -7.688533514738082886e-02 2.931396244093775749e-03 -3.400764167308807373e-01 1.574487239122390747e-01 2.285528182983398438e-02 -7.430823147296905518e-02 3.453793004155158997e-02 1.011471301317214966e-01 6.836478412151336670e-02 3.817735239863395691e-02 -4.375652372837066650e-01 4.661319404840469360e-02 1.163794174790382385e-01 2.652428448200225830e-01 1.218890324234962463e-01 -2.585839927196502686e-01 2.714095115661621094e-01 -2.545331120491027832e-01 -1.258046030998229980e-01 1.943297125399112701e-02 6.040190532803535461e-02 -8.459262549877166748e-02 1.845394521951675415e-01 -2.044745087623596191e-01 -1.156451553106307983e-01 -3.128086328506469727e-01
-9.190449118614196777e-02 -2.877419590950012207e-01 -1.145304366946220398e-02 -2.598003149032592773e-01 1.229785457253456116e-01 -1.542302966117858887e-01 -2.861822545528411865e-01 -6.845136731863021851e-02 1.976131647825241089e-01 1.566945761442184448e-01 -4.817680642008781433e-02 4.621492326259613037e-02 -1.182630211114883423e-01 -3.162331581115722656e-01 1.578708365559577942e-02 -7.456403225660324097e-02 -3.556610941886901855e-01 -1.514863669872283936e-01 -1.742347478866577148e-01 9.475721046328544617e-03 -1.891401857137680054e-01 7.856902480125427246e-02 1.219513416290283203e-01 1.220067148096859455e-03 -1.760657280683517456e-01 -2.085820585489273071e-01 -6.332863122224807739e-02 9.450289607048034668e-02 1.249099448323249817e-01 2.975208312273025513e-02 -4.216396212577819824e-01 -9.668833017349243164e-02
1.716073304414749146e-01 -2.238497585058212280e-01 -1.151826828718185425e-01 2.218094021081924438e-01 -1.887405663728713989e-01 -1.098429262638092041e-01 -4.627580940723419189e-01 3.471343591809272766e-02 5.243611056357622147e-03 -2.082109004259109497e-01 -7.186959497630596161e-03 2.154073864221572876e-01 -7.996942102909088135e-02 -3.766173496842384338e-02 -1.814302504062652588e-01 -1.783483177423477173e-01 -3.947000205516815186e-01 -2.765690982341766357e-01 1.839105784893035889e-02 -1.906651407480239868e-01 -7.410294562578201294e-02 -1.371662765741348267e-01 -9.160020202398300171e-02 -3.775240038521587849e-04 -1.136178001761436462e-01 4.700729250907897949e-02 5.496450886130332947e-02 -1.048565879464149475e-01 -1.065974161028862000e-01 -2.391975671052932739e-01 -1.450227051973342896e-01 1.102539747953414917e-01
-1.050470303744077682e-02 -3.648533225059509277e-01 1.196194812655448914e-01 -1.601409912109375000e-01 -2.363596558570861816e-01 1.526867747306823730e-01 -6.041467934846878052e-02 2.245827578008174896e-02 -7.322160899639129639e-02 6.868430227041244507e-02 4.012151956558227539e-01 3.663021698594093323e-02 -1.325624138116836548e-01 -4.513061419129371643e-02 1.140125282108783722e-02 -3.413506597280502319e-02 -2.217782586812973022e-01 2.807843126356601715e-02 -3.402724564075469971e-01 2.176135331392288208e-01 1.322426944971084595e-01 -9.554079174995422363e-02 -7.918665558099746704e-02 2.142144739627838135e-02 -1.670601069927215576e-01 3.284478560090065002e-02 -2.109213359653949738e-02 -2.374832779169082642e-01 6.845356523990631104e-02 -4.565815329551696777e-01 4.243106115609407425e-03 -6.872367113828659058e-02
1.849468052387237549e-01 -2.225156426429748535e-01 -6.342614442110061646e-02 1.394092757254838943e-02 1.359356045722961426e-01 1.772780157625675201e-02 -8.435159921646118164e-02 -3.095577657222747803e-01 -1.012389808893203735e-01 -6.018871814012527466e-02 1.285163611173629761e-01 4.111402481794357300e-02 -7.554442435503005981e-02 1.324844956398010254e-01 -2.719289660453796387e-01 9.572263807058334351e-02 -2.115875184535980225e-01 -2.597631216049194336e-01 1.378566622734069824e-01 1.113253235816955566e-01 -2.001156657934188843e-01 -3.230898678302764893e-01 -1.726325154304504395e-01 1.452103406190872192e-01 -2.788909673690795898e-01 1.470398064702749252e-02 1.017383784055709839e-01 5.034426227211952209e-02 2.072242796421051025e-01 -7.152258604764938354e-02 -3.745209574699401855e-01 1.836133003234863281e-01
1.751289665699005127e-01 -2.193489074707031250e-01 1.179193612188100815e-02 5.001518502831459045e-02 -2.823998034000396729e-01 -1.543577909469604492e-01 -3.453410267829895020e-01 -1.795010715723037720e-01 1.707520335912704468e-01 1.888833194971084595e-01 -8.601397275924682617e-02 -1.227111220359802246e-01 7.889200747013092041e-02 -4.934161901473999023e-02 -2.222272306680679321e-01 -2.966957166790962219e-02 -1.201811581850051880e-01 2.180549316108226776e-02 2.296239137649536133e-03 1.895043402910232544e-01 1.083161160349845886e-01 -2.110517024993896484e-01 1.723821163177490234e-01 1.029532179236412048e-01 -2.931075692176818848e-01 2.732556462287902832e-01 3.872597515583038330e-01 8.079752326011657715e-02 6.209554523229598999e-02 -9.600444883108139038e-02 -1.681965142488479614e-01 -1.069424003362655640e-01
4.163467790931463242e-03 2.626463212072849274e-02 -2.156881801784038544e-02 -1.819320470094680786e-01 -3.085920214653015137e-01 -1.275681704282760620e-01 -2.695444226264953613e-01 1.345200370997190475e-02 -1.627589166164398193e-01 -1.855199486017227173e-01 5.065853893756866455e-02 -1.460764557123184204e-01 9.499755501747131348e-02 1.692889481782913208e-01 2.271235287189483643e-01 -4.714564234018325806e-02 -3.618323802947998047e-01 -7.918953895568847656e-02 -2.526066601276397705e-01 3.039685189723968506e-01 -1.298730261623859406e-02 -2.537842467427253723e-02 -6.539311725646257401e-03 6.829215586185455322e-02 -1.732417494058609009e-01 -1.878626644611358643e-01 8.156841248273849487e-02 1.498152911663055420e-01 1.139249559491872787e-02 1.418344769626855850e-02 -4.493398070335388184e-01 -9.760344773530960083e-02
-4.502929002046585083e-02 -4.020318090915679932e-01 3.338532149791717529e-02 3.705362230539321899e-02 -1.694102138280868530e-01 -1.452969163656234741e-01 -5.171936750411987305e-02 -2.907711565494537354e-01 -4.640622809529304504e-02 -1.349836122244596481e-02 -1.479517072439193726e-01 1.760189980268478394e-01 -4.223747178912162781e-02 9.061735868453979492e-02 9.568914026021957397e-02 -3.727863132953643799e-01 -3.009290099143981934e-01 -8.594482392072677612e-02 8.862268179655075073e-02 2.938428819179534912e-01 2.592939324676990509e-02 -2.837356030941009521e-01 1.471725106239318848e-01 -1.375894397497177124e-01 -6.112143769860267639e-02 2.870742380619049072e-01 8.402602374553680420e-02 -9.795772284269332886e-02 -4.830029327422380447e-03 -1.054458767175674438e-01 -2.307007163763046265e-01 -4.911257699131965637e-02
1.665438115596771240e-01 -2.923207879066467285e-01 -3.310570418834686279e-01 -2.933493554592132568e-01 -8.792081475257873535e-02 -1.059234365820884705e-01 -1.777079403400421143e-01 -8.767502754926681519e-02 -2.714507579803466797e-01 1.116103753447532654e-01 1.996429413557052612e-01 -1.186654716730117798e-01 -2.330103665590286255e-01 6.492390483617782593e-02 -1.474625058472156525e-02 -7.313603907823562622e-02 -2.473190128803253174e-01 4.424069449305534363e-02 -5.974075570702552795e-02 -2.381357401609420776e-01 5.636122077703475952e-02 1.318051964044570923e-01 1.859975904226303101e-01 1.527223885059356689e-01 -6.619966030120849609e-02 2.211422324180603027e-01 2.382720261812210083e-01 -1.892674863338470459e-01 1.840669810771942139e-01 -4.610620439052581787e-02 -8.674605190753936768e-02 -1.936554461717605591e-01
3.278117179870605469e-01 -3.896668553352355957e-01 -4.414138942956924438e-02 3.253529369831085205e-01 -9.971360862255096436e-02 -1.739262640476226807e-01 -9.677357226610183716e-02 -1.376707386225461960e-02 -1.521732062101364136e-01 -1.015985906124114990e-01 2.062943279743194580e-01 -1.490032225847244263e-01 -3.192515671253204346e-01 -7.568897306919097900e-02 -8.707797527313232422e-02 -1.014797687530517578e-01 -1.324982643127441406e-01 1.499102115631103516e-01 -1.007217094302177429e-01 2.208175808191299438e-01 3.352615535259246826e-01 -9.084314852952957153e-02 1.210980340838432312e-01 1.000949144363403320e-01 -5.348763242363929749e-02 1.731135994195938110e-01 2.142237313091754913e-02 1.679651290178298950e-01 4.372322559356689453e-02 -4.186889156699180603e-02 -1.887358278036117554e-01 -1.196742653846740723e-01
-9.406848996877670288e-02 -2.626897692680358887e-01 -4.501669108867645264e-02 -1.182407662272453308e-01 1.330953836441040039e-01 -1.935604959726333618e-01 -3.307814598083496094e-01 -1.232683435082435608e-01 -4.746858775615692139e-02 8.684408664703369141e-02 1.941205114126205444e-01 -3.433517217636108398e-01 -6.634724885225296021e-02 -1.591274887323379517e-01 8.432425558567047119e-02 -1.148262917995452881e-01 -3.134561479091644287e-01 -3.288686573505401611e-01 2.536753378808498383e-02 -4.563536122441291809e-02 1.067644953727722168e-01 1.775765568017959595e-01 3.255074620246887207e-01 1.218773424625396729e-01 -3.700176998972892761e-02 2.193026430904865265e-02 -2.036268860101699829e-01 1.683449596166610718e-01 1.284778416156768799e-01 -2.077814638614654541e-01 -4.987091291695833206e-03 8.199746161699295044e-02
8.659765869379043579e-02 -2.519754469394683838e-01 2.676269970834255219e-03 -9.405436925590038300e-03 -3.523256182670593262e-01 -1.651368141174316406e-01 -1.855542883276939392e-02 -2.106573581695556641e-01 -1.267351061105728149e-01 -1.436903923749923706e-01 6.473513692617416382e-02 -1.954171657562255859e-01 -2.258759737014770508e-01 1.023821383714675903e-01 -1.019107475876808167e-01 -4.480731487274169922e-02 -3.722226023674011230e-01 -2.295403182506561279e-01 3.490920178592205048e-03 3.288201289251446724e-03 3.294096142053604126e-02 -2.086319327354431152e-01 1.779735237360000610e-01 -1.047517657279968262e-01 -1.707594692707061768e-01 1.571468114852905273e-01 -9.203444421291351318e-02 -8.852441608905792236e-02 3.342617452144622803e-01 2.992158234119415283e-01 9.179843962192535400e-02 -1.464113891124725342e-01
-2.345150336623191833e-02 -9.301333874464035034e-02 3.837159276008605957e-02 -1.060638483613729477e-02 2.911111153662204742e-02 -8.956263959407806396e-02 -3.188018500804901123e-01 -1.672597229480743408e-01 2.400672584772109985e-01 -1.076377183198928833e-01 3.296426534652709961e-01 -1.407389938831329346e-01 4.190092161297798157e-02 -5.345542915165424347e-03 -5.643117055296897888e-02 -1.519519835710525513e-01 -4.718204438686370850e-01 -2.364470660686492920e-01 -6.920727901160717010e-03 2.047538906335830688e-01 2.414473146200180054e-01 8.091276139020919800e-02 2.453304976224899292e-01 6.005630269646644592e-02 -2.106476426124572754e-01 -1.285619884729385376e-01 -1.708754301071166992e-01 -4.206689819693565369e-02 8.607711642980575562e-02 -1.800213009119033813e-01 1.813027113676071167e-01 -1.062954440712928772e-01
1.730360537767410278e-01 -3.092495203018188477e-01 -1.936275959014892578e-01 -2.655335664749145508e-01 -1.438012570142745972e-01 -5.916333571076393127e-02 -3.143802881240844727e-01 -5.667570978403091431e-02 1.297049522399902344e-01 -9.825342893600463867e-02 6.852294504642486572e-02 -1.465709656476974487e-01 6.347738206386566162e-02 9.463205002248287201e-03 3.007418662309646606e-02 6.315748393535614014e-02 -2.599047124385833740e-01 -7.200004905462265015e-02 -8.106096833944320679e-02 -6.509856134653091431e-02 -1.505582481622695923e-01 -9.055605530738830566e-02 9.039471857249736786e-03 -1.956736892461776733e-01 -2.924149334430694580e-01 -1.069422811269760132e-01 -9.112004190683364868e-02 -1.425004601478576660e-01 1.088766902685165405e-01 1.348756402730941772e-01 -5.188230276107788086e-01 -3.119427338242530823e-02
5.403650179505348206e-02 -8.284806460142135620e-02 -2.021676301956176758e-01 1.340346504002809525e-02 -9.622312337160110474e-02 1.511711860075592995e-03 -1.537214498966932297e-02 -3.799754679203033447e-01 -3.974147513508796692e-02 -4.877067357301712036e-02 1.348368525505065918e-01 -4.732996970415115356e-02 -2.831043899059295654e-01 -2.025385499000549316e-01 -1.246907636523246765e-01 -8.061204850673675537e-02 -4.392852783203125000e-01 -1.836535632610321045e-01 -1.321457773447036743e-01 4.093076288700103760e-02 -2.109182178974151611e-01 -1.553625911474227905e-01 -3.137816116213798523e-02 -1.164936274290084839e-01 -3.529316782951354980e-01 -1.253136843442916870e-01 1.398312766104936600e-02 -3.488294184207916260e-01 3.436303883790969849e-02 -7.435780763626098633e-02 8.183803409337997437e-02 1.520672142505645752e-01
5.018386058509349823e-03 -1.896047592163085938e-01 -4.616115987300872803e-02 1.083761379122734070e-01 -1.133020669221878052e-01 -1.058961302042007446e-01 4.914741590619087219e-02 -2.808845639228820801e-01 -1.324195265769958496e-01 -6.037894636392593384e-02 2.469348609447479248e-01 -4.080658406019210815e-02 -1.366100758314132690e-01 -1.368372291326522827e-01 -7.604394853115081787e-02 1.363015174865722656e-01 -1.802392303943634033e-01 -2.063435912132263184e-01 -2.091589868068695068e-01 2.013392746448516846e-01 -9.176532924175262451e-02 1.527531445026397705e-02 3.334795534610748291e-01 3.883497714996337891e-01 -4.288444817066192627e-01 -1.117984727025032043e-01 -1.589825898408889771e-01 2.689455449581146240e-02 -1.487967967987060547e-01 -8.205236867070198059e-03 1.090787500143051147e-01 -1.125933751463890076e-01
8.838684856891632080e-02 -1.935995742678642273e-02 -1.408552229404449463e-01 1.753924190998077393e-01 -2.633925676345825195e-01 -3.117193281650543213e-01 -3.231819272041320801e-01 -1.872363090515136719e-01 -1.547732204198837280e-01 1.984875090420246124e-02 -1.009085774421691895e-01 2.009296044707298279e-02 3.153022229671478271e-01 -1.385658532381057739e-01 5.106769874691963196e-02 -1.546910554170608521e-01 -3.089336752891540527e-01 -1.210572049021720886e-01 -2.417227178812026978e-01 2.670781612396240234e-01 1.018418669700622559e-01 2.104004770517349243e-01 1.344889849424362183e-01 -2.773129753768444061e-02 -1.726882010698318481e-01 2.196927815675735474e-01 1.305570900440216064e-01 -8.299960196018218994e-02 -1.666858419775962830e-02 -1.175682842731475830e-01 -1.595837771892547607e-01 -1.158361975103616714e-02
-1.508131474256515503e-01 -3.008539676666259766e-01 -8.561274409294128418e-02 1.216458156704902649e-01 6.065836176276206970e-02 -6.026008352637290955e-02 -1.928865313529968262e-01 -1.897702813148498535e-01 -1.324198842048645020e-01 2.005370259284973145e-01 1.794639080762863159e-01 -2.613619144540280104e-04 1.274544596672058105e-01 9.347581863403320312e-02 -1.966302692890167236e-01 1.099499911069869995e-01 -4.561237692832946777e-01 -2.808562219142913818e-01 1.981929689645767212e-01 5.353111401200294495e-02 2.095806226134300232e-02 -1.154465228319168091e-01 4.828345030546188354e-03 6.962496787309646606e-02 7.492238283157348633e-02 -1.135531961917877197e-01 -2.719327509403228760e-01 2.577779628336429596e-02 2.445677071809768677e-01 -3.152835667133331299e-01 -1.257977783679962158e-01 5.019012466073036194e-02
3.325900137424468994e-01 -1.543391942977905273e-01 5.479465052485466003e-02 2.598525397479534149e-02 5.568537488579750061e-02 -8.364123851060867310e-02 -3.182573318481445312e-01 5.468501150608062744e-02 -1.583715677261352539e-01 1.482753157615661621e-01 1.803166270256042480e-01 -5.891809612512588501e-02 -1.855533570051193237e-02 7.681968808174133301e-02 -1.342887710779905319e-02 8.072725683450698853e-02 -1.522758007049560547e-01 1.447500567883253098e-02 -6.495276093482971191e-02 3.659913837909698486e-01 2.198820263147354126e-01 2.812590599060058594e-01 -7.671744376420974731e-02 2.260746210813522339e-01 -4.635528475046157837e-02 1.667589545249938965e-01 -1.462608426809310913e-01 -1.426619291305541992e-01 3.239126205444335938e-01 -6.116028875112533569e-02 -3.275363743305206299e-01 -1.336313039064407349e-01
2.707701325416564941e-01 7.913657277822494507e-02 3.236790373921394348e-02 1.557903438806533813e-01 3.732360526919364929e-02 2.695215120911598206e-02 -2.918741106986999512e-01 -3.699941933155059814e-01 -1.445772796869277954e-01 6.711343675851821899e-02 -1.249432191252708435e-01 -8.487962186336517334e-02 -3.563590943813323975e-01 -1.980330795049667358e-01 -4.955466464161872864e-02 -6.361299008131027222e-02 -2.438980937004089355e-01 -2.162403799593448639e-02 -1.614701896905899048e-01 2.236252874135971069e-01 4.055391624569892883e-02 -8.636429905891418457e-02 8.578007668256759644e-02 4.138069748878479004e-01 3.940605372190475464e-02 9.358024597167968750e-02 2.254063077270984650e-02 -6.688618659973144531e-02 6.534620374441146851e-02 -3.177773654460906982e-01 4.958152770996093750e-02 5.681674927473068237e-02
-5.024211481213569641e-02 -4.354014098644256592e-01 -2.276378720998764038e-01 -1.594088673591613770e-01 -1.739933192729949951e-01 -1.388254761695861816e-01 -2.663187682628631592e-01 -8.573229610919952393e-02 -1.172818318009376526e-01 2.135112732648849487e-01 1.454097032546997070e-01 -3.764953091740608215e-02 -1.808690577745437622e-01 -1.238171383738517761e-01 -1.646952629089355469e-01 -1.954750120639801025e-01 -1.448617130517959595e-01 1.802432537078857422e-01 -1.208402737975120544e-01 -3.388828132301568985e-03 1.856472939252853394e-01 -2.985910475254058838e-01 3.742321953177452087e-02 1.410166770219802856e-01 -1.237619295716285706e-01 -1.469632685184478760e-01 1.391096320003271103e-02 -4.220094159245491028e-02 -1.315700262784957886e-01 -6.607092916965484619e-02 -3.625094294548034668e-01 5.092521011829376221e-02
1.345638185739517212e-01 -3.314203396439552307e-02 -6.659084558486938477e-02 3.049530554562807083e-03 -2.974476516246795654e-01 -1.123817935585975647e-01 -4.167829826474189758e-02 -7.698819041252136230e-02 -1.781963184475898743e-02 3.038813769817352295e-01 -8.804402314126491547e-03 -1.052825432270765305e-02 -2.149666994810104370e-01 1.132080182433128357e-01 -2.050982564687728882e-01 1.988165453076362610e-02 -2.340421527624130249e-01 -1.160103902220726013e-01 -1.347499638795852661e-01 3.092550337314605713e-01 1.266465932130813599e-01 2.647973597049713135e-01 2.549568712711334229e-01 2.386476844549179077e-02 -8.923543244600296021e-02 9.560800157487392426e-03 -1.221789717674255371e-01 2.802278399467468262e-01 2.616488337516784668e-01 -3.924950957298278809e-01 1.172563657164573669e-01 -4.139119759202003479e-02
1.046904623508453369e-01 -5.705547705292701721e-02 1.598045974969863892e-01 2.893263287842273712e-02 -2.012730240821838379e-01 -1.122189313173294067e-01 -3.248094022274017334e-01 -2.490739077329635620e-01 -1.549448668956756592e-01 -4.046020507812500000e-01 -1.589092984795570374e-02 -5.935329245403409004e-04 -6.793332844972610474e-02 -7.767229527235031128e-02 1.634787581861019135e-02 -5.563364177942276001e-02 -3.691377639770507812e-01 -2.814332842826843262e-01 1.537683457136154175e-01 4.109608009457588196e-02 -4.748509079217910767e-02 1.920159459114074707e-01 1.498827785253524780e-01 5.254294723272323608e-02 -1.368037313222885132e-01 1.886020153760910034e-01 -2.558298707008361816e-01 5.120733752846717834e-02 2.955643832683563232e-01 1.038556694984436035e-01 -3.823704272508621216e-02 -9.837771952152252197e-02
3.702585101127624512e-01 -2.062787711620330811e-01 -1.818447709083557129e-01 1.795953810214996338e-01 -3.533874154090881348e-01 -6.472036987543106079e-02 -2.049122899770736694e-01 1.940727829933166504e-01 -5.840298905968666077e-02 1.220619156956672668e-01 7.828137278556823730e-02 -1.468002498149871826e-01 -2.309925407171249390e-01 -1.230424717068672180e-01 -1.997904479503631592e-01 -3.153496235609054565e-02 -3.986735045909881592e-01 -2.327752411365509033e-01 -1.547972410917282104e-01 7.368475943803787231e-02 -1.018028035759925842e-01 -1.804778575897216797e-01 -1.115540936589241028e-01 7.379227131605148315e-02 -6.185972690582275391e-02 -9.932546317577362061e-02 1.527602076530456543e-01 -1.689346581697463989e-01 -1.238250285387039185e-01 -4.735465347766876221e-02 2.940204925835132599e-02 5.971950665116310120e-02
4.581632092595100403e-02 -1.996742784976959229e-01 -6.913635879755020142e-02 -1.816843599081039429e-01 9.490568190813064575e-03 -2.652140855789184570e-01 -3.473975658416748047e-01 -1.464851349592208862e-01 -2.690348327159881592e-01 7.473147660493850708e-02 6.254135817289352417e-02 -2.549278140068054199e-01 -3.026926219463348389e-01 -9.615599364042282104e-02 -4.710508882999420166e-02 1.370565742254257202e-01 -3.073711097240447998e-01 -4.584039375185966492e-02 1.582634747028350830e-01 3.377837240695953369e-01 -1.283755451440811157e-01 -1.252621319144964218e-02 -2.494609653949737549e-01 -1.323579549789428711e-01 -1.534080654382705688e-01 -2.179170846939086914e-01 -1.299589276313781738e-01 8.757246285676956177e-02 1.320930384099483490e-02 -9.001818299293518066e-02 2.077084966003894806e-02 5.034631118178367615e-02
9.791827946901321411e-02 2.288802340626716614e-02 -1.596523374319076538e-01 -1.166025772690773010e-01 -9.158481657505035400e-02 -2.484514117240905762e-01 -4.675633013248443604e-01 8.272968232631683350e-02 -1.100962311029434204e-01 -3.856782615184783936e-02 2.012072503566741943e-01 7.182124257087707520e-02 -5.105475708842277527e-02 -3.266310552135109901e-03 -6.334754824638366699e-02 -9.497009217739105225e-02 -2.118005901575088501e-01 -6.513337790966033936e-02 4.007562622427940369e-02 1.886033266782760620e-01 9.307198226451873779e-02 4.983487427234649658e-01 4.295922815799713135e-02 1.327544301748275757e-01 -2.591326236724853516e-01 2.550179511308670044e-02 2.191293239593505859e-02 -1.946869641542434692e-01 1.553321033716201782e-01 -7.545058429241180420e-02 -2.659629285335540771e-01 -1.040399894118309021e-01
-1.255175173282623291e-01 -6.211460754275321960e-02 -2.546680858358740807e-03 3.041189163923263550e-02 -2.270664274692535400e-01 3.304171562194824219e-02 -2.391198277473449707e-01 -3.216102719306945801e-01 6.677913665771484375e-02 4.882819205522537231e-02 -3.345507383346557617e-02 -1.312129348516464233e-01 1.297406405210494995e-01 1.581214517354965210e-01 3.716946020722389221e-02 4.581307992339134216e-02 -3.260305225849151611e-01 1.670692348852753639e-03 -1.738296002149581909e-01 2.709914557635784149e-02 -1.355054676532745361e-01 2.208546251058578491e-01 -1.380951516330242157e-02 1.210992783308029175e-01 -3.477191627025604248e-01 -1.541086435317993164e-01 2.003830857574939728e-02 2.080896049737930298e-01 2.490325868129730225e-01 -4.582440555095672607e-01 -1.045812070369720459e-01 7.177290320396423340e-02
2.424730220809578896e-03 -8.513533324003219604e-02 6.146781519055366516e-02 -2.652847468852996826e-01 -1.042099818587303162e-01 -2.220897823572158813e-01 -1.279811710119247437e-01 -1.755563020706176758e-01 -1.087701097130775452e-01 1.458344161510467529e-01 -6.009692698717117310e-02 1.056025270372629166e-02 -3.395431339740753174e-01 -2.520375698804855347e-02 1.459103375673294067e-01 -4.011813104152679443e-01 -2.725624144077301025e-01 -7.758946716785430908e-02 1.687345653772354126e-01 1.132729128003120422e-01 -1.743382215499877930e-02 5.369239673018455505e-02 -5.328869819641113281e-02 9.534800797700881958e-02 -4.998607039451599121e-01 3.813223913311958313e-02 -1.485338956117630005e-01 -5.153960362076759338e-02 -7.186402380466461182e-02 -2.243589013814926147e-01 -4.012578353285789490e-02 7.969351112842559814e-02
-5.396400019526481628e-02 -2.062311917543411255e-01 -2.505939900875091553e-01 5.848990753293037415e-02 3.077414631843566895e-02 -4.249387085437774658e-01 -1.311254203319549561e-01 -2.025561481714248657e-01 3.687308868393301964e-03 1.164251565933227539e-01 6.058179587125778198e-02 -5.988673865795135498e-02 1.660885661840438843e-02 -1.416074335575103760e-01 -1.745875477790832520e-01 -2.284720540046691895e-01 -1.636683940887451172e-01 -1.664385497570037842e-01 -6.103333458304405212e-02 2.610862255096435547e-01 -7.103040814399719238e-03 3.440091907978057861e-01 -4.031934961676597595e-02 -1.417860090732574463e-01 -2.726680934429168701e-01 4.972332715988159180e-02 -1.414825767278671265e-01 -1.311427652835845947e-01 1.725892126560211182e-01 9.285425394773483276e-02 -3.049155473709106445e-01 -1.133197024464607239e-01
-1.442063134163618088e-02 -3.166397213935852051e-01 -7.788506895303726196e-02 2.013611793518066406e-01 -2.466142177581787109e-01 -3.911408782005310059e-01 5.990684032440185547e-03 1.729847788810729980e-01 -1.566646397113800049e-01 4.952891543507575989e-02 4.403805732727050781e-02 3.163478896021842957e-02 -5.132861807942390442e-02 -1.539219915866851807e-01 -5.364305153489112854e-02 8.602150529623031616e-02 -3.946023881435394287e-01 -1.011696755886077881e-01 1.570141166448593140e-01 -7.970183342695236206e-02 -1.040453240275382996e-01 -1.350062787532806396e-01 7.710506767034530640e-02 -5.797429382801055908e-02 -2.635839879512786865e-01 8.641461841762065887e-03 -1.136303991079330444e-01 1.439914703369140625e-01 -2.181683629751205444e-01 -1.332183033227920532e-01 -3.494584560394287109e-01 -1.289793103933334351e-01
1.792723536491394043e-01 -9.809187054634094238e-02 3.260229527950286865e-02 1.498951315879821777e-01 -2.324250936508178711e-01 -8.400278538465499878e-02 -2.745124101638793945e-01 4.094249010086059570e-02 -8.292061090469360352e-02 -1.962020397186279297e-01 -1.210124567151069641e-01 3.586004095268435776e-05 -1.069655716419219971e-01 -1.370116919279098511e-01 -1.923838406801223755e-01 -1.797111332416534424e-01 -4.922539591789245605e-01 -5.459342896938323975e-02 -9.125348180532455444e-02 -6.671135872602462769e-02 2.465193867683410645e-01 -1.846990287303924561e-01 1.802127212285995483e-01 3.206828832626342773e-01 -2.520063817501068115e-01 2.067911326885223389e-01 9.865312278270721436e-02 -1.290764659643173218e-01 8.179762214422225952e-02 -7.802968472242355347e-02 5.552557855844497681e-02 -1.621590554714202881e-02
3.400658965110778809e-01 -1.053180098533630371e-01 -1.845341473817825317e-01 6.951282173395156860e-02 -1.802190989255905151e-01 -8.320878446102142334e-02 -2.570703029632568359e-01 -1.019039973616600037e-01 5.144230648875236511e-02 4.086904227733612061e-02 2.883808314800262451e-01 1.186752598732709885e-02 2.174266278743743896e-01 -1.683513075113296509e-01 1.846916526556015015e-01 -2.487646043300628662e-01 -2.475571036338806152e-01 3.989215940237045288e-02 6.159652397036552429e-02 2.574211657047271729e-01 2.507876455783843994e-01 -4.092582687735557556e-02 3.816614449024200439e-01 -1.079553514719009399e-01 -1.673355698585510254e-01 -3.327586129307746887e-02 -1.595806777477264404e-01 -7.711634784936904907e-02 1.376921660266816616e-03 -1.707179397344589233e-01 -7.316515594720840454e-02 -9.709825366735458374e-02
-1.107763592153787613e-02 -3.421440720558166504e-01 -9.700257331132888794e-02 -1.182156801223754883e-01 -1.417129635810852051e-01 -1.149180009961128235e-01 -1.275195032358169556e-01 -1.370500028133392334e-01 -2.304641157388687134e-01 3.237606957554817200e-02 3.164229094982147217e-01 -7.565887272357940674e-02 -1.059075519442558289e-01 3.849562630057334900e-02 -3.319558203220367432e-01 -3.726203739643096924e-01 -2.467700093984603882e-01 2.202060967683792114e-01 -1.616878807544708252e-01 1.086720004677772522e-01 1.336664985865354538e-02 -1.431940793991088867e-01 2.480022050440311432e-02 -7.308336347341537476e-02 -1.851898729801177979e-01 -3.955610841512680054e-02 4.018312692642211914e-02 1.450770646333694458e-01 -1.997803151607513428e-01 -1.896771043539047241e-01 -2.303968667984008789e-01 8.875115215778350830e-02
1.530001163482666016e-01 -2.178033143281936646e-01 1.288205385208129883e-01 9.035583585500717163e-03 -4.536467045545578003e-02 4.863095004111528397e-03 -2.757588624954223633e-01 3.845517337322235107e-02 -1.607374995946884155e-01 2.363215088844299316e-01 1.501252353191375732e-01 -1.221308037638664246e-01 -8.297747373580932617e-02 2.681427001953125000e-01 -3.777715191245079041e-02 -1.002553775906562805e-01 -1.020374968647956848e-01 -2.299880534410476685e-01 -2.003127038478851318e-01 3.158717155456542969e-01 -5.381819792091846466e-03 8.623743057250976562e-02 -2.670857310295104980e-01 2.231317758560180664e-01 -1.146416366100311279e-01 3.885017707943916321e-02 3.491735085844993591e-02 5.828882381319999695e-02 4.007900655269622803e-01 -4.501393996179103851e-03 -3.199340701103210449e-01 -9.693632274866104126e-02
-2.233965098857879639e-01 -2.103745937347412109e-01 1.132474392652511597e-01 -2.713077366352081299e-01 -2.261140942573547363e-01 -2.923076972365379333e-02 -2.068197131156921387e-01 -2.092051804065704346e-01 1.749723553657531738e-01 1.001149490475654602e-01 -1.159958317875862122e-01 2.880969457328319550e-02 -8.716226369142532349e-02 -4.999159872531890869e-01 -1.681661605834960938e-01 -6.431470811367034912e-02 -3.157976567745208740e-01 -1.611929386854171753e-01 -2.098478563129901886e-02 8.014824241399765015e-02 -8.953265845775604248e-02 1.257743388414382935e-01 7.110907137393951416e-02 7.298288494348526001e-02 -2.311659604310989380e-01 -5.077273398637771606e-02 -1.090268194675445557e-01 -8.391380310058593750e-03 -8.683510869741439819e-02 -1.935481838881969452e-02 -3.031109571456909180e-01 -3.833733126521110535e-02
8.536384999752044678e-02 -8.508770912885665894e-02 2.047720700502395630e-01 3.993650153279304504e-02 -3.172174468636512756e-02 -1.167302578687667847e-01 -3.079777956008911133e-01 -1.087668538093566895e-01 2.168817669153213501e-01 1.263141185045242310e-01 4.181624352931976318e-01 -2.176345139741897583e-01 5.637755990028381348e-02 -2.873669005930423737e-02 4.545370489358901978e-02 -1.365708559751510620e-01 -4.483849108219146729e-01 -2.483721226453781128e-01 -2.749072015285491943e-02 1.286895871162414551e-01 1.166445985436439514e-01 -2.379211969673633575e-02 2.650972008705139160e-01 -8.320662193000316620e-03 -7.593030482530593872e-02 3.536880016326904297e-02 -2.816070020198822021e-01 8.968718349933624268e-02 8.820138871669769287e-03 -1.973313689231872559e-01 -3.451460972428321838e-02 -1.074743047356605530e-01
1.812865585088729858e-01 -1.219857633113861084e-01 -3.729614987969398499e-02 -1.244685426354408264e-01 -1.740475445985794067e-01 -3.858734369277954102e-01 8.522953838109970093e-03 1.029179841279983521e-01 -2.453964054584503174e-01 -3.523732721805572510e-02 -1.124205961823463440e-01 -3.529782593250274658e-02 -4.030536394566297531e-03 1.574459522962570190e-01 -8.541982620954513550e-02 -2.865391969680786133e-01 -4.475707709789276123e-01 -1.618631631135940552e-01 -6.784578412771224976e-02 3.004916012287139893e-01 3.087698481976985931e-02 -3.495787456631660461e-02 5.470381304621696472e-02 -1.229160279035568237e-01 8.555503189563751221e-02 -3.463249653577804565e-03 1.039080470800399780e-01 1.132945064455270767e-02 2.697668373584747314e-01 3.940631076693534851e-02 -2.952094674110412598e-01 -1.858419030904769897e-01
1.747931540012359619e-01 -2.703747451305389404e-01 1.156415510922670364e-02 1.191893815994262695e-01 -2.365313619375228882e-01 -1.186748519539833069e-01 -2.721212506294250488e-01 -8.552088588476181030e-02 -1.995980888605117798e-01 1.722530648112297058e-02 -5.070825293660163879e-02 2.330493181943893433e-01 -1.654878705739974976e-01 1.496034860610961914e-01 7.252629846334457397e-02 -3.081718385219573975e-01 -3.109811842441558838e-01 -2.824751138687133789e-01 9.201146662235260010e-02 -1.265190448611974716e-02 7.004959881305694580e-02 -3.618871420621871948e-02 -1.102171316742897034e-01 -2.545030117034912109e-01 -5.983721464872360229e-02 2.003474384546279907e-01 1.928793638944625854e-01 -7.335714995861053467e-02 -5.129697918891906738e-02 -2.670084498822689056e-02 -3.308835923671722412e-01 -1.272718608379364014e-01
4.421976208686828613e-02 -1.532573625445365906e-02 3.210275992751121521e-02 -1.886779367923736572e-01 -1.426375508308410645e-01 -1.360251307487487793e-01 -3.493144810199737549e-01 -1.887111216783523560e-01 -3.422078192234039307e-01 1.546540260314941406e-01 -1.285359710454940796e-01 7.395400200039148331e-03 -2.131490856409072876e-01 6.176049262285232544e-02 9.590676426887512207e-02 -2.902785837650299072e-01 -3.639493286609649658e-01 -1.653139591217041016e-01 -1.686660945415496826e-01 1.316622048616409302e-01 -1.662706881761550903e-01 2.157341502606868744e-02 2.524932622909545898e-01 -2.368637323379516602e-01 1.252461820840835571e-01 1.785204112529754639e-01 -8.219990879297256470e-02 2.089990302920341492e-02 2.305494248867034912e-01 1.831789873540401459e-02 -1.908778212964534760e-02 -4.743329808115959167e-02
2.087603509426116943e-01 -3.139520883560180664e-01 -1.844355911016464233e-01 1.416968405246734619e-01 -1.726310998201370239e-01 4.771873727440834045e-02 -3.749499619007110596e-01 -5.986963957548141479e-02 -5.534521490335464478e-02 3.699093684554100037e-02 2.823581397533416748e-01 3.029446303844451904e-01 -2.399781048297882080e-01 -9.799369424581527710e-02 2.808972001075744629e-01 2.550631947815418243e-02 -1.905245631933212280e-01 -1.585115790367126465e-01 -1.397094130516052246e-01 1.529223322868347168e-01 1.753689646720886230e-01 -2.171052396297454834e-01 6.845281273126602173e-02 9.931446611881256104e-02 -1.745971143245697021e-01 -1.475389450788497925e-01 -1.510342508554458618e-01 -4.038001969456672668e-02 -1.536878198385238647e-01 3.856806457042694092e-02 -5.820884928107261658e-02 5.359261110424995422e-02
2.440712004899978638e-01 -3.268503248691558838e-01 -4.979362711310386658e-02 -1.113943234086036682e-01 -1.597527712583541870e-01 1.857152283191680908e-01 -2.024553343653678894e-02 -3.377380073070526123e-01 -1.466785371303558350e-01 -1.767995022237300873e-02 2.522674575448036194e-02 1.872729808092117310e-01 -1.560804992914199829e-01 -4.643218126147985458e-03 1.691373884677886963e-01 1.572381854057312012e-01 -4.720228016376495361e-01 -9.192296862602233887e-02 -5.421612784266471863e-02 -5.935760214924812317e-02 4.394756257534027100e-02 -1.885983496904373169e-01 2.477028667926788330e-01 6.211160868406295776e-02 -1.085269302129745483e-01 2.096613124012947083e-02 3.318089842796325684e-01 3.786822780966758728e-02 1.933565586805343628e-01 9.310581721365451813e-03 -4.859416186809539795e-02 -7.040164619684219360e-02
-9.161598235368728638e-02 -3.839791715145111084e-01 4.323198273777961731e-02 1.186891496181488037e-01 5.317679792642593384e-02 3.457446396350860596e-01 -3.695974946022033691e-01 -1.762799620628356934e-01 -7.390633970499038696e-02 -1.909955032169818878e-02 2.401980757713317871e-01 1.905819624662399292e-01 -3.161344528198242188e-01 -3.321975469589233398e-02 8.263372629880905151e-02 -2.581075578927993774e-02 -1.984898597002029419e-01 -1.059494614601135254e-01 -7.235667109489440918e-02 2.074774354696273804e-02 1.895479559898376465e-01 -1.379626393318176270e-01 1.336327195167541504e-02 5.409352108836174011e-02 -2.007903456687927246e-01 -7.019060850143432617e-02 -1.713617742061614990e-01 -9.111823886632919312e-02 -2.237190157175064087e-01 -4.207056760787963867e-02 -2.317147105932235718e-01 -1.643315106630325317e-01
-7.197147607803344727e-02 -1.577611453831195831e-02 5.323821213096380234e-03 -3.888613730669021606e-02 -1.219648867845535278e-01 2.070381492376327515e-01 -1.753447800874710083e-01 -1.627188362181186676e-02 -2.185256183147430420e-01 3.070313036441802979e-01 -3.364001587033271790e-02 -6.364855798892676830e-04 -6.910818815231323242e-02 -2.922050468623638153e-02 -1.668629497289657593e-01 1.991973519325256348e-01 -3.784000575542449951e-01 1.026220247149467468e-01 1.381116509437561035e-01 2.996914386749267578e-01 9.549696929752826691e-03 -5.693286284804344177e-02 4.077332615852355957e-01 -9.532302618026733398e-02 -1.629418730735778809e-01 1.160010769963264465e-01 -9.640607982873916626e-03 8.215317875146865845e-02 1.661787182092666626e-01 -8.245663344860076904e-02 -3.635291159152984619e-01 -1.824402064085006714e-01
1.407833695411682129e-01 -3.291812241077423096e-01 1.187010854482650757e-01 -1.593164056539535522e-01 -8.089573122560977936e-03 1.409975439310073853e-01 -2.170929163694381714e-01 -1.530916988849639893e-01 8.121759444475173950e-02 4.684058018028736115e-03 1.641525179147720337e-01 6.872557848691940308e-02 -1.413532253354787827e-02 -1.307546645402908325e-01 1.033850684762001038e-01 -3.273148238658905029e-01 -2.399625033140182495e-01 -1.670361012220382690e-01 -2.474668025970458984e-01 1.641865968704223633e-01 3.044659085571765900e-02 -3.656207397580146790e-02 -4.266536235809326172e-02 -6.212516874074935913e-02 -3.402185738086700439e-01 -1.804883927106857300e-01 1.732928901910781860e-01 -1.030618324875831604e-02 -2.604478299617767334e-01 -3.471281528472900391e-01 -5.567681044340133667e-02 -1.300481408834457397e-01
2.837749719619750977e-01 -1.365614384412765503e-01 2.088906019926071167e-01 -1.829161792993545532e-01 -1.678697317838668823e-01 -9.427745640277862549e-02 5.155235528945922852e-02 -2.394100725650787354e-01 -1.835814118385314941e-01 -2.650474943220615387e-02 2.974629774689674377e-02 3.982369601726531982e-02 -2.535333037376403809e-01 1.399042736738920212e-02 1.734853722155094147e-02 -2.313816100358963013e-01 -1.996144354343414307e-01 -4.191792383790016174e-02 -2.754190266132354736e-01 1.309481561183929443e-01 -2.258626371622085571e-01 2.173553258180618286e-01 -2.336749434471130371e-02 2.749325931072235107e-01 8.460308611392974854e-02 1.645171195268630981e-01 -3.394349711015820503e-03 1.487120687961578369e-01 2.427602559328079224e-01 -2.838226258754730225e-01 -2.108519673347473145e-01 -1.490067243576049805e-01
2.048540413379669189e-01 -1.124709546566009521e-01 6.096645072102546692e-02 -2.349095419049263000e-02 -1.923718675971031189e-02 1.933448612689971924e-01 -3.919248878955841064e-01 -1.720213890075683594e-01 -2.430721968412399292e-01 -1.226731613278388977e-01 4.514551535248756409e-02 -2.471835762262344360e-01 -3.381957709789276123e-01 -1.353698968887329102e-01 -1.082449182868003845e-01 2.395338192582130432e-02 -7.414121180772781372e-02 -4.055432081222534180e-01 -1.980386525392532349e-01 -1.932184211909770966e-02 -1.941251754760742188e-01 7.363359630107879639e-02 1.999852806329727173e-01 6.446331739425659180e-02 7.873462140560150146e-02 -1.594670489430427551e-02 -7.807288318872451782e-02 -2.225218713283538818e-01 1.204919442534446716e-01 -1.667653173208236694e-01 -1.153170913457870483e-01 -1.529771089553833008e-01
2.302932590246200562e-01 -3.027000427246093750e-01 3.914996609091758728e-02 -1.127041354775428772e-01 -2.516065537929534912e-01 1.134553849697113037e-01 -1.638024300336837769e-02 -1.461111456155776978e-01 2.131539881229400635e-01 5.564851313829421997e-02 1.954233199357986450e-01 2.151900157332420349e-02 -5.745493248105049133e-02 1.260919421911239624e-01 1.324288845062255859e-01 -1.267258077859878540e-01 -1.840686649084091187e-01 -2.471166253089904785e-01 2.482677064836025238e-02 3.897953629493713379e-01 -4.643572494387626648e-02 2.056674286723136902e-02 -1.382272243499755859e-01 -1.660905033349990845e-01 -3.051989078521728516e-01 -1.627273112535476685e-01 -9.673681855201721191e-02 -1.955570727586746216e-01 -1.682636588811874390e-01 -2.630694210529327393e-01 -2.001052349805831909e-01 4.197710752487182617e-02
8.443677425384521484e-02 -4.494350552558898926e-01 -8.329088985919952393e-02 -2.036620080471038818e-01 -1.852148920297622681e-01 -1.640566140413284302e-01 -1.171297580003738403e-01 -2.783165574073791504e-01 -7.612191885709762573e-02 1.925860196352005005e-01 3.887726739048957825e-02 2.099741250276565552e-01 -3.258032798767089844e-01 1.471889764070510864e-01 -7.052975241094827652e-03 1.783462166786193848e-01 -1.592583954334259033e-01 1.786864548921585083e-02 -1.230172738432884216e-01 7.782142609357833862e-02 -2.134735137224197388e-01 7.827228307723999023e-02 -3.036601468920707703e-02 1.403867751359939575e-01 -1.973040103912353516e-01 -9.890974313020706177e-02 1.723616421222686768e-01 1.090712919831275940e-01 -1.281023770570755005e-01 -2.502441033720970154e-02 -3.358716666698455811e-01 -5.046833679080009460e-02
2.097991295158863068e-02 -3.933161869645118713e-02 -1.242792159318923950e-01 -8.245439268648624420e-03 -1.940386593341827393e-01 1.924707740545272827e-02 -1.582454144954681396e-01 -1.123413890600204468e-01 6.716514006257057190e-03 3.071011304855346680e-01 6.673558801412582397e-02 3.550743684172630310e-02 -1.058804765343666077e-01 2.290274053812026978e-01 -1.505558490753173828e-01 7.192644476890563965e-02 -2.972437441349029541e-01 -8.015269413590431213e-03 -1.020017415285110474e-01 2.548410594463348389e-01 7.879585027694702148e-02 3.080279231071472168e-01 2.764132916927337646e-01 8.011046051979064941e-02 -1.684643924236297607e-01 1.364831533282995224e-02 -6.953948736190795898e-02 3.004689216613769531e-01 2.027015537023544312e-01 -4.439545273780822754e-01 4.335513710975646973e-02 6.176753342151641846e-02
2.546114660799503326e-02 -2.517766356468200684e-01 -1.226816549897193909e-01 1.076832190155982971e-01 -1.676509082317352295e-01 -8.861492096912115812e-05 -3.877499401569366455e-01 -1.525492370128631592e-01 -7.782828807830810547e-02 -2.815972566604614258e-01 -4.821839183568954468e-02 -1.030783429741859436e-01 1.227046474814414978e-01 1.092500612139701843e-02 1.363684143871068954e-02 -1.110685244202613831e-01 -2.119300812482833862e-01 -2.697499692440032959e-01 1.011838316917419434e-01 3.851349949836730957e-01 -6.453619152307510376e-02 1.348127722740173340e-01 3.102148473262786865e-01 9.631851315498352051e-02 4.251150414347648621e-02 1.698173731565475464e-01 -4.045147448778152466e-03 4.606165736913681030e-02 1.353568285703659058e-01 -6.543662399053573608e-02 -2.947230935096740723e-01 1.877193301916122437e-01
-1.395777910947799683e-01 -1.072379946708679199e-01 -1.558702439069747925e-01 -2.263442724943161011e-01 -7.114559412002563477e-02 -4.910593107342720032e-02 -1.585398465394973755e-01 -7.763382792472839355e-02 -1.633592098951339722e-01 -1.816168129444122314e-01 1.227276399731636047e-01 8.246237784624099731e-02 -3.069615662097930908e-01 4.850233718752861023e-02 1.155654117465019226e-01 -7.614167034626007080e-02 -3.599853217601776123e-01 -2.424598038196563721e-01 -9.962399490177631378e-03 6.907063722610473633e-02 -5.601835250854492188e-02 -1.612280458211898804e-01 -6.685276329517364502e-02 3.181760907173156738e-01 -2.005068808794021606e-01 2.103443890810012817e-01 -1.847753375768661499e-01 -2.143512070178985596e-01 -4.652438685297966003e-02 -2.871977984905242920e-01 -7.246353477239608765e-02 -2.739959955215454102e-01
-5.300829559564590454e-02 -2.405339330434799194e-01 -3.121770322322845459e-01 1.983240395784378052e-01 -9.942668676376342773e-02 -9.040689095854759216e-03 -1.430584788322448730e-01 -4.112771898508071899e-02 -7.342177629470825195e-02 5.559742916375398636e-03 2.829379141330718994e-01 5.309003219008445740e-02 -5.694866180419921875e-02 -8.086692541837692261e-02 -1.093924324959516525e-02 -3.794094324111938477e-01 -7.223782688379287720e-02 -1.966775953769683838e-01 1.637371815741062164e-02 9.935552626848220825e-02 9.280712902545928955e-02 2.503737509250640869e-01 -3.994493559002876282e-02 6.901141256093978882e-02 -2.131844013929367065e-01 -5.796986818313598633e-02 -1.806301325559616089e-01 1.791141331195831299e-01 2.023893743753433228e-01 -3.623075187206268311e-01 -1.539169847965240479e-01 -2.951948642730712891e-01
4.385258257389068604e-01 -2.797727286815643311e-01 1.734241098165512085e-01 2.672100663185119629e-01 -3.314185440540313721e-01 3.519743680953979492e-02 -1.150003448128700256e-01 -7.639384269714355469e-02 -1.978480070829391479e-01 -1.317488728091120720e-03 -5.526752397418022156e-02 2.742381952702999115e-02 -1.842532008886337280e-01 -1.584428548812866211e-01 9.278360009193420410e-02 -1.621847152709960938e-01 -2.815741598606109619e-01 1.102775186300277710e-01 1.610161811113357544e-01 5.495484918355941772e-03 -2.078675180673599243e-01 6.195209920406341553e-02 1.807445138692855835e-01 -5.305878072977066040e-02 -1.704093515872955322e-01 -6.643986701965332031e-02 -1.685018986463546753e-01 -2.929788269102573395e-02 -1.657152175903320312e-01 -6.053792685270309448e-02 -2.479853332042694092e-01 7.502461969852447510e-02
-1.531340032815933228e-01 -3.257736563682556152e-01 -9.049246460199356079e-02 3.578956425189971924e-01 8.302929811179637909e-03 -1.276981979608535767e-01 -6.571856141090393066e-02 2.654258012771606445e-01 -1.601648330688476562e-01 -6.977823376655578613e-02 -1.167580112814903259e-01 -1.046839635819196701e-02 -1.595027893781661987e-01 -1.856512576341629028e-01 -1.332277208566665649e-01 7.227240502834320068e-02 -4.282144308090209961e-01 -7.189523428678512573e-02 -9.738419950008392334e-02 2.252292260527610779e-02 -1.863113194704055786e-01 -1.501060724258422852e-01 1.857279241085052490e-01 -4.135869443416595459e-02 -3.873387575149536133e-01 2.181373164057731628e-02 5.701327323913574219e-02 3.224414587020874023e-02 -6.921862717717885971e-03 -1.045952439308166504e-01 -2.170578688383102417e-01 -1.047736778855323792e-01
3.495668172836303711e-01 -2.206806987524032593e-01 1.488425433635711670e-01 -1.202880684286355972e-02 -2.545653879642486572e-01 -5.864691734313964844e-02 -1.282139569520950317e-01 -6.810005754232406616e-03 5.922337621450424194e-02 2.543223500251770020e-01 -1.615949124097824097e-01 -2.515097260475158691e-01 -3.143791258335113525e-01 -1.512760967016220093e-01 -5.260979384183883667e-02 -1.204803362488746643e-01 -3.275917470455169678e-01 -9.893254935741424561e-02 -1.269080583006143570e-02 2.269680351018905640e-01 -6.805805116891860962e-02 -1.189795136451721191e-01 -1.571936011314392090e-01 -6.175216287374496460e-02 -2.371559590101242065e-01 -3.270845711231231689e-01 -1.364919394254684448e-01 -5.049094185233116150e-02 -1.029203385114669800e-01 -1.029972881078720093e-01 -1.306138001382350922e-02 -6.039639934897422791e-02
1.663793772459030151e-01 -3.761453628540039062e-01 1.746827512979507446e-01 -3.828644007444381714e-02 -2.671684026718139648e-01 -2.526518404483795166e-01 -3.215783238410949707e-01 -5.674602463841438293e-03 -7.679183036088943481e-02 7.338625937700271606e-02 1.567938476800918579e-01 9.096752107143402100e-02 -5.854060873389244080e-02 -2.921263277530670166e-01 -2.100234329700469971e-01 -5.374505743384361267e-02 -2.646232843399047852e-01 -4.988317936658859253e-02 2.529957517981529236e-02 -7.159581035375595093e-02 -1.577087491750717163e-01 -3.989493101835250854e-02 -8.006753772497177124e-02 -2.000195682048797607e-01 -1.514666527509689331e-01 2.301838696002960205e-01 -2.000451087951660156e-02 -5.172744020819664001e-02 -2.291641831398010254e-01 6.416735798120498657e-02 -3.057571351528167725e-01 2.286017173901200294e-03
[truncated: 3,287,267 more chars]
