# Supplementary material for: The Language of Innovation
Source: PLoS One. 2020 Apr 30;15(4):e0230107. doi: 10.1371/journal.pone.0230107 (PMC7194493; doi:10.1371/journal.pone.0230107)
Supplement: S2 File — (GZ) [file pone.0230107.s002.tar.gz › 1980-1984/V2Run_4_VS_4500_embeddings1980-1984ED32.txt]

-1.350525468587875366e-01 -6.989943329244852066e-03 1.338615268468856812e-01 9.097091853618621826e-03 -5.389256402850151062e-03 1.301378309726715088e-01 -2.949977815151214600e-01 -1.626718938350677490e-01 -2.797234654426574707e-01 5.641221627593040466e-02 2.429896742105484009e-01 8.178101480007171631e-02 -3.012006171047687531e-03 8.111439645290374756e-02 -2.652801871299743652e-01 -1.915166340768337250e-02 -1.303657982498407364e-02 1.404780447483062744e-01 3.047071695327758789e-01 6.968376040458679199e-02 -1.371829658746719360e-01 4.457219243049621582e-01 -4.634250700473785400e-02 1.010691225528717041e-01 -3.641111850738525391e-01 3.161514103412628174e-01 2.219617553055286407e-02 -5.788247101008892059e-03 -1.212550103664398193e-01 5.549003928899765015e-02 9.918200969696044922e-02 2.531668171286582947e-02
9.442519396543502808e-02 -1.705735474824905396e-01 1.700485199689865112e-01 -1.140073686838150024e-01 -6.614805757999420166e-02 -1.104515194892883301e-01 -5.498588085174560547e-01 -1.477379649877548218e-01 -4.337227717041969299e-02 -1.840286552906036377e-01 -1.382864862680435181e-01 -5.564615502953529358e-02 -1.308829933404922485e-01 -2.329444326460361481e-02 -2.898143529891967773e-01 1.017904803156852722e-01 7.542385160923004150e-02 -4.518599063158035278e-02 3.094292581081390381e-01 -2.603415548801422119e-01 -9.849348664283752441e-02 2.524649202823638916e-01 4.166193678975105286e-02 1.478963997215032578e-02 3.729753196239471436e-02 9.094633162021636963e-02 -1.826349832117557526e-02 2.253183275461196899e-01 -4.264488816261291504e-02 -2.563692927360534668e-01 -1.420219056308269501e-02 1.848663687705993652e-01
7.711595296859741211e-02 1.967125982046127319e-01 2.587109804153442383e-01 1.246877312660217285e-01 2.131527364253997803e-01 -2.678608521819114685e-02 -4.091062843799591064e-01 -2.869228273630142212e-02 6.293156649917364120e-03 -2.238584160804748535e-01 -2.325374335050582886e-01 -6.805083155632019043e-02 2.049634009599685669e-01 -1.616457402706146240e-01 -2.486473917961120605e-01 1.650517284870147705e-01 1.225324347615242004e-02 -1.321007013320922852e-01 -9.643459320068359375e-02 -9.025065600872039795e-02 -1.577103137969970703e-01 2.821664512157440186e-01 3.016034839674830437e-03 -2.625896632671356201e-01 -3.393646478652954102e-01 4.145272821187973022e-02 -1.711097657680511475e-01 1.033788174390792847e-01 -2.361039165407419205e-03 -3.391452133655548096e-02 -1.568544507026672363e-01 3.691262379288673401e-02
4.989040270447731018e-02 -1.324175018817186356e-02 2.958662509918212891e-01 -1.535311788320541382e-01 5.324842035770416260e-02 -6.655502319335937500e-02 -4.172333180904388428e-01 -4.526936635375022888e-02 -2.589735984802246094e-01 -1.708526164293289185e-01 -2.069080322980880737e-01 -1.321807950735092163e-01 -2.153844535350799561e-01 8.644202351570129395e-02 -7.681270129978656769e-03 2.177875041961669922e-01 -1.133267581462860107e-01 -2.538848519325256348e-01 7.848967611789703369e-02 1.414271742105484009e-01 -1.093329191207885742e-01 2.173106372356414795e-01 1.048629879951477051e-01 -1.460705846548080444e-01 -2.728863656520843506e-01 1.102638021111488342e-01 -1.555614769458770752e-01 2.291811853647232056e-01 2.187480777502059937e-01 1.830596923828125000e-01 3.879243880510330200e-02 -6.121464818716049194e-02
1.887221485376358032e-01 1.086429879069328308e-01 3.226428925991058350e-01 5.064019467681646347e-03 2.010715380311012268e-02 9.385915100574493408e-02 -3.057524263858795166e-01 -1.654878556728363037e-01 -2.219081819057464600e-01 -1.014123708009719849e-01 -6.512852758169174194e-02 4.523471742868423462e-02 -1.806697398424148560e-01 -1.278615295886993408e-01 -1.544909626245498657e-01 2.674745321273803711e-01 -1.180680841207504272e-01 -1.889624632894992828e-02 3.044057786464691162e-01 -1.776103824377059937e-01 4.498697817325592041e-02 1.170090436935424805e-01 2.165920585393905640e-01 -1.756113320589065552e-01 -2.806115150451660156e-01 2.696100156754255295e-03 1.155284941196441650e-01 3.200505971908569336e-01 2.485535889863967896e-01 -7.442956417798995972e-02 -2.023404650390148163e-02 -1.180123165249824524e-01
-2.519734017550945282e-02 1.752643585205078125e-01 2.989378869533538818e-01 -1.478273272514343262e-01 -1.108819469809532166e-01 -9.678071737289428711e-02 -3.142538964748382568e-01 -4.667507112026214600e-02 -8.817443251609802246e-02 -1.947262734174728394e-01 -1.791092194616794586e-02 -7.715019583702087402e-02 -1.489999145269393921e-01 2.152643054723739624e-01 4.305885732173919678e-02 1.912576705217361450e-01 3.142920508980751038e-02 1.851639300584793091e-01 3.099223971366882324e-01 -3.679730892181396484e-01 3.093600086867809296e-02 1.848734468221664429e-01 -1.624101847410202026e-01 -4.680770263075828552e-02 -3.264194726943969727e-01 -9.367919713258743286e-02 6.119205430150032043e-02 1.906369924545288086e-01 1.376931965351104736e-01 1.893481612205505371e-01 1.874393969774246216e-01 -1.024905592203140259e-02
-1.961141079664230347e-01 5.496527627110481262e-02 2.107590585947036743e-01 1.872361823916435242e-02 1.031526923179626465e-01 2.730241045355796814e-03 -3.997881114482879639e-01 8.351542055606842041e-02 -3.576711565256118774e-02 2.556989192962646484e-01 8.928551524877548218e-02 6.601005047559738159e-02 -1.187572404742240906e-01 1.296681314706802368e-01 -8.569198101758956909e-02 -2.489395886659622192e-01 6.808462738990783691e-02 -2.488310784101486206e-01 7.096209377050399780e-02 -4.488190263509750366e-02 -2.220442295074462891e-01 2.404637187719345093e-01 1.668033897876739502e-01 3.085229918360710144e-02 -3.781292140483856201e-01 1.700066328048706055e-01 -9.298063069581985474e-02 1.034120246767997742e-01 1.646663621068000793e-02 1.195929273962974548e-01 5.873633921146392822e-02 3.719172179698944092e-01
-2.006547525525093079e-02 2.177096009254455566e-01 7.323131710290908813e-02 1.006424129009246826e-01 7.928331196308135986e-02 -1.257370412349700928e-02 -4.039382636547088623e-01 -2.127595543861389160e-01 -1.728664636611938477e-01 2.045039981603622437e-01 -8.524138480424880981e-02 -4.840418323874473572e-02 1.096561700105667114e-01 3.928945586085319519e-02 1.170536652207374573e-01 -1.919032931327819824e-01 1.460118293762207031e-01 -3.467288613319396973e-01 2.686503231525421143e-01 -5.803025886416435242e-02 -9.215136617422103882e-02 2.740593254566192627e-01 1.077433377504348755e-01 -1.487953513860702515e-01 -2.695756852626800537e-01 1.194900944828987122e-01 1.043607713654637337e-03 1.465839892625808716e-01 1.358743198215961456e-02 -1.135253999382257462e-02 2.107907235622406006e-01 2.980070412158966064e-01
7.004172354936599731e-02 -1.251221448183059692e-01 2.918443679809570312e-01 -8.005323261022567749e-02 1.391020566225051880e-01 -8.540675975382328033e-03 -3.847553133964538574e-01 -3.132800459861755371e-01 -2.045351564884185791e-01 -2.511355280876159668e-02 -4.397361353039741516e-02 1.126606091856956482e-01 -1.533000469207763672e-01 1.885703392326831818e-02 -3.390096127986907959e-01 6.058833003044128418e-02 2.942322194576263428e-02 -1.754713952541351318e-01 3.753212392330169678e-01 -3.007375001907348633e-01 -2.012039721012115479e-01 9.625937044620513916e-02 -4.844043403863906860e-02 1.681401021778583527e-02 -1.536002159118652344e-01 3.049394860863685608e-02 -9.680888056755065918e-02 1.615620106458663940e-01 1.558883488178253174e-01 -1.370846629142761230e-01 -1.262360718101263046e-02 6.414324790239334106e-02
8.108960092067718506e-02 6.783047574572265148e-04 2.779277563095092773e-01 -3.673990070819854736e-02 1.333437263965606689e-01 -1.085295900702476501e-01 -4.967728555202484131e-01 -3.027474284172058105e-01 -5.040841177105903625e-02 6.118964031338691711e-02 -5.538912117481231689e-02 3.558709844946861267e-02 -2.827319800853729248e-01 -4.446050524711608887e-02 -1.923086941242218018e-01 4.210072383284568787e-02 3.508056327700614929e-02 -2.473448216915130615e-01 3.346946239471435547e-01 -2.404181212186813354e-01 -3.078106343746185303e-01 1.963778398931026459e-02 5.594079941511154175e-02 6.284391134977340698e-02 -3.693613037467002869e-02 7.539079338312149048e-02 -1.193289086222648621e-01 1.236201152205467224e-01 4.652302712202072144e-02 -8.569867908954620361e-02 -4.314637556672096252e-02 1.821000277996063232e-01
3.613226115703582764e-01 3.086050413548946381e-02 1.278629153966903687e-01 -3.765311464667320251e-02 -2.040414214134216309e-01 1.340509355068206787e-01 -3.014372289180755615e-01 -1.369265466928482056e-01 -9.878998249769210815e-02 3.208183050155639648e-01 -1.604892015457153320e-01 -3.539067804813385010e-01 -2.309993095695972443e-02 9.788686409592628479e-03 -9.198141098022460938e-02 -1.150320321321487427e-01 -3.872362198308110237e-03 1.646253913640975952e-01 1.245642080903053284e-01 -7.307861000299453735e-02 -1.397591233253479004e-01 -1.365873515605926514e-01 -2.041373848915100098e-01 2.771515282802283764e-04 -3.513738214969635010e-01 2.062537074089050293e-01 -9.323122352361679077e-02 2.570329606533050537e-01 1.656517945230007172e-02 -2.814028225839138031e-02 1.421153843402862549e-01 7.509173452854156494e-02
2.129108011722564697e-01 -7.970982044935226440e-02 1.824008673429489136e-01 -2.503929734230041504e-01 -5.204385146498680115e-03 5.067576095461845398e-02 -4.627487063407897949e-01 -2.333240061998367310e-01 6.046038493514060974e-02 -1.219918578863143921e-01 -2.146734483540058136e-02 2.819440960884094238e-01 -1.598808467388153076e-01 -3.541855514049530029e-02 -1.427756249904632568e-01 -3.853931650519371033e-02 -2.436492592096328735e-02 -3.968456387519836426e-02 3.172419071197509766e-01 -3.662470281124114990e-01 -1.579488813877105713e-01 7.076221704483032227e-02 9.869854152202606201e-02 -1.650644689798355103e-01 -8.755081892013549805e-02 -1.787042245268821716e-02 -2.358676046133041382e-01 1.996091455221176147e-01 -1.357786655426025391e-01 -8.410733938217163086e-02 7.975519634783267975e-03 3.276879712939262390e-02
1.494957506656646729e-01 -2.248653918504714966e-01 -3.333950787782669067e-02 -1.525568664073944092e-01 -4.722535982728004456e-02 -4.148900136351585388e-02 -4.224622249603271484e-01 -2.668574750423431396e-01 8.081810176372528076e-02 -2.232244759798049927e-01 -1.440452784299850464e-01 1.961531779670622200e-05 -2.627704665064811707e-02 -9.130208939313888550e-02 -1.559884399175643921e-01 1.380482912063598633e-01 5.965233594179153442e-02 1.117657753638923168e-03 2.264004796743392944e-01 -3.793769478797912598e-01 2.636156678199768066e-01 1.836112290620803833e-01 3.621426969766616821e-02 -1.408865600824356079e-01 -3.078589439392089844e-01 6.316012144088745117e-02 -1.970669925212860107e-01 2.029196918010711670e-01 -1.002300828695297241e-01 -5.558139085769653320e-02 2.249501645565032959e-02 6.329662352800369263e-02
-2.551158657297492027e-03 -1.059008296579122543e-02 3.938450813293457031e-01 1.838258206844329834e-01 2.718473970890045166e-01 4.294910281896591187e-02 -3.227657079696655273e-01 -5.684702843427658081e-02 -2.047583609819412231e-01 -1.142273172736167908e-01 -3.138146400451660156e-01 7.925742864608764648e-02 6.297486368566751480e-03 -1.264718268066644669e-02 -2.098685204982757568e-01 2.479604631662368774e-01 1.501481235027313232e-02 -1.750579625368118286e-01 -1.415329333394765854e-02 -1.641178876161575317e-01 1.498774654464796185e-04 2.216611802577972412e-01 -1.269009546376764774e-03 -8.181968331336975098e-02 -2.638516128063201904e-01 1.795671582221984863e-01 -7.467965036630630493e-02 3.033010661602020264e-01 1.525409817695617676e-01 4.506982862949371338e-02 -1.502994000911712646e-01 3.464898467063903809e-02
5.797254666686058044e-02 -8.165121078491210938e-02 1.025419756770133972e-01 4.977278038859367371e-02 7.517409324645996094e-02 -4.167721047997474670e-02 -3.168396651744842529e-01 -8.919079601764678955e-02 -5.582501739263534546e-02 -6.813216954469680786e-02 -1.830057501792907715e-01 -1.356752663850784302e-01 1.203980445861816406e-01 -4.072633013129234314e-02 -1.602447032928466797e-01 1.664813607931137085e-01 -1.652248650789260864e-01 -2.503936290740966797e-01 4.475964605808258057e-01 -2.380580753087997437e-01 -2.013039141893386841e-01 8.599664270877838135e-02 2.115727961063385010e-01 -1.565804183483123779e-01 -3.463025987148284912e-01 2.169983275234699249e-02 -1.228820532560348511e-01 -2.126813866198062897e-02 2.155418545007705688e-01 1.946280747652053833e-01 1.295983493328094482e-01 1.753597557544708252e-01
1.905275136232376099e-01 -1.508976072072982788e-01 3.740578144788742065e-02 -2.778800427913665771e-01 7.074274122714996338e-03 3.375059366226196289e-02 -3.296624720096588135e-01 -3.233809471130371094e-01 7.726783305406570435e-02 -1.216967403888702393e-01 -1.957097798585891724e-01 4.129580408334732056e-02 -3.909154981374740601e-02 -3.323562070727348328e-02 -1.450049132108688354e-01 1.104589849710464478e-01 4.236967489123344421e-02 -1.294721812009811401e-01 2.588270604610443115e-01 -4.595500230789184570e-01 4.049788042902946472e-02 1.842992007732391357e-01 -1.754672266542911530e-02 -2.080901116132736206e-01 -2.287370115518569946e-01 9.688555449247360229e-02 -1.415297538042068481e-01 2.126919776201248169e-01 -1.059539169073104858e-01 1.435008198022842407e-01 1.018398255109786987e-01 -7.813383638858795166e-02
6.053300574421882629e-03 -1.083737164735794067e-01 3.702286183834075928e-01 2.572459354996681213e-02 6.398051977157592773e-02 -2.006036043167114258e-01 -2.686294913291931152e-01 -1.004215702414512634e-01 -2.866480052471160889e-01 -1.944741308689117432e-01 -2.660995423793792725e-01 -1.173865273594856262e-01 5.570066347718238831e-02 -1.307915300130844116e-01 -2.029690146446228027e-01 2.698219418525695801e-01 5.652377754449844360e-02 -1.949059367179870605e-01 1.081347167491912842e-01 -1.679010391235351562e-01 -4.328889027237892151e-02 1.202073022723197937e-01 1.749021699652075768e-03 -1.086474023759365082e-02 -3.636470139026641846e-01 1.045761853456497192e-01 -2.489361763000488281e-01 9.288986772298812866e-02 -8.351740986108779907e-02 2.300141900777816772e-01 -5.891396477818489075e-02 1.023870334029197693e-01
6.290753185749053955e-02 -2.839837968349456787e-01 1.395642757415771484e-01 9.728504717350006104e-02 1.990684121847152710e-01 2.301224023103713989e-01 -1.885627806186676025e-01 -7.832672446966171265e-02 1.528151929378509521e-01 -9.930661320686340332e-02 -3.320172429084777832e-01 7.890691049396991730e-03 -3.824224695563316345e-04 4.257052764296531677e-02 -3.278562426567077637e-01 2.330505102872848511e-01 -1.224892809987068176e-01 7.054635882377624512e-02 2.440820783376693726e-01 -1.166485548019409180e-01 -1.836003065109252930e-01 5.551183596253395081e-02 1.232655122876167297e-01 -2.185704857110977173e-01 -2.158466577529907227e-01 2.284170985221862793e-01 -7.226211577653884888e-02 6.450954079627990723e-02 4.730575904250144958e-02 9.858153015375137329e-02 3.299933373928070068e-01 1.520873755216598511e-01
-3.011643886566162109e-01 1.176671758294105530e-01 1.768746674060821533e-01 1.953542381525039673e-01 1.096077337861061096e-01 -4.662989825010299683e-02 -1.999891251325607300e-01 1.069034487009048462e-01 -4.199048504233360291e-02 -1.438407301902770996e-01 -1.608408540487289429e-01 4.399006068706512451e-02 -4.338034689426422119e-01 -1.136114224791526794e-01 -6.635034829378128052e-02 4.105389490723609924e-02 -6.774779409170150757e-02 -9.676641970872879028e-02 3.302169144153594971e-01 -3.837536089122295380e-03 -2.345804497599601746e-02 2.984810173511505127e-01 1.244439035654067993e-01 -2.280819863080978394e-01 -2.837473452091217041e-01 1.666259616613388062e-01 -8.967658132314682007e-02 1.998225413262844086e-02 -2.340892851352691650e-01 -4.106942564249038696e-02 9.196261817123740911e-05 2.226937413215637207e-01
1.031157746911048889e-01 -1.404765695333480835e-01 6.619691103696823120e-02 3.734689578413963318e-02 4.184570908546447754e-02 -3.457901999354362488e-02 -3.966132104396820068e-01 -2.673513293266296387e-01 -7.213567942380905151e-02 1.097251772880554199e-01 -4.100795090198516846e-02 -7.244509458541870117e-02 1.205928474664688110e-01 -8.041776716709136963e-03 -1.800535619258880615e-01 2.148797512054443359e-01 -1.747594326734542847e-01 -2.819033861160278320e-01 3.307020664215087891e-01 -7.715744525194168091e-02 -1.738483607769012451e-01 8.830243349075317383e-02 3.240945041179656982e-01 -1.831903308629989624e-01 -2.893746197223663330e-01 -7.292434573173522949e-02 -1.779214441776275635e-01 1.879841387271881104e-01 7.745279371738433838e-02 2.247730344533920288e-01 1.502233650535345078e-02 4.122560843825340271e-03
4.036650657653808594e-01 5.098748952150344849e-02 4.270019754767417908e-02 -1.867138296365737915e-01 3.512710705399513245e-02 4.925128445029258728e-02 -2.078564614057540894e-01 -2.606425583362579346e-01 1.447952352464199066e-02 1.540240459144115448e-02 -1.214732080698013306e-01 1.652189344167709351e-01 -9.130966663360595703e-02 -5.637403205037117004e-02 -2.205106019973754883e-01 7.390736788511276245e-02 -3.935229778289794922e-02 -9.312141686677932739e-02 1.410350501537322998e-01 -2.453032135963439941e-01 -9.097148478031158447e-02 4.927555844187736511e-02 1.004468351602554321e-01 -3.401787579059600830e-01 -2.605665028095245361e-01 1.590106189250946045e-01 -3.939826190471649170e-01 1.832648068666458130e-01 4.173510521650314331e-02 -1.085951179265975952e-01 7.231083512306213379e-02 -2.175256013870239258e-01
5.453936173580586910e-04 -1.308015454560518265e-02 2.990016341209411621e-01 2.450660318136215210e-01 2.014469057321548462e-01 -4.409333318471908569e-02 -5.667214393615722656e-01 -8.074307441711425781e-02 -5.198547616600990295e-03 -1.383035182952880859e-01 -8.487363159656524658e-02 -2.266649343073368073e-02 2.389413714408874512e-01 -1.155739426612854004e-01 -2.077711671590805054e-01 1.166569665074348450e-01 -7.540597766637802124e-02 -1.789059862494468689e-02 -2.438983134925365448e-02 -9.188791364431381226e-02 -1.517065465450286865e-01 2.374789118766784668e-01 -5.484901741147041321e-02 -6.983902305364608765e-02 -4.374771416187286377e-01 8.107542991638183594e-02 -1.077313423156738281e-01 6.274206191301345825e-02 3.129789233207702637e-02 -4.439933598041534424e-02 -7.046186923980712891e-02 -4.787674546241760254e-02
1.749620884656906128e-01 1.640905141830444336e-01 2.944323718547821045e-01 -2.440804690122604370e-01 3.340295702219009399e-02 9.874640405178070068e-02 -1.578213572502136230e-01 -1.045353487133979797e-01 -3.858748450875282288e-02 -1.990930549800395966e-02 9.181615710258483887e-02 1.364013105630874634e-01 -1.305134892463684082e-01 7.846783846616744995e-02 -2.063915580511093140e-01 1.151884943246841431e-01 1.227312609553337097e-01 -8.975026011466979980e-02 2.931365370750427246e-01 -7.366240024566650391e-02 3.282422944903373718e-02 1.524752657860517502e-02 1.596703976392745972e-01 -1.632089316844940186e-01 -2.693215012550354004e-01 2.778701782226562500e-01 8.710663765668869019e-02 4.473747313022613525e-01 3.189729452133178711e-01 7.203087210655212402e-02 -4.430062696337699890e-02 -8.502846211194992065e-02
2.166203260421752930e-01 2.553912997245788574e-01 2.676599025726318359e-01 -8.038046211004257202e-02 1.439712494611740112e-01 -9.064090996980667114e-02 -2.325228005647659302e-01 -6.275881081819534302e-02 -1.896813809871673584e-01 -1.844885349273681641e-01 7.234547287225723267e-02 -7.555232942104339600e-02 -1.824125945568084717e-01 1.778706014156341553e-01 -5.534904450178146362e-02 1.987510323524475098e-01 -9.501090645790100098e-02 6.809252500534057617e-02 1.103900093585252762e-02 -8.488865941762924194e-02 3.543820697814226151e-03 1.450647860765457153e-01 -1.134248003363609314e-01 -2.071371525526046753e-01 -4.283486902713775635e-01 1.139818578958511353e-01 1.642033457756042480e-02 2.896641790866851807e-01 4.273088276386260986e-02 -5.231584981083869934e-02 1.175418719649314880e-01 -3.708325028419494629e-01
6.426623463630676270e-02 -7.797230780124664307e-02 1.494873017072677612e-01 2.627610564231872559e-01 -1.589762270450592041e-01 5.755948275327682495e-02 -3.911073207855224609e-01 -1.412042975425720215e-01 4.644322022795677185e-02 -1.843110620975494385e-01 1.418731063604354858e-01 -1.513323485851287842e-01 -1.100983768701553345e-01 -4.641513526439666748e-02 -2.551421821117401123e-01 -2.155948877334594727e-01 -1.302930861711502075e-01 -2.024443745613098145e-01 1.244127228856086731e-01 -1.833125017583370209e-02 1.119259670376777649e-01 2.464946061372756958e-01 -1.954199075698852539e-01 -2.467790693044662476e-01 -1.245192512869834900e-01 4.016752168536186218e-02 -2.556429803371429443e-01 2.851614952087402344e-01 -1.162336468696594238e-01 -2.301172763109207153e-01 -3.972238302230834961e-02 1.179695352911949158e-01
2.602549791336059570e-01 7.178627699613571167e-02 2.273636162281036377e-01 -2.508475631475448608e-02 -4.257714003324508667e-02 1.050102785229682922e-01 -2.658095657825469971e-01 -1.808098703622817993e-01 -1.046063750982284546e-01 -8.928016573190689087e-02 -5.465858802199363708e-02 -1.734713613986968994e-01 -2.292447835206985474e-01 6.539203226566314697e-02 -3.662892878055572510e-01 2.443480640649795532e-01 -2.534897923469543457e-01 2.009824104607105255e-02 2.748856320977210999e-03 -1.920793205499649048e-01 3.995621949434280396e-02 2.723217904567718506e-01 1.869624257087707520e-01 -1.949634216725826263e-02 5.619685165584087372e-03 4.172900617122650146e-01 3.345520002767443657e-03 1.041802242398262024e-01 -1.078713163733482361e-01 -9.436193108558654785e-02 -8.741991221904754639e-02 1.733316183090209961e-01
1.803195178508758545e-01 1.236734688282012939e-01 8.101601898670196533e-02 -1.787566542625427246e-01 -3.913711756467819214e-02 1.479016095399856567e-01 -4.206194579601287842e-01 6.993445567786693573e-03 -1.463052630424499512e-01 2.556973993778228760e-01 -2.581431530416011810e-02 1.305207312107086182e-01 -1.047497689723968506e-01 1.171461194753646851e-01 2.930675260722637177e-02 1.647530794143676758e-01 -5.966780707240104675e-03 -1.363753080368041992e-01 2.237412184476852417e-01 -2.162760496139526367e-01 -9.711531549692153931e-02 2.970636785030364990e-01 3.377491533756256104e-01 1.556448522023856640e-03 -2.800607383251190186e-01 1.247599422931671143e-01 -5.468057002872228622e-03 -7.451370358467102051e-02 -2.305610179901123047e-01 7.448709104210138321e-03 2.178929001092910767e-01 1.691523641347885132e-01
7.073470950126647949e-02 -7.746431231498718262e-02 3.881590962409973145e-01 -1.900561898946762085e-01 3.259476646780967712e-02 -2.561877109110355377e-02 -3.355631828308105469e-01 1.529241949319839478e-01 -1.610655784606933594e-01 -5.011618882417678833e-02 -1.473790258169174194e-01 6.241085380315780640e-02 -2.162429392337799072e-01 1.034497618675231934e-01 -2.404762059450149536e-01 -3.362773731350898743e-02 -1.293534934520721436e-01 -2.792031764984130859e-01 2.094998210668563843e-02 8.948212862014770508e-02 -4.463746398687362671e-02 3.130427598953247070e-01 8.044100552797317505e-02 -1.400295346975326538e-01 -1.683399975299835205e-01 2.098065614700317383e-01 -3.857611492276191711e-02 3.342409133911132812e-01 2.361244261264801025e-01 5.109000951051712036e-02 1.436210870742797852e-01 -1.592972502112388611e-02
-1.424491107463836670e-01 -1.359251141548156738e-01 5.535266973311081529e-05 -1.570633351802825928e-01 2.960584461688995361e-01 6.904577463865280151e-02 -4.029698371887207031e-01 -4.853656888008117676e-02 1.357693076133728027e-01 -1.038380190730094910e-01 -1.003336608409881592e-01 2.010057121515274048e-02 -2.601130306720733643e-01 -2.633796036243438721e-01 -2.377574592828750610e-01 1.054519861936569214e-01 -9.965630620718002319e-02 -7.120244204998016357e-02 2.267258018255233765e-01 -1.992366611957550049e-01 -3.093886747956275940e-02 1.986554861068725586e-01 3.301260992884635925e-02 -1.199612319469451904e-01 -2.006144076585769653e-01 3.516612946987152100e-02 -2.886993288993835449e-01 2.483164668083190918e-01 1.478501260280609131e-01 -1.342942863702774048e-01 2.138310074806213379e-01 -3.049948252737522125e-02
-2.036841064691543579e-01 -4.752157256007194519e-02 1.545377820730209351e-02 -7.640967518091201782e-02 1.941640377044677734e-01 -9.288082271814346313e-02 -2.256431877613067627e-01 1.665598712861537933e-02 7.929398864507675171e-02 -1.628085821866989136e-01 -9.564632922410964966e-02 -1.133542284369468689e-01 -3.708802163600921631e-01 -1.479836404323577881e-01 -1.426718533039093018e-01 3.148500919342041016e-01 1.771617531776428223e-01 -2.262857370078563690e-02 2.778491377830505371e-01 -5.361555889248847961e-02 -1.303700655698776245e-01 2.321518063545227051e-01 -5.920167639851570129e-02 -2.776163518428802490e-01 -3.046957552433013916e-01 2.476594150066375732e-01 -2.196898758411407471e-01 -8.975844830274581909e-02 -1.824475824832916260e-01 -4.015577211976051331e-02 -3.659523651003837585e-02 9.357628971338272095e-02
-3.799171745777130127e-02 2.394238412380218506e-01 1.993963867425918579e-01 3.743175417184829712e-02 6.213113293051719666e-02 -7.933183759450912476e-02 -4.669254124164581299e-01 1.657525002956390381e-01 -4.299481213092803955e-02 -1.753845810890197754e-01 -2.131884694099426270e-01 -1.219822242856025696e-01 8.342644572257995605e-02 -1.867333054542541504e-01 -2.526059150695800781e-01 1.348245739936828613e-01 1.183523982763290405e-01 -7.814497500658035278e-02 -7.254787534475326538e-02 -5.474267899990081787e-02 -1.450006961822509766e-01 2.802779078483581543e-01 -5.724954977631568909e-02 -1.780922263860702515e-01 -4.139994680881500244e-01 3.659330680966377258e-02 -1.655350178480148315e-01 3.074073232710361481e-02 2.090639919042587280e-01 -2.978476928547024727e-03 -1.363527774810791016e-01 3.650359436869621277e-02
-5.437037348747253418e-02 2.479667514562606812e-01 9.726022183895111084e-02 -7.002607733011245728e-02 -7.130500674247741699e-02 3.120757341384887695e-01 -9.195641428232192993e-02 -8.875082433223724365e-02 2.287050895392894745e-02 -1.902404576539993286e-01 -2.674550414085388184e-01 -1.705654524266719818e-02 -1.256929934024810791e-01 3.432096540927886963e-02 -1.007338985800743103e-01 -1.763795614242553711e-01 1.859818398952484131e-01 -5.078059807419776917e-02 1.911280602216720581e-01 8.999752253293991089e-02 5.139673128724098206e-02 9.067212790250778198e-02 2.512353062629699707e-01 -4.369153454899787903e-02 -3.861291706562042236e-01 6.410618871450424194e-02 1.418411731719970703e-01 3.384956419467926025e-01 -1.326091140508651733e-01 -1.812059059739112854e-02 -4.461050778627395630e-02 4.124530851840972900e-01
-5.881941691040992737e-02 -2.788714878261089325e-02 3.656129539012908936e-01 -2.469150274991989136e-01 8.137032389640808105e-02 -3.924388438463211060e-02 -4.608137309551239014e-01 1.262314021587371826e-01 -1.437380611896514893e-01 -6.234995648264884949e-02 -1.345794200897216797e-01 -3.449723497033119202e-02 -2.558635771274566650e-01 -7.636213302612304688e-02 -1.200614422559738159e-01 -1.114034429192543030e-01 -1.022495478391647339e-01 -1.076476573944091797e-01 1.494924277067184448e-01 3.169636055827140808e-02 -8.105564862489700317e-02 2.522667348384857178e-01 1.657502204179763794e-01 -1.318041235208511353e-01 -7.816778868436813354e-02 7.255449891090393066e-02 -2.266773432493209839e-01 3.526282608509063721e-01 1.845352351665496826e-01 -4.857854545116424561e-02 1.800111234188079834e-01 -7.959181815385818481e-02
3.921651542186737061e-01 -1.319276094436645508e-01 -2.223072573542594910e-02 -7.301020622253417969e-02 -4.688810557126998901e-02 1.148434653878211975e-01 -3.856386840343475342e-01 -1.538763642311096191e-01 -4.258802235126495361e-01 5.413649231195449829e-02 -1.180384382605552673e-01 -2.243492156267166138e-01 -1.718951910734176636e-01 1.358976066112518311e-01 -1.942289471626281738e-01 -1.497748345136642456e-01 -1.949918717145919800e-01 1.143959686160087585e-01 -2.223861403763294220e-03 -5.071095377206802368e-02 -1.960477381944656372e-01 3.797329496592283249e-03 2.336956001818180084e-02 -1.813543885946273804e-01 -2.340630590915679932e-01 1.908506751060485840e-01 1.736357994377613068e-02 9.856978431344032288e-03 -4.253843426704406738e-02 1.220004037022590637e-01 1.831382513046264648e-01 1.050685867667198181e-01
1.756677329540252686e-01 1.240990906953811646e-01 1.954400092363357544e-01 -2.532289922237396240e-01 -7.694540172815322876e-02 2.037270367145538330e-01 -1.804738789796829224e-01 -3.575854003429412842e-02 -4.539850726723670959e-02 2.100280374288558960e-01 -6.795702874660491943e-02 -4.163705185055732727e-02 1.860132254660129547e-02 8.447423577308654785e-02 -5.454521253705024719e-02 3.660317882895469666e-02 1.517677959054708481e-02 -9.686356782913208008e-02 1.721380203962326050e-01 -3.057968318462371826e-01 -1.867108792066574097e-02 2.610727548599243164e-01 3.221246004104614258e-01 -3.929229453206062317e-02 -4.415055513381958008e-01 3.492482900619506836e-01 -4.180840402841567993e-02 -5.719946697354316711e-02 -2.017506659030914307e-01 7.318381965160369873e-02 1.689466536045074463e-01 5.222320184111595154e-02
2.230835855007171631e-01 -1.348821669816970825e-01 3.051020801067352295e-01 -4.651371762156486511e-02 -3.015747368335723877e-01 4.168587923049926758e-02 -5.649181455373764038e-02 -2.664463520050048828e-01 -7.962935417890548706e-02 -2.068274095654487610e-02 1.135765388607978821e-01 6.260296702384948730e-02 -2.221550196409225464e-01 2.222124934196472168e-01 -3.908552229404449463e-01 -1.625572144985198975e-01 -8.435529470443725586e-02 6.116032972931861877e-02 7.492757588624954224e-02 -2.081048041582107544e-01 -2.020481415092945099e-02 2.331203371286392212e-01 -3.382771462202072144e-02 -1.401942521333694458e-01 -3.803462684154510498e-01 -1.149249300360679626e-01 -9.265024214982986450e-02 1.992391198873519897e-01 -3.993476927280426025e-02 -1.533906608819961548e-01 2.171711623668670654e-02 3.649258241057395935e-02
1.457168608903884888e-01 2.431522309780120850e-01 4.323786795139312744e-01 -8.019389957189559937e-02 1.611385047435760498e-01 -9.026884287595748901e-02 -2.833973169326782227e-01 1.476669101975858212e-03 -2.166615873575210571e-01 1.701488718390464783e-02 -1.496066600084304810e-01 -5.393859744071960449e-02 -2.294114828109741211e-01 1.445649266242980957e-01 -2.202904038131237030e-02 3.007634542882442474e-02 -6.243509799242019653e-02 -2.638929709792137146e-02 2.165980041027069092e-01 -1.095623672008514404e-01 -4.370992258191108704e-02 1.736774146556854248e-01 -7.636392116546630859e-02 -1.815667897462844849e-01 -3.040876388549804688e-01 -4.659981653094291687e-02 8.469148725271224976e-02 3.152678012847900391e-01 3.088592886924743652e-01 1.520233303308486938e-01 1.013171598315238953e-01 -5.083386320620775223e-03
1.920356154441833496e-01 1.608125120401382446e-01 2.827580869197845459e-01 -2.259471267461776733e-01 -3.083253651857376099e-02 2.021404206752777100e-01 -2.230031192302703857e-01 -1.786976587027311325e-03 -4.482744634151458740e-02 2.181550860404968262e-01 1.461204257793724537e-03 -6.027919054031372070e-02 -4.142362158745527267e-03 8.887768536806106567e-02 -3.454027697443962097e-02 7.267348468303680420e-02 7.133489847183227539e-02 -1.300595849752426147e-01 2.746799588203430176e-01 -2.946635782718658447e-01 -6.360144168138504028e-02 1.880165040493011475e-01 3.191114068031311035e-01 -1.268106419593095779e-02 -3.712230920791625977e-01 3.255274593830108643e-01 -9.055315703153610229e-02 -4.874562472105026245e-02 -1.945172101259231567e-01 1.152610629796981812e-01 1.135412305593490601e-01 5.524832382798194885e-02
-4.824527539312839508e-03 -1.677662730216979980e-01 1.887212544679641724e-01 -1.385214030742645264e-01 6.936657708138227463e-03 -2.431099116802215576e-02 -3.584817051887512207e-01 -6.601266562938690186e-02 -3.055121898651123047e-01 -7.032114267349243164e-02 -2.567449510097503662e-01 -1.161463484168052673e-01 -1.729114502668380737e-01 -1.277363300323486328e-01 -1.711481064558029175e-01 2.189706712961196899e-01 -1.648358628153800964e-02 -8.415980637073516846e-02 1.685858517885208130e-01 1.799896806478500366e-01 6.557361036539077759e-02 3.838180601596832275e-01 -6.803660839796066284e-02 -2.037627846002578735e-01 -1.351709514856338501e-01 1.717196255922317505e-01 -4.359039664268493652e-02 3.241427838802337646e-01 1.546344608068466187e-01 1.162179708480834961e-01 1.347033232450485229e-01 -7.841328531503677368e-02
-7.949111750349402428e-04 2.129205688834190369e-02 2.381930053234100342e-01 4.967658594250679016e-02 4.826946184039115906e-02 1.246652975678443909e-01 -2.981272041797637939e-01 -1.796996593475341797e-01 -1.841398626565933228e-01 6.847119331359863281e-02 -2.550990283489227295e-01 -1.142912209033966064e-01 -1.997849494218826294e-01 2.759626135230064392e-02 -2.540733218193054199e-01 2.668222188949584961e-01 -1.260674297809600830e-01 -2.514486610889434814e-01 1.682620942592620850e-01 2.121298909187316895e-01 1.028980761766433716e-01 2.558888792991638184e-01 -1.359955966472625732e-02 -1.079043969511985779e-01 -2.611252665519714355e-01 -7.248076610267162323e-03 -6.556084007024765015e-02 3.198802173137664795e-01 2.334302216768264771e-01 1.912193298339843750e-01 -4.350794479250907898e-02 2.907782094553112984e-03
1.746141016483306885e-01 2.702349051833152771e-02 2.884893417358398438e-01 8.386690169572830200e-02 -1.118538435548543930e-02 -3.229657113552093506e-01 -2.392545491456985474e-01 -2.404929371550679207e-03 -2.938736230134963989e-02 -1.686863303184509277e-01 -2.787612080574035645e-01 1.802929863333702087e-02 -7.554461807012557983e-02 1.585920155048370361e-01 -6.730128079652786255e-02 1.244019120931625366e-01 -6.788406521081924438e-02 1.492885500192642212e-01 2.862099409103393555e-01 -2.599460184574127197e-01 -6.412497162818908691e-02 1.132077574729919434e-01 1.994879990816116333e-01 -1.668933629989624023e-01 -2.107111662626266479e-01 8.994021266698837280e-02 1.253115981817245483e-01 4.185559749603271484e-01 -8.609241992235183716e-02 1.397989988327026367e-01 1.186734251677989960e-02 1.648849993944168091e-01
-1.657723039388656616e-01 -1.602402776479721069e-01 6.815328449010848999e-02 2.666438221931457520e-01 9.586483985185623169e-02 -1.121648997068405151e-01 -1.193137913942337036e-01 -6.281635165214538574e-02 1.482788845896720886e-02 -1.735947430133819580e-01 -2.022765129804611206e-01 -1.865947619080543518e-02 -2.689402699470520020e-01 -4.054374247789382935e-02 -1.693997234106063843e-01 2.187094837427139282e-01 -3.753652423620223999e-02 3.405405580997467041e-02 3.025109171867370605e-01 -4.290563613176345825e-02 -9.938549995422363281e-02 2.533993422985076904e-01 1.254780143499374390e-01 -2.589149773120880127e-01 -3.654746115207672119e-01 7.491075247526168823e-02 -1.018077656626701355e-01 1.443476676940917969e-01 -1.724606901407241821e-01 -3.383685946464538574e-01 -6.449402868747711182e-02 1.935243755578994751e-01
1.228749901056289673e-01 9.455952793359756470e-02 1.107460185885429382e-01 -7.901518046855926514e-02 9.253799915313720703e-02 7.141300290822982788e-02 -2.936175763607025146e-01 -2.455577552318572998e-01 -1.427618861198425293e-01 -1.072787791490554810e-01 -2.350414842367172241e-01 1.387818753719329834e-01 -5.170663446187973022e-02 -4.132352769374847412e-02 -4.766693711280822754e-01 1.663871109485626221e-01 8.906246162950992584e-03 -4.019021056592464447e-03 2.866278588771820068e-01 -6.686406582593917847e-02 -4.223051667213439941e-01 1.599598228931427002e-01 4.571589827537536621e-02 5.934010073542594910e-02 -1.499238461256027222e-01 -1.352992504835128784e-01 -1.812426298856735229e-01 1.321258395910263062e-01 1.106005460023880005e-01 -1.139087527990341187e-01 1.273421794176101685e-01 5.320242047309875488e-02
2.795865833759307861e-01 4.724112525582313538e-02 3.952072560787200928e-01 2.330301403999328613e-01 1.389567703008651733e-01 -2.041808068752288818e-01 -2.958974242210388184e-01 -1.620229929685592651e-01 -5.731476470828056335e-02 -1.037404760718345642e-01 -8.377774059772491455e-02 9.036023914813995361e-02 8.374352008104324341e-02 -4.101835563778877258e-02 -3.074989616870880127e-01 1.150951907038688660e-01 -1.039818376302719116e-01 2.128443717956542969e-01 2.545780837535858154e-01 -8.589779585599899292e-02 -6.746289879083633423e-02 -2.400485612452030182e-02 1.611846089363098145e-01 -3.883961960673332214e-02 -3.432970643043518066e-01 2.127035111188888550e-01 4.984652996063232422e-02 6.328825652599334717e-02 1.354507803916931152e-01 -1.041145101189613342e-01 9.872747212648391724e-02 1.383260488510131836e-01
1.318300515413284302e-01 2.582442760467529297e-01 1.173072904348373413e-01 -6.470371037721633911e-02 -1.694834381341934204e-01 1.907697468996047974e-01 -1.001490950584411621e-01 3.151594102382659912e-02 -1.575804203748703003e-01 -2.064948529005050659e-02 -1.081136912107467651e-01 -1.818250864744186401e-01 -8.705838769674301147e-02 -1.582051366567611694e-01 -2.465376444160938263e-02 -1.546003967523574829e-01 3.297157287597656250e-01 -5.066945031285285950e-02 1.604104638099670410e-01 1.256780326366424561e-02 -3.774545490741729736e-01 1.577159464359283447e-01 1.238575801253318787e-01 -3.026620745658874512e-01 -2.204682230949401855e-01 2.262890487909317017e-01 -3.723847866058349609e-02 1.405526101589202881e-01 -1.025862842798233032e-01 -8.687678724527359009e-02 4.049546644091606140e-02 3.776128590106964111e-01
1.747197657823562622e-02 1.541220210492610931e-02 3.094366788864135742e-01 -2.160100936889648438e-01 8.669531345367431641e-02 -3.045963682234287262e-02 -3.538724184036254883e-01 -3.311865031719207764e-02 -2.652256786823272705e-01 4.427643120288848877e-02 -1.583045274019241333e-01 4.651654977351427078e-03 -3.317813575267791748e-01 2.162349596619606018e-02 -2.084160894155502319e-01 -2.644889988005161285e-02 -2.309706509113311768e-01 -1.246955990791320801e-01 1.189606785774230957e-01 -3.933550906367599964e-04 -1.263057589530944824e-01 4.149264097213745117e-01 2.514207921922206879e-02 -1.868635863065719604e-01 2.004981786012649536e-02 1.375857293605804443e-01 -1.160912066698074341e-01 3.110690712928771973e-01 1.393049657344818115e-01 1.079968810081481934e-01 5.326361581683158875e-02 -3.822208847850561142e-03
1.421829015016555786e-01 1.845654547214508057e-01 -1.815022826194763184e-01 -1.388487964868545532e-01 -2.014627158641815186e-01 1.685532033443450928e-01 -1.890294551849365234e-01 -2.674352824687957764e-01 1.507622189819812775e-02 -1.783220320940017700e-01 3.818266466259956360e-02 -5.422568880021572113e-03 -2.172844558954238892e-01 -1.589888185262680054e-01 8.245999924838542938e-03 4.411580786108970642e-02 -1.956440508365631104e-01 1.631528735160827637e-01 1.531005948781967163e-01 -2.616568207740783691e-01 -2.285431921482086182e-01 4.998224228620529175e-02 7.061673700809478760e-02 -1.054573357105255127e-01 -3.018658757209777832e-01 4.738519787788391113e-01 -4.176739230751991272e-02 -4.326712340116500854e-02 -2.720050886273384094e-02 -2.086200863122940063e-01 1.090968847274780273e-01 7.843156158924102783e-02
-1.410501897335052490e-01 9.555248171091079712e-02 9.105806052684783936e-02 -1.185349151492118835e-01 3.708137944340705872e-02 -2.136624604463577271e-01 -2.011443227529525757e-01 -1.633958071470260620e-01 -7.863229513168334961e-02 6.702622771263122559e-02 1.657778164371848106e-03 -1.405026465654373169e-01 -4.548293948173522949e-01 -1.724949032068252563e-01 -1.731049716472625732e-01 1.367946807295084000e-02 1.079881414771080017e-01 1.892201900482177734e-01 -1.041966117918491364e-02 1.294367611408233643e-01 -2.643921673297882080e-01 1.104995459318161011e-01 -9.220241010189056396e-02 -1.775207966566085815e-01 -2.536019086837768555e-01 1.515223383903503418e-01 -2.110271602869033813e-01 2.865478396415710449e-01 -2.339225262403488159e-02 2.217935621738433838e-01 2.770978212356567383e-01 1.017747297883033752e-01
6.211103498935699463e-02 2.078747749328613281e-01 1.006236299872398376e-01 -1.203466057777404785e-01 8.763225376605987549e-02 1.875966638326644897e-01 -3.073817193508148193e-01 -4.899463802576065063e-02 -5.789303686469793320e-03 2.495541609823703766e-02 -7.369238138198852539e-02 -1.760980337858200073e-01 4.112370312213897705e-02 2.525665462017059326e-01 5.198271945118904114e-02 1.846637576818466187e-01 2.509198486804962158e-01 2.397200465202331543e-01 1.722469776868820190e-01 -3.837768733501434326e-01 1.653587818145751953e-02 1.992754042148590088e-01 7.595930248498916626e-02 -3.908533602952957153e-02 -4.567740261554718018e-01 -3.606031090021133423e-02 -1.222716495394706726e-01 1.522729992866516113e-01 -3.340101242065429688e-02 3.473873063921928406e-02 2.026799768209457397e-01 1.141976490616798401e-01
2.150375097990036011e-01 -2.012904286384582520e-01 2.727867960929870605e-01 -1.937134265899658203e-01 3.007503151893615723e-01 -1.292319297790527344e-01 -2.184114754199981689e-01 -2.093497365713119507e-01 -4.548755660653114319e-02 -1.957956254482269287e-01 -2.130032517015933990e-03 -2.273293398320674896e-02 -3.506570756435394287e-01 -3.474167361855506897e-02 -2.832219302654266357e-01 1.956962980329990387e-02 7.787558715790510178e-04 -1.393042057752609253e-01 2.528131604194641113e-01 5.457784608006477356e-02 -2.263434082269668579e-01 8.550751209259033203e-02 1.745774000883102417e-01 -4.292009398341178894e-03 -3.659874796867370605e-01 3.300896286964416504e-02 1.961022429168224335e-02 1.771356612443923950e-01 -4.135084524750709534e-02 6.030070036649703979e-02 1.860529556870460510e-02 -9.540108591318130493e-02
2.244317829608917236e-01 1.405179053544998169e-01 2.899148464202880859e-01 -2.385302335023880005e-01 -4.274009540677070618e-02 5.212804302573204041e-02 -3.088090121746063232e-01 -2.508111856877803802e-02 2.046033553779125214e-02 2.763250470161437988e-01 7.371739298105239868e-02 2.760024927556514740e-02 -4.916258901357650757e-02 4.041400551795959473e-02 1.549693476408720016e-02 5.462269112467765808e-02 5.197364836931228638e-02 -1.257985532283782959e-01 2.925389111042022705e-01 -3.137067258358001709e-01 -4.744327813386917114e-02 2.797849178314208984e-01 1.924711614847183228e-01 2.170068211853504181e-02 -3.338216543197631836e-01 2.959232330322265625e-01 -7.413867395371198654e-03 -7.172413170337677002e-02 -1.949895769357681274e-01 3.602272272109985352e-02 1.731885373592376709e-01 6.382783502340316772e-02
2.886476516723632812e-01 3.488454967737197876e-02 2.081095874309539795e-01 -2.378934025764465332e-01 -8.361812680959701538e-02 7.852640002965927124e-02 -4.861574247479438782e-02 -1.313889678567647934e-02 -1.664464324712753296e-01 1.205766722559928894e-01 -2.714959718286991119e-02 5.201645195484161377e-03 -2.534386515617370605e-02 1.541427075862884521e-01 -1.660514622926712036e-01 8.413626253604888916e-02 -3.091259598731994629e-01 -1.327367573976516724e-01 -5.852263793349266052e-02 -2.009241580963134766e-01 1.941632628440856934e-01 3.000174462795257568e-01 -2.924166433513164520e-02 -8.279886841773986816e-02 -2.941840589046478271e-01 3.331311941146850586e-01 -9.079537540674209595e-02 1.473589539527893066e-01 -2.085754573345184326e-01 -4.196041077375411987e-02 -6.396440416574478149e-02 3.585777282714843750e-01
-5.477197095751762390e-02 2.806371636688709259e-02 2.468064129352569580e-01 -2.174113690853118896e-02 -2.620593085885047913e-02 9.002202004194259644e-02 -2.659201025962829590e-01 -1.708661764860153198e-01 -1.701160371303558350e-01 9.870330244302749634e-02 -2.258635014295578003e-01 -1.869849413633346558e-01 -1.901933550834655762e-01 5.074076727032661438e-02 -2.696520388126373291e-01 2.848608791828155518e-01 -1.794478297233581543e-01 -2.592428326606750488e-01 1.812686324119567871e-01 1.653723716735839844e-01 8.461061120033264160e-02 2.308440953493118286e-01 1.156679764389991760e-01 -1.204344555735588074e-01 -2.962500154972076416e-01 -2.895068936049938202e-02 -6.778218597173690796e-02 3.157877624034881592e-01 1.984352469444274902e-01 1.473183184862136841e-01 -3.157139196991920471e-02 -7.694583386182785034e-02
1.347681134939193726e-01 -4.334684833884239197e-02 2.537184357643127441e-01 -1.263885647058486938e-01 1.063325405120849609e-01 -1.566592454910278320e-01 -4.468720853328704834e-01 -1.256761252880096436e-01 -1.346810758113861084e-01 -2.743496894836425781e-01 7.761301472783088684e-03 -5.790137872099876404e-02 -1.793194562196731567e-01 -1.376016139984130859e-01 -1.147987768054008484e-01 -1.503383219242095947e-01 -2.250475734472274780e-01 3.935441374778747559e-02 7.310883700847625732e-02 3.029651641845703125e-01 2.097168415784835815e-01 2.771972119808197021e-01 1.188158020377159119e-01 -1.631892621517181396e-01 -2.681096494197845459e-01 6.048754602670669556e-02 -4.700469225645065308e-02 1.630484312772750854e-01 1.895526945590972900e-01 -7.306814938783645630e-02 6.265223026275634766e-02 6.448668241500854492e-02
2.325238883495330811e-01 1.007825210690498352e-01 2.628315389156341553e-01 -2.325249910354614258e-01 -3.314655646681785583e-02 6.223674491047859192e-02 -3.145108819007873535e-01 -4.824652522802352905e-02 -4.023676738142967224e-02 2.571102380752563477e-01 1.584140025079250336e-02 -4.009302332997322083e-02 -3.899367898702621460e-02 -1.085599604994058609e-02 3.293132036924362183e-02 3.420709446072578430e-02 7.682058215141296387e-02 -1.139155253767967224e-01 2.815304994583129883e-01 -2.864171266555786133e-01 1.833728747442364693e-03 2.567508220672607422e-01 2.584977746009826660e-01 4.361579939723014832e-02 -3.437612652778625488e-01 3.146066367626190186e-01 1.327945198863744736e-02 -8.613338321447372437e-02 -1.896909922361373901e-01 6.236595287919044495e-02 1.983921527862548828e-01 1.189040690660476685e-01
4.311695694923400879e-01 -1.236826181411743164e-02 5.997304245829582214e-02 -1.950528025627136230e-01 -1.073966473340988159e-01 -1.528382766991853714e-02 -1.248897090554237366e-01 -3.372671306133270264e-01 -1.708501726388931274e-01 7.715973258018493652e-02 -5.466623976826667786e-02 1.177271530032157898e-01 -2.965960800647735596e-01 -1.525747869163751602e-02 -2.573782503604888916e-01 7.861376553773880005e-02 -1.744438707828521729e-02 -7.015163451433181763e-02 7.961955666542053223e-02 -1.448509842157363892e-01 4.478988051414489746e-02 1.205706596374511719e-01 1.910059005022048950e-01 -2.978015542030334473e-01 -3.101300001144409180e-01 1.605957746505737305e-01 -1.653193384408950806e-01 1.799769252538681030e-01 1.654734164476394653e-01 -2.388045191764831543e-02 5.381427705287933350e-02 -1.782286167144775391e-01
1.381516270339488983e-02 1.933291554450988770e-01 2.446805238723754883e-01 -4.558173567056655884e-02 -3.145895025227218866e-04 4.747728630900382996e-02 -2.059030383825302124e-01 -3.607454001903533936e-01 -4.875006526708602905e-02 -2.414600551128387451e-01 -1.125036105513572693e-01 -3.867561742663383484e-02 -2.587210834026336670e-01 -3.187684342265129089e-02 -1.431246101856231689e-01 -2.230485342442989349e-02 1.946659199893474579e-02 2.723689973354339600e-01 -8.857266604900360107e-02 2.387233376502990723e-01 -1.481180489063262939e-01 -5.318001657724380493e-02 1.158297434449195862e-01 -9.691970050334930420e-02 -3.508754372596740723e-01 3.872110843658447266e-01 -2.910600006580352783e-01 -7.569563388824462891e-02 5.883820727467536926e-02 1.463742088526487350e-02 8.786746859550476074e-02 8.270419202744960785e-03
9.526824951171875000e-02 -1.710772514343261719e-01 2.519972920417785645e-01 -2.405194491147994995e-01 -6.449259817600250244e-02 4.028300940990447998e-02 -3.017894625663757324e-01 5.810720473527908325e-02 -2.213969826698303223e-01 -9.733842313289642334e-02 -2.146982848644256592e-01 2.124096900224685669e-01 -2.161047756671905518e-01 -9.133917046710848808e-04 -1.881486922502517700e-01 -8.046302944421768188e-02 -1.135535314679145813e-01 -1.852783262729644775e-01 1.744727939367294312e-01 1.489028334617614746e-01 -1.480838097631931305e-02 2.903574705123901367e-01 1.786282509565353394e-01 -1.164132356643676758e-01 -2.102258503437042236e-01 1.818963438272476196e-01 -2.523037195205688477e-01 2.824214398860931396e-01 2.091969251632690430e-01 7.012423127889633179e-02 4.890132322907447815e-02 -1.390820648521184921e-02
2.704554200172424316e-01 -7.188924401998519897e-02 5.932156741619110107e-02 -2.707866132259368896e-01 -1.622259169816970825e-01 1.576499789953231812e-01 -1.083363443613052368e-01 -4.912103712558746338e-02 -1.187379285693168640e-01 1.507794559001922607e-01 -2.844911813735961914e-01 -8.917362242937088013e-02 -8.241425268352031708e-03 1.876978129148483276e-01 -1.828003078699111938e-01 2.115961350500583649e-02 -8.521631360054016113e-03 -7.866955548524856567e-02 1.143774762749671936e-01 -3.858605921268463135e-01 -9.117995947599411011e-02 1.227137073874473572e-01 7.622828241437673569e-03 -4.919039830565452576e-02 -4.880878627300262451e-01 4.023882001638412476e-02 1.307276189327239990e-01 2.376446872949600220e-01 -2.075689584016799927e-01 6.164720654487609863e-02 -1.356111839413642883e-02 1.734169870615005493e-01
-3.646984696388244629e-02 -1.061185449361801147e-01 2.163398116827011108e-01 1.098596900701522827e-01 1.799100190401077271e-01 -1.587122306227684021e-02 -5.047526359558105469e-01 -2.147416174411773682e-01 5.570615082979202271e-02 -1.270239204168319702e-01 -3.133091330528259277e-01 -1.869638450443744659e-02 3.733543306589126587e-02 4.857556149363517761e-02 3.670069575309753418e-02 1.026617288589477539e-01 -1.418932676315307617e-01 -2.493002638220787048e-02 2.567344307899475098e-01 -2.444084286689758301e-01 -1.703854463994503021e-02 1.614543050527572632e-01 1.230552494525909424e-01 1.919614374637603760e-01 -3.344135582447052002e-01 1.056127920746803284e-01 -1.018214002251625061e-01 6.369540095329284668e-02 -1.560221016407012939e-01 -2.636839151382446289e-01 1.055412460118532181e-02 7.409533113241195679e-02
-3.295179456472396851e-02 1.581989228725433350e-01 1.867453008890151978e-01 -6.352527532726526260e-03 -1.086801588535308838e-01 2.749679684638977051e-01 -1.830288767814636230e-01 -2.736271619796752930e-01 -4.388865549117326736e-03 -5.634239315986633301e-02 -2.124375700950622559e-01 4.334084689617156982e-02 -8.372796326875686646e-02 -1.084762290120124817e-01 -4.692025855183601379e-02 1.082871928811073303e-01 1.102519631385803223e-01 6.656084209680557251e-02 1.179489493370056152e-01 2.016462385654449463e-01 -1.546846032142639160e-01 -2.817707955837249756e-01 6.338700652122497559e-02 3.399927541613578796e-02 -5.882962942123413086e-01 8.688595145940780640e-02 -1.900583058595657349e-01 2.214006930589675903e-01 -1.861833035945892334e-01 -3.013248369097709656e-02 8.697527460753917694e-03 -7.868464291095733643e-02
2.402932792901992798e-01 6.116660777479410172e-03 2.037369608879089355e-01 4.293703660368919373e-02 -1.342862248420715332e-01 3.284141421318054199e-01 -1.028886884450912476e-01 -1.522213071584701538e-01 -3.568547368049621582e-01 -1.533213257789611816e-01 -2.762135565280914307e-01 7.214207947254180908e-02 3.376076230779290199e-03 -5.572344362735748291e-02 -7.322371751070022583e-02 -4.501014202833175659e-02 -1.049175560474395752e-01 2.745656967163085938e-01 1.501724123954772949e-01 -6.122183427214622498e-02 -2.268834561109542847e-01 -1.424137204885482788e-01 4.438756406307220459e-02 7.304520159959793091e-02 -3.018926978111267090e-01 1.129012703895568848e-01 -1.249775886535644531e-01 3.687690198421478271e-01 1.050964593887329102e-01 3.860749676823616028e-02 7.730674743652343750e-02 1.749361753463745117e-01
2.025482058525085449e-01 -3.421916440129280090e-02 1.213770285248756409e-01 1.989678740501403809e-01 7.852920889854431152e-02 2.470570243895053864e-02 -3.331849575042724609e-01 -6.336282938718795776e-02 -2.475818842649459839e-01 1.492986530065536499e-01 -1.545735001564025879e-01 -9.646008908748626709e-02 1.171626523137092590e-01 -7.712472975254058838e-02 -3.835084438323974609e-01 3.418351709842681885e-01 -1.506000608205795288e-01 1.202023848891258240e-01 2.155484408140182495e-01 -2.628366351127624512e-01 -1.960343122482299805e-01 -5.235071107745170593e-02 1.557247340679168701e-01 -1.083727553486824036e-01 -3.326156735420227051e-01 2.962644025683403015e-02 5.698128417134284973e-02 4.511364549398422241e-02 7.807952910661697388e-02 -4.478329420089721680e-02 9.452603757381439209e-03 1.626844406127929688e-01
2.323184460401535034e-01 1.618040949106216431e-01 1.032970547676086426e-01 -2.119431644678115845e-01 2.642636187374591827e-02 8.697333931922912598e-02 -3.431525230407714844e-01 -8.324763923883438110e-02 -2.601052522659301758e-01 -3.237397968769073486e-02 5.806671828031539917e-02 1.983651965856552124e-01 -6.537149101495742798e-02 -2.932271063327789307e-01 -1.416055709123611450e-01 -3.195325657725334167e-02 -1.543783992528915405e-01 3.197586908936500549e-02 -8.952742069959640503e-02 2.402274161577224731e-01 -2.199851870536804199e-01 -1.975726932287216187e-01 1.837665885686874390e-01 -2.584279477596282959e-01 -3.723072707653045654e-01 1.011304631829261780e-01 -1.577198654413223267e-01 1.168084219098091125e-01 -1.500359475612640381e-01 6.319597363471984863e-02 1.006206646561622620e-01 7.750298827886581421e-02
2.555149197578430176e-01 -1.042701303958892822e-02 2.034327536821365356e-01 -4.356965422630310059e-02 -1.909179985523223877e-01 3.816636651754379272e-02 -2.669452428817749023e-01 -7.538533955812454224e-02 -3.485347032546997070e-01 2.575922012329101562e-01 -9.861829876899719238e-02 -1.761488243937492371e-02 -1.678188443183898926e-01 -2.220855355262756348e-01 7.665013521909713745e-02 -6.321681290864944458e-02 -1.415742486715316772e-01 2.523675374686717987e-02 2.959081158041954041e-02 7.007608562707901001e-02 -2.465846836566925049e-01 -1.098066717386245728e-01 1.955750137567520142e-01 -2.427866160869598389e-01 -1.396341919898986816e-01 3.621524870395660400e-01 -2.007685005664825439e-01 2.144653648138046265e-01 -2.155403643846511841e-01 -6.635221093893051147e-02 5.701439455151557922e-03 8.292884379625320435e-02
1.030622422695159912e-01 -1.014735102653503418e-01 3.629769682884216309e-01 -2.392551302909851074e-01 5.410053953528404236e-02 1.198105979710817337e-02 -3.714364469051361084e-01 6.295506656169891357e-02 -1.992919147014617920e-01 1.783681102097034454e-02 -1.137868687510490417e-01 -6.302554160356521606e-02 -1.660994291305541992e-01 2.249559201300144196e-02 -1.995500177145004272e-01 -1.832827478647232056e-01 -1.271234899759292603e-01 -9.138102829456329346e-02 1.859972774982452393e-01 2.872385382652282715e-01 -8.069195598363876343e-02 4.261645972728729248e-01 1.006169766187667847e-01 -1.643330752849578857e-01 -8.642818033695220947e-02 1.520220041275024414e-01 -8.989271521568298340e-02 1.772923767566680908e-01 1.445093452930450439e-01 6.157163903117179871e-02 1.557325273752212524e-01 2.711942605674266815e-02
-8.979401737451553345e-02 1.690720021724700928e-01 9.042923897504806519e-02 -1.803352385759353638e-01 7.144580781459808350e-02 2.643912434577941895e-01 -1.440509259700775146e-01 -3.753244280815124512e-01 1.398182958364486694e-01 -1.395885646343231201e-01 -2.348108142614364624e-01 -3.460067138075828552e-02 -3.155159056186676025e-01 5.689098685979843140e-02 -2.320531010627746582e-01 -7.897584140300750732e-02 -7.673188578337430954e-03 5.232642590999603271e-02 1.304864138364791870e-01 -4.172899723052978516e-01 1.642577163875102997e-02 -1.018902752548456192e-02 7.247465848922729492e-02 -2.660220861434936523e-01 -3.240979313850402832e-01 1.489184945821762085e-01 -7.860731333494186401e-02 6.749756634235382080e-02 1.892821304500102997e-02 2.099233679473400116e-02 4.220389202237129211e-02 -1.300275474786758423e-01
3.523851633071899414e-01 4.225381016731262207e-01 6.269245594739913940e-02 -3.433148935437202454e-02 -1.115124076604843140e-01 -3.953038901090621948e-02 -6.090517714619636536e-02 -7.539229094982147217e-02 -1.512511670589447021e-01 2.255795709788799286e-02 1.505015790462493896e-01 3.924239799380302429e-02 -9.764754027128219604e-02 8.086765883490443230e-04 -7.102008163928985596e-02 5.781977251172065735e-02 -2.959838807582855225e-01 1.121809147298336029e-02 3.106938302516937256e-02 -1.360888034105300903e-01 -1.105940937995910645e-01 -5.216157808899879456e-02 -2.459944039583206177e-01 -2.283637374639511108e-01 -4.177204072475433350e-01 1.455540657043457031e-01 -5.291371420025825500e-02 2.061280310153961182e-01 9.928776323795318604e-02 -5.370959267020225525e-02 2.624159157276153564e-01 2.142062634229660034e-01
1.822041422128677368e-01 7.879705727100372314e-02 3.403413295745849609e-01 -2.096633762121200562e-01 -1.077913958579301834e-02 1.213153004646301270e-01 -2.250217944383621216e-01 -5.278570577502250671e-02 8.478390052914619446e-03 2.584720253944396973e-01 -1.909457743167877197e-01 -3.149693086743354797e-02 -2.339850738644599915e-02 2.217506244778633118e-02 -3.649956360459327698e-02 1.646437048912048340e-01 1.317783296108245850e-01 4.108694556634873152e-04 2.879349291324615479e-01 -2.179785370826721191e-01 -9.383748471736907959e-02 2.744699120521545410e-01 2.594856917858123779e-01 4.264440014958381653e-02 -3.433814048767089844e-01 2.237504124641418457e-01 1.086144000291824341e-01 -6.402102857828140259e-02 -2.005002498626708984e-01 4.682154208421707153e-02 2.588710784912109375e-01 6.618760526180267334e-02
-3.352823853492736816e-01 -1.533701866865158081e-01 2.300807386636734009e-01 -4.826746881008148193e-02 -1.542920172214508057e-01 4.334307089447975159e-02 -7.218840718269348145e-02 -2.023908197879791260e-01 -1.145394295454025269e-01 -1.502493675798177719e-02 1.540548056364059448e-01 -5.287136510014533997e-02 -3.307609260082244873e-02 -6.715260446071624756e-02 -1.137270033359527588e-01 -1.375368684530258179e-01 7.704963907599449158e-03 -4.033768177032470703e-01 4.140444844961166382e-02 -1.683600544929504395e-01 -9.140153229236602783e-02 2.851856648921966553e-01 2.732708305120468140e-02 -2.204250916838645935e-02 -4.644232988357543945e-01 -5.120863020420074463e-02 -7.033445686101913452e-02 1.454834491014480591e-01 -2.141509354114532471e-01 -1.321597695350646973e-01 2.269834429025650024e-01 1.288036406040191650e-01
3.353998661041259766e-01 -1.160910725593566895e-01 4.118168726563453674e-02 -6.429537385702133179e-02 -3.619121313095092773e-01 1.560466438531875610e-01 -2.980592846870422363e-01 -2.037858776748180389e-02 7.011766731739044189e-02 1.262391060590744019e-01 -1.186577826738357544e-01 -1.117927730083465576e-01 -1.094296798110008240e-01 1.907514631748199463e-01 -2.536305487155914307e-01 -1.006002631038427353e-02 -4.313784092664718628e-02 -6.854917109012603760e-02 2.356624603271484375e-02 -2.021887004375457764e-01 -1.347788870334625244e-01 -9.337697923183441162e-02 -1.629882901906967163e-01 5.698404461145401001e-02 -4.024539887905120850e-01 2.046149969100952148e-01 8.768379688262939453e-02 1.415952444076538086e-01 -2.721636593341827393e-01 3.602807968854904175e-02 1.270511653274297714e-02 2.271445989608764648e-01
3.792698681354522705e-01 -3.216089680790901184e-02 -8.487503975629806519e-03 -1.979018002748489380e-01 -3.216484189033508301e-01 5.367957055568695068e-02 -1.886633932590484619e-01 -2.854192852973937988e-01 -4.305839911103248596e-02 -5.767326336354017258e-03 -9.352459758520126343e-02 -1.525226682424545288e-01 7.676804810762405396e-02 5.806538835167884827e-02 -2.363857328891754150e-01 1.181372031569480896e-01 -6.454078853130340576e-02 6.804519146680831909e-02 2.037668526172637939e-01 -3.800343871116638184e-01 5.522787198424339294e-02 1.099151745438575745e-01 -8.295134454965591431e-02 1.247765216976404190e-02 -3.844956159591674805e-01 5.324202403426170349e-02 -1.124383732676506042e-01 1.956438273191452026e-01 -1.988437771797180176e-01 3.487919270992279053e-02 1.324886232614517212e-01 5.175892636179924011e-02
-1.833364218473434448e-01 -2.462286800146102905e-01 1.547778546810150146e-01 2.243978232145309448e-01 1.863465271890163422e-02 -1.937421411275863647e-01 -3.214745819568634033e-01 -9.243260324001312256e-02 -1.845756173133850098e-02 -2.324308454990386963e-01 -1.680890768766403198e-01 6.036005448549985886e-03 -1.936058104038238525e-01 1.536587327718734741e-01 -2.370894551277160645e-01 2.419886887073516846e-01 -2.479546219110488892e-01 1.717828065156936646e-01 2.142045795917510986e-01 -3.328642994165420532e-02 4.892679303884506226e-02 4.302757605910301208e-02 -9.134098142385482788e-02 -1.095631048083305359e-01 -2.881410717964172363e-01 1.451682150363922119e-01 -6.721607595682144165e-02 2.629425823688507080e-01 1.281325239688158035e-02 -2.265621572732925415e-01 5.718928948044776917e-02 1.675119549036026001e-01
2.669405639171600342e-01 -8.873453736305236816e-02 -1.783743873238563538e-02 -2.182823419570922852e-01 -1.954903751611709595e-01 -3.786790883168578148e-03 -2.806745171546936035e-01 9.695710986852645874e-02 2.435767836868762970e-02 7.168010622262954712e-02 1.801376789808273315e-01 -8.842699974775314331e-02 -1.378392428159713745e-01 1.341210864484310150e-02 -2.079636752605438232e-01 -1.851088367402553558e-02 -3.276664912700653076e-01 -6.158750504255294800e-02 1.327921636402606964e-02 7.331723719835281372e-02 -2.891128361225128174e-01 -1.559958159923553467e-01 8.847802877426147461e-02 -2.609713375568389893e-01 -4.355263710021972656e-01 2.462150305509567261e-01 5.138410255312919617e-02 9.089799225330352783e-02 -1.360621154308319092e-01 5.074298381805419922e-02 7.520967721939086914e-02 2.218222916126251221e-01
2.269232179969549179e-03 2.306493371725082397e-01 -4.159934818744659424e-02 5.181254819035530090e-02 4.982207715511322021e-02 2.632071822881698608e-02 -3.913243710994720459e-01 -2.104052752256393433e-01 -1.514799445867538452e-01 1.158176138997077942e-01 -1.356459259986877441e-01 4.804608225822448730e-02 8.422834426164627075e-02 1.954053789377212524e-01 3.882581368088722229e-02 -2.551822960376739502e-01 1.055206358432769775e-01 -1.703667789697647095e-01 1.730974316596984863e-01 -4.677095636725425720e-02 -2.229930609464645386e-01 2.976594865322113037e-01 6.193794310092926025e-02 -1.504455804824829102e-01 -1.413486450910568237e-01 2.027696818113327026e-01 -1.970537751913070679e-02 2.249150723218917847e-01 5.603045690804719925e-03 2.339043840765953064e-02 3.375739157199859619e-01 3.303294181823730469e-01
-2.193815708160400391e-01 -6.219455599784851074e-02 1.907731890678405762e-01 2.164106257259845734e-02 3.361155837774276733e-02 -3.572447299957275391e-01 -2.679389119148254395e-01 -6.656343489885330200e-02 -8.130856603384017944e-02 -2.740775346755981445e-01 -8.094653487205505371e-02 -4.067388549447059631e-02 -2.485489100217819214e-01 1.381265074014663696e-01 -2.554085850715637207e-01 2.092241793870925903e-01 -1.051929891109466553e-01 1.670970022678375244e-02 2.362017780542373657e-01 -5.537412315607070923e-02 -9.245523065328598022e-02 -1.517786085605621338e-01 -1.766890138387680054e-01 -5.863625556230545044e-02 -3.724575638771057129e-01 1.934183984994888306e-01 -1.451313942670822144e-01 1.488184928894042969e-01 1.848414391279220581e-01 -2.653346583247184753e-02 1.859969198703765869e-01 3.332147374749183655e-02
2.601832747459411621e-01 -4.906717687845230103e-03 2.231643050909042358e-01 -4.749040678143501282e-02 -1.300007998943328857e-01 6.616732478141784668e-02 -3.055756092071533203e-01 -2.159985005855560303e-01 -1.204992681741714478e-01 1.426632851362228394e-01 -2.242995202541351318e-01 3.338896036148071289e-01 -3.132157623767852783e-01 4.812265560030937195e-02 -4.259585961699485779e-02 1.976550519466400146e-01 1.330226212739944458e-01 1.401758007705211639e-02 1.327187418937683105e-01 -7.858183979988098145e-02 1.583683639764785767e-01 -1.178284212946891785e-01 5.245359987020492554e-02 -3.915121853351593018e-01 -2.353374958038330078e-01 1.407181769609451294e-01 -1.112820208072662354e-02 1.518111974000930786e-01 8.898765593767166138e-02 1.849848628044128418e-01 6.100529804825782776e-02 -7.196842692792415619e-03
-9.285268187522888184e-02 2.362488806247711182e-01 2.064352482557296753e-01 -4.798771813511848450e-02 1.273096818476915359e-02 1.957405656576156616e-01 -2.857419550418853760e-01 -8.285701274871826172e-03 -4.589030146598815918e-02 -6.560157239437103271e-02 -5.564018338918685913e-02 -7.934676110744476318e-02 -1.415541768074035645e-02 -1.215576529502868652e-01 -2.311459183692932129e-01 9.260894358158111572e-02 2.311244010925292969e-01 7.344544678926467896e-02 2.140299528837203979e-01 -4.720245003700256348e-01 -3.504030779004096985e-02 3.744855895638465881e-02 -2.060539424419403076e-01 -2.373900115489959717e-01 -6.507206708192825317e-02 3.228635489940643311e-01 -1.438304781913757324e-01 -9.988088905811309814e-02 -2.001136094331741333e-01 -1.735655777156352997e-02 1.530852317810058594e-01 2.141931653022766113e-01
3.019127249717712402e-01 6.945191323757171631e-02 2.281831577420234680e-02 -1.649496145546436310e-02 -2.175007015466690063e-01 1.561419069766998291e-01 -3.237022459506988525e-01 -1.817514300346374512e-01 -9.546744078397750854e-02 1.564479619264602661e-01 -2.293578684329986572e-01 -3.109235763549804688e-01 -1.165092960000038147e-01 1.281139254570007324e-01 -1.078150495886802673e-01 -1.723985224962234497e-01 5.476124584674835205e-02 9.179860353469848633e-02 -8.251439034938812256e-02 -1.911527216434478760e-01 -1.153095811605453491e-01 -2.571588940918445587e-02 -1.637873500585556030e-01 2.253801748156547546e-02 -2.237860709428787231e-01 2.955858409404754639e-01 -1.620819866657257080e-01 2.242832779884338379e-01 -2.146031856536865234e-01 2.091361284255981445e-01 1.728550642728805542e-01 9.882181882858276367e-02
2.279804646968841553e-01 1.685972362756729126e-01 2.424063980579376221e-01 -1.525411009788513184e-01 -1.983313262462615967e-01 2.465568333864212036e-01 -3.073512315750122070e-01 -1.545814052224159241e-02 -1.209978107362985611e-02 7.637377828359603882e-02 2.788387052714824677e-02 1.285201162099838257e-01 -4.111106321215629578e-02 1.555326133966445923e-01 -8.687879145145416260e-02 8.459503948688507080e-02 1.121767386794090271e-01 -4.208435118198394775e-02 3.000852763652801514e-01 -3.640202283859252930e-01 -2.190549485385417938e-02 1.096944808959960938e-01 2.498417943716049194e-01 1.719712466001510620e-02 -2.357159256935119629e-01 2.679668366909027100e-01 -1.598229072988033295e-02 3.143424540758132935e-02 -5.957143381237983704e-02 1.098053231835365295e-01 3.149420917034149170e-01 1.527410000562667847e-01
1.727377027273178101e-01 -6.981867551803588867e-02 3.002441525459289551e-01 -4.882216453552246094e-02 -3.405618667602539062e-01 1.043062508106231689e-01 7.927161455154418945e-02 -2.321867197751998901e-01 -3.469279408454895020e-02 9.097250550985336304e-02 1.344352513551712036e-01 -1.605743169784545898e-02 -1.113221421837806702e-01 3.653939813375473022e-02 -3.981472551822662354e-01 -1.499364674091339111e-01 8.524234592914581299e-02 -4.378182440996170044e-02 1.382141411304473877e-01 -1.955674439668655396e-01 -1.108450666069984436e-01 1.429617106914520264e-01 -2.729591727256774902e-02 -1.347732990980148315e-01 -4.185169339179992676e-01 -1.947844214737415314e-02 -2.229478769004344940e-02 2.249085754156112671e-01 -2.470954656600952148e-01 -9.060045331716537476e-02 -8.507355302572250366e-02 2.046325951814651489e-01
-8.891879767179489136e-02 2.003827877342700958e-02 1.449249684810638428e-01 -1.301760673522949219e-01 -1.728438436985015869e-01 3.253827393054962158e-01 -1.863323748111724854e-01 -1.898130625486373901e-01 -8.205528557300567627e-02 -1.086446736007928848e-02 -2.096789926290512085e-01 3.029801324009895325e-02 -1.259552389383316040e-01 -9.974657744169235229e-02 1.734893023967742920e-02 1.697571426630020142e-01 3.502358868718147278e-02 5.679152533411979675e-02 8.642636239528656006e-02 2.079675346612930298e-01 -8.735574781894683838e-02 -1.979529708623886108e-01 2.301831245422363281e-01 -6.600569933652877808e-03 -5.234933495521545410e-01 1.539395153522491455e-01 -3.371326029300689697e-01 2.214637994766235352e-01 -9.221410751342773438e-02 -1.156711056828498840e-01 -1.073545217514038086e-02 -5.582391098141670227e-02
2.938243560492992401e-02 1.595271527767181396e-01 1.171203702688217163e-01 5.152074247598648071e-02 -5.489702522754669189e-02 1.937638968229293823e-02 -2.719894945621490479e-01 6.061828136444091797e-02 -7.766862213611602783e-02 -2.452065050601959229e-02 3.196738660335540771e-01 9.104441851377487183e-02 3.202398540452122688e-03 -2.713422775268554688e-01 -3.591241687536239624e-02 -1.045934762805700302e-02 -2.092291712760925293e-01 -1.165324524044990540e-01 -1.077089160680770874e-01 1.052004192024469376e-02 -2.686461508274078369e-01 1.385529935359954834e-01 -1.065269783139228821e-01 -2.172697335481643677e-01 -5.109977722167968750e-01 3.726699054241180420e-01 7.637342065572738647e-02 9.254338592290878296e-02 3.817971795797348022e-02 3.315871953964233398e-02 1.635872870683670044e-01 1.463461816310882568e-01
-6.777827441692352295e-02 1.097628474235534668e-01 1.508546024560928345e-01 -6.938330829143524170e-02 1.955630257725715637e-02 -8.931342512369155884e-03 -3.417941331863403320e-01 -2.573880255222320557e-01 3.374862670898437500e-02 -8.559772744774818420e-03 1.848461776971817017e-01 1.839815452694892883e-02 2.653929591178894043e-02 -1.660259366035461426e-01 2.720473892986774445e-02 1.062810868024826050e-01 -2.489800453186035156e-01 7.217211276292800903e-02 -1.403120309114456177e-01 7.116361707448959351e-02 -2.474976480007171631e-01 1.473610252141952515e-01 -1.806622184813022614e-02 -2.779001593589782715e-01 -3.856166601181030273e-01 2.911946475505828857e-01 5.002359673380851746e-02 1.626805365085601807e-01 8.496129885315895081e-03 3.637614548206329346e-01 2.126869559288024902e-01 6.050253286957740784e-02
1.744874417781829834e-01 -3.497338667511940002e-02 2.039252519607543945e-01 -3.058208227157592773e-01 7.238722592592239380e-02 -9.198738634586334229e-02 -1.687336415052413940e-01 -2.583798579871654510e-02 -1.752369999885559082e-01 1.982069946825504303e-02 -4.328303411602973938e-02 -7.129536569118499756e-02 -2.054337561130523682e-01 -1.995497383177280426e-02 -3.038327395915985107e-01 -1.071092635393142700e-01 -8.719296008348464966e-02 -1.930662542581558228e-01 1.333849430084228516e-01 3.842182457447052002e-02 -1.710135787725448608e-01 3.327736258506774902e-01 1.966227591037750244e-01 -1.710953414440155029e-01 -2.828168272972106934e-01 -5.625629797577857971e-03 -2.788809239864349365e-01 3.234495520591735840e-01 2.572565972805023193e-01 1.128639653325080872e-02 -7.575862575322389603e-03 -7.136912643909454346e-02
-7.378493994474411011e-02 -9.148466587066650391e-02 1.173643544316291809e-01 -2.587762475013732910e-01 4.593181610107421875e-02 3.152058422565460205e-01 -1.855483800172805786e-01 -1.794704943895339966e-01 -1.278589367866516113e-01 -7.051725685596466064e-02 -2.541627734899520874e-02 6.191151589155197144e-02 1.623312234878540039e-01 -2.274942956864833832e-02 -3.405727148056030273e-01 3.480974733829498291e-01 5.056077614426612854e-02 -3.448183834552764893e-02 -9.298372268676757812e-02 -4.311770200729370117e-02 -2.270754277706146240e-01 -3.739842399954795837e-02 -1.678453534841537476e-01 -1.303791999816894531e-01 -3.381696939468383789e-01 1.259355992078781128e-01 -2.946822643280029297e-01 9.871629625558853149e-02 -2.723315954208374023e-01 -8.331150561571121216e-02 -8.280225098133087158e-02 1.427184492349624634e-01
3.129898011684417725e-01 2.137480229139328003e-01 2.491139173507690430e-01 1.278067678213119507e-01 -4.234912991523742676e-02 6.814776497776620090e-06 -2.563254535198211670e-01 -1.216116696596145630e-01 -7.879987359046936035e-02 -9.919491410255432129e-02 -4.895250499248504639e-02 -1.065641418099403381e-01 -2.064073979854583740e-01 1.167443543672561646e-01 -1.262226998805999756e-01 1.479830294847488403e-01 -1.518065333366394043e-01 3.021119348704814911e-02 4.236037284135818481e-02 -2.592678964138031006e-01 -4.555683210492134094e-02 3.006596863269805908e-01 3.537639230489730835e-02 1.126156970858573914e-01 -3.103541210293769836e-02 4.305835366249084473e-01 5.733916908502578735e-02 1.346760988235473633e-01 -1.526279598474502563e-01 -5.052955448627471924e-02 -1.020944491028785706e-01 3.582813143730163574e-01
-6.367157399654388428e-02 2.913532853126525879e-01 -8.499735593795776367e-02 -3.908193856477737427e-02 -8.926765620708465576e-02 3.481340827420353889e-03 -3.816044926643371582e-01 -1.663029342889785767e-01 -1.584371179342269897e-01 4.366819187998771667e-02 -1.683240234851837158e-01 -1.118269264698028564e-01 8.133086562156677246e-02 9.339797496795654297e-02 -9.119612723588943481e-02 -2.466410100460052490e-01 3.603879809379577637e-01 -2.399218380451202393e-01 2.257526665925979614e-01 -4.395645484328269958e-02 -2.396403402090072632e-01 2.100989073514938354e-01 1.486022770404815674e-02 -2.134817689657211304e-01 -1.933670341968536377e-01 1.062333136796951294e-01 -1.877729445695877075e-01 6.453752517700195312e-02 -5.525762587785720825e-02 7.426246255636215210e-02 1.746264100074768066e-01 2.320521324872970581e-01
-1.071041673421859741e-01 3.599834442138671875e-01 2.281516045331954956e-01 -1.364912092685699463e-01 -3.102601040154695511e-03 5.901249125599861145e-02 -2.778857350349426270e-01 -1.611723303794860840e-01 -1.453295052051544189e-01 -1.264961659908294678e-01 1.040866225957870483e-01 -1.047804504632949829e-01 7.924902439117431641e-02 2.986045740544795990e-02 -1.671578735113143921e-01 6.328444927930831909e-02 -1.105598881840705872e-01 1.637825518846511841e-01 1.339241266250610352e-01 -1.470589786767959595e-01 2.717160880565643311e-01 -4.664463177323341370e-02 -1.244208365678787231e-01 -7.341482490301132202e-02 -1.717732548713684082e-01 1.090797828510403633e-03 -3.259125947952270508e-01 3.634953498840332031e-01 -3.061454594135284424e-01 -1.112845316529273987e-01 -3.053817152976989746e-02 1.820221245288848877e-01
2.713091671466827393e-01 1.664574444293975830e-01 1.075866520404815674e-01 -1.087726186960935593e-02 -1.881640106439590454e-01 -1.435993891209363937e-02 -2.401195615530014038e-01 -1.213448941707611084e-01 -3.955332338809967041e-01 6.376194953918457031e-02 -1.333614140748977661e-01 7.741124927997589111e-02 -1.586493700742721558e-01 -1.737452447414398193e-01 1.841079443693161011e-01 -4.389527440071105957e-02 7.728148251771926880e-02 -3.603784739971160889e-02 -3.641396388411521912e-02 2.144430018961429596e-02 -1.472737938165664673e-01 -1.195996031165122986e-01 1.367235183715820312e-01 -2.131829559803009033e-01 -3.399727344512939453e-01 3.381244242191314697e-01 -1.433527916669845581e-01 2.347728610038757324e-01 -2.493798285722732544e-01 -1.170353814959526062e-01 -1.115740463137626648e-01 2.052988670766353607e-02
1.041997373104095459e-01 -1.452841162681579590e-01 3.001979291439056396e-01 -2.865847051143646240e-01 8.656444400548934937e-02 -2.945869229733943939e-02 -2.675444781780242920e-01 -1.485614925622940063e-01 1.301139444112777710e-01 8.337322622537612915e-02 -4.764954745769500732e-02 -1.100107561796903610e-02 -1.165034994482994080e-01 1.205966249108314514e-01 -2.204892188310623169e-01 6.107702106237411499e-02 1.835081912577152252e-02 -6.281494349241256714e-02 4.878331720829010010e-02 -1.875533014535903931e-01 7.237469404935836792e-02 -1.311809271574020386e-01 2.094890326261520386e-01 -3.675431907176971436e-01 -1.885223388671875000e-01 3.388800323009490967e-01 -3.870553374290466309e-01 7.954224944114685059e-02 5.618346109986305237e-02 4.545376449823379517e-02 1.433222740888595581e-01 -1.072237268090248108e-01
-2.202670276165008545e-01 3.262726590037345886e-02 2.493353635072708130e-01 -2.542457282543182373e-01 -6.700697820633649826e-03 1.210310980677604675e-01 -7.470885664224624634e-02 -3.219518363475799561e-01 -2.333917021751403809e-01 4.024038836359977722e-02 3.814634680747985840e-02 9.749476611614227295e-02 4.514757543802261353e-02 3.023916855454444885e-02 -1.045924201607704163e-01 1.910774707794189453e-01 4.735773801803588867e-02 -2.289363741874694824e-01 -1.750477217137813568e-02 -6.269861478358507156e-04 -2.622900009155273438e-01 1.267316043376922607e-01 5.964544788002967834e-02 -3.332692682743072510e-01 -2.300202399492263794e-01 1.073074936866760254e-01 -3.110449016094207764e-01 3.440877795219421387e-01 7.770034950226545334e-03 -5.702192708849906921e-02 -2.073890268802642822e-01 4.348342865705490112e-02
3.077201247215270996e-01 1.473966985940933228e-01 -4.589701443910598755e-02 -1.126796975731849670e-01 -1.168497428297996521e-01 9.170259535312652588e-02 -1.436065435409545898e-01 7.884237170219421387e-02 6.101598963141441345e-02 -1.049651131033897400e-01 -1.573854237794876099e-01 2.124015428125858307e-02 6.594362854957580566e-02 2.139760851860046387e-01 -1.498476713895797729e-01 9.428837895393371582e-02 -3.517417237162590027e-02 -1.918543279170989990e-01 2.859460413455963135e-01 -3.825737237930297852e-01 2.128635160624980927e-02 2.862925231456756592e-01 1.820126362144947052e-02 -9.587386623024940491e-03 -3.677483201026916504e-01 3.038717806339263916e-01 7.669316977262496948e-02 1.262013465166091919e-01 -2.052212059497833252e-01 -2.349611371755599976e-02 1.144874542951583862e-01 2.103867828845977783e-01
7.371636107563972473e-03 3.717557713389396667e-02 3.178347945213317871e-01 3.253397764638066292e-03 6.765631586313247681e-02 -2.919721901416778564e-01 -1.537772268056869507e-01 -1.264547854661941528e-01 -1.864671409130096436e-01 -9.128281846642494202e-03 -3.860644102096557617e-01 -1.838736608624458313e-02 -5.766248703002929688e-02 1.194407790899276733e-01 2.287113666534423828e-02 4.217430576682090759e-02 -3.314412012696266174e-02 -3.107618354260921478e-02 -1.449121907353401184e-02 -3.119603395462036133e-01 -1.779747009277343750e-01 3.054381012916564941e-01 1.815273165702819824e-01 5.707925185561180115e-02 -3.586108684539794922e-01 1.876029744744300842e-02 -2.207927852869033813e-01 8.329359441995620728e-02 -7.848482578992843628e-02 1.387972831726074219e-01 1.117463111877441406e-01 2.839310467243194580e-01
1.491345763206481934e-01 1.340068178251385689e-03 1.807277798652648926e-01 3.163420855998992920e-01 -4.840447753667831421e-02 1.178457494825124741e-02 -5.508548021316528320e-01 -6.086441501975059509e-02 1.465851906687021255e-02 -1.683680266141891479e-01 -1.712792217731475830e-01 -7.484691590070724487e-02 -9.031069278717041016e-02 -7.450397312641143799e-02 -7.341007143259048462e-02 6.270097941160202026e-02 -1.084691137075424194e-01 1.378882298013195395e-04 -1.677152141928672791e-02 -4.531445726752281189e-02 -1.626691967248916626e-01 2.947628498077392578e-01 -3.312156796455383301e-01 -2.007535248994827271e-01 -2.127379924058914185e-01 7.849811017513275146e-02 -2.163543850183486938e-01 1.110809147357940674e-01 -8.913299441337585449e-02 1.899809986352920532e-01 -1.225277781486511230e-01 -4.237489774823188782e-02
1.751903146505355835e-01 3.154520690441131592e-01 3.277507126331329346e-01 1.352106481790542603e-01 4.886775091290473938e-02 -2.582640349864959717e-01 -2.460314631462097168e-01 -1.118057221174240112e-01 -1.923404484987258911e-01 -1.892923563718795776e-01 -1.294394731521606445e-01 -1.579843163490295410e-01 -2.362716645002365112e-01 1.920388191938400269e-01 -3.336380794644355774e-02 8.334565907716751099e-02 -6.232415884733200073e-02 1.268920898437500000e-01 2.783226370811462402e-01 -8.123122900724411011e-02 1.463106423616409302e-01 -1.267749667167663574e-01 7.442293316125869751e-02 -2.545573413372039795e-01 -3.915981650352478027e-01 -2.942675352096557617e-02 1.149764633737504482e-03 5.747120454907417297e-02 8.928310126066207886e-02 6.340096890926361084e-02 5.763398855924606323e-02 4.444810003042221069e-02
8.840411901473999023e-02 9.153949213214218616e-04 2.702096104621887207e-01 -1.350649446249008179e-01 -1.611751168966293335e-01 3.812237083911895752e-01 -1.484792232513427734e-01 9.365706145763397217e-02 -9.430992603302001953e-02 -1.373812556266784668e-01 -1.361325085163116455e-01 -1.685438752174377441e-01 -5.752345547080039978e-02 1.992312520742416382e-01 -2.016275227069854736e-01 1.228593662381172180e-01 -3.215865194797515869e-01 -7.667305320501327515e-02 -1.422359608113765717e-02 -1.998542249202728271e-01 -1.872036904096603394e-01 3.287610709667205811e-01 8.959694206714630127e-02 -6.696638464927673340e-02 -1.463041156530380249e-01 3.645760416984558105e-01 -3.009794279932975769e-02 4.823667183518409729e-02 -1.656299382448196411e-01 -6.997058540582656860e-02 1.289055198431015015e-01 1.173189729452133179e-01
-1.638694554567337036e-01 6.754998862743377686e-02 2.246516048908233643e-01 1.838624477386474609e-01 1.123386770486831665e-01 1.428418755531311035e-01 -1.920992136001586914e-01 -3.179940953850746155e-02 -1.468818187713623047e-01 1.214362233877182007e-01 1.359842624515295029e-02 1.666865944862365723e-01 -1.675609499216079712e-01 1.248751431703567505e-01 -2.253088355064392090e-02 -1.191897764801979065e-01 2.088927626609802246e-01 -1.643218994140625000e-01 3.713137656450271606e-02 -2.330710738897323608e-01 2.606097981333732605e-02 -3.491537179797887802e-03 1.813362687826156616e-01 -3.794440254569053650e-02 -4.973359405994415283e-01 9.436883032321929932e-02 1.529753673821687698e-02 -2.489745151251554489e-03 -1.517651081085205078e-01 -1.779603809118270874e-01 2.254344224929809570e-01 4.090643823146820068e-01
9.313499927520751953e-02 1.028534546494483948e-01 3.762983083724975586e-01 5.014467239379882812e-02 6.480977684259414673e-02 -1.274407953023910522e-01 -2.902826070785522461e-01 2.221969701349735260e-02 -1.065180227160453796e-01 5.981614068150520325e-02 -1.199241355061531067e-01 -4.769253358244895935e-02 -2.532884776592254639e-01 1.315653026103973389e-01 7.558553013950586319e-03 1.179387792944908142e-01 -1.953423172235488892e-01 1.532407104969024658e-01 2.080290615558624268e-01 -1.013964563608169556e-01 1.315738856792449951e-01 1.082141473889350891e-01 7.039576768875122070e-02 -1.799445897340774536e-01 -3.889911770820617676e-01 -2.359283156692981720e-02 2.236523292958736420e-02 3.590994179248809814e-01 1.691938638687133789e-01 2.526535093784332275e-01 1.730645000934600830e-01 -1.383108347654342651e-01
8.183243684470653534e-03 -7.121321558952331543e-02 7.322679460048675537e-02 -3.174989297986030579e-02 8.960893005132675171e-02 4.987719282507896423e-02 -3.652346432209014893e-01 -9.900683164596557617e-02 1.265902221202850342e-01 -2.239910513162612915e-02 -1.582670658826828003e-01 -4.533688351511955261e-02 6.283814460039138794e-02 2.222599834203720093e-01 1.198101714253425598e-01 1.525413691997528076e-01 2.490026205778121948e-01 7.756977528333663940e-02 3.204148411750793457e-01 -1.072961539030075073e-01 -7.079005241394042969e-02 2.473321259021759033e-01 2.053442746400833130e-01 1.143750473856925964e-01 -3.599329888820648193e-01 3.146973550319671631e-01 1.182986423373222351e-02 1.445138007402420044e-01 -3.422768712043762207e-01 -7.332142442464828491e-02 8.463145047426223755e-02 1.313059031963348389e-01
3.884633257985115051e-02 -1.009944453835487366e-01 3.578568696975708008e-01 -2.367932051420211792e-01 -1.375858392566442490e-02 -3.688678517937660217e-02 -2.883269488811492920e-01 -2.168485820293426514e-01 -1.983146667480468750e-01 8.383927866816520691e-03 -2.093556523323059082e-01 -1.478991657495498657e-01 -4.081241190433502197e-01 2.131432667374610901e-02 -1.742511987686157227e-01 -1.214258223772048950e-01 -9.757282584905624390e-02 -1.597636342048645020e-01 3.064646720886230469e-01 -2.387841492891311646e-01 -6.242201849818229675e-02 2.011701911687850952e-01 8.158092200756072998e-02 -6.841131299734115601e-02 -6.852852180600166321e-03 -6.894865073263645172e-03 -7.487694174051284790e-02 2.141012698411941528e-01 1.749332845211029053e-01 5.137049034237861633e-02 1.068629696965217590e-02 1.692411154508590698e-01
1.194670572876930237e-01 -1.708423346281051636e-01 2.553798854351043701e-01 -2.524974346160888672e-01 8.943811804056167603e-02 -6.573960930109024048e-02 -1.426603943109512329e-01 -1.208189278841018677e-01 -3.701098263263702393e-02 -1.835896223783493042e-01 9.791865199804306030e-02 -2.283756136894226074e-01 -9.818015247583389282e-02 -5.753370351158082485e-04 -2.184386998414993286e-01 -4.965382069349288940e-02 -2.642123699188232422e-01 3.062453567981719971e-01 1.584074795246124268e-01 5.449702590703964233e-02 1.845357865095138550e-01 -2.814194303937256336e-04 1.162849888205528259e-01 -2.140863984823226929e-01 -2.071525305509567261e-01 1.553362607955932617e-01 -2.344191074371337891e-01 1.608698368072509766e-01 -2.296178638935089111e-01 -1.682433038949966431e-01 3.251459598541259766e-01 6.299729645252227783e-02
3.500333428382873535e-02 -1.132721453905105591e-01 3.419964015483856201e-01 7.355968654155731201e-02 -9.257188066840171814e-04 -1.124934107065200806e-01 -3.105014860630035400e-01 -2.731875330209732056e-02 -2.034271359443664551e-01 -1.407984048128128052e-01 -3.709199130535125732e-01 -1.502210795879364014e-01 -4.013818874955177307e-02 -3.893622010946273804e-02 -2.450653761625289917e-01 1.950640231370925903e-01 2.664959058165550232e-02 -2.045687437057495117e-01 -3.534713294357061386e-03 6.721712648868560791e-02 7.791158556938171387e-02 2.368748188018798828e-01 4.567493870854377747e-02 -4.516476765275001526e-02 -3.583301901817321777e-01 1.319777667522430420e-01 -2.205753773450851440e-01 2.204330414533615112e-01 1.340555101633071899e-01 2.363622933626174927e-01 -2.003196254372596741e-02 2.173632383346557617e-02
1.334200352430343628e-01 9.242153912782669067e-02 3.461076617240905762e-01 1.102075278759002686e-01 9.544533491134643555e-02 1.803128570318222046e-01 -2.645614445209503174e-01 -4.476891458034515381e-02 -1.288302689790725708e-01 4.535822570323944092e-02 -1.973178833723068237e-01 -1.970649659633636475e-01 -1.873744875192642212e-01 -1.398381441831588745e-01 -1.506503075361251831e-01 2.691166698932647705e-01 -1.373300254344940186e-01 -4.992431960999965668e-03 2.661246657371520996e-01 -2.575859725475311279e-01 -9.314313530921936035e-03 7.498405873775482178e-02 7.174884527921676636e-02 -7.601677440106868744e-03 -3.263675272464752197e-01 -5.583248287439346313e-02 -7.199945393949747086e-03 3.626045882701873779e-01 2.548555731773376465e-01 1.525064185261726379e-02 -9.069754183292388916e-02 1.858865655958652496e-02
8.226677775382995605e-02 -1.101885139942169189e-01 2.825943231582641602e-01 -7.913968712091445923e-02 -2.733789682388305664e-01 -3.408643603324890137e-02 3.252298012375831604e-02 -3.429246246814727783e-01 -7.164254784584045410e-02 2.831642329692840576e-01 6.817676126956939697e-02 2.085176296532154083e-02 -6.024032831192016602e-02 -4.745086655020713806e-02 -3.413682281970977783e-01 -1.687848865985870361e-01 -1.217693742364645004e-02 9.632740914821624756e-02 8.120171725749969482e-02 -1.923417001962661743e-01 -1.432913355529308319e-02 2.938863635063171387e-01 -8.824013173580169678e-02 -1.241289675235748291e-01 -4.171172678470611572e-01 1.585484598763287067e-03 -9.924053400754928589e-02 1.812029331922531128e-01 -2.114504277706146240e-01 -6.253937724977731705e-03 4.765390418469905853e-03 1.867770552635192871e-01
3.875487744808197021e-01 1.692674495279788971e-02 3.783359825611114502e-01 4.421368986368179321e-02 -1.060082912445068359e-01 -8.084079623222351074e-02 -2.245451360940933228e-01 6.260343641042709351e-02 -8.117191493511199951e-02 -7.770339399576187134e-02 -3.435562178492546082e-02 3.569605946540832520e-02 -3.385416567325592041e-01 2.478033453226089478e-01 -1.312956511974334717e-01 7.527435570955276489e-02 -2.714884001761674881e-03 2.055174857378005981e-01 -9.920399636030197144e-03 -2.232033908367156982e-01 2.570169232785701752e-02 2.591214179992675781e-01 7.903221994638442993e-02 -1.868264973163604736e-01 -3.347052633762359619e-01 -1.268435418605804443e-01 2.029686048626899719e-02 2.556783556938171387e-01 -1.009962987154722214e-02 2.528709545731544495e-02 1.496577709913253784e-01 -1.240986119955778122e-02
7.437093555927276611e-02 2.555491328239440918e-01 1.469103246927261353e-01 -2.735338509082794189e-01 2.941903173923492432e-01 -2.676993049681186676e-02 -3.389119803905487061e-01 -3.026541173458099365e-01 1.071673110127449036e-01 1.992503553628921509e-02 6.392160058021545410e-02 -5.084476992487907410e-02 -1.472464352846145630e-01 -7.360111176967620850e-02 -3.555615246295928955e-01 -1.079440861940383911e-01 -9.737689048051834106e-02 -1.066121011972427368e-01 2.275656163692474365e-01 -2.102978825569152832e-01 -1.680758297443389893e-01 8.108504861593246460e-02 6.114575266838073730e-02 -2.426544874906539917e-01 -2.719832360744476318e-01 -1.233860999345779419e-01 -5.766942724585533142e-02 1.024454608559608459e-01 -2.881233580410480499e-02 -7.159434258937835693e-02 1.290227635763585567e-03 -1.789570748805999756e-01
2.150000631809234619e-01 -2.374055087566375732e-01 1.750475317239761353e-01 -9.602724574506282806e-03 -8.535068482160568237e-02 -8.682244271039962769e-02 -3.375740647315979004e-01 -1.617057174444198608e-01 2.670440673828125000e-01 -2.238566279411315918e-01 -7.019852101802825928e-02 9.437128156423568726e-02 -1.261980831623077393e-01 -4.856737703084945679e-02 -2.850813865661621094e-01 -8.201475441455841064e-02 -9.385421872138977051e-02 -1.896785572171211243e-02 1.265250444412231445e-01 -2.440839111804962158e-01 1.852442473173141479e-01 2.371966242790222168e-01 -9.969118982553482056e-02 -2.669819593429565430e-01 -2.401712238788604736e-01 1.028763130307197571e-02 -2.379618883132934570e-01 2.214262187480926514e-01 8.159659802913665771e-02 -1.942992508411407471e-01 4.073173925280570984e-02 6.441465765237808228e-02
-1.323492228984832764e-01 1.027719229459762573e-01 2.561609447002410889e-01 -4.953764751553535461e-02 6.348717212677001953e-02 -3.802458941936492920e-01 -3.543148040771484375e-01 -7.833120180293917656e-04 -1.277533471584320068e-01 -2.694057226181030273e-01 9.119492024183273315e-02 -1.701426804065704346e-01 -2.469901144504547119e-01 1.053644642233848572e-01 -1.776985526084899902e-01 1.580817699432373047e-01 -1.532965749502182007e-01 3.443886712193489075e-02 1.779349893331527710e-01 1.317382231354713440e-02 -2.887052297592163086e-02 2.054844982922077179e-02 -1.706389784812927246e-01 -3.017420172691345215e-01 -9.558407962322235107e-02 2.705557942390441895e-01 -2.651438415050506592e-01 1.025956198573112488e-01 4.364006221294403076e-02 -6.612653378397226334e-04 1.466536521911621094e-01 1.016671434044837952e-01
2.584678232669830322e-01 2.381428629159927368e-01 2.945609986782073975e-01 -2.407913655042648315e-01 2.041813544929027557e-02 1.546874791383743286e-01 -3.297379910945892334e-01 -1.116967424750328064e-01 2.773676812648773193e-02 1.169848442077636719e-01 -1.603080481290817261e-01 -3.397088125348091125e-02 -5.549578368663787842e-02 3.599267005920410156e-01 -4.408947750926017761e-02 1.280288696289062500e-01 -3.535133227705955505e-02 -6.935835629701614380e-02 2.813048362731933594e-01 -1.605370789766311646e-01 -2.957643568515777588e-02 2.196770310401916504e-01 1.772804111242294312e-01 4.724287427961826324e-03 -3.381159603595733643e-01 6.563785672187805176e-02 4.625372588634490967e-02 -8.101517707109451294e-02 -1.206276416778564453e-01 1.191065311431884766e-01 1.990553438663482666e-01 8.170119673013687134e-02
1.595828123390674591e-02 1.051335223019123077e-02 3.837945163249969482e-01 1.731399595737457275e-01 2.376969754695892334e-01 1.307351589202880859e-01 -2.370126247406005859e-01 -5.618898198008537292e-02 -1.613858640193939209e-01 4.887225106358528137e-02 -1.211760044097900391e-01 9.963262826204299927e-02 -2.011644691228866577e-01 6.396201252937316895e-02 -2.259625047445297241e-01 3.464140594005584717e-01 -2.036481946706771851e-01 -2.922237478196620941e-02 2.541664242744445801e-01 8.904194086790084839e-02 2.248789183795452118e-03 2.032340466976165771e-01 1.458524726331233978e-02 -4.751230403780937195e-02 -2.388568818569183350e-01 2.421426177024841309e-01 9.324193000793457031e-02 2.617321312427520752e-01 1.910650134086608887e-01 -1.269739568233489990e-01 -1.399542950093746185e-02 -1.281745135784149170e-01
2.206561714410781860e-01 1.354010254144668579e-01 2.909752726554870605e-01 -4.251530021429061890e-02 -1.246287226676940918e-01 -1.010266914963722229e-01 3.209567815065383911e-02 -2.143754363059997559e-01 1.825408190488815308e-01 9.895214438438415527e-02 -5.951187759637832642e-02 -4.544838517904281616e-02 -3.559900820255279541e-02 1.574027910828590393e-02 -4.209677875041961670e-01 -2.634955802932381630e-03 -9.101196378469467163e-02 7.790339738130569458e-02 -1.454769074916839600e-01 -7.362807542085647583e-02 3.683324158191680908e-02 8.326821774244308472e-02 1.224168166518211365e-01 -3.399410843849182129e-01 -5.239160656929016113e-01 -1.042453292757272720e-02 -6.754871457815170288e-02 1.663157492876052856e-01 -6.160832941532135010e-02 -7.334089279174804688e-02 -9.163394570350646973e-02 2.053222060203552246e-01
6.618200242519378662e-02 1.368485540151596069e-01 -1.372857391834259033e-01 -1.308664381504058838e-01 -4.865670949220657349e-02 1.221989318728446960e-01 -1.129473522305488586e-01 -2.378500849008560181e-01 -2.695235013961791992e-01 -9.852217137813568115e-02 -1.809380203485488892e-01 -3.132529556751251221e-02 -5.371006205677986145e-03 -2.749035954475402832e-01 -1.172645762562751770e-02 3.384256362915039062e-02 -1.415167152881622314e-01 7.632670551538467407e-02 1.375196687877178192e-02 -6.748117506504058838e-02 -5.597569793462753296e-02 1.429218682460486889e-03 1.825500428676605225e-01 -2.809675633907318115e-01 -2.458806037902832031e-01 3.552204072475433350e-01 8.541704714298248291e-02 4.413911104202270508e-01 -7.341681420803070068e-02 -2.574861049652099609e-01 2.196064144372940063e-01 8.161368221044540405e-02
3.823106884956359863e-01 2.253588587045669556e-01 1.676119863986968994e-01 -1.035458371043205261e-01 -5.681203678250312805e-02 -1.740623414516448975e-01 -2.582546174526214600e-01 -5.369313433766365051e-02 -9.525513648986816406e-02 -1.105986386537551880e-01 -4.441078286617994308e-03 1.381143629550933838e-01 -2.110515236854553223e-01 2.009244412183761597e-01 -1.904472857713699341e-01 1.115818768739700317e-01 -3.107894212007522583e-02 4.925835505127906799e-02 7.812479883432388306e-02 -1.139712482690811157e-01 7.973778992891311646e-02 -3.535655559971928596e-03 2.379151582717895508e-01 -3.015789985656738281e-01 -4.026851356029510498e-01 -3.157433820888400078e-03 -1.223915368318557739e-01 2.615445554256439209e-01 1.378303021192550659e-01 8.095692843198776245e-02 1.200419664382934570e-01 -1.586712002754211426e-01
4.354137182235717773e-02 1.966669708490371704e-01 -2.409123182296752930e-01 -1.185906603932380676e-01 5.591180548071861267e-02 1.077601909637451172e-01 -6.915482133626937866e-02 -2.669934928417205811e-02 -2.390474528074264526e-01 -2.335646897554397583e-01 9.533492475748062134e-02 -1.750242523849010468e-02 -3.927461206912994385e-01 -1.304698269814252853e-02 -1.086832284927368164e-01 3.037455677986145020e-02 -1.386881154030561447e-02 -2.135782502591609955e-02 -2.413583546876907349e-02 -3.668296337127685547e-01 6.183672696352005005e-02 -8.407822996377944946e-02 8.281491696834564209e-02 -1.192493438720703125e-01 -4.484259784221649170e-01 2.472947984933853149e-01 -1.266041547060012817e-01 3.463045358657836914e-01 -2.044230513274669647e-02 8.693123818375170231e-04 1.054310575127601624e-01 3.670970350503921509e-02
1.935055851936340332e-01 -5.072377249598503113e-02 3.858305811882019043e-01 9.504371881484985352e-02 -1.369418799877166748e-01 2.758212201297283173e-02 -6.789355725049972534e-02 -2.803364694118499756e-01 -2.757032029330730438e-02 2.588017284870147705e-01 4.357837140560150146e-02 2.799513190984725952e-02 -5.480973049998283386e-02 5.048784613609313965e-02 -4.732271134853363037e-01 -9.149283915758132935e-02 -1.158175896853208542e-02 6.409930437803268433e-02 -3.303475677967071533e-02 -4.415277391672134399e-02 -1.910418272018432617e-02 3.213602900505065918e-01 -4.875488206744194031e-02 -1.180361360311508179e-01 -3.187760412693023682e-01 -9.797922521829605103e-02 -6.339623034000396729e-02 2.304754257202148438e-01 -2.415074855089187622e-01 -1.084119430743157864e-03 4.853725060820579529e-02 1.865832805633544922e-01
-1.442492455244064331e-01 -2.591970004141330719e-02 1.720698773860931396e-01 3.574359789490699768e-02 -7.264208048582077026e-02 -8.344253152608871460e-02 -1.874300418421626091e-03 -1.988758891820907593e-02 -8.241038769483566284e-02 -5.159378051757812500e-02 -3.477606549859046936e-02 2.467263042926788330e-01 -4.125688672065734863e-01 -8.827240765094757080e-02 -2.068208158016204834e-01 2.692851424217224121e-01 5.869848537258803844e-04 -1.016243770718574524e-01 3.685345649719238281e-01 -4.802386090159416199e-02 3.158671036362648010e-02 2.910820841789245605e-01 -5.680789425969123840e-02 -7.812322676181793213e-02 -3.633019328117370605e-01 2.970051765441894531e-01 -2.907235026359558105e-01 -2.711015939712524414e-02 1.246205866336822510e-01 3.574549406766891479e-02 -1.582306809723377228e-02 6.436107307672500610e-02
-1.305570602416992188e-01 1.019850149750709534e-01 5.441110581159591675e-02 -3.732876777648925781e-01 -1.683086156845092773e-01 6.621042639017105103e-02 -1.913578361272811890e-01 -4.136207401752471924e-01 -3.027304410934448242e-01 2.292816787958145142e-01 8.384026587009429932e-03 -1.175070405006408691e-01 2.067221701145172119e-02 8.903371542692184448e-02 -4.227799922227859497e-02 1.142533197999000549e-01 6.377246230840682983e-02 -1.996871083974838257e-01 1.926355808973312378e-02 5.595298483967781067e-02 -2.437049895524978638e-01 -4.633352160453796387e-02 9.216431528329849243e-02 -1.556705832481384277e-01 -2.353139519691467285e-01 8.033150434494018555e-02 -2.645065784454345703e-01 3.383901119232177734e-01 -8.385542035102844238e-02 -1.002821139991283417e-02 -1.014462783932685852e-01 -5.583167076110839844e-02
2.010053843259811401e-01 2.001527324318885803e-02 5.265757441520690918e-02 1.408279836177825928e-01 -5.815001949667930603e-02 1.729916185140609741e-01 -1.675542593002319336e-01 -2.703689634799957275e-01 -1.571010500192642212e-01 2.081727534532546997e-01 -2.891624867916107178e-01 -4.247522056102752686e-01 -1.000368222594261169e-02 1.265572756528854370e-01 -7.404293864965438843e-02 -1.325835138559341431e-01 -1.899413466453552246e-01 9.723712503910064697e-02 4.256260767579078674e-02 -3.311476111412048340e-02 -1.841090023517608643e-01 -3.673586249351501465e-02 -1.081597581505775452e-01 -1.275773048400878906e-01 -3.197607696056365967e-01 2.847680449485778809e-01 -1.765440851449966431e-01 1.463339179754257202e-01 -9.748497605323791504e-02 7.891606539487838745e-02 2.596490085124969482e-01 -1.244955137372016907e-02
-2.944539487361907959e-01 8.045411109924316406e-02 1.261518895626068115e-01 -2.482820674777030945e-02 2.289529144763946533e-01 -4.884995147585868835e-02 -4.141382873058319092e-01 -2.917702794075012207e-01 -1.500868201255798340e-01 -8.628033101558685303e-02 -1.039670184254646301e-01 -2.491173744201660156e-01 -1.269947588443756104e-01 9.878592565655708313e-03 -2.483750432729721069e-01 2.914095818996429443e-01 -1.169944480061531067e-01 6.364198774099349976e-02 3.170564174652099609e-01 -1.214832961559295654e-01 -1.025205105543136597e-01 1.687108576297760010e-01 1.013419777154922485e-01 1.025092229247093201e-01 -3.147136420011520386e-02 1.275818794965744019e-01 -1.010563597083091736e-01 8.314488828182220459e-02 -1.362620145082473755e-01 -2.108656615018844604e-01 1.199517548084259033e-01 9.266593307256698608e-02
2.615980431437492371e-02 -1.579157859086990356e-01 -4.664183128625154495e-03 -2.486386150121688843e-01 -1.887769997119903564e-02 9.575286507606506348e-02 -2.142945677042007446e-01 -1.300323456525802612e-01 1.390976905822753906e-01 -9.919822216033935547e-02 -1.683872938156127930e-02 -1.408686786890029907e-01 -2.140773683786392212e-01 2.192627489566802979e-01 -2.030193805694580078e-01 1.259984225034713745e-01 5.071733891963958740e-02 -8.282651752233505249e-02 3.666319325566291809e-02 -3.510164916515350342e-01 7.134661078453063965e-02 -8.717014640569686890e-02 9.279379993677139282e-02 -3.766013979911804199e-01 -3.006414771080017090e-01 2.133680135011672974e-01 -3.574010133743286133e-01 2.101632058620452881e-01 5.907620862126350403e-02 1.594541519880294800e-01 3.308127075433731079e-02 7.016748934984207153e-02
2.199421450495719910e-02 8.014136552810668945e-02 3.288106918334960938e-01 3.171127140522003174e-01 -1.140873972326517105e-02 -7.236307114362716675e-02 -2.855785489082336426e-01 -2.806203961372375488e-01 -9.961646795272827148e-02 -1.038592532277107239e-01 -5.134252831339836121e-02 2.400670349597930908e-01 9.319006651639938354e-02 -1.222062781453132629e-01 -1.266770958900451660e-01 -9.439434856176376343e-02 -1.952201724052429199e-01 4.246925935149192810e-02 1.364324092864990234e-01 -2.027708142995834351e-01 -3.541773930191993713e-02 1.352046728134155273e-01 1.981225013732910156e-01 -1.857777871191501617e-02 -4.241034090518951416e-01 1.354460716247558594e-01 1.161904782056808472e-01 2.468773424625396729e-01 1.301122605800628662e-01 -6.306244432926177979e-02 3.139327839016914368e-02 -1.893840432167053223e-01
1.502906829118728638e-01 -5.125150829553604126e-02 1.913381963968276978e-01 -5.008194223046302795e-02 -2.729889154434204102e-01 4.157070815563201904e-01 -2.280766963958740234e-01 -2.921064570546150208e-02 9.440060704946517944e-03 -1.584667861461639404e-01 -3.594006225466728210e-02 -2.160253524780273438e-01 -1.277604550123214722e-01 2.032977044582366943e-01 -1.714354604482650757e-01 1.609965562820434570e-01 -1.355726867914199829e-01 6.889491528272628784e-02 2.325493097305297852e-02 -1.902916431427001953e-01 -1.934209316968917847e-01 2.723832130432128906e-01 1.482611000537872314e-01 5.890979431569576263e-03 -1.792288273572921753e-01 3.835464417934417725e-01 7.894565910100936890e-02 8.580487221479415894e-02 -1.732831448316574097e-01 -1.526500731706619263e-01 4.311778768897056580e-02 8.846148848533630371e-02
-8.862957358360290527e-03 6.652542203664779663e-02 1.440244466066360474e-01 1.284510642290115356e-01 -7.084208726882934570e-02 4.183680191636085510e-02 -3.462612926959991455e-01 -7.023154199123382568e-02 -1.409143209457397461e-01 6.279784440994262695e-02 -6.238028407096862793e-02 -3.979467153549194336e-01 -2.342815138399600983e-02 1.281801462173461914e-01 -2.737675309181213379e-01 2.360468059778213501e-01 -1.998207159340381622e-02 -1.056725755333900452e-01 3.336518108844757080e-01 -3.264417350292205811e-01 -4.042029008269309998e-02 2.495375648140907288e-02 1.364809721708297729e-01 3.795163705945014954e-02 -1.582569479942321777e-01 5.636839661747217178e-03 -2.627437710762023926e-01 3.234282135963439941e-01 5.831281468272209167e-02 -5.775208771228790283e-02 8.777739107608795166e-02 -1.673940271139144897e-01
3.319318294525146484e-01 -8.663807064294815063e-03 -4.917636886239051819e-02 -2.590900063514709473e-01 -9.920247644186019897e-02 -5.643987096846103668e-03 -3.130408525466918945e-01 7.642375677824020386e-02 -8.527968078851699829e-02 2.343100458383560181e-01 -5.805096775293350220e-02 -1.045075729489326477e-01 -8.011576533317565918e-02 3.585715591907501221e-02 -3.478085100650787354e-01 1.034641489386558533e-01 -3.051945269107818604e-01 -1.234050374478101730e-02 -4.944730177521705627e-02 -1.263394653797149658e-01 -2.345684319734573364e-01 -6.934479624032974243e-02 1.064798310399055481e-01 -1.771760731935501099e-01 -3.414597511291503906e-01 1.805484145879745483e-01 -5.450220406055450439e-02 3.050261363387107849e-02 -2.040437608957290649e-01 4.302361235022544861e-02 5.991559103131294250e-02 2.760717868804931641e-01
3.416713178157806396e-01 6.059029325842857361e-02 2.588219642639160156e-01 -1.468787789344787598e-01 -1.302561610937118530e-01 1.367785632610321045e-01 -2.684759199619293213e-01 -2.264806814491748810e-02 -1.494126468896865845e-01 8.158574998378753662e-02 8.281756192445755005e-03 5.997173860669136047e-02 -1.724081486463546753e-01 1.782629489898681641e-01 7.924030721187591553e-02 6.469178199768066406e-02 1.655705124139785767e-01 -8.600936084985733032e-02 2.292944639921188354e-01 -2.047336846590042114e-01 -1.604732424020767212e-01 2.848967909812927246e-01 2.476918250322341919e-01 -1.540155988186597824e-02 -3.741555213928222656e-01 2.292871475219726562e-01 6.575178354978561401e-02 -8.365000248886644840e-04 -1.729360371828079224e-01 1.609756946563720703e-01 1.539622247219085693e-01 6.265349686145782471e-02
-2.560749053955078125e-01 -5.773662403225898743e-02 2.079263627529144287e-01 1.691755354404449463e-01 2.491786889731884003e-02 1.897728294134140015e-01 -3.232971131801605225e-01 -2.171734720468521118e-02 -1.064402312040328979e-01 9.613101929426193237e-02 1.315766479820013046e-02 -3.769095987081527710e-02 -3.405453264713287354e-01 -1.339243650436401367e-01 3.843463584780693054e-02 -1.173926591873168945e-01 1.011660974472761154e-02 -1.656421869993209839e-01 2.239249646663665771e-01 -9.657999034970998764e-04 -2.532977759838104248e-01 1.247611492872238159e-01 1.326199471950531006e-01 6.196853518486022949e-02 -3.269477188587188721e-01 8.259455859661102295e-02 6.209229305386543274e-02 2.155478298664093018e-01 -2.507328093051910400e-01 2.846137285232543945e-01 2.058068215847015381e-01 1.310881674289703369e-01
4.669201746582984924e-02 -5.615127831697463989e-02 2.052908539772033691e-01 1.468725204467773438e-01 1.697877794504165649e-01 -2.251603268086910248e-02 -2.977504134178161621e-01 -1.631648242473602295e-01 -1.191631406545639038e-01 6.629458814859390259e-02 -1.507718116044998169e-01 -1.418987214565277100e-01 7.411059923470020294e-03 -8.168515563011169434e-02 -2.397652715444564819e-01 4.342534020543098450e-02 -1.816332042217254639e-01 -3.699264824390411377e-01 3.410291075706481934e-01 6.298882514238357544e-02 -6.976988166570663452e-02 1.804098486900329590e-02 2.100326418876647949e-01 -1.884532123804092407e-01 -3.455294966697692871e-01 -1.610296219587326050e-02 -4.454944282770156860e-02 3.073843419551849365e-01 1.387424319982528687e-01 1.794652938842773438e-01 -3.972328826785087585e-02 -1.212191358208656311e-01
-1.580150797963142395e-02 8.057981729507446289e-02 3.338212370872497559e-01 -2.278234809637069702e-01 1.094589009881019592e-01 1.479598134756088257e-01 -1.835598945617675781e-01 -1.925904303789138794e-01 -1.531349122524261475e-01 -2.309619188308715820e-01 -1.921185292303562164e-02 1.402223408222198486e-01 -7.367914170026779175e-02 -2.489244341850280762e-01 -2.182374745607376099e-01 1.986817717552185059e-01 2.640629373490810394e-02 8.554933965206146240e-02 -7.469037920236587524e-02 2.212817668914794922e-01 -2.319608628749847412e-01 1.106732711195945740e-01 7.437292486429214478e-02 -5.849372223019599915e-02 -3.612961769104003906e-01 1.079921647906303406e-01 -2.844400703907012939e-01 1.943006813526153564e-01 -1.067276000976562500e-01 -1.864840686321258545e-01 -1.654050946235656738e-01 -4.460637271404266357e-02
2.509561479091644287e-01 1.331317573785781860e-01 3.545763194561004639e-01 -1.746252775192260742e-01 4.426228627562522888e-02 1.578646153211593628e-01 -1.885063648223876953e-01 -3.723169909790158272e-03 -2.785597182810306549e-02 2.998026907444000244e-01 -7.943371683359146118e-02 -4.612025991082191467e-02 -5.652139335870742798e-02 7.013174891471862793e-02 -5.692721158266067505e-02 1.176286861300468445e-01 1.638272963464260101e-02 -6.901612877845764160e-02 2.944378852844238281e-01 -1.863294243812561035e-01 5.806983262300491333e-02 1.631715148687362671e-01 2.602186799049377441e-01 -8.061515539884567261e-02 -3.443211317062377930e-01 3.145961165428161621e-01 -2.098915912210941315e-02 -2.892070449888706207e-02 -2.845629155635833740e-01 1.525721251964569092e-01 1.474425643682479858e-01 3.021743521094322205e-02
-1.233956962823867798e-02 1.846479773521423340e-01 2.908058166503906250e-01 -1.996387541294097900e-01 4.223015308380126953e-01 -2.578441053628921509e-02 -2.627998888492584229e-01 -1.775431334972381592e-01 -9.193625301122665405e-02 -8.040142059326171875e-02 6.310795992612838745e-02 4.152015969157218933e-02 -1.494132578372955322e-01 -9.191735833883285522e-02 -4.701302051544189453e-01 -2.226004749536514282e-02 -2.753893285989761353e-02 -6.996043026447296143e-02 1.399730741977691650e-01 -3.583573177456855774e-02 -1.038339063525199890e-01 1.302241235971450806e-01 2.457529455423355103e-01 -1.347606629133224487e-01 -2.170345336198806763e-01 -6.541161984205245972e-02 -1.208324804902076721e-01 2.357561290264129639e-01 -2.859798260033130646e-02 -4.092122986912727356e-02 -1.690043210983276367e-01 5.816303566098213196e-02
-4.423277825117111206e-02 3.964332342147827148e-01 2.099963873624801636e-01 -8.727934211492538452e-02 -7.015205919742584229e-02 5.725173652172088623e-02 -9.884922951459884644e-02 -2.243365533649921417e-02 -1.700826436281204224e-01 -3.552867099642753601e-02 -5.009544268250465393e-02 -1.309198588132858276e-01 7.385291904211044312e-02 2.063530683517456055e-01 -1.636742800474166870e-01 1.199116632342338562e-01 -1.266061514616012573e-01 9.218558669090270996e-02 3.286203145980834961e-01 -2.332306057214736938e-01 1.594763398170471191e-01 -6.654420495033264160e-02 7.545642554759979248e-02 -2.106351219117641449e-02 1.324413716793060303e-02 2.306652218103408813e-01 -3.982826769351959229e-01 3.648765683174133301e-01 -1.190063878893852234e-01 6.322816014289855957e-03 9.044214338064193726e-02 2.030002325773239136e-01
-1.797892898321151733e-02 -6.711589545011520386e-02 1.536545157432556152e-01 -2.093290239572525024e-01 -2.912905998528003693e-02 1.489725857973098755e-01 -3.595569133758544922e-01 -3.460003137588500977e-01 7.515475153923034668e-02 -3.018938377499580383e-02 4.100174084305763245e-02 -2.663248963654041290e-02 -6.607401371002197266e-02 3.540081158280372620e-02 -3.006682395935058594e-01 1.199712455272674561e-01 2.481199353933334351e-01 -4.908166825771331787e-02 1.971965283155441284e-01 -5.141977667808532715e-01 2.412807382643222809e-02 1.027111634612083435e-01 -1.289281696081161499e-01 -2.012088298797607422e-01 -1.898996531963348389e-01 2.256144881248474121e-01 -6.123895570635795593e-02 -5.768379662185907364e-03 5.192823335528373718e-02 -3.075012750923633575e-02 8.019213378429412842e-02 4.873583558946847916e-03
1.614996045827865601e-02 6.389170885086059570e-02 4.940621927380561829e-02 -1.410503238439559937e-01 2.158099412918090820e-02 9.213738888502120972e-02 -2.886375784873962402e-01 -1.951593607664108276e-01 -3.200458586215972900e-01 -3.858708441257476807e-01 -2.200101464986801147e-01 -1.122250482439994812e-01 -7.139513641595840454e-02 1.321242600679397583e-01 -1.885938197374343872e-01 2.381721735000610352e-01 -9.218835830688476562e-02 1.977028250694274902e-01 3.832897543907165527e-01 -2.916140854358673096e-01 -9.889473766088485718e-02 1.679854243993759155e-01 -3.538171201944351196e-02 2.666611410677433014e-02 -1.400294303894042969e-01 7.146823406219482422e-02 -6.479523330926895142e-02 4.089010506868362427e-02 -7.737031579017639160e-02 -8.053381741046905518e-02 4.654407128691673279e-02 2.259931862354278564e-01
-1.112916991114616394e-01 3.259080350399017334e-01 2.358709275722503662e-01 -1.137583032250404358e-01 -5.185781791806221008e-02 9.674745798110961914e-02 -4.066955745220184326e-01 -2.171255797147750854e-01 -6.268093734979629517e-02 -1.630137711763381958e-01 1.673418581485748291e-01 -1.310251653194427490e-01 3.723786771297454834e-02 -2.932653948664665222e-02 -1.198309436440467834e-01 1.036414653062820435e-01 3.475233912467956543e-02 1.010145172476768494e-01 1.526735574007034302e-01 -8.695226907730102539e-02 1.729604452848434448e-01 -9.202247858047485352e-02 -1.181773096323013306e-01 -1.096762716770172119e-01 -2.091052383184432983e-01 -4.481504112482070923e-02 -2.989166080951690674e-01 2.627794742584228516e-01 -2.705158293247222900e-01 -1.127793714404106140e-01 -1.051958352327346802e-01 2.782900631427764893e-01
2.312497049570083618e-01 1.819863915443420410e-01 2.171854861080646515e-02 -2.354899644851684570e-01 -1.450774371623992920e-01 1.152886226773262024e-01 -2.439424693584442139e-01 -9.035617113113403320e-02 -1.554057002067565918e-01 2.993291020393371582e-01 1.234592963010072708e-02 -1.146789863705635071e-01 -4.683451727032661438e-02 1.270946413278579712e-01 -2.809702455997467041e-01 1.805157586932182312e-02 -3.688592314720153809e-01 1.325339078903198242e-01 -7.914828509092330933e-02 -1.115035563707351685e-01 -3.032963164150714874e-02 -1.515316367149353027e-01 1.607539206743240356e-01 -1.635913550853729248e-01 -3.311141133308410645e-01 2.708189189434051514e-01 -2.267092317342758179e-01 2.100898474454879761e-01 5.064231529831886292e-02 -1.824184879660606384e-02 2.320805378258228302e-02 -6.415419280529022217e-03
-1.431142985820770264e-01 1.032576113939285278e-01 2.335608303546905518e-01 -2.349251657724380493e-01 7.507000118494033813e-02 1.383623182773590088e-01 -1.548247486352920532e-01 -3.709067702293395996e-01 -4.289482906460762024e-02 -1.072431206703186035e-01 2.298541218042373657e-01 -1.392317712306976318e-01 2.248419634997844696e-02 2.807891368865966797e-02 -9.130666404962539673e-02 2.479517310857772827e-01 -3.982637077569961548e-03 -2.265298664569854736e-01 -1.256861723959445953e-02 -1.525398641824722290e-01 -1.587355881929397583e-01 1.319024264812469482e-01 1.940861642360687256e-01 -1.815662831068038940e-01 -1.404145061969757080e-01 6.367196142673492432e-02 -3.273195624351501465e-01 2.969193160533905029e-01 -2.268528044223785400e-01 -7.332734763622283936e-02 -2.241270095109939575e-01 4.463898018002510071e-02
7.511267066001892090e-02 -9.339587762951850891e-03 -4.860934801399707794e-03 -1.747620105743408203e-01 3.421350121498107910e-01 -5.965105816721916199e-02 -3.782669901847839355e-01 -1.561006903648376465e-01 -1.940351910889148712e-02 -8.729253895580768585e-03 6.442293524742126465e-02 6.577781587839126587e-02 -4.148820936679840088e-01 -1.919553428888320923e-01 -3.792140483856201172e-01 -1.147875711321830750e-01 7.775999605655670166e-02 -8.806318044662475586e-03 1.621986031532287598e-01 -1.872338950634002686e-01 -7.749807834625244141e-02 -1.059000100940465927e-02 6.526515632867813110e-02 3.287339210510253906e-02 -3.571267127990722656e-01 7.952784001827239990e-02 -9.326844476163387299e-03 2.093788534402847290e-01 -4.662067815661430359e-02 -1.896744370460510254e-01 -2.570686116814613342e-02 -7.214934378862380981e-02
3.147485852241516113e-01 8.184246253222227097e-04 5.001025274395942688e-02 -2.366581112146377563e-01 3.742181882262229919e-02 2.622269392013549805e-01 -2.837333977222442627e-01 -2.212393879890441895e-01 -3.808456361293792725e-01 2.093206495046615601e-01 -8.641427010297775269e-02 -2.217414230108261108e-01 -1.227372791618108749e-02 6.519128568470478058e-03 -2.670624554157257080e-01 -6.217635050415992737e-02 -1.646155714988708496e-01 1.972936280071735382e-02 9.255541115999221802e-02 8.303673565387725830e-02 -2.926297485828399658e-01 -1.047035828232765198e-01 3.602725639939308167e-02 -1.815101206302642822e-01 -2.292936146259307861e-01 2.312886863946914673e-01 7.665367424488067627e-02 -1.577574387192726135e-02 -1.201626509428024292e-01 4.428019281476736069e-03 1.142096444964408875e-01 9.191286563873291016e-02
2.658904194831848145e-01 -3.723508864641189575e-02 4.974635690450668335e-02 -6.247091665863990784e-02 -1.848177164793014526e-01 3.538568317890167236e-01 -3.352695405483245850e-01 3.631459549069404602e-02 -2.939890921115875244e-01 7.850114256143569946e-02 -2.144854962825775146e-01 -2.050980925559997559e-02 -3.214075416326522827e-02 -3.043003566563129425e-02 -1.350518316030502319e-01 -1.832513511180877686e-01 -2.102440595626831055e-01 1.587231308221817017e-01 7.091651856899261475e-02 -7.699306588619947433e-03 -1.528238952159881592e-01 -1.610958278179168701e-01 -5.408441647887229919e-02 4.330381751060485840e-02 -1.689779907464981079e-01 1.339782178401947021e-01 -1.982186585664749146e-01 3.760383427143096924e-01 1.433011591434478760e-01 -6.332184374332427979e-02 1.853876262903213501e-01 2.023416459560394287e-01
1.066961660981178284e-01 1.534036733210086823e-02 4.666019231081008911e-02 2.824539784342050552e-03 -1.534661352634429932e-01 1.046124026179313660e-01 -3.389289081096649170e-01 -3.662509098649024963e-02 -3.387649729847908020e-02 2.811686098575592041e-01 -3.858256340026855469e-01 -2.925365567207336426e-01 -3.600284457206726074e-02 1.317537575960159302e-01 -5.425120890140533447e-02 -1.456196755170822144e-01 -1.165634468197822571e-01 2.205639332532882690e-01 2.456013578921556473e-03 -2.586337327957153320e-01 -1.929944604635238647e-01 -9.245092980563640594e-03 -1.337590813636779785e-01 1.356451248284429312e-04 -3.360509276390075684e-01 1.180381253361701965e-01 -2.797589004039764404e-01 1.040130928158760071e-01 -5.482246726751327515e-02 3.492113575339317322e-02 2.367514073848724365e-01 1.321345418691635132e-01
-9.730043262243270874e-02 -1.298519819974899292e-01 2.768701314926147461e-01 3.041668534278869629e-01 1.760746389627456665e-01 3.363521397113800049e-02 -2.758824825286865234e-01 -8.952384442090988159e-02 -1.847683489322662354e-01 -1.938101202249526978e-01 -1.969157308340072632e-01 -8.198791183531284332e-03 1.286009401082992554e-01 1.172541379928588867e-01 -1.788570880889892578e-01 2.277888953685760498e-01 -1.788436025381088257e-01 1.369176506996154785e-01 3.781341016292572021e-01 -5.041034519672393799e-02 -1.725355237722396851e-01 7.405466586351394653e-02 1.145440116524696350e-01 -6.455985456705093384e-02 -3.506229519844055176e-01 1.579231172800064087e-01 -7.347746938467025757e-02 1.173948273062705994e-01 1.430844217538833618e-01 1.196307018399238586e-01 5.142147187143564224e-03 1.134087517857551575e-01
-2.963731586933135986e-01 -2.573643624782562256e-02 2.184737622737884521e-01 -1.770354658365249634e-01 -8.137855678796768188e-02 4.622221738100051880e-02 -3.158926069736480713e-01 -2.169868201017379761e-01 7.362371683120727539e-02 5.479148775339126587e-02 -1.361809372901916504e-01 -6.747642159461975098e-02 -8.462987840175628662e-02 -1.810567677021026611e-01 -1.259480416774749756e-01 2.292338460683822632e-01 1.645618230104446411e-01 4.489226639270782471e-02 1.059190630912780762e-01 2.621379494667053223e-01 -2.852702140808105469e-01 -1.395862102508544922e-01 2.082689255475997925e-01 1.563296839594841003e-02 -4.237636923789978027e-01 2.607034742832183838e-01 -1.776356697082519531e-01 2.849767543375492096e-02 8.178869611583650112e-04 -1.554350182414054871e-02 -4.633091762661933899e-02 3.331676870584487915e-02
1.559871137142181396e-01 -1.370130181312561035e-01 3.670320510864257812e-01 9.223859757184982300e-02 -1.593334227800369263e-02 -1.593318395316600800e-02 -2.954893410205841064e-01 -1.982814222574234009e-01 3.835505247116088867e-02 4.326079040765762329e-02 -1.218669861555099487e-01 2.558343298733234406e-02 -2.815368175506591797e-01 -6.058861315250396729e-02 -3.270846009254455566e-01 2.275812476873397827e-01 7.935543358325958252e-02 3.217601031064987183e-02 2.303936183452606201e-01 1.636479049921035767e-01 8.404886722564697266e-02 -1.466264277696609497e-01 5.186047777533531189e-02 -2.358307838439941406e-01 -2.149250507354736328e-01 1.060029566287994385e-01 1.927703469991683960e-01 1.935131102800369263e-01 1.872157007455825806e-01 1.726965457201004028e-01 5.199065059423446655e-02 2.286919057369232178e-01
-1.650989949703216553e-01 -1.878730356693267822e-01 2.215566635131835938e-01 1.975423470139503479e-02 1.251821517944335938e-01 -7.358709722757339478e-02 -2.260241508483886719e-01 -1.676691323518753052e-01 -3.088499009609222412e-01 1.557222218252718449e-03 -1.834517568349838257e-01 -1.757197268307209015e-02 -5.685068666934967041e-02 1.670698225498199463e-01 -3.571502491831779480e-02 2.494602948427200317e-01 -1.392230093479156494e-01 8.496627211570739746e-02 1.758121848106384277e-01 1.203373298048973083e-01 -6.691735982894897461e-02 3.435113131999969482e-01 -1.102373152971267700e-01 -3.516059219837188721e-01 -2.728529572486877441e-01 2.023090422153472900e-01 -8.891969919204711914e-02 2.334315031766891479e-01 7.529850304126739502e-02 -8.992192149162292480e-02 -1.997808665037155151e-01 4.455786943435668945e-02
2.755165398120880127e-01 6.333698332309722900e-02 1.135938242077827454e-01 -2.810582518577575684e-01 1.143250167369842529e-01 9.166711568832397461e-02 -3.837254643440246582e-01 6.887208670377731323e-02 -4.023501276969909668e-01 -2.584252133965492249e-02 5.922613665461540222e-02 -1.218534912914037704e-02 -4.380375519394874573e-02 4.475394636392593384e-02 -3.388493359088897705e-01 6.675484031438827515e-02 -2.630752623081207275e-01 5.277121812105178833e-02 1.870254799723625183e-02 -4.159939475357532501e-03 -9.651648253202438354e-02 -1.670433878898620605e-01 7.474784553050994873e-02 -3.445855081081390381e-01 -1.733711361885070801e-01 5.647832900285720825e-02 -3.902149945497512817e-02 -8.906242996454238892e-02 -1.799005568027496338e-01 1.000110059976577759e-01 9.522185474634170532e-02 1.930601149797439575e-01
-2.153228670358657837e-01 2.215157821774482727e-02 3.898887038230895996e-01 -7.500843703746795654e-02 -5.615610256791114807e-02 1.304173320531845093e-01 -2.277005165815353394e-01 1.573072820901870728e-01 -1.234693825244903564e-02 1.330498605966567993e-01 2.310554869472980499e-02 2.111604213714599609e-01 -2.131552547216415405e-01 1.354600936174392700e-01 -4.502586275339126587e-02 -1.525694876909255981e-01 1.048408374190330505e-01 -1.648189276456832886e-01 1.692322492599487305e-01 -2.124618887901306152e-01 3.768267482519149780e-02 2.474293112754821777e-01 2.830845187418162823e-05 5.868121609091758728e-02 -4.278374612331390381e-01 7.811154425144195557e-02 -1.591497212648391724e-01 5.905872210860252380e-02 -7.052589207887649536e-02 -4.868731275200843811e-02 -1.028471440076828003e-01 3.643870055675506592e-01
-1.910635679960250854e-01 2.795793116092681885e-01 2.406507134437561035e-01 1.437539011240005493e-01 3.518140688538551331e-02 -1.003595627844333649e-02 -8.914160728454589844e-02 -1.363134533166885376e-01 -4.935996979475021362e-02 -2.921638190746307373e-01 -1.427897214889526367e-01 -6.160457432270050049e-02 -3.588935136795043945e-01 -1.743160635232925415e-01 -1.476323753595352173e-01 8.088501542806625366e-02 -5.018842965364456177e-02 -1.244319975376129150e-01 2.664603590965270996e-01 1.549225449562072754e-01 -4.577614367008209229e-02 2.427757978439331055e-01 7.555105537176132202e-02 -1.149225234985351562e-01 -1.257208138704299927e-01 2.279799878597259521e-01 -1.304181218147277832e-01 -4.826376587152481079e-02 -2.656508386135101318e-01 -2.822618782520294189e-01 9.827658534049987793e-02 1.985026299953460693e-01
2.394210249185562134e-01 5.034990608692169189e-02 2.777277529239654541e-01 -1.375362724065780640e-01 -1.306833624839782715e-01 8.124949038028717041e-02 -3.039897978305816650e-01 4.819441959261894226e-02 -7.641976326704025269e-02 1.027378290891647339e-01 5.134736746549606323e-02 -4.856174439191818237e-02 -1.731169968843460083e-01 1.745065301656723022e-01 1.373243778944015503e-01 9.008936583995819092e-03 1.969086378812789917e-01 -2.668149583041667938e-02 3.135035037994384766e-01 -2.478209882974624634e-01 -1.792038083076477051e-01 2.235761880874633789e-01 2.344095408916473389e-01 -4.876430332660675049e-02 -3.946460485458374023e-01 1.664103567600250244e-01 7.585977762937545776e-02 -7.661014050245285034e-02 -1.349801570177078247e-01 1.764426231384277344e-01 2.045083343982696533e-01 9.089392609894275665e-03
-1.750907674431800842e-02 -4.720747470855712891e-02 2.242065370082855225e-01 -1.076096855103969574e-02 -4.505769163370132446e-02 1.124141961336135864e-01 -3.095557391643524170e-01 -1.493186354637145996e-01 -7.361826300621032715e-02 2.538380622863769531e-01 -5.210402607917785645e-02 -3.448053300380706787e-01 6.680918484926223755e-02 1.870149932801723480e-02 -5.597540363669395447e-02 -1.530009657144546509e-01 -1.837254464626312256e-01 2.099861651659011841e-01 8.774788118898868561e-03 -7.782659376971423626e-04 3.705219179391860962e-02 -7.792224735021591187e-02 -4.546956121921539307e-01 -1.662889868021011353e-01 -2.512333989143371582e-01 1.670554131269454956e-01 -2.854211442172527313e-02 3.375495970249176025e-01 -5.226743593811988831e-02 -7.952937483787536621e-02 1.150806546211242676e-01 2.088677585124969482e-01
-1.922228783369064331e-01 8.968179114162921906e-03 2.387627661228179932e-01 1.578066498041152954e-01 3.515320131555199623e-03 -3.011738955974578857e-01 -4.334244132041931152e-01 7.366486638784408569e-02 -1.223319619894027710e-01 -1.729330718517303467e-01 5.377158895134925842e-02 -3.087237477302551270e-02 -2.283901572227478027e-01 9.109016507863998413e-02 -1.978934407234191895e-01 1.722569465637207031e-01 -3.080058395862579346e-01 4.556916281580924988e-02 1.670648008584976196e-01 4.372540488839149475e-02 6.263694167137145996e-02 1.769524067640304565e-02 -4.946242272853851318e-02 -1.974337995052337646e-01 -1.766148209571838379e-01 2.192204892635345459e-01 -2.983589172363281250e-01 1.879408955574035645e-01 8.214679360389709473e-02 -1.180160865187644958e-01 1.356575042009353638e-01 6.284900754690170288e-02
3.354256153106689453e-01 2.652035094797611237e-02 2.798229455947875977e-02 -2.034169882535934448e-01 -4.058900522068142891e-04 1.238917857408523560e-01 -3.967256247997283936e-01 -1.655332595109939575e-01 -1.367686986923217773e-01 2.110587358474731445e-01 8.436079323291778564e-02 -1.166071146726608276e-01 -1.493560969829559326e-01 1.025408655405044556e-01 -3.166560232639312744e-01 2.949677035212516785e-02 -3.273226022720336914e-01 -7.809034734964370728e-02 -1.817104965448379517e-02 5.330839753150939941e-02 -6.945562362670898438e-02 -1.078103929758071899e-01 1.688855886459350586e-01 -2.159365564584732056e-01 -2.955550551414489746e-01 1.346957087516784668e-01 1.669252216815948486e-01 -1.332941949367523193e-01 3.612717986106872559e-02 9.613755345344543457e-02 8.549207448959350586e-02 2.226272225379943848e-01
6.747470796108245850e-02 1.178216263651847839e-01 1.070296391844749451e-01 -2.608291804790496826e-03 -1.831733435392379761e-01 2.129739075899124146e-01 -6.037441268563270569e-02 -1.625125706195831299e-01 2.433488667011260986e-01 4.473722353577613831e-02 -9.013952314853668213e-02 -3.480006158351898193e-01 -6.883652508258819580e-02 -1.254233568906784058e-01 -4.129536449909210205e-01 -2.433465570211410522e-01 -1.365723460912704468e-01 2.399215847253799438e-02 9.456536173820495605e-02 -1.250139158219099045e-02 -1.781272590160369873e-01 -4.524838924407958984e-02 -5.133425444364547729e-02 -1.182269230484962463e-01 -2.999801039695739746e-01 1.904873996973037720e-01 -5.580813810229301453e-02 3.167979717254638672e-01 -7.007840275764465332e-02 -2.789042294025421143e-01 -9.844879060983657837e-02 1.400504708290100098e-01
2.084174603223800659e-01 -1.737108826637268066e-01 -1.377404294908046722e-02 -1.421790122985839844e-01 1.583174318075180054e-01 -6.141022965312004089e-02 -3.888205587863922119e-01 -2.587181031703948975e-01 -1.763574928045272827e-01 -2.563422918319702148e-01 1.484819687902927399e-02 4.185541346669197083e-02 -1.052130088210105896e-01 2.108435779809951782e-01 -1.316017657518386841e-01 1.625236570835113525e-01 -2.613892965018749237e-02 -2.142972797155380249e-01 -4.773845896124839783e-02 3.407266736030578613e-02 -1.533936262130737305e-01 1.010203212499618530e-01 1.386872678995132446e-01 -8.412615209817886353e-02 -3.334362506866455078e-01 2.817092835903167725e-01 -3.604479134082794189e-02 1.713547110557556152e-01 3.956750780344009399e-02 2.779912948608398438e-01 9.039235115051269531e-02 -2.065840512514114380e-01
3.136129975318908691e-01 2.102642506361007690e-01 1.769238263368606567e-01 -2.185675129294395447e-02 -6.475966423749923706e-02 -1.972382143139839172e-02 -3.599466383457183838e-01 -1.666909307241439819e-01 6.969360262155532837e-02 -1.324820667505264282e-01 -2.032959014177322388e-01 -1.680875867605209351e-01 -1.388632357120513916e-01 2.068171799182891846e-01 -2.317958027124404907e-01 1.368536949157714844e-01 -2.149267047643661499e-01 -1.304673552513122559e-01 -3.358282893896102905e-02 -3.421688973903656006e-01 -7.570250332355499268e-02 1.836363822221755981e-01 -1.596757210791110992e-02 9.349356591701507568e-02 -7.616469264030456543e-02 3.454406857490539551e-01 6.687057763338088989e-02 1.449941843748092651e-01 -1.341177672147750854e-01 7.656713016331195831e-03 -7.607934623956680298e-02 1.813515126705169678e-01
3.979367390275001526e-02 2.544548809528350830e-01 1.051998464390635490e-03 -8.993662893772125244e-02 -1.486576944589614868e-01 8.383291959762573242e-02 -2.845783531665802002e-01 -1.471371948719024658e-01 -2.777473032474517822e-01 -2.143907248973846436e-01 2.442163527011871338e-01 1.354019343852996826e-01 -8.147647976875305176e-02 -9.221634268760681152e-02 -4.769345000386238098e-02 2.953644394874572754e-01 -1.120452061295509338e-01 6.724375486373901367e-02 1.043284386396408081e-01 -3.358106017112731934e-01 4.489647597074508667e-02 -4.675820097327232361e-02 1.772110350430011749e-02 1.159309819340705872e-01 -3.117052316665649414e-01 3.602368235588073730e-01 -2.728922106325626373e-02 1.366313993930816650e-01 -1.534778326749801636e-01 -9.795268625020980835e-02 2.182064354419708252e-01 4.781477525830268860e-02
-5.151041969656944275e-02 1.380498260259628296e-01 -5.892495065927505493e-02 -9.127352386713027954e-02 7.583668082952499390e-02 -1.712405979633331299e-01 -3.794412016868591309e-01 -7.711490243673324585e-02 -1.780734062194824219e-01 4.780139401555061340e-02 9.269589185714721680e-02 -9.336120635271072388e-02 -1.833056509494781494e-01 2.743093669414520264e-01 4.098670557141304016e-02 -3.181837797164916992e-01 -5.106283724308013916e-02 -7.948586344718933105e-02 1.301144808530807495e-01 -8.707387000322341919e-02 -2.875849902629852295e-01 1.955035179853439331e-01 2.357623577117919922e-01 1.334276050329208374e-02 -3.963784873485565186e-01 -5.095672979950904846e-02 -1.666268557310104370e-01 1.606432795524597168e-01 -2.470160126686096191e-01 5.227508954703807831e-03 -1.136264652013778687e-01 1.450985670089721680e-01
1.432252377271652222e-01 -8.121487498283386230e-02 -5.718065425753593445e-02 -2.774160504341125488e-01 1.208864971995353699e-01 9.945917129516601562e-02 -3.051351904869079590e-01 5.222435668110847473e-02 3.365122899413108826e-02 1.107555441558361053e-02 9.815340489149093628e-02 1.373260915279388428e-01 -1.603686213493347168e-01 -6.003153324127197266e-02 -2.621220350265502930e-01 2.119620740413665771e-01 -7.904581725597381592e-02 4.853600263595581055e-02 -1.256039291620254517e-01 6.783748418092727661e-02 -2.767512202262878418e-01 9.366908669471740723e-02 7.480834424495697021e-02 -3.285367190837860107e-01 -3.853152692317962646e-01 2.384505718946456909e-01 -1.443613171577453613e-01 2.041371613740921021e-01 2.515842318534851074e-01 7.400639355182647705e-02 1.863522827625274658e-01 -1.994853280484676361e-02
9.381589293479919434e-02 1.850288212299346924e-01 1.599414795637130737e-01 -8.234255015850067139e-02 -1.716544628143310547e-01 3.227716544643044472e-03 -2.650992572307586670e-01 -4.032525122165679932e-01 -1.085243299603462219e-01 -1.326615065336227417e-01 2.081746757030487061e-01 5.730878096073865891e-03 -1.274367421865463257e-01 6.568551063537597656e-02 -1.798534207046031952e-02 7.077874243259429932e-02 -1.525085568428039551e-01 -8.115544170141220093e-02 1.372152380645275116e-02 5.336198210716247559e-02 -2.390476614236831665e-01 -9.607230126857757568e-02 1.966243982315063477e-02 -2.389269918203353882e-01 -4.008890986442565918e-01 3.115626573562622070e-01 -7.095821946859359741e-02 7.855848222970962524e-02 2.003621011972427368e-01 1.524630039930343628e-01 1.709597557783126831e-01 -2.127614319324493408e-01
4.883872717618942261e-02 2.514287829399108887e-01 -1.308592408895492554e-01 -9.328528493642807007e-02 3.788343444466590881e-02 1.524661481380462646e-02 -3.517943322658538818e-01 -1.155720427632331848e-01 -6.750523298978805542e-02 -2.097118943929672241e-01 -1.954949200153350830e-01 2.521086111664772034e-02 -2.140870783478021622e-03 -1.845492422580718994e-02 -5.579651519656181335e-02 -4.348986223340034485e-02 -2.331845015287399292e-01 -2.830940298736095428e-02 7.176641374826431274e-02 7.493139803409576416e-02 -1.842722147703170776e-01 2.338358312845230103e-01 -3.100023865699768066e-01 -1.302112489938735962e-01 -3.889048993587493896e-01 3.571462929248809814e-01 -6.069781631231307983e-02 -1.726855635643005371e-01 2.058233134448528290e-02 -1.191843971610069275e-01 2.824335694313049316e-01 -5.208562687039375305e-02
-1.142735779285430908e-01 8.856633305549621582e-02 1.476573050022125244e-01 3.103152848780155182e-03 -1.048399135470390320e-02 -2.786703407764434814e-02 -3.485330045223236084e-01 -3.300012648105621338e-01 7.390076760202646255e-03 -1.171839684247970581e-01 1.178473085165023804e-01 4.221164155751466751e-03 3.129901736974716187e-02 -1.955661624670028687e-01 -9.504657238721847534e-03 2.425002492964267731e-02 -1.829217374324798584e-01 -5.497170984745025635e-02 -1.261843591928482056e-01 -3.635164815932512283e-03 -1.860917359590530396e-01 -9.928202256560325623e-03 -7.824599742889404297e-02 -2.566386759281158447e-01 -5.231189727783203125e-01 2.400060743093490601e-01 1.147669404745101929e-01 5.294026434421539307e-02 3.079803287982940674e-02 2.895191609859466553e-01 2.345495671033859253e-01 1.108146384358406067e-01
-6.990937050431966782e-03 -1.134146302938461304e-01 1.476574093103408813e-01 2.390725538134574890e-02 1.093673482537269592e-01 -1.189055368304252625e-01 -4.002867043018341064e-01 -1.687970906496047974e-01 -8.839030563831329346e-02 5.629717558622360229e-02 -3.395095169544219971e-01 -1.020024046301841736e-01 -9.423713386058807373e-02 -3.672051802277565002e-02 5.524186044931411743e-02 -5.750847980380058289e-03 -1.123615875840187073e-01 3.418556228280067444e-02 1.164030954241752625e-01 -3.233276903629302979e-01 -2.044778764247894287e-01 3.777550458908081055e-01 3.094028830528259277e-01 1.277790069580078125e-01 -3.381562232971191406e-01 5.296014994382858276e-02 -2.435041964054107666e-02 1.097183823585510254e-01 -1.157891377806663513e-01 -1.068653389811515808e-01 1.053561419248580933e-01 7.589773088693618774e-02
4.692100360989570618e-02 9.234069287776947021e-02 1.386366486549377441e-01 8.287396281957626343e-02 -1.871936321258544922e-01 2.846602499485015869e-01 -9.011776000261306763e-02 -2.018005251884460449e-01 7.716222107410430908e-02 1.163126751780509949e-01 1.107319146394729614e-01 -3.183632194995880127e-01 -3.672075271606445312e-02 -1.464720815420150757e-01 -5.040993690490722656e-01 -2.691624462604522705e-01 -7.599182426929473877e-02 -4.503021016716957092e-02 -8.115915209054946899e-02 2.580846846103668213e-02 -1.734782904386520386e-01 3.616471216082572937e-02 -5.661506578326225281e-02 -1.081044971942901611e-01 -2.999822199344635010e-01 9.209198504686355591e-02 -5.385838076472282410e-02 3.408783078193664551e-01 -5.275250878185033798e-03 -1.735247224569320679e-01 1.244134549051523209e-02 8.116091787815093994e-02
2.288428097963333130e-01 2.030902653932571411e-01 3.467020392417907715e-01 -9.770817309617996216e-02 5.129241384565830231e-03 2.970176339149475098e-01 -2.618818283081054688e-01 -5.901034548878669739e-02 -1.144707426428794861e-01 1.722844243049621582e-01 -1.096662878990173340e-01 -6.588396616280078888e-03 -2.895095944404602051e-02 9.292754530906677246e-02 -9.274398535490036011e-02 8.959223330020904541e-02 2.274629101157188416e-02 -2.027313858270645142e-01 3.295029401779174805e-01 -2.643275856971740723e-01 3.610625863075256348e-02 1.537928879261016846e-01 2.050218284130096436e-01 -8.138908073306083679e-03 -3.489174246788024902e-01 1.530248224735260010e-01 -1.025175489485263824e-02 -1.233192235231399536e-01 -2.640146613121032715e-01 1.010521873831748962e-01 8.311498910188674927e-02 -3.094513528048992157e-02
1.313733309507369995e-01 -9.777693450450897217e-02 1.207722499966621399e-01 -2.056407034397125244e-01 5.129535868763923645e-02 2.401272207498550415e-01 -7.307125627994537354e-02 -7.259587943553924561e-02 1.088927909731864929e-01 -1.050136536359786987e-01 -2.270263880491256714e-01 -1.121754124760627747e-01 -1.501291692256927490e-01 8.424986153841018677e-02 -2.202307879924774170e-01 1.340095996856689453e-01 -8.898175507783889771e-02 4.106624051928520203e-02 1.797891259193420410e-01 -2.080483883619308472e-01 -1.681220382452011108e-01 1.517083346843719482e-01 1.759791970252990723e-01 -4.352001249790191650e-01 -3.060642480850219727e-01 1.346139013767242432e-01 -2.813721299171447754e-01 -1.864550709724426270e-01 -7.365871965885162354e-02 -1.397849060595035553e-02 2.666165828704833984e-01 -5.477104336023330688e-02
1.491506248712539673e-01 -1.246173828840255737e-01 5.175061151385307312e-02 -1.251072734594345093e-01 -5.218347534537315369e-02 3.603991493582725525e-02 -2.778010964393615723e-01 -1.884359866380691528e-01 -4.579949975013732910e-01 1.476287990808486938e-01 -1.680450737476348877e-01 -1.021440029144287109e-01 -1.194466948509216309e-01 -1.505616903305053711e-01 -6.373978103511035442e-04 -2.556444406509399414e-01 -1.595912501215934753e-02 -6.400290876626968384e-02 8.685063570737838745e-02 4.885744303464889526e-02 -2.567884027957916260e-01 -1.380426436662673950e-01 7.591976970434188843e-02 1.645066775381565094e-02 -1.633361726999282837e-01 2.942695617675781250e-01 -2.114619761705398560e-01 2.551047503948211670e-01 -1.241085827350616455e-01 -3.148304224014282227e-01 1.004261597990989685e-01 4.108522832393646240e-02
3.660944998264312744e-01 -8.868724107742309570e-02 8.759084343910217285e-02 2.121043950319290161e-02 -1.751463413238525391e-01 1.972181200981140137e-01 -2.559338808059692383e-01 -6.008358299732208252e-02 1.289542019367218018e-01 -1.172365695238113403e-01 -1.029469370841979980e-01 -5.473595485091209412e-02 -1.028329879045486450e-01 2.578379511833190918e-01 -1.298748105764389038e-01 1.804013550281524658e-01 -1.750080138444900513e-01 -1.948643922805786133e-01 6.004150584340095520e-02 -6.161224842071533203e-02 -1.367307752370834351e-01 2.810290753841400146e-01 1.117120906710624695e-01 7.830733060836791992e-02 -2.147868871688842773e-01 4.579001963138580322e-01 -3.617862984538078308e-02 1.020180732011795044e-01 -1.779678761959075928e-01 -2.239520289003849030e-02 4.519404843449592590e-02 2.164360284805297852e-01
1.689428985118865967e-01 1.713255941867828369e-01 1.465483605861663818e-01 -2.186805754899978638e-01 1.095944121479988098e-01 9.226148575544357300e-02 -2.828134298324584961e-01 -1.658157408237457275e-01 -2.979565858840942383e-01 7.638192921876907349e-02 -2.031007781624794006e-02 1.743920892477035522e-01 -2.275135368108749390e-01 -3.702202737331390381e-01 -8.881023526191711426e-02 -2.960285544395446777e-02 -4.748651385307312012e-02 -2.188074961304664612e-02 1.113462150096893311e-01 2.554792761802673340e-01 -1.832439601421356201e-01 -1.417101919651031494e-02 2.037450298666954041e-02 -1.677246987819671631e-01 -3.176980912685394287e-01 1.469199657440185547e-01 -1.222403198480606079e-01 2.672465741634368896e-01 -1.038601696491241455e-01 -5.294663086533546448e-02 -1.405562758445739746e-01 -1.919010579586029053e-01
-5.431767180562019348e-02 1.179141774773597717e-01 2.263759821653366089e-01 -1.045830361545085907e-02 2.834522910416126251e-02 3.599626943469047546e-02 -1.151780933141708374e-01 -2.801158428192138672e-01 -1.886234134435653687e-01 -2.162302583456039429e-01 -5.892657488584518433e-02 -4.364100843667984009e-02 -2.891604602336883545e-01 -1.003673449158668518e-01 -3.308838009834289551e-01 2.039104700088500977e-02 -1.520428657531738281e-01 1.620912104845046997e-01 6.680977344512939453e-02 -1.309749484062194824e-01 8.982127904891967773e-02 2.017772011458873749e-02 -2.179878391325473785e-02 -7.361683528870344162e-03 -4.155499637126922607e-01 2.383767515420913696e-01 -2.973968386650085449e-01 -1.940116286277770996e-01 1.758268326520919800e-01 1.705153584480285645e-01 -2.048014253377914429e-01 -9.552013128995895386e-02
4.228040575981140137e-02 1.042131930589675903e-01 2.930659055709838867e-01 1.262282133102416992e-01 -3.164543211460113525e-02 -1.689776591956615448e-02 -3.304719328880310059e-01 3.077072463929653168e-02 -5.174865946173667908e-02 -2.469777688384056091e-02 -2.587128281593322754e-01 6.049127876758575439e-02 -3.746024668216705322e-01 -2.452779412269592285e-01 -9.878153353929519653e-02 2.319642901420593262e-01 9.524266421794891357e-02 1.284184493124485016e-02 3.253322243690490723e-01 1.299197226762771606e-01 2.574739754199981689e-01 -4.609280079603195190e-02 -9.135115146636962891e-02 -3.200913667678833008e-01 -1.618348360061645508e-01 2.372346818447113037e-01 -3.488887101411819458e-02 -4.534145072102546692e-02 -5.509433150291442871e-02 -9.161417931318283081e-02 2.432410791516304016e-02 1.649581640958786011e-01
-1.160139888525009155e-01 1.370861828327178955e-01 1.595477014780044556e-02 2.422300428152084351e-01 -1.525651663541793823e-01 9.537971764802932739e-02 -1.795217841863632202e-01 -1.386303603649139404e-01 2.334653586149215698e-02 7.363898307085037231e-02 5.501924455165863037e-02 -2.682404518127441406e-01 -1.886051893234252930e-01 -1.504010111093521118e-01 -1.066726818680763245e-01 4.096492752432823181e-02 -3.881808519363403320e-01 -3.290183544158935547e-01 5.275745410472154617e-03 -1.326689124107360840e-01 -1.395041942596435547e-01 -1.055139228701591492e-01 1.079516559839248657e-01 -2.611358761787414551e-01 -3.046154379844665527e-01 3.746962919831275940e-02 1.095940708182752132e-03 3.629623353481292725e-01 -5.554912611842155457e-02 -1.509013473987579346e-01 -9.863871335983276367e-02 1.557904928922653198e-01
-7.000356167554855347e-02 2.275300025939941406e-02 6.600840389728546143e-02 1.636275053024291992e-01 7.332620769739151001e-02 5.831675976514816284e-02 -3.424640595912933350e-01 -1.937010884284973145e-01 -2.735940814018249512e-01 1.374241411685943604e-01 -2.764816023409366608e-02 4.819251224398612976e-02 1.096475273370742798e-01 2.586076259613037109e-01 1.501041650772094727e-01 -1.471355110406875610e-01 1.772478371858596802e-01 -2.016197890043258667e-01 4.092538058757781982e-01 -5.561438947916030884e-02 1.371844019740819931e-02 8.255130797624588013e-02 2.251790016889572144e-01 -1.416959762573242188e-01 -3.757014870643615723e-01 5.949689447879791260e-02 4.230674356222152710e-02 7.738886028528213501e-02 2.041555754840373993e-02 3.801217675209045410e-02 6.809489428997039795e-02 3.171126842498779297e-01
-1.406212002038955688e-01 5.269825458526611328e-02 1.045189946889877319e-01 -2.509828656911849976e-02 5.247933790087699890e-03 2.388886362314224243e-01 -3.499642312526702881e-01 -9.933841973543167114e-02 -1.294519752264022827e-01 -5.374029651284217834e-02 3.310079872608184814e-01 -1.989213079214096069e-01 -1.406359076499938965e-01 -4.303032904863357544e-02 -4.858693853020668030e-02 1.538458019495010376e-01 -2.742049098014831543e-01 8.446224033832550049e-02 1.332594007253646851e-01 2.022599279880523682e-01 -1.096011996269226074e-01 -1.566876173019409180e-01 3.185587748885154724e-02 -2.691884934902191162e-01 -2.736987471580505371e-01 4.172538220882415771e-01 -9.715341776609420776e-02 1.255528628826141357e-01 1.017970815300941467e-01 8.430617302656173706e-02 1.310670673847198486e-01 1.105951238423585892e-02
-8.098528534173965454e-02 -7.840777188539505005e-02 2.534889578819274902e-01 1.198484823107719421e-01 1.547043919563293457e-01 -2.256413362920284271e-02 -3.192381560802459717e-01 -1.268708258867263794e-01 -4.024375379085540771e-01 -9.603296220302581787e-02 -2.069441825151443481e-01 4.631184414029121399e-02 -2.407598197460174561e-01 6.424853205680847168e-02 -2.076579630374908447e-01 2.296238243579864502e-01 -1.691244393587112427e-01 -6.469948589801788330e-02 1.692318618297576904e-01 5.245910957455635071e-02 -5.547011643648147583e-02 3.770047724246978760e-01 -7.497825473546981812e-02 -2.979269921779632568e-01 -1.744773536920547485e-01 9.910433739423751831e-02 2.366685122251510620e-02 1.690081506967544556e-01 5.108996480703353882e-02 -1.186362653970718384e-01 -4.404649510979652405e-02 1.858558319509029388e-02
5.798284336924552917e-02 2.475782632827758789e-01 1.562410742044448853e-01 1.736835688352584839e-01 -1.360006481409072876e-01 7.073815166950225830e-02 -4.421553015708923340e-01 -1.582610607147216797e-01 8.607214689254760742e-02 -2.474253475666046143e-01 5.675133317708969116e-03 -7.617826014757156372e-02 -3.433391749858856201e-01 1.627082377672195435e-02 -1.754228472709655762e-01 -2.518930137157440186e-01 -3.353426754474639893e-01 -1.063488647341728210e-01 -9.308037906885147095e-02 -1.181821972131729126e-01 -2.137633971869945526e-02 2.349901348352432251e-01 -4.948083776980638504e-03 -2.253665402531623840e-02 -2.591718360781669617e-02 2.443085759878158569e-01 -8.976742625236511230e-02 5.344024673104286194e-02 -2.352443337440490723e-01 1.060661599040031433e-01 9.630507230758666992e-02 -1.193091925233602524e-02
1.861445307731628418e-01 -1.519044786691665649e-01 1.274601966142654419e-01 1.694000139832496643e-02 3.717673569917678833e-02 -7.149878144264221191e-02 -4.812816977500915527e-01 -8.456217497587203979e-02 8.552835881710052490e-02 -2.843590974807739258e-01 4.026265069842338562e-02 -2.663658261299133301e-01 -1.234717965126037598e-01 7.293738424777984619e-03 -9.065928310155868530e-02 -1.077518239617347717e-01 -2.049539834260940552e-01 6.729049235582351685e-02 3.919335454702377319e-02 3.345687389373779297e-01 1.528736501932144165e-01 1.302343904972076416e-01 -2.646131813526153564e-02 -1.511346548795700073e-01 -2.778202295303344727e-01 1.158774569630622864e-01 -9.926472604274749756e-02 1.796536296606063843e-01 9.915032982826232910e-02 -2.190078943967819214e-01 1.657269597053527832e-01 2.066617757081985474e-01
5.174791067838668823e-02 1.415879093110561371e-02 1.985226422548294067e-01 3.908391296863555908e-01 5.072911828756332397e-02 1.343974024057388306e-01 -3.566865324974060059e-01 7.553084939718246460e-02 -4.417927935719490051e-02 -1.303623467683792114e-01 -1.467242538928985596e-01 -8.266682177782058716e-02 3.686545789241790771e-02 1.372605860233306885e-01 -1.991270631551742554e-01 -7.900239527225494385e-02 -6.464649736881256104e-02 -1.941914260387420654e-01 -9.963319636881351471e-03 -1.428472101688385010e-01 -2.889131137635558844e-04 3.526644408702850342e-01 -2.323892116546630859e-01 -1.158544346690177917e-01 -2.885917127132415771e-01 2.467659711837768555e-01 -3.292798697948455811e-01 1.209925785660743713e-01 -4.538477957248687744e-02 3.213401511311531067e-02 -9.875631332397460938e-02 -6.088299676775932312e-02
2.048901021480560303e-01 1.237885877490043640e-01 7.440236210823059082e-02 -2.516209706664085388e-02 -2.260804623365402222e-01 3.478908240795135498e-01 -2.352469116449356079e-01 7.514090836048126221e-02 -4.270043075084686279e-01 1.447082161903381348e-01 -6.616017967462539673e-02 -2.282654494047164917e-01 -7.085012644529342651e-02 4.385633394122123718e-02 -7.903748005628585815e-02 -3.237963095307350159e-02 -1.619680225849151611e-02 6.605276465415954590e-02 9.024485200643539429e-02 -1.414669156074523926e-01 2.716192230582237244e-02 -5.132774263620376587e-02 7.147275656461715698e-02 -8.515740744769573212e-03 -4.580926895141601562e-01 1.278145462274551392e-01 -8.879474550485610962e-02 1.763715595006942749e-01 -1.702966243028640747e-01 1.817519776523113251e-02 -3.521544486284255981e-02 -3.038458228111267090e-01
4.137974604964256287e-02 1.672405898571014404e-01 6.096884142607450485e-03 -1.373003423213958740e-01 -1.145482882857322693e-01 2.973788678646087646e-01 -2.793955206871032715e-01 -1.036164760589599609e-01 6.477463524788618088e-03 1.181303802877664566e-02 -1.804157197475433350e-01 3.119573183357715607e-02 -3.127390518784523010e-02 -1.437024921178817749e-01 -2.526774769648909569e-04 -1.965366899967193604e-01 1.093937009572982788e-01 1.325861513614654541e-01 3.043617010116577148e-01 -3.674262464046478271e-01 -5.314985290169715881e-03 2.270627021789550781e-01 3.631814941763877869e-02 6.195214763283729553e-02 -4.705652594566345215e-01 1.093206480145454407e-01 1.195077374577522278e-01 -1.531240195035934448e-01 1.306531298905611038e-02 -1.174137666821479797e-01 1.657105386257171631e-01 2.016453146934509277e-01
6.476165354251861572e-02 1.687708795070648193e-01 2.744503132998943329e-02 3.728679195046424866e-02 2.863068878650665283e-02 1.310727745294570923e-01 -4.817270338535308838e-01 5.156896635890007019e-02 1.131167709827423096e-01 1.829021275043487549e-01 -6.434951722621917725e-02 -2.220064103603363037e-01 -3.049814328551292419e-02 2.855814397335052490e-01 1.638994067907333374e-01 1.335768252611160278e-01 1.516158971935510635e-02 -1.518744677305221558e-01 1.266424953937530518e-01 -3.672873675823211670e-01 -3.388694673776626587e-02 2.301122993230819702e-01 7.761611044406890869e-02 -8.710680902004241943e-02 -2.893308997154235840e-01 1.436223238706588745e-01 1.539883315563201904e-01 2.315434999763965607e-02 -1.471748650074005127e-01 -5.303493142127990723e-02 2.492226958274841309e-01 1.687319874763488770e-01
-1.589945107698440552e-01 1.131968349218368530e-01 3.284101560711860657e-02 -2.734369365498423576e-03 1.960289776325225830e-01 -2.983973324298858643e-01 -2.013376951217651367e-01 -8.426450192928314209e-02 -3.544959053397178650e-02 -1.007487401366233826e-01 -6.364579498767852783e-02 1.550176646560430527e-02 -3.360386490821838379e-01 1.019117981195449829e-01 -2.679395079612731934e-01 1.073084324598312378e-01 -2.413731217384338379e-01 -1.035188045352697372e-02 1.604992747306823730e-01 4.259900748729705811e-02 1.962914690375328064e-02 -1.132290959358215332e-01 -1.784746348857879639e-01 -1.493966020643711090e-02 -5.268065333366394043e-01 1.141532137989997864e-01 -4.092298448085784912e-02 2.508200705051422119e-01 2.038792371749877930e-01 1.229174807667732239e-01 1.310302764177322388e-01 5.649382248520851135e-02
-9.563292376697063446e-03 6.301864236593246460e-02 3.375648707151412964e-02 -1.551752835512161255e-01 2.562173642218112946e-02 2.900127768516540527e-01 -2.665687799453735352e-01 -1.274474710226058960e-01 2.199428901076316833e-02 3.167587891221046448e-02 -3.863408416509628296e-02 -5.909783765673637390e-02 -1.787994615733623505e-02 1.675798445940017700e-01 -1.579374670982360840e-01 2.237170338630676270e-01 7.357755303382873535e-02 -3.534403443336486816e-02 2.581180334091186523e-01 -5.533006191253662109e-01 -2.083548754453659058e-01 2.025623023509979248e-01 -3.594072908163070679e-02 -3.294557332992553711e-01 -1.203587204217910767e-01 1.669347435235977173e-01 -4.679613932967185974e-02 -7.655832916498184204e-02 -1.287391483783721924e-01 1.044967304915189743e-02 1.997192800045013428e-01 9.002080559730529785e-02
2.334154695272445679e-01 -1.132517158985137939e-01 -4.480033367872238159e-02 -1.326522976160049438e-01 8.357784152030944824e-02 1.729443222284317017e-01 -1.322299540042877197e-01 -1.556000709533691406e-01 3.043528413400053978e-03 2.644491493701934814e-01 -1.682592928409576416e-01 -6.670591980218887329e-02 -7.534763962030410767e-02 5.646882206201553345e-02 -1.010098867118358612e-02 3.019498102366924286e-02 -1.337449103593826294e-01 -7.266220450401306152e-02 2.209243923425674438e-02 -1.409298777580261230e-01 -1.701517999172210693e-01 1.313054584898054600e-03 -1.640674099326133728e-02 -4.223870337009429932e-01 -2.667065858840942383e-01 3.827430903911590576e-01 -4.440732002258300781e-01 8.136247098445892334e-02 1.469080597162246704e-01 -2.561789937317371368e-02 1.639790385961532593e-01 1.379267685115337372e-02
1.425514519214630127e-01 -1.535567492246627808e-01 9.182502329349517822e-02 9.697603993117809296e-03 -1.269676238298416138e-01 2.178869098424911499e-01 -3.326961100101470947e-01 -1.095869168639183044e-01 1.308612991124391556e-02 1.605204679071903229e-02 2.390150576829910278e-01 3.271765112876892090e-01 -1.290182471275329590e-01 2.551632225513458252e-01 -1.998206228017807007e-01 1.860616952180862427e-01 -1.993666887283325195e-01 3.154883161187171936e-03 -8.396790176630020142e-02 1.278433203697204590e-01 -1.882014572620391846e-01 -9.889079630374908447e-02 6.714993715286254883e-02 5.444071069359779358e-02 -4.399158656597137451e-01 2.022913396358489990e-01 -6.987798959016799927e-02 1.053973436355590820e-01 2.474464103579521179e-02 1.436483766883611679e-02 2.100422084331512451e-01 1.708216071128845215e-01
-2.472467571496963501e-01 7.948338240385055542e-02 3.239499032497406006e-02 5.389669537544250488e-02 -1.094320267438888550e-01 2.994603812694549561e-01 -3.861876428127288818e-01 -6.333668529987335205e-02 -6.516680866479873657e-02 -3.449446056038141251e-03 2.636193931102752686e-01 -2.944811284542083740e-01 -1.294427365064620972e-02 -1.678668558597564697e-01 -1.531407386064529419e-01 7.837375253438949585e-02 -1.466094851493835449e-01 1.397296637296676636e-01 2.360997200012207031e-01 1.633389741182327271e-01 -6.163810938596725464e-02 -5.916199833154678345e-02 -7.510118186473846436e-02 -3.248296678066253662e-01 -2.417920231819152832e-01 2.471164017915725708e-01 -1.176136136054992676e-01 1.317819058895111084e-01 2.005650848150253296e-01 -2.995821647346019745e-02 1.109798699617385864e-01 9.650647640228271484e-02
-3.392078354954719543e-02 -1.662085652351379395e-01 3.327860832214355469e-01 -6.899454444646835327e-02 2.822107970714569092e-01 9.924077242612838745e-02 -2.802362442016601562e-01 1.262896060943603516e-01 -1.631966531276702881e-01 7.563068717718124390e-02 2.592799067497253418e-02 5.187762872083112597e-05 -1.087435558438301086e-01 -1.748882047832012177e-02 9.217569231986999512e-02 -2.753256261348724365e-02 4.379767179489135742e-02 -1.799401789903640747e-01 2.515131533145904541e-01 -6.651725620031356812e-02 -7.772628217935562134e-02 1.909434795379638672e-01 -8.825410157442092896e-02 -4.645111411809921265e-02 -3.715997934341430664e-01 3.299973011016845703e-01 -7.569241523742675781e-02 2.992523908615112305e-01 2.448209375143051147e-01 -6.816971302032470703e-02 1.648590564727783203e-01 -1.699319183826446533e-01
1.421452909708023071e-01 -6.139020249247550964e-02 3.293800652027130127e-01 -1.236770078539848328e-01 2.711314558982849121e-01 -1.249842792749404907e-01 -8.515216410160064697e-02 -6.568873673677444458e-02 -2.066645622253417969e-01 4.976906627416610718e-02 -5.597638711333274841e-02 -1.545577347278594971e-01 -3.671609759330749512e-01 -1.403719037771224976e-01 -2.547388672828674316e-01 6.679916381835937500e-02 4.306151345372200012e-02 -1.262563765048980713e-01 2.515620887279510498e-01 -1.847556419670581818e-02 -1.761962026357650757e-01 1.937111467123031616e-01 -1.347364783287048340e-01 -1.008845269680023193e-01 -4.174235463142395020e-01 -9.361735731363296509e-02 1.453499495983123779e-02 1.989423483610153198e-01 1.351531744003295898e-01 -8.610899001359939575e-02 1.060693636536598206e-01 1.319734752178192139e-01
2.087449431419372559e-01 -5.825788527727127075e-02 1.272486150264739990e-01 -1.838656514883041382e-01 -1.376685779541730881e-02 2.878869175910949707e-01 -2.957167923450469971e-01 -1.036318093538284302e-01 -2.606707811355590820e-02 -6.003686413168907166e-02 -1.211063265800476074e-01 -1.345068067312240601e-01 4.790769517421722412e-02 -9.753188118338584900e-03 4.890723899006843567e-02 5.134529247879981995e-02 -6.509615480899810791e-02 3.357880115509033203e-01 -4.261118173599243164e-02 -3.410636186599731445e-01 -4.264833405613899231e-02 2.709869742393493652e-01 3.435385599732398987e-02 3.708101063966751099e-02 -3.754442632198333740e-01 1.185470353811979294e-02 -7.446788996458053589e-02 2.267193198204040527e-01 -1.216279938817024231e-01 -2.233666926622390747e-02 1.507892757654190063e-01 3.581901788711547852e-01
-3.242035582661628723e-02 1.287038773298263550e-01 2.150016278028488159e-01 -7.779044657945632935e-02 7.765247672796249390e-02 7.726375758647918701e-02 -1.321442872285842896e-01 -2.418115586042404175e-01 -1.914752125740051270e-01 -2.544268369674682617e-01 -1.740717738866806030e-01 -2.505089342594146729e-01 -3.178123533725738525e-01 3.263223171234130859e-01 -1.959782093763351440e-01 4.554530978202819824e-02 -5.222822353243827820e-02 1.117683500051498413e-01 2.423451393842697144e-01 -3.738932907581329346e-01 1.339840739965438843e-01 1.695145219564437866e-01 -8.940479904413223267e-02 -1.990853250026702881e-01 -1.163431778550148010e-01 1.063959077000617981e-01 -2.098968923091888428e-01 1.563228294253349304e-02 -1.082977205514907837e-01 -3.944890573620796204e-03 -9.982114285230636597e-02 -2.865225076675415039e-02
-5.902895703911781311e-02 2.812028229236602783e-01 -1.390865445137023926e-01 -2.127027139067649841e-02 1.737607717514038086e-01 5.342483147978782654e-02 -3.613373339176177979e-01 -4.276374354958534241e-02 -2.070702910423278809e-01 -2.788015455007553101e-02 -4.396248236298561096e-02 -4.916511103510856628e-02 -1.310317963361740112e-02 2.309975624084472656e-01 9.488879144191741943e-02 -2.400442510843276978e-01 1.255088001489639282e-01 -1.561213284730911255e-01 3.275247514247894287e-01 -1.030149385333061218e-01 -1.023323684930801392e-01 2.757155001163482666e-01 1.005943492054939270e-01 -6.584648042917251587e-02 -1.996331810951232910e-01 3.279445767402648926e-01 5.087161064147949219e-02 1.561004668474197388e-01 2.699240855872631073e-02 7.098278403282165527e-02 2.937909364700317383e-01 1.965897679328918457e-01
5.468132719397544861e-02 4.486804008483886719e-01 4.001430422067642212e-02 -3.641498507931828499e-03 -1.630154252052307129e-01 -2.290161401033401489e-01 -8.479907177388668060e-03 -2.541310153901576996e-02 -1.097832694649696350e-01 1.871215254068374634e-01 1.243124082684516907e-01 9.091845154762268066e-02 -1.041148826479911804e-01 -1.332229524850845337e-01 -2.759941816329956055e-01 8.146706968545913696e-02 -6.088665500283241272e-02 1.370959430932998657e-01 2.209863066673278809e-01 1.777193136513233185e-02 -1.288215667009353638e-01 1.913657486438751221e-01 -1.310628503561019897e-01 -1.304937452077865601e-01 -4.300538599491119385e-01 2.161381542682647705e-01 -8.964443206787109375e-02 9.943298250436782837e-02 -8.638852089643478394e-02 3.940963745117187500e-02 3.380048274993896484e-01 1.527048833668231964e-02
2.175441831350326538e-01 3.490484356880187988e-01 2.138469219207763672e-01 -2.087203860282897949e-01 -4.315013438463211060e-02 -6.341675668954849243e-02 -2.837636172771453857e-01 -2.396535277366638184e-01 -2.299170196056365967e-01 -1.232296302914619446e-01 2.139171063899993896e-01 1.205913163721561432e-02 -3.713832795619964600e-02 1.479640752077102661e-01 -1.216763183474540710e-01 1.059451252222061157e-01 -2.176833897829055786e-01 1.316320002079010010e-01 7.042526453733444214e-02 1.101936772465705872e-01 -2.275032252073287964e-01 -1.064904853701591492e-01 -1.891889423131942749e-01 -3.262693807482719421e-02 -2.204231172800064087e-01 3.422653377056121826e-01 6.600004434585571289e-02 7.582468539476394653e-02 7.506012916564941406e-02 -1.789494901895523071e-01 -6.907315924763679504e-03 1.978335678577423096e-01
2.523503601551055908e-01 -1.186251342296600342e-01 -6.152629479765892029e-02 -1.476782560348510742e-01 2.494025789201259613e-02 8.827639371156692505e-02 -2.866809368133544922e-01 -1.980263441801071167e-01 -3.774656355381011963e-01 6.851691007614135742e-02 4.099097102880477905e-02 -1.922995895147323608e-01 -2.324856072664260864e-01 2.162100523710250854e-01 -1.089117079973220825e-01 -1.564664840698242188e-01 -1.486763656139373779e-01 1.683336449787020683e-03 1.296810358762741089e-01 1.247959211468696594e-01 -6.409794092178344727e-02 -1.424058824777603149e-01 -1.187921129167079926e-02 -3.879905641078948975e-01 -3.615300953388214111e-01 7.439101487398147583e-02 1.233481913805007935e-01 -5.741466768085956573e-03 -1.144585609436035156e-01 8.049380034208297729e-02 1.992505341768264771e-01 5.943677946925163269e-02
1.567180007696151733e-01 2.623775303363800049e-01 1.553746312856674194e-01 4.888102039694786072e-02 1.956734061241149902e-01 2.282207012176513672e-01 -1.387665867805480957e-01 -1.113546043634414673e-01 -1.854662746191024780e-01 3.526515513658523560e-02 -5.537725239992141724e-02 2.479088753461837769e-01 -9.238856285810470581e-02 -2.682477235794067383e-01 1.489906478673219681e-02 -1.794869154691696167e-01 -8.302352577447891235e-02 1.615352630615234375e-01 3.446827828884124756e-02 1.059044003486633301e-01 -4.138342663645744324e-02 -7.121374458074569702e-02 9.719835221767425537e-02 -6.733920425176620483e-02 -5.256807804107666016e-01 2.106334716081619263e-01 -2.000888139009475708e-01 2.283666729927062988e-01 -1.731253415346145630e-01 9.129205346107482910e-02 -1.458004266023635864e-01 7.954163849353790283e-02
-5.177794396877288818e-02 6.490457803010940552e-02 2.575931847095489502e-01 1.628958135843276978e-01 -1.540568470954895020e-01 7.246483117341995239e-02 -1.269913762807846069e-01 -2.058524405583739281e-03 -1.302616000175476074e-01 4.484527185559272766e-02 -1.289966106414794922e-01 1.519009321928024292e-01 -4.621656835079193115e-01 -1.642390936613082886e-01 -2.481858581304550171e-01 1.187650337815284729e-01 7.107505947351455688e-02 -9.686056524515151978e-02 3.558099269866943359e-01 7.189788669347763062e-02 1.401347517967224121e-01 2.737641036510467529e-01 7.639679312705993652e-02 -8.795114606618881226e-02 -2.614959478378295898e-01 2.301403433084487915e-01 -1.674742400646209717e-01 -2.190900444984436035e-01 1.214525997638702393e-01 7.164651900529861450e-02 8.174196630716323853e-02 4.262420907616615295e-02
1.009909957647323608e-01 -1.889675855636596680e-02 2.776566147804260254e-01 2.764737904071807861e-01 -3.436088189482688904e-02 -5.424413830041885376e-02 -4.955151379108428955e-01 -2.212345749139785767e-01 4.112055897712707520e-02 -1.697620451450347900e-01 -1.066724807024002075e-01 5.454171448945999146e-02 -9.804587066173553467e-02 -2.232514135539531708e-02 -2.102122157812118530e-01 -3.398485109210014343e-02 1.450489740818738937e-02 5.298907682299613953e-02 -8.630824089050292969e-02 -9.184891730546951294e-02 -2.323716431856155396e-01 2.678700089454650879e-01 -3.172041475772857666e-01 -1.489123255014419556e-01 -2.200614362955093384e-01 1.150225028395652771e-01 -2.072358131408691406e-01 1.185968220233917236e-01 -8.982504904270172119e-02 1.177153140306472778e-01 -1.332511156797409058e-01 -1.057931408286094666e-01
8.291544765233993530e-02 -3.441958129405975342e-02 1.948949992656707764e-01 3.482776284217834473e-01 -7.383670657873153687e-02 5.792801454663276672e-02 -5.989837050437927246e-01 8.283910341560840607e-03 -7.731869816780090332e-02 -2.805450558662414551e-01 -5.787144228816032410e-02 -4.764265939593315125e-02 6.009338423609733582e-02 8.980171382427215576e-02 -3.175026550889015198e-02 1.274146977812051773e-02 3.732279315590858459e-02 -9.969539940357208252e-02 -3.508387133479118347e-02 -1.321106255054473877e-01 2.128761447966098785e-02 2.802717983722686768e-01 -2.129703015089035034e-01 -1.525410115718841553e-01 -2.752889692783355713e-01 1.886149793863296509e-01 -1.975296288728713989e-01 1.160049289464950562e-01 6.246022880077362061e-03 1.097944751381874084e-02 -1.421470642089843750e-01 -2.396376337856054306e-03
2.323947548866271973e-01 6.766358762979507446e-02 1.604857891798019409e-01 -5.977294873446226120e-03 1.215215958654880524e-02 -6.128921639174222946e-03 -2.759993970394134521e-01 6.136209890246391296e-02 4.526890441775321960e-02 -4.779532179236412048e-02 -5.407080799341201782e-02 4.378082603216171265e-02 -1.551486700773239136e-01 -1.041291952133178711e-01 -2.456531673669815063e-01 8.251397311687469482e-02 1.032816916704177856e-01 -6.858107447624206543e-02 3.758028522133827209e-02 1.783193796873092651e-01 -2.008116245269775391e-01 1.619170159101486206e-01 1.020518690347671509e-01 -1.778307706117630005e-01 -3.989744782447814941e-01 1.711469143629074097e-01 8.973207324743270874e-02 4.245277047157287598e-01 3.030966818332672119e-01 -1.234807819128036499e-01 1.408909410238265991e-01 -2.517548799514770508e-01
2.977277934551239014e-01 -1.323650330305099487e-01 1.480615139007568359e-01 7.595656067132949829e-02 -1.129682883620262146e-01 1.597079932689666748e-01 -3.115196228027343750e-01 -1.184153705835342407e-01 3.158563002943992615e-02 4.095777869224548340e-03 -7.639522105455398560e-02 -1.546414047479629517e-01 -2.152231633663177490e-01 2.736602425575256348e-01 -2.130635678768157959e-01 1.492998152971267700e-01 -9.247963130474090576e-02 1.164435669779777527e-01 8.798564970493316650e-02 -1.965541243553161621e-01 -2.375649362802505493e-01 1.200636997818946838e-01 1.139223277568817139e-01 8.585718274116516113e-02 -1.167390048503875732e-01 4.293232262134552002e-01 9.824252128601074219e-02 1.739706695079803467e-01 -1.687739789485931396e-01 -1.274790614843368530e-01 -6.537229567766189575e-02 2.249160557985305786e-01
-6.296616792678833008e-02 -7.141107320785522461e-02 2.183336317539215088e-01 -2.747208774089813232e-01 1.769125759601593018e-01 1.287964582443237305e-01 -1.572948098182678223e-01 -1.214972659945487976e-01 -1.379014700651168823e-01 -1.138164699077606201e-01 -1.410279273986816406e-01 9.673493355512619019e-02 -1.463054716587066650e-01 -2.918229997158050537e-01 -2.365650236606597900e-01 1.735466867685317993e-01 2.198032885789871216e-01 -1.753454208374023438e-01 1.514259278774261475e-01 -3.777282834053039551e-01 -8.586835116147994995e-03 1.226449981331825256e-01 -1.556790620088577271e-01 -1.643287986516952515e-01 -2.523717880249023438e-01 2.987676262855529785e-01 -6.678592413663864136e-02 -5.309547111392021179e-02 -1.694775968790054321e-01 6.399572640657424927e-02 6.188136339187622070e-02 1.365128755569458008e-01
1.749172955751419067e-01 4.045718312263488770e-01 2.586790174245834351e-02 5.398930609226226807e-02 2.023296207189559937e-01 -9.103843942284584045e-03 -1.147329360246658325e-01 2.654541656374931335e-02 -1.416296884417533875e-02 2.822655811905860901e-02 9.514125436544418335e-02 4.217154160141944885e-02 -1.459276825189590454e-01 -2.011061310768127441e-01 3.987634181976318359e-02 2.366431243717670441e-02 -1.640078276395797729e-01 2.406801581382751465e-01 8.371114730834960938e-02 -4.213740676641464233e-02 -1.104011312127113342e-01 -5.783165991306304932e-02 1.246608346700668335e-01 1.520251296460628510e-02 -3.447271585464477539e-01 4.756827950477600098e-01 -1.405188888311386108e-01 2.775242328643798828e-01 -1.188879609107971191e-01 -8.549474924802780151e-02 -3.572646528482437134e-02 2.864045500755310059e-01
-1.849652379751205444e-01 -6.814627349376678467e-02 -1.910883560776710510e-02 -1.053324714303016663e-01 3.411652147769927979e-02 3.884263709187507629e-02 -3.475124835968017578e-01 9.885787032544612885e-03 -2.132644802331924438e-01 -6.028119241818785667e-04 -1.857507079839706421e-01 8.220885694026947021e-02 1.293541789054870605e-01 9.398066997528076172e-02 -3.938693106174468994e-01 -1.804179400205612183e-01 -1.027504876255989075e-01 1.561507582664489746e-01 -1.192934624850749969e-02 -2.776313722133636475e-01 -9.800623357295989990e-02 -7.736407220363616943e-02 1.451452523469924927e-01 -3.068028986454010010e-01 -2.964494228363037109e-01 2.905014157295227051e-01 4.124370962381362915e-02 2.675312757492065430e-01 7.543885707855224609e-02 5.642117932438850403e-02 -1.416426151990890503e-01 9.340246766805648804e-02
2.198894768953323364e-01 -2.970127016305923462e-02 1.835980415344238281e-01 4.239079728722572327e-02 7.951776683330535889e-02 -3.050585091114044189e-01 -3.819486498832702637e-01 5.585543811321258545e-02 -3.454672694206237793e-01 -1.107310131192207336e-01 -1.835876256227493286e-01 -6.778625398874282837e-02 -8.928713947534561157e-02 -9.405141323804855347e-02 -2.039182335138320923e-01 1.510107666254043579e-01 -1.903263293206691742e-02 -1.699538975954055786e-01 -1.192166209220886230e-01 1.109911687672138214e-02 4.962345585227012634e-02 1.795853823423385620e-01 4.035509005188941956e-02 -1.082200556993484497e-01 -3.641893565654754639e-01 5.811016634106636047e-02 -3.171013295650482178e-01 2.074601203203201294e-01 -5.146525055170059204e-02 1.764629185199737549e-01 -9.159287810325622559e-02 4.840537160634994507e-02
1.460708528757095337e-01 -1.506479531526565552e-01 2.026247680187225342e-01 -1.175609007477760315e-01 -7.112761586904525757e-02 4.182328879833221436e-01 -1.353094875812530518e-01 3.104504384100437164e-02 -7.841198146343231201e-02 -4.008527696132659912e-01 -7.602053135633468628e-02 -2.028217315673828125e-01 -4.722739383578300476e-02 7.890013605356216431e-02 -2.143373042345046997e-01 1.784021854400634766e-01 -1.163540408015251160e-01 1.234484557062387466e-02 2.531520836055278778e-02 -1.785233616828918457e-01 -2.672494575381278992e-02 3.184231817722320557e-01 6.201335042715072632e-02 -1.131274998188018799e-01 -2.260785400867462158e-01 1.087721213698387146e-01 -2.584813237190246582e-01 -9.098706766963005066e-03 -6.536351889371871948e-02 -1.533853858709335327e-01 2.375174462795257568e-01 1.512116789817810059e-01
-2.478837072849273682e-01 4.015721008181571960e-02 4.118555784225463867e-01 -3.457500338554382324e-01 -6.027118489146232605e-02 9.951241314411163330e-02 -2.164801768958568573e-02 -3.274824917316436768e-01 -1.870877481997013092e-02 -3.872632235288619995e-02 5.492812022566795349e-02 3.325587511062622070e-02 1.542765051126480103e-01 2.033568173646926880e-02 -2.357102334499359131e-01 -1.434392202645540237e-02 4.383321106433868408e-02 -1.765197813510894775e-01 3.788755834102630615e-02 -3.142405673861503601e-02 -1.624143272638320923e-01 8.988630026578903198e-03 -3.781936690211296082e-02 -1.291695982217788696e-01 -4.746412634849548340e-01 1.156820952892303467e-01 -4.680987074971199036e-02 1.699539273977279663e-01 -2.267243862152099609e-01 -1.198130473494529724e-01 3.364065289497375488e-02 -1.544688194990158081e-01
2.506968080997467041e-01 -1.168136969208717346e-01 1.181724071502685547e-01 -3.636406362056732178e-02 -1.082770079374313354e-01 2.126103639602661133e-01 -4.468930363655090332e-01 -8.345701545476913452e-02 -5.111430287361145020e-01 -4.974621906876564026e-02 -1.762298792600631714e-01 -2.382881566882133484e-02 8.989752829074859619e-02 -4.581581056118011475e-02 -2.171427756547927856e-01 -5.194563418626785278e-02 -2.031485736370086670e-01 5.403620749711990356e-02 -2.720866352319717407e-02 -1.391105912625789642e-02 -9.984385222196578979e-02 -4.900060594081878662e-02 -1.252731978893280029e-01 -1.186510846018791199e-01 -3.085135519504547119e-01 1.787075251340866089e-01 5.033373832702636719e-02 5.301925167441368103e-02 -3.055551089346408844e-02 1.342812627553939819e-01 2.229617536067962646e-01 -2.852169796824455261e-02
-1.455110907554626465e-01 2.068262696266174316e-01 -2.061295658349990845e-01 1.143206357955932617e-01 1.892324090003967285e-01 7.081894576549530029e-02 -2.762437760829925537e-01 -1.513478755950927734e-01 -1.529444605112075806e-01 -1.722262240946292877e-02 -2.436776272952556610e-02 -1.484914571046829224e-01 -4.826401919126510620e-02 1.997464299201965332e-01 -7.819106429815292358e-02 -2.386021167039871216e-01 6.011992320418357849e-02 -3.113652467727661133e-01 8.389533311128616333e-02 -1.475955396890640259e-01 -1.396623700857162476e-01 2.941220402717590332e-01 5.698606371879577637e-02 -6.419220566749572754e-02 -3.394916653633117676e-01 7.392778247594833374e-02 -5.252468213438987732e-02 2.045359313488006592e-01 -1.190974842756986618e-02 8.813064545392990112e-02 1.458882391452789307e-01 3.893225193023681641e-01
1.735979169607162476e-01 1.466383337974548340e-01 9.675996005535125732e-02 -1.279951632022857666e-01 7.876359671354293823e-02 1.119477599859237671e-01 -4.179235398769378662e-01 -1.045977771282196045e-01 2.038184255361557007e-01 1.122485324740409851e-01 -9.095914661884307861e-02 1.168385371565818787e-01 -1.950675738044083118e-03 2.949460148811340332e-01 -1.804698705673217773e-01 -1.004675682634115219e-02 1.228701397776603699e-01 -6.433114409446716309e-02 2.505434155464172363e-01 -3.702486753463745117e-01 -1.259249746799468994e-01 2.335895597934722900e-01 1.138481721282005310e-01 2.953523769974708557e-02 -1.797644346952438354e-01 9.975983761250972748e-03 -7.191728800535202026e-04 2.100986838340759277e-01 -2.630969882011413574e-01 -4.541790485382080078e-02 2.614893317222595215e-01 5.460990220308303833e-02
1.276783198118209839e-01 2.437786608934402466e-01 2.913851849734783173e-02 2.205868996679782867e-02 -3.018529713153839111e-01 -3.193439841270446777e-01 -9.042734652757644653e-02 1.613287813961505890e-02 2.864710055291652679e-02 1.943300068378448486e-01 -2.683331840671598911e-04 -1.059272512793540955e-01 -1.007108911871910095e-01 -2.563108801841735840e-01 -8.695388585329055786e-02 -3.159769997000694275e-02 1.218264847993850708e-01 1.092258319258689880e-01 7.746454328298568726e-02 1.735045611858367920e-01 -7.857646048069000244e-02 7.787360250949859619e-02 1.503580957651138306e-01 -2.123618125915527344e-01 -3.894022405147552490e-01 4.375037848949432373e-01 -2.036213316023349762e-02 1.905962824821472168e-01 -6.401780247688293457e-02 -4.962887987494468689e-02 2.129557877779006958e-01 1.126127094030380249e-01
1.333235800266265869e-01 -2.146674990653991699e-01 2.327341288328170776e-01 -9.069847315549850464e-02 1.727244406938552856e-01 1.899984031915664673e-01 -2.463835179805755615e-01 5.553003400564193726e-02 -2.458005547523498535e-01 3.336340188980102539e-02 -1.036645695567131042e-01 2.167233228683471680e-01 -1.625710576772689819e-01 1.475916802883148193e-01 6.579606980085372925e-02 -1.893615722656250000e-02 1.101274341344833374e-01 -9.471152722835540771e-02 1.455930471420288086e-01 -1.462684869766235352e-01 -1.008625980466604233e-02 3.275324031710624695e-02 -8.215025067329406738e-03 -2.496455758810043335e-01 -4.374056756496429443e-01 3.179762065410614014e-01 -6.964171677827835083e-02 1.840940415859222412e-01 2.750250697135925293e-01 1.181392371654510498e-01 4.230274632573127747e-02 -1.485586464405059814e-01
-3.733213990926742554e-02 4.449830651283264160e-01 1.954229474067687988e-01 -4.406511411070823669e-02 -1.364030987024307251e-01 1.758885383605957031e-01 -1.126104965806007385e-01 -4.073388502001762390e-02 -6.394381076097488403e-02 -3.621528297662734985e-02 -6.751276552677154541e-03 -9.731465578079223633e-02 -1.334828585386276245e-01 1.310035884380340576e-01 -1.813876032829284668e-01 1.314080208539962769e-01 1.185112148523330688e-01 1.775136739015579224e-01 4.295656979084014893e-01 -3.537630140781402588e-01 2.277999371290206909e-01 6.696027517318725586e-02 4.394440725445747375e-02 -5.678033828735351562e-02 -1.856020092964172363e-01 7.582943141460418701e-02 -3.289780616760253906e-01 5.979388207197189331e-02 -5.073585733771324158e-02 6.603165715932846069e-02 -3.437881171703338623e-02 1.401345878839492798e-01
3.823682069778442383e-01 -1.593783944845199585e-01 1.172545477747917175e-01 -1.659024953842163086e-01 -1.089295744895935059e-02 1.421047747135162354e-01 -2.227449119091033936e-01 -6.023306027054786682e-02 5.823272466659545898e-02 -1.543581578880548477e-02 -2.174699604511260986e-01 -1.370010226964950562e-01 -1.223598793148994446e-01 7.421080768108367920e-02 -5.410110950469970703e-02 1.201235726475715637e-01 -1.281406283378601074e-01 1.486714929342269897e-03 -7.786978036165237427e-02 -1.920683085918426514e-01 5.407787114381790161e-02 2.909114956855773926e-01 -2.290122210979461670e-01 -9.072355180978775024e-02 -2.648592293262481689e-01 2.375081479549407959e-01 -9.578768163919448853e-02 2.896498143672943115e-01 -2.195650637149810791e-01 9.938675165176391602e-02 -8.264737576246261597e-02 3.374613225460052490e-01
3.608227968215942383e-01 1.912979632616043091e-01 2.484997808933258057e-01 -2.693562582135200500e-02 1.083935424685478210e-02 1.281193643808364868e-01 -2.408849298954010010e-01 8.041106164455413818e-02 9.285586327314376831e-02 -1.278096288442611694e-01 7.525545358657836914e-02 -1.977522373199462891e-01 -1.574794650077819824e-01 -5.439145863056182861e-02 -2.416275441646575928e-01 2.088480442762374878e-01 -2.751026153564453125e-01 -9.266243129968643188e-02 1.273408532142639160e-01 -1.322350949048995972e-01 -8.306588977575302124e-02 3.099011778831481934e-01 9.750187397003173828e-02 8.847509324550628662e-02 -1.153353601694107056e-01 2.961552441120147705e-01 -5.412156879901885986e-02 -3.650306491181254387e-03 -8.888810873031616211e-02 3.428303450345993042e-02 -1.070987656712532043e-01 3.570466339588165283e-01
1.779183447360992432e-01 -2.309814468026161194e-02 2.323133796453475952e-01 -4.610392451286315918e-02 -2.672145962715148926e-01 1.959187984466552734e-01 -2.415304034948348999e-01 -1.926155537366867065e-01 -2.754226140677928925e-02 2.164137065410614014e-01 3.970108553767204285e-02 3.511241376399993896e-01 -1.250184178352355957e-01 1.999656707048416138e-01 -1.624867022037506104e-01 3.296662569046020508e-01 -6.995979696512222290e-02 -7.744845002889633179e-02 -1.317465603351593018e-01 1.315882205963134766e-01 -1.518950909376144409e-01 -4.889589175581932068e-02 -2.187180891633033752e-02 2.968694083392620087e-02 -2.968357801437377930e-01 2.351920306682586670e-01 -1.202341169118881226e-01 1.853280961513519287e-01 1.353513170033693314e-02 4.377432912588119507e-02 1.711149662733078003e-01 2.175739854574203491e-01
6.474918872117996216e-02 2.905762195587158203e-01 -1.743348836898803711e-01 2.184458076953887939e-02 2.487020492553710938e-01 -5.942296702414751053e-03 -9.311049431562423706e-02 -1.195664629340171814e-01 -2.234816104173660278e-01 -3.400004506111145020e-01 2.452026866376399994e-02 -4.471316933631896973e-02 -1.789063513278961182e-01 -6.363686919212341309e-02 -2.784294784069061279e-01 -3.742850199341773987e-02 -1.130747795104980469e-01 1.027171313762664795e-02 1.070654671639204025e-02 -1.636994332075119019e-01 3.086538054049015045e-02 -2.823209762573242188e-02 -8.729721605777740479e-02 -1.468132585287094116e-01 -5.277228951454162598e-01 1.695151776075363159e-01 8.052090555429458618e-02 2.089257985353469849e-01 7.986212149262428284e-03 -2.623159252107143402e-02 2.890335619449615479e-01 1.195168215781450272e-02
-5.611166357994079590e-02 2.072730660438537598e-01 6.841151416301727295e-02 -1.643609106540679932e-01 -1.588530689477920532e-01 -2.121112048625946045e-01 -7.396212220191955566e-02 4.381792247295379639e-02 6.850191205739974976e-02 7.015965878963470459e-02 -6.405542045831680298e-02 2.690393663942813873e-02 -2.250813692808151245e-01 -1.210449561476707458e-01 -2.277291864156723022e-01 1.339355260133743286e-01 -2.202915400266647339e-01 9.815151989459991455e-02 1.328477077186107635e-02 -7.569348812103271484e-02 -2.453864365816116333e-01 -2.197855263948440552e-01 -1.145089268684387207e-01 -2.710740864276885986e-01 -4.460585713386535645e-01 1.792238652706146240e-01 -1.655980646610260010e-01 2.464418560266494751e-01 -8.503339253365993500e-03 5.916909128427505493e-02 2.293453216552734375e-01 2.458135634660720825e-01
1.608044374734163284e-03 -3.656019270420074463e-02 4.304473996162414551e-01 -1.338752806186676025e-01 -1.681577414274215698e-02 7.277341932058334351e-02 -2.381879985332489014e-01 1.032639220356941223e-01 -1.535231247544288635e-02 -7.434663921594619751e-02 -2.526094317436218262e-01 2.104432433843612671e-01 -4.436145350337028503e-02 -2.624348737299442291e-03 -1.404255777597427368e-01 6.806281954050064087e-02 -1.019176933914422989e-02 -2.770799398422241211e-01 -5.133470892906188965e-02 -9.987162426114082336e-03 -1.915598511695861816e-01 3.115918636322021484e-01 1.185089908540248871e-02 -1.454340815544128418e-01 -2.135002017021179199e-01 2.834648191928863525e-01 -6.687742657959461212e-03 3.919542729854583740e-01 1.468853801488876343e-01 -5.239244922995567322e-02 1.917617768049240112e-01 -8.307310193777084351e-02
2.295873612165451050e-01 2.899577617645263672e-01 3.584413230419158936e-02 8.685830980539321899e-02 1.251561343669891357e-01 -3.156793713569641113e-01 -2.228737920522689819e-01 1.262327749282121658e-02 -2.166617214679718018e-01 -2.016728073358535767e-01 -1.312417387962341309e-01 4.170334711670875549e-02 -3.636887669563293457e-01 1.757903099060058594e-01 -5.132972821593284607e-02 1.063612103462219238e-02 -1.612427532672882080e-01 7.265484333038330078e-02 1.588926166296005249e-01 -1.235180422663688660e-01 -7.545354962348937988e-02 2.023357450962066650e-01 6.010061874985694885e-02 -1.950955986976623535e-01 -3.734105825424194336e-01 6.567920558154582977e-03 -9.429706633090972900e-02 2.836067676544189453e-01 1.104554906487464905e-01 2.900396659970283508e-02 8.504990488290786743e-02 -8.700910210609436035e-02
8.709312230348587036e-02 9.097322076559066772e-02 3.078960478305816650e-01 -1.503278762102127075e-01 1.668050587177276611e-01 4.227628931403160095e-02 -1.147112995386123657e-01 8.895684778690338135e-02 -8.011972159147262573e-02 -5.978065729141235352e-02 -2.969527542591094971e-01 6.362037360668182373e-02 -1.879267096519470215e-01 -7.182519137859344482e-02 -1.901615709066390991e-01 3.116656467318534851e-02 5.826083943247795105e-02 -3.084757924079895020e-01 1.396211832761764526e-01 -1.013921201229095459e-01 -1.759884506464004517e-01 9.769642353057861328e-02 -1.176413334906101227e-02 -2.084638476371765137e-01 -3.433966636657714844e-01 2.869693562388420105e-02 1.856171637773513794e-01 4.445716440677642822e-01 1.280330568552017212e-01 -5.233974754810333252e-02 2.288966625928878784e-01 3.770486265420913696e-02
-2.989512979984283447e-01 -9.544914937578141689e-04 3.142575323581695557e-01 -5.204895511269569397e-02 6.221724674105644226e-02 4.193762689828872681e-02 -2.934895157814025879e-01 1.472230404615402222e-01 -3.674136847257614136e-02 1.910333484411239624e-01 1.100456062704324722e-02 3.286998346447944641e-02 -2.386512905359268188e-01 -9.152773767709732056e-02 5.480558425188064575e-02 -2.911232709884643555e-01 3.792955307289958000e-03 -2.002772986888885498e-01 1.855598539113998413e-01 -6.800948828458786011e-02 -3.832224011421203613e-02 1.311568766832351685e-01 4.025709256529808044e-02 -1.849443614482879639e-01 -4.451673924922943115e-01 1.822952777147293091e-01 4.484074190258979797e-02 5.758469179272651672e-02 -2.010935842990875244e-01 1.901150345802307129e-01 4.210668802261352539e-02 2.341365963220596313e-01
-3.769796714186668396e-02 -8.210588991641998291e-02 1.113302558660507202e-01 -6.741482764482498169e-02 2.371838688850402832e-02 1.010051220655441284e-01 -4.518266320228576660e-01 -2.824287414550781250e-01 5.199611186981201172e-02 -2.719353139400482178e-01 -2.959449291229248047e-01 1.689997464418411255e-01 3.795357793569564819e-02 2.215311676263809204e-01 -3.060067892074584961e-01 8.338670432567596436e-02 -1.779456883668899536e-01 -1.355716288089752197e-01 1.880761086940765381e-01 -1.725740432739257812e-01 -3.023358285427093506e-01 -8.080804347991943359e-02 1.509227901697158813e-01 -1.886249035596847534e-01 -1.072555258870124817e-01 4.697839030995965004e-04 -4.933034256100654602e-02 2.100451737642288208e-01 -6.622447818517684937e-02 -1.501469593495130539e-02 4.002573713660240173e-02 -2.348422817885875702e-02
1.475072503089904785e-01 -2.124182693660259247e-02 -1.029862761497497559e-01 -1.778839677572250366e-01 1.510837487876415253e-02 -7.302847504615783691e-02 -1.617712080478668213e-01 9.712043404579162598e-02 6.884203851222991943e-02 1.749515347182750702e-02 2.464890033006668091e-01 1.501248180866241455e-01 5.227403342723846436e-02 4.175525158643722534e-02 -4.266714751720428467e-01 5.528835579752922058e-02 2.586061321198940277e-02 -6.537343375384807587e-03 8.112107217311859131e-02 -1.934347748756408691e-01 8.347182534635066986e-03 3.570644557476043701e-01 2.317382544279098511e-01 -3.372326791286468506e-01 -3.042000532150268555e-01 2.417962253093719482e-01 -2.035048007965087891e-01 1.637809723615646362e-01 8.948902785778045654e-02 1.811269819736480713e-01 1.275371909141540527e-01 2.078620158135890961e-02
6.035673897713422775e-03 1.720188707113265991e-01 -9.419839829206466675e-02 -6.808934360742568970e-02 1.535954624414443970e-01 6.944950670003890991e-02 -1.839455515146255493e-01 1.372581720352172852e-01 4.407414421439170837e-02 -5.258852615952491760e-03 -1.359536871314048767e-02 4.760019108653068542e-02 1.182169094681739807e-01 3.912693262100219727e-02 -3.863189816474914551e-01 1.126574166119098663e-02 1.810004860162734985e-01 9.091448783874511719e-02 1.567400246858596802e-01 -1.515183746814727783e-01 7.326965034008026123e-02 3.407543301582336426e-01 1.909648329019546509e-01 -1.125993877649307251e-01 -1.628766953945159912e-01 3.763053417205810547e-01 -3.416457474231719971e-01 4.955369979143142700e-02 -3.124742303043603897e-03 1.607563942670822144e-01 2.505224049091339111e-01 2.671534717082977295e-01
1.848735362291336060e-01 -9.693136811256408691e-02 1.923018246889114380e-01 9.990193694829940796e-02 1.572225391864776611e-01 9.723774343729019165e-02 -1.614821553230285645e-01 5.161516368389129639e-03 4.468621313571929932e-02 -1.308371126651763916e-01 -2.280252426862716675e-01 1.127450466156005859e-01 -1.489362269639968872e-01 5.181273818016052246e-02 -3.251967430114746094e-01 5.993152037262916565e-02 2.693113498389720917e-02 -1.384705603122711182e-01 2.387713640928268433e-01 -4.622766748070716858e-02 -3.795690834522247314e-01 -1.551685295999050140e-02 8.657001703977584839e-02 -1.356877833604812622e-01 -2.622607946395874023e-01 1.844334304332733154e-01 3.469324484467506409e-02 4.211412370204925537e-01 2.620613873004913330e-01 -5.501687526702880859e-02 1.686380952596664429e-01 1.964885741472244263e-02
6.479678675532341003e-03 -4.026486352086067200e-02 -7.467540912330150604e-03 -5.854203924536705017e-02 1.144428923726081848e-01 3.141833096742630005e-02 -3.853641152381896973e-01 1.015196740627288818e-01 -1.330218911170959473e-01 -1.268243789672851562e-01 -8.611933141946792603e-02 1.511355638504028320e-01 -3.688552603125572205e-02 -1.922222669236361980e-03 -3.631457686424255371e-01 -8.221337199211120605e-02 -2.184192836284637451e-01 1.686256262473762035e-03 1.724656112492084503e-02 -9.494056552648544312e-02 -2.579551041126251221e-01 -2.413276135921478271e-01 2.170737683773040771e-01 -2.595161199569702148e-01 -3.290274441242218018e-01 2.836618721485137939e-01 1.472852528095245361e-01 1.140029355883598328e-01 2.172931432723999023e-01 1.058276370167732239e-01 -7.186208665370941162e-02 1.861685067415237427e-01
1.012351885437965393e-01 -1.937432587146759033e-01 7.074505090713500977e-02 -1.142161637544631958e-01 2.866871356964111328e-01 -3.253019601106643677e-02 -2.309862226247787476e-01 -4.139807522296905518e-01 -8.153230696916580200e-02 -1.139241307973861694e-01 -7.765019685029983521e-02 1.999753899872303009e-02 -2.390835136175155640e-01 -5.007792729884386063e-03 -1.779394745826721191e-01 -3.529772534966468811e-02 3.938708826899528503e-02 -2.071374654769897461e-01 -1.300308704376220703e-01 -6.764280796051025391e-02 -6.180816516280174255e-02 2.164893969893455505e-02 2.695997059345245361e-01 -1.070826798677444458e-01 -4.435023367404937744e-01 2.179593741893768311e-01 -5.546374246478080750e-02 2.007852196693420410e-01 9.240247309207916260e-02 1.468147486448287964e-01 1.305478513240814209e-01 -1.446537673473358154e-01
-9.346381574869155884e-02 9.828252345323562622e-02 1.972551047801971436e-01 4.590120539069175720e-02 1.705812364816665649e-01 2.135468423366546631e-01 -3.895003795623779297e-01 -1.537254154682159424e-01 1.994169689714908600e-02 -1.321680098772048950e-01 1.820970028638839722e-01 -1.742778271436691284e-01 -1.939967274665832520e-01 -1.365751773118972778e-01 -1.351115703582763672e-01 1.226184517145156860e-02 -3.136572837829589844e-01 1.431674063205718994e-01 -6.406150758266448975e-02 2.775123417377471924e-01 -1.031816080212593079e-01 -3.322543948888778687e-02 -2.256521768867969513e-02 -1.146257594227790833e-01 -1.337329298257827759e-01 5.055766701698303223e-01 -9.731876105070114136e-02 5.520815029740333557e-02 -5.734976753592491150e-02 1.260061562061309814e-01 8.453530259430408478e-03 6.174676120281219482e-02
-7.958364486694335938e-02 1.699055731296539307e-01 2.851632237434387207e-01 4.656663537025451660e-02 -1.189599707722663879e-01 -2.397080883383750916e-02 -3.252842128276824951e-01 1.956214904785156250e-01 -4.547042399644851685e-02 -1.717501282691955566e-01 7.396504282951354980e-02 -2.153289020061492920e-01 -5.425431951880455017e-02 -8.059538155794143677e-02 -3.532463312149047852e-01 1.797086149454116821e-01 9.212969243526458740e-02 1.430957317352294922e-01 -5.241001397371292114e-02 -1.318029016256332397e-01 2.482515424489974976e-01 3.102616965770721436e-02 -5.311710387468338013e-02 -2.570925951004028320e-01 -4.675299674272537231e-02 1.873644143342971802e-01 -2.384499311447143555e-01 2.580817639827728271e-01 -2.272066324949264526e-01 9.626975655555725098e-02 1.248623058199882507e-01 2.340050935745239258e-01
4.114930331707000732e-01 -1.514760553836822510e-01 1.471863090991973877e-01 -2.949053645133972168e-01 -1.725005209445953369e-01 2.828432247042655945e-02 -1.213658154010772705e-01 -5.311219021677970886e-02 -8.969829231500625610e-02 4.231690987944602966e-02 -1.986055225133895874e-01 -1.589938849210739136e-01 -3.161706775426864624e-02 1.505380421876907349e-01 -2.462381422519683838e-01 9.763097018003463745e-02 1.949285343289375305e-02 -7.371582090854644775e-02 1.686334908008575439e-01 -2.774507105350494385e-01 -8.938240259885787964e-02 7.662457972764968872e-02 -1.113741323351860046e-01 1.231622416526079178e-02 -5.142222642898559570e-01 4.998597502708435059e-02 -1.232577115297317505e-01 -9.764366783201694489e-03 -9.856636077165603638e-02 7.177115976810455322e-02 -4.026934877038002014e-02 2.150740623474121094e-01
8.001065254211425781e-02 1.241094619035720825e-01 -2.431467734277248383e-02 -1.084200665354728699e-01 -2.917585670948028564e-01 1.676235906779766083e-02 -1.608626097440719604e-01 1.024291664361953735e-01 -1.885620690882205963e-02 1.691482365131378174e-01 1.380873173475265503e-01 3.988255932927131653e-02 7.653349637985229492e-02 -2.044330835342407227e-01 -1.742533035576343536e-02 8.257053047418594360e-02 1.310518682003021240e-01 2.855250537395477295e-01 7.743857055902481079e-02 2.776723727583885193e-02 -1.131719127297401428e-01 1.314531415700912476e-01 -9.529640525579452515e-02 -3.662978708744049072e-01 -3.551478683948516846e-01 3.064282536506652832e-01 -2.246803939342498779e-01 2.216639816761016846e-01 -7.203688472509384155e-02 -1.884352415800094604e-01 2.383851706981658936e-01 2.090449184179306030e-01
2.179374359548091888e-02 1.064381822943687439e-01 6.945442408323287964e-02 9.262423962354660034e-02 -1.466361582279205322e-01 -2.577041983604431152e-01 -2.358043640851974487e-01 -2.621234953403472900e-01 1.203786395490169525e-02 6.294403225183486938e-02 6.437021493911743164e-02 3.966932999901473522e-04 -1.163806468248367310e-01 -2.835333049297332764e-01 -1.305295974016189575e-01 -3.174323216080665588e-02 1.074992567300796509e-01 2.856003344058990479e-01 1.018374860286712646e-01 1.334887444972991943e-01 -1.702287048101425171e-01 3.697715699672698975e-03 -1.056902930140495300e-01 -1.303291618824005127e-01 -4.342543780803680420e-01 2.177090048789978027e-01 -1.860206425189971924e-01 1.977256834506988525e-01 5.355106666684150696e-02 5.967393890023231506e-02 3.829860985279083252e-01 3.306544944643974304e-02
-2.776858508586883545e-01 4.014347493648529053e-01 2.763977833092212677e-02 -2.355907559394836426e-01 -1.359934806823730469e-01 -4.258367791771888733e-02 -2.797353267669677734e-01 -3.592063486576080322e-02 5.250318441540002823e-03 -2.941863238811492920e-02 3.116248361766338348e-02 -1.104714050889015198e-01 -1.457404345273971558e-01 -1.570466607809066772e-01 -1.626376360654830933e-01 -7.044156640768051147e-02 1.849201619625091553e-01 2.311962544918060303e-01 6.455233669839799404e-04 1.300465166568756104e-01 -1.891347914934158325e-01 1.965955831110477448e-02 -9.896261245012283325e-02 -1.094518676400184631e-01 -4.278922975063323975e-01 5.587645620107650757e-02 -1.184507831931114197e-01 4.570835083723068237e-02 -1.608551740646362305e-01 1.509466767311096191e-01 3.046873807907104492e-01 8.899511396884918213e-02
3.832465782761573792e-02 4.066962748765945435e-02 2.871007919311523438e-01 -1.769241243600845337e-01 -1.105952709913253784e-01 -1.779759973287582397e-01 -2.579049468040466309e-01 -1.477157473564147949e-01 -2.106819152832031250e-01 3.495431970804929733e-03 -3.550570309162139893e-01 6.267043948173522949e-02 -8.086824789643287659e-03 3.677466213703155518e-01 -2.555093765258789062e-01 1.422075461596250534e-02 8.634504675865173340e-02 1.626344025135040283e-01 9.684461355209350586e-02 -6.166259944438934326e-02 1.215100008994340897e-02 3.771429657936096191e-01 3.718879818916320801e-02 1.970983669161796570e-02 -2.367863953113555908e-01 1.046505123376846313e-01 -2.557888627052307129e-01 1.098472997546195984e-01 1.681735217571258545e-01 3.105841763317584991e-02 -1.021714508533477783e-01 -1.678714342415332794e-02
1.823725998401641846e-01 -3.604554338380694389e-03 2.184994965791702271e-01 -1.074376627802848816e-01 2.526461482048034668e-01 4.199646413326263428e-02 -1.792998015880584717e-01 -3.516378113999962807e-03 3.602626174688339233e-02 6.254798173904418945e-02 -1.223144829273223877e-01 -1.846314407885074615e-02 -1.307692825794219971e-01 -7.653797417879104614e-02 -1.897307038307189941e-01 9.278338402509689331e-02 2.366355657577514648e-01 -3.167226612567901611e-01 2.350426018238067627e-01 -9.936500340700149536e-02 -6.918504089117050171e-02 8.945737779140472412e-02 3.872780827805399895e-03 -3.078543543815612793e-01 -2.903695702552795410e-01 2.540782392024993896e-01 1.627401858568191528e-01 3.899976015090942383e-01 1.411452442407608032e-01 -1.176362186670303345e-01 1.288870573043823242e-01 -1.215700209140777588e-01
-1.908285021781921387e-01 1.492763757705688477e-01 2.585310339927673340e-01 3.551601618528366089e-02 2.785229310393333435e-02 1.276608258485794067e-01 -3.422117829322814941e-01 2.298858389258384705e-02 1.735633122734725475e-03 8.859734982252120972e-02 1.277317404747009277e-01 -1.203525904566049576e-02 -1.716840565204620361e-01 5.383086390793323517e-03 1.124811023473739624e-01 -2.519701719284057617e-01 -5.429119989275932312e-02 -1.036618053913116455e-01 1.293387264013290405e-02 -9.625849127769470215e-02 -2.810124158859252930e-01 1.823354214429855347e-01 1.919784694910049438e-01 3.064926899969577789e-02 -4.638597369194030762e-01 1.101662311702966690e-02 -9.966993331909179688e-02 9.938997775316238403e-02 2.010068483650684357e-02 2.708160281181335449e-01 3.516760771162807941e-04 3.557415306568145752e-01
-1.614156365394592285e-01 1.224752962589263916e-01 2.478600144386291504e-01 -9.922607801854610443e-03 -1.179120019078254700e-01 -1.095313951373100281e-01 -6.722298264503479004e-02 -9.792351722717285156e-02 3.195042312145233154e-01 -1.487631052732467651e-01 -2.053934782743453979e-01 -4.678629711270332336e-02 -2.361169308423995972e-01 -9.935775399208068848e-02 -4.395363926887512207e-01 1.715427637100219727e-01 -1.163016706705093384e-01 -3.043334372341632843e-02 7.879652827978134155e-02 7.223106175661087036e-02 -1.087720915675163269e-01 -1.712387353181838989e-01 -5.699358507990837097e-02 -2.814158201217651367e-01 -3.217245042324066162e-01 2.774422764778137207e-01 -2.298144996166229248e-02 1.555345505475997925e-01 -1.577467173337936401e-01 -1.182248592376708984e-01 -8.198273181915283203e-02 1.773026213049888611e-02
-1.057860106229782104e-01 2.304852753877639771e-01 -2.556658983230590820e-01 -1.474557816982269287e-01 1.608131825923919678e-01 2.418066859245300293e-01 -7.332337647676467896e-02 -1.119182109832763672e-01 -1.300267428159713745e-01 -1.026528999209403992e-01 1.673275604844093323e-02 2.979688718914985657e-02 -3.937224149703979492e-01 2.331128120422363281e-01 -3.188043534755706787e-01 1.021754071116447449e-01 -2.838752418756484985e-02 -2.749819122254848480e-02 1.470904350280761719e-01 -2.304006516933441162e-01 8.184222131967544556e-02 -2.405009791254997253e-02 -5.457880347967147827e-02 -4.412184283137321472e-02 -4.171409904956817627e-01 1.923504322767257690e-01 -1.761898845434188843e-01 9.097848087549209595e-02 -1.095805987715721130e-01 1.845566630363464355e-01 9.704974293708801270e-02 -4.471891000866889954e-02
-2.250661402940750122e-01 -2.743528597056865692e-02 1.669159382581710815e-01 -7.809058576822280884e-02 7.075016386806964874e-03 -1.175545006990432739e-01 -1.729321926832199097e-01 -1.506253927946090698e-01 -6.723742932081222534e-02 -2.609549760818481445e-01 -3.449595347046852112e-02 2.534205019474029541e-01 -1.647440493106842041e-01 -1.845358610153198242e-01 -2.434158027172088623e-01 2.272093892097473145e-01 1.775835007429122925e-01 -2.193873971700668335e-01 2.269724011421203613e-01 -5.044477060437202454e-02 -2.397416085004806519e-01 -6.550434231758117676e-02 -1.285059899091720581e-01 -1.897082030773162842e-01 -3.156785964965820312e-01 3.071794509887695312e-01 -2.435851097106933594e-01 1.781928390264511108e-01 -6.023085862398147583e-02 -3.247927874326705933e-02 -1.338412147015333176e-02 1.063112728297710419e-02
5.976168438792228699e-02 -3.156947791576385498e-01 2.782222032546997070e-01 -5.925192311406135559e-02 2.832184135913848877e-01 1.498398780822753906e-01 -2.020117640495300293e-01 1.417755782604217529e-01 -1.716714054346084595e-01 5.708743352442979813e-03 1.059827767312526703e-02 7.616178691387176514e-02 -2.040748596191406250e-01 1.350235342979431152e-01 -6.018882151693105698e-03 -1.985715180635452271e-01 4.699379578232765198e-02 -1.439540684223175049e-01 2.417150437831878662e-01 -7.670349627733230591e-02 -2.127003520727157593e-01 2.164751291275024414e-01 1.670003123581409454e-02 -1.065948083996772766e-01 -3.197889029979705811e-01 2.528675198554992676e-01 -6.876383721828460693e-02 3.109216094017028809e-01 9.530117362737655640e-02 -6.310253590345382690e-02 1.892632544040679932e-01 -1.001706272363662720e-01
2.531730532646179199e-01 -5.175687372684478760e-02 -7.762783765792846680e-02 -2.095036208629608154e-02 -9.819851070642471313e-02 -1.855398155748844147e-02 -3.071064054965972900e-01 -8.978947997093200684e-02 9.454376995563507080e-02 -2.625766098499298096e-01 1.936210989952087402e-01 1.340490952134132385e-02 -4.893587529659271240e-02 -2.149924635887145996e-02 -2.489299774169921875e-01 -3.892176970839500427e-02 -2.365010529756546021e-01 3.361000865697860718e-02 1.742720454931259155e-01 -1.027716509997844696e-02 2.234672605991363525e-01 1.834933459758758545e-01 -2.275246381759643555e-01 -1.613933444023132324e-01 -2.432648688554763794e-01 2.715357542037963867e-01 -2.676444947719573975e-01 1.595361232757568359e-01 1.279116570949554443e-01 -2.540876865386962891e-01 5.928078293800354004e-02 2.628910541534423828e-01
3.701736330986022949e-01 1.030187606811523438e-01 -1.590419001877307892e-02 -8.488470315933227539e-02 -2.051194310188293457e-01 -1.058751810342073441e-02 -3.163181543350219727e-01 -6.594413518905639648e-02 5.125547945499420166e-02 7.686327397823333740e-02 -3.451257944107055664e-02 -5.773686990141868591e-02 6.377346068620681763e-02 1.704174578189849854e-01 -2.245724648237228394e-01 1.151132658123970032e-01 -1.702729165554046631e-01 -1.619868725538253784e-01 7.078967988491058350e-02 -2.606065869331359863e-01 -6.878671795129776001e-02 2.719846069812774658e-01 -1.714031398296356201e-01 6.504531204700469971e-02 -1.919329315423965454e-01 4.701119065284729004e-01 -2.985978033393621445e-03 1.030457615852355957e-01 -1.194152012467384338e-01 -1.891715228557586670e-01 2.887646853923797607e-02 1.691997945308685303e-01
-1.480767875909805298e-01 4.723092168569564819e-02 1.931454688310623169e-01 1.715889424085617065e-01 -9.247074835002422333e-03 -2.960075736045837402e-01 -2.995437085628509521e-01 8.952238410711288452e-02 -7.130604982376098633e-02 3.660158812999725342e-02 -2.431726083159446716e-03 -9.850376099348068237e-02 -4.363721609115600586e-02 4.666414856910705566e-02 -8.063582330942153931e-02 1.059455275535583496e-01 -3.797470331192016602e-01 7.393927872180938721e-02 2.256340831518173218e-01 9.593144059181213379e-03 1.525462418794631958e-01 -9.343200922012329102e-02 -1.325535625219345093e-01 -2.705128788948059082e-01 -1.896065771579742432e-01 3.386350572109222412e-01 -3.366745710372924805e-01 6.459307670593261719e-02 4.346138983964920044e-02 -1.430275104939937592e-02 1.480569243431091309e-01 2.648029327392578125e-01
-6.614254415035247803e-02 1.040159687399864197e-01 1.322619765996932983e-01 -8.405568450689315796e-02 -2.436756640672683716e-01 -1.781249046325683594e-01 -1.194051280617713928e-01 -1.703179627656936646e-01 1.359544396400451660e-01 -8.289908617734909058e-02 -7.944023609161376953e-02 -3.329518064856529236e-02 -6.211622357368469238e-01 -1.102390140295028687e-01 -1.560773998498916626e-01 1.091613098978996277e-01 1.922266930341720581e-02 -5.378501117229461670e-02 2.125588357448577881e-01 1.896027177572250366e-01 -1.334643661975860596e-01 1.541884616017341614e-03 -8.126175403594970703e-02 -1.271646916866302490e-01 -1.914306879043579102e-01 2.465332299470901489e-01 -1.155722215771675110e-01 3.315201699733734131e-01 1.246401015669107437e-02 1.227621803991496563e-03 8.387967944145202637e-02 7.724364101886749268e-02
6.931249797344207764e-02 2.797070741653442383e-01 1.692755520343780518e-01 -6.885090842843055725e-03 3.422302603721618652e-01 1.242431029677391052e-01 -1.570972651243209839e-01 -1.566803306341171265e-01 1.394299417734146118e-02 -5.247046425938606262e-02 4.127290099859237671e-03 -4.091520607471466064e-02 -3.235782086849212646e-01 -3.304877877235412598e-01 -1.097929477691650391e-01 1.413247361779212952e-02 -2.722980380058288574e-01 1.644725203514099121e-01 -1.238512899726629257e-02 1.838019788265228271e-01 -1.234963014721870422e-01 5.011611152440309525e-03 1.668568253517150879e-01 -6.017773598432540894e-02 -3.157410323619842529e-01 3.091891407966613770e-01 1.307964418083429337e-02 2.716115117073059082e-01 -1.548141837120056152e-01 -9.030500426888465881e-03 -3.646045690402388573e-03 2.201203629374504089e-02
2.853572666645050049e-01 1.133594736456871033e-01 2.037050276994705200e-01 1.425481736660003662e-01 -1.196325868368148804e-01 -2.379741966724395752e-01 -2.390755265951156616e-01 1.081102415919303894e-01 -2.241078615188598633e-01 -1.618390381336212158e-01 -4.900823533535003662e-02 -6.259967386722564697e-02 -3.420077264308929443e-01 2.910498380661010742e-01 -3.235774114727973938e-02 -2.581949345767498016e-02 -5.188331007957458496e-03 8.268643170595169067e-02 2.118470519781112671e-01 -1.406389921903610229e-01 -5.384520161896944046e-03 4.708866775035858154e-02 1.157689616084098816e-01 -2.423683702945709229e-01 -3.585983216762542725e-01 -6.128819659352302551e-02 -2.093443572521209717e-01 1.968284696340560913e-01 9.936537593603134155e-02 -1.042408868670463562e-01 1.901322156190872192e-01 -1.636420935392379761e-02
-4.750087857246398926e-02 6.283053010702133179e-02 2.161360085010528564e-01 1.927865445613861084e-01 -2.643158435821533203e-01 2.089215368032455444e-01 -3.410070836544036865e-01 -2.199168652296066284e-01 1.996420919895172119e-01 -1.485920231789350510e-02 1.361272335052490234e-01 -3.191112279891967773e-01 -1.356803923845291138e-01 -2.407267242670059204e-01 -2.690242826938629150e-01 -1.346217542886734009e-01 3.272701799869537354e-02 -1.974833458662033081e-01 9.696570225059986115e-03 3.258285671472549438e-02 -6.570834666490554810e-02 1.253319233655929565e-01 -1.597110629081726074e-01 -2.225026488304138184e-01 -2.086127698421478271e-01 5.443151667714118958e-02 -6.535781919956207275e-02 2.256501168012619019e-01 -4.628669470548629761e-03 -2.560844421386718750e-01 1.414196565747261047e-02 2.681041881442070007e-02
-6.554830819368362427e-02 2.449302971363067627e-01 -7.968966662883758545e-02 1.390409469604492188e-01 -2.536440640687942505e-02 8.841360360383987427e-02 -2.873335182666778564e-01 -1.277696788311004639e-01 -9.376022219657897949e-02 -7.164009660482406616e-02 1.271895915269851685e-01 1.616367995738983154e-01 2.015149407088756561e-02 -2.232908010482788086e-01 -1.168824359774589539e-01 1.760586798191070557e-01 -2.073879688978195190e-01 -8.330170065164566040e-02 -1.400985419750213623e-01 -1.586911082267761230e-01 -1.285519897937774658e-01 -7.648909813724458218e-04 -1.085308715701103210e-01 -2.052112072706222534e-01 -4.850926995277404785e-01 4.422337710857391357e-01 5.490832403302192688e-02 1.778928935527801514e-02 -1.130876764655113220e-01 2.220865897834300995e-02 1.696001589298248291e-01 1.004699990153312683e-01
3.637944115325808525e-03 7.423174381256103516e-02 -9.863193333148956299e-02 -4.816192388534545898e-02 2.185721248388290405e-01 -5.959460511803627014e-02 -2.403812259435653687e-01 1.700037419795989990e-01 9.726714342832565308e-02 -1.792255230247974396e-02 1.302300952374935150e-02 1.563845127820968628e-01 -4.954652395099401474e-04 -6.700044963508844376e-03 -5.991685390472412109e-01 5.088891088962554932e-02 1.201292127370834351e-01 3.830134123563766479e-02 1.111798658967018127e-01 -1.146410182118415833e-01 -2.828028425574302673e-02 2.683416008949279785e-01 1.262300610542297363e-01 -1.569392532110214233e-01 -2.054519355297088623e-01 2.302679568529129028e-01 -2.854014039039611816e-01 1.222164407372474670e-01 3.486282657831907272e-03 2.439336292445659637e-02 3.131583333015441895e-01 5.745245888829231262e-02
-9.485214203596115112e-02 7.820187509059906006e-02 2.217671461403369904e-02 9.380174428224563599e-02 -2.015758864581584930e-02 4.805143550038337708e-02 -4.460999667644500732e-01 -4.906539618968963623e-02 -2.466885298490524292e-01 1.910963840782642365e-02 -7.453672587871551514e-02 -2.113423496484756470e-02 1.522256284952163696e-01 2.445814758539199829e-01 1.869454607367515564e-02 -3.002683222293853760e-01 1.074430271983146667e-01 -2.361782938241958618e-01 2.505741715431213379e-01 1.427833735942840576e-01 2.599526010453701019e-02 1.866396665573120117e-01 1.129728555679321289e-01 -1.715779863297939301e-02 -2.101566493511199951e-01 1.517665535211563110e-01 -1.669269055128097534e-02 1.827448159456253052e-01 -1.858953088521957397e-01 8.725498616695404053e-02 1.755125075578689575e-01 3.972766697406768799e-01
4.206130504608154297e-01 2.333597466349601746e-02 1.065885126590728760e-01 -7.260996103286743164e-02 -2.890083491802215576e-01 1.068597733974456787e-01 -2.139355391263961792e-01 -1.329261809587478638e-01 -2.176579236984252930e-01 1.538880616426467896e-01 -1.294997781515121460e-01 -2.595726251602172852e-01 -2.548461258411407471e-01 1.531887352466583252e-01 -2.312453538179397583e-01 3.208752349019050598e-02 1.256023533642292023e-02 -1.653480082750320435e-01 -9.380301088094711304e-02 -2.012930214405059814e-01 -1.776506565511226654e-02 -8.165007084608078003e-02 -7.130035758018493652e-02 -8.927465230226516724e-02 -1.785900890827178955e-01 8.045396953821182251e-02 -1.019000038504600525e-01 1.638608127832412720e-01 -2.851847708225250244e-01 1.101283058524131775e-01 1.766579039394855499e-02 2.884071767330169678e-01
-1.697643548250198364e-01 -1.068982481956481934e-01 1.313222646713256836e-01 -2.038771361112594604e-01 3.459770977497100830e-01 -3.789323195815086365e-02 -3.642849922180175781e-01 -1.327267736196517944e-01 6.215004995465278625e-02 1.284918636083602905e-01 -1.182685419917106628e-01 2.995023969560861588e-03 -2.586585283279418945e-01 -2.476550191640853882e-01 -2.468418627977371216e-01 -1.985561549663543701e-01 6.873934715986251831e-02 -5.683173239231109619e-02 9.791830927133560181e-02 -9.239191561937332153e-02 9.537193179130554199e-02 -1.188023481518030167e-02 1.058618947863578796e-01 1.761800609529018402e-02 -3.785929083824157715e-01 8.969520777463912964e-02 -8.327174931764602661e-02 3.767568767070770264e-01 7.694491744041442871e-02 -6.809416413307189941e-02 -6.103947386145591736e-02 -7.175859808921813965e-02
2.922269403934478760e-01 -2.433295175433158875e-02 1.970007568597793579e-01 -1.636335849761962891e-01 -9.027427434921264648e-02 -1.378734260797500610e-01 -3.512830734252929688e-01 2.345182001590728760e-02 7.191532850265502930e-02 -5.482497811317443848e-02 -4.398293793201446533e-02 -1.138133034110069275e-01 2.582800574600696564e-02 1.699599772691726685e-01 -1.240537390112876892e-01 1.472452748566865921e-02 -4.634294658899307251e-02 -7.912440598011016846e-02 -6.540546566247940063e-02 -2.419122606515884399e-01 -3.405203297734260559e-02 2.055796831846237183e-01 -1.355223804712295532e-01 -1.896712183952331543e-02 -2.724827527999877930e-01 5.268621444702148438e-01 1.996672898530960083e-01 6.796972453594207764e-02 -9.968921542167663574e-02 -1.371565610170364380e-01 -5.242886766791343689e-02 2.606150507926940918e-01
3.072908222675323486e-01 -9.919839352369308472e-02 4.625939950346946716e-02 -1.916760057210922241e-01 -4.663911461830139160e-02 4.561854898929595947e-02 -3.418097794055938721e-01 -1.260761916637420654e-01 7.122059166431427002e-02 8.983762934803962708e-03 -2.359399199485778809e-01 -1.595677286386489868e-01 -4.889987036585807800e-02 1.241055801510810852e-01 -1.466069370508193970e-01 5.916859209537506104e-02 -7.078416645526885986e-02 -1.231652349233627319e-01 -7.723218202590942383e-02 -2.182653993368148804e-01 -5.252196919173002243e-03 2.121974527835845947e-01 -1.898054629564285278e-01 -4.184941574931144714e-02 -2.359096407890319824e-01 2.357258051633834839e-01 -4.590493068099021912e-02 2.995516359806060791e-01 -2.767940759658813477e-01 2.389863878488540649e-01 -2.470859326422214508e-02 3.110960423946380615e-01
3.070343099534511566e-02 5.421127192676067352e-03 3.152384757995605469e-01 -9.562525898218154907e-02 1.719307303428649902e-01 6.107873097062110901e-02 -2.952538728713989258e-01 -6.056139245629310608e-02 -1.137983947992324829e-01 1.762164682149887085e-01 1.158377155661582947e-01 2.809524238109588623e-01 -4.095924273133277893e-02 -2.427266165614128113e-02 -1.151636540889739990e-01 4.121223092079162598e-02 1.300173103809356689e-01 -2.428579516708850861e-02 2.617559134960174561e-01 -2.849668450653553009e-02 -1.357498764991760254e-01 -1.641111448407173157e-02 3.993402048945426941e-02 -1.130944490432739258e-01 -1.475892364978790283e-01 4.029177427291870117e-01 2.133560478687286377e-01 4.090804457664489746e-01 2.473345547914505005e-01 6.388359516859054565e-02 1.737948358058929443e-01 2.083699032664299011e-02
6.700064986944198608e-02 -1.398253999650478363e-02 1.484550684690475464e-01 -2.705135345458984375e-01 1.964238137006759644e-01 2.612943574786186218e-02 -2.359137833118438721e-01 -1.630475521087646484e-01 3.553489968180656433e-02 -9.307294338941574097e-02 1.248043477535247803e-01 -5.272675678133964539e-02 -2.356745451688766479e-01 3.716584667563438416e-02 -1.934252381324768066e-01 2.264968156814575195e-01 1.670572012662887573e-01 -1.152590066194534302e-01 3.068903684616088867e-01 -2.058050334453582764e-01 -4.804200306534767151e-02 9.400817751884460449e-02 -2.002875320613384247e-02 -2.022827118635177612e-01 -2.702853679656982422e-01 -2.677391096949577332e-02 1.745097786188125610e-01 4.756120443344116211e-01 1.002559736371040344e-01 -1.097728405147790909e-02 -1.055899336934089661e-01 1.507551670074462891e-01
-1.726520359516143799e-01 2.234086990356445312e-01 1.394809037446975708e-01 1.453920900821685791e-01 1.385986357927322388e-01 5.842290818691253662e-02 -2.424201965332031250e-01 -1.535311043262481689e-01 -1.021599248051643372e-01 -7.277365773916244507e-02 -1.402652412652969360e-01 1.261186320334672928e-02 -2.442099601030349731e-01 1.444095047190785408e-03 -3.722629547119140625e-01 3.842080831527709961e-01 -2.707783579826354980e-01 -1.121191456913948059e-01 3.484730124473571777e-01 8.973628282546997070e-02 1.340290438383817673e-02 2.943907082080841064e-01 -5.103393644094467163e-02 -7.411852478981018066e-02 -5.242617428302764893e-02 7.720353454351425171e-02 2.383589744567871094e-02 6.583993136882781982e-02 -1.923912316560745239e-01 -8.600464463233947754e-02 1.566057950258255005e-01 -2.126368880271911621e-02
-9.896285086870193481e-02 1.172133609652519226e-01 6.427777465432882309e-03 5.619213357567787170e-02 7.949281483888626099e-02 2.144196927547454834e-01 -2.129091471433639526e-01 -1.721393615007400513e-01 -1.047029346227645874e-01 -3.512705266475677490e-01 -1.262030005455017090e-01 -2.319511026144027710e-01 1.141268573701381683e-02 -2.943179383873939514e-02 2.817803760990500450e-03 5.308578163385391235e-02 5.340609326958656311e-02 1.866504177451133728e-02 3.618841469287872314e-01 -1.219807863235473633e-01 -3.954826295375823975e-01 2.531976997852325439e-01 1.315265148878097534e-01 1.637349277734756470e-02 -1.965170502662658691e-01 1.708536446094512939e-01 -7.086142152547836304e-02 1.355298459529876709e-01 -2.342187762260437012e-01 -1.677935123443603516e-01 9.649660438299179077e-03 2.769078612327575684e-01
3.145972192287445068e-01 1.079406738281250000e-01 2.193005941808223724e-02 -1.955603361129760742e-01 -1.069741919636726379e-01 4.898753389716148376e-02 -1.461888998746871948e-01 7.233801484107971191e-02 -4.296292550861835480e-03 -2.002586126327514648e-01 -6.955789029598236084e-02 -7.647277414798736572e-02 -3.263070713728666306e-03 -1.872283220291137695e-01 9.456596523523330688e-02 4.496182128787040710e-02 -9.227206557989120483e-02 2.241282537579536438e-02 2.432413101196289062e-01 1.615470945835113525e-01 -1.531941592693328857e-01 -5.491334199905395508e-02 5.037232860922813416e-02 -1.963866800069808960e-01 -3.526569306850433350e-01 2.385631054639816284e-01 -4.385735392570495605e-01 2.607880532741546631e-01 -2.620489299297332764e-01 -6.562685221433639526e-02 1.738170534372329712e-01 8.168939501047134399e-02
1.953545510768890381e-01 1.201280355453491211e-01 1.402549594640731812e-01 -2.449382543563842773e-01 -5.344958975911140442e-02 1.314627677202224731e-01 -9.487647563219070435e-02 1.078846454620361328e-01 -7.908789813518524170e-02 1.027605310082435608e-01 -1.184852942824363708e-01 -1.140770614147186279e-01 -5.993711203336715698e-02 3.056240975856781006e-01 -1.526660174131393433e-01 3.518807590007781982e-01 -3.100652396678924561e-01 -1.184925809502601624e-01 -4.137080535292625427e-02 -2.444727569818496704e-01 1.059793382883071899e-01 2.711326479911804199e-01 6.144134327769279480e-02 -1.044037938117980957e-01 -3.474329710006713867e-01 2.440362274646759033e-01 -9.833897650241851807e-02 1.186242476105690002e-01 -2.093443721532821655e-01 -1.652992516756057739e-02 4.479239135980606079e-02 1.333332955837249756e-01
-8.782098442316055298e-02 2.259501218795776367e-01 1.584315598011016846e-01 9.462017565965652466e-02 -1.126124635338783264e-01 6.814128905534744263e-02 -4.677886664867401123e-01 1.520772557705640793e-02 -2.043977677822113037e-01 -3.400011733174324036e-02 -2.263600081205368042e-01 1.413166522979736328e-01 -4.469917039386928082e-04 6.256369501352310181e-02 -1.871763169765472412e-01 1.581403464078903198e-01 -2.071488462388515472e-02 -6.988722831010818481e-02 8.025292307138442993e-02 -2.149195075035095215e-01 -3.983052670955657959e-01 2.375570833683013916e-01 2.175485901534557343e-02 1.108622550964355469e-01 -1.342706978321075439e-01 -2.033095210790634155e-01 -2.997784316539764404e-01 2.636891417205333710e-02 1.319458475336432457e-03 3.349910303950309753e-02 1.052381992340087891e-01 2.116213887929916382e-01
2.668286561965942383e-01 4.914946109056472778e-02 6.941530108451843262e-02 1.706495299004018307e-03 -8.846097439527511597e-02 1.254140585660934448e-01 -2.110701054334640503e-01 -1.457594186067581177e-01 -2.183791249990463257e-01 1.419923156499862671e-01 7.282100617885589600e-02 -1.731655150651931763e-01 -1.844329982995986938e-01 7.442650943994522095e-02 -1.835768222808837891e-01 -6.362388283014297485e-02 -1.899982094764709473e-01 -2.575567066669464111e-01 -5.495145544409751892e-02 1.716001778841018677e-01 -2.492638491094112396e-02 5.285041779279708862e-02 2.661399841308593750e-01 -2.043036818504333496e-01 -4.796197414398193359e-01 2.850042879581451416e-01 1.590120196342468262e-01 -1.090057119727134705e-01 2.110536992549896240e-01 9.712554514408111572e-03 -1.412333920598030090e-02 -8.728247135877609253e-02
-2.261542081832885742e-01 3.404304385185241699e-01 2.871704474091529846e-02 -2.355219274759292603e-01 -2.293792515993118286e-01 1.468879282474517822e-01 -8.484784513711929321e-02 -1.829043217003345490e-02 5.674180015921592712e-02 -1.123689338564872742e-01 -2.457070797681808472e-01 -8.558209985494613647e-02 -2.936279475688934326e-01 -1.528972480446100235e-02 -1.763484477996826172e-01 -5.201990716159343719e-03 1.017359644174575806e-02 6.964774429798126221e-02 -9.563674777746200562e-02 2.656035067047923803e-04 1.828726753592491150e-02 1.808628626167774200e-02 1.961441934108734131e-01 -1.123320125043392181e-02 -3.235327601432800293e-01 3.036566078662872314e-01 6.494960933923721313e-02 3.774752318859100342e-01 -6.073392555117607117e-02 -2.431231290102005005e-01 1.768497191369533539e-02 1.837493777275085449e-01
-4.513923823833465576e-02 1.893100291490554810e-01 -1.345057785511016846e-01 -9.278629906475543976e-03 -3.359461203217506409e-02 -1.005424838513135910e-02 -4.823846817016601562e-01 -1.447993963956832886e-01 -2.762189507484436035e-01 -8.446717262268066406e-02 1.581042073667049408e-02 1.096502039581537247e-02 1.078622043132781982e-01 1.918250173330307007e-01 6.751617416739463806e-03 -1.532772183418273926e-01 2.685732245445251465e-01 -1.769893616437911987e-01 1.646414995193481445e-01 -5.469139199703931808e-03 -1.279148310422897339e-01 3.176164329051971436e-01 6.330658495426177979e-02 -1.580249369144439697e-01 -1.858063340187072754e-01 1.619195640087127686e-01 -6.492052972316741943e-02 6.335413455963134766e-02 1.523048896342515945e-02 -8.621127903461456299e-02 2.748036682605743408e-01 3.229786157608032227e-01
2.324424125254154205e-02 2.964664101600646973e-01 5.944979190826416016e-02 -2.324788719415664673e-01 -2.345443218946456909e-01 -1.904903948307037354e-01 -7.143416255712509155e-02 -6.336340308189392090e-02 9.315077960491180420e-02 4.121839255094528198e-02 -3.533688560128211975e-02 -6.874680519104003906e-02 4.761256277561187744e-02 -2.507570385932922363e-01 -2.579666972160339355e-01 7.161909341812133789e-02 -1.260282546281814575e-01 2.388292700052261353e-01 2.331396639347076416e-01 -1.079248562455177307e-01 -1.322115808725357056e-01 1.304982900619506836e-01 -1.325877457857131958e-01 -1.995387226343154907e-01 -3.082098662853240967e-01 2.170689254999160767e-01 -1.394895911216735840e-01 1.919232904911041260e-01 -1.743506342172622681e-01 2.489059790968894958e-02 3.297829031944274902e-01 1.771736592054367065e-01
1.137547641992568970e-01 8.506896905601024628e-03 1.434961706399917603e-01 -1.675710678100585938e-01 6.379638612270355225e-02 2.126553952693939209e-01 -1.715700775384902954e-01 -1.083757728338241577e-01 -1.921594738960266113e-01 -1.811715811491012573e-01 -1.574074178934097290e-01 -6.263222545385360718e-02 -2.606551907956600189e-02 1.516972184181213379e-01 -6.685121357440948486e-02 1.966734230518341064e-01 -5.466320365667343140e-02 8.921477198600769043e-02 2.067574858665466309e-01 -4.073864817619323730e-01 -4.886472225189208984e-02 2.359248250722885132e-01 3.249309957027435303e-02 8.691713213920593262e-02 -4.591035246849060059e-01 5.634177103638648987e-02 2.089828103780746460e-01 7.082480937242507935e-02 -1.669613122940063477e-01 -3.474918752908706665e-02 1.807943684980273247e-03 3.232763409614562988e-01
1.517698615789413452e-01 -1.439498215913772583e-01 1.815792731940746307e-02 -3.127889707684516907e-02 1.883024163544178009e-02 1.335970759391784668e-01 -3.950727581977844238e-01 -7.699729502201080322e-02 -4.070041477680206299e-01 2.108278572559356689e-01 -2.263070791959762573e-01 -1.707856804132461548e-01 -1.909876018762588501e-01 8.508829027414321899e-02 -1.342009305953979492e-01 -1.048894152045249939e-01 -1.627889573574066162e-01 2.303570508956909180e-01 -5.609107390046119690e-02 -2.808798570185899734e-03 -2.094845026731491089e-01 1.490811724215745926e-02 -1.626893132925033569e-01 -2.490365058183670044e-01 -2.714955508708953857e-01 2.422205060720443726e-01 1.485602464526891708e-02 -4.963241517543792725e-02 -1.983850821852684021e-02 9.581027179956436157e-02 2.192298918962478638e-01 5.915919691324234009e-02
9.013112634420394897e-02 -1.186679899692535400e-01 2.140811681747436523e-01 2.687639296054840088e-01 3.536848127841949463e-01 -6.739690899848937988e-02 -1.499537825584411621e-01 -2.013818025588989258e-01 -2.273936122655868530e-01 -2.254213988780975342e-01 -1.995033174753189087e-01 7.240169495344161987e-02 1.162824500352144241e-02 3.081109002232551575e-02 -2.269213646650314331e-01 2.738536894321441650e-01 -4.535708203911781311e-02 -6.253658980131149292e-02 1.021280661225318909e-01 -9.919087588787078857e-02 -9.703832864761352539e-02 -8.176683634519577026e-02 3.678546845912933350e-02 -8.974011987447738647e-02 -5.237985253334045410e-01 1.027248054742813110e-01 2.767500467598438263e-02 1.095945015549659729e-01 9.531365334987640381e-02 -1.249263249337673187e-02 6.520989537239074707e-02 1.702364385128021240e-01
8.934724330902099609e-02 6.670445203781127930e-02 2.918957769870758057e-01 4.663433507084846497e-02 9.295761585235595703e-02 -2.476043812930583954e-02 -3.737177550792694092e-01 2.483065873384475708e-01 -1.652562320232391357e-01 -2.892948091030120850e-01 4.940798878669738770e-02 -6.992712616920471191e-02 -9.689981490373611450e-02 1.521030515432357788e-01 -1.260834187269210815e-01 1.129725873470306396e-01 -1.067795827984809875e-01 4.079248383641242981e-02 -1.277803480625152588e-01 -1.687425225973129272e-01 2.311500906944274902e-01 1.912947893142700195e-01 -1.322075426578521729e-01 -1.290482431650161743e-01 -4.582414925098419189e-01 5.439720302820205688e-02 -1.014686673879623413e-01 1.602393388748168945e-01 -2.177406996488571167e-01 -3.556332364678382874e-02 -9.716164320707321167e-02 -1.450526863336563110e-01
3.817320764064788818e-01 -1.780665814876556396e-01 1.927473843097686768e-01 -5.742823705077171326e-02 -9.261579066514968872e-02 7.999201118946075439e-02 -9.980046749114990234e-02 -3.419432938098907471e-01 -5.736232176423072815e-02 -4.784266650676727295e-02 3.196596354246139526e-02 -1.036952883005142212e-01 -1.271921116858720779e-02 5.138975754380226135e-02 -2.933546202257275581e-03 -2.641489207744598389e-01 -7.317976653575897217e-02 -4.930812492966651917e-02 6.124741211533546448e-02 -4.077520594000816345e-02 -2.083163559436798096e-01 -1.516304463148117065e-01 7.288551330566406250e-02 -1.429295837879180908e-01 -4.529549181461334229e-01 3.390480577945709229e-01 1.422216463834047318e-02 1.684631854295730591e-01 -2.220026105642318726e-01 7.000615447759628296e-02 -1.922825425863265991e-01 7.162563502788543701e-02
-1.657205075025558472e-01 1.136708408594131470e-01 2.992530763149261475e-01 1.079912781715393066e-01 2.763522975146770477e-02 6.452734023332595825e-02 -2.391324788331985474e-01 -2.198908030986785889e-01 -1.887381523847579956e-01 8.578997850418090820e-02 -1.554400473833084106e-01 2.205136716365814209e-01 -2.269912958145141602e-01 -9.384352713823318481e-03 -3.517962396144866943e-01 2.802938818931579590e-01 -1.017517000436782837e-01 -1.661667972803115845e-01 2.381582856178283691e-01 8.768885582685470581e-02 1.231333464384078979e-01 2.449258267879486084e-01 -1.161793768405914307e-01 4.381802305579185486e-02 -2.635470628738403320e-01 5.927738547325134277e-02 4.577824100852012634e-02 3.807903453707695007e-02 -1.788777858018875122e-01 -6.143262237310409546e-02 9.409212321043014526e-02 -2.532713413238525391e-01
-4.066387191414833069e-02 -1.179282814264297485e-01 5.671073868870735168e-02 1.245163902640342712e-01 1.386655028909444809e-02 1.469990015029907227e-01 -4.712027609348297119e-01 -5.416855216026306152e-02 2.005239576101303101e-02 -2.011776715517044067e-02 4.213070496916770935e-02 -3.748033046722412109e-01 2.292158897034823895e-04 7.460284233093261719e-02 -2.557214498519897461e-01 1.644407808780670166e-01 -2.560189226642251015e-03 1.471170037984848022e-01 2.194678336381912231e-01 -1.760716438293457031e-01 -6.976898014545440674e-02 1.173303127288818359e-01 9.181752055883407593e-02 2.844665199518203735e-02 -1.410822272300720215e-01 -1.362296342849731445e-01 -2.489132285118103027e-01 4.699364900588989258e-01 1.468542031943798065e-04 -4.129701107740402222e-02 1.289533674716949463e-01 -9.801018238067626953e-02
-7.667699456214904785e-02 1.616137176752090454e-01 1.898294985294342041e-01 1.982735283672809601e-02 -1.465764939785003662e-01 -9.487400203943252563e-02 -3.830720186233520508e-01 -1.137143895030021667e-01 -5.363701283931732178e-02 -3.656137362122535706e-02 1.237757652997970581e-01 1.660868227481842041e-01 -1.212669461965560913e-01 -2.367934435606002808e-01 -3.893714770674705505e-02 -1.161571964621543884e-01 -2.053517699241638184e-01 -1.341506838798522949e-01 -1.038576364517211914e-01 7.890355587005615234e-02 -2.866090238094329834e-01 3.832383826375007629e-02 1.627488993108272552e-02 -1.917301863431930542e-01 -4.816474914550781250e-01 2.032228112220764160e-01 5.569275468587875366e-02 2.877966687083244324e-02 2.743541300296783447e-01 1.199027076363563538e-01 2.026806920766830444e-01 5.245242267847061157e-02
1.666018664836883545e-01 2.271517962217330933e-01 5.866220965981483459e-02 -1.446653008460998535e-01 -2.452543377876281738e-01 -4.062011092901229858e-02 -2.117304652929306030e-01 1.070607528090476990e-01 -2.730101644992828369e-01 5.226370692253112793e-02 -8.473304659128189087e-02 -1.197293996810913086e-01 -3.364303112030029297e-01 -2.728871107101440430e-01 -1.898453198373317719e-02 -2.038501203060150146e-01 1.385500580072402954e-01 -4.194927215576171875e-02 6.751560419797897339e-02 6.821868568658828735e-02 -8.190525323152542114e-02 9.755660593509674072e-02 1.455296277999877930e-01 -1.095162853598594666e-01 -1.437405496835708618e-01 3.318825960159301758e-01 2.341517433524131775e-02 1.643770486116409302e-01 -1.616829782724380493e-01 -4.145571887493133545e-01 1.171978116035461426e-01 1.264878734946250916e-02
2.324296534061431885e-01 3.721944242715835571e-02 1.363160163164138794e-01 2.514827996492385864e-02 1.432487666606903076e-01 -2.200021147727966309e-01 -5.235220193862915039e-01 -2.481523454189300537e-01 -1.081558763980865479e-01 -2.038893699645996094e-01 5.743358284235000610e-02 -1.565656810998916626e-01 -1.830599009990692139e-01 -8.622010052204132080e-02 5.797702819108963013e-02 2.171076536178588867e-01 -1.559884250164031982e-01 2.079575061798095703e-01 2.019932717084884644e-01 1.410127729177474976e-01 6.233936175704002380e-02 2.152555063366889954e-02 -2.436179481446743011e-02 4.293976817280054092e-03 -3.310919702053070068e-01 8.409575559198856354e-03 -6.924497336149215698e-02 1.245676279067993164e-01 1.492410153150558472e-01 -2.432029992341995239e-01 5.782200768589973450e-02 1.686057075858116150e-02
-2.307479269802570343e-02 1.226054951548576355e-01 4.133691787719726562e-01 2.878186702728271484e-01 -5.564771965146064758e-02 2.111707329750061035e-01 6.472703069448471069e-02 -8.226272463798522949e-02 -4.614145308732986450e-02 -5.618569999933242798e-02 -1.284466683864593506e-01 3.199627399444580078e-01 -1.315419971942901611e-01 -1.191518735140562057e-02 -2.562229931354522705e-01 1.158227492123842239e-02 -1.501171290874481201e-01 7.210310432128608227e-04 3.822445869445800781e-01 -1.402332484722137451e-01 8.162355050444602966e-03 1.526281982660293579e-01 1.646470129489898682e-01 -3.084103167057037354e-01 -2.714597582817077637e-01 2.037099897861480713e-01 -7.507532089948654175e-02 1.659436523914337158e-02 4.180381074547767639e-02 7.081637531518936157e-02 5.384221300482749939e-02 4.939786624163389206e-03
1.648669093847274780e-01 -4.034420847892761230e-02 8.947406895458698273e-03 -1.892068833112716675e-01 4.173006117343902588e-02 1.754044145345687866e-01 -2.976336777210235596e-01 -3.303935527801513672e-01 1.171965077519416809e-01 -1.058596819639205933e-01 -2.647194266319274902e-02 6.611251831054687500e-02 4.058873746544122696e-03 -2.117332369089126587e-01 -1.243962943553924561e-01 1.670019626617431641e-01 4.425915423780679703e-03 -3.016734728589653969e-03 1.478045582771301270e-01 -8.515142649412155151e-02 2.555924355983734131e-01 -2.653638133779168129e-03 2.297484129667282104e-02 -1.405296325683593750e-01 -1.621194183826446533e-01 1.157327964901924133e-01 -3.943897187709808350e-01 2.488854676485061646e-01 -2.765961587429046631e-01 -1.074626594781875610e-01 3.347963988780975342e-01 1.216181963682174683e-01
-2.696787193417549133e-02 4.082139432430267334e-01 -1.525893211364746094e-01 -6.355065107345581055e-02 1.112972274422645569e-01 2.753205224871635437e-02 -1.085439696907997131e-01 -1.011185199022293091e-01 -1.427625715732574463e-01 -2.162465900182723999e-01 -5.844753608107566833e-02 -4.968139529228210449e-02 -3.171789944171905518e-01 2.092589884996414185e-01 -3.062092065811157227e-01 -8.108590543270111084e-02 -4.611480608582496643e-02 9.546496719121932983e-02 1.689215302467346191e-01 -1.896522641181945801e-01 1.078316569328308105e-01 -1.217073276638984680e-01 -6.839053332805633545e-02 1.662468612194061279e-01 -4.228246510028839111e-01 2.008920013904571533e-01 -1.569594144821166992e-01 2.200594991445541382e-01 -1.360493749380111694e-01 7.473758608102798462e-02 3.633265569806098938e-02 -1.694140024483203888e-02
-2.754147350788116455e-02 1.717527955770492554e-01 3.264759778976440430e-01 -3.567154332995414734e-02 3.674941882491111755e-02 1.080895289778709412e-01 -9.232680499553680420e-02 -1.154357567429542542e-01 8.340921252965927124e-02 -7.738801836967468262e-02 -8.183258771896362305e-02 -5.784704908728599548e-02 -6.024564057588577271e-02 -1.124847680330276489e-01 -9.271308034658432007e-02 8.034504204988479614e-02 9.731659665703773499e-03 1.079204231500625610e-01 -1.504713743925094604e-01 3.290277719497680664e-01 -2.462017238140106201e-01 -1.708294637501239777e-02 8.272795937955379486e-03 -9.908921271562576294e-02 -3.630093634128570557e-01 5.907992720603942871e-01 -2.280929237604141235e-01 1.352350264787673950e-01 2.237615175545215607e-03 1.079382840543985367e-02 -1.878873258829116821e-02 8.736208826303482056e-02
7.158080488443374634e-02 -9.507862478494644165e-02 -2.952018054202198982e-03 -1.863273829221725464e-01 -1.482790149748325348e-02 -1.032070294022560120e-01 -2.090304195880889893e-01 -8.497506380081176758e-02 -8.303824812173843384e-02 -2.174637615680694580e-01 -4.061027616262435913e-02 1.348601430654525757e-01 -4.003771394491195679e-02 -4.875356703996658325e-02 -1.850685477256774902e-01 6.338404864072799683e-02 -1.129228621721267700e-01 -3.072095811367034912e-01 4.338633716106414795e-01 1.069344505667686462e-01 2.022392675280570984e-02 1.696054041385650635e-01 1.840716898441314697e-01 -9.450694918632507324e-02 -3.535134792327880859e-01 3.146375715732574463e-01 -1.793493330478668213e-01 2.788735926151275635e-01 5.840001255273818970e-02 1.784196197986602783e-01 -4.664866253733634949e-02 -1.514511555433273315e-01
9.139396995306015015e-02 -4.156989231705665588e-02 1.392338573932647705e-01 -1.454998701810836792e-01 4.653570428490638733e-02 2.840200960636138916e-01 -2.604897916316986084e-01 -3.795005753636360168e-02 -4.615191742777824402e-02 -2.196968644857406616e-01 -8.036379516124725342e-02 5.836891382932662964e-02 -2.852107584476470947e-02 7.064935564994812012e-02 -1.452425122261047363e-01 6.883836537599563599e-02 1.900816261768341064e-01 -1.415923684835433960e-01 1.700180023908615112e-01 -3.393763899803161621e-01 -1.198710575699806213e-01 3.353609740734100342e-01 7.315973937511444092e-02 6.662881374359130859e-02 -1.809051632881164551e-01 2.078901380300521851e-01 -2.685388624668121338e-01 5.074032396078109741e-02 -4.671617969870567322e-02 2.955215871334075928e-01 3.540737032890319824e-01 5.410991981625556946e-02
2.450993806123733521e-01 1.684285551309585571e-01 2.260670363903045654e-01 1.264880299568176270e-01 -9.357211180031299591e-03 4.690528288483619690e-02 -5.168275237083435059e-01 -5.599296465516090393e-02 1.062517687678337097e-01 -1.719485819339752197e-01 -2.512184903025627136e-02 -5.344545096158981323e-02 -1.925567686557769775e-01 4.080012068152427673e-02 -2.309107929468154907e-01 -2.460187375545501709e-01 -2.424385249614715576e-01 -8.007902652025222778e-02 -3.893623873591423035e-02 4.120503738522529602e-02 2.844910919666290283e-01 2.125725299119949341e-01 -8.577303588390350342e-02 -7.854779809713363647e-02 -6.954736262559890747e-02 2.188058793544769287e-01 -2.325202822685241699e-01 1.044458672404289246e-01 -2.113595157861709595e-01 3.825226053595542908e-02 1.596707105636596680e-02 -5.345439538359642029e-02
1.465033739805221558e-01 -8.874925225973129272e-02 6.635582447052001953e-02 7.559008151292800903e-02 1.062095817178487778e-02 7.276291400194168091e-02 -5.062446594238281250e-01 -5.474686250090599060e-02 1.744107715785503387e-02 -7.111238688230514526e-02 2.767162621021270752e-01 -1.986607611179351807e-01 -1.558551490306854248e-01 1.098327897489070892e-02 -1.982396692037582397e-01 -9.565988183021545410e-02 -1.211176663637161255e-01 5.125843361020088196e-02 3.895141929388046265e-02 1.081195771694183350e-01 -2.634847462177276611e-01 -1.335146725177764893e-01 -2.748914361000061035e-01 -3.156044781208038330e-01 -2.599034905433654785e-01 1.685202419757843018e-01 -2.402485460042953491e-01 2.125382423400878906e-01 8.484926819801330566e-02 -4.695716127753257751e-02 2.047254890203475952e-02 2.200536895543336868e-03
4.014688730239868164e-02 1.525764912366867065e-01 1.367080658674240112e-01 -8.081368356943130493e-02 -2.359274961054325104e-02 1.488874405622482300e-01 -4.417554736137390137e-01 -2.962057292461395264e-01 -1.223175451159477234e-01 -2.535950243473052979e-01 -2.060884684324264526e-01 3.604171797633171082e-03 -7.399503886699676514e-02 -1.508456002920866013e-02 -2.446329742670059204e-01 5.850077420473098755e-02 -5.984520912170410156e-02 1.409098207950592041e-01 3.119249343872070312e-01 -2.137998342514038086e-01 -3.188996613025665283e-01 2.860306017100811005e-02 -1.392278168350458145e-02 9.396492689847946167e-02 2.933467738330364227e-02 4.109811410307884216e-02 -8.592233061790466309e-02 8.923467993736267090e-02 -2.020405083894729614e-01 -8.169277012348175049e-02 1.156984046101570129e-01 3.111154139041900635e-01
-1.846149414777755737e-01 -4.159149155020713806e-02 3.866729512810707092e-02 -1.061802133917808533e-01 9.329272061586380005e-02 1.137168183922767639e-01 -4.617243409156799316e-01 6.138583272695541382e-02 -8.518357761204242706e-03 3.843570947647094727e-01 -4.272380098700523376e-02 3.302735462784767151e-02 -5.410694703459739685e-02 1.253553181886672974e-01 -7.272394746541976929e-02 -2.401336282491683960e-01 2.964731073006987572e-03 -2.531968653202056885e-01 2.119457274675369263e-01 -1.231594532728195190e-01 -1.776563674211502075e-01 1.345785558223724365e-01 9.295693039894104004e-02 -1.362052261829376221e-01 -3.041349947452545166e-01 1.877739727497100830e-01 -1.164504960179328918e-01 8.736938983201980591e-02 -7.558021694421768188e-02 1.437550187110900879e-01 -8.954084664583206177e-02 3.099878728389739990e-01
2.483825087547302246e-01 1.858834028244018555e-01 1.512883007526397705e-01 1.559770852327346802e-02 5.939361453056335449e-02 1.983701139688491821e-01 -1.632436364889144897e-01 -6.405559927225112915e-02 -9.394692629575729370e-02 7.945688441395759583e-03 -7.604824751615524292e-02 1.500138640403747559e-01 4.360074177384376526e-02 -1.399877369403839111e-01 1.311143487691879272e-01 -5.916669219732284546e-02 -8.558771759271621704e-02 1.437921673059463501e-01 2.164952605962753296e-01 -3.233827278017997742e-02 -2.172936648130416870e-01 -1.175830438733100891e-01 1.510728616267442703e-02 -2.890643477439880371e-01 -3.222934603691101074e-01 1.527693122625350952e-01 -2.458820343017578125e-01 4.053885638713836670e-01 -3.711286783218383789e-01 1.212237775325775146e-01 4.600839689373970032e-02 -1.795485801994800568e-02
-1.572113633155822754e-01 2.658556401729583740e-01 4.213118553161621094e-02 -2.482544034719467163e-01 5.731840059161186218e-02 -7.158359885215759277e-02 -7.358441501855850220e-02 -2.263706177473068237e-01 1.502956897020339966e-01 1.665699481964111328e-01 -1.570799350738525391e-01 -5.244183167815208435e-02 -2.189550399780273438e-01 -8.146382123231887817e-02 -2.631657421588897705e-01 6.604573130607604980e-02 2.533460222184658051e-02 1.224115937948226929e-01 -2.168095260858535767e-01 1.204528138041496277e-01 -7.911638915538787842e-02 6.386728584766387939e-02 1.157501786947250366e-01 -1.932227462530136108e-01 -3.116439282894134521e-01 3.790479898452758789e-01 2.953590592369437218e-03 1.530363559722900391e-01 -1.727007329463958740e-01 -1.531853377819061279e-01 2.328484803438186646e-01 2.454109638929367065e-01
8.837841451168060303e-02 2.212601155042648315e-01 -1.095380634069442749e-02 1.169897317886352539e-01 2.488327622413635254e-01 1.936278790235519409e-01 -6.445629149675369263e-02 -7.382377237081527710e-02 -6.457566469907760620e-02 1.156259998679161072e-01 1.020627543330192566e-01 1.133577004075050354e-01 -2.927186787128448486e-01 -1.118291690945625305e-01 8.361614309251308441e-03 -2.759262174367904663e-02 -5.873737856745719910e-02 1.629862934350967407e-01 -1.161362975835800171e-01 7.189430296421051025e-02 6.883189827203750610e-02 3.668528199195861816e-01 -2.631108276546001434e-03 8.601267635822296143e-02 -3.647601306438446045e-01 2.855570018291473389e-01 -1.568502634763717651e-01 4.382040202617645264e-01 -1.619096994400024414e-01 7.786836940795183182e-03 1.091400310397148132e-01 1.256416738033294678e-01
-1.488596200942993164e-01 1.503233313560485840e-01 2.269714027643203735e-01 -1.332084238529205322e-01 -2.258116900920867920e-01 -2.486666440963745117e-01 -8.656121790409088135e-02 -1.629975885152816772e-01 -1.448846310377120972e-01 -4.305807128548622131e-02 -1.176160499453544617e-01 -1.137204915285110474e-01 -1.504607349634170532e-01 -3.128658607602119446e-02 1.226392667740583420e-02 9.259874001145362854e-03 2.057403028011322021e-01 2.055428624153137207e-01 1.698935218155384064e-02 1.583625227212905884e-01 -2.458397150039672852e-01 1.318955123424530029e-01 1.067055016756057739e-01 -1.293953061103820801e-01 -3.431557416915893555e-01 2.787441015243530273e-01 -1.635396480560302734e-01 1.143625825643539429e-01 -1.455795019865036011e-02 -1.132266670465469360e-01 3.950996696949005127e-01 2.128614336252212524e-01
9.153407067060470581e-02 -4.384655877947807312e-02 3.439975380897521973e-01 -1.282022595405578613e-01 2.818269133567810059e-01 -9.987783432006835938e-02 -2.673039138317108154e-01 -8.500295877456665039e-02 -1.303548663854598999e-01 3.001942336559295654e-01 -4.663371015340089798e-03 -5.784557387232780457e-02 -1.275290269404649734e-02 4.545907676219940186e-02 1.595453023910522461e-01 1.966922134160995483e-01 -6.736528873443603516e-02 -1.561416536569595337e-01 1.565338522195816040e-01 2.413225919008255005e-01 -1.160652786493301392e-01 9.649391472339630127e-02 -1.105236932635307312e-01 -2.091812342405319214e-01 -3.482452630996704102e-01 2.613487541675567627e-01 -1.665583103895187378e-01 2.332352846860885620e-01 1.868873089551925659e-01 1.090310439467430115e-01 -3.204708546400070190e-02 -5.405782721936702728e-03
8.009259402751922607e-02 1.349680125713348389e-01 1.821380406618118286e-01 -1.197055801749229431e-01 3.578395843505859375e-01 2.216825261712074280e-02 -2.295649498701095581e-01 -1.406303197145462036e-01 9.005240350961685181e-02 -1.067390739917755127e-01 1.070294752717018127e-01 -8.747850544750690460e-03 -2.425433695316314697e-01 -3.209628537297248840e-02 -4.557518362998962402e-01 -8.312156796455383301e-02 -1.924007236957550049e-01 -1.212544217705726624e-01 1.660720258951187134e-01 -1.683360636234283447e-01 -1.349772512912750244e-01 2.704714238643646240e-01 1.424271017313003540e-01 -4.669084027409553528e-02 -3.439309895038604736e-01 -6.581217050552368164e-02 3.445025160908699036e-02 1.758747994899749756e-01 -9.186357259750366211e-02 2.795016579329967499e-02 -1.461042463779449463e-01 -1.206431761384010315e-01
-2.140407264232635498e-01 -2.158045768737792969e-02 1.637355685234069824e-01 -7.400646805763244629e-02 -1.492329984903335571e-01 3.004610836505889893e-01 -1.905440241098403931e-01 -1.287535876035690308e-01 -1.029963120818138123e-01 -2.276919782161712646e-01 -9.638119488954544067e-02 -2.070907354354858398e-01 -2.201933264732360840e-01 -5.731150880455970764e-02 -1.766727864742279053e-01 -6.847279518842697144e-02 2.401540428400039673e-01 -1.061308104544878006e-02 6.532181520015001297e-03 6.201171129941940308e-02 -1.438478827476501465e-01 1.765016764402389526e-01 3.555468842387199402e-02 -4.400740936398506165e-02 -2.817797660827636719e-01 1.911984980106353760e-01 2.959442436695098877e-01 3.102353811264038086e-01 -1.693775504827499390e-01 5.634251236915588379e-02 -1.426082551479339600e-01 2.915418148040771484e-01
3.480686247348785400e-01 -1.440913975238800049e-01 6.058122590184211731e-02 1.967618465423583984e-01 1.074208226054906845e-02 2.078852429986000061e-02 -4.377001821994781494e-01 -2.419167906045913696e-01 -5.712525546550750732e-02 -4.833168163895606995e-02 -2.458122000098228455e-02 -1.505075991153717041e-01 -2.060195505619049072e-01 9.545551612973213196e-03 -2.424850463867187500e-01 -1.791793555021286011e-01 5.862599238753318787e-03 -6.819744408130645752e-02 4.526271298527717590e-02 1.488856673240661621e-01 -1.320021450519561768e-01 1.189386397600173950e-01 -2.365027368068695068e-01 -2.809872031211853027e-01 -1.795735508203506470e-01 -6.822846084833145142e-02 -1.832872629165649414e-01 2.687999606132507324e-01 -6.565646827220916748e-02 -1.530979722738265991e-01 -1.739063113927841187e-02 -1.912893950939178467e-01
1.635062880814075470e-02 6.925012916326522827e-02 9.412452578544616699e-02 -2.519885264337062836e-02 6.847193092107772827e-02 1.621277034282684326e-01 -4.160239994525909424e-01 -6.506423652172088623e-02 -1.332769691944122314e-01 -4.909634590148925781e-02 -1.996483840048313141e-02 -3.356578052043914795e-01 -1.455540070310235023e-03 -1.142931878566741943e-01 -2.418391555547714233e-01 -1.967622339725494385e-01 -1.868565231561660767e-01 -6.037264596670866013e-03 4.888319596648216248e-02 2.324635349214076996e-02 5.422145128250122070e-02 2.835822524502873421e-03 -4.059169888496398926e-01 -4.283536076545715332e-01 -6.505056470632553101e-02 2.573074996471405029e-01 -1.750816851854324341e-01 1.876595467329025269e-01 2.437427267432212830e-02 -7.523264735937118530e-02 -4.479975253343582153e-02 -5.253393901512026787e-04
1.757963001728057861e-01 1.895730011165142059e-02 2.953698113560676575e-02 2.318749576807022095e-01 7.755559403449296951e-03 -3.462407365441322327e-02 -3.730133175849914551e-01 -2.219793051481246948e-01 2.973376959562301636e-02 -5.613757669925689697e-02 1.714482903480529785e-01 8.200488984584808350e-02 -1.579548269510269165e-01 -3.787903860211372375e-02 -8.286160230636596680e-02 6.045332923531532288e-02 -2.210695594549179077e-01 -1.528627723455429077e-01 3.034646511077880859e-01 3.587524592876434326e-01 -1.418210715055465698e-01 5.743526667356491089e-02 -4.116706177592277527e-02 -2.258065491914749146e-01 -2.534163296222686768e-01 1.391789317131042480e-01 4.891146719455718994e-02 3.314261138439178467e-01 2.255840450525283813e-01 -4.448803886771202087e-02 -3.004748187959194183e-02 1.692347824573516846e-01
-8.289921283721923828e-02 -6.466940045356750488e-02 1.609589755535125732e-01 1.252675574505701661e-04 2.123256027698516846e-01 1.722699552774429321e-01 -3.967025578022003174e-01 -5.563677102327346802e-02 -1.966387331485748291e-01 -1.877541244029998779e-01 9.893324226140975952e-02 -1.295785754919052124e-01 -1.022155731916427612e-01 -3.499144688248634338e-02 -5.859086290001869202e-02 -2.023571878671646118e-01 -1.697857677936553955e-01 5.540197342634201050e-02 3.717132657766342163e-02 9.613370150327682495e-02 -1.203861758112907410e-01 -6.879094988107681274e-02 -2.285007387399673462e-01 -5.093922615051269531e-01 -1.448967456817626953e-01 2.227541059255599976e-01 -1.641648113727569580e-01 2.943794429302215576e-01 5.290587246417999268e-02 -4.956582933664321899e-02 8.092488348484039307e-02 -4.234767705202102661e-02
9.146381914615631104e-02 -8.485914021730422974e-02 1.508876681327819824e-01 -3.254979848861694336e-02 -2.621329622343182564e-03 1.225882694125175476e-01 -3.544249832630157471e-01 -2.669233083724975586e-02 2.777514420449733734e-02 -1.864677071571350098e-01 -1.874075829982757568e-01 -5.701571702957153320e-02 -3.203954547643661499e-03 -3.585981205105781555e-02 -4.644599556922912598e-02 1.021405607461929321e-01 -8.132961392402648926e-02 2.362724691629409790e-01 -1.204663589596748352e-01 -3.734498322010040283e-01 -1.221692785620689392e-01 1.513835191726684570e-01 3.933669067919254303e-03 5.484442412853240967e-02 -4.388560354709625244e-01 -3.655141219496726990e-02 -4.211766645312309265e-02 1.057166084647178650e-01 -2.130904197692871094e-01 -1.983722895383834839e-01 9.810162335634231567e-02 4.158090651035308838e-01
-4.635781422257423401e-02 -1.735049672424793243e-02 3.755019307136535645e-01 4.000086188316345215e-01 1.105800643563270569e-02 3.655540570616722107e-02 -6.762908305972814560e-03 -1.503856927156448364e-01 8.006893098354339600e-02 2.274009585380554199e-02 -1.772214174270629883e-01 9.822628647089004517e-02 2.079382538795471191e-02 -5.157531052827835083e-02 -2.602753639221191406e-01 2.674272283911705017e-03 -1.322654783725738525e-01 1.785880476236343384e-01 4.919812381267547607e-01 -2.734634280204772949e-02 -3.671205043792724609e-02 6.361912935972213745e-02 9.571546316146850586e-02 -2.570678591728210449e-01 -2.513133287429809570e-01 2.079215049743652344e-01 -1.424721032381057739e-01 1.885104626417160034e-01 7.859820872545242310e-02 -1.482775155454874039e-02 1.097799912095069885e-01 -9.961755946278572083e-03
1.191787198185920715e-01 3.550276160240173340e-02 1.448755711317062378e-01 -2.049678713083267212e-01 1.932768523693084717e-01 -8.637116290628910065e-03 -3.076063394546508789e-01 -1.094917654991149902e-01 -8.257481455802917480e-02 -9.283456951379776001e-02 6.323978304862976074e-02 -4.702969640493392944e-02 -2.694589495658874512e-01 4.344148188829421997e-02 -2.190754413604736328e-01 8.557107299566268921e-02 2.849551439285278320e-01 -6.001435592770576477e-02 3.237167596817016602e-01 -1.993846595287322998e-01 -1.684977561235427856e-01 -3.720756992697715759e-02 -7.147210836410522461e-02 -1.152938082814216614e-01 -2.317436933517456055e-01 6.565220654010772705e-03 4.153426364064216614e-02 4.983002841472625732e-01 9.042444080114364624e-02 -9.830018132925033569e-02 -1.639878898859024048e-01 -1.457210630178451538e-03
4.308421164751052856e-02 -2.671841681003570557e-01 3.528368473052978516e-01 -3.187966644763946533e-01 2.299997657537460327e-01 2.933442965149879456e-02 -2.457288503646850586e-01 -1.568327248096466064e-01 -2.039153128862380981e-01 2.122182957828044891e-02 -1.701042614877223969e-02 -4.357469826936721802e-02 -2.952525019645690918e-01 -1.145479232072830200e-01 -2.844288051128387451e-01 1.425853092223405838e-02 3.370624408125877380e-02 -2.181370258331298828e-01 2.842762768268585205e-01 2.268920838832855225e-02 -1.956426799297332764e-01 1.653079241514205933e-01 -6.782881170511245728e-02 2.737534046173095703e-02 -2.449249029159545898e-01 -5.192421004176139832e-02 8.220566436648368835e-03 2.055570185184478760e-01 3.473545983433723450e-02 -8.882016688585281372e-02 6.674548238515853882e-02 1.292930692434310913e-01
1.984331943094730377e-02 -2.064031809568405151e-01 2.728379666805267334e-01 -4.488908126950263977e-02 2.610710822045803070e-02 8.798849582672119141e-02 -2.694386243820190430e-01 1.969920545816421509e-01 -2.021171152591705322e-01 1.601281948387622833e-02 -2.758908644318580627e-02 5.951777100563049316e-02 -1.837172172963619232e-02 1.013051867485046387e-01 1.046068444848060608e-01 1.341682523488998413e-01 7.548428326845169067e-02 -2.193561196327209473e-01 1.467094868421554565e-01 -4.228200390934944153e-02 -1.686174869537353516e-01 2.147726118564605713e-01 -9.849237650632858276e-02 -1.597099602222442627e-01 -4.250625967979431152e-01 2.452531605958938599e-01 5.914220958948135376e-02 4.094907045364379883e-01 1.800976842641830444e-01 -9.780119359493255615e-02 1.127342041581869125e-02 -1.863810867071151733e-01
2.660106420516967773e-01 -7.362678647041320801e-02 1.309961378574371338e-01 1.926369816064834595e-01 1.386595219373703003e-01 8.762177079916000366e-02 -4.061214625835418701e-01 9.188119322061538696e-03 -1.132210195064544678e-01 5.075566843152046204e-02 1.428955942392349243e-01 1.116216555237770081e-01 9.950313717126846313e-02 -6.576138734817504883e-02 -2.797763347625732422e-01 2.492671459913253784e-01 -1.921670585870742798e-01 5.663355067372322083e-02 1.434833109378814697e-01 -7.660337537527084351e-02 -6.995838135480880737e-02 -2.056402862071990967e-01 2.098127603530883789e-01 -2.726117372512817383e-01 -3.488521575927734375e-01 1.158901229500770569e-01 7.813327014446258545e-02 1.188220530748367310e-01 7.344757020473480225e-02 -5.908362567424774170e-02 -7.081274688243865967e-02 2.708397209644317627e-01
1.634276062250137329e-01 -1.898544132709503174e-01 3.394069373607635498e-01 9.786656498908996582e-02 4.046181589365005493e-02 2.433175891637802124e-01 -6.699235737323760986e-02 -4.647104442119598389e-02 -1.060212031006813049e-01 -2.531026676297187805e-02 -3.274341672658920288e-02 5.570695269852876663e-03 -1.701070517301559448e-01 2.957751154899597168e-01 -1.211647763848304749e-01 3.628388047218322754e-02 -1.937146782875061035e-01 1.381863057613372803e-01 -5.265687406063079834e-02 -7.025077193975448608e-02 1.500492095947265625e-01 3.214804083108901978e-02 6.839630007743835449e-02 -3.991301059722900391e-01 -4.135957658290863037e-01 7.935687154531478882e-02 -2.123781442642211914e-01 2.135759443044662476e-01 -1.798399686813354492e-01 -1.921821832656860352e-01 3.313889354467391968e-02 -9.628131985664367676e-02
2.508433461189270020e-01 7.969338446855545044e-02 1.183268502354621887e-01 -1.235365197062492371e-01 -1.333831101655960083e-01 1.509067118167877197e-01 -8.971466124057769775e-02 -7.592755556106567383e-02 -5.919641628861427307e-02 8.628462255001068115e-02 -7.528207451105117798e-02 -1.127325817942619324e-01 3.185775503516197205e-02 -4.833004251122474670e-02 -6.469180434942245483e-02 1.047455221414566040e-01 -2.334159016609191895e-01 2.980773570016026497e-03 5.709987133741378784e-02 -5.643777549266815186e-02 -1.399680674076080322e-01 -5.155484378337860107e-02 -9.501316398382186890e-02 -5.043720006942749023e-01 -2.397616207599639893e-01 2.747664749622344971e-01 -4.481355845928192139e-01 1.830705553293228149e-01 1.688593924045562744e-01 -2.219360917806625366e-01 -1.721997745335102081e-02 8.520921319723129272e-02
-1.658860594034194946e-01 -1.153359189629554749e-01 2.284199446439743042e-01 -1.469660401344299316e-01 3.123429417610168457e-01 -8.810877054929733276e-02 -3.048566281795501709e-01 -5.889385193586349487e-02 7.898452132940292358e-02 1.243245750665664673e-01 -1.537606492638587952e-02 -1.205019950866699219e-01 -2.184013724327087402e-01 -2.045489102602005005e-01 -3.312180638313293457e-01 5.652400106191635132e-02 1.594745367765426636e-02 -2.079224213957786560e-02 2.614188194274902344e-01 -9.470383822917938232e-02 7.079986482858657837e-02 3.650087118148803711e-02 6.627196073532104492e-02 -1.180046498775482178e-01 -3.602818846702575684e-01 -3.442024067044258118e-02 -9.122799336910247803e-02 3.792578279972076416e-01 7.868872582912445068e-02 1.109710633754730225e-01 1.405150890350341797e-01 -1.439801156520843506e-01
2.233354374766349792e-02 -6.414854526519775391e-02 7.947948575019836426e-02 -2.379046231508255005e-01 -4.666160047054290771e-02 -1.110270270146429539e-03 -3.009034395217895508e-01 -1.641954928636550903e-01 1.326463818550109863e-01 -1.652374565601348877e-01 -1.939458698034286499e-01 4.359358176589012146e-02 -2.983175776898860931e-02 6.211888417601585388e-02 -1.997621953487396240e-01 7.053399831056594849e-02 -8.166087418794631958e-02 -2.728879749774932861e-01 1.149947494268417358e-01 -2.944248616695404053e-01 1.399914622306823730e-01 -1.786270923912525177e-02 2.050471752882003784e-01 -2.731699347496032715e-01 -3.104430139064788818e-01 2.478500753641128540e-01 -3.877467215061187744e-01 7.184194028377532959e-02 1.513837277889251709e-01 1.050339862704277039e-01 1.143191456794738770e-01 2.803857065737247467e-02
2.415075749158859253e-01 -2.259562164545059204e-02 1.784942597150802612e-01 -9.193194657564163208e-02 -1.243854239583015442e-01 9.476688504219055176e-02 -2.841641306877136230e-01 1.576467007398605347e-01 1.068298472091555595e-03 -6.213404238224029541e-02 -6.525640189647674561e-02 -2.343621850013732910e-01 -3.371649608016014099e-02 1.731210350990295410e-01 -1.181633211672306061e-02 5.409412831068038940e-02 9.070365130901336670e-02 -1.722714006900787354e-01 -2.887220680713653564e-02 -1.846552342176437378e-01 -1.097190007567405701e-01 1.723553091287612915e-01 1.882387399673461914e-01 -7.848590612411499023e-03 -3.489112854003906250e-01 2.685862481594085693e-01 2.793990373611450195e-01 3.228305652737617493e-02 -2.776695191860198975e-01 -4.515577107667922974e-02 2.404373437166213989e-01 3.370000123977661133e-01
1.091541722416877747e-01 -3.885630890727043152e-02 2.625030875205993652e-01 2.471472620964050293e-01 -1.161636561155319214e-01 -1.778322309255599976e-01 -3.834792375564575195e-01 1.103481426835060120e-01 -6.510979682207107544e-02 1.468109935522079468e-01 -1.336443275213241577e-01 4.988135397434234619e-02 -1.474295705556869507e-01 6.125257909297943115e-02 -1.862922161817550659e-01 -2.683388888835906982e-01 -3.471789881587028503e-02 -6.492339074611663818e-02 4.302879422903060913e-02 -3.588486462831497192e-02 -8.469192683696746826e-02 3.316093981266021729e-01 -1.361726820468902588e-01 -1.288253217935562134e-01 -2.979997694492340088e-01 2.318196892738342285e-01 -2.421410083770751953e-01 1.406497955322265625e-01 -3.883530944585800171e-02 8.105462789535522461e-02 1.388662261888384819e-03 -2.898620665073394775e-01
1.334738433361053467e-01 1.791524142026901245e-02 2.021988630294799805e-01 -2.534784376621246338e-01 2.889426648616790771e-01 -4.104845598340034485e-02 -2.471750974655151367e-01 -1.345229148864746094e-01 3.377984836697578430e-02 5.052688345313072205e-02 1.771264970302581787e-01 -1.252608597278594971e-01 -2.280208617448806763e-01 -8.782016485929489136e-02 -2.917828261852264404e-01 -4.155265167355537415e-02 -1.390075683593750000e-01 -1.517120897769927979e-01 2.609027922153472900e-01 -1.124829277396202087e-01 -1.881195008754730225e-01 1.076153218746185303e-01 1.920997947454452515e-01 -1.480412632226943970e-01 -2.950541079044342041e-01 -2.044571004807949066e-02 2.259779535233974457e-02 1.970146894454956055e-01 -2.501483559608459473e-01 -2.065616250038146973e-01 -8.861781656742095947e-02 -2.151494473218917847e-01
3.474897518754005432e-02 5.442470312118530273e-02 4.566300809383392334e-01 1.358345597982406616e-01 -1.369538600556552410e-03 -3.469792008399963379e-01 -3.407004475593566895e-01 -8.862808346748352051e-02 -2.421802878379821777e-01 -1.391325443983078003e-01 -2.265228331089019775e-01 -7.150899618864059448e-02 -1.020217910408973694e-01 -9.668555110692977905e-02 -4.263850301504135132e-02 1.571038179099559784e-02 -1.182393170893192291e-02 -9.809884428977966309e-02 -1.354011744260787964e-01 3.384419530630111694e-02 1.771092414855957031e-01 2.325968891382217407e-01 -6.611631810665130615e-02 5.142175406217575073e-02 -3.402766287326812744e-01 2.005737572908401489e-01 -1.826645135879516602e-01 1.412720978260040283e-01 -1.497457027435302734e-01 1.111274957656860352e-01 -4.934325441718101501e-02 2.619084902107715607e-03
-8.390773087739944458e-02 1.138302087783813477e-01 1.156236082315444946e-01 1.352248787879943848e-01 4.767627641558647156e-02 9.088286012411117554e-02 -2.612871527671813965e-01 -3.469154611229896545e-02 -1.405209302902221680e-01 -6.387687474489212036e-02 -4.307773336768150330e-02 -3.673233389854431152e-01 3.823539987206459045e-02 1.441084295511245728e-01 -1.941549479961395264e-01 2.251111567020416260e-01 -1.445041745901107788e-01 -1.780675947666168213e-01 3.484911918640136719e-01 -1.724891662597656250e-01 -1.197355687618255615e-01 1.066529676318168640e-01 1.756809353828430176e-01 2.309522964060306549e-02 -2.145360708236694336e-01 9.599343687295913696e-02 -2.693283557891845703e-01 3.803038299083709717e-01 5.598893016576766968e-02 -8.434813469648361206e-02 8.809090405702590942e-02 -2.140473574399948120e-01
3.472322821617126465e-01 -5.701733008027076721e-02 -7.108520250767469406e-03 -1.032611131668090820e-01 -1.350720673799514771e-01 2.059976309537887573e-01 -2.393091470003128052e-01 -1.513132154941558838e-01 -1.136995926499366760e-01 -9.482863545417785645e-02 -1.124573219567537308e-02 -5.292923375964164734e-02 -2.858252823352813721e-01 2.609985768795013428e-01 -2.381316125392913818e-01 2.050353288650512695e-01 -2.670171558856964111e-01 -1.063655093312263489e-01 6.200256571173667908e-02 -8.836785703897476196e-02 -1.535192877054214478e-01 1.572594046592712402e-01 1.233790665864944458e-01 1.582938879728317261e-01 -1.541546434164047241e-01 3.559511601924896240e-01 -6.702960282564163208e-02 1.136934310197830200e-01 -1.843373924493789673e-01 -3.613846376538276672e-02 -7.381699234247207642e-02 2.444348186254501343e-01
7.689259201288223267e-02 1.888514012098312378e-01 2.543352246284484863e-01 -2.157757803797721863e-02 2.079891264438629150e-01 8.185154944658279419e-02 -1.681334376335144043e-01 -1.594567447900772095e-01 -7.046096771955490112e-02 6.204544752836227417e-02 4.159475490450859070e-02 8.078841865062713623e-02 -3.601076900959014893e-01 1.636604070663452148e-01 -6.455019861459732056e-02 2.749807834625244141e-01 2.156032174825668335e-01 -1.136431545019149780e-01 2.893207967281341553e-01 -3.090341389179229736e-02 -2.375980317592620850e-01 5.698760226368904114e-02 -5.893988534808158875e-02 -2.582682967185974121e-01 -2.243314236402511597e-01 2.153178304433822632e-02 1.544471830129623413e-01 4.176058173179626465e-01 9.511519223451614380e-02 5.956256389617919922e-02 -2.607051469385623932e-02 -7.255309727042913437e-03
1.805437356233596802e-01 6.048074737191200256e-02 -2.003354951739311218e-02 -9.283409267663955688e-02 -1.736244261264801025e-01 1.191633641719818115e-01 -2.644370496273040771e-01 -1.039256528019905090e-01 -7.645267993211746216e-02 1.149264276027679443e-01 -2.349638640880584717e-01 -2.136562168598175049e-01 -3.688106313347816467e-02 2.757809758186340332e-01 1.530856788158416748e-01 -1.612320542335510254e-01 8.321206271648406982e-02 6.810300797224044800e-02 -1.172373145818710327e-01 -9.830788522958755493e-02 -3.450515493750572205e-02 -5.999724194407463074e-02 -2.538745701313018799e-01 2.535736747086048126e-02 -5.790148377418518066e-01 2.101687043905258179e-01 -2.046850323677062988e-01 1.356195062398910522e-01 -6.669143587350845337e-02 -4.416508972644805908e-02 4.054011031985282898e-02 1.740136146545410156e-01
2.748359739780426025e-01 3.253800328820943832e-03 4.607178643345832825e-02 1.059341058135032654e-02 -2.402384728193283081e-01 7.001674175262451172e-02 -2.975800037384033203e-01 -2.245800048112869263e-01 -8.839973807334899902e-02 2.845693230628967285e-01 6.745796650648117065e-02 -4.645027220249176025e-02 2.008626610040664673e-01 1.461359858512878418e-01 -1.552235782146453857e-01 7.212520390748977661e-02 -1.746421009302139282e-01 1.993125677108764648e-01 -1.834932900965213776e-02 5.564104020595550537e-02 9.914524108171463013e-02 -3.875590115785598755e-02 -7.732597738504409790e-02 -2.348645180463790894e-01 -3.135029673576354980e-01 4.119875431060791016e-01 -1.284494996070861816e-01 2.633901834487915039e-01 8.060493320226669312e-02 -4.811501875519752502e-02 1.423855423927307129e-01 -7.074287533760070801e-02
-3.238907158374786377e-01 3.470369055867195129e-02 2.577287554740905762e-01 -8.886507153511047363e-02 4.606432095170021057e-02 -1.109918695874512196e-03 -3.478350937366485596e-01 1.232016980648040771e-01 -1.440378874540328979e-01 1.812764406204223633e-01 7.132676988840103149e-02 -1.128995195031166077e-01 -2.753634750843048096e-01 -5.544208362698554993e-02 8.044037967920303345e-02 -1.170373484492301941e-01 -6.204715743660926819e-02 -1.970108896493911743e-01 2.202516794204711914e-01 5.993112176656723022e-02 -6.766547262668609619e-02 1.407741755247116089e-01 1.577576249837875366e-01 -1.218920722603797913e-01 -3.568653464317321777e-01 2.625643908977508545e-01 7.086074352264404297e-02 5.805028229951858521e-02 -2.816496789455413818e-01 1.588307023048400879e-01 1.401834655553102493e-02 2.059803456068038940e-01
2.570538222789764404e-02 9.945603460073471069e-02 -9.975425153970718384e-02 -2.535952441394329071e-02 9.741099178791046143e-02 -4.204117879271507263e-02 -4.049430489540100098e-01 3.823169739916920662e-03 1.317633688449859619e-01 8.542460389435291290e-03 -2.640677057206630707e-02 9.184341132640838623e-02 1.128991618752479553e-01 1.519234478473663330e-01 1.609619557857513428e-01 -3.855956345796585083e-02 2.704344987869262695e-01 4.023085348308086395e-03 3.524827659130096436e-01 -2.832368016242980957e-02 -5.051304772496223450e-02 2.193766832351684570e-01 3.686796873807907104e-02 7.653196156024932861e-02 -2.994719147682189941e-01 4.712474346160888672e-01 1.955688558518886566e-02 2.232200950384140015e-01 -2.406995147466659546e-01 5.286298319697380066e-02 1.847928017377853394e-01 2.960369177162647247e-02
-1.186434924602508545e-01 3.371542990207672119e-01 1.358937621116638184e-01 8.249648660421371460e-02 -1.144762709736824036e-01 -3.437686339020729065e-02 3.188143484294414520e-03 -1.226861476898193359e-01 -1.761824935674667358e-01 9.417556971311569214e-02 7.628292590379714966e-02 -1.521890610456466675e-01 -2.341941185295581818e-02 -1.208974123001098633e-01 -2.994062006473541260e-01 2.463705837726593018e-01 -1.833714842796325684e-01 7.488957792520523071e-02 6.209368631243705750e-02 -7.030943036079406738e-02 -6.125021353363990784e-02 4.763908684253692627e-02 -1.724115610122680664e-01 -6.036769971251487732e-02 -2.328972816467285156e-01 3.327839374542236328e-01 -3.059008717536926270e-01 1.670468747615814209e-01 -1.760038174688816071e-02 8.417591452598571777e-02 4.223259687423706055e-01 1.535823643207550049e-01
2.708387970924377441e-01 -8.330010622739791870e-02 2.350900918245315552e-01 -2.335926294326782227e-01 -4.287426546216011047e-02 1.414015293121337891e-01 -1.607948690652847290e-01 -1.008570194244384766e-01 -1.963510364294052124e-01 8.844348043203353882e-02 1.022465229034423828e-01 -1.057530567049980164e-01 6.276475638151168823e-02 9.621032327413558960e-02 -2.011902928352355957e-01 1.552385538816452026e-01 -2.939611077308654785e-01 -8.267771452665328979e-02 -9.010265767574310303e-02 -7.442287355661392212e-02 5.511901900172233582e-02 3.580200970172882080e-01 -1.190252229571342468e-01 -4.153635725378990173e-02 -2.334915399551391602e-01 4.047505259513854980e-01 2.443301025778055191e-03 1.875135600566864014e-01 -2.112706601619720459e-01 -1.255062818527221680e-01 -3.322387114167213440e-02 1.929093897342681885e-01
1.439832523465156555e-02 -3.550683334469795227e-02 1.672529727220535278e-01 9.247447550296783447e-02 1.951414793729782104e-01 -3.142264485359191895e-02 -1.339455693960189819e-01 -3.102928400039672852e-01 6.487037986516952515e-02 -2.286466658115386963e-01 -2.441052496433258057e-01 1.925718933343887329e-01 -8.437606692314147949e-02 2.483331114053726196e-01 -3.099970519542694092e-01 1.093914061784744263e-01 -1.134073510766029358e-01 -2.216683179140090942e-01 2.391053885221481323e-01 -1.408560872077941895e-01 -2.989377975463867188e-01 9.446800500154495239e-02 1.182148680090904236e-01 -2.601447748020291328e-03 -2.003640979528427124e-01 5.149082839488983154e-02 -5.958399921655654907e-02 2.867895364761352539e-01 5.966190248727798462e-02 -8.935242891311645508e-02 -6.258509587496519089e-03 2.953752279281616211e-01
6.896857172250747681e-02 5.192169174551963806e-02 3.090122714638710022e-02 -5.530085787177085876e-02 -2.392710745334625244e-02 4.276647791266441345e-02 -4.174262881278991699e-01 -1.874358057975769043e-01 -8.744466304779052734e-02 6.564047187566757202e-02 -2.764478325843811035e-01 4.556443542242050171e-02 1.396652311086654663e-01 8.765518665313720703e-02 -3.145700991153717041e-01 1.296298056840896606e-01 -1.327244043350219727e-01 -4.594086110591888428e-02 1.856507211923599243e-01 -1.200142949819564819e-01 -2.536166012287139893e-01 -1.488536745309829712e-01 1.732307523488998413e-01 -3.319432735443115234e-01 -2.689437270164489746e-01 -2.794550731778144836e-02 3.970459848642349243e-02 2.535706758499145508e-01 -1.135224178433418274e-01 2.688089013099670410e-01 -1.763043738901615143e-02 -1.537551730871200562e-01
7.838698104023933411e-03 8.439088612794876099e-02 3.507722020149230957e-01 1.601341366767883301e-01 -1.350752860307693481e-01 4.137730598449707031e-02 -1.762898564338684082e-01 -1.652735918760299683e-01 -1.117264553904533386e-01 4.011888802051544189e-02 -2.827703058719635010e-01 1.729158312082290649e-01 -3.353185057640075684e-01 -1.620029956102371216e-01 -2.996050715446472168e-01 1.530111581087112427e-01 6.084192916750907898e-02 -1.443431228399276733e-01 2.384555637836456299e-01 8.964066952466964722e-02 2.603488266468048096e-01 5.832659825682640076e-02 -6.302548199892044067e-02 -2.852489650249481201e-01 -1.546748727560043335e-01 1.863750219345092773e-01 6.186734139919281006e-02 2.345688641071319580e-02 9.591423720121383667e-02 1.545560210943222046e-01 2.020818889141082764e-01 8.398566395044326782e-02
3.965547773987054825e-03 1.955991536378860474e-01 1.598117202520370483e-01 -1.297750174999237061e-01 -1.160343959927558899e-01 2.321915030479431152e-01 -3.233412653207778931e-02 8.270125091075897217e-02 -1.549127846956253052e-01 9.164424240589141846e-02 -1.472925990819931030e-01 -1.834610402584075928e-01 -1.787410527467727661e-01 -9.381894767284393311e-02 -4.034371301531791687e-02 -7.563197612762451172e-02 2.959780395030975342e-01 -2.345978766679763794e-01 4.547250866889953613e-01 5.787554662674665451e-03 4.066172055900096893e-03 2.435297966003417969e-01 -7.744987308979034424e-02 -1.559821814298629761e-01 -2.418749630451202393e-01 3.295131400227546692e-02 1.050002500414848328e-01 2.023944109678268433e-01 -1.562380343675613403e-01 5.242709448793902993e-05 1.267734169960021973e-01 3.421617746353149414e-01
2.435639351606369019e-01 -8.564569987356662750e-03 2.739285826683044434e-01 -3.878362476825714111e-02 -3.395526856184005737e-02 -6.745193898677825928e-02 -3.033930361270904541e-01 -1.622356176376342773e-01 -1.978760063648223877e-01 4.093925654888153076e-02 7.937979698181152344e-02 1.218677237629890442e-01 -1.419030129909515381e-02 -9.949925541877746582e-02 1.076313555240631104e-01 -1.308272629976272583e-01 7.785540819168090820e-02 8.399174362421035767e-02 -5.928057711571455002e-03 5.046090856194496155e-02 -2.471803724765777588e-01 -1.220869272947311401e-01 -3.866381198167800903e-02 -1.715874075889587402e-01 -3.141044676303863525e-01 3.276863992214202881e-01 -1.163930743932723999e-01 2.777650654315948486e-01 -4.030904769897460938e-01 8.648025244474411011e-02 -2.190125435590744019e-01 -4.359120130538940430e-02
-8.339855074882507324e-02 -2.664847970008850098e-01 2.259978652000427246e-01 -2.374501377344131470e-01 1.319448351860046387e-01 5.289604142308235168e-02 -1.239975467324256897e-01 -2.426673322916030884e-01 -1.385448724031448364e-01 -9.651044756174087524e-02 8.065903931856155396e-02 8.328001201152801514e-02 -1.434320211410522461e-01 -1.194001138210296631e-01 -2.970828413963317871e-01 1.880622804164886475e-01 1.941558718681335449e-01 1.685487031936645508e-01 -5.567235872149467468e-02 -1.308684349060058594e-01 -1.234102100133895874e-01 2.644513174891471863e-02 1.384403556585311890e-01 -4.321479424834251404e-02 -3.420471251010894775e-01 3.854231536388397217e-01 -1.699083000421524048e-01 2.372827529907226562e-01 -9.724472463130950928e-02 -8.976482599973678589e-02 5.390734970569610596e-02 -1.589472740888595581e-01
-2.742776870727539062e-01 -6.055283918976783752e-02 1.182742565870285034e-01 -2.378909848630428314e-02 6.885681301355361938e-02 5.236566532403230667e-03 -4.920109510421752930e-01 6.829360872507095337e-02 -5.997538566589355469e-03 2.155885100364685059e-01 -1.206323206424713135e-01 6.807015091180801392e-02 -5.103616788983345032e-02 8.865422010421752930e-02 -1.490015834569931030e-01 -3.462514281272888184e-01 3.276639804244041443e-02 -2.563307285308837891e-01 4.678771644830703735e-02 -7.026905193924903870e-03 -1.270751655101776123e-01 3.499008119106292725e-01 1.281592249870300293e-01 -3.532119095325469971e-02 -2.364330291748046875e-01 2.338171750307083130e-01 -1.125302910804748535e-01 2.404401078820228577e-02 -8.284026384353637695e-02 2.817594259977340698e-02 -4.373108968138694763e-02 2.795309126377105713e-01
4.933786019682884216e-02 1.080211997032165527e-01 4.475836176425218582e-03 -2.506702207028865814e-02 -1.522828489542007446e-01 6.303889676928520203e-03 -3.275082111358642578e-01 -2.623102664947509766e-01 7.883151620626449585e-02 1.625434868037700653e-02 2.446249574422836304e-01 -1.005064770579338074e-01 -1.100515425205230713e-01 -8.541617542505264282e-02 -4.498344287276268005e-02 1.328366994857788086e-01 -2.073801904916763306e-01 -7.562974095344543457e-02 -6.040570884943008423e-02 -4.521437454968690872e-03 -3.367192149162292480e-01 7.576616108417510986e-02 5.388778820633888245e-02 -2.088750302791595459e-01 -5.278694629669189453e-01 2.868918478488922119e-01 9.250461310148239136e-02 1.073468569666147232e-02 5.057172477245330811e-02 2.371610552072525024e-01 1.499603986740112305e-01 -3.857005387544631958e-02
2.481769472360610962e-01 -1.417987514287233353e-02 1.384991854429244995e-01 7.246175408363342285e-02 8.045378327369689941e-02 -1.138249933719635010e-01 -4.786513745784759521e-01 -3.449129164218902588e-01 -1.195171177387237549e-01 -1.143891736865043640e-01 5.143650248646736145e-02 3.182422742247581482e-02 -2.476500570774078369e-01 -9.002560377120971680e-02 -1.028900668025016785e-01 -2.177388072013854980e-01 -3.910236060619354248e-02 1.917568594217300415e-01 1.162976622581481934e-01 -9.235279262065887451e-02 1.998385936021804810e-01 2.043340206146240234e-01 -1.070205122232437134e-01 -1.828216463327407837e-01 -7.190811634063720703e-02 3.337644338607788086e-01 -1.370032131671905518e-01 -7.090064883232116699e-02 1.221168413758277893e-01 -5.490978807210922241e-02 1.075345501303672791e-01 1.761749684810638428e-01
-8.073852956295013428e-02 2.988246083259582520e-01 -1.991385668516159058e-01 -1.439667344093322754e-01 2.303539961576461792e-01 2.237821072340011597e-01 -6.709462404251098633e-02 -6.786178052425384521e-02 -2.063074856996536255e-01 -1.757221966981887817e-01 4.729636013507843018e-03 -5.188896320760250092e-03 -2.470638304948806763e-01 -8.386711776256561279e-02 -2.507191300392150879e-01 -6.571889668703079224e-02 -1.392932683229446411e-01 -6.702440977096557617e-02 2.777837961912155151e-02 -1.532444953918457031e-01 3.824597597122192383e-02 -1.059796214103698730e-01 3.645562380552291870e-02 -7.034001499414443970e-02 -4.494372606277465820e-01 2.803102731704711914e-01 -3.081876933574676514e-01 6.090072169899940491e-02 -1.581295877695083618e-01 -1.645532697439193726e-01 1.557730734348297119e-01 -9.211430326104164124e-03
4.457785282284021378e-03 -1.471192985773086548e-01 1.739989370107650757e-01 -9.465358406305313110e-02 1.318812370300292969e-01 1.793672591447830200e-01 -2.412289828062057495e-01 -2.699316143989562988e-01 -4.059097915887832642e-02 -3.115417361259460449e-01 7.329021394252777100e-02 2.972951391711831093e-03 -1.868416070938110352e-01 5.948699265718460083e-02 -6.124198809266090393e-02 -4.298125579953193665e-02 6.925942003726959229e-02 -1.251269280910491943e-01 -1.326562743633985519e-02 -1.624587327241897583e-01 -1.428627967834472656e-01 4.290444776415824890e-03 1.954312175512313843e-01 3.226523101329803467e-02 -2.375023066997528076e-01 1.870646625757217407e-01 -3.188992738723754883e-01 1.981508284807205200e-01 3.089588880538940430e-02 4.662304818630218506e-01 2.299083322286605835e-01 1.092784758657217026e-02
2.455560117959976196e-01 8.819705992937088013e-02 2.684666812419891357e-01 -1.864460259675979614e-01 -1.365559250116348267e-01 1.749826520681381226e-01 -1.445385366678237915e-01 -1.882572285830974579e-02 1.257451623678207397e-01 7.775815576314926147e-02 -1.313424110412597656e-01 -1.563496738672256470e-01 -1.134894415736198425e-01 -3.698677718639373779e-01 -1.138071902096271515e-02 1.124916374683380127e-01 -7.936996221542358398e-02 2.519504129886627197e-01 6.177669391036033630e-03 1.040148884057998657e-01 -3.744145110249519348e-02 1.940089315176010132e-01 -2.918601967394351959e-02 -2.854529917240142822e-01 -1.595699042081832886e-01 3.655457198619842529e-01 -1.901466697454452515e-01 1.178294122219085693e-01 3.186174109578132629e-02 -1.725866198539733887e-01 4.736280813813209534e-02 2.904684543609619141e-01
9.406649321317672729e-02 3.230859935283660889e-01 -6.247746571898460388e-02 1.174079477787017822e-01 1.271995753049850464e-01 1.005821451544761658e-01 -9.723262488842010498e-02 5.355074256658554077e-02 -4.999960958957672119e-02 3.007807023823261261e-02 1.369700301438570023e-03 1.293200701475143433e-01 -2.254810035228729248e-01 -1.575435549020767212e-01 1.039025261998176575e-01 2.895434759557247162e-02 -8.692783117294311523e-02 1.819611936807632446e-01 -2.330819517374038696e-02 2.215337753295898438e-02 -5.608761217445135117e-03 1.896742582321166992e-01 8.483210951089859009e-02 7.620348781347274780e-02 -3.391855359077453613e-01 3.610883951187133789e-01 -2.153550535440444946e-01 5.051964521408081055e-01 -1.312080025672912598e-01 4.517564550042152405e-02 1.355879753828048706e-01 2.182877957820892334e-01
-1.523816436529159546e-01 8.849024027585983276e-02 -2.232978679239749908e-02 -1.052525863051414490e-01 5.178634449839591980e-02 -1.981343924999237061e-01 -2.748492360115051270e-01 -6.933408230543136597e-02 -9.103104472160339355e-02 -9.245344437658786774e-03 1.063153371214866638e-01 -2.753427922725677490e-01 -3.222319781780242920e-01 -3.227880597114562988e-02 -6.949598342180252075e-02 1.051705479621887207e-01 3.082887455821037292e-02 2.242462188005447388e-01 -1.056967228651046753e-01 9.749614447355270386e-02 -1.842036247253417969e-01 -9.415469318628311157e-02 -1.835784465074539185e-01 -1.230753213167190552e-01 -4.886835217475891113e-01 2.255634516477584839e-01 -1.700367331504821777e-01 1.479716449975967407e-01 -2.350956648588180542e-01 1.495579779148101807e-01 1.690611094236373901e-01 9.248266369104385376e-02
2.911951243877410889e-01 -4.857152700424194336e-03 2.045938521623611450e-01 1.681601256132125854e-02 5.036647617816925049e-02 1.141105964779853821e-01 -3.647325932979583740e-02 -1.287904679775238037e-01 -2.673004567623138428e-02 3.596097603440284729e-02 -8.057369291782379150e-02 -8.493029326200485229e-02 -6.520359218120574951e-02 2.669143378734588623e-01 -1.273550242185592651e-01 3.050220012664794922e-01 -1.995771825313568115e-01 2.638218365609645844e-02 -7.122222334146499634e-03 -3.003757596015930176e-01 8.477459102869033813e-02 1.225847378373146057e-01 9.424996376037597656e-02 -7.087705284357070923e-02 -3.390554487705230713e-01 4.513666927814483643e-01 7.759931683540344238e-02 1.932249218225479126e-01 -5.893644690513610840e-02 -3.554931655526161194e-02 -1.600866615772247314e-01 2.824232280254364014e-01
-9.519689530134201050e-02 -3.093043714761734009e-02 4.182077944278717041e-01 1.548482920043170452e-03 -1.010470241308212280e-01 1.777013689279556274e-01 -1.383730322122573853e-01 2.299705706536769867e-02 -2.229643054306507111e-02 8.561855182051658630e-03 8.387268334627151489e-02 4.722199141979217529e-01 -2.502204775810241699e-01 -2.404200844466686249e-03 -2.760207056999206543e-01 5.611278489232063293e-02 -1.699340045452117920e-01 -1.174458488821983337e-01 1.956445425748825073e-01 -1.179087441414594650e-02 2.949405610561370850e-01 1.343348771333694458e-01 7.128752022981643677e-02 -1.367788463830947876e-01 -2.955703735351562500e-01 1.792496442794799805e-01 -4.856859147548675537e-02 -6.501433998346328735e-02 -6.364797241985797882e-03 4.401389509439468384e-02 9.182222187519073486e-02 1.861919015645980835e-01
-4.117577895522117615e-02 -2.728493139147758484e-02 2.870389819145202637e-01 -6.623736768960952759e-02 -1.404257565736770630e-01 3.343910574913024902e-01 -2.156689763069152832e-01 2.571765799075365067e-03 5.115298926830291748e-02 6.010120362043380737e-02 3.290809392929077148e-01 -2.332941070199012756e-02 -1.695967167615890503e-01 8.791249245405197144e-02 -2.763186097145080566e-01 -2.748131752014160156e-01 -1.984162181615829468e-01 1.451411992311477661e-01 -1.386413574218750000e-01 2.102987281978130341e-02 -3.169995546340942383e-01 -6.925572454929351807e-02 -6.629808247089385986e-02 -2.660476267337799072e-01 -2.171489745378494263e-01 8.644871413707733154e-02 4.825350828468799591e-03 3.213623762130737305e-01 -6.933625042438507080e-02 5.764591624028980732e-04 4.196475818753242493e-02 6.510233134031295776e-02
5.017624422907829285e-02 -8.835586160421371460e-02 2.237077206373214722e-01 8.501654118299484253e-02 6.422219425439834595e-02 -2.202745527029037476e-01 -2.044488787651062012e-01 -3.865135088562965393e-02 -2.124190181493759155e-01 -2.425014972686767578e-01 -3.270283639430999756e-01 -7.744270563125610352e-02 -1.122362762689590454e-01 1.880367696285247803e-01 -9.846676141023635864e-02 2.910792455077171326e-02 -4.551884252578020096e-03 1.173584461212158203e-01 1.820314675569534302e-01 -3.244705125689506531e-02 -4.289924725890159607e-02 3.051812648773193359e-01 7.981921732425689697e-02 -4.437588751316070557e-01 -2.976144552230834961e-01 1.307291239500045776e-01 -4.207969456911087036e-02 2.062744498252868652e-01 2.060731798410415649e-01 -3.658117726445198059e-02 -1.443386822938919067e-01 1.480652019381523132e-02
1.142903119325637817e-01 -1.232427358627319336e-01 1.046341378241777420e-02 2.236379235982894897e-01 -1.985585987567901611e-01 2.517370581626892090e-01 -2.053416520357131958e-01 -3.734704479575157166e-02 -2.802692055702209473e-01 3.050660490989685059e-01 -2.558793425559997559e-01 -1.694167554378509521e-01 -6.680477410554885864e-02 1.469063013792037964e-01 -8.318955451250076294e-02 -1.449294537305831909e-01 -1.374919414520263672e-01 -1.051805820316076279e-02 -5.105276126414537430e-03 1.554928421974182129e-01 -2.865502834320068359e-01 -6.486656516790390015e-02 1.433787588030099869e-02 -4.915297403931617737e-02 -3.654267489910125732e-01 2.616771459579467773e-01 -2.197259962558746338e-01 2.040897756814956665e-01 -3.361535072326660156e-02 7.461570948362350464e-02 1.551310122013092041e-01 2.530870400369167328e-02
-1.585941761732101440e-01 7.501033134758472443e-03 1.899986565113067627e-01 -3.809497877955436707e-02 -1.603353954851627350e-02 1.249162033200263977e-01 -4.031565189361572266e-01 1.939473673701286316e-02 -1.787849813699722290e-01 2.676640264689922333e-02 3.502630889415740967e-01 -1.723708957433700562e-01 -1.461185328662395477e-02 7.135901600122451782e-02 -1.056006550788879395e-01 -1.194858476519584656e-01 -1.354129314422607422e-01 6.474771350622177124e-02 6.465466320514678955e-02 1.451040357351303101e-01 -6.100443750619888306e-02 -1.771146655082702637e-01 -2.256501466035842896e-01 -2.793408930301666260e-01 -2.122889906167984009e-01 3.232770264148712158e-01 -1.704103946685791016e-01 3.390928804874420166e-01 1.255515217781066895e-01 -5.021398514509201050e-02 5.112109705805778503e-02 -1.278936564922332764e-01
-5.741782858967781067e-02 1.232403516769409180e-01 -1.267513483762741089e-01 -9.261634200811386108e-03 4.537738859653472900e-02 5.680387467145919800e-02 -1.638249456882476807e-01 -6.838405132293701172e-02 -6.700094044208526611e-02 -3.374865651130676270e-01 -1.064565256237983704e-01 -4.679120332002639771e-02 -4.773346483707427979e-01 1.784756481647491455e-01 -1.826886981725692749e-01 2.323393477126955986e-03 -1.161366254091262817e-01 4.976704344153404236e-02 5.640827491879463196e-02 -3.456279635429382324e-01 1.896534413099288940e-01 4.180521517992019653e-02 -1.116384714841842651e-01 7.623617351055145264e-02 -3.336049914360046387e-01 2.448871433734893799e-01 -1.835472583770751953e-01 2.044670283794403076e-01 -2.050332427024841309e-01 2.461867220699787140e-02 1.280374825000762939e-01 -5.637963861227035522e-02
4.527520388364791870e-02 -4.192803055047988892e-02 4.033697843551635742e-01 1.438154131174087524e-01 -1.116668581962585449e-01 2.133752964437007904e-02 -1.248028650879859924e-01 -2.258302867412567139e-01 1.932626366615295410e-01 1.142247244715690613e-01 -1.202842146158218384e-01 -2.916594222187995911e-02 -1.938604414463043213e-01 4.686572775244712830e-02 -2.611068785190582275e-01 -1.695483177900314331e-01 6.688135117292404175e-02 1.273910850286483765e-01 -1.853739917278289795e-01 1.156894140876829624e-03 1.080941502004861832e-02 2.694575190544128418e-01 -1.523760263808071613e-03 -1.655288636684417725e-01 -5.082057118415832520e-01 3.808015584945678711e-02 -1.112865805625915527e-01 -3.746161609888076782e-02 -7.842637598514556885e-02 -1.349400728940963745e-01 -1.907690167427062988e-01 2.035382688045501709e-01
4.929103702306747437e-02 -1.682087928056716919e-01 -4.562199860811233521e-02 1.809550672769546509e-01 -3.050155192613601685e-02 2.712655663490295410e-01 -3.504702150821685791e-01 -1.238126382231712341e-01 -9.813255816698074341e-02 -1.267655342817306519e-01 1.397221684455871582e-01 -3.225901722908020020e-02 -8.576505631208419800e-02 -1.020400077104568481e-01 -1.171055212616920471e-01 -7.442869991064071655e-02 4.515867680311203003e-02 -2.978238463401794434e-01 -2.161423116922378540e-02 -6.162595469504594803e-03 1.234245151281356812e-01 1.580512076616287231e-01 -2.125444710254669189e-01 -1.783908009529113770e-01 -2.699075937271118164e-01 1.348963081836700439e-01 -2.876789271831512451e-01 2.932611703872680664e-01 -2.388069033622741699e-01 -3.277344107627868652e-01 3.227721527218818665e-02 6.890346854925155640e-02
-1.779078245162963867e-01 -1.055171564221382141e-01 2.706536948680877686e-01 4.412273690104484558e-02 7.749538123607635498e-02 -1.396359652280807495e-01 -2.753331363201141357e-01 -1.217163726687431335e-01 9.141019731760025024e-02 -3.667085617780685425e-02 -1.574193872511386871e-02 -1.053206101059913635e-01 5.565295368432998657e-02 1.987860351800918579e-01 -1.326888948678970337e-01 -9.999904781579971313e-02 -1.969509720802307129e-01 -1.144011467695236206e-01 -1.292083710432052612e-01 -1.034182608127593994e-01 3.209371268749237061e-01 3.756448328495025635e-01 -5.170868709683418274e-03 -4.842860996723175049e-02 -3.208646774291992188e-01 3.746469318866729736e-01 -2.617459595203399658e-01 5.946124717593193054e-02 -9.486047923564910889e-02 -1.395789831876754761e-01 -2.699879556894302368e-02 6.563207507133483887e-02
1.675873696804046631e-01 2.572829425334930420e-01 3.055049106478691101e-02 -2.075086236000061035e-01 -5.982344504445791245e-03 -6.404381245374679565e-02 -7.732672989368438721e-02 7.239629328250885010e-02 9.441620856523513794e-02 -1.300271302461624146e-01 -1.419631540775299072e-01 -2.666016295552253723e-02 5.876196175813674927e-02 -2.381921559572219849e-01 -2.269035428762435913e-01 -1.095431111752986908e-02 -2.065885439515113831e-02 1.526224464178085327e-01 1.487500965595245361e-01 -2.442524302750825882e-03 -3.570354282855987549e-01 -5.887588020414113998e-03 1.447178237140178680e-02 -1.079607754945755005e-01 -4.569646418094635010e-01 2.197851091623306274e-01 -1.157782524824142456e-01 2.325722277164459229e-01 -2.494434863328933716e-01 6.219736114144325256e-02 3.325560092926025391e-01 -3.690141439437866211e-02
-9.339987486600875854e-02 -2.841205336153507233e-03 1.943750530481338501e-01 -1.953339725732803345e-01 6.871902197599411011e-02 -6.860160082578659058e-02 -4.676178693771362305e-01 -4.608337581157684326e-02 2.765528671443462372e-02 -1.282345596700906754e-02 -5.033853277564048767e-02 -9.400550276041030884e-02 -1.365363597869873047e-01 -2.781552076339721680e-01 -1.334968805313110352e-01 1.207273826003074646e-01 -1.244449466466903687e-01 -3.566351020708680153e-03 1.500965468585491180e-02 3.217261135578155518e-01 -3.586659207940101624e-02 2.035952359437942505e-01 1.778814792633056641e-01 -2.768753767013549805e-01 -2.483080476522445679e-01 1.661501079797744751e-02 -1.465372443199157715e-01 3.329038918018341064e-01 1.502620130777359009e-01 -1.528451889753341675e-01 1.479427367448806763e-01 -1.098794937133789062e-01
4.341582357883453369e-01 -6.219467520713806152e-02 2.942953817546367645e-02 -2.178422510623931885e-01 -2.009359151124954224e-01 8.619672060012817383e-02 -1.305186003446578979e-01 -1.842603236436843872e-01 9.543839842081069946e-03 -8.991684019565582275e-02 -2.129851281642913818e-02 -1.403782367706298828e-01 -2.239495366811752319e-01 3.719413280487060547e-02 -2.486176639795303345e-01 1.233595162630081177e-01 1.435712575912475586e-01 9.022714570164680481e-03 2.944523990154266357e-01 -3.217157721519470215e-01 -1.023964583873748779e-01 9.865460544824600220e-02 8.824931830167770386e-02 -2.341642230749130249e-01 -3.254489600658416748e-01 9.063509106636047363e-02 -1.876360774040222168e-01 1.592229902744293213e-01 1.016011759638786316e-01 1.290330290794372559e-01 3.128595650196075439e-03 -9.063646942377090454e-02
-5.927821248769760132e-02 -2.958689332008361816e-01 1.928734034299850464e-01 5.159605666995048523e-02 3.733887523412704468e-02 -1.362889260053634644e-02 -3.725911080837249756e-01 -2.696034312248229980e-01 -2.571206092834472656e-01 -1.927057504653930664e-01 -4.127286672592163086e-01 -6.061933562159538269e-02 1.372965145856142044e-02 1.726298220455646515e-02 -1.001518070697784424e-01 1.658056974411010742e-01 -2.237314544618129730e-02 -3.056998364627361298e-03 1.995127648115158081e-01 -1.604492776095867157e-02 2.180709317326545715e-02 2.325964719057083130e-01 -4.731248319149017334e-02 -2.659849263727664948e-02 -2.572410404682159424e-01 -2.417418174445629120e-02 -4.283257573843002319e-02 2.088015824556350708e-01 -1.332085579633712769e-01 -2.598942220211029053e-01 1.556632220745086670e-01 1.446192562580108643e-01
-3.251946270465850830e-01 1.849706470966339111e-01 2.220094054937362671e-01 -2.284486889839172363e-01 -1.980452090501785278e-01 4.146266877651214600e-01 -3.077185451984405518e-01 -1.063401252031326294e-01 -4.958167299628257751e-02 -1.514765024185180664e-01 -6.590997427701950073e-02 -1.106629427522420883e-02 -6.461416929960250854e-02 -3.188403323292732239e-02 -2.724035084247589111e-01 -1.777477860450744629e-01 1.070429384708404541e-01 -1.456380486488342285e-01 4.979373142123222351e-02 -1.361247524619102478e-02 -1.560479253530502319e-01 7.510442286729812622e-02 9.021890163421630859e-02 6.624925881624221802e-02 -1.584359407424926758e-01 1.921333223581314087e-01 1.659430116415023804e-01 2.898314893245697021e-01 -1.370168030261993408e-01 -1.495560817420482635e-02 -9.145806729793548584e-02 1.476138085126876831e-01
-8.610035479068756104e-02 6.676086783409118652e-02 1.188734080642461777e-02 -1.317110657691955566e-01 2.717512249946594238e-01 -2.615792490541934967e-02 -2.325993627309799194e-01 -3.184507042169570923e-02 4.167841281741857529e-03 5.752780660986900330e-02 1.358659118413925171e-01 2.264907956123352051e-01 -7.113995403051376343e-02 -1.935861539095640182e-03 -5.508458614349365234e-01 -1.269230991601943970e-01 -1.049818769097328186e-01 -6.493269652128219604e-02 9.764848649501800537e-02 -8.513072133064270020e-02 -1.142643019556999207e-01 2.002744823694229126e-01 8.574955165386199951e-02 -1.184203773736953735e-01 -2.406413108110427856e-01 5.660549923777580261e-02 -2.886123359203338623e-01 2.760209739208221436e-01 1.608917117118835449e-01 7.101137936115264893e-02 2.751627564430236816e-01 -9.745986759662628174e-02
3.799911737442016602e-01 1.685221679508686066e-02 2.111951261758804321e-01 -8.801592141389846802e-02 -2.164930254220962524e-01 -7.352228462696075439e-02 -1.338140219449996948e-01 -1.443181335926055908e-01 -7.174661010503768921e-02 2.559366822242736816e-01 -2.970521748065948486e-01 3.676648437976837158e-02 -3.477364778518676758e-01 -6.346493214368820190e-02 -5.279105156660079956e-02 3.990840539336204529e-02 -8.108460158109664917e-02 1.051712408661842346e-01 3.206926286220550537e-01 -2.543160133063793182e-02 -9.028983861207962036e-02 -2.277493476867675781e-01 -1.662537902593612671e-01 -2.310956567525863647e-01 -1.491860747337341309e-01 2.585420608520507812e-01 -4.431797191500663757e-02 1.845608651638031006e-02 -2.922498621046543121e-02 1.988315135240554810e-01 1.005317047238349915e-01 1.352747976779937744e-01
-1.066215932369232178e-01 -5.819089338183403015e-02 -9.760997258126735687e-03 1.930949985980987549e-01 1.395952999591827393e-01 -1.114539206027984619e-01 -1.608505249023437500e-01 -3.292501345276832581e-02 -6.028414238244295120e-03 -7.125837355852127075e-02 -7.587681710720062256e-02 -1.258881539106369019e-01 -4.681369364261627197e-01 -1.324135214090347290e-01 -9.790476411581039429e-03 2.044272795319557190e-02 2.710499055683612823e-02 -2.157766222953796387e-01 2.554917633533477783e-01 -8.537434041500091553e-02 -1.302542388439178467e-01 2.043370455503463745e-01 1.690896153450012207e-01 -1.207560971379280090e-01 -3.002575039863586426e-01 1.698772162199020386e-01 6.999026238918304443e-02 7.780294120311737061e-02 -2.784949839115142822e-01 2.187919020652770996e-01 -4.529044404625892639e-02 3.819462358951568604e-01
1.561987549066543579e-01 4.588416814804077148e-01 2.166880369186401367e-01 1.566304080188274384e-02 -1.455168798565864563e-02 5.046352744102478027e-02 -3.098892271518707275e-01 -1.581822186708450317e-01 -2.656379342079162598e-01 -2.162294089794158936e-02 1.800169646739959717e-01 1.240335963666439056e-02 1.924494095146656036e-02 1.785386055707931519e-01 9.940759837627410889e-02 1.541006267070770264e-01 2.633900642395019531e-01 2.256114929914474487e-01 9.856968373060226440e-02 -1.503776311874389648e-01 2.249975502490997314e-02 1.604179143905639648e-01 1.150932833552360535e-01 -7.207199931144714355e-02 -2.930114269256591797e-01 3.658547252416610718e-02 1.102268770337104797e-01 1.762126386165618896e-01 -1.144838482141494751e-01 -1.461752951145172119e-01 2.409709841012954712e-01 6.609702855348587036e-02
1.764367371797561646e-01 1.249879971146583557e-01 -1.195386238396167755e-02 -1.507775485515594482e-01 -1.759061664342880249e-01 1.322875618934631348e-01 -3.205005228519439697e-01 1.146819069981575012e-01 -2.549451589584350586e-01 1.709123402833938599e-01 -1.323176771402359009e-01 -2.959318757057189941e-01 -8.934497833251953125e-02 8.412926644086837769e-02 -1.524463146924972534e-01 -1.962767094373703003e-01 -2.179159820079803467e-01 2.681467831134796143e-01 1.235909089446067810e-01 -1.151048392057418823e-01 -1.800384223461151123e-01 1.447157189249992371e-02 -2.385001070797443390e-02 1.308113038539886475e-01 -2.006795406341552734e-01 1.531463414430618286e-01 -9.802541881799697876e-02 4.091902375221252441e-01 4.136093705892562866e-02 1.736971288919448853e-01 8.998358249664306641e-02 1.047462671995162964e-01
-1.447569429874420166e-01 3.199512958526611328e-01 2.025938183069229126e-01 1.070625055581331253e-02 -1.248473376035690308e-01 5.018798261880874634e-02 -5.071648955345153809e-01 3.902175650000572205e-02 -2.231987267732620239e-01 -7.694952189922332764e-02 1.027697101235389709e-01 -1.566531211137771606e-01 1.280068606138229370e-02 1.493848711252212524e-01 -2.772192358970642090e-01 9.421189315617084503e-03 -8.527372032403945923e-02 2.371225804090499878e-01 -1.005044654011726379e-01 1.223790831863880157e-02 3.365163803100585938e-01 1.212301105260848999e-01 1.434704214334487915e-01 -6.799061596393585205e-02 -5.383441597223281860e-02 1.262239217758178711e-01 -1.428886353969573975e-01 2.547581195831298828e-01 -9.254617989063262939e-02 5.772548541426658630e-02 1.455631107091903687e-01 6.543660908937454224e-02
-1.565843820571899414e-01 9.490487724542617798e-02 2.060784995555877686e-01 7.457337528467178345e-02 -2.109494358301162720e-01 2.565226554870605469e-01 -4.139580726623535156e-01 9.499803185462951660e-02 6.663503590971231461e-03 8.614481240510940552e-02 -1.040842458605766296e-01 -3.104490935802459717e-01 -6.524100899696350098e-03 5.972816795110702515e-02 -5.028458684682846069e-02 -6.783356517553329468e-02 1.332835480570793152e-02 2.257948815822601318e-01 2.001340091228485107e-01 -1.568405181169509888e-01 9.507666341960430145e-03 -5.534880235791206360e-02 -1.059493348002433777e-01 -6.330268830060958862e-02 -2.641459405422210693e-01 1.774065792560577393e-01 9.927526116371154785e-02 6.963563710451126099e-02 -2.293312847614288330e-01 2.160535007715225220e-01 2.982856631278991699e-01 2.528650462627410889e-01
8.455027639865875244e-02 6.863126996904611588e-03 3.867560029029846191e-01 2.109219282865524292e-01 -4.481256753206253052e-02 -1.877105981111526489e-01 -2.856732308864593506e-01 -1.718925237655639648e-01 2.359674870967864990e-02 -6.046035513281822205e-02 5.465255305171012878e-02 1.006233394145965576e-01 1.476453542709350586e-01 -8.387092500925064087e-02 -2.125930935144424438e-01 1.504306495189666748e-01 1.252072490751743317e-02 1.692596226930618286e-01 3.435909748077392578e-01 -7.772697508335113525e-02 -6.402856856584548950e-02 6.358084082603454590e-02 2.367611974477767944e-01 -1.879183650016784668e-01 -4.090700745582580566e-01 9.567426145076751709e-02 1.359027624130249023e-01 1.930164247751235962e-01 9.003811515867710114e-03 -2.227804362773895264e-01 3.357479721307754517e-02 -2.973021566867828369e-02
1.380962729454040527e-01 7.155996561050415039e-02 7.785258442163467407e-02 6.958216428756713867e-02 -1.682590097188949585e-01 6.724704802036285400e-02 -2.326289862394332886e-01 1.337172091007232666e-01 -1.726873666048049927e-01 4.811269789934158325e-02 -2.416437491774559021e-02 -5.540657043457031250e-02 -2.166206985712051392e-01 6.325019896030426025e-02 -3.003266751766204834e-01 1.692645996809005737e-01 -8.698674291372299194e-02 6.773635745048522949e-02 3.412557020783424377e-02 -3.351478278636932373e-01 -1.118635386228561401e-01 3.686481714248657227e-01 1.922025233507156372e-01 5.372349545359611511e-02 -5.912692099809646606e-02 4.297585189342498779e-01 6.702069193124771118e-02 2.016896605491638184e-01 -1.939981728792190552e-01 -4.844180867075920105e-02 -3.088466264307498932e-02 2.575535178184509277e-01
-1.328588724136352539e-01 2.094096243381500244e-01 3.017992377281188965e-01 -9.671442955732345581e-02 -1.979218125343322754e-01 6.596277654170989990e-02 -2.670329511165618896e-01 -3.106902539730072021e-01 8.906216174364089966e-02 -3.233808651566505432e-02 -1.585320532321929932e-01 -2.064592763781547546e-02 -8.628387004137039185e-02 -8.278494328260421753e-02 -2.126272022724151611e-01 8.339200913906097412e-02 6.086350977420806885e-02 1.782445609569549561e-02 1.894505321979522705e-02 3.108698725700378418e-01 -1.454634219408035278e-01 -1.615898907184600830e-01 2.598038613796234131e-01 1.701141446828842163e-01 -3.434377312660217285e-01 2.122868150472640991e-01 -2.788612842559814453e-01 -2.719659544527530670e-02 -1.400744765996932983e-01 -8.871192485094070435e-02 6.956429034471511841e-02 8.440484106540679932e-02
1.647494137287139893e-01 1.161165237426757812e-01 4.016347825527191162e-01 -1.573415249586105347e-01 -3.067057728767395020e-01 3.800297528505325317e-02 -1.510819420218467712e-03 -1.447849869728088379e-01 1.753888130187988281e-01 9.906309843063354492e-02 -1.262385696172714233e-01 5.926225334405899048e-02 -1.121623218059539795e-01 2.525278739631175995e-02 -3.670665323734283447e-01 -7.463867217302322388e-02 -1.975777894258499146e-01 -1.082701981067657471e-02 -3.234266489744186401e-02 -1.700360625982284546e-01 9.080896526575088501e-02 1.876233667135238647e-01 8.406881988048553467e-02 4.141904041171073914e-02 -4.573049247264862061e-01 1.476643700152635574e-02 8.207537978887557983e-02 1.593484431505203247e-01 -4.696408286690711975e-02 1.248838305473327637e-01 6.091488525271415710e-02 2.427949905395507812e-01
2.834249287843704224e-02 -7.753457129001617432e-02 9.785472601652145386e-02 -6.820096820592880249e-02 5.863003060221672058e-02 2.260454148054122925e-01 -3.441755771636962891e-01 -1.999338567256927490e-01 -9.516569972038269043e-02 -3.321297466754913330e-02 -1.958128809928894043e-01 -1.020947098731994629e-01 6.692651659250259399e-02 -1.572623252868652344e-01 -1.316475868225097656e-01 -5.677067860960960388e-02 1.772643178701400757e-01 2.723426818847656250e-01 2.404132485389709473e-01 -4.707170724868774414e-01 -3.736681118607521057e-02 9.772493690252304077e-02 -2.265000790357589722e-01 7.678677793592214584e-03 -1.574447154998779297e-01 2.279122173786163330e-01 -1.182478964328765869e-01 4.110852256417274475e-02 -2.135800868272781372e-01 1.218203678727149963e-01 1.308775544166564941e-01 2.000970691442489624e-01
4.010197520256042480e-01 2.417563349008560181e-01 1.969619542360305786e-01 -1.053007021546363831e-01 -5.198568105697631836e-02 -7.182963937520980835e-02 -1.770903170108795166e-01 -1.366487145423889160e-01 -6.796474009752273560e-02 -1.036760210990905762e-01 2.510215938091278076e-01 -1.719956099987030029e-02 5.846649780869483948e-02 2.654252946376800537e-01 -1.178464069962501526e-01 6.418144702911376953e-02 -2.135284990072250366e-01 -5.691749975085258484e-03 4.034491628408432007e-02 -1.993516981601715088e-01 -2.458225786685943604e-01 -3.143229754641652107e-03 -1.528519690036773682e-01 -1.099907532334327698e-01 -3.636794090270996094e-01 2.446440905332565308e-01 -1.235447898507118225e-01 1.069869846105575562e-01 6.861408799886703491e-02 -2.560770511627197266e-01 1.716116964817047119e-01 3.089648485183715820e-02
-8.799076825380325317e-02 2.067539989948272705e-01 1.856502294540405273e-01 1.330085992813110352e-01 1.785858124494552612e-01 -1.466789469122886658e-02 -2.212490737438201904e-01 -5.642919987440109253e-02 -2.931364178657531738e-01 8.760380744934082031e-02 -2.210275083780288696e-01 -2.699310146272182465e-02 -2.089003473520278931e-01 -1.558552384376525879e-01 -3.356908559799194336e-01 1.990727931261062622e-01 -1.566567569971084595e-01 -9.700928628444671631e-02 3.767747581005096436e-01 7.573106884956359863e-02 -1.539394110441207886e-01 1.670386344194412231e-01 4.332326352596282959e-03 2.193244732916355133e-02 -1.293968409299850464e-01 -2.275671437382698059e-02 -5.899438634514808655e-02 2.499126046895980835e-01 -2.479102164506912231e-01 -2.227641046047210693e-01 7.347881793975830078e-02 -1.274751126766204834e-01
2.422715872526168823e-01 8.500771224498748779e-02 3.876687958836555481e-03 -2.952596545219421387e-02 -1.565923094749450684e-01 2.625941634178161621e-01 -3.278982043266296387e-01 -3.144111484289169312e-02 9.212872013449668884e-03 -1.887602061033248901e-01 -1.263038367033004761e-01 7.482160627841949463e-02 7.275144755840301514e-02 -1.499092429876327515e-01 2.749327570199966431e-02 1.106062158942222595e-02 2.269387245178222656e-02 1.287039518356323242e-01 7.838799059391021729e-02 8.126690238714218140e-02 -4.790949076414108276e-02 -2.845065854489803314e-02 1.352640390396118164e-01 -1.640010327100753784e-01 -2.453787773847579956e-01 2.200217843055725098e-01 -3.635509014129638672e-01 4.027858376502990723e-01 -3.689633011817932129e-01 2.543377317488193512e-02 1.623253375291824341e-01 -3.187992423772811890e-02
-8.561170846223831177e-02 1.355013549327850342e-01 -9.468678385019302368e-03 -1.096206605434417725e-01 -3.972791507840156555e-02 4.833447933197021484e-02 -2.693011164665222168e-01 1.299476367421448231e-03 2.548392489552497864e-02 -3.227063268423080444e-02 -3.719852492213249207e-02 6.393843144178390503e-02 4.030387848615646362e-02 5.376452952623367310e-02 -5.790411494672298431e-03 1.479452997446060181e-01 1.014782637357711792e-01 -1.857635080814361572e-01 3.799119591712951660e-01 -1.786106675863265991e-01 9.866623580455780029e-02 3.291264474391937256e-01 2.916512787342071533e-01 1.528952717781066895e-01 -4.082875847816467285e-01 1.674189865589141846e-01 1.539741903543472290e-01 2.480008155107498169e-01 -2.865858674049377441e-01 -1.128609329462051392e-01 1.544115841388702393e-01 7.730200886726379395e-02
1.892227530479431152e-01 7.835149765014648438e-02 3.358548507094383240e-02 -1.382816880941390991e-01 2.533506155014038086e-01 -1.311343610286712646e-01 -4.014939665794372559e-01 -2.080739289522171021e-02 3.503628820180892944e-02 -1.112508624792098999e-01 1.510008126497268677e-01 9.840605407953262329e-02 -2.762157320976257324e-01 -1.294175237417221069e-01 -2.124576121568679810e-01 3.279941529035568237e-02 -2.444495856761932373e-01 1.122310683131217957e-01 4.412657395005226135e-02 -2.268086536787450314e-04 2.506047300994396210e-02 7.042073458433151245e-02 5.828672647476196289e-02 -1.450816541910171509e-01 -4.742655456066131592e-01 -7.837478071451187134e-02 4.635779932141304016e-02 2.860235869884490967e-01 -1.771512478590011597e-01 -1.388093829154968262e-01 1.125392764806747437e-01 -1.636129766702651978e-01
3.199391439557075500e-02 1.025825068354606628e-01 1.339969784021377563e-01 4.408797621726989746e-01 5.441377684473991394e-02 -1.855285018682479858e-01 -5.394333600997924805e-01 1.211582589894533157e-02 -6.696057319641113281e-02 -1.028651446104049683e-01 -1.418669223785400391e-01 1.525280997157096863e-02 -9.661522507667541504e-02 1.250564008951187134e-01 -2.184207737445831299e-01 1.254048943519592285e-01 -6.282656639814376831e-02 -3.000678494572639465e-02 -4.323876928538084030e-03 5.169931426644325256e-02 -1.312717497348785400e-01 1.677974313497543335e-01 -1.833753436803817749e-01 -1.010039672255516052e-01 -2.769371867179870605e-01 1.104060187935829163e-01 -3.400179743766784668e-01 4.999408125877380371e-02 -5.321383103728294373e-02 4.203926026821136475e-02 -1.189720705151557922e-01 -3.564216196537017822e-02
-1.569497026503086090e-02 -7.376749813556671143e-02 3.484269976615905762e-01 1.145846769213676453e-01 2.032643705606460571e-01 3.008679449558258057e-01 -1.360422968864440918e-01 -3.825275972485542297e-02 -7.867510616779327393e-02 -1.878737658262252808e-01 -1.966727077960968018e-01 -2.236414104700088501e-01 -1.492493133991956711e-02 1.637818366289138794e-01 -2.313064336776733398e-01 7.653565704822540283e-02 -5.529569461941719055e-02 1.145702749490737915e-01 2.196092009544372559e-01 9.704822301864624023e-02 -3.467739522457122803e-01 6.063706427812576294e-02 -1.107424870133399963e-01 -1.199548095464706421e-01 -2.683050334453582764e-01 -8.313979953527450562e-03 -1.050969138741493225e-01 -2.331459149718284607e-02 -1.984537094831466675e-01 3.604313731193542480e-02 2.952180206775665283e-01 2.355587333440780640e-01
8.056121319532394409e-02 -3.017697297036647797e-02 3.291026651859283447e-01 -7.928480207920074463e-02 9.347181767225265503e-03 1.785907745361328125e-01 -2.054652869701385498e-01 1.402998268604278564e-01 -1.877907961606979370e-01 -6.217484176158905029e-02 -1.330328285694122314e-01 6.903143972158432007e-02 -9.840349107980728149e-02 -2.213144302368164062e-02 -2.412367463111877441e-01 -2.169911190867424011e-02 1.003698036074638367e-01 -2.765913903713226318e-01 5.067990720272064209e-02 -1.406316459178924561e-02 -1.758185923099517822e-01 2.460378259420394897e-01 3.499660268425941467e-02 -6.346596777439117432e-02 -2.929294109344482422e-01 3.506341576576232910e-01 1.132376641035079956e-01 2.484543025493621826e-01 3.227324783802032471e-01 -1.018906086683273315e-01 2.161117196083068848e-01 -1.519881635904312134e-01
-4.804003611207008362e-02 1.975164711475372314e-01 1.472565978765487671e-01 -3.024424053728580475e-02 1.696586795151233673e-02 2.505988180637359619e-01 -2.114137709140777588e-01 -2.923483550548553467e-01 1.232127174735069275e-01 -1.863144636154174805e-01 -1.888571977615356445e-01 1.058520451188087463e-01 -2.364573180675506592e-01 1.093653663992881775e-01 2.591908723115921021e-02 1.015484035015106201e-01 -1.074995473027229309e-01 3.023894727230072021e-01 -3.412425145506858826e-02 2.879368364810943604e-01 -2.610555887222290039e-01 4.368394240736961365e-02 1.106289103627204895e-01 -6.654009968042373657e-02 -2.402298599481582642e-01 3.962207734584808350e-01 -2.254482209682464600e-01 1.117179095745086670e-01 -6.914142053574323654e-03 1.992039382457733154e-02 1.798083446919918060e-02 1.209840700030326843e-01
1.675067096948623657e-01 2.211284935474395752e-01 3.114759922027587891e-01 -9.792466461658477783e-02 -1.006226837635040283e-01 1.498428881168365479e-01 -3.730611503124237061e-02 1.083993166685104370e-02 -2.392044290900230408e-02 3.855551034212112427e-02 1.645561493933200836e-02 -4.869971424341201782e-02 -2.386168763041496277e-02 2.602435350418090820e-01 -3.082441985607147217e-01 1.530020982027053833e-01 -2.988100945949554443e-01 -1.947869658470153809e-01 -1.616055369377136230e-01 -1.469738632440567017e-01 1.127791479229927063e-01 2.191563844680786133e-01 2.023939788341522217e-01 4.183040559291839600e-02 -3.566833436489105225e-01 1.806269139051437378e-01 -2.070960123091936111e-03 8.845141530036926270e-02 -1.767341494560241699e-01 8.869981020689010620e-02 9.525031596422195435e-02 3.109144568443298340e-01
-1.033303979784250259e-02 7.419234514236450195e-02 8.451782166957855225e-02 9.862329065799713135e-02 -3.951922804117202759e-02 7.103119790554046631e-02 1.451372634619474411e-03 -1.371222883462905884e-01 -2.196758687496185303e-01 1.066168118268251419e-02 8.549991250038146973e-02 -2.397459447383880615e-01 1.074588447809219360e-01 2.258705645799636841e-01 -2.407858818769454956e-01 -4.597958177328109741e-02 1.408579498529434204e-01 -9.817013889551162720e-02 1.486770212650299072e-01 1.585283577442169189e-01 1.238405257463455200e-01 -1.442764997482299805e-01 1.231171842664480209e-02 -3.105106651782989502e-01 -3.166271448135375977e-01 4.814657866954803467e-01 9.134914726018905640e-02 2.426464855670928955e-01 1.067608594894409180e-01 -2.475243806838989258e-01 3.266435861587524414e-02 1.839522868394851685e-01
3.341933488845825195e-01 4.418831691145896912e-02 1.345199346542358398e-01 -8.581307530403137207e-02 1.198961585760116577e-01 1.067149564623832703e-01 -1.594912409782409668e-01 -1.281014680862426758e-01 -1.048857718706130981e-01 1.726552098989486694e-01 2.082947194576263428e-01 -1.830383203923702240e-02 -3.672297298908233643e-02 1.522314250469207764e-01 -3.308963775634765625e-01 5.987660959362983704e-02 7.935296744108200073e-02 1.736915111541748047e-01 2.638642787933349609e-01 7.345777004957199097e-02 -2.174743264913558960e-02 -5.996328219771385193e-02 1.604998856782913208e-01 -2.771157324314117432e-01 -8.176431804895401001e-02 2.396918237209320068e-01 -6.523200124502182007e-02 3.529006838798522949e-01 2.899825870990753174e-01 1.021840572357177734e-01 1.159838214516639709e-01 2.283322513103485107e-01
-1.079358160495758057e-01 2.709751576185226440e-02 -9.551294893026351929e-02 4.337071627378463745e-02 -3.085304796695709229e-02 3.073023818433284760e-02 -4.152829349040985107e-01 -2.126980572938919067e-02 -3.133528530597686768e-01 8.030340075492858887e-02 8.119929581880569458e-02 2.356051653623580933e-02 -4.085209593176841736e-02 2.313425242900848389e-01 -7.605210691690444946e-02 -2.342335730791091919e-01 1.084286868572235107e-01 -2.058547437191009521e-01 2.203960120677947998e-01 -1.332964841276407242e-02 -3.406333625316619873e-01 2.280211895704269409e-01 1.007989794015884399e-01 1.665390911512076855e-03 -3.576017618179321289e-01 -3.620739793404936790e-03 -1.969148218631744385e-01 -9.398538619279861450e-03 -1.990467011928558350e-01 -2.661049365997314453e-02 1.492861360311508179e-01 2.524592280387878418e-01
3.762066736817359924e-02 1.649362444877624512e-01 1.155088394880294800e-01 -1.527788639068603516e-01 -1.524767577648162842e-01 1.387403756380081177e-01 -4.378850162029266357e-01 -3.291631117463111877e-02 -6.434115022420883179e-02 -2.062564599327743053e-04 2.916222512722015381e-01 -4.478004202246665955e-02 7.505799178034067154e-03 2.305258214473724365e-01 -1.963578462600708008e-01 -1.848756521940231323e-01 -3.993288576602935791e-01 -5.913249775767326355e-02 -1.868785358965396881e-02 5.238951742649078369e-02 -2.154149860143661499e-01 -2.062304019927978516e-01 6.814415007829666138e-02 -2.406050562858581543e-01 -3.360788524150848389e-01 1.078063920140266418e-01 -3.145166113972663879e-02 3.385561704635620117e-02 -3.403706243261694908e-03 8.295218646526336670e-02 1.355258375406265259e-01 1.129608154296875000e-01
1.917871832847595215e-02 2.546533644199371338e-01 -9.920372068881988525e-02 4.627997055649757385e-02 4.380532726645469666e-02 6.262573879212141037e-03 -4.717265665531158447e-01 1.199888885021209717e-01 -1.325822621583938599e-01 1.586745977401733398e-01 2.282546311616897583e-01 -4.257969558238983154e-02 -1.446909457445144653e-01 -1.002303883433341980e-02 4.137237742543220520e-02 -6.144868582487106323e-02 1.750392019748687744e-01 -1.716588437557220459e-01 3.842112421989440918e-01 -1.675251424312591553e-01 -6.261328607797622681e-02 2.246249169111251831e-01 1.822365075349807739e-01 9.362730383872985840e-02 -3.473055064678192139e-01 5.338496342301368713e-02 -6.280593574047088623e-02 3.567113354802131653e-02 -1.924437470734119415e-02 1.908852458000183105e-01 9.186885505914688110e-02 2.337736189365386963e-01
-8.446774631738662720e-02 3.253364264965057373e-01 1.953518539667129517e-01 3.100899420678615570e-02 -2.254163324832916260e-01 9.908633679151535034e-02 -1.660443544387817383e-01 -2.542591989040374756e-01 -1.418531388044357300e-01 -1.968948394060134888e-01 4.722063988447189331e-02 -7.278070598840713501e-02 -1.037718132138252258e-01 -1.848461478948593140e-02 -1.199998632073402405e-01 -8.667252957820892334e-02 -1.776780933141708374e-02 -1.273426320403814316e-02 2.238165438175201416e-01 -2.757210135459899902e-01 1.128445491194725037e-01 2.669478654861450195e-01 -1.529565900564193726e-01 -7.121095806360244751e-02 -5.357778631150722504e-03 2.886497974395751953e-01 -3.082642555236816406e-01 4.914610087871551514e-02 -3.390866816043853760e-01 8.715524524450302124e-02 2.298571020364761353e-01 1.882157288491725922e-02
-3.274424970149993896e-01 -1.237783879041671753e-01 2.499097287654876709e-01 8.383754640817642212e-02 -1.537691950798034668e-01 1.225557774305343628e-01 -1.822816431522369385e-01 -1.515804678201675415e-01 -2.859654128551483154e-01 -5.643375217914581299e-03 7.041966915130615234e-02 -7.391460239887237549e-02 -3.295103013515472412e-01 -3.292351216077804565e-02 6.014287471771240234e-02 -1.322243809700012207e-01 3.020511381328105927e-02 -9.706794470548629761e-02 1.806459277868270874e-01 -1.168413683772087097e-01 -1.805615574121475220e-01 4.289197176694869995e-02 1.491987109184265137e-01 4.373856633901596069e-02 -3.397592306137084961e-01 1.817830801010131836e-01 2.436968833208084106e-01 1.543412506580352783e-01 -2.438123971223831177e-01 1.764755994081497192e-01 1.175024062395095825e-01 1.969677209854125977e-01
1.919846981763839722e-01 9.658382087945938110e-02 1.678869724273681641e-01 -6.085987389087677002e-02 -9.499181061983108521e-02 2.665461003780364990e-01 -2.441435456275939941e-01 2.049315720796585083e-02 4.054996371269226074e-02 -6.451553199440240860e-03 -1.131942775100469589e-02 -6.836507469415664673e-02 -1.642942875623703003e-01 1.393447518348693848e-01 3.040587157011032104e-02 2.455962151288986206e-01 1.574248820543289185e-01 -7.264439016580581665e-02 2.405261695384979248e-01 -1.222213059663772583e-01 -2.767902985215187073e-02 4.534380733966827393e-01 1.535319238901138306e-01 1.427333056926727295e-02 -3.308880627155303955e-01 2.310733050107955933e-01 1.379227191209793091e-01 -8.528005331754684448e-02 -2.517436444759368896e-01 -9.748318791389465332e-02 1.424059122800827026e-01 2.288117557764053345e-01
-4.251039121299982071e-03 7.039631158113479614e-02 2.011240273714065552e-02 7.757541537284851074e-02 1.165740638971328735e-01 -1.442839801311492920e-01 -2.456850856542587280e-01 -2.473468333482742310e-01 -4.463189840316772461e-02 6.888092309236526489e-02 1.714560389518737793e-01 2.558834850788116455e-02 -2.459580302238464355e-01 -2.029164135456085205e-01 -1.467355340719223022e-01 -2.837836742401123047e-02 -2.146857231855392456e-02 1.853297650814056396e-01 -1.012297794222831726e-01 2.107111811637878418e-01 -2.246297597885131836e-01 -1.352436095476150513e-01 2.917346358299255371e-02 -1.289698481559753418e-01 -4.688424468040466309e-01 1.389516890048980713e-01 -4.171256721019744873e-02 3.201091885566711426e-01 5.354876443743705750e-02 1.904634833335876465e-01 2.840497195720672607e-01 1.816928237676620483e-01
5.240953341126441956e-02 1.085514500737190247e-01 8.220963925123214722e-02 -8.031248301267623901e-02 1.721844524145126343e-01 1.801101118326187134e-01 -1.563419252634048462e-01 1.109976842999458313e-01 2.365805441513657570e-03 -1.851760894060134888e-01 2.316248714923858643e-01 -1.733773797750473022e-01 -3.326991200447082520e-01 1.898486912250518799e-01 -2.095094621181488037e-01 1.076986547559499741e-02 1.326196361333131790e-02 -9.149821847677230835e-02 -1.049146354198455811e-01 -1.429912596940994263e-01 1.329818274825811386e-03 -8.042910695075988770e-02 1.492496430873870850e-01 -1.770245581865310669e-01 -2.545363008975982666e-01 1.453614830970764160e-01 -3.593715727329254150e-01 2.944343686103820801e-01 -1.261087507009506226e-01 1.818541437387466431e-01 3.276235461235046387e-01 -8.067841082811355591e-02
1.880725286900997162e-02 -1.017119437456130981e-01 2.415867298841476440e-01 -1.527812778949737549e-01 2.841010987758636475e-01 1.860605366528034210e-02 -1.815728694200515747e-01 -1.726810038089752197e-01 -1.922002136707305908e-01 2.044250667095184326e-01 3.537466377019882202e-02 9.329307079315185547e-02 -4.518903326243162155e-03 6.219908245839178562e-04 1.003470346331596375e-01 3.114402592182159424e-01 -1.019452437758445740e-01 -1.010141298174858093e-01 1.505510061979293823e-01 2.259631305932998657e-01 -6.660483032464981079e-02 2.401282787322998047e-01 -5.290702730417251587e-02 -2.745896577835083008e-01 -3.968625962734222412e-01 1.938051134347915649e-01 -2.070232778787612915e-01 1.892420202493667603e-01 2.036456465721130371e-01 8.834470063447952271e-02 1.007011011242866516e-01 1.449207868427038193e-02
-7.547519356012344360e-02 2.588317692279815674e-01 3.121051490306854248e-01 -1.097587496042251587e-01 -2.213761955499649048e-02 8.439788222312927246e-02 -5.859409645199775696e-02 -6.886798888444900513e-02 -1.666082441806793213e-01 -1.996075212955474854e-01 -3.136372566223144531e-01 -3.267419040203094482e-01 -3.973197191953659058e-02 -1.264915466308593750e-01 -2.218120694160461426e-01 -3.547185361385345459e-01 1.836695009842514992e-03 -1.431849226355552673e-02 3.885470032691955566e-01 5.372637510299682617e-02 7.837924361228942871e-02 5.422175675630569458e-02 -5.479237064719200134e-02 -4.333686456084251404e-02 -1.259597688913345337e-01 4.045196622610092163e-02 -2.908847108483314514e-02 2.415281236171722412e-01 -1.196579709649085999e-01 -2.691583335399627686e-01 2.599865198135375977e-02 6.765863299369812012e-02
1.798934042453765869e-01 1.199319288134574890e-01 2.951831221580505371e-01 -1.759262196719646454e-02 1.333445217460393906e-02 1.721114665269851685e-01 -3.471029996871948242e-01 -1.280756741762161255e-01 8.954276144504547119e-02 -1.686879098415374756e-01 -3.956906497478485107e-02 5.095660686492919922e-02 -8.641353994607925415e-02 4.832072183489799500e-02 -1.892964243888854980e-01 1.841277331113815308e-01 1.306376457214355469e-01 -2.942631244659423828e-01 4.284863173961639404e-01 -9.435372799634933472e-02 6.949882488697767258e-03 -7.483939826488494873e-02 -1.242917254567146301e-01 -1.388573646545410156e-01 -6.955855339765548706e-02 2.699066996574401855e-01 -1.924129277467727661e-01 9.028819203376770020e-02 2.321772873401641846e-01 4.677510634064674377e-02 -1.933978646993637085e-01 1.614160835742950439e-01
3.378839418292045593e-02 -1.991423368453979492e-01 2.432699054479598999e-01 -1.324231326580047607e-01 1.248667463660240173e-01 -8.572030812501907349e-03 -2.822163105010986328e-01 1.807308048009872437e-01 -2.754346728324890137e-01 1.042377650737762451e-01 -2.027311772108078003e-01 -1.325577199459075928e-01 -1.920574009418487549e-01 -5.718601867556571960e-02 -2.887412607669830322e-01 -5.358133837580680847e-02 -4.956839233636856079e-02 -1.272520422935485840e-01 3.335501551628112793e-01 1.191624626517295837e-01 -6.415264308452606201e-02 3.099410831928253174e-01 -1.445312798023223877e-01 -2.344432473182678223e-01 -9.421356022357940674e-02 9.317930042743682861e-02 -2.595592848956584930e-02 3.403028845787048340e-01 2.828991971909999847e-02 1.294470727443695068e-01 1.041149571537971497e-01 -1.170449052006006241e-02
1.620058268308639526e-01 -1.137668564915657043e-01 4.689186066389083862e-02 -1.669981479644775391e-01 -4.068195819854736328e-02 1.662237793207168579e-01 -2.779179215431213379e-01 -1.512411981821060181e-01 1.067826598882675171e-01 -1.023006737232208252e-01 1.213611364364624023e-01 -2.234265208244323730e-01 -2.869573235511779785e-01 1.237726956605911255e-01 -2.668538093566894531e-01 1.577735394239425659e-01 -7.565761357545852661e-02 -2.409878969192504883e-01 -9.423988871276378632e-03 -1.940070539712905884e-01 2.553043365478515625e-01 -7.504391018301248550e-03 1.449240148067474365e-01 -8.939456939697265625e-02 -1.339460015296936035e-01 2.518602609634399414e-01 -4.257154762744903564e-01 6.221621856093406677e-02 -4.158911760896444321e-03 -2.306524105370044708e-02 2.215708047151565552e-01 9.572028368711471558e-02
-5.375723540782928467e-02 7.775456458330154419e-02 2.661387920379638672e-01 2.938874065876007080e-02 1.401120424270629883e-01 -9.644518792629241943e-02 -1.725046038627624512e-01 1.902186311781406403e-03 8.273878693580627441e-02 4.652782529592514038e-02 -2.039288580417633057e-01 -1.683312803506851196e-01 -2.060988098382949829e-01 -1.779026538133621216e-01 -6.417352706193923950e-02 1.459946185350418091e-01 -1.469968110322952271e-01 -3.317695483565330505e-02 3.121706843376159668e-01 2.287366539239883423e-01 -1.328410301357507706e-02 2.979861572384834290e-02 -1.088108308613300323e-02 -2.904818356037139893e-01 -1.710748672485351562e-01 1.604430526494979858e-01 -3.882800936698913574e-01 2.452464848756790161e-01 -1.394731341861188412e-03 -3.884114027023315430e-01 8.561886101961135864e-02 5.517962854355573654e-03
6.942800432443618774e-02 -2.944124341011047363e-01 1.880308836698532104e-01 -5.177813395857810974e-02 2.074735909700393677e-01 3.033105134963989258e-01 -1.813213080167770386e-01 -4.461365565657615662e-02 2.469176799058914185e-01 -2.850261516869068146e-03 -3.390016406774520874e-02 -3.318287730216979980e-01 -1.588869839906692505e-01 7.448945194482803345e-02 -2.858462035655975342e-01 1.840733438730239868e-01 -2.227799743413925171e-01 -4.484761878848075867e-02 1.071018502116203308e-01 -3.724084421992301941e-02 1.033793538808822632e-01 6.065912172198295593e-02 -1.360158324241638184e-01 -3.178707361221313477e-01 -2.432437241077423096e-01 2.870921790599822998e-01 -1.471201330423355103e-01 8.215709775686264038e-02 3.961366042494773865e-02 -2.797820046544075012e-02 8.136397600173950195e-02 6.759431213140487671e-02
-2.296171188354492188e-01 -2.343385666608810425e-02 9.727376699447631836e-02 -6.637012213468551636e-02 2.089138627052307129e-01 1.884074509143829346e-01 -3.136459589004516602e-01 6.046933680772781372e-02 6.661563366651535034e-02 5.831523612141609192e-02 -1.101031750440597534e-01 1.354578286409378052e-01 -3.721496462821960449e-01 -1.144874468445777893e-01 -9.844408184289932251e-02 1.900898516178131104e-01 2.797443978488445282e-02 -1.280329655855894089e-02 1.052831709384918213e-01 1.777715831995010376e-01 -1.733524799346923828e-01 -2.585386857390403748e-02 -2.958373539149761200e-02 -3.555874228477478027e-01 -4.244703948497772217e-01 2.554469108581542969e-01 -4.475317522883415222e-02 1.056299433112144470e-01 4.753295332193374634e-03 -5.284522846341133118e-02 -1.946727782487869263e-01 -1.223787963390350342e-01
1.771062761545181274e-01 1.254327595233917236e-01 2.708387970924377441e-01 -1.384333968162536621e-01 -1.808653958141803741e-02 8.418384194374084473e-02 -4.601923525333404541e-01 -4.218450188636779785e-02 1.998042166233062744e-01 4.060456901788711548e-02 4.212821647524833679e-02 9.389403462409973145e-02 3.494162857532501221e-02 2.343887686729431152e-01 -2.427528053522109985e-01 2.641122601926326752e-02 7.918740063905715942e-02 -1.200666204094886780e-01 3.035452663898468018e-01 -3.140250444412231445e-01 -3.380690887570381165e-02 1.650907844305038452e-01 8.917155861854553223e-02 -1.186008751392364502e-02 -2.602979838848114014e-01 -5.573360249400138855e-02 -9.128134697675704956e-03 1.655994169414043427e-02 -2.253104895353317261e-01 -3.932842612266540527e-02 3.137422800064086914e-01 -3.965164721012115479e-02
3.140344023704528809e-01 -5.010540783405303955e-02 2.373456805944442749e-01 -1.980712413787841797e-01 -8.386550098657608032e-02 1.266334801912307739e-01 -2.433446347713470459e-01 -1.381221264600753784e-01 1.286962255835533142e-02 5.366705730557441711e-02 -1.513391286134719849e-01 -1.369006037712097168e-01 -2.075453698635101318e-01 9.448321908712387085e-02 -1.581747382879257202e-01 1.613613814115524292e-01 -1.128996536135673523e-01 8.711332455277442932e-03 -1.319241672754287720e-01 -1.167371943593025208e-01 1.192538440227508545e-01 3.713710904121398926e-01 -3.066514804959297180e-02 -1.951906383037567139e-01 -6.982186436653137207e-02 2.847638130187988281e-01 1.983125880360603333e-02 2.525346875190734863e-01 -2.123307883739471436e-01 1.253413558006286621e-01 -1.592733860015869141e-01 2.878647744655609131e-01
2.234700471162796021e-01 -1.036933735013008118e-01 -1.591531187295913696e-01 -1.032533198595046997e-01 1.346100270748138428e-01 1.461237221956253052e-01 -2.425503432750701904e-01 -3.718551993370056152e-01 7.053882814943790436e-03 1.398869156837463379e-01 -9.589950740337371826e-02 -1.313517093658447266e-01 -2.125728279352188110e-01 7.986465841531753540e-02 -8.322294056415557861e-02 -1.215357407927513123e-01 -3.292592614889144897e-02 -9.862700849771499634e-02 -4.756338894367218018e-02 -1.423437446355819702e-01 -3.153212741017341614e-02 5.871796049177646637e-03 1.984089463949203491e-01 -3.950445950031280518e-01 -4.395366013050079346e-01 6.848391145467758179e-02 -1.353578269481658936e-01 2.026943415403366089e-01 2.255108803510665894e-01 -5.211272090673446655e-02 7.048965245485305786e-02 -4.229349642992019653e-02
6.835690885782241821e-02 3.889340758323669434e-01 2.138905972242355347e-02 -1.942393183708190918e-01 3.785907924175262451e-01 -1.313520222902297974e-01 -3.302670717239379883e-01 -2.983649969100952148e-01 1.470853984355926514e-01 1.339152902364730835e-01 3.473846241831779480e-02 -2.384714968502521515e-02 -1.117306128144264221e-01 -9.047641605138778687e-02 -1.559946686029434204e-01 -1.313735693693161011e-01 -9.223099052906036377e-02 -8.567536622285842896e-02 1.852429956197738647e-01 -2.021448314189910889e-02 7.156181335449218750e-02 -8.993844687938690186e-02 -4.786374792456626892e-02 -2.442219257354736328e-01 -3.719675242900848389e-01 6.347789615392684937e-02 2.341393753886222839e-02 3.891855478286743164e-02 -2.018588483333587646e-01 1.155612152069807053e-02 9.368807822465896606e-02 -1.541337519884109497e-01
-7.923411577939987183e-02 2.277494817972183228e-01 6.357245147228240967e-02 1.084519997239112854e-01 1.062043011188507080e-01 5.989475548267364502e-02 -2.351860105991363525e-01 2.041724175214767456e-01 -1.016812995076179504e-01 -9.746941924095153809e-02 -1.932190060615539551e-01 -5.179031565785408020e-02 -4.159175455570220947e-01 -7.465347647666931152e-02 -2.443983405828475952e-01 -3.601034730672836304e-02 -2.781772315502166748e-01 1.313775479793548584e-01 2.787815928459167480e-01 1.957513764500617981e-02 4.064640030264854431e-02 2.280844189226627350e-02 -4.333486407995223999e-02 -3.351549208164215088e-01 -7.513839751482009888e-02 1.580153703689575195e-01 -2.753604054450988770e-01 -5.910391733050346375e-02 4.249145463109016418e-02 -9.094834327697753906e-02 1.478332430124282837e-01 2.894015610218048096e-01
2.798407375812530518e-01 -7.800343632698059082e-02 3.648755550384521484e-01 -2.893672510981559753e-02 7.008144259452819824e-02 2.757710218429565430e-01 -7.764563709497451782e-02 -2.283334881067276001e-01 -3.065569885075092316e-02 -9.370158426463603973e-03 1.018086969852447510e-01 2.600025236606597900e-01 -6.946215871721506119e-03 -1.332824379205703735e-01 -1.689640581607818604e-01 -2.259033471345901489e-01 2.821360155940055847e-02 7.221442461013793945e-02 -8.287485688924789429e-03 4.725899547338485718e-02 -1.552736610174179077e-01 -5.399565771222114563e-02 2.518609352409839630e-02 -1.114737391471862793e-01 -4.309760630130767822e-01 3.050682544708251953e-01 1.834057457745075226e-02 2.959166467189788818e-01 -1.863662749528884888e-01 1.761130802333354950e-02 -1.248288154602050781e-01 1.963214389979839325e-02
2.385553121566772461e-01 3.742736205458641052e-02 4.421060532331466675e-02 1.620377600193023682e-01 4.009286314249038696e-02 -1.307205706834793091e-01 -5.678321719169616699e-01 -2.326960563659667969e-01 -1.604743152856826782e-01 -5.366482585668563843e-02 1.812388300895690918e-01 2.966718748211860657e-02 -2.666468024253845215e-01 -5.840617790818214417e-02 -1.663623452186584473e-01 7.956404238939285278e-02 -1.166890412569046021e-01 1.278411448001861572e-01 -9.282687678933143616e-03 9.592458605766296387e-03 2.724394202232360840e-01 1.063804700970649719e-01 -5.988097283989191055e-03 -4.275729507207870483e-02 -1.771704554557800293e-01 2.133277952671051025e-01 -7.708287239074707031e-02 -6.639529764652252197e-02 1.011275202035903931e-01 -2.555571682751178741e-02 1.276822686195373535e-01 3.396356701850891113e-01
-1.094342842698097229e-01 2.039030492305755615e-01 9.222277998924255371e-02 -1.948758363723754883e-01 1.603740751743316650e-01 5.134592950344085693e-02 -2.133994251489639282e-01 -1.197552755475044250e-01 -9.334851056337356567e-02 2.191943489015102386e-02 -2.222918570041656494e-01 -1.668158322572708130e-01 -3.338146209716796875e-01 1.777808219194412231e-01 -3.339718878269195557e-01 -3.839759528636932373e-02 4.490596801042556763e-02 4.012893885374069214e-03 9.924457222223281860e-02 -3.266333639621734619e-01 1.260480582714080811e-01 3.750126110389828682e-03 1.679343134164810181e-01 -2.080399841070175171e-01 -4.097962677478790283e-01 -6.559585034847259521e-02 6.586982309818267822e-02 -1.490166783332824707e-02 1.961369663476943970e-01 -1.240500137209892273e-01 1.415342688560485840e-01 -1.122534796595573425e-01
-2.883922494947910309e-02 4.172202646732330322e-01 2.177865803241729736e-01 -6.573332101106643677e-02 -5.984507128596305847e-02 6.887827068567276001e-02 -2.815422415733337402e-01 -5.059638991951942444e-02 -2.085792124271392822e-01 -5.951615422964096069e-02 -3.831007704138755798e-02 -2.107312530279159546e-01 9.807369112968444824e-02 1.117702946066856384e-01 -1.161978915333747864e-01 -7.546889781951904297e-02 -9.229967743158340454e-02 8.419977128505706787e-02 1.357670128345489502e-01 -1.387823522090911865e-01 3.238116800785064697e-01 -5.652003735303878784e-02 9.526061266660690308e-02 -2.077770419418811798e-02 -1.323589235544204712e-01 8.028523623943328857e-02 -4.783728420734405518e-01 2.906787693500518799e-01 -2.476707845926284790e-02 -1.032969262450933456e-02 5.344141274690628052e-02 1.929460167884826660e-01
-5.050588399171829224e-02 2.768059670925140381e-01 1.675038039684295654e-01 3.455426311120390892e-03 1.046222001314163208e-01 5.801350623369216919e-02 -2.840133905410766602e-01 -4.197837412357330322e-01 -1.702896356582641602e-01 3.046336397528648376e-02 -1.873189210891723633e-01 -1.148234829306602478e-01 4.232558608055114746e-02 4.896389320492744446e-02 7.128653675317764282e-02 -1.802629977464675903e-01 2.756722569465637207e-01 -6.351241469383239746e-02 1.057905256748199463e-01 -4.095696657896041870e-02 -2.120769321918487549e-01 2.534321844577789307e-01 7.144024968147277832e-02 -1.160318031907081604e-01 -1.237170919775962830e-01 2.038656920194625854e-01 1.272740066051483154e-01 1.433680355548858643e-01 -1.328713446855545044e-01 6.930868141353130341e-03 3.252073824405670166e-01 2.526804804801940918e-01
7.747925072908401489e-02 -5.705847591161727905e-02 2.543295621871948242e-01 -1.451280266046524048e-01 -4.591486603021621704e-02 7.018376886844635010e-02 -2.220276743173599243e-01 1.714809089899063110e-01 -9.761588275432586670e-02 1.229437664151191711e-01 -1.755437701940536499e-01 9.268434345722198486e-02 -2.849079370498657227e-01 1.215015351772308350e-01 -3.150801360607147217e-01 -5.033812671899795532e-02 2.427199333906173706e-01 -2.893630266189575195e-01 4.533880203962326050e-02 6.924541294574737549e-02 1.576519161462783813e-01 2.892336845397949219e-01 -1.331810802221298218e-01 -2.974469587206840515e-02 -3.572389483451843262e-01 1.035668179392814636e-01 -7.515841722488403320e-02 -1.009679362177848816e-01 -2.616840004920959473e-01 -7.349879294633865356e-02 -1.486159265041351318e-01 1.751632839441299438e-01
-2.558969557285308838e-01 2.967800386250019073e-02 2.435139864683151245e-01 2.033379487693309784e-02 -9.760960936546325684e-02 2.352441996335983276e-01 -1.437299996614456177e-01 -5.026249587535858154e-02 1.493489593267440796e-01 -2.782375812530517578e-01 7.552106678485870361e-02 -3.750630021095275879e-01 5.169522017240524292e-02 1.119307428598403931e-01 -1.506900787353515625e-01 -5.664302408695220947e-02 -7.104572840034961700e-03 4.524482041597366333e-02 -1.212942181155085564e-03 -1.571723967790603638e-01 -2.736196815967559814e-01 3.265499174594879150e-01 5.637411028146743774e-02 -1.962483227252960205e-01 -3.299404978752136230e-01 1.783452481031417847e-01 1.934051364660263062e-01 2.139907628297805786e-01 -1.492773592472076416e-01 2.927101776003837585e-02 8.927335962653160095e-03 3.969594463706016541e-02
2.709737718105316162e-01 3.605841696262359619e-01 1.657418906688690186e-01 9.275666624307632446e-02 1.381384432315826416e-01 8.196508884429931641e-02 -1.312940269708633423e-01 -8.305133134126663208e-02 -2.249141335487365723e-01 5.884255282580852509e-03 -1.997606158256530762e-01 2.367238551378250122e-01 -1.194996908307075500e-01 -1.972772479057312012e-01 9.959473460912704468e-02 -1.697424985468387604e-02 -8.756919950246810913e-02 5.060529336333274841e-02 4.340732470154762268e-02 4.733653366565704346e-02 -2.012864649295806885e-01 3.069209493696689606e-02 -2.257970161736011505e-02 -1.173946037888526917e-01 -5.372308492660522461e-01 1.891977488994598389e-01 -1.201092824339866638e-01 1.475672870874404907e-01 -2.118369936943054199e-01 3.607001900672912598e-02 -1.538721174001693726e-01 1.115078572183847427e-03
1.003166078589856625e-03 4.011602699756622314e-01 1.385243684053421021e-01 6.321342289447784424e-02 4.758838564157485962e-02 1.204177085310220718e-02 -2.544299066066741943e-01 -1.715129055082798004e-02 -7.772664725780487061e-02 -1.358029693365097046e-01 1.778938621282577515e-01 -2.621041238307952881e-02 1.974773108959197998e-01 1.293711364269256592e-01 -7.995742489583790302e-04 2.212319672107696533e-01 -2.619928717613220215e-01 -9.693557769060134888e-02 -8.547028154134750366e-02 -1.970479041337966919e-01 9.689430706202983856e-03 -8.372883312404155731e-03 -1.009184792637825012e-01 -1.959150135517120361e-01 -3.020024597644805908e-01 4.370696842670440674e-01 -5.909577012062072754e-02 2.904117703437805176e-01 6.449608132243156433e-03 1.167092025279998779e-01 1.715100109577178955e-01 -3.007599338889122009e-02
2.514037191867828369e-01 1.009192690253257751e-02 1.030866801738739014e-01 -9.656055271625518799e-02 5.161004140973091125e-02 1.361154913902282715e-01 -2.488960474729537964e-01 4.346117004752159119e-02 -1.935898363590240479e-01 -1.282861530780792236e-01 1.224793568253517151e-01 -3.153725760057568550e-03 -1.541724652051925659e-01 -3.155477643013000488e-01 -3.382429480552673340e-01 1.788929402828216553e-01 -2.142508029937744141e-01 1.412996649742126465e-01 -1.505909371189773083e-03 -1.235595867037773132e-01 -1.916143447160720825e-01 -1.587615013122558594e-01 1.722798496484756470e-01 -2.917418181896209717e-01 -4.143746495246887207e-01 -2.938346005976200104e-02 -4.590358212590217590e-02 -7.947376370429992676e-02 -9.418124705553054810e-02 -1.129293218255043030e-01 -5.652200430631637573e-02 1.713313162326812744e-01
-1.803252398967742920e-01 -3.465373814105987549e-02 2.186070382595062256e-01 1.675283014774322510e-01 -8.808257989585399628e-03 -2.019671536982059479e-02 -2.545624971389770508e-01 -1.111024543642997742e-01 -1.551168411970138550e-02 -1.211547330021858215e-01 -1.331627070903778076e-01 7.848626375198364258e-02 -1.736520975828170776e-01 -1.225625947117805481e-01 -4.577449262142181396e-01 2.488493323326110840e-01 -2.187425270676612854e-02 4.090328514575958252e-02 1.708023697137832642e-01 -2.189329266548156738e-02 -3.497536182403564453e-01 3.988577425479888916e-02 2.463482618331909180e-01 6.308560818433761597e-02 -3.599827587604522705e-01 7.453481853008270264e-02 2.115932479500770569e-02 1.052248254418373108e-01 1.476367563009262085e-01 -2.246736437082290649e-01 -5.850261449813842773e-02 1.208342462778091431e-01
-5.168496072292327881e-02 -4.935884103178977966e-02 9.057449549436569214e-02 -8.886000514030456543e-02 1.616049706935882568e-01 -2.935966290533542633e-02 -3.192429244518280029e-01 -2.176794409751892090e-02 1.827209442853927612e-02 1.307896971702575684e-01 -2.331678122282028198e-01 1.817156933248043060e-02 1.527613401412963867e-01 2.562796771526336670e-01 -1.137431859970092773e-01 1.258270144462585449e-01 2.920229136943817139e-01 8.496901951730251312e-03 3.714292347431182861e-01 -3.398306667804718018e-02 -7.254220545291900635e-02 1.854541897773742676e-01 1.596210300922393799e-01 5.974868685007095337e-02 -4.759801924228668213e-01 1.432754546403884888e-01 3.652015700936317444e-02 1.093191653490066528e-01 -1.651020199060440063e-01 -7.685209810733795166e-02 1.457794606685638428e-01 2.270409017801284790e-01
9.526751190423965454e-02 -1.426245421171188354e-01 2.994982302188873291e-01 -2.534439861774444580e-01 2.205877006053924561e-01 2.733890525996685028e-02 -1.194488406181335449e-01 -1.060938760638237000e-01 -1.726296693086624146e-01 -2.184051088988780975e-02 -6.347079295665025711e-03 -1.100403741002082825e-01 -4.116037487983703613e-01 -1.125399246811866760e-01 -3.852568268775939941e-01 -5.458945780992507935e-02 2.574465051293373108e-02 2.829464338719844818e-02 3.826589584350585938e-01 -2.944850735366344452e-02 -1.818048655986785889e-01 2.193434536457061768e-01 -1.187825947999954224e-01 -3.587432671338319778e-03 -2.657012939453125000e-01 5.804451648145914078e-03 9.455296397209167480e-02 1.809296160936355591e-01 7.757049798965454102e-02 2.470856159925460815e-02 4.941371828317642212e-02 1.961531862616539001e-02
1.875634938478469849e-01 7.002105563879013062e-02 6.855748593807220459e-02 -6.510369479656219482e-02 4.818518646061420441e-03 2.098684012889862061e-01 -1.542785018682479858e-01 -9.665487706661224365e-02 -2.525659464299678802e-02 -1.797366738319396973e-01 -1.868759691715240479e-01 -1.478237509727478027e-01 7.141353189945220947e-02 -2.149431258440017700e-01 1.554134339094161987e-01 7.051604241132736206e-02 7.168283313512802124e-02 -2.712229639291763306e-02 1.919858008623123169e-01 1.803714483976364136e-01 -1.633460223674774170e-01 6.059281900525093079e-02 3.294101729989051819e-02 -1.373152732849121094e-01 -3.954393863677978516e-01 1.823993623256683350e-01 -3.860164284706115723e-01 3.328715264797210693e-01 -3.446772694587707520e-01 2.301150932908058167e-02 3.721926361322402954e-02 8.882960677146911621e-02
6.514666229486465454e-02 -1.441577542573213577e-02 3.081989586353302002e-01 3.445068299770355225e-01 1.365025788545608521e-01 4.808398708701133728e-02 -2.377332299947738647e-01 -5.538316443562507629e-02 -3.742949664592742920e-02 -5.907881259918212891e-02 -1.560796201229095459e-01 -7.027584314346313477e-02 5.957706272602081299e-02 9.257227927446365356e-02 -2.259074598550796509e-01 -1.782001405954360962e-01 -2.999788336455821991e-02 -2.647986821830272675e-02 1.028879433870315552e-01 -5.370047315955162048e-02 -4.821605607867240906e-02 3.131443262100219727e-01 -3.380091190338134766e-01 -1.158767789602279663e-01 -3.345555067062377930e-01 2.377896904945373535e-01 -3.332274854183197021e-01 1.022177115082740784e-01 -3.053109720349311829e-02 1.079685837030410767e-01 -1.497209370136260986e-01 -6.441648304462432861e-02
-2.066988199949264526e-01 3.562657833099365234e-01 -1.333010382950305939e-03 3.568925708532333374e-02 5.259546637535095215e-02 1.229750644415616989e-02 -2.637185454368591309e-01 -1.811299920082092285e-01 -1.060245931148529053e-01 2.624088339507579803e-02 -1.675545871257781982e-01 8.498299121856689453e-02 9.502781182527542114e-02 1.614571660757064819e-01 9.986351430416107178e-02 -2.461401224136352539e-01 1.569318771362304688e-01 -4.112139344215393066e-01 1.997318714857101440e-01 -9.556617587804794312e-02 -1.147453263401985168e-01 8.824322372674942017e-02 2.503527887165546417e-02 -1.164235696196556091e-01 -2.747130692005157471e-01 2.812926769256591797e-01 1.439308188855648041e-02 1.930461972951889038e-01 -3.833073377609252930e-02 -5.442429333925247192e-02 1.596187800168991089e-01 2.665666341781616211e-01
-2.262777090072631836e-01 -3.808233886957168579e-02 1.822868436574935913e-01 -5.983683094382286072e-02 -1.988091468811035156e-01 -9.082605689764022827e-02 -6.635841727256774902e-02 -1.242894157767295837e-01 -1.198880895972251892e-01 -1.963616013526916504e-01 -8.400745689868927002e-02 1.836979985237121582e-01 -9.787194430828094482e-02 -1.104577481746673584e-01 -2.345057725906372070e-01 2.160757184028625488e-01 1.313120871782302856e-01 -6.665580719709396362e-02 2.243751734495162964e-01 -9.197805821895599365e-02 -1.701509058475494385e-01 -1.173364296555519104e-01 -6.813268363475799561e-02 -2.387894541025161743e-01 -3.283925056457519531e-01 3.251676559448242188e-01 -3.509209156036376953e-01 2.771736681461334229e-01 -6.289034336805343628e-02 -1.225625723600387573e-01 -4.935319721698760986e-02 -7.673550397157669067e-02
2.005140036344528198e-01 -1.325756907463073730e-01 2.633834779262542725e-01 -2.034243196249008179e-01 8.164008706808090210e-02 6.505746860057115555e-03 -2.968029975891113281e-01 -1.513786613941192627e-01 -1.930691674351692200e-02 -4.581479355692863464e-02 2.433930188417434692e-01 -2.389462590217590332e-01 -1.363325715065002441e-01 -7.188701629638671875e-02 -9.721283614635467529e-02 -1.938660591840744019e-01 -1.309050619602203369e-01 1.440314054489135742e-01 2.585551887750625610e-02 5.450935568660497665e-03 2.833555638790130615e-01 1.799127086997032166e-02 1.806690990924835205e-01 -2.282332926988601685e-01 -4.516359418630599976e-02 2.804991006851196289e-01 -2.280495315790176392e-01 1.943654567003250122e-01 -1.025000736117362976e-01 -6.901281327009201050e-02 1.804430782794952393e-01 3.192123472690582275e-01
3.275507688522338867e-02 2.217735350131988525e-01 -1.830743700265884399e-01 2.164202183485031128e-02 1.111021041870117188e-01 -1.889749057590961456e-02 -1.799957454204559326e-01 -1.610109806060791016e-01 -1.282452791929244995e-01 -1.438246220350265503e-01 -8.873991668224334717e-02 -3.154631704092025757e-02 -4.228953644633293152e-02 2.375126257538795471e-02 -1.859629154205322266e-01 -1.040186882019042969e-01 -3.203492760658264160e-01 7.340855896472930908e-03 1.672372519969940186e-01 6.713282316923141479e-02 -2.765598297119140625e-01 3.509496450424194336e-01 -2.502004802227020264e-01 -1.407565027475357056e-01 -4.222259521484375000e-01 3.494293093681335449e-01 1.567419990897178650e-02 -8.271117508411407471e-02 -6.609872449189424515e-03 -5.410045385360717773e-02 1.254946887493133545e-01 -8.706368505954742432e-02
1.956241019070148468e-02 1.475701779127120972e-01 -2.471594884991645813e-02 -3.626310080289840698e-02 4.813481122255325317e-02 1.552192270755767822e-01 -1.291919648647308350e-01 6.067635864019393921e-02 4.475665837526321411e-02 -2.737614512443542480e-01 1.672235280275344849e-01 -1.596421897411346436e-01 -4.211126267910003662e-01 -1.014687307178974152e-02 -3.308687806129455566e-01 -5.859174951910972595e-02 6.811017543077468872e-02 -1.699650585651397705e-01 1.649658009409904480e-02 -2.148199677467346191e-01 1.118675768375396729e-01 -1.146159395575523376e-01 6.498091667890548706e-02 -6.002201139926910400e-02 -2.879296839237213135e-01 1.491442471742630005e-01 -2.067094147205352783e-01 2.804336547851562500e-01 -1.788213104009628296e-01 2.028820663690567017e-01 3.082700669765472412e-01 1.665776968002319336e-02
-2.833388745784759521e-01 1.382893323898315430e-01 3.422566652297973633e-01 3.205678984522819519e-02 1.112099587917327881e-01 1.600136905908584595e-01 -1.280465275049209595e-01 1.335283666849136353e-01 -1.605715602636337280e-01 2.855367772281169891e-02 1.266117841005325317e-01 -1.933960057795047760e-02 -2.896938025951385498e-01 -9.808946197154000401e-05 -7.175844907760620117e-02 -6.099728867411613464e-02 7.662719488143920898e-02 -3.509831428527832031e-01 6.078204885125160217e-02 7.688173651695251465e-02 -5.583437904715538025e-02 1.394214779138565063e-01 1.742260903120040894e-01 -1.703807860612869263e-01 -4.477444291114807129e-01 9.437864273786544800e-02 8.273676782846450806e-02 3.069041296839714050e-02 -1.567412018775939941e-01 2.072954773902893066e-01 2.800211124122142792e-02 2.614097595214843750e-01
-1.142208129167556763e-01 9.965062141418457031e-02 1.592792384326457977e-02 2.597464807331562042e-02 3.365925699472427368e-02 -2.323985099792480469e-02 -4.579436182975769043e-01 -9.929119795560836792e-02 -1.857196390628814697e-01 1.225345730781555176e-01 -5.468995124101638794e-02 3.473205491900444031e-02 -8.415862172842025757e-02 1.445247977972030640e-01 -1.392480581998825073e-01 -2.764430642127990723e-01 2.979478798806667328e-02 -1.131704002618789673e-01 1.734627485275268555e-01 -4.854700714349746704e-02 -1.895712763071060181e-01 1.573615074157714844e-01 4.313524365425109863e-01 -1.413297355175018311e-01 -2.339757978916168213e-01 7.179290056228637695e-02 1.170369144529104233e-02 1.017213612794876099e-02 -1.297519803047180176e-01 -9.102387726306915283e-02 -1.016206964850425720e-01 4.109730422496795654e-01
1.443956941366195679e-01 -4.433560371398925781e-02 1.050916220992803574e-02 7.440069317817687988e-02 -9.370211511850357056e-02 1.657581329345703125e-01 -3.587084710597991943e-01 -1.597692817449569702e-01 -1.517870277166366577e-01 3.541757464408874512e-01 -3.240886330604553223e-01 -8.898569643497467041e-02 -3.811411932110786438e-02 1.947723329067230225e-01 -7.056971639394760132e-02 -1.855721771717071533e-01 -1.203642338514328003e-01 2.566147129982709885e-03 -2.042650580406188965e-01 -4.332466796040534973e-02 -2.928843796253204346e-01 -3.383821994066238403e-02 -5.731429532170295715e-02 -2.017914056777954102e-01 -3.088019788265228271e-01 1.510147601366043091e-01 -2.769545316696166992e-01 7.354252785444259644e-02 -8.343956619501113892e-02 -1.120946705341339111e-01 1.770570278167724609e-01 2.583581022918224335e-02
-1.421263068914413452e-01 -3.495387034490704536e-03 3.173213601112365723e-01 6.136747449636459351e-02 2.784152925014495850e-01 2.575448947027325630e-03 -3.755837380886077881e-01 -1.854056119918823242e-01 1.585279554128646851e-01 -6.912045646458864212e-03 6.913455575704574585e-02 -7.203607261180877686e-02 3.773521631956100464e-03 2.783660776913166046e-02 -4.040189385414123535e-01 -1.311501264572143555e-01 -9.921590238809585571e-02 4.006472975015640259e-02 6.763930618762969971e-02 -2.716424465179443359e-01 -1.525457948446273804e-01 1.811413615942001343e-01 1.446697413921356201e-01 -3.394610285758972168e-01 -1.950606107711791992e-01 3.324364870786666870e-02 9.543901681900024414e-02 1.245793402194976807e-01 -1.110812872648239136e-01 1.464543193578720093e-01 -5.816754698753356934e-02 -1.516162306070327759e-01
-3.034906387329101562e-01 2.773747444152832031e-01 -1.380032002925872803e-01 3.951700404286384583e-02 -6.666046101599931717e-03 1.304393261671066284e-01 -2.664766609668731689e-01 -2.207285165786743164e-01 -8.294183015823364258e-02 -3.750522434711456299e-02 -2.302720993757247925e-01 -4.946458339691162109e-02 5.615217983722686768e-02 2.036126405000686646e-01 1.461138874292373657e-01 -1.348390728235244751e-01 2.403037436306476593e-02 -3.067276775836944580e-01 2.353544086217880249e-01 -6.706325709819793701e-02 -1.444154381752014160e-01 1.799498349428176880e-01 5.299023166298866272e-02 -2.718086540699005127e-01 -2.539583742618560791e-01 1.749170720577239990e-01 2.925865724682807922e-02 1.744544953107833862e-01 -1.110329404473304749e-01 9.894006699323654175e-02 5.874891579151153564e-02 2.987244725227355957e-01
-1.044426709413528442e-01 2.246204763650894165e-01 6.119116023182868958e-02 -6.027270480990409851e-02 1.477904468774795532e-01 -1.938018202781677246e-02 -1.696846783161163330e-01 5.475319176912307739e-02 7.791749387979507446e-02 -3.453155979514122009e-02 -1.485264748334884644e-01 -1.495788246393203735e-01 -2.102453708648681641e-01 -1.422743946313858032e-01 1.143913045525550842e-01 2.500622272491455078e-01 2.707717195153236389e-02 -2.930945754051208496e-01 3.481787145137786865e-01 1.859024614095687866e-01 -9.391702711582183838e-02 2.950269281864166260e-01 -2.287165634334087372e-02 -2.113663107156753540e-01 -3.201194405555725098e-01 -7.231754064559936523e-02 5.983692128211259842e-03 2.000149935483932495e-01 -1.458394378423690796e-01 -6.381371617317199707e-02 1.203024759888648987e-01 3.382969498634338379e-01
4.556052386760711670e-02 1.717531830072402954e-01 1.152378618717193604e-01 -8.347283303737640381e-02 -3.137370571494102478e-03 -1.058414727449417114e-01 -3.923738598823547363e-01 -2.337556481361389160e-01 1.021960079669952393e-01 -2.084774374961853027e-01 1.150263771414756775e-01 -1.197495460510253906e-01 -1.121230274438858032e-01 1.777354627847671509e-01 -1.221024021506309509e-01 -1.305018514394760132e-01 -2.003729939460754395e-01 -2.245604619383811951e-02 3.706033155322074890e-02 -8.697336539626121521e-03 3.024185001850128174e-01 3.854005336761474609e-01 2.181718870997428894e-02 1.152025014162063599e-01 -1.658150553703308105e-01 2.963166236877441406e-01 -2.187588065862655640e-01 2.336342781782150269e-01 -9.231310337781906128e-02 1.579121351242065430e-01 1.307913362979888916e-01 -8.150849491357803345e-02
-2.145156264305114746e-01 2.110528200864791870e-01 1.217217370867729187e-01 -3.045996427536010742e-01 -2.071621567010879517e-01 1.428245753049850464e-01 -1.096071824431419373e-01 -1.313483715057373047e-01 -1.959142275154590607e-02 -3.227219358086585999e-02 -2.021264880895614624e-01 -1.208896748721599579e-02 -3.274895846843719482e-01 4.889143258333206177e-02 -1.350023001432418823e-01 -1.809097677469253540e-01 -7.257934659719467163e-02 -5.241881683468818665e-02 -1.708749867975711823e-02 3.857226669788360596e-02 2.178413420915603638e-02 1.341151725500822067e-02 1.261194646358489990e-01 -6.213519349694252014e-02 -2.025921195745468140e-01 3.240129947662353516e-01 1.942662596702575684e-01 2.438414841890335083e-01 -2.689641714096069336e-01 -3.257200121879577637e-01 1.149724945425987244e-01 2.028406709432601929e-01
-1.659552156925201416e-01 8.147092908620834351e-02 3.857194483280181885e-01 1.096499040722846985e-01 1.162101179361343384e-01 -1.620657593011856079e-01 -2.829906344413757324e-01 -1.649274230003356934e-01 1.279497146606445312e-01 -1.076965108513832092e-01 7.201571017503738403e-02 1.162004396319389343e-01 -2.056922996416687965e-03 -9.446168690919876099e-02 -2.459372580051422119e-01 5.482162535190582275e-02 -2.082570344209671021e-01 7.678027451038360596e-02 2.473345994949340820e-01 -1.652468293905258179e-01 -1.143448203802108765e-01 1.546308845281600952e-01 3.139374554157257080e-01 4.642995074391365051e-03 -4.068467915058135986e-01 1.457109600305557251e-01 -5.916494876146316528e-03 1.783411204814910889e-01 1.321640312671661377e-01 -1.294751614332199097e-01 4.147337004542350769e-02 -1.050196588039398193e-01
2.560118399560451508e-02 1.227873936295509338e-01 1.846647411584854126e-01 -3.381651043891906738e-01 2.779366374015808105e-01 8.661380968987941742e-03 -2.429229766130447388e-01 -1.406172066926956177e-01 -1.387508586049079895e-02 -3.103323467075824738e-02 -3.250312805175781250e-02 4.205376282334327698e-02 -2.412233948707580566e-01 9.001106023788452148e-03 -4.327619969844818115e-01 -1.324081718921661377e-01 -1.526464521884918213e-01 -2.205717712640762329e-01 7.486017793416976929e-02 -4.409974440932273865e-02 -1.865804344415664673e-01 3.074977397918701172e-01 1.923079192638397217e-01 -8.999610692262649536e-02 -2.548735439777374268e-01 5.977389868348836899e-03 -1.916785389184951782e-01 1.590487957000732422e-01 1.540402024984359741e-01 4.464711621403694153e-02 -2.765893377363681793e-02 -7.188039273023605347e-02
3.160545825958251953e-01 2.494484484195709229e-01 3.149315416812896729e-01 1.706811189651489258e-01 -1.182993575930595398e-01 -1.300003528594970703e-01 -2.590820789337158203e-01 5.796224996447563171e-02 1.691641099750995636e-02 -1.965772658586502075e-01 -1.290935426950454712e-01 -2.288894541561603546e-02 -3.991366624832153320e-01 2.114525735378265381e-01 -9.323614090681076050e-02 1.195562034845352173e-01 -1.026783958077430725e-01 1.230266317725181580e-01 1.954970955848693848e-01 -2.841534018516540527e-01 2.009129337966442108e-02 -6.859711557626724243e-02 1.661189049482345581e-01 -1.263357251882553101e-01 -2.496204674243927002e-01 1.467530280351638794e-01 -3.088603541254997253e-02 1.628778725862503052e-01 1.014683991670608521e-01 4.728664457798004150e-02 -7.201530039310455322e-02 5.207917466759681702e-02
3.265050053596496582e-01 -9.933030605316162109e-02 -1.070247069001197815e-01 8.778188377618789673e-02 -1.350357532501220703e-01 4.687276855111122131e-02 -2.553771734237670898e-01 7.173795020207762718e-04 1.304773613810539246e-02 -2.186211943626403809e-01 1.303894072771072388e-01 1.583450287580490112e-01 -1.186646074056625366e-01 9.340365231037139893e-02 -1.585655808448791504e-01 9.636083245277404785e-02 -2.305354624986648560e-01 -7.389803975820541382e-02 -7.818022742867469788e-03 6.344620883464813232e-02 -2.999794781208038330e-01 6.414088606834411621e-02 -4.217726364731788635e-02 -2.326060682535171509e-01 -3.657486736774444580e-01 3.137313127517700195e-01 8.084141649305820465e-03 3.421809077262878418e-01 1.980507671833038330e-01 1.436296403408050537e-01 2.967354841530323029e-02 9.315173327922821045e-02
1.060199737548828125e-01 1.747578531503677368e-01 -4.725262522697448730e-03 -8.563645929098129272e-02 -1.568395793437957764e-01 2.639656662940979004e-01 -1.986802071332931519e-01 1.604309231042861938e-01 -1.294408086687326431e-02 1.418407261371612549e-01 -2.835022807121276855e-01 6.329859048128128052e-02 -2.798689007759094238e-01 3.982039093971252441e-01 -1.676965951919555664e-01 7.394220679998397827e-02 -7.754106819629669189e-02 -1.412684321403503418e-01 3.289221525192260742e-01 -3.602968901395797729e-02 -1.010734774172306061e-02 1.118954569101333618e-01 5.462943762540817261e-02 -1.804875954985618591e-02 -3.150081634521484375e-01 1.842386573553085327e-01 1.073364689946174622e-01 -3.524784231558442116e-03 -1.423120200634002686e-01 -1.526217907667160034e-01 2.755298614501953125e-01 2.579919993877410889e-02
-8.120805025100708008e-02 2.086982876062393188e-01 -1.057095602154731750e-01 -1.220886036753654480e-01 -2.623995840549468994e-01 -6.367814540863037109e-02 -2.466255277395248413e-01 1.023394316434860229e-01 -1.409064233303070068e-01 3.569413349032402039e-02 3.531828522682189941e-03 -6.738836318254470825e-02 -1.355136930942535400e-01 -2.159569859504699707e-01 -8.877199143171310425e-02 -6.339118629693984985e-02 4.004093706607818604e-01 1.699322164058685303e-01 -6.597982253879308701e-03 -3.673830628395080566e-02 -2.364219576120376587e-01 3.220022656023502350e-03 -6.797406822443008423e-02 -1.122222766280174255e-01 -2.820816636085510254e-01 2.824431061744689941e-01 -1.667057573795318604e-01 2.515574693679809570e-01 -2.311994321644306183e-02 -8.276606351137161255e-02 2.825157046318054199e-01 2.750411927700042725e-01
-5.548128485679626465e-02 1.422595381736755371e-01 1.738608628511428833e-01 4.619158431887626648e-02 -2.275638729333877563e-01 2.353569716215133667e-01 -4.367746710777282715e-01 -6.749539822340011597e-02 2.225877396995201707e-04 7.181356847286224365e-02 3.401512503623962402e-01 -1.273995041847229004e-01 -1.193360760807991028e-01 -1.229160837829113007e-02 -3.163067400455474854e-01 -1.729914098978042603e-01 -2.579963207244873047e-01 -1.151318326592445374e-01 -7.743934541940689087e-02 6.359349191188812256e-02 -1.991908550262451172e-01 -1.321311295032501221e-01 -6.686754524707794189e-02 -1.718469411134719849e-01 -1.804644167423248291e-01 6.429911404848098755e-02 7.616715133190155029e-02 2.225403189659118652e-01 2.401601057499647141e-03 -1.715238690376281738e-01 2.352848351001739502e-01 -5.048342049121856689e-02
-1.978354156017303467e-01 1.017883494496345520e-01 8.701685070991516113e-02 -2.696343511343002319e-02 -1.803772598505020142e-01 -1.390293687582015991e-01 -3.318730890750885010e-01 -6.185420975089073181e-02 4.608841240406036377e-02 -4.797157645225524902e-02 -2.000462412834167480e-01 3.893953561782836914e-02 -8.284322917461395264e-02 -1.413394510746002197e-01 -2.269105315208435059e-01 2.782584428787231445e-01 -2.015313059091567993e-01 -1.914087384939193726e-01 2.861363589763641357e-01 8.781322836875915527e-02 -2.988100051879882812e-02 -1.136802062392234802e-01 2.580649554729461670e-01 -1.227567195892333984e-01 -3.337321579456329346e-01 6.119776889681816101e-02 -1.196978986263275146e-01 3.817700743675231934e-01 1.383602917194366455e-01 1.142557933926582336e-01 -1.768888346850872040e-02 -6.800854206085205078e-02
1.214009076356887817e-01 1.341708153486251831e-01 3.158531486988067627e-01 -2.076805680990219116e-01 -1.738476008176803589e-01 8.178535848855972290e-02 -3.111254274845123291e-01 -8.691123127937316895e-02 -3.311471343040466309e-01 -8.249422907829284668e-02 8.066423982381820679e-02 8.652389049530029297e-02 -9.992640465497970581e-02 -3.906830251216888428e-01 -1.326258033514022827e-01 -9.941394627094268799e-02 -1.261585354804992676e-01 -4.779309034347534180e-02 -7.387255784124135971e-03 9.351974725723266602e-02 -2.552901506423950195e-01 -1.068789362907409668e-01 2.100349813699722290e-01 -2.912052273750305176e-01 -2.254490256309509277e-01 -2.829173952341079712e-02 5.942685157060623169e-02 1.684268414974212646e-01 -1.762278974056243896e-01 7.519373297691345215e-02 9.325457364320755005e-02 3.327680379152297974e-02
4.972251877188682556e-02 -8.622799068689346313e-03 5.067946761846542358e-02 2.816979773342609406e-02 -2.187258005142211914e-01 3.170590102672576904e-01 -1.011194661259651184e-01 -2.394592612981796265e-01 2.722170390188694000e-02 4.592199809849262238e-03 -3.523344099521636963e-01 3.945093601942062378e-02 -2.176123559474945068e-01 1.441539227962493896e-01 -1.114680245518684387e-01 -1.785410195589065552e-01 -1.125151589512825012e-01 2.208444327116012573e-01 -1.577956378459930420e-01 2.851014137268066406e-01 -4.847105219960212708e-02 1.309430897235870361e-01 8.823909610509872437e-02 -1.540099084377288818e-01 -2.371952831745147705e-01 3.526678681373596191e-01 -2.063720971345901489e-01 2.065266370773315430e-01 -1.356968134641647339e-01 -7.945033162832260132e-02 -1.310899946838617325e-02 1.728316247463226318e-01
6.870070844888687134e-02 3.387612476944923401e-02 4.188763499259948730e-01 -1.118582636117935181e-01 6.871247291564941406e-02 7.210609316825866699e-02 -2.442910969257354736e-01 1.675414443016052246e-01 3.242839127779006958e-02 -3.572535142302513123e-02 -1.419419944286346436e-01 2.292513251304626465e-01 -9.997653961181640625e-02 -7.087512314319610596e-02 -2.019406855106353760e-01 -6.514060078188776970e-04 4.744781553745269775e-02 -2.052515745162963867e-01 2.368132621049880981e-01 -4.721045121550559998e-02 -4.059969261288642883e-02 1.632051020860671997e-01 7.829920202493667603e-02 -2.047332674264907837e-01 -1.948116719722747803e-01 1.693325489759445190e-01 4.715407267212867737e-02 4.883150756359100342e-01 2.498210370540618896e-01 -1.697450876235961914e-02 1.649729758501052856e-01 3.779821842908859253e-02
5.853479355573654175e-02 1.020040214061737061e-01 9.996773302555084229e-02 2.378223985433578491e-01 -1.040891930460929871e-01 3.882222175598144531e-01 -1.359324604272842407e-01 -1.188409402966499329e-01 -4.432334005832672119e-02 3.393878042697906494e-01 -1.759196817874908447e-01 -2.790929675102233887e-01 -1.477401405572891235e-01 -5.353153124451637268e-02 -1.165877506136894226e-01 -2.549365758895874023e-01 -7.928068935871124268e-02 -6.231874972581863403e-02 7.926622778177261353e-02 3.699769079685211182e-02 4.758421704173088074e-02 -1.029276326298713684e-01 -7.143659144639968872e-02 -2.168530076742172241e-01 -2.462549507617950439e-01 4.098882675170898438e-01 -5.599706247448921204e-02 2.057472169399261475e-01 4.700111597776412964e-02 1.732583194971084595e-01 7.762613147497177124e-02 3.190371394157409668e-02
1.245683282613754272e-01 -9.291967749595642090e-02 1.340871956199407578e-02 8.198330551385879517e-02 -8.766157925128936768e-02 -8.418732136487960815e-02 -5.644710063934326172e-01 -2.584046721458435059e-01 -2.378552407026290894e-02 -7.841246575117111206e-02 7.228853553533554077e-02 -6.354659050703048706e-02 -2.197512090206146240e-01 -9.364184737205505371e-02 -3.212798535823822021e-01 -1.819825917482376099e-01 3.042947314679622650e-02 -8.363523520529270172e-03 -1.998422294855117798e-02 1.267540752887725830e-01 3.018872439861297607e-01 1.912863552570343018e-01 -1.459285765886306763e-01 -1.789563447237014771e-01 -1.087943241000175476e-01 1.878205686807632446e-01 -8.957318961620330811e-02 3.635307028889656067e-02 -1.274212449789047241e-01 -1.737565100193023682e-01 3.359194146469235420e-03 2.408192306756973267e-01
-3.184972703456878662e-02 1.732740551233291626e-01 -1.404349058866500854e-01 1.572244055569171906e-02 -1.152193546295166016e-01 -1.707804203033447266e-01 -1.296135336160659790e-01 -1.974825114011764526e-01 -2.011670619249343872e-01 6.291329860687255859e-02 -6.855326145887374878e-02 1.079500019550323486e-01 -4.896002635359764099e-02 -1.425662636756896973e-01 -2.236195802688598633e-01 1.678444147109985352e-01 1.468209028244018555e-01 2.066954672336578369e-01 3.998026251792907715e-03 2.568876445293426514e-01 -1.432791948318481445e-01 -1.663832925260066986e-02 3.043132275342941284e-02 -3.167388141155242920e-01 -3.498841226100921631e-01 2.060749679803848267e-01 -1.591417342424392700e-01 2.322087734937667847e-01 -2.013355791568756104e-01 -1.833065040409564972e-02 2.936982214450836182e-01 2.558670043945312500e-01
9.931190311908721924e-02 -1.553993821144104004e-01 -1.087524890899658203e-01 -1.881519258022308350e-01 4.360845685005187988e-02 3.470307588577270508e-01 -1.217246651649475098e-01 -1.768301725387573242e-01 1.338219642639160156e-01 1.262354552745819092e-01 -1.611862778663635254e-01 -7.899422198534011841e-02 -2.408728599548339844e-01 8.559420704841613770e-02 -3.249434530735015869e-01 1.019594296813011169e-01 -7.988017797470092773e-02 -3.316998854279518127e-02 6.479506194591522217e-02 -4.014697670936584473e-01 -1.544685810804367065e-01 1.513686627149581909e-01 -1.824587397277355194e-02 -2.726534307003021240e-01 -2.526513934135437012e-01 2.432234883308410645e-01 -1.312848627567291260e-01 9.570102393627166748e-02 -4.970683157444000244e-02 -1.100589185953140259e-01 1.959682106971740723e-01 -7.919512689113616943e-02
1.211098805069923401e-01 3.777723526582121849e-03 -1.622758992016315460e-02 7.341030053794384003e-03 -5.134109780192375183e-02 -1.633272971957921982e-03 -2.015319019556045532e-01 -2.429225593805313110e-01 -1.228334568440914154e-02 1.769031137228012085e-01 -3.930881619453430176e-03 -2.282286435365676880e-02 -1.491045653820037842e-01 2.628350853919982910e-01 -1.696869432926177979e-01 1.300456374883651733e-01 -1.224127709865570068e-01 -2.064857073128223419e-02 4.114984571933746338e-01 2.144039571285247803e-01 -7.680605351924896240e-02 2.719769775867462158e-01 -9.035000205039978027e-02 4.917467758059501648e-02 -3.819130063056945801e-01 1.253359913825988770e-01 -4.054554402828216553e-01 -3.102589212357997894e-02 3.720325231552124023e-02 1.684474050998687744e-01 1.809484511613845825e-02 -1.885771602392196655e-01
8.507061749696731567e-02 1.475957632064819336e-01 1.150711402297019958e-01 -4.783574491739273071e-02 -1.798210144042968750e-01 -2.044535055756568909e-02 4.013384133577346802e-02 -2.661398947238922119e-01 1.625307947397232056e-01 1.209282130002975464e-01 -6.428699125535786152e-04 7.433050777763128281e-03 -1.938841938972473145e-01 -1.586647033691406250e-01 -3.516519963741302490e-01 -3.743415325880050659e-02 5.463570356369018555e-02 -7.919815927743911743e-02 -1.370979398488998413e-01 -1.254814714193344116e-01 -2.091626971960067749e-01 2.405698448419570923e-01 -4.235969483852386475e-02 -1.265002489089965820e-01 -5.800543427467346191e-01 1.778641343116760254e-01 -2.954512648284435272e-02 -1.004473958164453506e-02 -5.015848577022552490e-02 -1.507548689842224121e-01 -9.592380374670028687e-02 2.336609214544296265e-01
2.834538556635379791e-02 -3.315704688429832458e-02 2.037760019302368164e-01 1.750533729791641235e-01 -8.559862524271011353e-02 2.958296537399291992e-01 -1.940231323242187500e-01 -2.436070293188095093e-01 -1.672367304563522339e-01 -3.041897118091583252e-01 -2.737025916576385498e-01 -8.191858977079391479e-02 -2.568809390068054199e-01 -2.436902374029159546e-01 -1.033869907259941101e-01 -1.485322415828704834e-01 -6.901526451110839844e-02 3.308653831481933594e-02 1.138504669070243835e-01 -7.930558174848556519e-02 1.319259107112884521e-01 9.519913047552108765e-02 1.389144062995910645e-01 4.993549361824989319e-02 -2.646469771862030029e-01 -6.415694952011108398e-02 1.407545711845159531e-02 1.994813978672027588e-01 -3.015170246362686157e-02 -3.476902246475219727e-01 1.142279282212257385e-01 2.269192487001419067e-01
7.090094685554504395e-02 6.955626606941223145e-02 2.352963238954544067e-01 -1.307079643011093140e-01 -4.306901618838310242e-02 1.905094534158706665e-01 2.792395465075969696e-02 -1.908996701240539551e-01 1.618312746286392212e-01 -1.302936375141143799e-01 -4.619565233588218689e-02 -2.019095122814178467e-01 -1.529278010129928589e-01 -1.460249722003936768e-02 -3.082991838455200195e-01 -2.154494971036911011e-01 1.130561456084251404e-01 8.540372550487518311e-02 -3.067636117339134216e-02 4.303381964564323425e-02 -1.194133237004280090e-01 -1.976395212113857269e-02 -5.073539167642593384e-02 -2.853751368820667267e-02 -3.184198439121246338e-01 3.288073539733886719e-01 -4.130035340785980225e-01 2.062378823757171631e-01 2.549770772457122803e-01 -1.310311108827590942e-01 3.834424912929534912e-02 2.097845971584320068e-01
3.188121616840362549e-01 1.471127867698669434e-01 5.444326996803283691e-02 -1.154806688427925110e-01 -1.349589526653289795e-01 1.624316275119781494e-01 -3.869314789772033691e-01 -1.040569022297859192e-01 2.532838098704814911e-02 -2.372644245624542236e-01 -2.714588120579719543e-02 8.366502821445465088e-02 1.015820056200027466e-01 2.115371823310852051e-02 2.024941146373748779e-02 4.452824220061302185e-02 -2.607502043247222900e-01 1.261475980281829834e-01 5.021405965089797974e-02 -4.515314102172851562e-02 6.206356361508369446e-02 1.165736187249422073e-02 -1.802059076726436615e-02 1.320908870548009872e-02 -2.062188833951950073e-01 4.127108454704284668e-01 -2.167954891920089722e-01 3.817235231399536133e-01 -1.417113691568374634e-01 6.483502686023712158e-02 2.001979053020477295e-01 -1.206545382738113403e-01
3.457088768482208252e-01 -6.048487126827239990e-02 4.421205446124076843e-02 -6.880914419889450073e-02 -5.091740936040878296e-02 3.005577623844146729e-01 -2.398832291364669800e-01 -1.132445484399795532e-01 -5.493425205349922180e-02 1.997792124748229980e-01 8.368237316608428955e-02 2.370290458202362061e-01 -8.544787019491195679e-02 -8.526127040386199951e-02 -3.393298983573913574e-01 4.703102633357048035e-02 3.724429011344909668e-02 -5.746018886566162109e-02 -2.038407921791076660e-01 3.885616362094879150e-02 -2.271888405084609985e-01 -5.532102286815643311e-02 1.036059111356735229e-01 6.471751630306243896e-02 -4.913499653339385986e-01 1.367244273424148560e-01 1.644873619079589844e-02 1.635422371327877045e-02 -8.499421179294586182e-03 4.886577278375625610e-02 1.499691754579544067e-01 2.566018700599670410e-01
-2.554556131362915039e-01 2.390281260013580322e-01 2.241980880498886108e-01 9.545060247182846069e-02 5.619788914918899536e-02 6.711035966873168945e-02 -3.857505023479461670e-01 1.407631337642669678e-01 -1.017913818359375000e-01 1.651447862386703491e-01 -4.145563021302223206e-02 1.173125486820936203e-02 -2.423136681318283081e-01 6.584018468856811523e-02 -1.241351217031478882e-01 -1.793658584356307983e-01 -4.370570927858352661e-02 -2.749401330947875977e-01 2.225203067064285278e-01 -4.251394420862197876e-02 -2.532511055469512939e-01 1.004929691553115845e-01 1.443253457546234131e-01 4.423123598098754883e-02 -3.564998507499694824e-01 5.388138815760612488e-02 -2.174497768282890320e-02 1.550874412059783936e-01 6.783886998891830444e-02 1.671720296144485474e-01 1.216048672795295715e-01 2.532330155372619629e-01
-1.311196684837341309e-01 8.136544376611709595e-02 -5.093960557132959366e-03 -2.640982270240783691e-01 -1.757501959800720215e-01 2.383443415164947510e-01 -1.993511617183685303e-01 -5.053281038999557495e-02 -2.565192878246307373e-01 4.558928683400154114e-02 -8.384581655263900757e-02 1.409559249877929688e-01 -3.839942067861557007e-02 4.619897902011871338e-02 4.918213188648223877e-02 -3.783333674073219299e-02 2.348487079143524170e-02 -8.142063021659851074e-02 2.670354209840297699e-02 1.224080324172973633e-01 -1.504517495632171631e-01 -1.078846380114555359e-01 1.253782361745834351e-01 -6.959630548954010010e-02 -4.181557297706604004e-01 2.580883502960205078e-01 -4.785673618316650391e-01 1.983701437711715698e-01 -2.112187594175338745e-01 -1.786087751388549805e-01 -8.897048234939575195e-02 -4.687406122684478760e-02
-2.184977233409881592e-01 -5.195713788270950317e-02 2.754697501659393311e-01 1.362020373344421387e-01 1.081705838441848755e-02 -3.100269287824630737e-02 -2.607327103614807129e-01 -4.626840353012084961e-02 -1.699465662240982056e-01 6.215997040271759033e-02 5.821368098258972168e-02 -1.201888695359230042e-01 -4.427216947078704834e-01 -1.162801757454872131e-01 1.297171562910079956e-01 -1.206409856677055359e-01 5.686640739440917969e-03 -1.008578315377235413e-01 3.581994771957397461e-01 -1.233927719295024872e-02 -9.814402088522911072e-03 2.358438819646835327e-02 2.548233270645141602e-01 1.008318588137626648e-01 -2.439230382442474365e-01 2.677435576915740967e-01 3.924180939793586731e-02 9.089638292789459229e-02 -2.807855904102325439e-01 1.887573152780532837e-01 -7.996023632586002350e-03 1.500024646520614624e-01
-5.722062289714813232e-02 7.338987290859222412e-02 1.044579818844795227e-01 4.694772139191627502e-02 8.561711758375167847e-02 1.703830808401107788e-02 -4.816558063030242920e-01 -2.470910847187042236e-01 -1.773206442594528198e-01 -8.407644927501678467e-02 3.243287280201911926e-02 1.134854182600975037e-01 -3.188674449920654297e-01 -1.653410941362380981e-01 7.652023807168006897e-03 -1.922581344842910767e-01 -1.276400685310363770e-01 2.385617420077323914e-02 -1.160389184951782227e-01 -1.171218603849411011e-01 3.781851232051849365e-01 -5.576844140887260437e-02 1.099878698587417603e-01 -6.625232100486755371e-02 -2.088636159896850586e-01 2.978644669055938721e-01 -4.211261868476867676e-02 6.227838993072509766e-02 8.499898016452789307e-02 -2.490070462226867676e-01 6.394299119710922241e-02 2.027246952056884766e-01
4.898861795663833618e-02 2.726747393608093262e-01 1.096902117133140564e-01 -1.394278109073638916e-01 3.364619016647338867e-01 3.357056900858879089e-02 -2.016669660806655884e-01 -1.958795934915542603e-01 2.801514416933059692e-02 -3.947053104639053345e-03 9.568786621093750000e-02 5.166902020573616028e-02 -1.654978841543197632e-01 -1.145041510462760925e-01 -4.699265360832214355e-01 -1.928926557302474976e-01 4.868620634078979492e-02 -2.309537827968597412e-01 1.050887852907180786e-01 1.353861987590789795e-01 1.227746158838272095e-01 1.120448037981987000e-01 2.860939204692840576e-01 -1.474218368530273438e-01 -3.010068535804748535e-01 7.339464128017425537e-02 -4.958759248256683350e-02 2.162581682205200195e-01 8.645917475223541260e-02 -9.269988536834716797e-02 -1.660997979342937469e-02 -9.686445444822311401e-02
-1.857831776142120361e-01 6.164808198809623718e-02 3.784827291965484619e-01 2.383427619934082031e-01 1.749213188886642456e-01 3.449666500091552734e-02 -2.805725634098052979e-01 -1.483928412199020386e-01 7.019279152154922485e-02 -1.322834007441997528e-02 6.232764199376106262e-02 1.817303150892257690e-01 5.690740048885345459e-02 -8.815488545224070549e-04 -2.449061870574951172e-01 -8.462594449520111084e-02 -2.716482579708099365e-01 1.047428622841835022e-01 2.448285669088363647e-01 -3.254711627960205078e-01 -1.642461568117141724e-01 2.349995523691177368e-01 1.253320574760437012e-01 -2.051304280757904053e-01 -2.404730767011642456e-01 1.323014795780181885e-01 7.696340233087539673e-02 1.645370870828628540e-01 4.883077740669250488e-02 3.549521788954734802e-02 -4.924653843045234680e-02 -1.080989241600036621e-01
-1.433565616607666016e-01 1.637137085199356079e-01 3.033032119274139404e-01 3.651431528851389885e-03 -9.887561947107315063e-02 2.455794066190719604e-01 -5.190542712807655334e-02 -7.586826384067535400e-02 2.047296762466430664e-01 -2.186870872974395752e-01 6.414552778005599976e-02 -3.276180922985076904e-01 -1.241085082292556763e-01 4.200469329953193665e-02 -1.309387665241956711e-02 -2.184329321607947350e-03 -1.657958514988422394e-02 7.476657629013061523e-02 -5.504585802555084229e-02 -1.112884804606437683e-01 -2.680197954177856445e-01 3.665102124214172363e-01 3.598297387361526489e-02 -2.131652534008026123e-01 -3.465573191642761230e-01 2.388677000999450684e-01 1.404223293066024780e-01 1.888159662485122681e-01 -1.664734631776809692e-01 -1.420950740575790405e-01 -2.557357540354132652e-03 9.463365375995635986e-02
4.435370489954948425e-02 1.911725252866744995e-01 7.015969604253768921e-02 -1.362982541322708130e-01 1.453709136694669724e-02 -2.312127202749252319e-01 -4.885299503803253174e-01 -8.585679531097412109e-02 -1.856910586357116699e-01 2.108031809329986572e-01 1.652332693338394165e-01 -1.591955125331878662e-01 -1.771662682294845581e-01 1.868750900030136108e-01 8.400999754667282104e-02 -1.438024193048477173e-01 6.293446570634841919e-02 -1.034390106797218323e-01 1.624888032674789429e-01 4.583882912993431091e-02 -2.071031928062438965e-01 2.544977366924285889e-01 1.127579361200332642e-01 -1.223136112093925476e-01 -3.519479930400848389e-01 -5.484349653124809265e-02 7.865454256534576416e-02 5.549857020378112793e-02 -1.808628290891647339e-01 -1.323729008436203003e-01 -1.618159860372543335e-01 1.470079421997070312e-01
1.386457532644271851e-01 9.460723027586936951e-03 2.547375857830047607e-01 -5.898487567901611328e-02 -8.136993646621704102e-02 -3.350671008229255676e-02 -3.275989890098571777e-01 -1.316708624362945557e-01 -1.031413674354553223e-01 -1.690920442342758179e-01 -1.411909759044647217e-01 -1.804630458354949951e-01 -3.909732773900032043e-02 2.396705001592636108e-01 -9.108006954193115234e-02 1.658283621072769165e-01 -7.365273684263229370e-02 1.786039210855960846e-02 -1.640142351388931274e-01 -1.557569950819015503e-01 -8.774686604738235474e-02 2.349767833948135376e-01 -5.857814848423004150e-02 1.137725934386253357e-01 -3.366434872150421143e-01 3.703268170356750488e-01 2.305143028497695923e-01 -9.746294468641281128e-03 -2.359728664159774780e-01 2.720126323401927948e-02 -8.296908438205718994e-02 3.003575801849365234e-01
-9.728757664561271667e-03 2.299461141228675842e-02 -1.008140761405229568e-02 -1.319546550512313843e-01 1.661504805088043213e-01 -6.810638308525085449e-02 -2.305940389633178711e-01 3.920990601181983948e-02 5.765785649418830872e-02 -1.042478438466787338e-02 9.297407418489456177e-02 2.921995334327220917e-02 1.845811903476715088e-01 1.707684248685836792e-01 -4.400476813316345215e-01 1.642414629459381104e-01 1.647674143314361572e-01 8.339590579271316528e-02 4.936027154326438904e-02 -5.574827268719673157e-02 -2.121050469577312469e-02 3.728879690170288086e-01 1.566611975431442261e-01 -1.338226497173309326e-01 -1.945481002330780029e-01 3.506029844284057617e-01 -2.902347445487976074e-01 1.973739452660083771e-02 -5.157664418220520020e-02 1.098565012216567993e-01 3.236612975597381592e-01 1.079383417963981628e-01
2.058849036693572998e-01 8.260273188352584839e-02 1.879387050867080688e-01 -8.864846080541610718e-02 -1.162770763039588928e-01 2.113167196512222290e-02 -1.469067335128784180e-01 -1.915574520826339722e-01 -2.262577712535858154e-01 1.528420448303222656e-01 6.471218913793563843e-02 -7.322084903717041016e-02 9.377418458461761475e-02 1.297566592693328857e-01 -3.209311366081237793e-01 5.418317764997482300e-02 -2.478178888559341431e-01 9.876502305269241333e-02 -6.140425056219100952e-02 -1.038423702120780945e-01 1.799084544181823730e-01 -4.782629013061523438e-02 7.260432001203298569e-03 -2.210935056209564209e-01 -3.613109886646270752e-01 3.435327112674713135e-01 -3.311980664730072021e-01 -6.123476848006248474e-02 2.224247604608535767e-01 -1.734759211540222168e-01 8.834258466958999634e-02 -3.187657520174980164e-02
1.617357283830642700e-01 1.773159950971603394e-01 -1.076383516192436218e-01 -1.409316360950469971e-01 1.109975799918174744e-01 1.589364409446716309e-01 -1.737277656793594360e-01 1.639929264783859253e-01 1.885168068110942841e-02 1.372343152761459351e-01 -3.962757289409637451e-01 -1.744750700891017914e-02 -1.886534392833709717e-01 1.960022300481796265e-01 -1.416592150926589966e-01 -6.863841414451599121e-02 -1.047626137733459473e-01 -3.601396083831787109e-02 2.713479101657867432e-01 -5.501993000507354736e-02 1.148459389805793762e-01 2.240093350410461426e-01 -1.027609109878540039e-01 -1.255631260573863983e-02 -4.320591986179351807e-01 4.270932078361511230e-02 -9.522716701030731201e-02 -8.721110969781875610e-02 -2.871065437793731689e-01 -1.214940324425697327e-01 1.213762909173965454e-01 2.467199414968490601e-01
-1.612731218338012695e-01 1.044884994626045227e-01 1.856838315725326538e-01 1.053607612848281860e-01 -1.699938923120498657e-01 3.076716065406799316e-01 -3.519904315471649170e-01 -3.033649623394012451e-01 -1.056829541921615601e-01 -2.710839174687862396e-02 2.587163448333740234e-02 -7.676049321889877319e-02 2.498721703886985779e-02 -8.482820540666580200e-02 -1.280543804168701172e-01 -1.016626507043838501e-01 3.534432649612426758e-01 -1.166425794363021851e-01 1.694229990243911743e-01 1.070686355233192444e-01 -5.559336021542549133e-02 -1.186763793230056763e-01 2.306438684463500977e-01 4.186660423874855042e-02 -2.186276465654373169e-01 3.472573161125183105e-01 -1.326173543930053711e-01 9.237583726644515991e-02 -2.259927242994308472e-01 -1.556769460439682007e-01 -5.665131658315658569e-02 -3.383068740367889404e-02
-1.641484051942825317e-01 -8.650403469800949097e-03 1.591997742652893066e-01 -1.978441029787063599e-01 5.992869846522808075e-04 -3.278594017028808594e-01 -2.161532938480377197e-01 -3.963730111718177795e-02 -9.346952289342880249e-02 6.216197274625301361e-03 9.111563116312026978e-02 1.860562525689601898e-02 -3.295733630657196045e-01 -1.218827962875366211e-01 -2.654285132884979248e-01 6.734856218099594116e-02 -1.983537524938583374e-02 4.949333518743515015e-02 -9.640001505613327026e-02 1.507911533117294312e-01 -2.823542952537536621e-01 1.318074315786361694e-01 2.334946021437644958e-02 -4.198670387268066406e-02 -3.575957119464874268e-01 1.760008484125137329e-01 -1.566303968429565430e-01 2.789006233215332031e-01 8.590386062860488892e-02 4.931958392262458801e-02 3.467580676078796387e-01 1.063982397317886353e-01
4.166429862380027771e-02 5.297051742672920227e-02 2.842786014080047607e-01 -1.319204866886138916e-01 1.546860188245773315e-01 1.063132733106613159e-01 -1.534859836101531982e-01 2.484673708677291870e-01 -2.160366922616958618e-01 1.819282174110412598e-01 -1.317936833947896957e-02 1.833951622247695923e-01 -1.573511511087417603e-01 3.165001794695854187e-02 -2.160520255565643311e-01 1.201040763407945633e-02 -7.933567464351654053e-02 -1.237230077385902405e-01 1.399597972631454468e-01 1.692092046141624451e-02 -1.850011199712753296e-02 7.677725702524185181e-02 9.099364280700683594e-02 -5.449494346976280212e-02 -1.800258606672286987e-01 3.497930169105529785e-01 7.832120358943939209e-02 4.981433451175689697e-01 2.703316509723663330e-01 -1.311603486537933350e-01 1.772606819868087769e-01 2.903867326676845551e-02
1.618698090314865112e-01 2.366029471158981323e-01 1.990535110235214233e-01 3.745539113879203796e-02 -1.628989912569522858e-02 1.971000581979751587e-01 -2.552681565284729004e-01 -1.150553375482559204e-01 -2.144725061953067780e-02 -2.065979987382888794e-01 1.350041572004556656e-02 -1.806550174951553345e-01 -2.032683491706848145e-01 5.924482271075248718e-02 -1.129539906978607178e-01 8.705230802297592163e-02 5.584722757339477539e-02 1.478519570082426071e-02 -4.717097431421279907e-02 -2.514610588550567627e-01 1.080914773046970367e-02 3.703367710113525391e-01 1.723351031541824341e-01 1.207696199417114258e-01 -1.031167581677436829e-01 4.769313037395477295e-01 6.527060270309448242e-02 1.533428579568862915e-01 -1.464952230453491211e-01 -1.544738411903381348e-01 -2.101627737283706665e-01 1.115548089146614075e-01
-3.221297636628150940e-02 2.092902809381484985e-01 5.172381177544593811e-02 1.699229776859283447e-01 3.250219672918319702e-02 5.851076543331146240e-02 -2.770132720470428467e-01 4.689303785562515259e-02 -6.161819398403167725e-02 1.065703406929969788e-01 -1.910439282655715942e-01 2.864848822355270386e-02 -1.465476453304290771e-01 -1.089283749461174011e-01 -3.318895027041435242e-02 -2.525287866592407227e-01 1.629780381917953491e-01 -9.762033820152282715e-02 1.364188492298126221e-01 -1.962481439113616943e-01 1.906522959470748901e-01 2.714298479259014130e-02 1.373383402824401855e-02 -1.429471652954816818e-02 -5.035812258720397949e-01 -1.912219375371932983e-01 8.835729211568832397e-02 1.830331236124038696e-01 -1.987655609846115112e-01 -4.680568724870681763e-02 3.291485607624053955e-01 2.780480682849884033e-01
1.877392679452896118e-01 -2.699190378189086914e-02 1.498130559921264648e-01 1.006228849291801453e-02 9.790365397930145264e-02 2.206596583127975464e-01 -2.488155364990234375e-01 -3.058724105358123779e-01 1.691963672637939453e-01 2.774524874985218048e-02 1.649781614542007446e-01 -2.743609249591827393e-02 -1.665697246789932251e-01 -1.464061886072158813e-01 -2.253498435020446777e-01 1.418966799974441528e-01 3.021928668022155762e-01 7.553442567586898804e-02 1.829342693090438843e-01 -1.583552658557891846e-01 -8.464627712965011597e-02 1.538198143243789673e-01 2.206045091152191162e-01 -2.701285183429718018e-01 -1.657062470912933350e-01 1.137657463550567627e-01 -7.512103766202926636e-02 2.525305747985839844e-01 2.738961279392242432e-01 1.572747528553009033e-01 2.533815102651715279e-03 1.807391196489334106e-01
-2.739611566066741943e-01 -9.584601223468780518e-02 3.794653415679931641e-01 1.354171782732009888e-01 -3.617740795016288757e-02 1.552658155560493469e-02 -1.913249641656875610e-01 -1.486374288797378540e-01 6.680664420127868652e-02 -3.659346140921115875e-03 3.871424123644828796e-02 -1.205778419971466064e-01 2.274892851710319519e-02 1.560088843107223511e-01 -9.447009116411209106e-02 8.304236829280853271e-02 -1.992418617010116577e-01 -5.081846937537193298e-02 -2.197311818599700928e-02 -2.201468050479888916e-01 2.435415089130401611e-01 3.625929951667785645e-01 -5.511722713708877563e-02 -7.517629861831665039e-02 -3.030139505863189697e-01 4.242136478424072266e-01 -1.800061762332916260e-01 -4.787494242191314697e-02 -2.830534987151622772e-02 -1.278005987405776978e-01 -3.342468291521072388e-02 1.287034749984741211e-01
-6.480058282613754272e-02 -3.844067826867103577e-02 -4.604632034897804260e-02 7.513500005006790161e-02 -2.040815353393554688e-01 -1.367114856839179993e-02 -5.460498332977294922e-01 -1.552301049232482910e-01 5.430449545383453369e-02 -4.055154509842395782e-03 2.333462685346603394e-01 -1.518055349588394165e-01 -1.416409760713577271e-01 -1.943520903587341309e-01 -9.463249891996383667e-02 2.730206549167633057e-01 -2.638313472270965576e-01 4.085648804903030396e-02 9.221678227186203003e-02 1.869716942310333252e-01 -1.328631043434143066e-01 6.899351626634597778e-02 -2.054749056696891785e-02 -1.151695922017097473e-01 -3.854439258575439453e-01 2.365995496511459351e-01 -1.340168528258800507e-02 5.549028143286705017e-02 -1.490513095632195473e-03 -1.443151831626892090e-01 2.763014473021030426e-02 -1.429274529218673706e-01
1.528871059417724609e-01 1.541315764188766479e-01 3.349721804261207581e-02 -1.981397867202758789e-01 -1.746346801519393921e-02 -8.641174435615539551e-02 -5.687416531145572662e-03 6.772220879793167114e-02 9.819250553846359253e-02 -2.103929221630096436e-01 -4.353108629584312439e-02 4.922551661729812622e-02 -1.045495718717575073e-01 -1.930362284183502197e-01 -2.498772144317626953e-01 -8.070088177919387817e-02 -9.517214447259902954e-02 1.027338877320289612e-01 9.998960047960281372e-02 -2.761724777519702911e-02 -3.473244309425354004e-01 -8.513464033603668213e-02 7.516767084598541260e-02 -2.779043316841125488e-01 -4.557946622371673584e-01 2.329871952533721924e-01 -1.819362938404083252e-01 1.957520842552185059e-01 -3.085863590240478516e-01 -1.539732813835144043e-01 1.572104543447494507e-01 8.056833595037460327e-02
5.925991758704185486e-02 1.302856802940368652e-01 3.366898000240325928e-01 -4.598906636238098145e-02 -3.370302915573120117e-02 3.972946479916572571e-02 1.452885866165161133e-01 9.654612094163894653e-02 -9.791114926338195801e-02 -2.875085547566413879e-02 -9.015783667564392090e-02 1.998673826456069946e-01 -3.087947666645050049e-01 4.660945385694503784e-03 -6.521882116794586182e-02 7.676429301500320435e-02 -1.290511339902877808e-03 -2.883365750312805176e-01 1.476485729217529297e-01 1.445017009973526001e-01 -2.438981086015701294e-02 1.354166120290756226e-01 1.264571696519851685e-01 -2.565415203571319580e-01 -2.993270158767700195e-01 3.508475124835968018e-01 1.701684594154357910e-01 6.470821797847747803e-02 -2.032381445169448853e-01 -8.195597678422927856e-02 2.351439930498600006e-02 3.819885253906250000e-01
7.241114228963851929e-02 2.158065140247344971e-02 -5.167033523321151733e-03 -8.634402602910995483e-02 -9.901474416255950928e-02 -7.829065434634685516e-03 -1.909025013446807861e-01 -2.090556621551513672e-01 -1.526534110307693481e-01 1.913608014583587646e-01 1.874314695596694946e-01 -4.414665699005126953e-02 8.642741292715072632e-02 4.576288536190986633e-02 -2.904540598392486572e-01 1.565524339675903320e-01 -3.878005445003509521e-01 1.101541072130203247e-01 -8.392491936683654785e-02 -1.240596771240234375e-01 -1.402836479246616364e-02 -1.509428489953279495e-03 1.667414605617523193e-01 -5.966010317206382751e-02 -3.894086778163909912e-01 4.150547683238983154e-01 -2.921204268932342529e-01 1.319461017847061157e-01 1.284067928791046143e-01 -1.437185853719711304e-01 6.111173424869775772e-03 -3.170464560389518738e-02
1.277811974287033081e-01 4.007398337125778198e-02 7.314537465572357178e-02 5.423040315508842468e-02 -1.627831757068634033e-01 -4.391450434923171997e-02 -2.875993549823760986e-01 -1.534553170204162598e-01 -2.384911179542541504e-01 6.170697137713432312e-02 -2.921878397464752197e-01 6.661996245384216309e-02 -8.901842869818210602e-03 1.892019808292388916e-01 -2.721350491046905518e-01 1.146407797932624817e-01 1.176705490797758102e-02 3.015750050544738770e-01 -3.684774786233901978e-02 -2.314510345458984375e-01 -1.398252993822097778e-01 2.352235019207000732e-01 -3.085351735353469849e-02 8.569924533367156982e-02 -2.165181785821914673e-01 1.662039011716842651e-01 -7.838837057352066040e-02 2.133000791072845459e-01 -3.003403842449188232e-01 2.681819200515747070e-01 -8.805541321635246277e-03 2.190252542495727539e-01
2.804885208606719971e-01 -1.010472252964973450e-01 4.013551771640777588e-02 8.274547755718231201e-02 5.025567859411239624e-02 -2.729532122611999512e-02 -4.732732474803924561e-01 -1.349668204784393311e-01 5.609849840402603149e-02 -2.045354694128036499e-01 -6.145363673567771912e-02 -2.490502446889877319e-01 -1.222677677869796753e-01 -1.035941094160079956e-01 -1.855466514825820923e-01 -1.183435618877410889e-01 -2.026268094778060913e-01 -1.490689814090728760e-02 9.659664332866668701e-02 1.436804085969924927e-01 9.928900003433227539e-02 1.020901501178741455e-01 -2.283271402120590210e-01 -3.122069239616394043e-01 -1.323059797286987305e-01 1.931756585836410522e-01 -2.489880472421646118e-01 2.581881359219551086e-02 -6.967284530401229858e-02 -9.866800159215927124e-02 -1.232657805085182190e-01 2.896136045455932617e-01
-2.142774462699890137e-01 2.752261795103549957e-02 3.145802319049835205e-01 3.534990176558494568e-02 -3.154213773086667061e-03 -7.618511468172073364e-02 -2.403869330883026123e-01 1.939141750335693359e-01 -4.350863397121429443e-02 6.826698780059814453e-02 1.379750296473503113e-02 -1.381270308047533035e-02 -3.620356023311614990e-01 -2.029882930219173431e-02 1.428614258766174316e-01 3.904658183455467224e-02 -1.197340190410614014e-01 -1.705659031867980957e-01 2.430111616849899292e-01 4.076851159334182739e-02 -1.384866237640380859e-01 9.718928486108779907e-02 2.205410748720169067e-01 -7.729012519121170044e-02 -3.986842036247253418e-01 7.411903142929077148e-02 -4.464292898774147034e-02 1.709683798253536224e-02 -2.747704088687896729e-01 8.479373902082443237e-02 8.391598612070083618e-02 3.843484520912170410e-01
-6.710550189018249512e-02 -1.431411951780319214e-01 1.758409887552261353e-01 5.976293981075286865e-02 -3.509252965450286865e-01 1.111041828989982605e-01 -2.641403377056121826e-01 -3.008909709751605988e-02 -1.642431467771530151e-01 -2.488867640495300293e-01 -1.283915638923645020e-01 -8.561448007822036743e-02 -1.474671363830566406e-01 -8.163945376873016357e-02 -7.442993670701980591e-02 -1.081904694437980652e-01 -6.058797240257263184e-02 2.784553468227386475e-01 -1.109290644526481628e-01 5.038266256451606750e-02 2.305516228079795837e-02 -7.583597302436828613e-02 1.854906827211380005e-01 -1.783933341503143311e-01 -4.159018695354461670e-01 1.065435260534286499e-01 -8.487309515476226807e-02 9.614421427249908447e-02 -2.164629995822906494e-01 -1.526506245136260986e-01 -1.599019020795822144e-01 3.330027461051940918e-01
9.020294249057769775e-02 2.494240701198577881e-01 2.593130469322204590e-01 -3.566420450806617737e-02 -2.275419831275939941e-01 7.526235282421112061e-02 -2.087758779525756836e-01 -2.257190048694610596e-01 4.224805161356925964e-02 -1.368787288665771484e-01 -3.421746939420700073e-02 -3.597024083137512207e-02 -1.756972074508666992e-01 -1.253590285778045654e-01 -1.441587656736373901e-01 -3.634409606456756592e-02 6.916184723377227783e-02 2.933720648288726807e-01 -6.962894648313522339e-02 1.152134537696838379e-01 -1.668730229139328003e-01 3.148015588521957397e-02 2.226839512586593628e-01 -7.370425015687942505e-02 -8.308939635753631592e-02 5.208622217178344727e-01 -3.341872394084930420e-01 9.301450848579406738e-02 -4.029316827654838562e-02 -5.723365768790245056e-02 1.033996343612670898e-01 1.026225984096527100e-01
-2.465044558048248291e-01 -1.502631902694702148e-01 1.893543303012847900e-01 -4.657929390668869019e-02 -6.634860485792160034e-02 5.379505082964897156e-02 -2.875808477401733398e-01 8.303335309028625488e-02 -1.596942991018295288e-01 2.500024996697902679e-02 4.956363514065742493e-02 -1.949728876352310181e-01 1.348061412572860718e-01 -1.252320259809494019e-01 -1.157765537500381470e-01 -4.111391678452491760e-02 7.385121285915374756e-02 1.375774145126342773e-01 1.643978357315063477e-01 -1.765339523553848267e-01 -5.128240957856178284e-02 -2.453432977199554443e-01 -1.887761801481246948e-01 -3.126427531242370605e-02 -2.781213521957397461e-01 2.505962848663330078e-01 -2.464875131845474243e-01 1.951984316110610962e-01 -4.324005842208862305e-01 -6.430529057979583740e-02 5.794529244303703308e-02 2.251860946416854858e-01
6.150836125016212463e-02 1.175515279173851013e-01 1.616094112396240234e-01 -1.569285988807678223e-01 -5.254282429814338684e-02 2.795304171741008759e-02 -3.417262136936187744e-01 -1.915644258260726929e-01 -4.392313957214355469e-02 1.066701188683509827e-01 -2.049614936113357544e-01 1.796959787607192993e-01 -2.230359911918640137e-01 -1.739784181118011475e-01 -1.338581293821334839e-01 2.403010129928588867e-01 8.779330551624298096e-02 -1.712049394845962524e-01 2.624629437923431396e-01 8.059703558683395386e-02 1.943223327398300171e-01 -1.042833775281906128e-01 -3.348603472113609314e-02 -3.536494672298431396e-01 -1.336954087018966675e-01 2.913106977939605713e-01 -7.167690992355346680e-02 -8.126675337553024292e-02 -5.082235857844352722e-02 3.435951471328735352e-01 -3.507839143276214600e-02 8.819497376680374146e-02
3.065933883190155029e-01 2.298879623413085938e-01 -2.856593020260334015e-02 -6.164325401186943054e-02 1.656340956687927246e-01 2.000529021024703979e-01 -1.164484098553657532e-01 -6.495170295238494873e-02 -2.948284447193145752e-01 9.341847151517868042e-02 -1.143593639135360718e-01 3.264478966593742371e-02 -1.058526933193206787e-01 -9.692202508449554443e-02 3.576059639453887939e-02 -5.640044808387756348e-02 -1.879373448900878429e-03 1.168221235275268555e-01 1.220307573676109314e-01 -3.818281739950180054e-02 -2.473939508199691772e-01 -3.115278854966163635e-02 -8.269390463829040527e-02 -2.188074290752410889e-01 -2.582142353057861328e-01 2.717698812484741211e-01 -2.824880778789520264e-01 4.451691806316375732e-01 -2.164472192525863647e-01 8.656615018844604492e-02 -5.391170829534530640e-02 -7.616172730922698975e-02
1.180010437965393066e-01 2.190452814102172852e-01 2.995780110359191895e-01 -1.073995530605316162e-01 -1.183442920446395874e-01 2.307637035846710205e-01 -3.905873298645019531e-01 -1.118099242448806763e-01 -1.572799682617187500e-01 6.444928795099258423e-02 -1.916169375181198120e-01 4.769450053572654724e-02 -3.233525156974792480e-01 2.146827615797519684e-02 -1.497110277414321899e-01 1.716490387916564941e-01 2.724532485008239746e-01 6.028504669666290283e-02 -1.014757901430130005e-01 -1.297233253717422485e-01 2.304805070161819458e-01 8.481754339300096035e-04 -4.681201651692390442e-02 -3.027010262012481689e-01 -2.114522010087966919e-01 1.556793302297592163e-01 5.145871080458164215e-03 -6.164957582950592041e-02 6.055384129285812378e-02 2.096923142671585083e-01 -3.208710625767707825e-02 -7.965414971113204956e-02
-6.091079115867614746e-02 4.789547994732856750e-02 2.290208339691162109e-01 2.123986631631851196e-01 -2.357227355241775513e-01 3.062093257904052734e-01 -8.200086653232574463e-02 -1.726342141628265381e-01 -2.270261943340301514e-01 1.966816782951354980e-01 -1.971092540770769119e-03 -1.983093321323394775e-01 -1.461989879608154297e-01 2.013021335005760193e-02 -1.791121065616607666e-01 -2.989748716354370117e-01 8.334728330373764038e-02 6.635663448832929134e-04 1.016184687614440918e-01 -1.905875653028488159e-01 1.509792208671569824e-01 -1.773701012134552002e-01 -1.340098977088928223e-01 -2.736458480358123779e-01 -2.182285189628601074e-01 3.768016695976257324e-01 9.329691529273986816e-02 1.023305281996726990e-01 5.123846232891082764e-02 3.446458280086517334e-02 1.285591423511505127e-01 8.923048526048660278e-02
-8.167212456464767456e-02 6.113432720303535461e-02 1.077213734388351440e-01 -9.078941494226455688e-02 1.749436110258102417e-01 1.518783569335937500e-01 -6.157559528946876526e-02 -3.105487823486328125e-01 -9.212150424718856812e-02 -1.001384705305099487e-01 -1.376709789037704468e-01 -4.122475907206535339e-02 -4.785338342189788818e-01 1.846792250871658325e-01 -2.799053788185119629e-01 5.292035266757011414e-02 3.240462020039558411e-02 1.257141977548599243e-01 2.229830026626586914e-01 -2.301932424306869507e-01 5.943323299288749695e-02 4.518318921327590942e-02 7.168035022914409637e-03 -2.313685119152069092e-01 -3.143460452556610107e-01 2.179787307977676392e-01 -1.775387823581695557e-01 -1.395113021135330200e-01 -3.371885046362876892e-02 2.098907530307769775e-01 -5.619341880083084106e-02 -8.969053626060485840e-02
1.864377707242965698e-01 4.652037099003791809e-02 2.761470619589090347e-03 -1.000845208764076233e-01 -1.559585332870483398e-02 -2.676773071289062500e-02 -3.062067329883575439e-01 -3.265660405158996582e-01 -1.352377533912658691e-01 -2.732856273651123047e-01 3.931050375103950500e-02 6.479687243700027466e-02 1.302131265401840210e-01 2.264972329139709473e-01 -1.873707026243209839e-01 -1.683988571166992188e-01 2.574038319289684296e-02 1.849499344825744629e-01 2.082025408744812012e-01 -3.180095553398132324e-01 1.072309762239456177e-01 4.163591656833887100e-03 2.420379966497421265e-01 -3.775184974074363708e-02 -1.934112757444381714e-01 1.239260062575340271e-01 -1.902588605880737305e-01 1.264739334583282471e-01 -1.762988567352294922e-01 1.443051695823669434e-01 1.412001401185989380e-01 3.058934211730957031e-01
-6.123286858201026917e-02 1.084558218717575073e-01 1.621258854866027832e-01 -5.244189128279685974e-02 -2.048131972551345825e-01 1.199640929698944092e-01 -1.435994058847427368e-01 -1.128797009587287903e-01 -1.674553751945495605e-01 -1.651111990213394165e-01 3.479127958416938782e-02 -2.237622141838073730e-01 -3.312213346362113953e-02 -1.044325344264507294e-02 -2.927275598049163818e-01 1.519671082496643066e-01 1.472186744213104248e-01 -5.242499709129333496e-02 3.037213385105133057e-01 -1.083120256662368774e-01 1.308736205101013184e-01 2.904527485370635986e-01 3.806204348802566528e-02 4.889729619026184082e-02 -2.701365575194358826e-02 2.229733616113662720e-01 -4.351482689380645752e-01 1.341836154460906982e-01 -1.935581862926483154e-01 2.166413962841033936e-01 2.124534398317337036e-01 1.676508486270904541e-01
-7.226591557264328003e-02 1.030387878417968750e-01 4.696574062108993530e-02 3.248940408229827881e-02 2.314018905162811279e-01 -1.554301828145980835e-01 -1.496214717626571655e-01 -3.682873398065567017e-02 -1.772456914186477661e-01 -5.084116384387016296e-02 -7.281080633401870728e-02 3.414250910282135010e-02 -4.336570501327514648e-01 7.344230107264593244e-05 -1.645402163267135620e-01 1.107882708311080933e-01 1.215858906507492065e-01 2.888312004506587982e-02 4.564333856105804443e-01 -1.070392504334449768e-01 5.984565243124961853e-02 1.852196753025054932e-01 -8.510323241353034973e-03 -7.952225208282470703e-02 -2.232961505651473999e-01 2.837895452976226807e-01 -3.252691626548767090e-01 -2.446725219488143921e-02 2.705095410346984863e-01 1.112915351986885071e-01 4.969310760498046875e-02 8.402201533317565918e-02
1.191712543368339539e-01 1.169202998280525208e-01 2.121170163154602051e-01 8.040054142475128174e-02 -1.830003857612609863e-01 -1.083859503269195557e-01 -2.196364700794219971e-01 -8.087315596640110016e-03 -2.056539058685302734e-01 -3.445754945278167725e-01 -2.573677897453308105e-02 5.584621056914329529e-02 -2.827327847480773926e-01 3.772523403167724609e-01 5.202333629131317139e-02 -8.359909057617187500e-02 -1.249563880264759064e-02 1.143009290099143982e-01 1.346941888332366943e-01 -1.167151853442192078e-01 -6.977076083421707153e-02 4.261126369237899780e-02 1.732032299041748047e-01 -2.286781668663024902e-01 -4.092725217342376709e-01 -4.876447096467018127e-02 -1.307872682809829712e-01 2.376388609409332275e-01 2.189308106899261475e-01 -5.102755967527627945e-03 7.032980024814605713e-02 -6.584280170500278473e-03
2.253970950841903687e-01 1.942755877971649170e-01 -2.517898799851536751e-03 -3.152205795049667358e-02 1.131375581026077271e-01 1.077932864427566528e-01 -2.888637483119964600e-01 1.760476082563400269e-01 -5.447358824312686920e-03 1.771329939365386963e-01 -2.644752264022827148e-01 -6.965029984712600708e-02 -2.112212330102920532e-01 9.693752974271774292e-02 -4.890665784478187561e-02 -1.565641909837722778e-01 -3.712972626090049744e-02 -4.115823656320571899e-03 2.887525856494903564e-01 -9.955850988626480103e-02 1.100751236081123352e-01 2.701379656791687012e-01 -8.345773816108703613e-02 3.603493096306920052e-03 -4.532403647899627686e-01 7.804438937455415726e-03 -2.782283350825309753e-02 -4.887687414884567261e-02 -2.072966992855072021e-01 -1.920904666185379028e-01 2.332165539264678955e-01 2.341216802597045898e-01
-5.294701829552650452e-02 9.723558276891708374e-02 6.937390565872192383e-02 2.829411253333091736e-02 -1.979866325855255127e-01 1.878761947154998779e-01 -3.465615808963775635e-01 -1.726176589727401733e-01 1.134794950485229492e-01 -1.920881569385528564e-01 -2.004218846559524536e-02 -2.526960670948028564e-01 -8.479786664247512817e-02 1.123551502823829651e-01 1.128537282347679138e-01 -5.886110663414001465e-02 3.937707841396331787e-01 -9.830784052610397339e-02 2.540923953056335449e-01 1.031870767474174500e-01 -3.140373826026916504e-01 1.667428612709045410e-01 6.770875304937362671e-02 -1.169254705309867859e-01 -1.442054361104965210e-01 1.472660303115844727e-01 -6.631442904472351074e-02 2.654031813144683838e-01 -2.625410854816436768e-01 -1.502760052680969238e-01 3.909717127680778503e-02 1.127646863460540771e-01
9.162370860576629639e-02 -1.435909536667168140e-03 1.391653269529342651e-01 -2.150993496179580688e-01 9.228945709764957428e-03 1.127253919839859009e-01 -4.328470230102539062e-01 -4.111621975898742676e-01 -1.118865311145782471e-01 -4.841770604252815247e-02 -3.129837661981582642e-02 2.149173915386199951e-01 -1.442388594150543213e-01 5.379340797662734985e-02 -3.838752806186676025e-01 1.098282039165496826e-01 2.179783023893833160e-02 -1.357751041650772095e-01 2.140883803367614746e-01 -1.620261669158935547e-01 -1.039490997791290283e-01 -8.588572032749652863e-03 1.462593972682952881e-01 -1.723324954509735107e-01 -1.501209735870361328e-01 -2.200612127780914307e-01 -2.174101471900939941e-01 8.399827033281326294e-02 -1.316657662391662598e-01 4.114542901515960693e-02 1.114429980516433716e-01 -4.372444003820419312e-02
1.053500920534133911e-01 2.254591584205627441e-01 2.931564748287200928e-01 -1.131124496459960938e-01 6.157298758625984192e-02 1.610456556081771851e-01 -2.685281038284301758e-01 -6.455247849225997925e-02 1.123014986515045166e-01 5.568497627973556519e-02 -2.730632722377777100e-01 -2.212480269372463226e-02 -5.019085109233856201e-02 5.031288862228393555e-01 7.934404164552688599e-02 8.231174945831298828e-02 -1.434592008590698242e-01 -1.639030426740646362e-01 2.854236662387847900e-01 -1.113298907876014709e-01 -8.011440187692642212e-02 1.786067485809326172e-01 1.133500337600708008e-01 2.045396156609058380e-02 -2.775900065898895264e-01 6.902527809143066406e-02 -1.714457198977470398e-02 1.039297878742218018e-02 -1.420494019985198975e-01 5.006152018904685974e-02 1.771556884050369263e-01 2.113217860460281372e-01
1.417210400104522705e-01 2.577584087848663330e-01 3.088140189647674561e-01 -5.664451792836189270e-02 -3.111899457871913910e-02 3.083847090601921082e-02 -2.851755321025848389e-01 5.951824784278869629e-02 -1.794642657041549683e-01 -1.411042809486389160e-01 2.474556416273117065e-01 3.736338764429092407e-02 -1.240529417991638184e-01 -2.093931101262569427e-02 -2.944330275058746338e-01 8.245112746953964233e-02 -2.020747661590576172e-01 1.300896257162094116e-01 1.446514576673507690e-01 2.626038491725921631e-01 -3.428345918655395508e-01 3.364598006010055542e-02 -2.066758871078491211e-01 2.907217713072896004e-04 -1.897109150886535645e-01 2.692154347896575928e-01 -4.169955849647521973e-02 8.772118389606475830e-02 1.772298365831375122e-01 -1.582744419574737549e-01 1.369120739400386810e-02 1.430904120206832886e-01
-1.818445473909378052e-01 -1.767808571457862854e-02 -9.533457458019256592e-02 2.497386485338211060e-01 -1.782125681638717651e-01 -1.373756229877471924e-01 -2.746331989765167236e-01 -1.820592731237411499e-01 1.390974819660186768e-01 2.815166674554347992e-02 1.983914524316787720e-01 -8.063090592622756958e-02 -1.494167745113372803e-01 -9.283836930990219116e-03 1.797340810298919678e-01 1.312588155269622803e-01 -2.328180223703384399e-01 -5.416875332593917847e-02 1.520798206329345703e-01 1.898467354476451874e-02 -1.189726144075393677e-01 5.064593628048896790e-02 7.799760252237319946e-02 -1.904000937938690186e-01 -5.351069569587707520e-01 2.839291393756866455e-01 -1.013768911361694336e-01 1.244251877069473267e-01 5.674000829458236694e-02 -2.022243887186050415e-01 1.193586885929107666e-01 8.519516140222549438e-02
-9.678053855895996094e-02 -3.929229453206062317e-02 8.575356751680374146e-02 -8.549963682889938354e-02 -1.144867017865180969e-01 -2.838947176933288574e-01 -3.115103542804718018e-01 9.344427287578582764e-02 -2.292543649673461914e-02 -3.137311711907386780e-02 -1.153708398342132568e-01 1.069842725992202759e-01 -3.305349051952362061e-01 -8.845946751534938812e-03 -2.052938491106033325e-01 1.348852813243865967e-01 1.016914322972297668e-01 -1.886107474565505981e-01 1.668716073036193848e-01 -7.262352388352155685e-03 -1.542148739099502563e-01 2.314659208059310913e-02 -1.181316897273063660e-01 -1.990204751491546631e-01 -2.929317951202392578e-01 2.554024159908294678e-01 6.397180259227752686e-02 4.272595345973968506e-01 1.509162336587905884e-01 -4.871084913611412048e-02 1.573302596807479858e-01 -1.993350833654403687e-01
-8.458877564407885075e-04 1.772158592939376831e-01 9.097734838724136353e-02 -5.362708494067192078e-02 -5.510971415787935257e-03 -1.061322465538978577e-01 -3.717970252037048340e-01 -3.872359395027160645e-01 -6.923633813858032227e-02 -2.280928641557693481e-01 2.437799721956253052e-01 -2.221262603998184204e-01 -1.586633175611495972e-01 -5.160198081284761429e-03 -1.396936476230621338e-01 3.857563808560371399e-02 -2.523721456527709961e-01 1.108662411570549011e-01 -4.847246035933494568e-02 1.137501299381256104e-01 -1.734406650066375732e-01 -5.350166559219360352e-02 -5.097940936684608459e-02 -1.532283574342727661e-01 -1.534055471420288086e-01 4.048475623130798340e-01 -1.829228550195693970e-01 -5.173384398221969604e-02 -9.917847812175750732e-03 -4.735873267054557800e-02 4.639735817909240723e-02 2.604050934314727783e-01
-2.120439112186431885e-01 -7.129609584808349609e-02 2.497950494289398193e-01 1.186034083366394043e-02 -2.127232849597930908e-01 1.589105427265167236e-01 -2.291265577077865601e-01 -1.016747504472732544e-01 -6.894258409738540649e-02 -6.616266816854476929e-02 -9.508359432220458984e-02 -2.202110290527343750e-01 -7.060415297746658325e-02 -8.352592587471008301e-02 -7.823432236909866333e-02 3.884080797433853149e-02 -1.082988157868385315e-01 2.970740497112274170e-01 -9.942144900560379028e-02 -1.447833031415939331e-01 -1.898913681507110596e-01 8.810801804065704346e-02 5.640903860330581665e-02 -1.548041701316833496e-01 -3.740155994892120361e-01 -7.004987448453903198e-03 -1.488854289054870605e-01 7.325009256601333618e-02 -3.364413082599639893e-01 -2.647461593151092529e-01 -4.236137121915817261e-02 3.368631899356842041e-01
2.815932221710681915e-02 3.176601370796561241e-03 1.246733516454696655e-01 -4.783589765429496765e-02 1.259941905736923218e-01 5.957705900073051453e-02 -9.458196908235549927e-02 1.027767658233642578e-01 1.156013160943984985e-01 -2.665122970938682556e-02 -2.426800578832626343e-01 -1.215161532163619995e-01 -3.702960908412933350e-01 -2.664963006973266602e-01 -1.312150508165359497e-01 4.411500692367553711e-02 -1.907773017883300781e-01 1.500675529241561890e-01 3.182092010974884033e-01 -2.005444094538688660e-02 -1.356137990951538086e-01 2.868928760290145874e-02 -2.440519630908966064e-02 -2.476710677146911621e-01 -1.549699753522872925e-01 3.651444315910339355e-01 -2.435551583766937256e-01 1.563250720500946045e-01 -1.746062003076076508e-02 -3.491402864456176758e-01 1.657398976385593414e-02 1.486202180385589600e-01
[truncated: 3,275,345 more chars]
