# Supplementary material for: The Language of Innovation
Source: PLoS One. 2020 Apr 30;15(4):e0230107. doi: 10.1371/journal.pone.0230107 (PMC7194493; doi:10.1371/journal.pone.0230107)
Supplement: S2 File — (GZ) [file pone.0230107.s002.tar.gz › 1980-1984/V2Run_5_VS_4500_embeddings1980-1984ED32.txt]

4.486012458801269531e-01 2.708410918712615967e-01 3.067092597484588623e-01 -2.167696598917245865e-03 7.094489037990570068e-02 -1.304494440555572510e-01 -2.105194926261901855e-01 2.020264975726604462e-02 -6.900440901517868042e-02 -3.136426806449890137e-01 6.153631210327148438e-02 -2.125966362655162811e-02 -2.823940515518188477e-01 6.731837987899780273e-02 -1.096626296639442444e-01 -1.505264788866043091e-01 7.799395173788070679e-02 5.107580870389938354e-02 7.133761048316955566e-02 -4.171631112694740295e-02 -2.042622268199920654e-01 -2.114056646823883057e-01 -9.727378934621810913e-02 1.808657497167587280e-01 1.839794665575027466e-01 7.327011227607727051e-02 1.808233708143234253e-01 1.341518014669418335e-01 1.445649713277816772e-01 -2.692996561527252197e-01 4.072501137852668762e-02 9.546691179275512695e-02
-8.978467434644699097e-03 3.157000541687011719e-01 1.334795057773590088e-01 -1.267503201961517334e-01 -2.422893652692437172e-03 1.232141479849815369e-01 -2.900145649909973145e-01 -2.570096850395202637e-01 -5.467632785439491272e-02 -1.864451318979263306e-01 -2.618336379528045654e-01 2.465127110481262207e-01 8.714869618415832520e-02 2.144945561885833740e-01 -2.444013357162475586e-01 -2.150394469499588013e-01 2.944020032882690430e-01 1.865664869546890259e-02 -5.514627695083618164e-02 2.432944625616073608e-02 -8.267226070165634155e-02 -3.323624134063720703e-01 1.645788550376892090e-02 6.291691213846206665e-02 8.158618956804275513e-02 1.690768450498580933e-02 2.339657545089721680e-01 6.747461389750242233e-03 -1.541086733341217041e-01 -1.120630949735641479e-01 2.477836757898330688e-01 -5.246287211775779724e-02
-8.177483826875686646e-02 9.711991250514984131e-02 1.572847962379455566e-01 -7.631016522645950317e-02 -3.492721542716026306e-02 1.113265529274940491e-01 -3.395475149154663086e-01 -2.972046434879302979e-01 -1.513473987579345703e-01 -1.405357718467712402e-01 -3.238192498683929443e-01 -4.252153635025024414e-02 2.300215512514114380e-01 8.359557390213012695e-02 7.193596661090850830e-02 3.384459763765335083e-03 -4.810475185513496399e-02 -1.590846665203571320e-02 -5.289303511381149292e-02 -1.511277514509856701e-03 3.369120508432388306e-02 -4.058331549167633057e-01 -1.749833524227142334e-01 -6.842675060033798218e-02 2.547114789485931396e-01 -1.613302528858184814e-01 2.614737115800380707e-02 -2.607472836971282959e-01 3.900089487433433533e-02 -3.711787760257720947e-01 -5.948905274271965027e-02 -1.129537075757980347e-01
2.414311021566390991e-01 6.770169734954833984e-02 3.208762109279632568e-01 -3.176670968532562256e-01 -7.438601460307836533e-03 3.000394627451896667e-02 -3.981173634529113770e-01 -6.891942769289016724e-02 2.819619774818420410e-01 -6.433595716953277588e-02 -2.591378390789031982e-01 2.886794693768024445e-02 -1.170097012072801590e-02 -3.794179484248161316e-02 5.575310438871383667e-02 -1.036095544695854187e-01 1.892334222793579102e-02 -1.399201899766921997e-01 -1.530709266662597656e-01 1.677792370319366455e-01 -1.174788475036621094e-01 -1.026566028594970703e-01 -2.020831555128097534e-01 1.336681693792343140e-01 2.975952811539173126e-02 -2.128154635429382324e-01 2.604050040245056152e-01 -1.797561161220073700e-02 3.194677457213401794e-02 -2.274860590696334839e-01 -2.804031968116760254e-01 -4.166729003190994263e-02
3.765656799077987671e-02 1.291101723909378052e-01 1.273075044155120850e-01 -2.670058906078338623e-01 1.383881829679012299e-02 2.407184690237045288e-01 -2.907140851020812988e-01 -2.423157393932342529e-01 7.874225825071334839e-02 2.008043676614761353e-01 -2.421071082353591919e-01 -8.430602028965950012e-03 -9.301527403295040131e-03 6.129013746976852417e-02 -1.260964013636112213e-02 -1.512085944414138794e-01 -1.496598590165376663e-02 -1.835419982671737671e-01 -1.657587885856628418e-01 1.295563876628875732e-01 9.925729781389236450e-02 -3.332126140594482422e-01 -3.642147481441497803e-01 -1.107627004384994507e-01 5.187212675809860229e-02 -2.262674421072006226e-01 1.901206076145172119e-01 2.481380105018615723e-01 -1.404926031827926636e-01 -2.064576596021652222e-01 2.246319130063056946e-02 5.019535124301910400e-02
3.010906577110290527e-01 3.892180323600769043e-02 2.201073467731475830e-01 -9.186472743749618530e-03 -1.347112562507390976e-02 -3.104320541024208069e-02 -4.282723367214202881e-01 -2.221875339746475220e-01 1.105115413665771484e-01 8.976030349731445312e-02 -1.250091195106506348e-01 1.136495172977447510e-02 -6.140375509858131409e-02 -1.871334463357925415e-01 -1.007858291268348694e-01 -8.063815534114837646e-02 2.217829823493957520e-01 -1.522292345762252808e-01 2.861286513507366180e-02 1.106386333703994751e-01 5.866965651512145996e-02 -3.158902227878570557e-01 1.438401546329259872e-02 2.329427301883697510e-01 -1.763266511261463165e-02 -2.763154804706573486e-01 9.262443333864212036e-02 1.451757401227951050e-01 -1.461891680955886841e-01 -1.196812391281127930e-01 4.092569649219512939e-02 3.835198879241943359e-01
3.363910019397735596e-01 4.761595726013183594e-01 2.493609637022018433e-01 -6.030897423624992371e-02 1.438780426979064941e-01 -9.328848868608474731e-02 -2.568669617176055908e-01 -1.729141771793365479e-01 -6.874630600214004517e-02 5.779119580984115601e-02 1.081721112132072449e-01 6.589821726083755493e-02 1.638003289699554443e-01 2.389623522758483887e-01 -1.462385803461074829e-01 -2.672292888164520264e-01 7.542617619037628174e-02 4.857262223958969116e-02 2.835679054260253906e-01 -6.307972967624664307e-02 -4.182615876197814941e-02 -8.615800738334655762e-02 -1.187053248286247253e-01 -5.605649575591087341e-02 -4.493307787925004959e-03 -2.523360848426818848e-01 -2.394133014604449272e-03 2.532854974269866943e-01 8.705545961856842041e-02 -7.915600389242172241e-02 -8.293671160936355591e-02 -2.740871347486972809e-02
1.696884334087371826e-01 1.696357280015945435e-01 2.438525855541229248e-01 -3.055811300873756409e-02 1.973760426044464111e-01 -3.995382413268089294e-02 -2.291254699230194092e-01 -2.560190260410308838e-01 1.317863017320632935e-01 -3.261540085077285767e-02 2.163578011095523834e-02 -2.174516208469867706e-02 9.996092319488525391e-02 3.495790660381317139e-01 1.248202696442604065e-01 -8.367484062910079956e-02 4.699786752462387085e-02 1.979290097951889038e-01 2.566031217575073242e-01 -1.339147537946701050e-01 -2.462172955274581909e-01 -3.036822378635406494e-01 -1.569104790687561035e-01 -1.508342176675796509e-01 -1.073458716273307800e-01 -3.628634214401245117e-01 1.084499657154083252e-01 2.717174403369426727e-02 1.670152842998504639e-01 -1.738926917314529419e-01 -9.869357943534851074e-02 -1.831713877618312836e-02
2.462282031774520874e-02 1.850588321685791016e-01 1.610633432865142822e-01 -2.456386089324951172e-01 -1.309661567211151123e-01 2.698099017143249512e-01 -3.370291292667388916e-01 -1.038837283849716187e-01 1.270139962434768677e-01 -9.151250869035720825e-02 -2.123545110225677490e-01 3.395887091755867004e-02 -1.512833312153816223e-02 2.340338379144668579e-01 -1.295287609100341797e-01 -7.797825336456298828e-02 1.789815723896026611e-01 -9.366969019174575806e-02 -6.903520226478576660e-02 2.206520736217498779e-01 4.629677161574363708e-02 -5.433110594749450684e-01 -7.205047458410263062e-02 4.949418082833290100e-02 1.830101385712623596e-02 -1.041731983423233032e-01 2.766050100326538086e-01 1.118332073092460632e-01 -5.393474549055099487e-02 7.897585630416870117e-03 1.017793565988540649e-01 -5.618398636579513550e-02
1.666829735040664673e-02 2.082616984844207764e-01 1.630159467458724976e-01 -1.275399476289749146e-01 -3.528308868408203125e-02 2.012853324413299561e-01 -1.930796504020690918e-01 -2.612599134445190430e-01 2.166380584239959717e-01 -1.143899485468864441e-01 -2.169666588306427002e-01 9.062772989273071289e-02 1.385199725627899170e-01 2.050461471080780029e-01 -1.392543315887451172e-01 -1.470116525888442993e-01 2.537992000579833984e-01 1.021866500377655029e-01 3.694811463356018066e-02 2.129288762807846069e-01 8.170445263385772705e-02 -4.571035206317901611e-01 -8.468314260244369507e-02 1.316106617450714111e-01 -8.854178339242935181e-02 -1.622686237096786499e-01 2.180323153734207153e-01 2.450068742036819458e-01 6.989570707082748413e-02 7.138177007436752319e-02 1.603181064128875732e-01 -9.787227958440780640e-02
1.905623227357864380e-01 -1.110114064067602158e-02 1.427781581878662109e-01 -8.205602318048477173e-02 -2.148669064044952393e-01 3.960705101490020752e-01 -2.434656918048858643e-01 6.550600379705429077e-02 -4.793949052691459656e-02 -1.038660295307636261e-02 -1.254124939441680908e-01 -2.824751660227775574e-02 -3.008331358432769775e-01 5.569072812795639038e-02 9.280401468276977539e-02 -3.589717745780944824e-01 -2.642905414104461670e-01 3.000353574752807617e-01 1.446585804224014282e-01 5.529887601733207703e-02 -9.799171239137649536e-02 -1.650471240282058716e-01 -1.511135250329971313e-01 -1.378409266471862793e-01 2.503707408905029297e-01 -2.339572310447692871e-01 -2.792093902826309204e-02 9.416206181049346924e-02 -5.192778538912534714e-03 -1.423378437757492065e-01 -7.597157359123229980e-02 6.458000838756561279e-02
3.018539212644100189e-02 5.078030750155448914e-03 2.565373182296752930e-01 -1.320638358592987061e-01 -1.560043692588806152e-01 3.112443685531616211e-01 -3.184344470500946045e-01 -2.807023823261260986e-01 -2.701740525662899017e-02 1.033423189073801041e-02 2.023044507950544357e-03 2.253019660711288452e-01 6.204234436154365540e-02 1.704420894384384155e-01 -8.163420855998992920e-02 -3.532740473747253418e-01 1.847598254680633545e-01 1.470720581710338593e-02 -4.107734560966491699e-02 2.979973256587982178e-01 1.970478147268295288e-02 -3.238442540168762207e-01 5.255489423871040344e-02 7.979726046323776245e-02 4.927417263388633728e-02 1.737532317638397217e-01 2.783482074737548828e-01 8.730776607990264893e-02 -1.144362315535545349e-01 -5.183014273643493652e-02 1.603113710880279541e-01 -1.521301222965121269e-03
6.182174384593963623e-02 1.644753217697143555e-01 2.072224766016006470e-01 -2.209899425506591797e-01 -2.942653931677341461e-02 1.979558765888214111e-01 -3.867376744747161865e-01 -2.011967450380325317e-01 7.013313588686287403e-04 -7.709919009357690811e-05 -1.872854121029376984e-02 1.514383703470230103e-01 -1.808679103851318359e-01 2.119716703891754150e-01 -1.192268505692481995e-01 -4.432752728462219238e-01 2.657485008239746094e-01 -1.456759721040725708e-01 -1.914171874523162842e-01 8.347390592098236084e-02 -8.706071227788925171e-02 -1.779818087816238403e-01 -3.208732232451438904e-03 -1.532868444919586182e-01 6.996742635965347290e-02 1.050495263189077377e-02 8.886528015136718750e-02 -2.373908907175064087e-01 6.799121201038360596e-02 -1.816910505294799805e-01 1.726844906806945801e-01 2.614452876150608063e-02
-4.829247947782278061e-03 1.400392651557922363e-01 3.129886984825134277e-01 -3.708588182926177979e-01 -1.311967670917510986e-01 4.835480079054832458e-02 -2.159063816070556641e-01 -3.292396068572998047e-01 6.434063613414764404e-02 1.771203242242336273e-02 -2.542310357093811035e-01 -1.119739338755607605e-01 -2.603739686310291290e-02 1.813886761665344238e-01 1.006066575646400452e-01 7.640252262353897095e-02 -4.076255112886428833e-02 -3.430316597223281860e-02 -1.110823675990104675e-01 1.138800978660583496e-01 -3.830469399690628052e-02 -3.969216048717498779e-01 -1.165681257843971252e-01 5.295765027403831482e-02 1.506312042474746704e-01 -2.151084244251251221e-01 9.881558269262313843e-02 -1.591991037130355835e-01 -1.296221613883972168e-01 -3.278148472309112549e-01 -1.590101793408393860e-02 -8.365343511104583740e-02
1.125336587429046631e-01 2.222360223531723022e-01 3.628230690956115723e-01 -3.212151303887367249e-02 2.845108509063720703e-01 1.377206146717071533e-01 -2.365451455116271973e-01 -5.524884536862373352e-02 1.499468386173248291e-01 -9.012181311845779419e-02 -1.829056888818740845e-01 -1.851510629057884216e-02 -1.375771611928939819e-01 1.182111576199531555e-01 -4.312463477253913879e-02 9.581244736909866333e-02 2.053772807121276855e-01 -9.027028083801269531e-02 -7.369598001241683960e-02 2.194885760545730591e-01 6.093104928731918335e-02 -4.149613380432128906e-01 -2.521294057369232178e-01 -1.453116387128829956e-01 -1.019207015633583069e-01 -2.145582735538482666e-01 1.680487692356109619e-01 -2.111566811800003052e-02 2.045273482799530029e-01 -1.911289542913436890e-01 3.311654925346374512e-02 -9.443617612123489380e-02
1.417657285928726196e-01 3.408326581120491028e-02 2.742205560207366943e-01 -1.819142103195190430e-01 -4.484914243221282959e-02 3.571697473526000977e-01 -4.955640733242034912e-01 -1.779960691928863525e-01 8.284887298941612244e-03 -9.276407212018966675e-02 -1.118702534586191177e-02 1.004595607519149780e-01 -1.384720504283905029e-01 2.264438867568969727e-01 -9.843391180038452148e-02 -3.514633178710937500e-01 1.330421417951583862e-01 -1.157022491097450256e-01 -1.848712414503097534e-01 1.862946599721908569e-01 -2.915073558688163757e-02 -1.753318309783935547e-01 -5.996694415807723999e-02 3.069771453738212585e-02 -1.018655449151992798e-01 8.429846912622451782e-02 7.520840317010879517e-02 -9.726577997207641602e-02 7.170300930738449097e-02 -2.220679223537445068e-01 8.679720014333724976e-02 1.017652302980422974e-01
1.898942398838698864e-03 2.392853610217571259e-02 4.245783686637878418e-01 -1.874215900897979736e-01 9.349933266639709473e-02 9.686391055583953857e-02 -3.260171711444854736e-01 -1.365707218647003174e-01 1.274871379137039185e-01 1.409689337015151978e-02 -6.828310340642929077e-02 -2.508278191089630127e-01 1.509110331535339355e-01 7.013718038797378540e-02 -6.173004209995269775e-02 -9.354664385318756104e-02 4.183245450258255005e-02 -6.684201210737228394e-02 -1.311282217502593994e-01 2.786561846733093262e-01 -1.749203652143478394e-01 -3.361500501632690430e-01 -6.200319901108741760e-02 8.099926263093948364e-02 1.787634193897247314e-01 -2.133992463350296021e-01 4.163654893636703491e-02 -2.431070655584335327e-01 2.722608111798763275e-02 -3.281567990779876709e-01 -5.995839461684226990e-02 -1.061527952551841736e-01
-7.867721468210220337e-02 -5.209659785032272339e-02 3.126713931560516357e-01 7.096031680703163147e-03 1.311200112104415894e-01 4.630932584404945374e-02 -2.601342499256134033e-01 -1.044970601797103882e-01 -8.188229054212570190e-02 -2.735215723514556885e-01 -2.613231837749481201e-01 -1.341958940029144287e-01 -3.401473760604858398e-01 1.793562471866607666e-01 -1.057284697890281677e-01 -4.230932518839836121e-02 1.193876266479492188e-01 -8.735631406307220459e-02 -5.514661222696304321e-02 2.281033992767333984e-01 -9.364692121744155884e-02 -4.644041657447814941e-01 -8.600971847772598267e-02 -1.555332392454147339e-01 1.759393364191055298e-01 -1.211849600076675415e-01 1.759547740221023560e-01 1.597977131605148315e-01 1.389155685901641846e-01 1.651586592197418213e-02 6.602685898542404175e-02 8.745970577001571655e-02
6.670902483165264130e-03 2.376066893339157104e-01 2.205792665481567383e-01 -4.586589038372039795e-01 2.946472764015197754e-01 -2.953061275184154510e-02 -1.441653966903686523e-01 -9.104255586862564087e-02 -1.486600190401077271e-01 -1.331631690263748169e-01 -1.021854355931282043e-01 -1.604935154318809509e-02 9.917809069156646729e-02 -4.281935747712850571e-03 8.736280351877212524e-02 -3.644336163997650146e-01 1.097231432795524597e-01 4.705319926142692566e-02 1.058724820613861084e-01 1.006439700722694397e-01 -3.025713860988616943e-01 -3.004936873912811279e-01 -1.130615025758743286e-01 1.309441924095153809e-01 6.660264730453491211e-02 -1.542044878005981445e-01 -1.359915435314178467e-01 1.859614104032516479e-01 1.736685782670974731e-01 1.602036505937576294e-02 -6.398313492536544800e-02 -6.095436960458755493e-02
1.041065305471420288e-01 3.531746193766593933e-02 3.825965821743011475e-01 -1.089458093047142029e-01 2.383618503808975220e-01 1.195767670869827271e-01 -2.467870712280273438e-01 -2.635512314736843109e-02 1.324657499790191650e-01 -1.350108534097671509e-03 -4.462345503270626068e-03 1.573415547609329224e-01 -7.154919952154159546e-02 2.036389708518981934e-01 -1.887100636959075928e-01 -9.123135358095169067e-02 2.172446250915527344e-01 -1.654854863882064819e-01 1.028245314955711365e-01 1.911115497350692749e-01 2.454003244638442993e-01 -2.689677774906158447e-01 -2.741366326808929443e-01 1.430722326040267944e-02 4.288586322218179703e-03 -1.563723236322402954e-01 2.460214495658874512e-01 -5.046187713742256165e-02 1.662075966596603394e-01 -3.148905038833618164e-01 -4.248444363474845886e-02 -1.355593651533126831e-01
3.245540708303451538e-02 -1.037818565964698792e-02 2.399964332580566406e-01 -7.729683071374893188e-02 -2.292079776525497437e-01 2.358958125114440918e-01 -2.767605781555175781e-01 -1.108381524682044983e-01 -5.338409915566444397e-02 -3.763324767351150513e-02 -1.248795632272958755e-02 1.351580172777175903e-01 -1.522675156593322754e-02 2.072643935680389404e-01 -2.735546827316284180e-01 -4.176030457019805908e-01 -1.283689215779304504e-02 -1.944790333509445190e-01 -2.166398018598556519e-01 2.911430895328521729e-01 8.600378781557083130e-02 -1.757543385028839111e-01 -2.201634496450424194e-01 4.125655069947242737e-02 1.710219085216522217e-01 6.547611951828002930e-02 1.399205476045608521e-01 1.217527315020561218e-01 1.373534351587295532e-01 -2.708082795143127441e-01 6.674235314130783081e-02 1.890935562551021576e-02
-7.730182260274887085e-02 1.724659800529479980e-01 3.316873908042907715e-01 -1.220053210854530334e-01 -7.419999688863754272e-02 1.944599747657775879e-01 -2.490610927343368530e-01 -3.210202157497406006e-01 -1.785546913743019104e-02 9.186153858900070190e-02 -3.329735696315765381e-01 1.696331985294818878e-02 1.482388675212860107e-01 1.673640906810760498e-01 1.177736446261405945e-01 3.252733498811721802e-02 8.781532943248748779e-02 -1.015728805214166641e-02 7.429035753011703491e-02 -6.032963842153549194e-02 4.409760609269142151e-02 -3.288134932518005371e-01 -2.586979269981384277e-01 -5.387660115957260132e-02 2.585695683956146240e-01 -9.704725444316864014e-02 8.803449571132659912e-02 -2.378676682710647583e-01 9.508811682462692261e-02 -3.154570162296295166e-01 -5.338527727872133255e-03 9.324926882982254028e-03
1.647086292505264282e-01 8.929753303527832031e-02 -1.163636147975921631e-02 -3.060024082660675049e-01 -1.839236617088317871e-01 1.773571670055389404e-01 -1.964673101902008057e-01 -3.358938992023468018e-01 -4.275771230459213257e-02 1.632697694003582001e-02 -1.728662252426147461e-01 -8.756209909915924072e-02 -1.801025420427322388e-01 1.626750379800796509e-01 5.332644283771514893e-02 -1.777008324861526489e-01 -8.129259943962097168e-02 -3.583607375621795654e-01 -1.221889108419418335e-01 9.593734145164489746e-02 -4.696439951658248901e-02 -2.185110449790954590e-01 -1.383166909217834473e-01 8.104884624481201172e-02 -1.158544644713401794e-01 -1.342916637659072876e-01 5.163294076919555664e-02 3.351536393165588379e-01 6.692547351121902466e-02 -3.104765713214874268e-01 -1.413196772336959839e-01 1.390540450811386108e-01
2.478489726781845093e-01 4.034359008073806763e-02 5.101738497614860535e-02 1.734817959368228912e-02 -1.959615349769592285e-01 -9.009476751089096069e-02 -2.952118515968322754e-01 -1.337881833314895630e-01 2.839511819183826447e-02 7.537063956260681152e-02 -3.733732998371124268e-01 -1.341532021760940552e-01 1.090310513973236084e-01 3.188414499163627625e-02 7.258027791976928711e-02 -2.206434607505798340e-01 1.829162687063217163e-01 -3.277044594287872314e-01 -1.552789360284805298e-01 8.648267388343811035e-02 9.667748212814331055e-02 -1.327654421329498291e-01 -1.180626228451728821e-01 -8.759072422981262207e-02 1.306962668895721436e-01 -2.486656457185745239e-01 2.077784836292266846e-01 2.167948335409164429e-01 -5.513063073158264160e-02 -3.309169709682464600e-01 -8.660713583230972290e-02 2.038796842098236084e-01
1.661607623100280762e-01 3.530037105083465576e-01 2.286556363105773926e-01 -1.726532131433486938e-01 -2.628798782825469971e-01 -6.049388274550437927e-02 -1.516776829957962036e-01 -1.712713837623596191e-01 -2.283867150545120239e-01 -8.414808660745620728e-02 -2.171085178852081299e-01 3.284346163272857666e-01 4.436578229069709778e-02 -1.687721163034439087e-02 -1.490845829248428345e-01 -1.480816751718521118e-01 2.759273946285247803e-01 -4.259989038109779358e-02 3.661899641156196594e-02 -1.525613963603973389e-01 1.429119240492582321e-02 -2.985398173332214355e-01 1.493276357650756836e-01 5.115771666169166565e-02 3.255571722984313965e-01 -1.578160524368286133e-01 6.594811379909515381e-02 -8.483197540044784546e-02 9.577787667512893677e-02 -4.312557727098464966e-02 -7.517699152231216431e-02 6.316778808832168579e-02
3.170671164989471436e-01 2.384982705116271973e-01 2.823698520660400391e-01 6.014220789074897766e-02 -4.971024766564369202e-02 1.529697775840759277e-01 -1.950022391974925995e-02 -1.112816631793975830e-01 -1.912732124328613281e-01 -1.620170623064041138e-01 -4.396487176418304443e-01 -3.459307551383972168e-02 2.886380825657397509e-04 1.059044376015663147e-01 -1.586917638778686523e-01 -2.181355655193328857e-01 -4.014180973172187805e-02 2.341069467365741730e-02 -5.791230127215385437e-02 1.637265980243682861e-01 1.624382734298706055e-01 -3.922144472599029541e-01 1.292535215616226196e-01 -2.167548835277557373e-01 5.494474247097969055e-02 9.362641721963882446e-02 2.529055774211883545e-01 -1.042825877666473389e-01 -6.271257996559143066e-02 3.057302907109260559e-02 -1.240446045994758606e-02 1.069028973579406738e-01
3.739157319068908691e-01 7.163760066032409668e-02 2.361537367105484009e-01 7.290268689393997192e-02 2.107949107885360718e-01 9.011413902044296265e-02 -1.513100415468215942e-01 -2.506625652313232422e-01 -6.758295744657516479e-02 6.614582240581512451e-02 7.300756406038999557e-03 -1.783605515956878662e-01 -8.265692740678787231e-02 1.811372637748718262e-01 -1.081681228242814541e-03 -3.285909295082092285e-01 3.771971464157104492e-01 2.494186013936996460e-01 2.046510279178619385e-01 1.017194837331771851e-01 -7.419670373201370239e-02 -2.607283294200897217e-01 1.090108826756477356e-01 -3.858074173331260681e-02 -8.371423184871673584e-02 -8.520959317684173584e-02 1.949322372674942017e-01 -9.237293899059295654e-02 7.576441764831542969e-02 -2.359821498394012451e-01 -8.757042698562145233e-03 -3.726243972778320312e-02
3.875705003738403320e-01 -1.410127966664731503e-03 1.939344257116317749e-01 -3.095657229423522949e-01 -1.931760162115097046e-01 3.354122862219810486e-02 -1.491667181253433228e-01 -2.196719944477081299e-01 2.676400542259216309e-01 -6.340750306844711304e-02 -2.658265531063079834e-01 -2.207331545650959015e-02 -1.848181337118148804e-02 3.854798898100852966e-02 -3.213673830032348633e-03 -9.900901466608047485e-02 -7.349365949630737305e-02 4.296074330341070890e-04 -1.239965260028839111e-01 1.105034053325653076e-01 -2.847366333007812500e-01 -3.193666338920593262e-01 -1.465695798397064209e-01 2.611895203590393066e-01 1.094906628131866455e-01 -6.743667647242546082e-03 2.517025768756866455e-01 2.335688099265098572e-02 -1.977370865643024445e-02 -1.424342393875122070e-01 -2.156351655721664429e-01 -9.108606725931167603e-03
5.753223598003387451e-02 2.272188961505889893e-01 5.326848849654197693e-02 -1.707771569490432739e-01 -4.401160776615142822e-02 1.390520185232162476e-01 -3.457786440849304199e-01 -1.661536395549774170e-01 -3.610816225409507751e-02 -2.281238436698913574e-01 -2.558497190475463867e-01 2.433393150568008423e-01 6.269647274166345596e-03 3.162477537989616394e-02 7.179757952690124512e-02 -1.758934110403060913e-01 1.173396408557891846e-01 -2.411566376686096191e-01 -9.742337465286254883e-02 7.453684508800506592e-02 -9.650256484746932983e-02 -4.160309433937072754e-01 -4.336467012763023376e-02 1.505934596061706543e-01 -3.457184648141264915e-03 1.918465793132781982e-01 2.317969650030136108e-01 8.728310465812683105e-02 3.301354646682739258e-01 -6.385029107332229614e-02 1.239906847476959229e-01 -9.452947974205017090e-02
3.246818110346794128e-02 1.242928877472877502e-01 1.489545404911041260e-01 -1.691714078187942505e-01 2.351039350032806396e-01 1.402344703674316406e-01 -1.180150657892227173e-01 -1.861203759908676147e-01 -9.420178830623626709e-02 -2.460428029298782349e-01 4.806432407349348068e-03 1.124844923615455627e-01 1.653191596269607544e-01 -1.360468566417694092e-01 8.580532670021057129e-02 -4.519027471542358398e-01 1.520037502050399780e-01 7.619895040988922119e-02 -4.228144139051437378e-02 4.083053022623062134e-02 -5.291347578167915344e-02 -3.691247105598449707e-01 -2.041628360748291016e-01 3.930131494998931885e-01 -3.608793020248413086e-02 2.407437423244118690e-03 -1.003558114171028137e-01 1.633919924497604370e-01 1.137180924415588379e-01 -9.598472714424133301e-02 1.454912275075912476e-01 -1.439726948738098145e-01
-1.030648946762084961e-01 6.223337724804878235e-02 1.410692334175109863e-01 -4.990345612168312073e-02 -4.363781213760375977e-02 1.053187921643257141e-01 -3.152077198028564453e-01 -4.074917435646057129e-01 -1.565602235496044159e-02 -7.770427316427230835e-02 -1.745865494012832642e-01 6.893581897020339966e-02 1.856310963630676270e-01 1.301066577434539795e-02 8.269135653972625732e-02 -6.683372706174850464e-02 5.882110819220542908e-02 3.396002575755119324e-02 8.275603875517845154e-03 -8.814512938261032104e-02 9.156029671430587769e-03 -4.084313511848449707e-01 -2.594588696956634521e-01 9.478193521499633789e-02 2.280612587928771973e-01 -6.517704576253890991e-02 4.327006638050079346e-02 -1.679275482892990112e-01 2.972840890288352966e-02 -4.494247734546661377e-01 -2.070332169532775879e-01 -9.771640598773956299e-02
9.883458912372589111e-02 -1.617618650197982788e-01 1.448396444320678711e-01 3.045997396111488342e-02 1.917933486402034760e-02 1.088624596595764160e-01 -7.376129925251007080e-02 2.658139169216156006e-02 -3.196489810943603516e-01 1.242428459227085114e-02 4.537065699696540833e-02 1.287819892168045044e-01 3.675301373004913330e-02 2.190983593463897705e-01 2.418238483369350433e-02 -2.945464849472045898e-01 2.850208897143602371e-03 -4.448670521378517151e-02 1.167106032371520996e-01 -1.545632481575012207e-01 -4.299396276473999023e-01 -4.467869699001312256e-01 -8.654700219631195068e-02 -1.168721839785575867e-01 -4.072403535246849060e-02 -4.074251651763916016e-01 -1.266894042491912842e-01 6.592140346765518188e-02 1.437821984291076660e-01 -6.208568066358566284e-02 2.111900970339775085e-02 8.935234695672988892e-02
3.169125318527221680e-01 1.382295638322830200e-01 6.208522617816925049e-02 -1.836207211017608643e-01 -1.066817864775657654e-01 3.922970592975616455e-02 -2.240853458642959595e-01 -9.708900749683380127e-02 8.389239013195037842e-02 -6.915815174579620361e-02 -4.191563427448272705e-01 9.365984797477722168e-02 -5.462002009153366089e-03 4.014282301068305969e-02 2.623848989605903625e-02 -1.084991022944450378e-01 7.900268584489822388e-02 -1.202062517404556274e-01 -1.361259222030639648e-01 1.431736443191766739e-02 -2.573311626911163330e-01 -3.067196607589721680e-01 -2.001187354326248169e-01 2.176859676837921143e-01 7.245501130819320679e-02 1.261415630578994751e-01 4.361165761947631836e-01 2.822809480130672455e-02 4.803789034485816956e-02 -1.588256806135177612e-01 -1.692481935024261475e-01 6.670308858156204224e-02
6.326729804277420044e-02 3.665803670883178711e-01 2.184505462646484375e-01 4.447313770651817322e-02 -1.727913767099380493e-01 1.997198462486267090e-01 -3.405878841876983643e-01 2.826336622238159180e-01 1.895297132432460785e-02 -1.532822996377944946e-01 -3.030694127082824707e-01 1.432953327894210815e-01 -1.063700616359710693e-01 1.081314384937286377e-01 1.531791035085916519e-02 -3.222406208515167236e-01 -2.086837403476238251e-02 2.527395188808441162e-01 1.369678080081939697e-01 2.079500108957290649e-01 -1.421933323144912720e-01 -1.211088374257087708e-01 -1.958390027284622192e-01 -1.704323738813400269e-01 1.167867556214332581e-01 -1.155599653720855713e-01 3.520827367901802063e-02 1.028378605842590332e-01 -3.568027541041374207e-02 -8.954416960477828979e-02 -6.446077674627304077e-02 -4.597305506467819214e-02
3.471819758415222168e-01 -1.797037944197654724e-02 6.413602828979492188e-02 9.435066580772399902e-02 1.761393696069717407e-01 1.003018394112586975e-01 -2.629510164260864258e-01 -2.769175767898559570e-01 -2.196197956800460815e-01 5.438912659883499146e-02 -8.885507285594940186e-02 -1.371383070945739746e-01 -1.047847718000411987e-01 1.590777039527893066e-01 -2.387242205440998077e-02 -4.339863061904907227e-01 7.339033484458923340e-02 1.935606449842453003e-01 2.632196545600891113e-01 1.575013548135757446e-01 -6.309447437524795532e-02 -1.690163761377334595e-01 1.933716833591461182e-01 -8.050164580345153809e-02 -9.749718010425567627e-02 -1.370491385459899902e-01 1.594683080911636353e-01 9.827961213886737823e-03 8.004944026470184326e-02 -3.188928961753845215e-01 -2.733159251511096954e-02 9.756131097674369812e-03
3.394871056079864502e-01 -4.609652794897556305e-03 4.991884529590606689e-02 -1.122944802045822144e-01 -2.387518137693405151e-01 -3.062000684440135956e-02 -2.491809427738189697e-01 -1.606876403093338013e-01 -1.180179342627525330e-01 1.458393186330795288e-01 -1.411616355180740356e-01 1.682309359312057495e-01 -1.130020469427108765e-01 2.153797149658203125e-01 -3.918630778789520264e-01 -2.310591489076614380e-01 1.826962977647781372e-01 -3.568094596266746521e-02 1.269610524177551270e-01 2.744595706462860107e-01 9.284272789955139160e-02 -3.219922780990600586e-01 -1.468032449483871460e-01 -7.769142091274261475e-02 2.826426923274993896e-01 -2.663886733353137970e-02 -7.855024933815002441e-02 -1.045095827430486679e-02 3.482391685247421265e-02 3.737492859363555908e-02 -7.385344058275222778e-02 1.154173463582992554e-01
4.696875214576721191e-01 1.547862440347671509e-01 1.498208343982696533e-01 -3.221451044082641602e-01 -7.217108458280563354e-02 1.352958530187606812e-01 -3.107751011848449707e-01 -1.820811927318572998e-01 2.049008943140506744e-02 -4.443068429827690125e-02 -1.652646064758300781e-01 -1.030076518654823303e-01 4.341197013854980469e-02 -1.581029780209064484e-02 1.173355523496866226e-02 7.201680541038513184e-02 3.806737810373306274e-02 -2.834244668483734131e-01 4.024200141429901123e-03 7.965131849050521851e-02 -4.280737787485122681e-02 -1.648081243038177490e-01 -9.739305824041366577e-02 7.204362004995346069e-02 1.508915871381759644e-01 -2.067161947488784790e-01 2.271574884653091431e-01 3.117729723453521729e-01 -2.343932539224624634e-01 -1.135555207729339600e-01 -9.540133178234100342e-03 1.189511120319366455e-01
3.252613842487335205e-01 2.118499018251895905e-02 1.125077605247497559e-01 3.513256832957267761e-02 1.867969632148742676e-01 1.325835585594177246e-01 -3.248140811920166016e-01 -2.658328413963317871e-01 -2.720252573490142822e-01 3.316421061754226685e-02 -7.036067545413970947e-02 -7.709842920303344727e-02 -1.296397000551223755e-01 1.609806269407272339e-01 -5.604482721537351608e-03 -4.223795831203460693e-01 1.316765248775482178e-01 1.666385680437088013e-01 1.786238253116607666e-01 1.054674535989761353e-01 -8.664117753505706787e-02 -1.473119556903839111e-01 1.990367174148559570e-01 -1.247932836413383484e-01 -1.065212860703468323e-01 -1.487072259187698364e-01 1.537282317876815796e-01 3.301039338111877441e-02 2.196706086397171021e-02 -3.282854259014129639e-01 -4.905835166573524475e-02 5.191314965486526489e-02
2.117403149604797363e-01 1.104205474257469177e-01 3.063085377216339111e-01 -4.034475982189178467e-01 -4.456320777535438538e-02 2.388303726911544800e-02 -2.434765994548797607e-01 -1.500471532344818115e-01 1.525482088327407837e-01 -9.468843787908554077e-02 -3.618449345231056213e-02 1.256036460399627686e-01 -2.378969267010688782e-02 9.357461333274841309e-02 1.690658777952194214e-01 -3.348396718502044678e-02 6.831051409244537354e-02 -2.189191877841949463e-01 -1.834759563207626343e-01 1.437771916389465332e-01 -3.316420018672943115e-01 -2.190764397382736206e-01 -1.315485835075378418e-01 1.531190723180770874e-01 2.717526555061340332e-01 -6.010974943637847900e-02 2.491573244333267212e-01 3.619662299752235413e-02 5.082585290074348450e-02 -1.945583820343017578e-01 -1.632815450429916382e-01 8.380292914807796478e-03
1.032907292246818542e-01 7.199651747941970825e-02 2.887869477272033691e-01 -3.356820642948150635e-01 3.869992494583129883e-02 -8.220284245908260345e-03 -1.295852661132812500e-01 -4.173150286078453064e-02 1.253284364938735962e-01 9.759549051523208618e-03 -1.819209158420562744e-01 1.739237457513809204e-01 -9.697666764259338379e-02 8.753851056098937988e-02 4.639567434787750244e-02 7.743824971839785576e-04 -2.351015619933605194e-02 -5.699652805924415588e-02 -9.259440004825592041e-02 3.135809302330017090e-01 -4.055942967534065247e-02 -3.061130940914154053e-01 -1.226234138011932373e-01 1.421180814504623413e-01 2.531644701957702637e-01 -3.401275277137756348e-01 3.959499895572662354e-01 9.835942834615707397e-02 7.633399218320846558e-02 -1.782366782426834106e-01 -2.040983289480209351e-01 -5.316475778818130493e-02
2.270016968250274658e-01 2.276659458875656128e-01 3.621451854705810547e-01 -7.541389763355255127e-02 1.047016158699989319e-01 7.423897832632064819e-02 -2.144891470670700073e-01 -2.210948467254638672e-01 -9.383536130189895630e-02 2.572101913392543793e-02 -1.649612337350845337e-01 -2.378773987293243408e-01 -7.377552241086959839e-02 -1.337554901838302612e-01 -2.654712200164794922e-01 -2.429490536451339722e-02 8.668562024831771851e-02 -1.586897969245910645e-01 1.541441082954406738e-01 4.483823198825120926e-03 -1.549554709345102310e-02 -2.786218523979187012e-01 -3.149086534976959229e-01 2.556842379271984100e-02 2.190877050161361694e-01 -9.883339703083038330e-02 3.149198293685913086e-01 3.833039198070764542e-03 -2.310586273670196533e-01 -4.759864415973424911e-03 2.990285493433475494e-02 1.238802373409271240e-01
-1.908041350543498993e-02 8.705603331327438354e-02 3.732328414916992188e-01 -3.359982073307037354e-01 1.578471362590789795e-01 7.481134682893753052e-02 -2.378780692815780640e-01 -9.176239371299743652e-02 -9.466405212879180908e-02 -1.260241568088531494e-01 -1.144450083374977112e-01 2.350173592567443848e-01 -1.090284660458564758e-01 -5.113578215241432190e-02 1.077461540699005127e-01 -2.307576537132263184e-01 2.051161378622055054e-01 -9.979456663131713867e-03 -4.758882895112037659e-02 -9.476991742849349976e-02 -1.877558380365371704e-01 -4.738802313804626465e-01 -2.624085843563079834e-01 3.311666846275329590e-02 1.154239773750305176e-01 -8.970233798027038574e-02 -7.664251327514648438e-02 -9.191203862428665161e-03 7.061394304037094116e-02 1.378037780523300171e-01 1.131661757826805115e-01 -1.565502285957336426e-01
-9.263651818037033081e-02 7.897973060607910156e-02 2.327788472175598145e-01 -1.931890961714088917e-03 -8.663094788789749146e-02 2.304810881614685059e-01 -3.005385398864746094e-01 -1.346147805452346802e-01 1.217645779252052307e-02 -6.462834030389785767e-02 -7.819971442222595215e-02 5.372389033436775208e-02 -2.292451262474060059e-01 2.650306224822998047e-01 -1.360176950693130493e-01 -3.133621439337730408e-02 5.603494122624397278e-02 -9.976717084646224976e-02 5.563747137784957886e-03 1.259856373071670532e-01 -9.566082619130611420e-03 -6.439293622970581055e-01 -1.183948591351509094e-01 8.494326472282409668e-02 1.116501051001250744e-03 -5.969184637069702148e-02 7.599784433841705322e-02 1.119690686464309692e-01 -2.587963640689849854e-01 -4.295684024691581726e-02 1.100150588899850845e-02 -2.247912883758544922e-01
-5.107476841658353806e-03 2.626253962516784668e-01 4.814001917839050293e-01 -4.325265809893608093e-02 1.448098849505186081e-02 2.434465885162353516e-01 -2.378850728273391724e-01 -8.811861276626586914e-02 1.224244683980941772e-01 7.747333496809005737e-02 -2.806594967842102051e-01 -1.023069396615028381e-01 -2.271487563848495483e-02 3.027396462857723236e-02 3.185560181736946106e-02 -5.287319421768188477e-02 -1.961120069026947021e-01 -1.970374584197998047e-01 4.747822508215904236e-02 -2.989711612462997437e-02 1.080378964543342590e-01 -3.533110916614532471e-01 -2.569281160831451416e-01 -1.656558811664581299e-01 1.352520138025283813e-01 -2.896263003349304199e-01 1.018292270600795746e-02 4.432547464966773987e-02 -1.190193668007850647e-01 4.710003361105918884e-02 1.644657105207443237e-01 4.594393540173768997e-03
1.646015048027038574e-01 -8.094467222690582275e-02 1.228342726826667786e-01 6.251799315214157104e-02 3.482750803232192993e-02 2.095400243997573853e-01 -2.404604852199554443e-01 -2.189468406140804291e-02 -2.398189529776573181e-02 -1.122722253203392029e-01 1.081437245011329651e-01 2.150002866983413696e-01 1.828385889530181885e-01 1.805370450019836426e-01 -1.111481040716171265e-01 -3.790706694126129150e-01 -1.834384351968765259e-01 2.432587891817092896e-01 1.941623985767364502e-01 -1.678867191076278687e-01 -3.465238809585571289e-01 -3.178202211856842041e-01 -2.264305949211120605e-01 2.192279845476150513e-01 6.130548659712076187e-03 -4.566183313727378845e-02 4.268071055412292480e-02 -1.149245873093605042e-01 -4.696700721979141235e-02 -9.511629492044448853e-02 -1.727088242769241333e-01 1.157645508646965027e-01
2.992811799049377441e-01 1.246914640069007874e-01 8.183304965496063232e-02 -1.427599042654037476e-01 -7.888329774141311646e-02 1.126704290509223938e-01 -2.317807078361511230e-01 -1.825264245271682739e-01 2.371684461832046509e-01 -1.428624391555786133e-01 -2.581526935100555420e-01 7.531976699829101562e-02 -2.652559056878089905e-02 5.327961966395378113e-02 4.846309497952461243e-02 -8.093507587909698486e-02 7.148569822311401367e-02 -5.835812538862228394e-02 -2.452335320413112640e-02 1.971083432435989380e-01 -2.937470376491546631e-01 -3.065219223499298096e-01 -3.091165423393249512e-01 1.343396753072738647e-01 1.465657353401184082e-01 -1.593185774981975555e-02 3.703308701515197754e-01 4.470111429691314697e-02 -1.098180934786796570e-01 2.962610451504588127e-03 -2.908940911293029785e-01 3.249163925647735596e-02
7.980456948280334473e-02 5.061445012688636780e-02 3.935917317867279053e-01 7.026845961809158325e-02 -1.843576133251190186e-01 2.083849906921386719e-01 -6.340720504522323608e-02 1.923523247241973877e-01 -3.385181725025177002e-02 -2.955490350723266602e-02 -2.536352723836898804e-02 5.976404994726181030e-02 1.168946400284767151e-01 -1.243799850344657898e-01 -1.677738875150680542e-01 -5.991101861000061035e-01 -5.922860000282526016e-03 -1.055099889636039734e-01 1.487672626972198486e-01 -3.132259007543325424e-03 -1.343248188495635986e-01 -2.361454069614410400e-01 2.314075678586959839e-01 -1.013878136873245239e-01 -7.816935330629348755e-02 -4.820336028933525085e-02 -4.675729200243949890e-02 1.893052309751510620e-01 1.430901736021041870e-01 -1.731473505496978760e-01 1.103973835706710815e-01 1.014415100216865540e-01
8.695335686206817627e-02 1.708961874246597290e-01 3.333112001419067383e-01 9.572271257638931274e-02 1.198736112564802170e-02 1.705727875232696533e-01 3.637498244643211365e-02 -1.285536289215087891e-01 1.648030728101730347e-01 -3.024392127990722656e-01 -1.002459079027175903e-01 9.113196283578872681e-02 1.607691496610641479e-01 1.787014752626419067e-01 1.026432886719703674e-01 -2.290307432413101196e-01 1.322616636753082275e-01 1.133611798286437988e-02 9.896513074636459351e-02 -2.070375904440879822e-02 3.059276938438415527e-02 -3.148881196975708008e-01 -1.431862637400627136e-02 3.899877369403839111e-01 3.324617445468902588e-02 -1.570495544001460075e-03 2.285791337490081787e-01 1.566400080919265747e-01 -1.088985055685043335e-01 -2.125680744647979736e-01 -3.431905210018157959e-01 -7.200589776039123535e-02
3.615109026432037354e-01 -4.273515939712524414e-02 7.679501175880432129e-02 -1.209014952182769775e-01 1.044259592890739441e-02 1.698972135782241821e-01 -4.940271377563476562e-01 4.893780127167701721e-02 5.218831356614828110e-03 7.131217978894710541e-03 1.721283420920372009e-02 -1.039497405290603638e-01 -1.215515583753585815e-01 2.707359567284584045e-02 -7.897133938968181610e-03 -1.758942157030105591e-01 3.493716716766357422e-01 1.772979944944381714e-01 5.456195771694183350e-02 3.092347644269466400e-02 3.621861338615417480e-03 -3.291156291961669922e-01 2.522437833249568939e-02 -6.310781091451644897e-02 2.017808891832828522e-02 -1.943792402744293213e-01 -2.017007395625114441e-02 1.060768067836761475e-01 -5.307246372103691101e-02 -2.710042297840118408e-01 2.002368271350860596e-01 2.779687047004699707e-01
2.133306860923767090e-02 4.152851179242134094e-02 2.419134825468063354e-01 -1.931836605072021484e-01 -2.480227202177047729e-01 7.655818015336990356e-02 -3.324594795703887939e-01 -2.157176434993743896e-01 2.606188058853149414e-01 -2.145389765501022339e-01 -2.453884333372116089e-01 -1.283029913902282715e-01 -1.060322970151901245e-01 1.169007942080497742e-01 -8.676436543464660645e-02 -2.147413045167922974e-01 -5.126439034938812256e-02 -6.465192884206771851e-02 -9.515644609928131104e-02 1.667135395109653473e-02 3.393458947539329529e-02 -3.100712895393371582e-01 -1.948243230581283569e-01 2.391970455646514893e-01 -1.333629339933395386e-01 -2.007688879966735840e-01 3.004233241081237793e-01 1.369339972734451294e-01 1.253446489572525024e-01 -8.112035691738128662e-03 5.710690468549728394e-02 -1.166881993412971497e-01
3.288892209529876709e-01 -4.421429708600044250e-02 1.756102889776229858e-01 2.823585644364356995e-02 1.007431373000144958e-01 5.102102831006050110e-02 -1.878245770931243896e-01 -3.289743065834045410e-01 -2.444523572921752930e-01 9.852785617113113403e-02 -8.417415618896484375e-02 -5.779924616217613220e-02 -1.018334254622459412e-01 1.852657496929168701e-01 -3.206144273281097412e-02 -3.725396990776062012e-01 1.431353539228439331e-01 1.987336426973342896e-01 1.940630972385406494e-01 5.194548517465591431e-02 -4.828367009758949280e-02 -1.399245262145996094e-01 1.391065716743469238e-01 -1.049779355525970459e-01 -1.008264273405075073e-01 -1.000995934009552002e-01 2.069784998893737793e-01 5.235971137881278992e-02 1.614727377891540527e-01 -4.257689416408538818e-01 7.197914272546768188e-02 8.163484930992126465e-02
2.009773701429367065e-01 2.437974810600280762e-01 2.126595377922058105e-01 4.539080709218978882e-02 -2.559971511363983154e-01 1.525968611240386963e-01 -8.461077511310577393e-02 -2.382371872663497925e-01 -2.666850984096527100e-01 -1.017496064305305481e-01 -2.735120952129364014e-01 -9.901376813650131226e-02 -1.348414421081542969e-01 1.239102631807327271e-01 -1.418417394161224365e-01 -4.785645008087158203e-01 -4.898826591670513153e-03 2.287800312042236328e-01 -1.147241294384002686e-01 2.614858150482177734e-01 -6.089514493942260742e-02 -1.106171011924743652e-01 -5.746156722307205200e-02 -1.142997480928897858e-02 -5.201282724738121033e-02 -1.458687335252761841e-01 1.093017384409904480e-01 -1.218800991773605347e-01 2.563465759158134460e-02 1.434192061424255371e-01 -1.453108340501785278e-01 7.057614624500274658e-02
1.219462305307388306e-01 7.730533927679061890e-02 2.782952189445495605e-01 -3.226253986358642578e-01 9.843782335519790649e-02 6.160208210349082947e-02 -2.392006814479827881e-01 -9.176482260227203369e-02 1.539416462182998657e-01 7.639351487159729004e-02 -1.993383169174194336e-01 1.865255683660507202e-01 -3.903829678893089294e-02 1.312444955110549927e-01 -3.258780390024185181e-02 -1.274004299193620682e-02 -1.120057851076126099e-01 -9.058080613613128662e-02 -8.278825879096984863e-02 2.859257459640502930e-01 -3.663650900125503540e-02 -2.192815840244293213e-01 -1.518703401088714600e-01 1.056211516261100769e-01 2.072774171829223633e-01 -3.069117069244384766e-01 3.705465197563171387e-01 8.850290626287460327e-02 1.348313540220260620e-01 -2.079889625310897827e-01 -2.402378618717193604e-01 2.471755491569638252e-03
1.556323170661926270e-01 1.253821700811386108e-01 2.536476254463195801e-01 -1.045696139335632324e-01 -1.754036992788314819e-01 -2.293267697095870972e-01 -3.021243512630462646e-01 -2.179123908281326294e-01 2.315683960914611816e-01 -7.764136046171188354e-02 -3.167233467102050781e-01 -7.699733227491378784e-02 1.100995987653732300e-01 1.254328936338424683e-01 3.205812070518732071e-03 -2.533724308013916016e-01 6.166020035743713379e-02 -5.681499093770980835e-02 -2.505468726158142090e-01 -2.663448750972747803e-01 -1.420836001634597778e-01 -2.269933074712753296e-01 -8.581112325191497803e-02 2.160659991204738617e-02 2.612600922584533691e-01 -2.930279634892940521e-02 2.644892036914825439e-01 4.514040797948837280e-02 3.743841499090194702e-02 5.028660967946052551e-02 -1.979269534349441528e-01 -1.434367615729570389e-02
3.564352691173553467e-01 -2.478947117924690247e-02 1.308662295341491699e-01 4.080982133746147156e-02 1.298638433218002319e-01 3.684309870004653931e-02 -1.820602118968963623e-01 -2.470457255840301514e-01 -1.823687702417373657e-01 5.222279205918312073e-02 -1.097149997949600220e-01 -7.794728875160217285e-02 -5.707460641860961914e-02 1.193660572171211243e-01 2.924273256212472916e-03 -4.538888931274414062e-01 1.504865139722824097e-01 1.695987731218338013e-01 1.811843514442443848e-01 1.174415871500968933e-01 -7.015547901391983032e-02 -1.129199340939521790e-01 1.873979717493057251e-01 -8.970572054386138916e-02 -1.756995916366577148e-01 -1.456357836723327637e-01 2.073356211185455322e-01 3.109512664377689362e-02 1.791066676378250122e-01 -4.145802557468414307e-01 3.126632794737815857e-02 6.069179996848106384e-02
9.145709872245788574e-02 1.198091581463813782e-01 8.809357136487960815e-02 -1.020960658788681030e-01 -3.146962523460388184e-01 6.339029222726821899e-02 -3.274036645889282227e-01 -1.168565452098846436e-01 1.213371520861983299e-03 6.080450024455785751e-03 -9.616822004318237305e-02 1.081782281398773193e-01 -1.014769375324249268e-01 1.815084815025329590e-01 -1.843191683292388916e-01 -4.082316160202026367e-01 -7.552088052034378052e-02 -1.569910347461700439e-01 -2.652094364166259766e-01 3.327029943466186523e-01 -1.911663636565208435e-02 -1.557112038135528564e-01 -2.558069229125976562e-01 -2.818256616592407227e-03 1.810408011078834534e-02 -5.752515792846679688e-02 1.308905240148305893e-02 2.491248100996017456e-01 8.792929351329803467e-02 -2.063787728548049927e-01 -2.062741667032241821e-01 1.007975935935974121e-01
3.419802337884902954e-02 -2.341140620410442352e-02 3.218145370483398438e-01 2.497209161520004272e-01 -8.261566609144210815e-02 8.076400309801101685e-02 -1.196965724229812622e-01 -5.678145587444305420e-02 7.551585137844085693e-02 -1.853498071432113647e-01 5.313648283481597900e-02 -1.835193336009979248e-01 2.752508819103240967e-01 -3.996517509222030640e-02 -1.052294299006462097e-01 -4.531743824481964111e-01 -6.422556936740875244e-02 -9.718678146600723267e-02 3.833205625414848328e-02 1.309916824102401733e-01 -2.260923832654953003e-01 -2.842364311218261719e-01 -2.019469141960144043e-01 9.890806674957275391e-02 1.746672242879867554e-01 -6.003897637128829956e-02 1.479990333318710327e-01 1.603949069976806641e-01 -6.069015711545944214e-02 -1.200663596391677856e-01 -2.469627857208251953e-01 -2.357797324657440186e-01
3.130298554897308350e-01 4.417901486158370972e-02 2.738663554191589355e-01 -2.856158614158630371e-01 -1.492966562509536743e-01 -9.343993850052356720e-03 -1.910591870546340942e-01 -1.504297405481338501e-01 1.802785992622375488e-01 -7.652581483125686646e-02 -1.422911733388900757e-01 -4.050160944461822510e-02 -2.371427044272422791e-02 1.449388712644577026e-01 6.333668529987335205e-02 -2.234062999486923218e-01 7.176759839057922363e-02 -7.872660458087921143e-02 -1.371106207370758057e-01 2.519493699073791504e-01 -1.800236105918884277e-01 -2.761022746562957764e-01 -2.428595125675201416e-01 1.678652018308639526e-01 -2.399467863142490387e-02 1.643935889005661011e-01 2.887025475502014160e-01 -4.022055119276046753e-02 5.731314793229103088e-02 -1.568383276462554932e-01 -3.040024936199188232e-01 -6.278065592050552368e-02
3.170781135559082031e-01 -5.031255260109901428e-02 1.048431918025016785e-01 9.285207092761993408e-02 -1.201434955000877380e-01 2.853215932846069336e-01 -3.093290328979492188e-01 -5.760950222611427307e-02 -9.839956462383270264e-02 -5.171030759811401367e-02 -1.081798449158668518e-01 1.434184052050113678e-02 -3.053229153156280518e-01 2.189744263887405396e-01 -1.469435691833496094e-01 -3.159000575542449951e-01 1.292546465992927551e-02 1.478815376758575439e-01 2.556326687335968018e-01 3.249503374099731445e-01 4.655007272958755493e-02 -2.573181390762329102e-01 -1.405333280563354492e-01 -7.831089943647384644e-02 -5.654089525341987610e-02 -1.544528305530548096e-01 1.018075346946716309e-01 -1.943786591291427612e-01 -1.087009832262992859e-01 -1.093959137797355652e-01 2.489372156560420990e-02 9.384207427501678467e-02
4.312686622142791748e-02 3.683371841907501221e-01 4.116508364677429199e-01 -2.510081231594085693e-01 2.979057654738426208e-02 2.611024081707000732e-01 -2.433130741119384766e-01 -2.405590415000915527e-01 -1.513866186141967773e-01 1.520725488662719727e-01 -1.450053602457046509e-01 8.837698400020599365e-02 -6.037366017699241638e-02 6.252518296241760254e-02 4.835681244730949402e-02 -3.905639797449111938e-02 2.423663437366485596e-01 8.687859028577804565e-02 1.912301927804946899e-01 6.784758716821670532e-02 -5.033592134714126587e-02 -3.385854661464691162e-01 2.535588108003139496e-02 -4.690762609243392944e-02 -4.482694715261459351e-02 -7.148966193199157715e-02 1.366822719573974609e-01 -1.274314075708389282e-01 1.617849804461002350e-03 -8.764293789863586426e-02 2.816756069660186768e-01 -3.210072219371795654e-02
1.881459057331085205e-01 -5.119832977652549744e-02 7.364920526742935181e-02 2.221033163368701935e-02 -1.177254617214202881e-01 1.217236444354057312e-01 6.358673423528671265e-02 2.085743248462677002e-01 -8.308307826519012451e-02 -2.135886400938034058e-01 5.101082846522331238e-03 4.765879735350608826e-02 1.842187196016311646e-01 1.550028622150421143e-01 8.661808818578720093e-02 -1.337197422981262207e-01 -8.613615483045578003e-02 -1.255992203950881958e-01 -1.552391098812222481e-03 1.157696545124053955e-01 5.098160356283187866e-03 -5.907583236694335938e-01 -2.000996619462966919e-01 3.921954333782196045e-02 3.479907214641571045e-01 -2.215076684951782227e-01 -6.665957334917038679e-05 9.426183998584747314e-02 -2.049835920333862305e-01 -2.677780091762542725e-01 -3.991706669330596924e-02 -1.418074816465377808e-01
-1.103619188070297241e-01 -6.645498424768447876e-02 3.049789369106292725e-01 -5.207957699894905090e-03 -1.282492130994796753e-01 3.462780117988586426e-01 -8.227524906396865845e-02 1.612000614404678345e-01 -1.667007952928543091e-01 -3.713375702500343323e-02 -2.219878323376178741e-02 1.977660879492759705e-02 -1.601730734109878540e-01 1.982696205377578735e-01 4.461943358182907104e-02 -2.777136564254760742e-01 2.265784330666065216e-02 -9.529684484004974365e-02 1.151939257979393005e-01 -6.443620659410953522e-04 -2.478739768266677856e-01 -3.896571993827819824e-01 -2.430959343910217285e-01 -8.656647056341171265e-02 3.064136803150177002e-01 -2.782968990504741669e-02 4.999188333749771118e-02 1.770891249179840088e-02 -3.311418890953063965e-01 -1.412053257226943970e-01 -1.061580330133438110e-01 7.778822630643844604e-02
-2.018691413104534149e-02 1.644954085350036621e-01 4.233804643154144287e-01 -2.839495614171028137e-02 1.350885629653930664e-01 3.021761476993560791e-01 -2.232134491205215454e-01 1.524161100387573242e-01 1.631017625331878662e-01 5.806585028767585754e-02 -4.117533266544342041e-01 -4.216560348868370056e-02 -2.415034174919128418e-01 1.136936023831367493e-01 -5.287368968129158020e-02 -2.107372321188449860e-02 3.697760030627250671e-02 -1.160392090678215027e-01 2.659497596323490143e-02 1.052774861454963684e-01 1.089918240904808044e-01 -3.732024729251861572e-01 -2.254967242479324341e-01 -5.599148944020271301e-02 9.241562336683273315e-02 -2.240611016750335693e-01 4.799051955342292786e-02 -6.762214750051498413e-02 -8.367483317852020264e-02 -1.557176411151885986e-01 7.362335920333862305e-02 -4.872981458902359009e-03
1.387366652488708496e-01 -3.208017442375421524e-03 2.693409323692321777e-01 2.606495618820190430e-01 -2.195195555686950684e-01 1.674676090478897095e-01 -1.992171257734298706e-01 8.138281852006912231e-02 8.843873441219329834e-02 -1.556830257177352905e-01 -5.078360438346862793e-02 1.587738692760467529e-01 1.112627983093261719e-01 1.731141060590744019e-01 2.120996862649917603e-01 -3.878789842128753662e-01 -6.815084815025329590e-02 -1.562538295984268188e-01 8.292976021766662598e-02 -2.997598052024841309e-02 3.019639551639556885e-01 -2.432032078504562378e-01 -1.717852056026458740e-01 9.730432927608489990e-02 3.274123668670654297e-01 -1.066133230924606323e-01 -6.435666233301162720e-02 9.715347737073898315e-02 -3.402154520153999329e-02 -1.961835324764251709e-01 -1.462618708610534668e-01 -2.748170867562294006e-02
1.448399871587753296e-01 8.562233299016952515e-02 1.661255061626434326e-01 -1.747106574475765228e-02 -2.885071039199829102e-01 2.031791359186172485e-01 -2.498742341995239258e-01 -5.471764504909515381e-02 9.401918388903141022e-03 1.939544640481472015e-02 2.456329315900802612e-01 1.001206636428833008e-01 1.625801995396614075e-02 1.753122806549072266e-01 1.410480141639709473e-01 -5.128096342086791992e-01 -1.568686813116073608e-01 7.110831141471862793e-02 2.225294709205627441e-02 -6.740795820951461792e-02 1.442963629961013794e-01 -1.665911674499511719e-01 -8.824045956134796143e-02 -1.285225600004196167e-01 3.209292590618133545e-01 -1.073109433054924011e-01 -1.144221890717744827e-02 1.721581369638442993e-01 -3.714606910943984985e-02 -1.096931248903274536e-01 -3.081881701946258545e-01 -9.429850429296493530e-02
3.615463376045227051e-01 7.614292949438095093e-02 1.774111092090606689e-01 -1.665645539760589600e-01 -1.636653840541839600e-01 1.198334246873855591e-02 -1.488860547542572021e-01 -1.306368559598922729e-01 2.946842908859252930e-01 -1.623503863811492920e-01 -2.633405625820159912e-01 7.917526178061962128e-03 6.081365048885345459e-03 1.131437048316001892e-01 1.878602057695388794e-02 -1.545555889606475830e-01 1.725277453660964966e-01 -4.759345203638076782e-02 -9.172430634498596191e-02 -6.912351585924625397e-03 -3.711277544498443604e-01 -2.055461555719375610e-01 -3.246206343173980713e-01 1.300537884235382080e-01 9.864275157451629639e-02 3.357528522610664368e-02 2.917244434356689453e-01 -4.162487015128135681e-02 8.855006843805313110e-02 -2.126399613916873932e-02 -2.529421746730804443e-01 7.538414001464843750e-02
1.356893479824066162e-01 -9.642273187637329102e-03 1.096933707594871521e-01 7.483066990971565247e-03 -8.295968174934387207e-02 1.805498749017715454e-01 -5.218049287796020508e-01 -1.041115075349807739e-01 -2.627460062503814697e-01 -3.117712736129760742e-01 -6.451570987701416016e-02 3.297421848401427269e-03 1.112462729215621948e-01 1.360335201025009155e-01 -1.012166514992713928e-01 -2.176596075296401978e-01 -1.465768367052078247e-01 -1.276323944330215454e-01 -1.441163718700408936e-01 2.589018940925598145e-01 -3.507789690047502518e-03 -3.099592328071594238e-01 4.683983698487281799e-02 1.308884918689727783e-01 8.290062099695205688e-02 2.515525743365287781e-02 -1.042092815041542053e-01 7.784045487642288208e-02 1.646278053522109985e-01 -1.402159035205841064e-01 7.918220758438110352e-02 2.635365128517150879e-01
2.650713920593261719e-01 -9.071008116006851196e-02 3.751918375492095947e-01 3.073233366012573242e-01 -2.022618353366851807e-01 1.107627302408218384e-01 -1.253719180822372437e-01 -1.423755735158920288e-01 -7.825080305337905884e-02 -3.509121015667915344e-02 -2.059117704629898071e-01 -3.501952812075614929e-02 -1.348469704389572144e-01 -2.594564296305179596e-02 5.268761888146400452e-02 -1.806613504886627197e-01 -2.776295542716979980e-01 3.569081053137779236e-02 -2.438222169876098633e-01 9.656227193772792816e-03 -3.163408488035202026e-02 -1.543605625629425049e-01 4.810197569895535707e-04 -6.432260386645793915e-03 9.581368416547775269e-02 -1.527433991432189941e-01 2.331802807748317719e-02 3.623147308826446533e-01 2.204455584287643433e-01 -1.895827651023864746e-01 -1.389716118574142456e-01 2.468432635068893433e-01
3.502272665500640869e-01 4.430409520864486694e-02 1.235210523009300232e-01 -6.681127473711967468e-03 1.642127037048339844e-01 7.886732369661331177e-02 -2.144455015659332275e-01 -1.540316194295883179e-01 -2.962700128555297852e-01 1.071335747838020325e-01 -1.723326742649078369e-01 -1.551877260208129883e-01 -1.133432239294052124e-01 2.774317562580108643e-01 -3.102245926856994629e-02 -2.863261997699737549e-01 2.847195267677307129e-01 1.628452241420745850e-01 1.702168583869934082e-01 1.005623936653137207e-01 -1.280884891748428345e-01 -1.559573560953140259e-01 1.452134698629379272e-01 -1.743051856756210327e-01 1.256736554205417633e-02 -7.261778414249420166e-02 4.394078254699707031e-02 4.286142811179161072e-02 2.723633684217929840e-02 -4.018609523773193359e-01 9.629660844802856445e-02 1.086596697568893433e-01
4.351698756217956543e-01 2.062937468290328979e-01 9.630909562110900879e-02 -6.866095215082168579e-02 -1.076601669192314148e-01 -2.427631318569183350e-01 -1.649604588747024536e-01 -6.519407778978347778e-02 -1.147001385688781738e-01 1.056323051452636719e-01 2.331064268946647644e-02 7.114767562597990036e-03 1.734467148780822754e-01 9.139113128185272217e-02 -2.416345626115798950e-01 -2.657635696232318878e-02 -5.733161419630050659e-02 2.526211142539978027e-01 6.785855442285537720e-02 1.113421022891998291e-01 -3.645805642008781433e-02 -3.906223475933074951e-01 -1.565719544887542725e-01 5.891157686710357666e-02 1.887619793415069580e-01 -3.341725170612335205e-01 1.714893803000450134e-02 -9.881975501775741577e-02 2.959982454776763916e-01 -8.412649482488632202e-02 5.210363864898681641e-02 9.423391520977020264e-02
3.554090261459350586e-01 5.068724974989891052e-02 2.685857117176055908e-01 4.854758083820343018e-02 -1.568504273891448975e-01 3.184475302696228027e-01 -1.468273997306823730e-01 -9.836658835411071777e-03 -1.244351267814636230e-01 -1.316296309232711792e-01 -1.894787102937698364e-01 2.841956168413162231e-02 -1.483972519636154175e-01 1.873569339513778687e-01 -1.983782462775707245e-02 -3.619550168514251709e-01 -1.779423654079437256e-01 1.739632040262222290e-01 9.699367731809616089e-02 1.870033703744411469e-02 3.975241631269454956e-02 -1.792101263999938965e-01 -2.484116852283477783e-01 -2.069468647241592407e-01 -1.251658648252487183e-01 -9.357050061225891113e-02 -6.923469901084899902e-02 -2.549633979797363281e-01 -7.815842330455780029e-02 -2.571670711040496826e-01 9.840088337659835815e-02 6.957276910543441772e-02
2.257290035486221313e-01 1.414314508438110352e-01 2.039660960435867310e-01 -1.455098018050193787e-02 -6.315893679857254028e-02 3.883266150951385498e-01 -2.427251636981964111e-01 -9.868941456079483032e-02 -4.478487372398376465e-02 7.773710787296295166e-02 -5.394303705543279648e-03 1.379572153091430664e-01 -4.407984614372253418e-01 3.174203261733055115e-02 -1.218163147568702698e-01 -4.237178266048431396e-01 -9.054224938154220581e-04 2.813384681940078735e-02 7.428649114444851875e-04 1.884198337793350220e-01 3.504991903901100159e-02 -1.929926127195358276e-01 -5.101818591356277466e-02 -1.157357767224311829e-01 -7.473017554730176926e-03 -1.926670409739017487e-02 -6.093772873282432556e-02 -1.631535887718200684e-01 -8.172412053681910038e-04 -2.537503838539123535e-01 -1.737239025533199310e-02 2.465212494134902954e-01
-1.422538701444864273e-02 5.788954347372055054e-02 5.865415334701538086e-01 -2.254313677549362183e-01 5.035600066184997559e-02 3.042648918926715851e-02 -2.227631211280822754e-01 -3.298055827617645264e-01 -7.424256950616836548e-02 -6.715910136699676514e-02 -2.747830748558044434e-01 1.897567063570022583e-01 -1.972387135028839111e-01 -1.771768629550933838e-01 1.405064165592193604e-01 -1.834222525358200073e-01 1.418555378913879395e-01 -1.111618429422378540e-01 -8.913851343095302582e-03 -3.042893670499324799e-02 -1.651744917035102844e-02 -3.141718804836273193e-01 -5.660067498683929443e-02 3.600223362445831299e-02 1.186586245894432068e-01 -9.348309040069580078e-02 7.170116156339645386e-02 1.124000698328018188e-01 -1.101786196231842041e-01 3.531469777226448059e-02 5.709046125411987305e-02 1.794461347162723541e-02
3.398965895175933838e-01 6.967788189649581909e-02 1.205569580197334290e-01 3.909532427787780762e-01 -1.000970005989074707e-01 2.360559999942779541e-01 -2.029164731502532959e-01 -5.674460157752037048e-02 -9.159062802791595459e-02 -2.348613590002059937e-01 -2.958356440067291260e-01 2.709014415740966797e-01 -1.920542418956756592e-01 -3.263083472847938538e-02 3.584110364317893982e-02 -3.366904258728027344e-01 -8.559004962444305420e-02 -4.381216317415237427e-02 1.674621105194091797e-01 5.523222312331199646e-02 2.424420267343521118e-01 -1.617187857627868652e-01 -2.376325055956840515e-02 -3.748567029833793640e-02 8.778605610132217407e-02 -7.881610095500946045e-02 -1.209676414728164673e-01 6.191735714673995972e-02 4.007828980684280396e-02 -1.711852848529815674e-01 -1.857516318559646606e-01 -3.225717693567276001e-03
2.964323461055755615e-01 1.710607111454010010e-01 2.023197114467620850e-01 5.957854911684989929e-02 1.116836518049240112e-01 -5.493181743077002466e-05 -2.718112468719482422e-01 -2.612166702747344971e-01 1.806247532367706299e-01 4.130721092224121094e-02 1.986126601696014404e-02 5.549994483590126038e-02 6.920783780515193939e-03 3.961723744869232178e-01 1.974596679210662842e-01 -7.333589019253849983e-04 9.601800888776779175e-02 1.616716831922531128e-01 1.992142647504806519e-01 -1.326633393764495850e-01 -2.321414798498153687e-01 -2.619780600070953369e-01 -5.924640595912933350e-02 4.350941628217697144e-02 -1.063818112015724182e-01 -3.283859193325042725e-01 5.254834517836570740e-02 1.102741993963718414e-02 1.069626435637474060e-01 -1.857261359691619873e-01 -2.418984323740005493e-01 -5.423178151249885559e-02
5.158206820487976074e-02 8.022534102201461792e-02 5.843036770820617676e-01 -1.105376332998275757e-01 1.320126950740814209e-01 1.325746327638626099e-01 -1.845999360084533691e-01 -3.203189969062805176e-01 6.157885305583477020e-03 -2.148069590330123901e-01 -2.623714506626129150e-01 -2.475362084805965424e-02 -1.441614888608455658e-02 -9.829141199588775635e-02 1.386927962303161621e-01 -2.045673877000808716e-01 6.467483937740325928e-02 -2.610852718353271484e-01 -8.645395189523696899e-02 5.549918115139007568e-02 6.969767063856124878e-02 -3.081952035427093506e-01 -6.239826604723930359e-02 1.174383684992790222e-01 -4.316140338778495789e-02 7.054130081087350845e-03 1.646567136049270630e-01 1.809476166963577271e-01 -2.860598638653755188e-02 1.417641527950763702e-02 -1.187155172228813171e-01 4.117945209145545959e-02
2.201451361179351807e-01 2.299071848392486572e-02 2.427913695573806763e-01 -1.080337986350059509e-01 -2.716578601393848658e-04 1.006258130073547363e-01 -1.616433709859848022e-01 -8.390907943248748779e-02 -6.280540674924850464e-02 1.898313313722610474e-02 -1.033870205283164978e-01 8.667842298746109009e-02 -2.543035745620727539e-01 2.682793736457824707e-01 6.407157052308320999e-03 -4.540237188339233398e-01 -1.961463503539562225e-02 -2.563264667987823486e-01 -2.306434065103530884e-01 1.400993764400482178e-01 -8.929130621254444122e-03 3.226604312658309937e-03 -3.509147465229034424e-01 4.627489298582077026e-02 -6.402131170034408569e-02 -2.808706462383270264e-01 -6.960234791040420532e-02 3.068301975727081299e-01 -1.502396166324615479e-01 -2.542225085198879242e-02 1.812224648892879486e-02 -4.422831535339355469e-02
1.371856629848480225e-01 8.483806997537612915e-02 1.612250357866287231e-01 9.594964236021041870e-02 2.049336135387420654e-01 3.080365061759948730e-01 -2.602925300598144531e-01 1.003716662526130676e-01 -1.030617672950029373e-02 4.368200898170471191e-02 -7.004630565643310547e-02 -1.027177274227142334e-01 1.036825925111770630e-01 4.223256558179855347e-02 6.776327639818191528e-02 -2.277242690324783325e-01 3.716143593192100525e-02 2.301385998725891113e-01 -3.437238931655883789e-01 1.164908185601234436e-01 -2.207989543676376343e-01 -4.756132662296295166e-01 1.225224062800407410e-01 2.135283946990966797e-01 -1.206057667732238770e-01 -1.517670601606369019e-01 -8.628629148006439209e-03 -4.609408229589462280e-02 5.649655312299728394e-02 -2.589634954929351807e-01 -6.361477077007293701e-02 4.370488971471786499e-02
2.531884312629699707e-01 3.785118088126182556e-02 3.143196403980255127e-01 -1.689080446958541870e-01 -2.174361348152160645e-01 3.745841085910797119e-01 -1.827765405178070068e-01 1.772748082876205444e-01 -5.106553435325622559e-02 -1.371509879827499390e-01 -1.259340643882751465e-01 9.300009161233901978e-02 -1.522272527217864990e-01 4.498049244284629822e-02 9.476783871650695801e-02 -2.759509384632110596e-01 -2.054300755262374878e-01 3.564954102039337158e-01 -3.978925943374633789e-02 1.653310954570770264e-01 -1.168019473552703857e-01 -1.707907468080520630e-01 -7.135492563247680664e-02 -1.286003142595291138e-01 7.763469964265823364e-02 -1.384372264146804810e-01 -1.053798943758010864e-02 -7.627521455287933350e-02 -5.311105027794837952e-02 -3.051685988903045654e-01 8.793272823095321655e-02 -3.172455728054046631e-02
3.497816920280456543e-01 -1.309250593185424805e-01 1.113564148545265198e-01 1.014491543173789978e-01 2.202593237161636353e-01 2.317286878824234009e-01 -2.029086649417877197e-01 -2.481147646903991699e-01 -7.109706103801727295e-02 1.218959838151931763e-01 -2.346928790211677551e-02 -1.777472496032714844e-01 -1.027966439723968506e-01 1.177282705903053284e-01 -1.014558598399162292e-01 -3.625022768974304199e-01 1.955966055393218994e-01 1.031789705157279968e-01 1.896505430340766907e-02 1.486312448978424072e-01 -1.070712357759475708e-01 -3.261985182762145996e-01 1.217889189720153809e-01 -6.467818468809127808e-02 -1.630122959613800049e-01 1.724018342792987823e-02 1.387486904859542847e-01 8.789844810962677002e-02 -2.532977238297462463e-02 -3.766847252845764160e-01 -8.256153762340545654e-02 5.700897797942161560e-02
3.632793128490447998e-01 -1.337955147027969360e-02 5.792992189526557922e-02 -1.042812317609786987e-01 -1.524517089128494263e-01 -3.820582106709480286e-02 -1.291615366935729980e-01 -6.432901322841644287e-02 -1.279179900884628296e-01 3.015284426510334015e-02 -3.981877863407135010e-02 2.955006361007690430e-01 -6.151514872908592224e-02 2.393533140420913696e-01 -2.895544767379760742e-01 -2.621357738971710205e-01 -1.624746620655059814e-01 1.302042156457901001e-01 2.245315909385681152e-01 2.635022401809692383e-01 2.011191658675670624e-02 -4.046520590782165527e-01 -1.923727095127105713e-01 -1.623625755310058594e-01 1.615126579999923706e-01 -3.934429213404655457e-02 6.661069928668439388e-04 -1.647239029407501221e-01 3.609998151659965515e-02 -4.872514680027961731e-02 -1.524096876382827759e-01 1.260816603899002075e-01
1.552397906780242920e-01 -7.114928215742111206e-02 6.004732102155685425e-02 2.419873885810375214e-02 -8.322555571794509888e-02 4.585793241858482361e-02 3.429770469665527344e-02 1.860093325376510620e-01 -4.831060394644737244e-02 -2.281809747219085693e-01 1.323301643133163452e-01 5.699043720960617065e-02 7.089791446924209595e-02 1.720706373453140259e-01 1.444488614797592163e-01 -3.486485481262207031e-01 -7.399247586727142334e-02 -1.697677075862884521e-01 -2.832834981381893158e-02 1.843713372945785522e-01 -1.702590659260749817e-02 -4.745974540710449219e-01 -2.232223898172378540e-01 -6.584667414426803589e-02 2.625145614147186279e-01 -2.942327260971069336e-01 7.966110855340957642e-02 8.907584100961685181e-02 -1.673634350299835205e-01 -2.775206267833709717e-01 -3.107982128858566284e-02 -2.123128324747085571e-01
3.743553459644317627e-01 -1.135802194476127625e-01 2.596518099308013916e-01 2.786288857460021973e-01 -1.496275365352630615e-01 1.122886463999748230e-01 -3.215317428112030029e-02 -3.466613218188285828e-02 -1.683144830167293549e-02 -1.044839769601821899e-01 -2.348452508449554443e-01 6.085378304123878479e-02 1.036988645792007446e-01 9.430322796106338501e-02 1.244247779250144958e-01 -2.328457832336425781e-01 1.852867752313613892e-01 -1.911872029304504395e-01 2.367907762527465820e-01 2.866935729980468750e-02 -5.824163928627967834e-02 -2.034088522195816040e-01 1.204649219289422035e-03 -1.157942563295364380e-01 -4.527424648404121399e-02 -9.370660781860351562e-02 8.238684386014938354e-02 4.790543913841247559e-01 1.893663257360458374e-01 -1.773082315921783447e-01 -6.508059054613113403e-02 -2.595297805964946747e-02
4.157900810241699219e-01 -1.245187073945999146e-01 2.774746417999267578e-01 1.782402694225311279e-01 -1.853710412979125977e-01 2.079727798700332642e-01 -5.904336646199226379e-02 1.037408038973808289e-02 2.588169835507869720e-02 -2.992145419120788574e-01 -1.082323342561721802e-01 -8.069345355033874512e-02 1.347003132104873657e-01 1.059258729219436646e-02 8.468252420425415039e-02 -2.316848933696746826e-01 7.280141860246658325e-02 -1.484439074993133545e-01 1.422513574361801147e-01 -1.708542108535766602e-01 -2.146587707102298737e-02 -1.985111832618713379e-01 -2.239408344030380249e-02 1.110295802354812622e-01 -6.276314705610275269e-02 -2.475352436304092407e-01 1.928973644971847534e-01 3.446713089942932129e-01 -7.433299906551837921e-03 -2.422300577163696289e-01 6.584846228361129761e-02 -1.427121311426162720e-01
2.177345454692840576e-01 -3.292432054877281189e-03 1.167667731642723083e-01 -2.543368935585021973e-01 -3.086940646171569824e-01 1.957279741764068604e-01 -3.043350279331207275e-01 -2.596600651741027832e-01 6.076190620660781860e-02 -2.080386430025100708e-01 -8.871297538280487061e-02 -1.307231094688177109e-02 5.038230866193771362e-02 7.452012598514556885e-02 -1.249537989497184753e-01 -1.596158891916275024e-01 3.301766142249107361e-02 -9.169555455446243286e-02 -7.569216191768646240e-02 1.248193904757499695e-01 -1.978999376296997070e-01 -1.154511570930480957e-01 -4.034920036792755127e-01 1.130538880825042725e-01 -1.868585124611854553e-02 1.057581324130296707e-02 3.627811074256896973e-01 1.275417953729629517e-01 3.342548012733459473e-02 -2.132451236248016357e-01 -1.495759785175323486e-01 -1.515947561711072922e-02
-3.420514240860939026e-02 -1.526810042560100555e-02 1.692419946193695068e-01 1.420048177242279053e-01 7.252331823110580444e-02 1.137433126568794250e-01 -1.402235776185989380e-01 1.357553601264953613e-01 -1.840933226048946381e-02 -2.650775909423828125e-01 -1.707027256488800049e-01 7.812126725912094116e-02 7.216947525739669800e-02 3.833785057067871094e-01 -1.833024621009826660e-01 -3.315584659576416016e-01 -9.073545783758163452e-02 1.068409234285354614e-01 -2.282042056322097778e-01 5.062397196888923645e-02 1.967263668775558472e-01 -3.511053621768951416e-01 -1.499269455671310425e-01 5.184939503669738770e-02 2.309787869453430176e-01 -2.458738684654235840e-01 1.886161230504512787e-02 -2.557425796985626221e-01 6.359792500734329224e-02 -1.973693668842315674e-01 7.862683385610580444e-03 -8.875063806772232056e-02
3.727774322032928467e-01 1.754180192947387695e-01 3.349894583225250244e-01 -3.719008341431617737e-02 -1.698783948086202145e-03 9.516394138336181641e-02 5.899774376302957535e-03 -1.155077368021011353e-01 -2.698291540145874023e-01 -6.857305020093917847e-02 -3.848938345909118652e-01 -7.255208492279052734e-02 -5.322495102882385254e-02 -1.117837950587272644e-01 -4.168501496315002441e-02 -3.090887069702148438e-01 -1.121811196208000183e-01 1.372735053300857544e-01 -9.820141643285751343e-02 1.102821454405784607e-01 5.883553251624107361e-02 -3.514286875724792480e-01 1.497196406126022339e-01 -2.841158583760261536e-02 -1.409681793302297592e-02 4.884651862084865570e-03 2.702314853668212891e-01 -3.670353069901466370e-02 -1.885603964328765869e-01 -3.209139034152030945e-02 1.467153728008270264e-01 1.207605972886085510e-01
2.127893716096878052e-01 1.010574325919151306e-01 1.247896030545234680e-01 6.407742947340011597e-02 1.514028906822204590e-01 5.062047019600868225e-02 -2.116651535034179688e-01 -1.124436408281326294e-01 2.793327569961547852e-01 -5.307016521692276001e-02 1.466572731733322144e-01 2.068593651056289673e-01 2.602289617061614990e-02 2.881382107734680176e-01 1.157353892922401428e-01 -1.864848732948303223e-01 -2.706549689173698425e-02 2.575118243694305420e-01 1.750750839710235596e-01 -1.951726377010345459e-01 -2.307042330503463745e-01 -3.890345692634582520e-01 -1.713454723358154297e-01 1.305548250675201416e-01 -1.330183148384094238e-01 -2.566918134689331055e-01 1.246963813900947571e-01 2.364144846796989441e-02 -2.630394883453845978e-03 -1.951223909854888916e-01 -2.003211975097656250e-01 -1.478572841733694077e-02
7.650504261255264282e-02 1.992847025394439697e-01 2.007239907979965210e-01 -1.209087222814559937e-01 2.333003133535385132e-01 1.515822559595108032e-01 -1.107856780290603638e-01 -4.293144866824150085e-02 2.000182569026947021e-01 3.959051519632339478e-02 -1.031701862812042236e-01 5.860986933112144470e-02 2.126439660787582397e-01 1.594456098973751068e-02 -1.338468049652874470e-03 -3.754038810729980469e-01 1.318780779838562012e-01 -2.770450338721275330e-02 -7.135551888495683670e-03 5.017015710473060608e-02 1.908220164477825165e-02 -2.796419858932495117e-01 2.027854174375534058e-01 -7.365904282778501511e-03 4.427604377269744873e-01 -1.617242991924285889e-01 1.898392885923385620e-01 -4.647070541977882385e-02 -1.395563930273056030e-01 -1.407319903373718262e-01 -5.402753595262765884e-03 3.546509146690368652e-01
1.828358173370361328e-01 -5.788085982203483582e-02 1.655500978231430054e-01 -2.175119519233703613e-02 -3.762862384319305420e-01 1.459580194205045700e-02 -2.499544471502304077e-01 -4.407918453216552734e-02 -1.492250803858041763e-02 1.056637540459632874e-01 2.018432021141052246e-01 2.119471132755279541e-01 4.816442728042602539e-02 2.079348415136337280e-01 2.405577450990676880e-01 -4.615030884742736816e-01 -1.109656468033790588e-01 9.547852724790573120e-02 -1.099179536104202271e-01 -2.409705147147178650e-02 -4.861683025956153870e-02 -2.276134043931961060e-01 -1.141973957419395447e-01 -7.568972557783126831e-02 2.908328473567962646e-01 -1.052620634436607361e-01 -6.392480432987213135e-02 1.958396285772323608e-01 2.562771178781986237e-02 -1.292797476053237915e-01 -2.304543107748031616e-01 6.379117723554372787e-03
1.822227090597152710e-01 3.369596973061561584e-02 2.413539737462997437e-01 -1.454745531082153320e-01 -6.840099394321441650e-02 2.216788828372955322e-01 -3.028473854064941406e-01 -7.055203616619110107e-02 -2.653147839009761810e-02 -1.678667217493057251e-01 3.218277171254158020e-02 5.050995200872421265e-02 -7.435606420040130615e-02 3.571620285511016846e-01 -3.944376111030578613e-02 -3.523805439472198486e-01 -1.652342379093170166e-01 -3.458112776279449463e-01 -1.260421052575111389e-02 2.024355381727218628e-01 -2.716906554996967316e-02 -1.841704398393630981e-01 -2.145742923021316528e-01 2.557970024645328522e-02 6.322010606527328491e-02 1.274031698703765869e-01 -4.220263101160526276e-03 1.748342067003250122e-01 2.157222032546997070e-01 1.137315481901168823e-02 2.738890349864959717e-01 -5.064694583415985107e-02
2.024846374988555908e-01 -7.210502028465270996e-02 1.230770945549011230e-01 -2.298674583435058594e-01 4.105424974113702774e-03 -4.205051809549331665e-02 -2.662558555603027344e-01 8.492489904165267944e-02 5.002656951546669006e-02 -2.690463066101074219e-01 -1.678409129381179810e-01 3.060247600078582764e-01 2.916169166564941406e-01 2.471811324357986450e-01 -1.070600822567939758e-01 -2.138220369815826416e-01 -8.329140394926071167e-02 -1.023839190602302551e-01 -2.341905236244201660e-01 2.944044582545757294e-02 8.427475392818450928e-02 -2.687707841396331787e-01 -2.140092402696609497e-01 -5.097334459424018860e-02 1.116858050227165222e-01 -4.015160799026489258e-01 9.125661104917526245e-02 -6.208357214927673340e-02 4.095062613487243652e-02 -1.063652262091636658e-01 -7.574353367090225220e-02 -2.060608193278312683e-02
2.117410153150558472e-01 5.072715505957603455e-02 1.776322573423385620e-01 1.521939039230346680e-01 -1.028621792793273926e-01 3.471092581748962402e-01 -1.824232190847396851e-01 -2.376815527677536011e-01 -2.501719892024993896e-01 -5.737885832786560059e-03 -9.931291639804840088e-02 -3.850236907601356506e-02 -1.791482418775558472e-01 9.810766577720642090e-02 -1.149815618991851807e-01 -3.891942203044891357e-01 1.008680313825607300e-01 6.849244982004165649e-02 8.021144568920135498e-02 5.487832799553871155e-02 -2.549272179603576660e-01 -2.360177338123321533e-01 -6.297183781862258911e-02 -8.110097050666809082e-02 -3.451168537139892578e-01 -1.035631597042083740e-01 2.102471143007278442e-01 -9.051884710788726807e-02 3.368778154253959656e-02 -1.231051832437515259e-01 5.204644426703453064e-02 1.997260749340057373e-01
2.655594050884246826e-01 1.907351464033126831e-01 2.846891880035400391e-01 -2.671506106853485107e-01 1.350909024477005005e-01 2.687776088714599609e-01 -2.641973793506622314e-01 -2.978351712226867676e-01 2.306991256773471832e-02 8.741543442010879517e-02 -2.512091025710105896e-02 -2.750053405761718750e-01 2.485247515141963959e-02 -5.663751810789108276e-02 -6.112293154001235962e-02 -4.251734912395477295e-02 8.575484156608581543e-02 5.114391818642616272e-02 1.567821651697158813e-01 2.798419296741485596e-01 -2.161340601742267609e-02 -2.343786805868148804e-01 -4.789168015122413635e-02 -1.236089691519737244e-01 1.234068945050239563e-01 -2.510226368904113770e-01 4.830766096711158752e-02 -2.457778900861740112e-01 -2.168101966381072998e-01 -3.226331621408462524e-02 -8.474638313055038452e-02 -1.258395612239837646e-01
-1.093522924929857254e-02 1.198616400361061096e-01 3.164307177066802979e-01 -7.245106995105743408e-02 -2.881883978843688965e-01 1.379127334803342819e-02 -3.085627257823944092e-01 -2.555411458015441895e-01 -1.520478576421737671e-01 7.877893000841140747e-02 -2.899167537689208984e-01 1.411603391170501709e-01 4.401177540421485901e-02 7.259717583656311035e-02 1.373831927776336670e-01 -6.393786519765853882e-02 1.345030516386032104e-01 1.070592552423477173e-01 -2.807899191975593567e-02 4.103884473443031311e-02 4.025426879525184631e-02 -2.128642201423645020e-01 -8.357184380292892456e-02 1.599110811948776245e-01 2.347292900085449219e-01 -3.618012666702270508e-01 -2.586861550807952881e-01 -1.749694347381591797e-01 2.144675701856613159e-01 -1.769679933786392212e-01 -1.406304724514484406e-02 1.880232244729995728e-02
3.076098263263702393e-01 2.250739336013793945e-01 4.071722626686096191e-01 3.798075718805193901e-03 2.091074176132678986e-02 -4.475041478872299194e-02 -3.960456252098083496e-01 -6.042080745100975037e-02 -8.964353054761886597e-02 1.445039063692092896e-01 -2.084209956228733063e-02 -1.969342976808547974e-01 8.008816093206405640e-02 -3.087628260254859924e-02 -1.404513325542211533e-02 -1.462613940238952637e-01 1.691721081733703613e-01 -3.528353273868560791e-01 -6.347930431365966797e-02 -1.527765393257141113e-01 7.899209856986999512e-02 -2.249774634838104248e-01 -1.046633049845695496e-01 1.416188478469848633e-01 7.524488866329193115e-02 -2.467174530029296875e-01 1.815754324197769165e-01 5.759971588850021362e-02 -1.445193141698837280e-01 -2.210213802754878998e-02 7.566588371992111206e-02 1.749687790870666504e-01
2.105953842401504517e-01 5.771341174840927124e-02 2.905291318893432617e-01 2.677316069602966309e-01 1.365277767181396484e-01 1.200176700949668884e-01 -6.567820906639099121e-02 7.571176160126924515e-03 -2.928580343723297119e-01 -1.177570894360542297e-01 -2.971896827220916748e-01 -1.016340702772140503e-01 -1.499238237738609314e-02 2.064465880393981934e-01 -1.757976114749908447e-01 -3.738492727279663086e-01 4.556339979171752930e-02 1.588747277855873108e-02 1.371371299028396606e-01 2.288283705711364746e-01 -1.497883498668670654e-01 -3.068502545356750488e-01 5.644212290644645691e-02 -1.069219037890434265e-01 1.099629253149032593e-01 -6.928652524948120117e-02 1.840431243181228638e-01 -2.942360937595367432e-01 3.248790651559829712e-02 -8.451301604509353638e-03 -5.637590959668159485e-02 2.580823563039302826e-02
3.541455566883087158e-01 6.591311097145080566e-02 1.447664499282836914e-01 -2.048981934785842896e-01 9.932936728000640869e-02 7.811686396598815918e-02 -1.710428744554519653e-01 -2.641386985778808594e-01 9.701849520206451416e-02 2.175778448581695557e-01 1.350526958703994751e-01 -1.351319402456283569e-01 1.923501193523406982e-01 8.054453879594802856e-02 -2.719697654247283936e-01 -1.500991433858871460e-01 8.136538788676261902e-03 2.924776971340179443e-01 1.223801225423812866e-01 1.943027228116989136e-02 -3.996675089001655579e-02 -3.159508109092712402e-01 -6.253171712160110474e-02 6.027286499738693237e-02 -3.060532547533512115e-02 -2.832202315330505371e-01 -1.337809953838586807e-02 2.761905491352081299e-01 2.448709160089492798e-01 -1.764516234397888184e-01 -1.152144093066453934e-02 1.723662018775939941e-02
4.514204859733581543e-01 9.965365752577781677e-03 1.951301097869873047e-01 -1.444107145071029663e-01 1.197680532932281494e-01 -2.513653598725795746e-02 -3.538924455642700195e-01 -1.619705557823181152e-01 -3.540360927581787109e-02 4.913389682769775391e-02 -2.894156575202941895e-01 -3.667034208774566650e-02 9.020989388227462769e-02 -3.998056054115295410e-02 -4.178364761173725128e-03 -6.992699205875396729e-02 -5.775417594122700393e-05 -2.757773399353027344e-01 -9.693325310945510864e-02 1.851382199674844742e-03 1.146005094051361084e-01 -9.383296221494674683e-02 -3.244824409484863281e-01 9.129648655652999878e-02 1.711677610874176025e-01 -2.883153259754180908e-01 2.398321330547332764e-01 2.134776413440704346e-01 -1.214323267340660095e-01 -1.144681498408317566e-01 2.824833244085311890e-02 4.631021991372108459e-02
2.424006164073944092e-01 1.256595402956008911e-01 3.337830007076263428e-01 -1.250707507133483887e-01 6.963688880205154419e-02 2.474446892738342285e-01 -3.037516772747039795e-01 -1.091649606823921204e-01 -1.044544130563735962e-01 2.904565073549747467e-02 -7.889002561569213867e-02 -1.154190301895141602e-02 -9.692528098821640015e-02 1.428651064634323120e-01 -4.621684551239013672e-02 -3.600725531578063965e-02 1.117173954844474792e-01 1.260658651590347290e-01 3.529464602470397949e-01 3.574643656611442566e-02 -2.833910286426544189e-01 -2.500122189521789551e-01 1.986732631921768188e-01 1.702873595058917999e-02 3.021827712655067444e-02 -7.842785865068435669e-02 2.236460447311401367e-01 -7.903011143207550049e-02 8.311333507299423218e-02 -1.502667367458343506e-01 3.200591802597045898e-01 2.115084826946258545e-01
2.445386946201324463e-01 1.843593269586563110e-01 1.344365179538726807e-01 -7.654093950986862183e-02 -1.854634657502174377e-02 1.806479394435882568e-01 -2.610329985618591309e-01 -2.239680290222167969e-01 2.639913856983184814e-01 -2.441883087158203125e-01 -4.030996561050415039e-01 5.884753540158271790e-02 1.130673736333847046e-01 1.855406165122985840e-01 -1.782962977886199951e-01 -1.609431393444538116e-02 1.116974353790283203e-01 -8.189862221479415894e-02 2.859436720609664917e-02 3.471463620662689209e-01 -1.887770593166351318e-01 -2.293722033500671387e-01 -1.582015454769134521e-01 1.817090362310409546e-01 5.787115544080734253e-03 -1.225997954607009888e-01 1.821884214878082275e-01 5.655178427696228027e-02 -8.746524900197982788e-02 3.066946007311344147e-02 9.123145043849945068e-02 3.603152185678482056e-02
1.273332685232162476e-01 6.478321272879838943e-03 1.807175427675247192e-01 -7.673776894807815552e-02 -5.113734304904937744e-02 2.001281082630157471e-01 -3.528288602828979492e-01 -1.441335231065750122e-01 2.153352200984954834e-01 -1.444202661514282227e-01 -2.290450781583786011e-01 1.294872462749481201e-01 3.403221722692251205e-03 6.567029654979705811e-02 6.705418229103088379e-02 -5.295572876930236816e-01 -1.019502878189086914e-01 1.232876791618764400e-03 -1.140329018235206604e-01 -1.213951334357261658e-01 -1.363254934549331665e-01 -7.579673081636428833e-02 2.257096618413925171e-01 1.627195179462432861e-01 3.120339214801788330e-01 -8.772248774766921997e-02 -2.262765308842062950e-03 -6.608369946479797363e-02 1.314759403467178345e-01 2.095200270414352417e-01 6.879215687513351440e-02 1.277645230293273926e-01
1.483581960201263428e-01 1.293640304356813431e-02 4.123060703277587891e-01 -1.613713204860687256e-01 -3.058521077036857605e-02 9.958036243915557861e-04 -2.925564944744110107e-01 -1.697891503572463989e-01 1.374549269676208496e-01 -8.661319315433502197e-02 -1.093207225203514099e-01 -1.282552480697631836e-01 4.130851849913597107e-02 1.336923055350780487e-02 -9.609545581042766571e-03 1.060893665999174118e-02 1.373454183340072632e-01 -6.204629316926002502e-02 -1.716632395982742310e-02 2.789582908153533936e-01 -7.127242535352706909e-02 -2.208039313554763794e-01 -1.641444861888885498e-01 2.402761876583099365e-01 3.249911665916442871e-01 -2.628175914287567139e-01 2.024750709533691406e-01 -1.944525539875030518e-01 4.090291261672973633e-02 -2.836069464683532715e-01 -1.534989029169082642e-01 -1.050759777426719666e-01
1.031233146786689758e-01 1.813603192567825317e-01 1.256573349237442017e-01 -3.479988574981689453e-01 5.478017777204513550e-02 3.205503225326538086e-01 -2.014991939067840576e-01 3.885187907144427299e-03 -1.418883679434657097e-03 1.854545474052429199e-01 -2.037726640701293945e-01 -9.330874681472778320e-02 -2.907581441104412079e-02 2.332282513380050659e-01 2.263933047652244568e-02 1.207212638109922409e-02 9.063421189785003662e-02 -1.636118888854980469e-01 -1.147976145148277283e-01 1.356543451547622681e-01 1.231398209929466248e-01 -3.175158798694610596e-01 -1.902922093868255615e-01 1.046735942363739014e-01 2.191878110170364380e-01 -2.980103790760040283e-01 2.776495218276977539e-01 1.373219341039657593e-01 -1.794168055057525635e-01 -1.667199581861495972e-01 6.050788983702659607e-02 8.079408854246139526e-02
2.860065102577209473e-01 -3.954667225480079651e-02 5.418874695897102356e-02 -8.188290148973464966e-02 -2.064830660820007324e-01 -6.704359501600265503e-02 -6.981757283210754395e-02 -1.462916135787963867e-01 3.403339162468910217e-02 1.215875521302223206e-01 -8.951823413372039795e-02 3.000289797782897949e-01 -1.557201743125915527e-01 1.262935250997543335e-01 -2.790209352970123291e-01 -4.094945192337036133e-01 1.064038462936878204e-02 1.198889538645744324e-01 2.895364761352539062e-01 3.023816347122192383e-01 2.715746872127056122e-02 -3.617693483829498291e-01 -1.138800010085105896e-01 2.429130300879478455e-02 1.228839457035064697e-01 -1.823978126049041748e-01 -4.405632242560386658e-02 -9.509066492319107056e-02 6.465958058834075928e-02 9.593985043466091156e-03 -1.409395784139633179e-01 1.243543177843093872e-01
4.451255798339843750e-01 3.678914532065391541e-02 2.906780689954757690e-02 -2.204116284847259521e-01 -9.788616001605987549e-02 1.316757649183273315e-01 -2.470418810844421387e-01 -2.698024809360504150e-01 -1.471026539802551270e-01 2.230363339185714722e-01 -2.949874699115753174e-01 -7.686140388250350952e-02 3.405511006712913513e-02 -6.378619372844696045e-02 -2.054369151592254639e-01 -2.721422612667083740e-01 1.803525686264038086e-01 -2.191025912761688232e-01 6.283162534236907959e-02 1.851506680250167847e-01 1.371187865734100342e-01 -4.983068630099296570e-02 -8.956999331712722778e-02 -1.434343308210372925e-01 1.313402205705642700e-01 -1.217949911952018738e-01 1.323086768388748169e-01 8.712580800056457520e-02 -2.175267040729522705e-01 -1.035301247611641884e-03 -8.519303798675537109e-02 1.553592383861541748e-01
4.873690754175186157e-02 -1.237893942743539810e-02 1.044056937098503113e-01 1.545278728008270264e-02 -7.284070551395416260e-02 1.935696899890899658e-01 -4.509525299072265625e-01 -4.739606380462646484e-01 8.454202115535736084e-02 -1.963230371475219727e-01 -9.670047461986541748e-02 6.014154478907585144e-02 1.268016733229160309e-02 3.084804117679595947e-01 1.324280630797147751e-02 -2.039351016283035278e-01 -2.375339418649673462e-01 -3.284823894500732422e-02 -7.181072141975164413e-03 1.664512604475021362e-02 9.507463127374649048e-02 -2.389492541551589966e-01 -7.532041519880294800e-02 2.646723687648773193e-01 1.329078525304794312e-01 -5.435898527503013611e-02 2.510688006877899170e-01 -5.859808251261711121e-02 8.614306896924972534e-02 -3.649513423442840576e-02 -2.512452565133571625e-02 1.537962853908538818e-01
-1.234861370176076889e-02 1.641514003276824951e-01 1.231031417846679688e-01 -2.319860160350799561e-01 -2.234643548727035522e-01 -7.133601233363151550e-03 -2.327782362699508667e-01 -3.316184282302856445e-01 -1.550949960947036743e-01 -6.991162896156311035e-02 -2.231450676918029785e-01 2.017378211021423340e-01 -6.940078735351562500e-02 2.229180485010147095e-01 -2.348455935716629028e-01 -4.363597035408020020e-01 2.870450019836425781e-01 -1.580338329076766968e-01 -4.794562235474586487e-02 2.315288223326206207e-02 8.838056772947311401e-02 -1.774392873048782349e-01 6.596302241086959839e-02 -1.283274590969085693e-01 1.443905383348464966e-01 3.935972973704338074e-02 1.283827573060989380e-01 -4.172167181968688965e-02 1.648843437433242798e-01 -1.045892611145973206e-01 3.351848199963569641e-02 1.417464762926101685e-01
-2.146648056805133820e-02 8.829585462808609009e-02 4.346584379673004150e-01 -1.328394562005996704e-01 1.777992844581604004e-01 -3.803535923361778259e-02 -2.357919216156005859e-01 -3.140190243721008301e-01 1.090323105454444885e-01 -1.898487806320190430e-01 -2.727253139019012451e-01 4.511365666985511780e-03 -7.397010177373886108e-02 -2.901845276355743408e-01 -2.623451687395572662e-02 -3.704763948917388916e-01 1.317357569932937622e-01 -9.249123930931091309e-02 -8.236205577850341797e-02 -5.077786277979612350e-03 6.994385272264480591e-02 -1.903085857629776001e-01 6.799825280904769897e-02 2.068058997392654419e-01 8.589173667132854462e-03 -6.900440901517868042e-02 4.980109632015228271e-02 1.973816752433776855e-01 5.054987221956253052e-02 -1.482653319835662842e-01 -2.315359115600585938e-01 4.808378219604492188e-02
4.317082762718200684e-01 -1.783398166298866272e-02 8.063254505395889282e-02 3.024085238575935364e-02 1.138888075947761536e-01 3.598331660032272339e-02 -2.526665329933166504e-01 -2.416137307882308960e-01 -2.655303478240966797e-01 2.063146829605102539e-01 -1.279902458190917969e-02 -1.890455186367034912e-01 -1.726651936769485474e-01 6.790775805711746216e-02 1.211288105696439743e-02 -2.363593131303787231e-01 2.237852960824966431e-01 6.909620761871337891e-02 3.421325609087944031e-02 1.905424445867538452e-01 -3.408913686871528625e-02 -3.611366152763366699e-01 2.997813746333122253e-02 -1.620439440011978149e-01 -7.883519679307937622e-02 -1.685049682855606079e-01 2.405876964330673218e-01 4.929706919938325882e-03 -1.062629222869873047e-01 -2.065814286470413208e-01 1.187439933419227600e-01 1.354482918977737427e-01
9.717008471488952637e-02 1.714410334825515747e-01 1.779936999082565308e-01 -4.703734219074249268e-01 -5.917272996157407761e-03 -5.062668398022651672e-02 -9.650652110576629639e-02 -2.276031970977783203e-01 1.098015829920768738e-01 1.899955421686172485e-01 -2.222473174333572388e-01 1.669738739728927612e-01 -2.610031962394714355e-01 7.380802184343338013e-02 9.306751936674118042e-02 -5.830673128366470337e-02 -1.156232208013534546e-01 -2.459148466587066650e-01 -1.222690381109714508e-02 1.104521229863166809e-01 9.856327623128890991e-02 -4.221135377883911133e-01 -1.280147880315780640e-01 7.729872316122055054e-02 2.110800147056579590e-01 -1.880008131265640259e-01 1.366975605487823486e-01 1.319369524717330933e-01 5.325780063867568970e-02 -1.091952398419380188e-01 5.514601990580558777e-02 5.669845268130302429e-02
2.154410630464553833e-01 -7.010934501886367798e-02 1.081941798329353333e-01 -1.252944301813840866e-02 -2.779044210910797119e-01 6.288424134254455566e-02 1.654800772666931152e-01 -1.847826838493347168e-01 -7.134246081113815308e-02 -8.364241570234298706e-02 -1.442302614450454712e-01 2.312745302915573120e-01 -1.259006112813949585e-01 2.079215943813323975e-01 -3.171662688255310059e-01 -3.368103206157684326e-01 -2.060460671782493591e-02 1.594906556420028210e-03 -4.344900697469711304e-02 3.340038955211639404e-01 1.260821223258972168e-01 -4.208791851997375488e-01 -3.433660790324211121e-02 5.014874786138534546e-02 1.086875647306442261e-01 -3.270761296153068542e-02 -5.781019106507301331e-02 5.759475007653236389e-02 4.896458983421325684e-02 -1.901051998138427734e-01 -2.221867144107818604e-01 -1.286440789699554443e-01
3.569619357585906982e-01 -6.906946748495101929e-02 3.438264727592468262e-01 4.518161341547966003e-02 -2.168444544076919556e-01 1.703183948993682861e-01 -1.545021384954452515e-01 6.390944868326187134e-02 5.029617622494697571e-02 1.179101020097732544e-01 1.460661180317401886e-02 2.369727939367294312e-01 1.776031851768493652e-01 1.478155702352523804e-02 -6.167512014508247375e-02 -3.704004883766174316e-01 -2.702693939208984375e-01 -1.954083144664764404e-01 -5.627327784895896912e-02 -8.228730410337448120e-03 -1.244374439120292664e-01 -2.020231336355209351e-01 1.938741654157638550e-01 -8.309198915958404541e-02 2.366360574960708618e-01 -1.911958754062652588e-01 5.948664247989654541e-02 2.225454449653625488e-01 -1.195809692144393921e-01 6.229517236351966858e-02 -8.365622162818908691e-02 1.093186736106872559e-01
2.330706566572189331e-01 2.378905192017555237e-02 7.925245910882949829e-02 -4.618038982152938843e-02 -9.068664908409118652e-02 1.377746015787124634e-01 -3.671324253082275391e-01 -1.189469173550605774e-01 -1.129930317401885986e-01 1.257576048374176025e-01 -2.113281488418579102e-01 4.303033929318189621e-03 -1.162033434957265854e-02 -2.992995083332061768e-02 -1.678704470396041870e-01 -4.146743714809417725e-01 4.171025753021240234e-02 -3.549923002719879150e-01 -1.461670100688934326e-01 8.705212920904159546e-02 7.685484737157821655e-02 -8.279901742935180664e-02 -4.112386703491210938e-01 -1.116063371300697327e-01 -4.298138990998268127e-02 -1.770125031471252441e-01 6.507346779108047485e-02 1.793315857648849487e-01 -2.310769818723201752e-02 -1.606517583131790161e-01 -1.240135058760643005e-01 1.542601585388183594e-01
2.752406001091003418e-01 1.691397130489349365e-01 1.934152245521545410e-01 1.137830838561058044e-01 -3.244881033897399902e-01 1.288306117057800293e-01 -2.372462749481201172e-01 1.085384096950292587e-02 -5.668391659855842590e-02 1.872258484363555908e-01 -1.131406128406524658e-01 1.674201525747776031e-02 1.738670915365219116e-01 1.556051522493362427e-01 1.650033593177795410e-01 -2.786964476108551025e-01 -8.180951327085494995e-02 -3.057128787040710449e-01 8.589630015194416046e-03 2.367864847183227539e-01 7.083419710397720337e-02 -3.897078335285186768e-01 1.268710047006607056e-01 1.375057846307754517e-01 3.402214497327804565e-02 7.801039516925811768e-02 5.735875573009252548e-03 1.373895108699798584e-01 9.484464675188064575e-02 1.154834777116775513e-02 1.432121098041534424e-01 2.287310808897018433e-01
2.452783286571502686e-01 3.360040858387947083e-02 5.907188728451728821e-02 -1.684034615755081177e-01 -3.284101188182830811e-01 -6.360059231519699097e-02 -4.385720938444137573e-02 -7.760266959667205811e-02 -1.139220148324966431e-01 3.610520623624324799e-03 -1.240307539701461792e-01 2.438521832227706909e-01 -1.239810660481452942e-01 3.054538667201995850e-01 -1.494264304637908936e-01 -2.658378779888153076e-01 1.925047934055328369e-01 3.061837516725063324e-02 2.846283018589019775e-01 4.003909826278686523e-01 -2.118373475968837738e-02 -3.420095741748809814e-01 -9.609947353601455688e-02 2.221537753939628601e-02 1.522959172725677490e-01 -1.261251419782638550e-01 -8.595883846282958984e-02 -5.872413888573646545e-02 -3.125405684113502502e-02 -4.435919970273971558e-02 -1.804828941822052002e-01 7.469189167022705078e-02
1.458421945571899414e-01 3.136467933654785156e-02 3.770373761653900146e-01 -2.859391272068023682e-01 2.446908801794052124e-01 -9.639222919940948486e-02 -1.705653518438339233e-01 -1.859926134347915649e-01 -8.678825944662094116e-02 -2.642015218734741211e-01 -4.393720254302024841e-02 2.690719207748770714e-03 9.640786051750183105e-02 1.531582176685333252e-01 -2.618164755403995514e-02 -2.133958935737609863e-01 -5.704532563686370850e-02 -2.019136697053909302e-01 -3.047102503478527069e-02 1.800729632377624512e-01 -6.297064572572708130e-02 -2.673707604408264160e-01 -3.355485498905181885e-01 2.865568399429321289e-01 6.773314625024795532e-02 2.981764636933803558e-02 -1.183906644582748413e-01 2.448774427175521851e-01 -1.460500210523605347e-01 -2.860721573233604431e-02 -1.147077754139900208e-01 2.064811997115612030e-02
3.226074874401092529e-01 6.119542755186557770e-03 5.317821726202964783e-02 -1.376992613077163696e-01 5.645227432250976562e-02 1.397162079811096191e-01 -2.166129648685455322e-01 1.699566096067428589e-01 5.918537825345993042e-02 -1.118867844343185425e-01 -1.227982416749000549e-01 3.386770784854888916e-01 2.617267370223999023e-01 8.055265992879867554e-02 -8.785944432020187378e-02 -2.504713833332061768e-01 -1.892062127590179443e-01 -8.549244701862335205e-02 -1.272159367799758911e-01 7.637467235326766968e-02 8.005341514945030212e-03 -1.380970180034637451e-01 -2.468724995851516724e-01 -1.185888573527336121e-01 1.176314800977706909e-01 -4.788009524345397949e-01 -1.330919284373521805e-02 -7.730612158775329590e-02 -4.936577752232551575e-03 -1.542655080556869507e-01 -1.832913458347320557e-01 -1.356767863035202026e-01
9.462161362171173096e-02 4.280275106430053711e-02 1.519528776407241821e-01 -2.302557975053787231e-01 -2.339461296796798706e-01 2.437928020954132080e-01 -2.370885163545608521e-01 1.529894024133682251e-01 -9.896283037960529327e-03 -3.351008892059326172e-02 -2.033084630966186523e-01 1.788971275091171265e-01 -1.766090393066406250e-01 3.608207777142524719e-02 2.323790080845355988e-02 -2.857370972633361816e-01 -2.920955121517181396e-01 2.985137701034545898e-01 1.294637024402618408e-01 1.247761324048042297e-01 -1.562115103006362915e-01 -2.057247906923294067e-01 -7.226714491844177246e-02 -3.051364049315452576e-02 2.471574991941452026e-01 -8.602777123451232910e-02 -8.331751823425292969e-02 1.603273451328277588e-01 1.117907837033271790e-01 -3.679685592651367188e-01 -1.305885054171085358e-02 -3.529330715537071228e-02
3.528031706809997559e-02 4.355571568012237549e-01 1.826784014701843262e-01 -9.233617782592773438e-02 2.322486340999603271e-01 6.327556073665618896e-02 -2.639317810535430908e-01 -3.129203319549560547e-01 2.654943056404590607e-02 6.152305379509925842e-02 -2.745694518089294434e-01 3.108827173709869385e-01 -1.297479420900344849e-01 1.682251989841461182e-01 -3.017809800803661346e-02 -1.604417413473129272e-01 -9.483738243579864502e-02 -1.613834798336029053e-01 1.193426623940467834e-01 1.313027590513229370e-01 -1.221188381314277649e-01 -3.133905529975891113e-01 5.208118259906768799e-02 2.240664511919021606e-01 -1.729124411940574646e-02 -9.851993620395660400e-02 5.897379666566848755e-02 -9.006847441196441650e-02 -3.679043799638748169e-02 4.883904755115509033e-02 1.543728262186050415e-01 -1.076141446828842163e-01
2.124759741127490997e-02 1.527126282453536987e-01 2.664468288421630859e-01 -5.060441792011260986e-02 7.759912870824337006e-03 1.497289240360260010e-01 -3.817863762378692627e-01 -5.134493112564086914e-02 -1.142955645918846130e-01 -6.223262473940849304e-02 -7.313270121812820435e-02 8.265970647335052490e-02 -8.268488198518753052e-02 2.619996964931488037e-01 1.079026982188224792e-01 -4.220943748950958252e-01 -1.032066568732261658e-01 -2.812547981739044189e-01 -3.110820613801479340e-02 3.957268595695495605e-01 3.486632183194160461e-02 -2.257785797119140625e-01 -7.314150035381317139e-02 -9.491778910160064697e-02 2.362781949341297150e-02 1.930191926658153534e-02 -5.017110705375671387e-02 4.112471640110015869e-02 2.995514571666717529e-01 2.774811163544654846e-02 1.211167797446250916e-01 1.149278879165649414e-01
1.352839320898056030e-01 1.592581719160079956e-01 3.411770761013031006e-01 -6.456839293241500854e-02 -1.366857737302780151e-01 1.795142441987991333e-01 -1.651446670293807983e-01 -2.344309985637664795e-01 1.242699250578880310e-01 8.866565674543380737e-02 -5.448974668979644775e-02 1.208371743559837341e-01 -7.237570243887603283e-04 1.648936718702316284e-01 1.269036829471588135e-01 2.240904048085212708e-02 -4.643044620752334595e-02 -1.971957534551620483e-01 1.715711876749992371e-02 9.510203450918197632e-02 4.215462505817413330e-02 -3.081773221492767334e-01 -4.727877676486968994e-01 -3.365149199962615967e-01 1.854049116373062134e-01 -5.921670049428939819e-02 1.364780813455581665e-01 1.738854050636291504e-01 4.398066375870257616e-04 -1.802321374416351318e-01 1.149301156401634216e-01 -4.017794504761695862e-02
2.032420039176940918e-01 7.113213837146759033e-02 3.005939722061157227e-01 1.478900760412216187e-01 1.031654849648475647e-01 1.304427981376647949e-01 -1.421265751123428345e-01 3.026572242379188538e-02 -2.893080711364746094e-01 -1.474012434482574463e-01 -2.903630137443542480e-01 -4.712879285216331482e-02 6.527972221374511719e-02 1.611893028020858765e-01 -1.976253241300582886e-01 -3.280588686466217041e-01 -8.391979336738586426e-02 2.517245896160602570e-02 2.297796756029129028e-01 1.740706264972686768e-01 -1.540549993515014648e-01 -3.163867592811584473e-01 9.853458404541015625e-02 -2.237463742494583130e-01 8.354577422142028809e-02 5.198494717478752136e-02 1.628260463476181030e-01 -2.546836733818054199e-01 2.144959196448326111e-02 -7.403892278671264648e-02 2.034380733966827393e-01 3.134636580944061279e-02
7.201027870178222656e-02 2.938633859157562256e-01 1.861626356840133667e-01 -2.271940857172012329e-01 2.345425784587860107e-01 1.833755224943161011e-01 -3.851374983787536621e-01 -8.218849450349807739e-02 -1.896598190069198608e-01 1.426558345556259155e-01 -2.386474162340164185e-01 2.329190075397491455e-01 1.002455428242683411e-01 3.293758034706115723e-01 -6.914702057838439941e-02 -1.912776846438646317e-03 -1.339903473854064941e-02 -4.597739130258560181e-02 -3.527573496103286743e-02 3.217799961566925049e-01 9.969629347324371338e-02 -2.158640176057815552e-01 -5.156066268682479858e-03 -1.833690475905314088e-04 5.391546338796615601e-02 -2.397258877754211426e-01 4.226868972182273865e-02 7.304207980632781982e-02 -1.583212912082672119e-01 -1.123936772346496582e-01 -4.700231179594993591e-02 1.287118643522262573e-01
2.600823044776916504e-01 1.138489469885826111e-01 2.591558098793029785e-01 1.881552636623382568e-01 -3.683403600007295609e-03 3.229072391986846924e-01 -2.129099369049072266e-01 -4.296550061553716660e-03 -8.019117265939712524e-02 -1.462354212999343872e-01 -4.327385723590850830e-01 2.052605301141738892e-01 -2.297305613756179810e-01 4.483341425657272339e-02 -1.812605261802673340e-01 -3.854129910469055176e-01 -1.453716456890106201e-01 9.490454196929931641e-02 1.386386454105377197e-01 1.632657796144485474e-01 1.799339652061462402e-01 -6.486376605607802048e-06 2.670628484338521957e-03 3.857332840561866760e-02 -1.754889637231826782e-02 -1.654554158449172974e-01 2.039163000881671906e-02 8.325685560703277588e-02 -9.133315831422805786e-02 -1.070771962404251099e-01 -9.513101726770401001e-02 -5.420342553406953812e-03
3.966558873653411865e-01 -7.577708363533020020e-02 2.184681296348571777e-01 1.330406218767166138e-01 8.411415666341781616e-02 6.432904303073883057e-02 -3.457229435443878174e-01 -1.924169808626174927e-01 -2.332247942686080933e-01 1.285823434591293335e-01 -1.380746364593505859e-01 -1.597341895103454590e-01 -8.075761049985885620e-02 2.234034389257431030e-01 -8.407102525234222412e-02 -3.369127810001373291e-01 2.731865048408508301e-01 1.978234201669692993e-01 1.276558637619018555e-01 3.587927669286727905e-02 -1.403488218784332275e-01 -9.692461043596267700e-02 1.870467811822891235e-01 1.805706880986690521e-02 -7.401765137910842896e-02 -7.363111525774002075e-02 1.046568974852561951e-01 -2.151370747014880180e-03 -1.393170952796936035e-01 -2.688584327697753906e-01 -3.578757494688034058e-02 -2.510527521371841431e-02
1.812498569488525391e-01 4.261616468429565430e-01 2.274918854236602783e-01 -1.688376255333423615e-02 2.148257344961166382e-01 -6.903645396232604980e-02 -1.992990374565124512e-01 6.599148362874984741e-02 -2.222875207662582397e-01 9.299559891223907471e-02 -8.199156820774078369e-02 -1.924294531345367432e-01 2.709597349166870117e-01 3.152827173471450806e-02 3.728996217250823975e-02 -2.621350586414337158e-01 -9.491101652383804321e-02 6.492585688829421997e-02 1.803784221410751343e-01 -1.634630491025745869e-03 -3.344368934631347656e-01 -1.194108650088310242e-01 -1.668986380100250244e-01 8.147478103637695312e-02 1.086294129490852356e-01 -2.554506063461303711e-01 8.137385547161102295e-02 7.685184478759765625e-02 2.380293607711791992e-01 -1.630226224660873413e-01 1.135881394147872925e-01 9.653829038143157959e-03
1.384592056274414062e-01 -3.560004383325576782e-02 1.828106641769409180e-01 -2.355183362960815430e-01 1.766927093267440796e-01 -1.047953292727470398e-01 -2.296135723590850830e-01 -8.679050952196121216e-02 5.039349570870399475e-02 5.051435437053442001e-03 -2.505730986595153809e-01 1.064530685544013977e-01 3.366482269484549761e-04 1.810464411973953247e-01 -1.419735550880432129e-01 1.654844731092453003e-02 6.066391617059707642e-02 -1.936404407024383545e-01 2.445542253553867340e-02 4.419665038585662842e-02 2.134127318859100342e-01 -3.930895030498504639e-01 -2.178169786930084229e-01 9.443403035402297974e-02 3.885809332132339478e-02 -1.718473136425018311e-01 4.491488635540008545e-01 -7.679880410432815552e-02 1.881082952022552490e-01 -2.561716437339782715e-01 -1.159580126404762268e-01 -7.099226862192153931e-02
5.770339816808700562e-02 -1.356155127286911011e-01 2.575477361679077148e-01 1.325927674770355225e-01 -9.390848129987716675e-02 8.178748190402984619e-02 -9.862819314002990723e-02 1.128607988357543945e-02 -1.224746331572532654e-01 -2.078172266483306885e-01 -1.104142069816589355e-01 -1.233332008123397827e-01 2.181554883718490601e-01 9.944739192724227905e-02 -6.926459819078445435e-02 -3.542943298816680908e-01 -2.429779991507530212e-02 4.704133793711662292e-02 -2.427756786346435547e-01 -2.385138347744941711e-02 3.419056534767150879e-02 -4.309826493263244629e-01 -2.729100584983825684e-01 1.870415210723876953e-01 3.392263054847717285e-01 -7.512050867080688477e-02 2.611026763916015625e-01 -6.875921040773391724e-02 -6.907035410404205322e-02 1.751966774463653564e-02 -1.052590683102607727e-01 -1.647465825080871582e-01
2.837593257427215576e-01 -7.050764560699462891e-02 5.958127230405807495e-02 -8.923129737377166748e-02 2.212083488702774048e-01 4.813420027494430542e-02 -1.999240666627883911e-01 -2.330292314291000366e-01 -2.716212868690490723e-01 1.141206324100494385e-01 -1.705968976020812988e-01 2.365519851446151733e-02 -1.179070919752120972e-01 1.699865311384201050e-01 2.693247050046920776e-02 -4.181929826736450195e-01 1.957938224077224731e-01 8.559791743755340576e-02 2.690528035163879395e-01 1.358035802841186523e-01 -8.160469681024551392e-02 -1.862068325281143188e-01 1.757872700691223145e-01 -1.332088708877563477e-01 -3.356187790632247925e-02 -7.335926592350006104e-02 1.538233608007431030e-01 1.931843720376491547e-02 1.664890907704830170e-02 -3.631391525268554688e-01 -8.849035948514938354e-02 1.600291877985000610e-01
1.345076560974121094e-01 5.442031472921371460e-02 1.167325824499130249e-01 1.304550170898437500e-01 -1.416823118925094604e-01 2.752842009067535400e-01 -4.174046218395233154e-01 -4.855797588825225830e-01 -1.175243500620126724e-02 -2.157638370990753174e-01 -1.117450818419456482e-01 1.735981181263923645e-02 2.265485748648643494e-02 1.639857292175292969e-01 -1.212959960103034973e-01 -8.063614368438720703e-02 -2.974625490605831146e-02 -3.150070086121559143e-02 -1.662817895412445068e-01 -5.377332121133804321e-02 1.467447914183139801e-02 -2.615962028503417969e-01 -2.891596853733062744e-01 2.416066527366638184e-01 7.925385236740112305e-02 -1.776422709226608276e-01 1.995868235826492310e-01 1.158368680626153946e-02 1.858202554285526276e-02 -1.675706516834907234e-05 -5.956369265913963318e-02 -9.786701947450637817e-02
1.966647654771804810e-01 1.994491517543792725e-01 1.389373391866683960e-01 -7.353320717811584473e-02 2.525039315223693848e-01 2.130220234394073486e-01 -3.256968259811401367e-01 -6.614449620246887207e-02 2.193877995014190674e-01 1.172694936394691467e-01 -1.634623855352401733e-01 1.291105896234512329e-01 1.216995194554328918e-01 -1.033727526664733887e-01 -3.679818287491798401e-02 -2.758659124374389648e-01 -9.928024560213088989e-02 3.702030703425407410e-02 4.423966258764266968e-02 6.228761374950408936e-02 4.926272854208946228e-02 -3.231616616249084473e-01 1.425786316394805908e-01 -1.595005095005035400e-01 2.979241609573364258e-01 -1.260777469724416733e-02 7.467671483755111694e-02 6.537258625030517578e-02 -8.535567671060562134e-02 -1.690672785043716431e-01 -6.143280118703842163e-02 4.011385142803192139e-01
1.418213993310928345e-01 -1.726821064949035645e-02 3.491319343447685242e-02 -3.331373631954193115e-02 3.846201300621032715e-02 3.509930968284606934e-01 -5.091336965560913086e-01 -9.152598679065704346e-02 -1.966025978326797485e-01 1.476148609071969986e-02 -9.218961000442504883e-03 -2.391465567052364349e-02 -8.093296736478805542e-02 8.216764777898788452e-02 -8.028370141983032227e-02 -3.290570676326751709e-01 1.216582432389259338e-01 -3.037182800471782684e-02 -2.335465103387832642e-01 2.313980758190155029e-01 1.154246628284454346e-01 -4.424994885921478271e-01 6.832224130630493164e-02 1.620004773139953613e-01 -1.694922707974910736e-02 -1.150539964437484741e-01 4.595899954438209534e-02 -4.211938381195068359e-02 1.879963278770446777e-01 -2.138576656579971313e-02 1.929756812751293182e-02 -8.569456404075026512e-04
1.145558878779411316e-01 2.331271022558212280e-01 8.308927714824676514e-02 -2.526960149407386780e-02 1.986451447010040283e-01 9.585280716419219971e-02 -2.542090117931365967e-01 -5.354675278067588806e-02 -1.649643294513225555e-02 9.413859993219375610e-02 -3.056840002536773682e-01 6.060052290558815002e-02 -2.190243750810623169e-01 9.413177520036697388e-02 -1.803736537694931030e-01 -2.615863680839538574e-01 1.401594281196594238e-01 -1.483654528856277466e-01 -5.105036124587059021e-02 6.390709429979324341e-02 -6.709115207195281982e-02 -5.450597405433654785e-01 1.334670633077621460e-01 1.670304089784622192e-01 2.790596708655357361e-02 -7.259671390056610107e-02 -1.421108245849609375e-01 -1.973714120686054230e-02 -2.453892081975936890e-01 -8.043274283409118652e-02 2.272209674119949341e-01 6.484752893447875977e-02
1.027787923812866211e-01 2.196844369173049927e-01 1.664746552705764771e-01 -1.151462867856025696e-01 2.123355567455291748e-01 1.511349827051162720e-01 -1.091491430997848511e-01 7.359065115451812744e-02 2.135154902935028076e-01 -9.705664590001106262e-03 -6.614663451910018921e-02 1.034126803278923035e-01 2.270960956811904907e-01 3.412126004695892334e-02 -5.972298979759216309e-02 -3.370700180530548096e-01 1.806573271751403809e-01 -4.539434984326362610e-02 -7.448816299438476562e-02 -2.105295099318027496e-02 -6.208719313144683838e-02 -3.486090004444122314e-01 1.394388079643249512e-01 8.040927350521087646e-02 4.280309975147247314e-01 -2.987104058265686035e-01 1.933846920728683472e-01 -9.247294068336486816e-02 -1.068350076675415039e-01 -3.016313165426254272e-02 -3.324272111058235168e-02 2.459182888269424438e-01
1.019310653209686279e-01 8.529649116098880768e-03 3.032510876655578613e-01 2.312901057302951813e-02 -2.452507466077804565e-01 4.517716467380523682e-01 -1.375573128461837769e-01 -4.025560989975929260e-02 -6.618724018335342407e-02 3.377224877476692200e-02 -4.057771265506744385e-01 -2.012019976973533630e-02 -8.747091144323348999e-02 1.389387100934982300e-01 3.953490778803825378e-02 -4.719982147216796875e-01 -2.056256979703903198e-01 -5.536947282962501049e-04 9.092456102371215820e-02 1.694574952125549316e-01 6.569316983222961426e-02 1.819080114364624023e-02 -9.221961349248886108e-02 -6.549337506294250488e-02 1.269166320562362671e-01 5.881748162209987640e-03 -1.201661229133605957e-01 1.505590677261352539e-01 7.621759921312332153e-02 -5.657005682587623596e-02 -1.757936328649520874e-01 -2.242184989154338837e-02
1.622354835271835327e-01 7.564854621887207031e-02 1.304342895746231079e-01 -1.259144097566604614e-01 3.270964371040463448e-04 8.813584595918655396e-02 -2.275254726409912109e-01 2.452260069549083710e-02 2.204877324402332306e-02 -1.702823787927627563e-01 -8.946669846773147583e-02 2.519550323486328125e-01 3.123097121715545654e-01 1.016332954168319702e-01 -1.467742919921875000e-01 -2.865982055664062500e-01 -1.798690557479858398e-01 5.755000561475753784e-02 -2.812415063381195068e-01 1.633957177400588989e-01 6.942798942327499390e-02 -2.992553412914276123e-01 -1.042700260877609253e-01 1.777374297380447388e-01 1.086149886250495911e-01 -3.656360208988189697e-01 1.842249780893325806e-01 -2.498128563165664673e-01 5.839327350258827209e-02 -6.712138187140226364e-03 2.791133522987365723e-02 1.951245814561843872e-01
1.390254646539688110e-01 9.835701435804367065e-02 4.384626448154449463e-02 6.012324616312980652e-02 -2.009456306695938110e-01 1.584120690822601318e-01 -4.750224947929382324e-01 -2.749444544315338135e-01 3.767488151788711548e-02 -4.013713896274566650e-01 -8.876456320285797119e-02 -9.704651311039924622e-03 6.007752195000648499e-02 1.109303459525108337e-01 8.770903199911117554e-02 -1.700253933668136597e-01 -7.136806100606918335e-02 -4.993307590484619141e-02 -9.885215014219284058e-02 -6.718601286411285400e-02 1.376691609621047974e-01 -4.053108394145965576e-01 2.006129547953605652e-02 2.172050476074218750e-01 6.629864871501922607e-02 -4.785135015845298767e-02 2.980026006698608398e-01 4.705808311700820923e-02 6.555958837270736694e-02 -5.043414980173110962e-02 1.277480125427246094e-01 -4.678724706172943115e-02
5.090555176138877869e-02 2.959478497505187988e-01 3.026910722255706787e-01 4.377168416976928711e-02 -1.184938549995422363e-01 1.776400953531265259e-01 -2.845272421836853027e-01 2.961508333683013916e-01 8.114775642752647400e-03 -1.039830446243286133e-01 -1.621639579534530640e-01 1.963002383708953857e-01 -1.168356910347938538e-01 9.780883789062500000e-02 -6.573303043842315674e-02 -3.731756210327148438e-01 -1.618063598871231079e-01 7.838207483291625977e-02 3.185150325298309326e-01 1.500998288393020630e-01 3.588994219899177551e-02 -1.029412895441055298e-01 -1.678568422794342041e-01 5.358141288161277771e-02 2.305036336183547974e-01 -9.976970404386520386e-02 -1.068065501749515533e-02 1.169217154383659363e-01 -1.668548285961151123e-01 -6.054271385073661804e-02 -2.258862704038619995e-01 -2.967491000890731812e-02
-1.615181714296340942e-01 1.399009525775909424e-01 3.137908279895782471e-01 4.394793882966041565e-02 -1.135828271508216858e-01 3.778587579727172852e-01 -2.038318216800689697e-01 -6.301569938659667969e-02 -1.438218355178833008e-01 -2.039547562599182129e-01 3.933470230549573898e-03 2.006321400403976440e-02 -2.140883058309555054e-01 1.021456271409988403e-01 4.514132067561149597e-02 -2.715783119201660156e-01 -1.703487932682037354e-01 4.358040541410446167e-02 1.705520004034042358e-01 8.104886114597320557e-02 -1.928444057703018188e-01 -1.422583609819412231e-01 -1.292665749788284302e-01 -2.342193424701690674e-01 3.065605163574218750e-01 -1.925103664398193359e-01 1.075251251459121704e-01 7.394224405288696289e-03 -1.969348043203353882e-01 -1.713496297597885132e-01 -2.244350463151931763e-01 -3.529602661728858948e-02
1.294268369674682617e-01 7.333869580179452896e-03 1.329417824745178223e-01 -3.093194067478179932e-01 -1.243010014295578003e-01 3.346354961395263672e-01 -1.663371622562408447e-01 2.156851999461650848e-02 1.546781957149505615e-01 -2.051680088043212891e-01 -2.625271975994110107e-01 -4.123451944906264544e-04 -2.835432589054107666e-01 -4.794494807720184326e-02 1.033397614955902100e-01 -3.507198393344879150e-01 -1.463907808065414429e-01 3.262797296047210693e-01 1.099667102098464966e-01 6.538925319910049438e-02 -1.474460773169994354e-02 -1.693178713321685791e-01 3.277831012383103371e-03 -1.256220191717147827e-01 1.817599684000015259e-01 -1.585411727428436279e-01 3.649881109595298767e-03 1.964898779988288879e-02 -1.271231025457382202e-01 -2.923386693000793457e-01 1.175170168280601501e-01 -4.544382914900779724e-03
-1.845583319664001465e-02 2.300303429365158081e-01 4.983390867710113525e-01 -1.615607738494873047e-01 2.218913286924362183e-01 4.501098766922950745e-02 -1.591154336929321289e-01 -1.464864313602447510e-01 3.909751400351524353e-02 -8.514195680618286133e-02 -4.042303264141082764e-01 -1.615023426711559296e-02 -1.328043192625045776e-01 9.533345699310302734e-02 -1.263793557882308960e-02 1.707153767347335815e-01 -9.064047038555145264e-02 -1.984142363071441650e-01 1.181884333491325378e-01 1.033868491649627686e-01 2.988409064710140228e-02 -3.806791305541992188e-01 -1.618265360593795776e-01 -1.483577042818069458e-01 2.032064199447631836e-01 -1.725938916206359863e-01 4.764514043927192688e-03 -4.999445751309394836e-02 -3.118048049509525299e-02 -6.309247761964797974e-02 3.112943470478057861e-02 4.467242863029241562e-03
2.423307895660400391e-01 2.386355400085449219e-02 7.872866839170455933e-02 2.639408223330974579e-02 1.757913231849670410e-01 1.119595840573310852e-01 -9.196717292070388794e-02 8.741053193807601929e-02 -1.652212813496589661e-02 -1.806310713291168213e-01 9.155025333166122437e-02 -3.268382325768470764e-02 1.202259212732315063e-01 -1.159110516309738159e-01 2.720957696437835693e-01 -3.361766338348388672e-01 -1.304765641689300537e-01 -1.514938771724700928e-01 -9.495878964662551880e-02 -5.552997440099716187e-02 -6.348912417888641357e-02 -4.733591973781585693e-01 -2.720589935779571533e-01 1.228130608797073364e-01 1.171031147241592407e-01 -1.487059593200683594e-01 2.002000063657760620e-01 3.582367498893290758e-04 -1.224429383873939514e-01 -1.946046650409698486e-01 -8.712153136730194092e-02 -3.336919546127319336e-01
-4.119064658880233765e-02 4.611850902438163757e-02 3.915796279907226562e-01 -2.246083021163940430e-01 -6.385775655508041382e-02 1.830436438322067261e-01 -5.063985288143157959e-02 -1.148168817162513733e-01 -7.878275215625762939e-02 -4.263438656926155090e-02 -1.939758509397506714e-01 -2.093330258503556252e-03 -2.465918064117431641e-01 2.164269387722015381e-01 2.685422897338867188e-01 -1.533860713243484497e-01 -2.700277790427207947e-02 -1.283317208290100098e-01 1.435553748160600662e-02 4.241013526916503906e-02 1.307429522275924683e-01 -1.746628880500793457e-01 -2.705206871032714844e-01 2.907302975654602051e-01 1.425417792052030563e-02 -4.257286787033081055e-01 1.035530865192413330e-01 2.467003017663955688e-01 -9.058547765016555786e-02 3.192131407558917999e-03 -6.244243681430816650e-02 2.145924977958202362e-02
3.544050734490156174e-03 1.339891925454139709e-02 3.435932099819183350e-01 -3.593821227550506592e-01 -1.200388967990875244e-01 -1.449696570634841919e-01 -2.802824676036834717e-01 -1.894270628690719604e-01 1.521828472614288330e-01 -5.687270686030387878e-02 -1.866203546524047852e-01 2.075391709804534912e-01 2.612873213365674019e-03 -4.615864157676696777e-02 1.555588841438293457e-01 -7.634570449590682983e-02 4.742173850536346436e-02 -2.608163356781005859e-01 4.845023900270462036e-02 2.271343255415558815e-03 -2.553530633449554443e-01 -3.797047138214111328e-01 -1.330804973840713501e-01 1.185945942997932434e-01 4.361292719841003418e-02 -2.683104574680328369e-01 6.088398769497871399e-02 -7.254777103662490845e-02 -1.802637428045272827e-01 -1.824292838573455811e-01 -3.249616920948028564e-02 5.286425352096557617e-02
-7.861376740038394928e-03 2.778050303459167480e-01 1.116258800029754639e-01 2.721941173076629639e-01 -1.224056705832481384e-01 2.781270444393157959e-01 -2.750138640403747559e-01 1.225019097328186035e-01 8.599601686000823975e-02 -2.638066709041595459e-01 -3.776638507843017578e-01 -1.372157502919435501e-02 -1.490356177091598511e-01 2.431281805038452148e-01 4.040648043155670166e-02 -4.058221280574798584e-01 1.825768649578094482e-01 -3.056885488331317902e-02 1.228479892015457153e-01 -6.823631376028060913e-02 1.148374751210212708e-01 -9.583663940429687500e-02 -1.636007279157638550e-01 4.061821103096008301e-02 1.334007382392883301e-01 -8.440641313791275024e-02 4.858880490064620972e-02 1.000561192631721497e-01 -6.500586867332458496e-02 -1.182687133550643921e-01 -1.375965029001235962e-01 8.086130768060684204e-02
4.024036228656768799e-01 1.497627496719360352e-01 2.683658301830291748e-01 -2.403900474309921265e-01 2.157470136880874634e-01 -1.072359383106231689e-01 -1.736163645982742310e-01 -7.081907242536544800e-02 -1.492185443639755249e-01 -3.530888631939888000e-02 1.608164422214031219e-02 -1.433745864778757095e-02 9.736269712448120117e-02 1.658767014741897583e-01 -3.405037522315979004e-01 -3.405621051788330078e-01 7.022893428802490234e-02 1.971903443336486816e-01 2.518191635608673096e-01 -7.052345573902130127e-02 1.941053755581378937e-02 -9.428568929433822632e-02 -1.110841482877731323e-01 -1.962473690509796143e-01 8.404371887445449829e-02 -1.732866466045379639e-01 -1.623356491327285767e-01 1.883610934019088745e-01 1.283305138349533081e-01 -9.242197265848517418e-04 -1.882031932473182678e-02 1.079976186156272888e-01
-7.947170734405517578e-02 2.195306271314620972e-01 1.490491479635238647e-01 -3.064180910587310791e-01 2.367573529481887817e-01 -5.750761926174163818e-02 -4.841487109661102295e-02 -2.193583399057388306e-01 -1.136384531855583191e-01 -1.821834594011306763e-01 -4.144378006458282471e-02 2.012484073638916016e-01 -1.545288134366273880e-02 1.618695259094238281e-01 4.243522137403488159e-02 -3.629194200038909912e-01 -1.637482941150665283e-01 2.831368148326873779e-02 1.451797597110271454e-02 4.211198538541793823e-02 -3.003789186477661133e-01 -4.156135916709899902e-01 9.544420987367630005e-02 1.255234777927398682e-01 2.495419085025787354e-01 -1.429200917482376099e-01 -1.424832195043563843e-01 4.543139785528182983e-02 6.678061187267303467e-02 1.177075728774070740e-01 -1.161774918437004089e-01 -1.303183585405349731e-01
4.270993769168853760e-01 -6.006416678428649902e-02 1.896872520446777344e-01 1.108726710081100464e-01 1.635964959859848022e-01 9.319579601287841797e-02 -3.683902621269226074e-01 -1.794891506433486938e-01 -1.871424615383148193e-01 2.219046652317047119e-01 -1.214789748191833496e-01 -1.507182866334915161e-01 -1.738439546898007393e-03 5.771572515368461609e-02 -8.960130810737609863e-02 -3.928351700305938721e-01 2.274751961231231689e-01 1.666961908340454102e-01 2.040912955999374390e-01 -1.529087498784065247e-02 -1.431837230920791626e-01 -6.894857436418533325e-02 1.053377315402030945e-01 -9.229612536728382111e-03 -4.416832327842712402e-02 -1.262260824441909790e-01 4.255698248744010925e-02 -5.440671369433403015e-02 -6.067632138729095459e-02 -2.970168292522430420e-01 -4.959349334239959717e-02 6.067824549973011017e-03
2.641915977001190186e-01 6.104721128940582275e-02 4.438170418143272400e-02 -2.428083121776580811e-01 -1.338708549737930298e-01 3.744401037693023682e-01 -7.355339080095291138e-02 -1.212157309055328369e-01 -2.730893716216087341e-02 -1.783554702997207642e-01 -2.894156873226165771e-01 -7.465056329965591431e-02 -1.732850074768066406e-01 -1.272719502449035645e-01 -1.852125823497772217e-01 -2.353072762489318848e-01 -1.300770193338394165e-01 2.231113910675048828e-01 1.453566551208496094e-01 -1.450256407260894775e-01 -1.254526823759078979e-01 -1.302747428417205811e-01 2.462192438542842865e-03 1.020580157637596130e-02 4.652144610881805420e-01 -1.320834904909133911e-01 -1.319854408502578735e-01 1.266479864716529846e-02 1.331953853368759155e-01 -5.689103528857231140e-02 -7.790107280015945435e-02 -9.671390056610107422e-02
3.456036746501922607e-02 6.101337075233459473e-02 5.027573108673095703e-01 -5.710726976394653320e-02 1.854898929595947266e-01 -9.273176640272140503e-02 -1.780665218830108643e-01 -4.051104485988616943e-01 -3.231604583561420441e-03 -9.664194658398628235e-03 -3.491089940071105957e-01 1.596230566501617432e-01 -4.166130721569061279e-02 -2.511947751045227051e-01 9.946926683187484741e-02 -3.084046542644500732e-01 5.565253272652626038e-02 1.052348408848047256e-02 -8.306923508644104004e-02 -5.935800820589065552e-02 -5.864901840686798096e-02 -1.648597419261932373e-01 -1.233632676303386688e-02 1.648487448692321777e-01 1.925739943981170654e-01 -1.070120781660079956e-01 3.688712418079376221e-02 1.802938282489776611e-01 6.501261144876480103e-02 -6.615075469017028809e-02 -1.316566616296768188e-01 -5.486280843615531921e-02
2.080963402986526489e-01 1.781305372714996338e-01 8.867697417736053467e-02 1.975505352020263672e-01 -1.706866025924682617e-01 1.653120517730712891e-01 -2.183798849582672119e-01 5.903203412890434265e-02 4.601045697927474976e-02 -1.018418520689010620e-01 -5.311663746833801270e-01 1.114962026476860046e-01 -1.164055019617080688e-01 5.158484354615211487e-02 3.954090550541877747e-02 -4.850228726863861084e-01 2.676910720765590668e-03 6.590730510652065277e-03 1.428716033697128296e-01 6.683647632598876953e-02 1.374458968639373779e-01 -6.496880203485488892e-02 -1.342265903949737549e-01 7.686303555965423584e-02 3.490395471453666687e-02 -9.632812440395355225e-02 -1.377790141850709915e-02 -4.166924208402633667e-02 -1.820358783006668091e-01 -1.812074482440948486e-01 -2.328669726848602295e-01 -7.595203816890716553e-02
8.996205031871795654e-02 -2.490270882844924927e-02 -3.588067367672920227e-02 -1.031594574451446533e-01 -2.748833894729614258e-01 1.411998271942138672e-01 -7.795740664005279541e-02 7.705213129520416260e-02 -2.877339720726013184e-01 -2.301723957061767578e-01 -1.736598759889602661e-01 2.684228718280792236e-01 -1.078991740942001343e-01 -5.799043551087379456e-02 -6.964255124330520630e-02 -4.432929456233978271e-01 -1.853442788124084473e-01 -4.659115895628929138e-02 2.377074211835861206e-01 -1.431554276496171951e-02 -1.104039251804351807e-01 -3.620364069938659668e-01 1.658655554056167603e-01 4.604488983750343323e-02 7.799207419157028198e-02 -2.339325845241546631e-01 -4.983899742364883423e-02 -1.208862513303756714e-01 1.239612102508544922e-01 -1.166152507066726685e-01 -2.037730515003204346e-01 -5.463161692023277283e-02
2.121241092681884766e-01 1.924364455044269562e-02 3.242636322975158691e-01 -1.875319629907608032e-01 -1.296825706958770752e-01 -7.681428920477628708e-03 -4.185363948345184326e-01 7.806158810853958130e-02 3.156175613403320312e-01 -4.001725837588310242e-02 -2.489968836307525635e-01 -8.714102208614349365e-02 -1.149023771286010742e-01 8.334928005933761597e-02 -1.587669998407363892e-01 -2.816593647003173828e-01 -8.030790090560913086e-02 -2.814932763576507568e-01 -1.318140774965286255e-01 1.441950052976608276e-01 1.579422950744628906e-01 -1.341763436794281006e-01 3.041048534214496613e-02 -2.549608238041400909e-02 -2.305857650935649872e-02 -1.055228561162948608e-01 1.964976489543914795e-01 -6.545553915202617645e-03 1.630894988775253296e-01 -1.664520651102066040e-01 -1.116132438182830811e-01 -1.876590698957443237e-01
3.585370481014251709e-01 1.347236931324005127e-01 3.604640066623687744e-01 1.412537693977355957e-01 -6.227594614028930664e-02 2.445568442344665527e-01 -8.565372973680496216e-02 -8.476281166076660156e-02 -2.954156994819641113e-01 1.493840944021940231e-02 -3.725685775279998779e-01 8.867954462766647339e-02 -3.734773397445678711e-02 -1.431476175785064697e-01 -1.062278822064399719e-01 -3.181354403495788574e-01 -3.214422613382339478e-02 6.418523192405700684e-02 -8.881283551454544067e-02 1.848762482404708862e-02 6.700256466865539551e-02 -3.296647071838378906e-01 -2.579740434885025024e-02 -9.729260951280593872e-02 -7.151175290346145630e-02 -4.502337425947189331e-02 2.243271917104721069e-01 -2.085316330194473267e-01 -4.224253818392753601e-02 -3.901483491063117981e-03 9.931498765945434570e-02 8.582788705825805664e-02
3.614986240863800049e-01 1.459061354398727417e-01 3.601074516773223877e-01 8.284215629100799561e-02 -3.641995042562484741e-02 2.820126712322235107e-01 -1.282963007688522339e-01 4.341776948422193527e-03 -1.470823585987091064e-01 1.137131527066230774e-01 5.428172647953033447e-03 1.209379732608795166e-01 1.454126387834548950e-01 -2.923175096511840820e-01 3.071231953799724579e-02 -2.927562594413757324e-01 1.427208930253982544e-01 -2.616000175476074219e-01 9.008812904357910156e-02 1.364670842885971069e-01 -8.998793363571166992e-02 -2.303374856710433960e-01 1.516566723585128784e-01 -5.984300002455711365e-02 -3.998892009258270264e-02 5.502371490001678467e-02 2.369245514273643494e-02 1.138832569122314453e-01 6.373875588178634644e-02 -2.826806008815765381e-01 1.284941583871841431e-01 2.231018990278244019e-01
3.509617745876312256e-01 4.098620116710662842e-01 1.523555964231491089e-01 3.086360730230808258e-02 9.654172509908676147e-02 1.683001518249511719e-01 -2.838582098484039307e-01 -5.670208856463432312e-02 -6.751771271228790283e-02 1.609503179788589478e-01 6.784677505493164062e-02 -5.005554109811782837e-02 -2.936307527124881744e-02 5.776911228895187378e-02 1.944254338741302490e-01 -2.410475313663482666e-01 -7.043078541755676270e-02 1.619124710559844971e-01 1.527155041694641113e-01 -9.542650729417800903e-02 -1.028101742267608643e-01 -2.968782186508178711e-01 -1.991766542196273804e-01 -1.737399995326995850e-01 -1.495667248964309692e-01 -1.828286498785018921e-01 1.377709507942199707e-01 2.122039496898651123e-01 1.724546700716018677e-01 2.032060772180557251e-01 2.901523932814598083e-02 -4.135537520051002502e-02
1.478826701641082764e-01 -1.220357231795787811e-02 1.075604334473609924e-01 1.777272373437881470e-01 -4.568393155932426453e-02 8.133384585380554199e-02 -1.766928732395172119e-01 -4.300916939973831177e-02 1.452723592519760132e-01 -2.722521424293518066e-01 -2.357052415609359741e-01 1.304919719696044922e-01 -2.492299675941467285e-01 1.772878021001815796e-01 5.894757341593503952e-03 -2.664360404014587402e-01 -1.850110590457916260e-01 -3.249979317188262939e-01 -2.991597913205623627e-02 1.149034872651100159e-01 7.752785831689834595e-02 -3.258420228958129883e-01 -1.091180667281150818e-01 6.569112837314605713e-02 9.399487078189849854e-02 6.620128452777862549e-02 2.281664609909057617e-01 3.246934115886688232e-01 1.365200430154800415e-01 -2.120346575975418091e-01 -8.163770288228988647e-02 -1.932683140039443970e-01
2.151413559913635254e-01 -2.875775098800659180e-02 2.913485765457153320e-01 9.195203892886638641e-03 -2.203003168106079102e-01 2.489850372076034546e-01 -1.914567351341247559e-01 -9.987182170152664185e-02 2.198930531740188599e-01 -1.049145758152008057e-01 -6.717555224895477295e-02 -1.029895544052124023e-01 1.573824137449264526e-01 4.712177440524101257e-02 4.498719645198434591e-04 -2.865565419197082520e-01 -7.055753469467163086e-02 -3.575731515884399414e-01 8.586321771144866943e-02 -8.184067904949188232e-02 2.219406515359878540e-01 -1.436889767646789551e-01 -7.578250020742416382e-02 2.281942404806613922e-02 -1.617999225854873657e-01 -2.287025451660156250e-01 -1.563028395175933838e-01 2.133470028638839722e-01 1.283752620220184326e-01 -3.038093447685241699e-01 -1.256370991468429565e-01 -1.763723045587539673e-01
1.287494450807571411e-01 4.158580675721168518e-02 1.448631882667541504e-01 9.150692075490951538e-02 -1.979338377714157104e-01 2.953445911407470703e-01 -1.235625296831130981e-01 -2.089073881506919861e-02 2.264827638864517212e-01 3.055825829505920410e-01 -1.608757823705673218e-01 5.261470749974250793e-02 6.098860129714012146e-02 1.497449725866317749e-02 1.536862105131149292e-01 -3.725683093070983887e-01 4.687164351344108582e-02 -7.149448245763778687e-02 1.232436522841453552e-01 2.111698500812053680e-02 -2.027780115604400635e-01 -3.886933326721191406e-01 2.735483646392822266e-01 7.139845285564661026e-03 -5.125783756375312805e-02 -8.026997745037078857e-02 4.591522365808486938e-02 3.424956798553466797e-01 -5.121912807226181030e-02 -7.600434124469757080e-02 -1.870369762182235718e-01 -9.295483678579330444e-02
3.361245095729827881e-01 -3.678798303008079529e-02 3.115123212337493896e-01 2.584668397903442383e-01 -1.629802435636520386e-01 2.341793626546859741e-01 2.008362300693988800e-02 1.040607020258903503e-01 5.915378779172897339e-02 -1.746715754270553589e-01 -2.256369888782501221e-01 1.836504414677619934e-02 1.232338696718215942e-01 -2.155224420130252838e-02 1.026394143700599670e-01 -1.371356993913650513e-01 1.567569524049758911e-01 -9.416893124580383301e-02 4.616340249776840210e-02 -1.040590777993202209e-01 6.913576275110244751e-02 -3.328872323036193848e-01 -1.399979442358016968e-01 1.711066365242004395e-01 -1.150367781519889832e-01 -2.575635910034179688e-01 1.088347658514976501e-01 2.949649691581726074e-01 8.133343607187271118e-02 -2.875567376613616943e-01 1.395419426262378693e-02 -1.419349312782287598e-01
2.388169318437576294e-01 3.354082405567169189e-01 2.889660894870758057e-01 -2.704202532768249512e-01 1.958963461220264435e-02 2.493552565574645996e-01 -2.411700189113616943e-01 -6.975562870502471924e-02 -2.133492752909660339e-02 2.317526936531066895e-01 -8.088932931423187256e-02 -7.264045625925064087e-02 1.848192512989044189e-02 1.117009744048118591e-01 -6.020282208919525146e-02 -1.012945547699928284e-01 2.826358079910278320e-01 8.158215880393981934e-02 2.355962991714477539e-01 1.418787091970443726e-01 -8.380594849586486816e-02 -2.435535490512847900e-01 -1.537611931562423706e-01 -1.804104149341583252e-01 3.569409996271133423e-02 -1.583743095397949219e-01 1.262082904577255249e-01 -1.535120308399200439e-01 -1.422177702188491821e-01 -5.702210962772369385e-02 1.992853134870529175e-01 -2.044791281223297119e-01
1.805664747953414917e-01 -3.879695385694503784e-02 -1.030339524149894714e-01 -1.461981385946273804e-01 -2.825491130352020264e-01 1.083514913916587830e-01 -1.388699114322662354e-01 1.512693706899881363e-02 -2.788436412811279297e-01 -1.808287352323532104e-01 -1.700904667377471924e-01 2.647567987442016602e-01 2.541385777294635773e-02 -8.599366061389446259e-03 -2.090218514204025269e-01 -3.151769042015075684e-01 -1.172554120421409607e-01 -2.553017437458038330e-02 3.533217608928680420e-01 -1.111150979995727539e-01 -5.744673684239387512e-02 -3.464097678661346436e-01 -6.514553446322679520e-03 -2.789321821182966232e-03 1.333671957254409790e-01 -2.114598304033279419e-01 3.556185215711593628e-02 -1.136160194873809814e-01 8.870370686054229736e-02 -1.695186644792556763e-01 -2.797235548496246338e-01 -5.592529475688934326e-02
2.764809131622314453e-01 -4.704395309090614319e-02 8.429811894893646240e-02 -9.160473942756652832e-02 1.868161708116531372e-01 6.900376826524734497e-02 -1.918882578611373901e-01 -1.726642102003097534e-01 -3.249935805797576904e-01 9.173955768346786499e-02 -4.689591471105813980e-03 -9.427591413259506226e-02 -4.386357218027114868e-02 2.111289948225021362e-01 4.734392464160919189e-02 -4.482099413871765137e-01 1.587949544191360474e-01 7.900211960077285767e-02 1.764935404062271118e-01 1.174311563372612000e-01 -1.075266748666763306e-01 -2.294299751520156860e-01 6.671282649040222168e-02 1.574058644473552704e-02 -1.897936761379241943e-01 -1.443403959274291992e-01 2.177446484565734863e-01 5.532701965421438217e-03 -1.133982315659523010e-01 -3.849290907382965088e-01 8.945408626459538937e-04 1.278533786535263062e-01
1.100369095802307129e-01 -2.342036962509155273e-01 3.125841319561004639e-01 -6.195063889026641846e-02 1.167262196540832520e-01 2.016421221196651459e-02 -2.863861322402954102e-01 -1.588283926248550415e-01 -1.286468505859375000e-01 -3.910779953002929688e-01 -4.404540732502937317e-02 -6.467147916555404663e-02 -3.225577771663665771e-01 2.572522163391113281e-01 -1.608987920917570591e-03 -3.388345241546630859e-01 1.124252472072839737e-02 -1.488617658615112305e-01 -3.041142411530017853e-02 3.264508545398712158e-01 -2.078489027917385101e-02 -2.433527261018753052e-01 9.497018903493881226e-02 -7.621255517005920410e-02 2.213296853005886078e-02 -5.437132716178894043e-02 -1.331368740648031235e-02 2.699501067399978638e-02 1.206602603197097778e-01 -5.854338407516479492e-02 1.270491927862167358e-01 8.263989537954330444e-02
-4.353833571076393127e-02 8.154142647981643677e-02 3.059591650962829590e-01 -1.624480932950973511e-01 -2.037674784660339355e-01 1.688724011182785034e-01 -3.482021689414978027e-01 1.051443144679069519e-01 1.444914489984512329e-01 9.099839627742767334e-02 1.019498035311698914e-01 1.900913864374160767e-01 1.116628292948007584e-02 1.791557669639587402e-01 1.538906525820493698e-02 -4.407024979591369629e-01 -3.011767566204071045e-01 9.163837879896163940e-02 8.704852312803268433e-02 -2.088524401187896729e-01 -2.475245669484138489e-02 -1.520276367664337158e-01 -1.020579040050506592e-01 4.062238708138465881e-02 2.756342589855194092e-01 -2.248227000236511230e-01 1.228845864534378052e-02 -4.654081165790557861e-02 -9.197524189949035645e-02 -7.205796241760253906e-02 -1.573577672243118286e-01 -1.157977059483528137e-01
2.772701382637023926e-01 1.362952142953872681e-01 3.279486596584320068e-01 1.994351148605346680e-01 4.048317205160856247e-03 9.401874989271163940e-02 -6.738956272602081299e-02 -1.638663262128829956e-01 -1.604275256395339966e-01 -4.476832970976829529e-02 -2.812335789203643799e-01 -1.229144483804702759e-01 -4.393002018332481384e-03 1.683708280324935913e-01 -8.375044912099838257e-02 -4.440480768680572510e-01 -1.856252104043960571e-01 5.431450158357620239e-02 9.587568044662475586e-02 7.480947673320770264e-02 5.282461270689964294e-02 -1.419808417558670044e-01 -7.037420570850372314e-02 -1.041600033640861511e-01 -1.131038740277290344e-01 1.774069294333457947e-02 3.065046072006225586e-01 -2.915990948677062988e-01 1.360053196549415588e-02 -9.102452546358108521e-02 2.405316233634948730e-01 1.145153567194938660e-01
1.971668303012847900e-01 -1.552895754575729370e-01 2.278274297714233398e-01 -1.762703657150268555e-01 -3.151631951332092285e-01 2.091124653816223145e-01 -2.250868529081344604e-01 -3.852433711290359497e-02 -9.161543101072311401e-03 -1.526074409484863281e-01 7.282155752182006836e-02 1.590191014111042023e-02 1.673000305891036987e-01 1.585739105939865112e-01 3.000829219818115234e-01 -3.238910734653472900e-01 -1.358475983142852783e-01 -5.766662955284118652e-02 -1.285520344972610474e-01 -1.511194705963134766e-01 1.644636839628219604e-01 -2.663871645927429199e-01 -2.165566086769104004e-01 1.570590734481811523e-01 2.960658371448516846e-01 -9.956039488315582275e-03 9.383331239223480225e-02 3.832929581403732300e-02 -5.329972133040428162e-02 -8.362907916307449341e-02 -1.870079338550567627e-01 -9.087674319744110107e-02
9.398034214973449707e-02 1.881129443645477295e-01 3.939157128334045410e-01 1.413855403661727905e-01 -9.162131696939468384e-02 -3.293015062808990479e-02 -3.415247797966003418e-01 -1.700467467308044434e-01 1.058382391929626465e-01 -2.046749293804168701e-01 -1.294651776552200317e-01 -1.960116773843765259e-01 2.306202054023742676e-01 -8.259940892457962036e-02 -2.081323862075805664e-01 -2.613925635814666748e-01 -4.674842953681945801e-02 -1.382460147142410278e-01 -1.343355607241392136e-02 2.586188614368438721e-01 -8.080047555267810822e-03 -2.287488877773284912e-01 -2.262310832738876343e-01 2.145133018493652344e-01 3.169534355401992798e-02 1.659802347421646118e-01 -1.542728245258331299e-01 -1.295149233192205429e-02 -1.717243529856204987e-02 -2.238769978284835815e-01 -6.899179518222808838e-02 -3.469586139544844627e-03
-8.608230389654636383e-03 2.548854351043701172e-01 2.563104629516601562e-01 -2.316041141748428345e-01 1.664160043001174927e-01 1.925247162580490112e-02 -1.108934953808784485e-01 -1.127268224954605103e-01 -3.124185465276241302e-02 6.973362062126398087e-03 -5.357472226023674011e-02 6.186327338218688965e-02 -1.207646429538726807e-01 8.534965664148330688e-02 2.680426239967346191e-01 -5.268126726150512695e-01 6.407276540994644165e-02 -1.023527309298515320e-01 -1.572407037019729614e-01 -3.332921490073204041e-02 -6.893769651651382446e-02 -1.168742030858993530e-01 -1.211795061826705933e-01 1.299939751625061035e-01 4.074277356266975403e-02 -3.598853349685668945e-01 -1.365288048982620239e-01 2.903575599193572998e-01 -1.850978732109069824e-01 1.008888036012649536e-01 -1.170505583286285400e-01 -3.013037517666816711e-02
3.337136209011077881e-01 -2.520510368049144745e-02 2.750009112060070038e-02 -3.187651559710502625e-02 -8.092147111892700195e-02 -2.932118950411677361e-03 -1.095689237117767334e-01 1.731353700160980225e-01 -2.849719524383544922e-01 -7.416111230850219727e-02 -2.928352057933807373e-01 2.787358164787292480e-01 1.475345641374588013e-01 9.574465453624725342e-02 -5.652544647455215454e-02 -1.454127728939056396e-01 1.956871896982192993e-01 -2.116437703371047974e-01 1.475810259580612183e-01 -1.915771216154098511e-01 1.582252085208892822e-01 -2.988382279872894287e-01 9.066315740346908569e-02 2.136109471321105957e-01 -6.869967281818389893e-02 -2.413818240165710449e-01 -1.330965012311935425e-02 2.791683003306388855e-02 2.220597267150878906e-01 -1.383898258209228516e-01 -2.711583673954010010e-01 1.287366002798080444e-01
2.587717771530151367e-01 2.365564107894897461e-01 3.525532782077789307e-01 -8.300604671239852905e-02 3.636337518692016602e-01 -6.260729394853115082e-03 -2.513961791992187500e-01 -7.975037395954132080e-02 1.503746807575225830e-01 2.454807460308074951e-01 1.106697916984558105e-01 2.941408753395080566e-02 4.716408997774124146e-02 1.652250289916992188e-01 1.943486370146274567e-02 -9.250214695930480957e-02 6.998037546873092651e-02 8.439951390027999878e-02 2.545125186443328857e-01 -3.130473196506500244e-02 -1.272419691085815430e-01 -2.333016842603683472e-01 -1.613747179508209229e-01 -5.521891266107559204e-02 1.326412428170442581e-02 -1.924203485250473022e-01 2.111952006816864014e-01 8.534152805805206299e-02 2.069202512502670288e-01 -2.432756423950195312e-01 -1.456508934497833252e-01 1.408243626356124878e-01
1.538653075695037842e-01 -7.168002426624298096e-02 2.241633236408233643e-01 1.547147631645202637e-01 2.045535668730735779e-02 2.282966375350952148e-01 -1.505372822284698486e-01 9.395994311489630491e-06 -1.755694486200809479e-02 -1.772612184286117554e-01 -1.959196478128433228e-01 4.260779917240142822e-02 -1.178424283862113953e-01 -1.521844565868377686e-01 -1.310146898031234741e-01 -3.493187725543975830e-01 2.441380620002746582e-01 -2.472720891237258911e-01 2.241176068782806396e-01 -1.314440965652465820e-01 2.014820463955402374e-02 -2.148298621177673340e-01 4.088703915476799011e-02 -7.498252391815185547e-02 2.935556471347808838e-01 -1.228419244289398193e-01 -5.009907484054565430e-02 2.855057418346405029e-01 -5.661201849579811096e-02 -1.985704451799392700e-01 -1.134574338793754578e-01 -3.012240529060363770e-01
-9.765143506228923798e-03 1.410168409347534180e-01 3.683476150035858154e-01 -2.992615401744842529e-01 -8.103518187999725342e-02 -1.146993711590766907e-01 -2.290473580360412598e-01 -2.401596009731292725e-01 1.484865546226501465e-01 -9.688872098922729492e-02 -2.298155426979064941e-01 2.188850194215774536e-01 -8.233711868524551392e-02 1.104303915053606033e-02 1.501771658658981323e-01 -5.653721839189529419e-02 4.891724511981010437e-02 -8.400492370128631592e-02 -4.767758399248123169e-02 1.411157101392745972e-01 -2.123668491840362549e-01 -4.136821627616882324e-01 -2.116010934114456177e-01 1.375520080327987671e-01 1.706030666828155518e-01 -2.238749116659164429e-01 7.680623233318328857e-02 -9.992067515850067139e-02 -1.745324432849884033e-01 -5.394412949681282043e-02 -4.327311366796493530e-02 1.348683089017868042e-01
1.958263218402862549e-01 1.170446947216987610e-01 1.978162378072738647e-01 1.909613311290740967e-01 1.470319181680679321e-01 -1.147816330194473267e-01 -9.865005314350128174e-02 1.555285044014453888e-02 -2.362192869186401367e-01 -7.042264100164175034e-03 -4.716066122055053711e-01 1.304469555616378784e-01 5.147717148065567017e-02 -3.032024204730987549e-02 1.061153709888458252e-01 -3.260311484336853027e-01 7.101590931415557861e-02 1.113221868872642517e-01 -1.723933219909667969e-01 -1.125115007162094116e-01 1.658698916435241699e-01 -2.645120918750762939e-01 1.771173924207687378e-01 -6.464736908674240112e-02 3.315862417221069336e-01 -2.325486093759536743e-01 1.095417141914367676e-01 -3.759691864252090454e-02 1.411020010709762573e-01 -1.408825218677520752e-01 -2.614035829901695251e-02 2.140312455594539642e-02
1.685610115528106689e-01 1.770277470350265503e-01 2.935698926448822021e-01 -1.892939507961273193e-01 -2.216512858867645264e-01 -1.345456242561340332e-01 -2.868008017539978027e-01 -6.600663065910339355e-02 -5.538532510399818420e-02 -7.328122854232788086e-02 -4.821435213088989258e-01 -9.882981888949871063e-03 1.640800684690475464e-01 -3.040705434978008270e-02 7.063443958759307861e-02 -2.614287137985229492e-01 -5.671390146017074585e-02 3.696678951382637024e-02 -9.075028449296951294e-02 -3.492463231086730957e-01 -7.179242372512817383e-02 -2.470643967390060425e-01 7.839406281709671021e-02 2.963275276124477386e-02 2.198447734117507935e-01 -6.713367998600006104e-02 1.163322571665048599e-02 1.770184040069580078e-01 -5.745347961783409119e-02 1.611103415489196777e-01 -1.662705652415752411e-02 1.889702491462230682e-02
1.017667949199676514e-01 2.107368856668472290e-01 2.434227466583251953e-01 -6.998065859079360962e-02 -2.623510658740997314e-01 -1.179324463009834290e-02 -7.883805036544799805e-02 -2.928631603717803955e-01 -2.718572914600372314e-01 5.927437916398048401e-03 -8.176786452531814575e-02 7.245601713657379150e-02 -1.294004544615745544e-02 1.099743172526359558e-01 1.433402150869369507e-01 -1.244531422853469849e-01 1.863894462585449219e-01 -1.216042321175336838e-02 -5.891223996877670288e-02 -3.964406251907348633e-02 -2.993419207632541656e-02 -2.617635130882263184e-01 -1.932213008403778076e-01 1.438985764980316162e-01 3.810164332389831543e-01 -2.454524487257003784e-01 9.320795536041259766e-02 -3.572018444538116455e-01 1.584888994693756104e-01 -2.262856513261795044e-01 -2.385386498644948006e-03 2.315813302993774414e-02
1.435699909925460815e-01 -1.505508124828338623e-01 2.870598435401916504e-01 1.375474333763122559e-01 -2.024143785238265991e-01 8.658177405595779419e-02 -4.022712111473083496e-01 6.261139363050460815e-02 -1.205592527985572815e-01 1.464819759130477905e-01 -8.834971487522125244e-02 1.352476328611373901e-02 -1.759835928678512573e-01 3.470550179481506348e-01 1.693585515022277832e-01 -2.597584724426269531e-01 -4.253233969211578369e-02 2.212365567684173584e-01 1.967965513467788696e-01 -1.391553785651922226e-02 -1.613670289516448975e-01 -1.886581033468246460e-01 8.344965428113937378e-02 -1.930259317159652710e-01 1.919008344411849976e-01 5.432234331965446472e-02 -1.272578984498977661e-01 -7.245893031358718872e-02 -5.449686199426651001e-02 -2.061557620763778687e-01 -1.783167868852615356e-01 -1.249601691961288452e-01
1.023622751235961914e-01 -1.296106493100523949e-03 1.150197610259056091e-01 3.412066027522087097e-02 -9.956589929061010480e-05 3.190186917781829834e-01 -1.051165163516998291e-01 1.578060537576675415e-02 2.151735872030258179e-02 6.736554950475692749e-02 5.393072217702865601e-02 -1.707875430583953857e-01 -8.914431184530258179e-02 1.314011812210083008e-01 -1.836566329002380371e-01 -4.025728106498718262e-01 1.967598944902420044e-01 2.613684535026550293e-01 2.549360990524291992e-01 9.795253723859786987e-02 -1.901776045560836792e-01 -3.558095991611480713e-01 8.492497354745864868e-02 -1.231671348214149475e-01 -1.526249349117279053e-01 -2.257921993732452393e-01 -2.031595259904861450e-01 1.006594151258468628e-01 1.820223480463027954e-01 -2.725287377834320068e-01 9.770161472260951996e-03 6.341794133186340332e-02
4.066272377967834473e-01 -3.706627758219838142e-03 2.950737476348876953e-01 -1.672468706965446472e-02 7.271564006805419922e-02 -6.724041700363159180e-02 -2.047675848007202148e-01 -9.953406453132629395e-02 7.564032822847366333e-02 -4.527380317449569702e-02 9.857237339019775391e-03 -1.192959919571876526e-01 -7.113344967365264893e-02 6.545734405517578125e-02 7.354036718606948853e-02 -2.329535037279129028e-01 2.413226068019866943e-01 2.600274384021759033e-01 2.702855765819549561e-01 6.517076492309570312e-02 -2.898731231689453125e-01 -4.001049697399139404e-01 -7.581928372383117676e-02 -1.844779103994369507e-01 -1.287696510553359985e-01 -1.298846397548913956e-02 5.488906800746917725e-02 -1.158262416720390320e-01 -1.832484081387519836e-02 -7.982312142848968506e-02 1.041675284504890442e-01 2.382143288850784302e-01
7.276260107755661011e-02 1.253922432661056519e-01 4.580834507942199707e-01 7.929612696170806885e-02 1.008014678955078125e-01 -4.625024739652872086e-03 -9.730109572410583496e-02 -2.151595950126647949e-01 -5.481597036123275757e-02 -1.291938424110412598e-01 -3.468864858150482178e-01 4.760996624827384949e-02 8.716317266225814819e-02 -1.402907352894544601e-02 2.061986774206161499e-01 -2.141705155372619629e-01 3.018331155180931091e-02 -2.847529649734497070e-01 -3.363279253244400024e-02 4.629001393914222717e-02 1.017039418220520020e-01 -2.789709270000457764e-01 -1.089149042963981628e-01 2.586019039154052734e-01 -1.576262526214122772e-02 -9.924773871898651123e-02 3.422840535640716553e-01 1.492040902376174927e-01 -5.387121345847845078e-03 -1.694766618311405182e-02 -9.997040778398513794e-02 2.154820710420608521e-01
1.447447687387466431e-01 -9.724948555231094360e-02 1.973848640918731689e-01 3.001610338687896729e-01 2.242370247840881348e-01 1.934455186128616333e-01 -4.343802928924560547e-01 -2.611637488007545471e-02 -6.953024119138717651e-02 -1.109167933464050293e-01 -1.169936433434486389e-01 -5.886988714337348938e-02 -1.135259270668029785e-01 4.611899331212043762e-02 7.002319674938917160e-03 -2.339923530817031860e-01 1.878464818000793457e-01 1.342077851295471191e-01 -8.468633145093917847e-02 3.377012014389038086e-01 -8.341143280267715454e-02 -3.258906602859497070e-01 5.428320169448852539e-02 1.562463045120239258e-01 -9.858632087707519531e-02 -2.210368514060974121e-01 1.100272387266159058e-01 -2.383678220212459564e-02 2.176909744739532471e-01 -1.039351150393486023e-01 1.168773323297500610e-01 3.491247072815895081e-02
6.196826696395874023e-02 -4.007297754287719727e-02 1.260500699281692505e-01 -1.720467768609523773e-02 -2.232559770345687866e-01 2.084495723247528076e-01 -1.311476677656173706e-01 -7.275489717721939087e-02 1.467518657445907593e-01 -2.637277245521545410e-01 -6.644040346145629883e-02 -5.355400219559669495e-02 -2.642405927181243896e-01 1.445386856794357300e-01 -1.269636452198028564e-01 -4.832433462142944336e-01 -2.326955795288085938e-01 -1.138537302613258362e-01 5.534867942333221436e-02 2.879029512405395508e-01 5.915843881666660309e-03 -1.777588874101638794e-01 -1.522694528102874756e-01 3.314949572086334229e-02 2.198413461446762085e-01 2.137074619531631470e-02 7.141789048910140991e-02 1.782571375370025635e-01 2.241626381874084473e-01 -2.022168934345245361e-01 1.823122799396514893e-01 6.951102614402770996e-02
4.282396137714385986e-01 1.635380834341049194e-01 8.659923076629638672e-02 1.567984968423843384e-01 8.087019622325897217e-02 3.535061329603195190e-02 -4.495564848184585571e-02 -7.998716086149215698e-02 2.477120794355869293e-02 -3.632873892784118652e-01 -3.502104282379150391e-01 9.264758229255676270e-02 -1.296760439872741699e-01 1.637423485517501831e-01 1.119172647595405579e-01 -3.717539310455322266e-01 -1.440790593624114990e-01 -1.330906599760055542e-01 2.480800263583660126e-02 -1.097590848803520203e-01 1.348198056221008301e-01 -1.104320399463176727e-02 -1.043301820755004883e-01 -2.052052877843379974e-02 2.343046516180038452e-01 -1.431419253349304199e-01 -8.727094973437488079e-04 8.806745707988739014e-02 5.420542508363723755e-02 -9.893116354942321777e-02 5.822482705116271973e-02 -3.215539753437042236e-01
1.630833894014358521e-01 -2.664152532815933228e-02 1.457866579294204712e-01 7.369472831487655640e-02 -5.380139127373695374e-02 1.448002010583877563e-01 2.192001603543758392e-02 -9.271265566349029541e-02 -6.692318618297576904e-02 -3.800917416810989380e-02 -1.397295892238616943e-01 5.931815248914062977e-04 -1.665645092725753784e-01 -4.692322015762329102e-02 -1.180684119462966919e-01 -2.470017224550247192e-01 2.543390393257141113e-01 -2.161616384983062744e-01 2.707464993000030518e-01 -1.708728969097137451e-01 2.743541821837425232e-02 -2.924702763557434082e-01 1.278678923845291138e-01 -5.192200653254985809e-03 3.942257463932037354e-01 -1.617333889007568359e-01 -6.808933615684509277e-02 2.668399512767791748e-01 4.802348464727401733e-02 -2.910360097885131836e-01 -7.418741285800933838e-02 -3.409113883972167969e-01
4.123602807521820068e-01 2.287035733461380005e-01 -2.029175870120525360e-02 -2.068566381931304932e-01 -2.439562529325485229e-01 1.564161032438278198e-01 -2.902399562299251556e-02 -1.277575194835662842e-01 2.759419148787856102e-03 -5.070445127785205841e-03 -1.777419447898864746e-01 6.196049600839614868e-02 -1.848129034042358398e-01 2.659566700458526611e-02 1.098902001976966858e-01 -1.105808094143867493e-02 8.427178114652633667e-02 -3.680754005908966064e-01 -1.008437722921371460e-01 1.311446726322174072e-01 -2.069390863180160522e-01 -3.436069786548614502e-01 -1.158940196037292480e-01 1.744651645421981812e-01 -3.687061369419097900e-02 -2.124834656715393066e-01 1.018865779042243958e-01 -2.114281803369522095e-02 1.673585325479507446e-01 -1.766157597303390503e-01 -1.170170456171035767e-01 -2.141052782535552979e-01
1.995401382446289062e-01 9.115877747535705566e-02 2.092457115650177002e-01 -3.846677541732788086e-01 -2.410120218992233276e-01 2.440251410007476807e-01 -8.589787036180496216e-02 -2.358603924512863159e-01 4.919565469026565552e-02 -2.408138066530227661e-01 -2.070272117853164673e-01 1.635588146746158600e-02 6.360632367432117462e-03 3.571887034922838211e-03 3.246896201744675636e-03 -6.653638929128646851e-02 9.373049251735210419e-03 -1.307138055562973022e-01 -5.922577474848367274e-05 -3.657225519418716431e-02 3.477834910154342651e-02 -3.131178021430969238e-01 -2.828738689422607422e-01 2.530930042266845703e-01 -8.681094646453857422e-02 -1.818273812532424927e-01 2.964385747909545898e-01 1.378341466188430786e-01 -3.806177154183387756e-02 -6.895424425601959229e-02 2.014400959014892578e-01 1.239217445254325867e-01
2.174242436885833740e-01 1.825196593999862671e-01 1.556188762187957764e-01 -8.778459578752517700e-02 -9.655753523111343384e-02 1.824325323104858398e-01 -1.581249982118606567e-01 9.741090983152389526e-02 5.084068328142166138e-02 -1.060221716761589050e-01 -5.023634433746337891e-02 -8.174403011798858643e-02 -3.248781859874725342e-01 -6.320134550333023071e-02 -1.266297101974487305e-01 -4.171125292778015137e-01 2.278257310390472412e-01 1.605249792337417603e-01 1.082436069846153259e-01 -1.601030863821506500e-02 1.932873949408531189e-02 -4.144332706928253174e-01 1.344845443964004517e-01 -9.606713056564331055e-02 1.174576207995414734e-01 -1.783635914325714111e-01 -6.600147485733032227e-02 -1.696343570947647095e-01 -3.654794394969940186e-02 -1.808460205793380737e-01 2.536950707435607910e-01 1.468663662672042847e-01
1.436367034912109375e-01 1.272558122873306274e-01 2.891550771892070770e-02 5.884229764342308044e-02 8.755926042795181274e-02 1.635261066257953644e-02 -4.608587920665740967e-01 -9.740543365478515625e-02 -1.595389544963836670e-01 -2.092230170965194702e-01 -3.464554846286773682e-01 -4.036559537053108215e-02 -2.489195577800273895e-02 1.902955770492553711e-02 -1.533135622739791870e-01 -1.788427680730819702e-01 7.284525781869888306e-02 -1.271823346614837646e-01 -1.362745463848114014e-01 2.446593791246414185e-01 -8.938216418027877808e-02 -3.056023120880126953e-01 1.816582679748535156e-01 1.646366268396377563e-01 2.463716864585876465e-01 -9.319779463112354279e-03 -6.869989633560180664e-02 1.520702522248029709e-02 -1.127588227391242981e-01 -2.052136957645416260e-01 9.144156426191329956e-02 3.022924363613128662e-01
3.323712348937988281e-01 1.488715708255767822e-01 1.555631607770919800e-01 1.461685821413993835e-02 2.289681285619735718e-01 1.642893850803375244e-01 -2.300013154745101929e-01 -1.499355882406234741e-01 1.080327183008193970e-01 1.401322931051254272e-01 6.134644895792007446e-02 -3.485285863280296326e-02 -7.605276256799697876e-02 4.065058827400207520e-01 2.141844630241394043e-01 6.621959805488586426e-02 9.039048105478286743e-02 1.158847808837890625e-01 1.692434549331665039e-01 7.005400024354457855e-03 -3.360651433467864990e-01 -2.638799250125885010e-01 -6.498863548040390015e-02 1.051704958081245422e-01 -4.561436921358108521e-02 -2.516887485980987549e-01 1.341833025217056274e-01 1.040203943848609924e-01 8.992697298526763916e-02 -1.792192012071609497e-01 -2.107810825109481812e-01 -5.949639528989791870e-02
3.393681049346923828e-01 1.163627654314041138e-01 2.925593256950378418e-01 3.204560652375221252e-02 6.515064090490341187e-02 1.040883958339691162e-01 9.940294921398162842e-02 3.006716072559356689e-02 2.452071569859981537e-02 -2.147392183542251587e-01 -1.894352398812770844e-02 1.776033937931060791e-01 -3.929655626416206360e-02 2.057473361492156982e-01 2.332193031907081604e-02 -8.463680744171142578e-02 -9.913247078657150269e-02 5.201126914471387863e-03 -8.267823606729507446e-03 1.319029927253723145e-01 2.701831748709082603e-03 -2.299783080816268921e-01 4.679359123110771179e-02 1.273102015256881714e-01 4.587480053305625916e-02 2.664138004183769226e-02 2.944467961788177490e-01 4.264382123947143555e-01 3.081349432468414307e-01 -2.160827368497848511e-01 -1.683546900749206543e-01 2.977362275123596191e-01
6.912244856357574463e-02 2.308151684701442719e-02 3.505411446094512939e-01 2.233375608921051025e-01 -1.969385594129562378e-01 -1.456602476537227631e-02 -2.819171547889709473e-02 -9.662833996117115021e-03 1.012846827507019043e-01 -9.574569016695022583e-02 -2.731028497219085693e-01 -1.203341688960790634e-02 -2.885013446211814880e-02 -1.342475861310958862e-01 -1.036594808101654053e-01 -3.370340764522552490e-01 7.640729192644357681e-03 -1.595454514026641846e-01 1.019357144832611084e-02 -6.094522308558225632e-03 -5.259790457785129547e-03 -2.178969383239746094e-01 -5.500186979770660400e-02 -2.104575932025909424e-01 -1.355471927672624588e-02 -3.872362971305847168e-01 1.885833218693733215e-02 1.020512506365776062e-01 2.552546262741088867e-01 -1.688549965620040894e-01 -3.814459145069122314e-01 1.553883999586105347e-01
1.233312711119651794e-01 3.673096299171447754e-01 -6.070150062441825867e-02 9.520708024501800537e-02 -2.195692658424377441e-01 1.442437916994094849e-01 -3.306345641613006592e-01 2.378558218479156494e-01 -1.011398527771234512e-02 -1.705574840307235718e-01 -2.687056958675384521e-01 9.210906177759170532e-02 -2.697128988802433014e-02 1.184610277414321899e-01 8.897950500249862671e-02 -3.356831371784210205e-01 -2.107957005500793457e-02 1.171068176627159119e-01 2.090994566679000854e-01 1.992438584566116333e-01 -8.780027180910110474e-02 -1.534978300333023071e-01 -1.450296193361282349e-01 -4.288544505834579468e-02 8.267043530941009521e-02 -1.064682230353355408e-01 4.534164071083068848e-02 2.799419462680816650e-01 1.903901994228363037e-02 -8.308402448892593384e-02 -2.108990252017974854e-01 -2.343353927135467529e-01
2.268212288618087769e-01 -2.404795289039611816e-01 3.585674762725830078e-01 -3.027730621397495270e-02 -1.776262819766998291e-01 4.770280420780181885e-02 -2.729102037847042084e-02 2.088267356157302856e-02 -1.092248260974884033e-01 -6.379055231809616089e-02 2.375709451735019684e-02 1.267359703779220581e-01 3.235073387622833252e-01 1.444268375635147095e-01 3.242927491664886475e-01 -3.000113368034362793e-01 -1.522032320499420166e-01 -1.526285558938980103e-01 1.649139523506164551e-01 4.945376887917518616e-02 8.806802332401275635e-02 -3.882090449333190918e-01 -6.955872476100921631e-02 -6.316083949059247971e-03 3.080125749111175537e-01 -3.901508077979087830e-02 5.964171141386032104e-03 1.357940677553415298e-02 -1.120715439319610596e-01 -1.279725730419158936e-01 -4.136682301759719849e-02 7.877932488918304443e-02
1.202263459563255310e-01 8.945189416408538818e-02 3.611955642700195312e-01 -2.437646090984344482e-01 2.468562424182891846e-01 -4.675985500216484070e-02 -9.046001732349395752e-02 -8.971632272005081177e-02 5.603653937578201294e-02 -4.485038574784994125e-03 -4.598977416753768921e-02 -1.386512070894241333e-01 -4.991453140974044800e-03 2.121334820985794067e-01 1.078238114714622498e-01 -3.333011865615844727e-01 -1.090007573366165161e-01 -9.776186943054199219e-02 4.597762599587440491e-02 2.892700135707855225e-01 -1.030396744608879089e-01 -2.282206118106842041e-01 -3.243995010852813721e-01 2.871119976043701172e-01 1.826942712068557739e-01 -1.987450420856475830e-01 -1.348702758550643921e-01 1.648152321577072144e-01 5.218436475843191147e-03 1.863727122545242310e-01 -6.831272691488265991e-02 2.835885435342788696e-02
-2.739954926073551178e-02 1.441422402858734131e-01 1.504728347063064575e-01 -1.204486042261123657e-01 -1.857669204473495483e-01 3.042247518897056580e-02 -3.056205511093139648e-01 -2.558969259262084961e-01 -2.219769544899463654e-02 1.496247500181198120e-01 -3.228594362735748291e-01 2.350639849901199341e-01 6.293175369501113892e-02 5.126829445362091064e-02 1.011245399713516235e-01 -1.407262235879898071e-01 1.204743534326553345e-01 3.985900059342384338e-02 1.044309660792350769e-01 1.233489066362380981e-01 6.049705296754837036e-02 -1.871109008789062500e-01 -1.222522333264350891e-01 1.911739856004714966e-01 2.781168222427368164e-01 -3.133733868598937988e-01 -1.330853700637817383e-01 -1.707639247179031372e-01 3.219575583934783936e-01 -2.610183656215667725e-01 2.728348225355148315e-02 2.579105086624622345e-02
1.350680924952030182e-02 2.125355750322341919e-01 3.515102863311767578e-01 2.214412949979305267e-02 -3.516405820846557617e-01 6.299521028995513916e-02 -1.889966279268264771e-01 -3.893114030361175537e-01 -2.199812978506088257e-01 1.567630171775817871e-01 -1.842756271362304688e-01 8.518891036510467529e-02 7.262936234474182129e-02 -3.539175540208816528e-02 1.675469875335693359e-01 -1.096972972154617310e-01 2.290218174457550049e-01 6.455221027135848999e-02 -5.119780823588371277e-02 3.735838457942008972e-02 -6.157778948545455933e-02 -2.436230778694152832e-01 -2.208698540925979614e-02 1.055309474468231201e-01 2.472471296787261963e-01 -2.242852896451950073e-01 -1.618481986224651337e-02 -2.186864465475082397e-01 4.688946157693862915e-02 -2.381241619586944580e-01 -3.195818513631820679e-02 -5.681937094777822495e-03
2.895804643630981445e-01 5.187194794416427612e-03 4.797618091106414795e-02 -1.872797906398773193e-01 -2.152210623025894165e-01 2.373363263905048370e-02 -1.607372760772705078e-01 -2.933298349380493164e-01 1.242053806781768799e-01 1.090675070881843567e-01 -2.286324203014373779e-01 -1.435441896319389343e-02 -6.702257692813873291e-02 9.960251301527023315e-02 1.202996522188186646e-01 -1.312116235494613647e-01 -2.315105050802230835e-01 -1.983392983675003052e-01 -2.062304317951202393e-01 -2.883279509842395782e-02 9.881579130887985229e-02 -4.347024261951446533e-01 -2.095611840486526489e-01 1.459109485149383545e-01 1.809769868850708008e-01 8.944090455770492554e-03 8.498642593622207642e-02 3.075202107429504395e-01 3.838469088077545166e-02 -1.155574917793273926e-01 -1.289429515600204468e-01 -1.666254252195358276e-01
3.118279278278350830e-01 2.206142842769622803e-01 3.633947968482971191e-01 4.268793016672134399e-02 -7.929116836749017239e-04 1.958637386560440063e-01 -6.954421103000640869e-02 -5.611846223473548889e-02 -2.425918728113174438e-01 -1.186988428235054016e-01 -2.899309992790222168e-01 -1.001622378826141357e-01 2.018678002059459686e-02 8.282919973134994507e-02 -1.509068459272384644e-01 -2.316474914550781250e-01 -2.588951885700225830e-01 9.217043966054916382e-02 1.093503013253211975e-01 1.508116126060485840e-01 -3.791061788797378540e-02 -2.924992740154266357e-01 -7.620409876108169556e-02 -1.826455295085906982e-01 3.099599666893482208e-02 1.986766606569290161e-01 2.115397602319717407e-01 -1.172666102647781372e-01 -1.069513484835624695e-01 -1.518192887306213379e-01 2.308649271726608276e-01 5.313032772392034531e-03
1.628788113594055176e-01 6.841360032558441162e-02 1.030875463038682938e-02 -4.030183330178260803e-02 1.616741269826889038e-01 1.365356147289276123e-01 -3.548355400562286377e-01 -1.039267480373382568e-01 6.399988383054733276e-02 -2.498714327812194824e-01 -2.110606431961059570e-02 -1.287314146757125854e-01 -3.418842703104019165e-02 3.429399058222770691e-02 -3.007910773158073425e-02 -3.683900237083435059e-01 1.690920740365982056e-01 7.608725875616073608e-02 -1.910302788019180298e-01 2.797829210758209229e-01 1.618516743183135986e-01 -4.477801918983459473e-01 1.000937670469284058e-01 2.055426687002182007e-01 3.095441311597824097e-02 -3.000229969620704651e-02 -2.002852596342563629e-02 -8.725655823945999146e-02 1.633758693933486938e-01 -1.278847604990005493e-01 -1.003497764468193054e-01 -2.682323157787322998e-01
2.200808525085449219e-01 -1.323300898075103760e-01 2.314894348382949829e-01 2.240422554314136505e-02 -1.361006200313568115e-01 3.096105158329010010e-02 -1.351391077041625977e-01 1.020729616284370422e-01 9.810114279389381409e-03 -4.013656079769134521e-02 5.162327736616134644e-02 -1.985722593963146210e-02 2.224587500095367432e-01 6.219926476478576660e-02 1.079648658633232117e-01 -3.889433443546295166e-01 -1.654261797666549683e-01 -1.876335293054580688e-01 7.377412635833024979e-03 -2.690210938453674316e-02 -5.493464693427085876e-02 -4.099017977714538574e-01 -5.128628388047218323e-02 -3.187311813235282898e-02 1.509882956743240356e-01 3.073318302631378174e-02 3.315627947449684143e-02 2.417210489511489868e-01 2.518288195133209229e-01 -1.956207305192947388e-02 -2.166774123907089233e-01 4.227176010608673096e-01
1.001011803746223450e-01 -2.076409943401813507e-02 2.171065360307693481e-01 -2.959109544754028320e-01 7.404170930385589600e-02 2.459720373153686523e-01 -3.156019151210784912e-01 1.936546266078948975e-01 -1.540410667657852173e-01 -1.174529828131198883e-02 -4.265618920326232910e-01 1.880834437906742096e-02 6.570850033313035965e-03 1.529611349105834961e-01 -6.639094650745391846e-02 -1.511919498443603516e-01 -5.885233357548713684e-02 -3.176955878734588623e-02 1.827741563320159912e-01 -5.204870551824569702e-02 2.567231357097625732e-01 -2.946514189243316650e-01 -1.222796961665153503e-01 -8.604399114847183228e-02 1.406842768192291260e-01 2.833859995007514954e-02 4.009262844920158386e-02 3.092563450336456299e-01 1.977767199277877808e-01 -1.478777378797531128e-01 -1.739010401070117950e-02 -8.842132985591888428e-03
3.908412996679544449e-03 -1.582242250442504883e-01 2.947525382041931152e-01 -2.326495796442031860e-01 -1.528761088848114014e-01 5.757827311754226685e-02 -4.360864758491516113e-01 -2.278759777545928955e-01 -1.582461781799793243e-02 -2.176561504602432251e-01 -1.469393670558929443e-01 -1.650981158018112183e-01 5.190487951040267944e-02 -4.299842938780784607e-02 1.224656999111175537e-01 -1.902329623699188232e-01 1.268534660339355469e-01 4.572320263832807541e-03 -7.255075871944427490e-02 2.271350473165512085e-01 -1.496342867612838745e-01 -1.072000712156295776e-01 -8.524239063262939453e-02 -7.795894145965576172e-02 1.266795396804809570e-01 -2.579073309898376465e-01 1.115906015038490295e-01 -1.776627153158187866e-01 6.928604096174240112e-02 -2.666007578372955322e-01 -2.874256372451782227e-01 -8.771560341119766235e-02
9.831643104553222656e-02 2.887042611837387085e-02 2.376052737236022949e-01 9.483355283737182617e-02 1.855854839086532593e-01 1.536513864994049072e-02 -1.849045157432556152e-01 -7.825512439012527466e-02 -6.241501122713088989e-02 -4.316744804382324219e-01 -1.154871955513954163e-01 6.254447251558303833e-02 -1.371876448392868042e-01 1.957966089248657227e-01 -8.737104386091232300e-02 -2.932220399379730225e-01 2.386726140975952148e-01 -2.646336555480957031e-01 6.591972894966602325e-03 1.718626618385314941e-01 -8.085714280605316162e-02 -3.483456969261169434e-01 1.891879141330718994e-01 -1.788454800844192505e-01 8.567214012145996094e-02 -1.632077097892761230e-01 3.865954652428627014e-02 -2.540208399295806885e-01 -4.046692978590726852e-03 -3.640754893422126770e-02 1.897176951169967651e-01 3.511942550539970398e-02
4.321800470352172852e-01 -1.300508081912994385e-01 -2.197728864848613739e-02 6.992394477128982544e-02 -1.177179440855979919e-01 -1.130793318152427673e-01 -1.290324181318283081e-01 1.698775440454483032e-01 1.263901740312576294e-01 -1.322171241044998169e-01 -1.253829151391983032e-01 5.448251962661743164e-02 2.781182229518890381e-01 2.453173696994781494e-01 -1.576123535633087158e-01 -1.311916708946228027e-01 2.019105106592178345e-02 -9.259002283215522766e-03 -1.733487397432327271e-01 8.998978137969970703e-02 4.689167067408561707e-02 -4.932715594768524170e-01 -2.526735067367553711e-01 -6.721112132072448730e-02 1.083300635218620300e-01 -2.363143563270568848e-01 1.219950243830680847e-01 -1.070892289280891418e-01 1.536151319742202759e-01 -1.107090786099433899e-01 -3.264270350337028503e-02 6.070936471223831177e-02
1.508197784423828125e-01 3.107674419879913330e-01 2.555527985095977783e-01 9.424360905541107059e-05 -6.293261051177978516e-02 2.156817913055419922e-01 -4.480597674846649170e-01 2.181894481182098389e-01 -1.306765526533126831e-02 -6.708776205778121948e-02 -2.709955275058746338e-01 1.064260676503181458e-02 -1.720360070466995239e-01 2.086703330278396606e-01 7.614094763994216919e-02 -1.928409487009048462e-01 -6.178593635559082031e-02 -6.780982762575149536e-02 -1.484368089586496353e-02 8.103726059198379517e-02 -2.381587624549865723e-01 -1.245383080095052719e-02 -1.413642317056655884e-01 -2.269508093595504761e-01 1.980197578668594360e-01 -3.476943448185920715e-02 -7.607507705688476562e-02 6.319372355937957764e-02 -1.747268438339233398e-01 -1.523950695991516113e-01 -2.341505140066146851e-01 -1.408126950263977051e-01
2.358750402927398682e-01 2.366548627614974976e-01 1.363239586353302002e-01 1.000613346695899963e-01 1.863543689250946045e-01 -1.723969541490077972e-02 -3.374948799610137939e-01 -9.934142231941223145e-02 8.737576007843017578e-02 1.039393320679664612e-01 3.409855440258979797e-02 -2.929857932031154633e-02 3.130234032869338989e-02 2.603891491889953613e-01 8.663398027420043945e-02 -5.729424953460693359e-02 -3.100099973380565643e-02 2.695427536964416504e-01 1.091366112232208252e-01 5.207769572734832764e-02 -1.148579716682434082e-01 -3.272320628166198730e-01 -2.128643840551376343e-01 6.781560182571411133e-02 -5.448322277516126633e-03 -4.945209920406341553e-01 6.979879736900329590e-02 1.933234930038452148e-01 1.224008053541183472e-01 -3.736742585897445679e-02 -1.402930170297622681e-01 -1.400977820158004761e-01
3.907916247844696045e-01 1.047414168715476990e-01 1.624559909105300903e-01 3.639454394578933716e-02 1.306659281253814697e-01 1.810122132301330566e-01 -3.033534586429595947e-01 -2.719005644321441650e-01 2.031208947300910950e-02 -1.152262371033430099e-02 1.148533746600151062e-01 7.093529682606458664e-03 2.946948818862438202e-02 2.071059495210647583e-01 6.867522746324539185e-02 -2.375624626874923706e-01 2.611597180366516113e-01 1.837253123521804810e-01 2.753663621842861176e-02 2.806035876274108887e-01 -1.814043521881103516e-01 -2.662913799285888672e-01 -6.646259129047393799e-02 -2.796250209212303162e-02 -1.059062108397483826e-01 -1.905920542776584625e-02 1.049949228763580322e-01 2.274807542562484741e-02 7.042185962200164795e-02 -1.470473557710647583e-01 3.329977989196777344e-01 1.517813652753829956e-01
3.475745916366577148e-01 2.371626645326614380e-01 2.871054410934448242e-01 1.721437722444534302e-01 -7.034729351289570332e-04 2.349311262369155884e-01 2.037836611270904541e-01 -2.600440196692943573e-02 5.007159337401390076e-02 -6.644123047590255737e-02 -6.449735164642333984e-02 1.238331720232963562e-01 1.439126282930374146e-01 2.017002254724502563e-01 -3.483122214674949646e-02 -3.870142400264739990e-01 -1.582108587026596069e-01 1.060926122590899467e-03 1.146947667002677917e-01 -3.779599443078041077e-02 6.940214335918426514e-02 -7.046762108802795410e-02 -1.483877599239349365e-01 2.306121885776519775e-01 1.832815855741500854e-01 -7.005628943443298340e-02 5.243271589279174805e-02 1.597607135772705078e-01 1.633468419313430786e-01 9.392463602125644684e-03 -3.559244871139526367e-01 1.727962344884872437e-01
3.833946585655212402e-01 9.197385050356388092e-03 6.439649313688278198e-02 -2.720336019992828369e-01 -3.170726299285888672e-01 1.932449825108051300e-02 -1.321881562471389771e-01 -6.741388887166976929e-02 2.370173782110214233e-01 1.559133231639862061e-01 -1.408489644527435303e-01 -3.564932942390441895e-02 -2.781724929809570312e-01 2.683884203433990479e-01 6.615117192268371582e-02 -2.571423649787902832e-01 8.312011510133743286e-02 -3.560645580291748047e-01 -1.135430634021759033e-01 1.236062422394752502e-01 -8.210850507020950317e-02 -1.070656031370162964e-01 -1.226527318358421326e-01 1.390191614627838135e-01 -4.468443989753723145e-02 -2.261450737714767456e-01 2.044632332399487495e-03 5.561949685215950012e-02 1.397140473127365112e-01 -1.187049597501754761e-01 1.013985797762870789e-01 -1.256073564291000366e-01
2.290152162313461304e-01 7.409166544675827026e-02 1.278278082609176636e-01 7.764084264636039734e-03 3.357903957366943359e-01 1.728827804327011108e-01 -5.663998126983642578e-01 -4.286375269293785095e-02 -6.723036617040634155e-02 -3.822142630815505981e-02 -5.517170950770378113e-02 3.415583819150924683e-02 3.681633248925209045e-02 -1.059522926807403564e-01 -9.732428006827831268e-03 -1.610485017299652100e-01 1.090393867343664169e-02 9.037278592586517334e-02 -2.538274228572845459e-02 4.915676265954971313e-02 -3.701551631093025208e-02 -3.171610236167907715e-01 2.023041397333145142e-01 9.278663247823715210e-02 2.431078553199768066e-01 -1.116220578551292419e-01 -1.864317432045936584e-02 1.363273411989212036e-01 -2.074694335460662842e-01 -1.744241267442703247e-01 -4.256333410739898682e-02 2.880127429962158203e-01
2.851047813892364502e-01 1.885796785354614258e-01 3.087269365787506104e-01 -4.424848034977912903e-02 -3.398388922214508057e-01 2.043727487325668335e-01 -5.294061824679374695e-02 1.819389499723911285e-02 -1.239721253514289856e-01 -1.596588492393493652e-01 -1.297040134668350220e-01 1.668015867471694946e-02 -2.149453908205032349e-01 1.153344511985778809e-01 -2.801525034010410309e-02 -4.072161018848419189e-01 1.046822369098663330e-01 -2.869864925742149353e-02 2.450747229158878326e-02 2.482751756906509399e-01 6.116544455289840698e-02 -9.724458307027816772e-02 2.588911168277263641e-02 -1.465544104576110840e-01 7.971824705600738525e-02 -2.780149579048156738e-01 1.376713812351226807e-01 -3.054447472095489502e-01 -5.605950206518173218e-02 -2.923312969505786896e-02 1.317948102951049805e-01 1.215805783867835999e-01
2.762468457221984863e-01 9.218801558017730713e-02 2.492682486772537231e-01 1.248733177781105042e-01 4.248275607824325562e-02 -2.666090242564678192e-02 6.360620260238647461e-02 -2.045160681009292603e-01 -2.538988292217254639e-01 -2.790348827838897705e-01 -2.463744282722473145e-01 -9.562031179666519165e-02 -4.711898043751716614e-02 -1.070339456200599670e-01 -1.680461168289184570e-01 -4.023357629776000977e-01 6.500393152236938477e-02 1.896354253403842449e-03 6.451471149921417236e-02 1.126962006092071533e-01 1.454222947359085083e-01 -3.761179745197296143e-01 9.640722721815109253e-02 -3.723682835698127747e-02 -2.261154539883136749e-02 -1.289697140455245972e-01 2.833412289619445801e-01 -1.369674801826477051e-01 -6.421969830989837646e-02 -4.825289174914360046e-02 6.297678500413894653e-02 2.283066809177398682e-01
3.045580387115478516e-01 1.869620829820632935e-01 1.561887711286544800e-01 6.152561679482460022e-02 3.000155650079250336e-02 4.698543250560760498e-02 3.579101059585809708e-03 -2.343530068174004555e-03 -7.857798784971237183e-02 -3.028049170970916748e-01 -2.700459659099578857e-01 4.076611250638961792e-02 -2.147897332906723022e-02 3.529648780822753906e-01 -5.006756633520126343e-03 -4.358902573585510254e-01 -1.889333724975585938e-01 -1.246740147471427917e-01 1.602549850940704346e-02 -4.689313843846321106e-02 2.521349191665649414e-01 -2.810044214129447937e-02 -1.387118250131607056e-01 -1.327766180038452148e-01 1.039585918188095093e-01 -2.724738121032714844e-01 -3.210556507110595703e-02 1.118277013301849365e-01 -3.046748787164688110e-02 -1.241664066910743713e-01 1.490757167339324951e-01 -2.477461695671081543e-01
1.724339872598648071e-01 2.520475983619689941e-01 2.900194227695465088e-01 2.174306809902191162e-01 -2.559454739093780518e-01 3.935955464839935303e-02 -2.806846499443054199e-01 3.257162496447563171e-02 2.205442264676094055e-02 1.900922507047653198e-01 -2.313586920499801636e-01 -4.702488705515861511e-02 2.042972892522811890e-01 8.827342092990875244e-02 1.999930888414382935e-01 -9.062782675027847290e-02 -1.396275460720062256e-01 -2.409414350986480713e-01 -2.175810933113098145e-02 1.567520350217819214e-01 -1.178605332970619202e-01 -3.547658622264862061e-01 1.269542276859283447e-01 1.395507156848907471e-01 1.194938346743583679e-01 1.618648134171962738e-02 1.722764819860458374e-01 2.906527817249298096e-01 1.817006245255470276e-02 -2.809710055589675903e-02 -2.936444245278835297e-02 1.724334508180618286e-01
9.659484773874282837e-02 -2.301764860749244690e-02 4.839906692504882812e-01 1.667286455631256104e-01 -3.897323459386825562e-02 8.059871941804885864e-02 1.418707519769668579e-02 -2.325932495296001434e-02 -6.029106304049491882e-02 -1.632155328989028931e-01 -2.144400477409362793e-01 2.190626412630081177e-01 -9.783674776554107666e-02 1.424415409564971924e-01 2.754101715981960297e-02 -3.795583546161651611e-01 -1.934234201908111572e-01 -4.749871417880058289e-02 -1.476426273584365845e-01 7.056681066751480103e-02 9.034251421689987183e-02 -2.043038308620452881e-01 1.475930064916610718e-01 2.368820011615753174e-01 6.934674084186553955e-02 -2.780956402420997620e-02 1.944692805409431458e-02 3.530534505844116211e-01 1.090108007192611694e-01 -1.520285904407501221e-01 -2.460807561874389648e-01 -6.767151062376797199e-04
4.004015624523162842e-01 -2.549436502158641815e-02 1.282273381948471069e-01 -3.863442838191986084e-01 -2.404954880475997925e-01 1.172437444329261780e-01 -1.877934336662292480e-01 -2.281153351068496704e-01 1.347936540842056274e-01 8.535803854465484619e-02 -1.999997794628143311e-01 -8.298766799271106720e-03 -4.658213257789611816e-02 2.040792070329189301e-02 9.915901720523834229e-02 -5.114270374178886414e-02 -2.084762006998062134e-01 -1.609646081924438477e-01 -8.880043774843215942e-02 2.806159667670726776e-03 -3.213638067245483398e-01 -3.625822365283966064e-01 -8.286556601524353027e-02 1.905338466167449951e-01 1.034098789095878601e-01 1.033105850219726562e-01 6.731257587671279907e-02 -6.497553735971450806e-02 2.101814746856689453e-02 -2.173187285661697388e-01 -2.439025416970252991e-02 -1.787867769598960876e-02
3.773285150527954102e-01 2.784857451915740967e-01 2.710947096347808838e-01 -6.059499084949493408e-02 -2.373614609241485596e-01 5.316083133220672607e-02 -3.250875771045684814e-01 -8.148238062858581543e-02 -1.044128388166427612e-01 1.196331065148115158e-02 -1.263493597507476807e-01 -9.189661592245101929e-02 1.748832613229751587e-01 -5.232298374176025391e-02 1.191377788782119751e-01 -8.510508388280868530e-02 1.066000908613204956e-01 -4.192976653575897217e-01 6.013612262904644012e-03 7.349693682044744492e-03 7.200037688016891479e-02 -1.133321523666381836e-01 -2.376849502325057983e-01 4.176434502005577087e-02 8.755529671907424927e-02 -1.198679879307746887e-01 2.775433361530303955e-01 6.606201059184968472e-04 -1.623791903257369995e-01 -5.975872278213500977e-02 -8.611077815294265747e-02 2.031129300594329834e-01
4.164467155933380127e-01 2.040723860263824463e-01 1.052763834595680237e-01 -3.164782822132110596e-01 -9.452106058597564697e-02 1.771041750907897949e-01 -1.542843431234359741e-01 -2.214630693197250366e-01 4.790613055229187012e-02 -1.669274717569351196e-01 -2.654668688774108887e-01 -1.432785987854003906e-01 -1.939270459115505219e-02 -2.007974311709403992e-02 7.368476688861846924e-02 1.084170415997505188e-01 -2.114413976669311523e-01 -7.129333913326263428e-02 -8.700201660394668579e-02 3.029662743210792542e-02 -9.258195012807846069e-02 -3.920708894729614258e-01 -1.875833719968795776e-01 1.916459798812866211e-01 1.446936093270778656e-02 -7.618089148309081793e-05 8.022285997867584229e-02 2.533044517040252686e-01 3.385029360651969910e-02 -1.780909150838851929e-01 1.421099752187728882e-01 7.114343345165252686e-02
2.063986063003540039e-01 4.219219386577606201e-01 3.641315400600433350e-01 -2.027862221002578735e-01 2.525416202843189240e-02 -1.639651060104370117e-01 -6.660310551524162292e-03 -1.369612812995910645e-01 -1.706576943397521973e-01 1.095287799835205078e-01 -6.656831502914428711e-02 -1.156194284558296204e-01 2.454141378402709961e-01 9.928930550813674927e-02 -1.368601620197296143e-01 -3.586789071559906006e-01 -2.202549576759338379e-02 7.746329158544540405e-02 1.557137072086334229e-01 -7.610933482646942139e-02 -1.986548304557800293e-01 -1.716969758272171021e-01 -9.372031688690185547e-02 4.090104252099990845e-02 -6.456783413887023926e-02 -2.956310510635375977e-01 -1.413306295871734619e-01 5.608968809247016907e-02 1.885428875684738159e-01 -1.188758462667465210e-01 -1.643198542296886444e-02 4.891681298613548279e-02
2.102046273648738861e-02 -7.387744635343551636e-02 3.200727105140686035e-01 -5.806036666035652161e-02 6.971790641546249390e-02 3.069052696228027344e-01 -2.316633909940719604e-01 -8.393172919750213623e-02 -1.193724200129508972e-01 -3.167649731040000916e-02 -3.523537218570709229e-01 4.051291942596435547e-02 -1.044653505086898804e-01 1.351116895675659180e-01 -3.192914426326751709e-01 -5.050504207611083984e-02 1.034885719418525696e-01 -1.026908457279205322e-01 -1.564481109380722046e-01 1.887320727109909058e-01 -7.163222134113311768e-02 -3.502001464366912842e-01 -1.359128952026367188e-01 4.017825424671173096e-02 7.833915948867797852e-02 1.689167506992816925e-02 1.143855601549148560e-01 1.437207907438278198e-01 1.943757236003875732e-01 -2.471660673618316650e-01 1.388098746538162231e-01 -2.574741244316101074e-01
1.011335626244544983e-01 1.441832929849624634e-01 4.123862460255622864e-02 1.431812345981597900e-01 -1.728706061840057373e-01 2.221823483705520630e-01 -2.422794848680496216e-01 -2.479492686688899994e-02 -2.189821749925613403e-01 1.562802866101264954e-02 1.985059864819049835e-02 2.288521975278854370e-01 -1.331056803464889526e-01 2.752210199832916260e-01 -1.929535297676920891e-03 -1.679569631814956665e-01 8.268631994724273682e-02 -1.923426538705825806e-01 4.429405927658081055e-02 2.090951800346374512e-01 9.052030742168426514e-02 -4.016482532024383545e-01 -2.108533233404159546e-01 -1.759084016084671021e-01 -2.779763042926788330e-01 -4.544571414589881897e-02 2.089552879333496094e-01 2.305989861488342285e-01 1.098756939172744751e-01 -1.645059585571289062e-01 -1.244904547929763794e-01 -1.426034420728683472e-01
1.956686004996299744e-02 1.686910390853881836e-01 9.742005169391632080e-02 1.106185689568519592e-01 7.017487287521362305e-02 2.151958197355270386e-01 -2.921311557292938232e-01 1.040298864245414734e-02 -2.683382332324981689e-01 7.433672994375228882e-02 -2.265334129333496094e-02 3.365451097488403320e-01 -1.283930391073226929e-01 3.262288495898246765e-02 6.693197786808013916e-02 -1.648132801055908203e-01 3.597477450966835022e-02 7.341495156288146973e-02 -1.591169834136962891e-01 2.573126554489135742e-02 -1.723380237817764282e-01 -4.652480781078338623e-01 -1.031942106783390045e-02 -1.881504952907562256e-01 -2.739502787590026855e-01 -2.122442126274108887e-01 1.645568013191223145e-01 1.889490038156509399e-01 5.234424024820327759e-02 -2.388084530830383301e-01 -9.827834367752075195e-02 -7.495891302824020386e-02
1.530508846044540405e-01 1.316093560308218002e-02 2.025130540132522583e-01 -4.782213643193244934e-02 -4.830029793083667755e-03 4.871884360909461975e-02 -1.712857931852340698e-02 -3.239129185676574707e-01 7.902639359235763550e-02 -3.426823765039443970e-02 -2.762789130210876465e-01 -1.944991201162338257e-01 -3.278419971466064453e-01 1.737639904022216797e-01 -5.410743877291679382e-02 5.996581539511680603e-02 -8.901081979274749756e-02 -2.190593481063842773e-01 -5.261628702282905579e-02 1.104842647910118103e-01 -5.987876560539007187e-03 -5.517656803131103516e-01 -1.087746024131774902e-01 1.794566214084625244e-01 1.538393795490264893e-01 1.059545502066612244e-01 1.332583576440811157e-01 2.358566075563430786e-01 6.696148961782455444e-02 -1.410592794418334961e-01 2.896814234554767609e-02 -8.254623413085937500e-02
1.204000338912010193e-01 3.787608817219734192e-02 1.714699715375900269e-01 1.986976945772767067e-03 9.265063703060150146e-02 2.164239734411239624e-01 -2.378364503383636475e-01 9.665948897600173950e-02 9.090554714202880859e-02 -2.801762148737907410e-02 -5.375721454620361328e-01 9.357294440269470215e-02 -8.496290445327758789e-02 1.260621249675750732e-01 1.561713404953479767e-02 -2.031354159116744995e-01 -1.133731976151466370e-01 -6.555186212062835693e-02 2.320535629987716675e-01 -4.880379885435104370e-02 3.282560408115386963e-01 -2.061678767204284668e-01 -1.435563713312149048e-01 1.955829560756683350e-02 9.139159321784973145e-02 -2.117093466222286224e-02 2.166203111410140991e-01 2.823448777198791504e-01 2.033438235521316528e-01 -1.948819011449813843e-01 -4.961315914988517761e-02 -7.858750410377979279e-03
2.251117378473281860e-01 -8.449875563383102417e-02 2.745915651321411133e-01 -1.232082620263099670e-01 -2.456703931093215942e-01 1.255137659609317780e-02 -4.789988994598388672e-01 -1.098406091332435608e-01 2.235706299543380737e-01 -9.794116765260696411e-02 -1.300063431262969971e-01 1.023237332701683044e-01 1.182411015033721924e-01 1.642921715974807739e-01 -9.971752762794494629e-02 -2.685687839984893799e-01 -1.915187835693359375e-01 -1.013054326176643372e-01 -8.847024291753768921e-02 2.552416361868381500e-02 9.907873719930648804e-02 -1.920165121555328369e-01 -1.140352860093116760e-01 4.916693642735481262e-02 -1.478341072797775269e-01 1.344794873148202896e-02 1.405961215496063232e-01 8.996196836233139038e-02 3.252825140953063965e-01 -1.838644742965698242e-01 1.357516348361968994e-01 -1.188488304615020752e-01
1.780004948377609253e-01 -1.735903024673461914e-01 2.241276651620864868e-01 2.355823367834091187e-01 -2.691676141694188118e-03 8.867447823286056519e-02 -1.061646714806556702e-01 -1.038181483745574951e-01 -1.008467003703117371e-01 -1.864284873008728027e-01 -2.905402481555938721e-01 -1.979146897792816162e-01 2.868866547942161560e-02 -1.150404661893844604e-01 -5.656311288475990295e-02 -3.661302924156188965e-01 1.254775226116180420e-01 -1.918408721685409546e-01 2.394793331623077393e-01 -1.775435507297515869e-01 4.864122020080685616e-04 -2.990715503692626953e-01 1.566958129405975342e-01 -5.383544787764549255e-02 3.219987154006958008e-01 -1.886487938463687897e-02 1.056985780596733093e-01 1.882942616939544678e-01 -1.225505843758583069e-01 -1.257311105728149414e-01 -1.811063289642333984e-01 -1.005239412188529968e-01
2.812057733535766602e-01 2.656638920307159424e-01 1.241735517978668213e-01 -1.893308162689208984e-01 2.467243671417236328e-01 1.840435564517974854e-01 -1.974132061004638672e-01 -2.474281787872314453e-01 1.685338653624057770e-02 -2.196516543626785278e-01 -4.595742747187614441e-02 1.521605700254440308e-01 5.631408095359802246e-02 -2.536278963088989258e-01 3.896779194474220276e-02 -3.169298768043518066e-01 -4.385577887296676636e-02 -6.991297006607055664e-02 -2.659876644611358643e-01 -1.206103190779685974e-01 -2.876797690987586975e-02 -2.401489168405532837e-01 2.438717335462570190e-01 -7.703581452369689941e-02 1.113412529230117798e-01 -2.496661096811294556e-01 1.166219785809516907e-01 -1.530293822288513184e-01 3.159250319004058838e-02 -1.485616415739059448e-01 -6.374929100275039673e-02 7.739547640085220337e-02
1.874763518571853638e-01 1.197067182511091232e-02 1.565797179937362671e-01 -6.333605200052261353e-02 8.453515358269214630e-03 1.932721287012100220e-01 -2.776866853237152100e-01 -9.475097060203552246e-02 -1.666791588068008423e-01 -4.283361136913299561e-02 -2.533901333808898926e-01 4.777513816952705383e-02 -3.510478734970092773e-01 2.177523076534271240e-01 -8.288282901048660278e-02 -3.545441031455993652e-01 -2.434300817549228668e-02 1.249034702777862549e-01 5.022582039237022400e-02 2.540681362152099609e-01 5.705403536558151245e-02 -1.723922491073608398e-01 -1.854564696550369263e-01 -2.766337394714355469e-01 -7.948683202266693115e-02 -3.003639280796051025e-01 -2.810712344944477081e-02 -2.158881872892379761e-01 -7.734003663063049316e-02 -1.365775465965270996e-01 5.081501975655555725e-02 1.225856244564056396e-01
1.732111871242523193e-01 5.765579640865325928e-02 2.033846676349639893e-01 1.493248045444488525e-01 -4.519918933510780334e-02 2.237900495529174805e-01 5.495230853557586670e-02 6.064248457551002502e-02 5.396518856287002563e-02 -3.915007710456848145e-01 -6.185230240225791931e-02 5.428370833396911621e-02 -8.706413209438323975e-03 2.395413070917129517e-01 -1.753426641225814819e-01 -3.692193925380706787e-01 -6.933634728193283081e-02 5.891150608658790588e-02 9.691219776868820190e-02 -4.432386904954910278e-02 4.917393904179334641e-03 -1.276776343584060669e-01 5.585356429219245911e-02 1.208590269088745117e-01 2.205267399549484253e-01 -3.181039690971374512e-01 -2.021147869527339935e-02 2.781229317188262939e-01 8.078590035438537598e-02 -9.492062032222747803e-02 -1.762820333242416382e-01 3.589223325252532959e-01
1.584506481885910034e-01 1.381000429391860962e-01 3.911366760730743408e-01 1.504028290510177612e-01 -1.179456412792205811e-01 1.746462583541870117e-01 1.424702703952789307e-01 -3.430562466382980347e-02 1.739883422851562500e-01 -1.696919351816177368e-01 2.145701646804809570e-02 2.016741782426834106e-01 1.790520250797271729e-01 9.940558671951293945e-02 1.239905282855033875e-01 -4.014327526092529297e-01 1.064854040741920471e-01 -7.090859115123748779e-02 1.487687379121780396e-01 4.606486111879348755e-02 1.388997137546539307e-01 -9.221641719341278076e-02 -3.731789812445640564e-02 2.525414824485778809e-01 1.952706091105937958e-02 -1.684951931238174438e-01 2.927943766117095947e-01 7.514401525259017944e-02 8.900700509548187256e-02 -2.312013059854507446e-01 -2.794449329376220703e-01 4.961480945348739624e-02
2.291202098131179810e-01 3.836745023727416992e-02 3.557784557342529297e-01 4.560601338744163513e-02 6.449361890554428101e-02 2.777286171913146973e-01 4.228103160858154297e-02 -6.671986728906631470e-02 3.262371174059808254e-04 -3.250548541545867920e-01 1.397554646246135235e-03 6.579270120710134506e-03 1.240505054593086243e-01 2.672170400619506836e-01 1.659373641014099121e-01 -5.676231533288955688e-02 -2.033827602863311768e-01 1.783013902604579926e-02 1.792449206113815308e-01 1.550385728478431702e-02 -7.983528822660446167e-02 -2.875604033470153809e-01 1.671340167522430420e-01 2.770599722862243652e-01 7.671544700860977173e-02 -2.534222230315208435e-02 7.526935636997222900e-02 1.353706121444702148e-01 1.037163808941841125e-01 -1.966333538293838501e-01 -3.976419270038604736e-01 -2.672163955867290497e-02
3.541931807994842529e-01 -1.773573160171508789e-01 2.032411545515060425e-01 -4.428031146526336670e-01 -4.491350147873163223e-03 6.990125030279159546e-02 -3.124630451202392578e-01 -1.132251098752021790e-01 2.563181519508361816e-02 3.193902224302291870e-02 -1.601508706808090210e-01 3.926393017172813416e-02 2.849152125418186188e-02 -1.069675944745540619e-02 -4.207628220319747925e-02 -2.500570714473724365e-01 1.827237457036972046e-01 -1.568902432918548584e-01 2.420985400676727295e-01 3.283685743808746338e-01 -1.985187269747257233e-02 -1.540218293666839600e-01 -1.559738963842391968e-01 1.641361266374588013e-01 2.923920191824436188e-02 -8.339572697877883911e-02 6.411401927471160889e-02 -1.833825111389160156e-01 -1.914510428905487061e-01 -8.982127159833908081e-02 5.595123395323753357e-02 -5.505953356623649597e-02
3.640326261520385742e-01 1.428794562816619873e-01 -5.646733567118644714e-02 -2.942452728748321533e-01 -2.590713202953338623e-01 1.229211613535881042e-01 -2.156914323568344116e-01 -2.967231571674346924e-01 1.934280432760715485e-02 -6.976801902055740356e-02 -1.423332095146179199e-01 1.485197059810161591e-02 -1.433857828378677368e-01 1.469393223524093628e-01 2.234386652708053589e-01 -3.965728357434272766e-02 -1.278064250946044922e-01 -5.901971459388732910e-02 -2.583808004856109619e-01 1.683030128479003906e-01 -2.671299315989017487e-02 -3.536055982112884521e-01 -8.900499343872070312e-02 1.579358577728271484e-01 2.889129519462585449e-02 -3.819220885634422302e-02 9.933112189173698425e-03 2.687420547008514404e-01 1.555725187063217163e-01 -1.954466849565505981e-01 1.017585992813110352e-01 1.552138477563858032e-02
1.964496523141860962e-01 3.933919668197631836e-01 1.807670444250106812e-01 2.241045236587524414e-02 1.045515760779380798e-01 6.495705991983413696e-02 -2.983815670013427734e-01 -1.131312698125839233e-01 -3.465782403945922852e-01 -5.005187168717384338e-02 -8.571778424084186554e-03 -1.469598263502120972e-01 1.943155229091644287e-01 1.639118939638137817e-01 -1.341185569763183594e-01 -2.592497766017913818e-01 5.829602107405662537e-02 8.309187740087509155e-02 2.294256389141082764e-01 1.405241247266530991e-02 -2.023476064205169678e-01 4.465498961508274078e-03 -2.238808423280715942e-01 1.511827763170003891e-02 9.201623499393463135e-02 -1.901933848857879639e-01 1.176757812500000000e-01 3.169050514698028564e-01 1.695514917373657227e-01 2.834912762045860291e-02 -1.356122791767120361e-01 -3.261117637157440186e-02
-4.802750796079635620e-02 -1.090365052223205566e-01 2.544987201690673828e-01 -7.617518305778503418e-02 5.951117351651191711e-02 -2.678628638386726379e-02 3.194644674658775330e-02 -1.160537227988243103e-01 -6.270921230316162109e-02 -2.117026448249816895e-01 -7.193838804960250854e-02 2.770734131336212158e-01 -1.507909446954727173e-01 -2.157633379101753235e-02 -1.141549199819564819e-01 -4.022335112094879150e-01 -1.620779037475585938e-01 -1.513846516609191895e-01 -2.206818908452987671e-01 -9.262789040803909302e-02 1.615682430565357208e-02 -5.262389183044433594e-01 1.508359238505363464e-02 -2.377306483685970306e-02 -7.653148472309112549e-02 -1.533192992210388184e-01 1.833796501159667969e-01 1.120470985770225525e-01 1.864019930362701416e-01 2.287118323147296906e-02 -1.252013891935348511e-01 -2.383769154548645020e-01
2.155540585517883301e-01 1.099751368165016174e-01 1.589962840080261230e-01 1.533835977315902710e-01 -1.846568658947944641e-02 1.786660403013229370e-02 -3.979653418064117432e-01 1.387243121862411499e-01 -1.679096966981887817e-01 -9.557121247053146362e-02 -1.544313877820968628e-01 -1.055962219834327698e-01 4.820914566516876221e-02 1.512974053621292114e-01 2.674712538719177246e-01 -3.173794448375701904e-01 -8.953457325696945190e-02 -2.678067386150360107e-01 8.347302675247192383e-02 2.694610953330993652e-01 -1.099998597055673599e-02 -3.118301033973693848e-01 1.548523902893066406e-01 2.818317413330078125e-01 -3.136433288455009460e-02 -8.980821073055267334e-02 4.187753796577453613e-02 -2.151899226009845734e-02 9.820307046175003052e-02 9.454850852489471436e-02 1.760268658399581909e-01 1.537067145109176636e-01
1.992896497249603271e-01 1.160046309232711792e-01 2.374874800443649292e-01 -1.991731077432632446e-01 1.627723276615142822e-01 1.504216343164443970e-01 -9.282439202070236206e-02 -2.331754565238952637e-02 -9.772326797246932983e-02 -2.838657498359680176e-01 3.870736062526702881e-02 4.227027669548988342e-02 2.136991769075393677e-01 3.033232688903808594e-02 -4.535787925124168396e-02 -3.172686994075775146e-01 -1.512085553258657455e-02 -8.933849632740020752e-02 -3.714663684368133545e-01 8.806034177541732788e-02 1.752665489912033081e-01 -4.701443016529083252e-01 -1.632248759269714355e-01 2.448111027479171753e-01 1.168768703937530518e-01 6.321496516466140747e-02 2.239375188946723938e-02 1.255004107952117920e-01 6.440695375204086304e-02 -3.159360215067863464e-02 -4.893956705927848816e-02 -1.265921294689178467e-01
4.072875678539276123e-01 1.803779602050781250e-01 1.185469254851341248e-01 -1.160598322749137878e-01 -3.431728482246398926e-01 6.466238200664520264e-02 -3.189940378069877625e-02 -1.573444455862045288e-01 1.458647847175598145e-01 3.552159667015075684e-02 -2.121806740760803223e-01 3.052347153425216675e-02 -3.038384020328521729e-01 1.848369836807250977e-01 9.856027550995349884e-03 -4.023109003901481628e-02 1.644006669521331787e-01 -2.328654974699020386e-01 -3.940675407648086548e-02 1.076366528868675232e-01 -2.219135612249374390e-01 -3.580876886844635010e-01 -1.892982870340347290e-01 2.130318135023117065e-01 -8.762706816196441650e-02 -1.091233566403388977e-01 9.722331166267395020e-02 9.486225247383117676e-02 1.280527561902999878e-01 -6.427593529224395752e-02 -1.041380539536476135e-01 -8.457235991954803467e-02
1.162729039788246155e-01 3.343903124332427979e-01 2.404266893863677979e-01 -1.127211004495620728e-01 -3.755263090133666992e-01 5.609184037894010544e-03 -1.306052058935165405e-01 -1.847546845674514771e-01 -1.459050178527832031e-01 -2.729672193527221680e-01 -2.854469418525695801e-01 1.377206593751907349e-01 -4.154265858232975006e-03 5.421965941786766052e-02 -6.380333006381988525e-02 -3.200024366378784180e-01 1.026526242494583130e-01 -2.157979086041450500e-02 -9.341434389352798462e-02 -1.046280339360237122e-01 -1.070047244429588318e-01 -1.500974893569946289e-01 1.092728227376937866e-01 -1.779605597257614136e-01 2.878367304801940918e-01 1.428487151861190796e-01 -3.380036354064941406e-02 1.446314603090286255e-01 9.029676020145416260e-02 -3.274022042751312256e-02 1.209760829806327820e-02 2.515529990196228027e-01
3.930461406707763672e-01 8.179544657468795776e-02 3.480421304702758789e-01 1.705261170864105225e-01 -1.773127615451812744e-01 3.398465216159820557e-01 -7.456454914063215256e-03 -1.318700909614562988e-01 -1.456797271966934204e-01 -1.230320557951927185e-01 -2.099570780992507935e-01 5.494587495923042297e-02 -4.179754108190536499e-02 -2.041240409016609192e-02 -7.618629187345504761e-02 -3.585152029991149902e-01 -1.172119379043579102e-01 1.456098258495330811e-02 -1.747952401638031006e-01 8.723829686641693115e-02 -2.190094813704490662e-02 -2.460768520832061768e-01 -9.582294523715972900e-02 -1.626600623130798340e-01 -2.035161405801773071e-01 -8.269780129194259644e-02 1.682083159685134888e-01 -1.598482429981231689e-01 9.216053038835525513e-02 -3.163140732795000076e-03 1.037163883447647095e-01 1.847073584794998169e-01
1.512403190135955811e-01 7.020037621259689331e-02 4.621557593345642090e-01 5.989026650786399841e-02 2.403386831283569336e-01 -2.703183889389038086e-02 -1.158812344074249268e-01 -3.082486391067504883e-01 -4.432694613933563232e-02 -5.776261538267135620e-02 -2.925745546817779541e-01 -2.378364652395248413e-02 -7.762131839990615845e-02 -3.045943379402160645e-01 -6.658920645713806152e-02 -3.307997286319732666e-01 4.896244034171104431e-02 3.929472342133522034e-02 -1.445035040378570557e-01 -2.599612809717655182e-03 4.346309974789619446e-02 -2.161079049110412598e-01 -7.589630782604217529e-02 8.905045688152313232e-02 2.563541531562805176e-01 -1.104253306984901428e-01 -1.426366567611694336e-01 2.288647294044494629e-01 1.723948419094085693e-01 -6.076287105679512024e-02 -2.290542796254158020e-02 -1.107633337378501892e-01
1.423464715480804443e-01 9.406839311122894287e-02 3.030098974704742432e-01 -5.636435002088546753e-02 6.273257732391357422e-02 2.796512842178344727e-02 1.674296259880065918e-01 -1.378860324621200562e-01 4.360784962773323059e-02 -2.404891550540924072e-01 -5.244920030236244202e-02 6.007288768887519836e-02 3.919659182429313660e-02 1.923889815807342529e-01 -6.462018191814422607e-02 -4.190337061882019043e-01 6.618436425924301147e-02 -1.574423164129257202e-01 -7.349476218223571777e-02 -6.563610583543777466e-02 -2.258569560945034027e-02 -3.814793527126312256e-01 -2.007506489753723145e-01 4.047349095344543457e-01 -5.898628011345863342e-02 -1.333330422639846802e-01 8.869584649801254272e-02 6.397282332181930542e-02 9.976762533187866211e-02 2.332088649272918701e-01 -2.216513901948928833e-01 -6.333214044570922852e-02
2.249135673046112061e-01 -3.408772349357604980e-01 2.632483541965484619e-01 3.742872178554534912e-02 -1.166290789842605591e-01 5.708241090178489685e-02 -1.719748675823211670e-01 -3.700456023216247559e-02 4.618264362215995789e-02 -1.347395479679107666e-01 -1.854434423148632050e-02 -1.018451452255249023e-01 1.646904051303863525e-01 1.160267591476440430e-01 1.560467928647994995e-01 -3.943055272102355957e-01 -1.633755266666412354e-01 -2.093549072742462158e-01 9.787726402282714844e-02 -1.983723640441894531e-01 5.108902230858802795e-02 -3.892256915569305420e-01 9.440572559833526611e-02 8.991103619337081909e-02 2.207978367805480957e-01 6.327327340841293335e-02 3.296556174755096436e-01 1.004720181226730347e-01 2.010831842198967934e-03 -5.163439083844423294e-03 -3.176475688815116882e-02 1.327272597700357437e-02
3.611070811748504639e-01 1.225027740001678467e-01 2.541562020778656006e-01 -1.234957296401262283e-02 -1.736365407705307007e-01 8.663758635520935059e-02 -3.354738652706146240e-01 -3.049772791564464569e-02 -2.469239234924316406e-01 1.181891262531280518e-01 -1.163038387894630432e-01 -1.407617982476949692e-02 1.653360724449157715e-01 -1.243093684315681458e-01 -7.471680641174316406e-02 -1.541975885629653931e-01 2.234710603952407837e-01 -2.737561762332916260e-01 -7.925931364297866821e-02 7.393214851617813110e-02 1.353856455534696579e-02 -1.843891292810440063e-01 -3.337271809577941895e-01 6.601437181234359741e-02 2.376820743083953857e-01 -2.811352610588073730e-01 5.100097041577100754e-03 1.175290048122406006e-01 -1.257853806018829346e-01 1.051222905516624451e-01 -8.596368879079818726e-02 8.791853487491607666e-02
9.827344119548797607e-02 1.308811008930206299e-01 1.056481711566448212e-02 -1.893967986106872559e-01 -2.706767320632934570e-01 4.155042581260204315e-03 1.721917279064655304e-02 -9.151790291070938110e-02 -1.340199559926986694e-01 -6.104093790054321289e-02 -2.348724901676177979e-01 2.613255083560943604e-01 1.268376857042312622e-01 -6.103126332163810730e-02 -1.925505250692367554e-01 -2.385905236005783081e-01 1.257914900779724121e-01 -7.108436524868011475e-02 3.579333722591400146e-01 -2.821014821529388428e-01 -6.701349467039108276e-02 -3.872772455215454102e-01 5.238119512796401978e-02 1.837586052715778351e-02 1.968822777271270752e-01 -1.462674140930175781e-01 1.305963844060897827e-01 -1.148478612303733826e-01 2.250547707080841064e-01 -1.948974877595901489e-01 -8.484876155853271484e-02 -1.547613143920898438e-01
2.399856150150299072e-01 9.478971362113952637e-02 2.731570899486541748e-01 2.579940259456634521e-01 -1.693963110446929932e-01 -9.577192366123199463e-03 -7.899406552314758301e-02 6.879930198192596436e-02 -7.617978751659393311e-02 1.056004501879215240e-02 -2.179862409830093384e-01 8.156213909387588501e-02 1.743781864643096924e-01 9.237187355756759644e-02 -2.816179208457469940e-02 -2.558583021163940430e-01 1.476869136095046997e-01 -2.132091969251632690e-01 4.406468942761421204e-02 -5.955122783780097961e-02 -1.714972257614135742e-01 -1.959925591945648193e-01 1.209218427538871765e-01 -5.449187383055686951e-02 6.288981437683105469e-02 -4.512226954102516174e-02 -3.994464129209518433e-02 5.212073922157287598e-01 1.920516341924667358e-01 -3.297171592712402344e-01 6.442451477050781250e-02 -6.219159346073865891e-03
-3.976690769195556641e-02 1.501294970512390137e-01 1.471382826566696167e-01 1.163401082158088684e-01 -3.759564831852912903e-02 2.763302326202392578e-01 -3.669184446334838867e-01 -8.644959330558776855e-02 -2.030202448368072510e-01 -2.593343853950500488e-01 1.337892282754182816e-02 2.596994042396545410e-01 -2.028610557317733765e-02 1.798168420791625977e-01 3.741933405399322510e-02 -1.028448119759559631e-01 -1.582783646881580353e-02 -1.072851493954658508e-01 -9.506667405366897583e-02 9.215431287884712219e-03 -1.826746761798858643e-01 -3.870605528354644775e-01 -3.617367520928382874e-02 -1.276961863040924072e-01 -2.626478374004364014e-01 -8.086487650871276855e-02 2.427802681922912598e-01 2.141646593809127808e-01 1.020084768533706665e-01 -1.285591125488281250e-01 -1.490369290113449097e-01 -2.210034281015396118e-01
1.646941155195236206e-01 1.958214640617370605e-01 1.510736942291259766e-01 2.189082279801368713e-02 2.481640577316284180e-01 -1.286042332649230957e-01 -3.016478717327117920e-01 -1.664392352104187012e-01 6.002692505717277527e-02 1.859074831008911133e-01 5.392743274569511414e-02 1.040428578853607178e-01 -5.397422239184379578e-02 3.323954343795776367e-01 8.846767246723175049e-02 -2.285012751817703247e-01 6.912658363580703735e-02 2.769253030419349670e-02 2.642423510551452637e-01 -9.667287766933441162e-02 -3.291370868682861328e-01 -1.369361728429794312e-01 -1.088064089417457581e-01 1.129127480089664459e-02 9.037983417510986328e-02 -3.560609519481658936e-01 1.261904835700988770e-01 5.458216369152069092e-02 7.504915446043014526e-02 -2.215704619884490967e-01 -1.813710331916809082e-01 1.543884575366973877e-01
2.161061465740203857e-01 9.280887991189956665e-02 2.491525411605834961e-01 6.362038105726242065e-02 -2.541570365428924561e-01 2.766269147396087646e-01 -2.823129110038280487e-02 4.103378206491470337e-02 -9.148031473159790039e-02 -2.487763389945030212e-02 -1.906874179840087891e-01 2.154750227928161621e-01 -3.221723437309265137e-01 2.534899115562438965e-01 1.619305014610290527e-01 -3.644657135009765625e-01 -1.472938358783721924e-01 2.557580173015594482e-01 -6.023446912877261639e-04 2.659904658794403076e-01 -1.144744548946619034e-02 -2.115247249603271484e-01 -6.315767019987106323e-02 -9.998229146003723145e-02 -4.842242598533630371e-02 -2.249980717897415161e-01 4.530344903469085693e-02 -9.440825134515762329e-02 -1.670708060264587402e-01 -6.373784691095352173e-02 3.502277657389640808e-02 4.711000621318817139e-02
2.572218179702758789e-01 -2.450304338708519936e-03 9.855571202933788300e-03 3.798431158065795898e-02 -1.156297847628593445e-01 1.316696405410766602e-01 -4.500942230224609375e-01 -1.457393765449523926e-01 -1.556700468063354492e-02 -3.321679532527923584e-01 -1.480430811643600464e-01 1.655210405588150024e-01 1.016519293189048767e-01 5.245785787701606750e-02 1.530874967575073242e-01 -2.098486274480819702e-01 -7.894657552242279053e-02 -1.197906658053398132e-01 -1.500812917947769165e-01 -1.700899600982666016e-01 -4.142207093536853790e-03 -2.982797622680664062e-01 -1.026048958301544189e-01 2.854674756526947021e-01 -8.886955678462982178e-02 -9.289003908634185791e-02 2.043411433696746826e-01 -7.863478735089302063e-03 1.238301917910575867e-01 -1.935766786336898804e-01 2.410246431827545166e-01 -1.225687861442565918e-01
3.916377425193786621e-01 -5.876142159104347229e-02 3.563522100448608398e-01 9.367590397596359253e-02 -1.595564931631088257e-01 9.753504395484924316e-02 -7.975628972053527832e-02 -8.224686980247497559e-02 -1.397852599620819092e-01 -2.092970311641693115e-01 -3.160140216350555420e-01 -5.581798404455184937e-02 -3.569075139239430428e-03 -3.903589025139808655e-02 -7.312507182359695435e-02 -3.278537094593048096e-01 -7.221269607543945312e-02 8.859997987747192383e-02 -1.742286384105682373e-01 3.167438134551048279e-02 -2.304207682609558105e-01 -1.938944011926651001e-01 1.014817971736192703e-02 -1.518458575010299683e-01 -1.355649530887603760e-01 -2.187974005937576294e-02 2.083611488342285156e-01 -3.015004396438598633e-01 1.865901239216327667e-02 -1.916338652372360229e-01 6.330636888742446899e-02 1.615090668201446533e-01
2.487220615148544312e-01 1.922671943902969360e-01 3.477810025215148926e-01 4.862981848418712616e-03 -2.065279781818389893e-01 3.298006951808929443e-01 -6.316962838172912598e-02 3.816189989447593689e-02 -1.115541532635688782e-01 -2.693556435406208038e-02 -2.017666697502136230e-01 8.346348255872726440e-02 -1.583444625139236450e-01 1.616323441267013550e-01 -3.928371891379356384e-02 -3.967387378215789795e-01 2.387784607708454132e-02 -1.029607281088829041e-02 1.905926875770092010e-02 1.273471117019653320e-01 5.650248005986213684e-02 -1.225225850939750671e-01 -2.553341165184974670e-02 -1.006728932261466980e-01 -8.607745170593261719e-02 -2.030243426561355591e-01 2.025220841169357300e-01 -4.245035052299499512e-01 -4.748724400997161865e-02 -1.490271538496017456e-01 8.365873992443084717e-02 6.913882493972778320e-02
1.952105313539505005e-01 2.000329084694385529e-02 2.148651517927646637e-02 -1.732023209333419800e-01 -2.093620449304580688e-01 1.039170250296592712e-01 -1.091876551508903503e-01 -2.984625399112701416e-01 -1.102242916822433472e-01 1.236989796161651611e-01 -2.033344656229019165e-01 -3.121579065918922424e-02 -3.188058137893676758e-01 2.310694307088851929e-01 1.134941652417182922e-01 -8.651543408632278442e-02 -1.687526702880859375e-01 -2.652868628501892090e-01 -4.429388046264648438e-02 -7.034318894147872925e-02 -2.041124254465103149e-01 -1.921425759792327881e-01 -9.129028767347335815e-02 3.080043196678161621e-01 -3.789367899298667908e-02 -2.328784316778182983e-01 1.323976963758468628e-01 1.820872128009796143e-01 2.320794388651847839e-02 -3.682508766651153564e-01 -8.770431391894817352e-03 1.045333128422498703e-02
1.208459362387657166e-01 2.535965144634246826e-01 7.982803136110305786e-02 -1.037835329771041870e-01 -1.706054806709289551e-01 2.189157754182815552e-01 -2.701300084590911865e-01 -4.586612880229949951e-01 2.134369499981403351e-02 -2.327240258455276489e-01 -2.328899353742599487e-01 -5.803221464157104492e-02 -1.713853776454925537e-01 2.931412458419799805e-01 8.291586488485336304e-02 -1.041673421859741211e-01 4.273624718189239502e-02 -1.984318941831588745e-01 -1.052261888980865479e-01 1.066011488437652588e-01 -6.558607518672943115e-02 -1.491781771183013916e-01 -5.663150548934936523e-02 1.223777905106544495e-01 5.975719168782234192e-02 -2.122479379177093506e-01 1.687418073415756226e-01 2.276913523674011230e-01 -1.442400962114334106e-01 -7.343236356973648071e-03 1.579425930976867676e-01 1.232856437563896179e-01
3.747041150927543640e-02 4.855655729770660400e-01 2.035837024450302124e-01 -2.298186123371124268e-01 1.990501582622528076e-01 -1.013578251004219055e-01 -1.471872031688690186e-01 -2.756084203720092773e-01 -3.490265458822250366e-02 -4.994092974811792374e-03 -1.610660105943679810e-01 1.657361984252929688e-01 -1.641431450843811035e-01 -1.091752480715513229e-02 1.119493097066879272e-01 -1.936576068401336670e-01 -1.573846340179443359e-01 7.344547659158706665e-02 -3.073752485215663910e-02 2.910582125186920166e-01 -1.011002436280250549e-02 -3.476067483425140381e-01 -1.993951350450515747e-01 1.754876971244812012e-01 1.154544726014137268e-01 -1.381458938121795654e-01 -1.108429133892059326e-01 7.860884070396423340e-02 1.031753793358802795e-01 -4.436835274100303650e-02 -4.741248674690723419e-03 -1.358748227357864380e-01
-1.197959855198860168e-02 1.636118441820144653e-01 2.632321119308471680e-01 1.174603588879108429e-02 1.260730028152465820e-01 5.927940458059310913e-02 -2.495658695697784424e-01 -1.621447876095771790e-02 -1.789088360965251923e-02 -1.019859015941619873e-01 4.324672743678092957e-02 2.767550647258758545e-01 -4.971658065915107727e-02 1.741986870765686035e-01 -1.759937703609466553e-01 -9.110616147518157959e-02 -1.899213790893554688e-01 1.715857833623886108e-01 1.833990812301635742e-01 -6.338942050933837891e-02 -3.729802370071411133e-01 -5.156587958335876465e-01 2.721560001373291016e-02 1.339725106954574585e-01 1.248420774936676025e-01 -1.589373946189880371e-01 9.879885613918304443e-02 -1.547416448593139648e-01 -1.086389869451522827e-01 -2.190576680004596710e-02 2.144863754510879517e-01 2.675333619117736816e-02
1.517756581306457520e-01 3.068507909774780273e-01 8.365871757268905640e-02 1.594286710023880005e-01 -1.412723958492279053e-01 2.662089467048645020e-01 -8.643141388893127441e-02 1.243801787495613098e-01 -3.485598266124725342e-01 -2.073460966348648071e-01 7.201804220676422119e-02 2.201744467020034790e-01 1.314704269170761108e-01 1.768224239349365234e-01 -1.885178685188293457e-02 -3.426617980003356934e-01 -9.934544563293457031e-02 -6.594105064868927002e-02 -1.592611223459243774e-01 -2.518776105716824532e-03 -4.211202636361122131e-02 -2.036273777484893799e-01 4.546801093965768814e-03 -2.975421957671642303e-02 4.048200547695159912e-01 -1.147738769650459290e-01 6.416086107492446899e-02 1.839326620101928711e-01 -3.447851166129112244e-02 -2.079265713691711426e-01 -7.167199254035949707e-02 -6.213640421628952026e-02
2.006925642490386963e-01 1.348970681428909302e-01 1.134292408823966980e-01 1.847729533910751343e-01 -8.931671828031539917e-02 1.902205199003219604e-01 -1.082325205206871033e-01 -2.497577667236328125e-01 -2.324474304914474487e-01 -3.805431770160794258e-04 -3.638722598552703857e-01 -2.961610555648803711e-01 -1.887949407100677490e-01 8.362738788127899170e-02 -1.638943701982498169e-01 -4.326394498348236084e-01 4.607209190726280212e-02 -4.293925687670707703e-02 1.375595331192016602e-01 2.362301647663116455e-01 -8.340343087911605835e-02 -1.320127248764038086e-01 -3.186386078596115112e-02 -2.412798069417476654e-02 -1.031536385416984558e-01 -1.868831664323806763e-01 1.917378157377243042e-01 -1.709960699081420898e-01 3.114472329616546631e-02 2.497217245399951935e-02 -7.397951930761337280e-02 1.487675011157989502e-01
-1.637629121541976929e-01 2.941272854804992676e-01 1.172872185707092285e-01 -1.700747571885585785e-02 1.317517925053834915e-02 2.231350839138031006e-01 -2.265687584877014160e-01 -3.386531472206115723e-01 2.939523011445999146e-02 1.491719782352447510e-01 9.076440334320068359e-02 -3.051249124109745026e-02 -8.521387726068496704e-02 4.519483819603919983e-02 -1.658235043287277222e-01 -4.810497164726257324e-02 1.891988664865493774e-01 6.653179228305816650e-02 1.157445982098579407e-01 2.547652274370193481e-02 -7.215256989002227783e-02 -5.581129789352416992e-01 1.493836194276809692e-02 -4.262344539165496826e-02 1.831976324319839478e-01 -2.664099335670471191e-01 -5.038805678486824036e-02 2.332821674644947052e-02 -1.407751590013504028e-01 -2.544155120849609375e-01 -2.276421524584293365e-03 -1.416637450456619263e-01
2.881800532341003418e-01 1.503735780715942383e-01 8.288217335939407349e-02 1.153610050678253174e-01 -2.034905105829238892e-01 -1.573596335947513580e-02 -3.559000790119171143e-01 7.430873066186904907e-02 1.957038789987564087e-01 -1.198161467909812927e-01 -3.732886612415313721e-01 2.486180812120437622e-01 9.195622801780700684e-02 1.452154573053121567e-02 -4.291253536939620972e-02 -3.091882467269897461e-01 -1.305301934480667114e-01 -4.578168317675590515e-02 8.837583661079406738e-02 5.826392024755477905e-02 -1.241081655025482178e-01 -1.243347004055976868e-01 -2.061805874109268188e-01 1.311435997486114502e-01 2.322259172797203064e-02 -1.317733377218246460e-01 -2.632010281085968018e-01 3.015126846730709076e-02 1.268181800842285156e-01 -1.824783235788345337e-01 -2.016687691211700439e-01 -2.033564895391464233e-01
1.101665049791336060e-01 -6.831698864698410034e-02 2.217522710561752319e-01 6.424948573112487793e-02 -5.462748184800148010e-02 1.650887280702590942e-01 1.835359185934066772e-01 -4.587919637560844421e-02 -2.626543045043945312e-01 -2.482132017612457275e-01 -5.887828767299652100e-03 1.767967045307159424e-01 1.283658146858215332e-01 3.407367169857025146e-01 1.434799656271934509e-02 -3.705847859382629395e-01 6.359419319778680801e-03 -7.920749485492706299e-02 9.138864278793334961e-02 -1.524541079998016357e-01 -2.052102535963058472e-01 -4.738961756229400635e-01 -3.540542442351579666e-03 -1.603116691112518311e-01 1.040476113557815552e-01 -5.191634595394134521e-02 -1.467649638652801514e-01 1.242752894759178162e-01 1.571752578020095825e-01 1.435685157775878906e-01 -7.567792385816574097e-02 -2.057504752883687615e-05
3.119289278984069824e-01 1.326054781675338745e-01 1.648330688476562500e-01 2.476721070706844330e-02 6.068047508597373962e-02 7.533669471740722656e-02 -3.467306494712829590e-01 -2.166227102279663086e-01 2.356900833547115326e-02 1.254547238349914551e-01 1.086647137999534607e-01 2.261045724153518677e-01 -2.946316450834274292e-02 3.583499193191528320e-01 1.171448156237602234e-01 1.695262640714645386e-02 2.267573587596416473e-02 2.319184094667434692e-01 1.604713946580886841e-01 -1.084773615002632141e-01 -1.940847784280776978e-01 -2.468071877956390381e-01 -1.569829583168029785e-01 1.044582873582839966e-01 -1.250198632478713989e-01 -2.971060276031494141e-01 3.994774073362350464e-02 4.953024163842201233e-02 1.035806685686111450e-01 -2.427611798048019409e-01 -1.930170804262161255e-01 1.322256475687026978e-01
2.300973981618881226e-01 2.544196546077728271e-01 1.978173702955245972e-01 5.772422999143600464e-02 3.450940549373626709e-02 2.951036691665649414e-01 6.308820843696594238e-02 4.570719972252845764e-02 -3.656454011797904968e-02 -1.553373634815216064e-01 -1.740235462784767151e-02 1.156132966279983521e-01 -3.571374341845512390e-02 2.991982698440551758e-01 6.069152057170867920e-02 -3.298214077949523926e-01 5.373976752161979675e-02 -1.226862594485282898e-01 -4.572177305817604065e-02 4.329795017838478088e-02 -3.760212659835815430e-02 -1.459710747003555298e-01 2.789993882179260254e-01 1.978575587272644043e-01 9.955804049968719482e-02 -3.414956107735633850e-02 4.283994063735008240e-02 1.145111992955207825e-01 2.153740823268890381e-01 -1.886998116970062256e-01 -3.783639371395111084e-01 3.005418181419372559e-01
2.450736463069915771e-01 1.619212627410888672e-01 4.150875657796859741e-02 3.449043259024620056e-02 -6.195119768381118774e-02 8.853226155042648315e-02 -1.664548516273498535e-01 -1.282944530248641968e-01 -7.154123485088348389e-02 4.647330380976200104e-03 -2.047777324914932251e-01 -1.794542372226715088e-01 -2.521877586841583252e-01 2.125706523656845093e-01 -2.191996425390243530e-01 -2.734920382499694824e-01 1.330271810293197632e-01 9.733933955430984497e-02 1.713075786828994751e-01 9.933903068304061890e-02 -1.642800420522689819e-01 -4.353783130645751953e-01 6.679222732782363892e-02 1.384164094924926758e-01 -1.788211166858673096e-01 -1.489299684762954712e-01 -4.259219020605087280e-02 -2.215925604104995728e-01 -9.149926900863647461e-02 -1.669157594442367554e-01 2.273205369710922241e-01 2.110120803117752075e-01
4.517274722456932068e-02 4.457587301731109619e-01 2.530336081981658936e-01 -1.667795777320861816e-01 -2.703261673450469971e-01 1.485485583543777466e-01 -2.325491458177566528e-01 2.300493419170379639e-01 6.530187278985977173e-02 -1.370019465684890747e-01 -1.541962027549743652e-01 -2.708888240158557892e-02 -1.214276328682899475e-01 2.304645255208015442e-03 -2.147928997874259949e-02 -2.998749911785125732e-01 -6.789034605026245117e-02 1.477063000202178955e-01 1.601309925317764282e-01 2.184310555458068848e-01 -7.471565902233123779e-02 -1.873012185096740723e-01 -7.994361221790313721e-02 -2.068778127431869507e-01 2.067114561796188354e-01 -5.432493239641189575e-02 -3.795863315463066101e-02 2.754582762718200684e-01 -8.598228543996810913e-02 -1.550076901912689209e-01 4.141892772167921066e-03 -9.231281280517578125e-02
2.244332619011402130e-02 1.435553431510925293e-01 5.330491662025451660e-01 -4.682244360446929932e-02 5.327996239066123962e-02 9.415617585182189941e-02 -2.131991535425186157e-01 3.562633879482746124e-03 1.616288349032402039e-02 -3.023459948599338531e-02 -2.900194823741912842e-01 -2.610622346401214600e-01 -6.192544475197792053e-02 7.838002592325210571e-02 1.652167886495590210e-01 1.458344161510467529e-01 -4.612150788307189941e-02 -1.735759526491165161e-01 -8.810508251190185547e-02 4.011868685483932495e-02 -3.881188482046127319e-02 -5.093728303909301758e-01 -9.927159547805786133e-02 8.001597970724105835e-02 1.192792132496833801e-01 -1.548997163772583008e-01 1.665523946285247803e-01 -1.886403113603591919e-01 -1.821790076792240143e-02 -2.926838397979736328e-02 -4.041643813252449036e-02 -1.343772932887077332e-02
6.738154590129852295e-02 -1.030001416802406311e-01 7.124128937721252441e-02 -6.212664768099784851e-02 -8.721552044153213501e-02 1.266476809978485107e-01 -4.280329495668411255e-02 -3.928370177745819092e-01 -1.153850778937339783e-01 1.144424155354499817e-01 -3.861764371395111084e-01 -1.719808429479598999e-01 4.815115034580230713e-02 -1.294007599353790283e-01 8.812215924263000488e-02 -3.210974931716918945e-01 2.414269149303436279e-01 -1.492918431758880615e-01 -5.698272585868835449e-02 1.619563549757003784e-01 4.430855810642242432e-02 -2.134680747985839844e-01 -1.885754987597465515e-03 5.202379450201988220e-02 3.215720057487487793e-01 -2.959145307540893555e-01 1.972077339887619019e-01 -8.958268165588378906e-02 7.335506379604339600e-02 -2.238273024559020996e-01 -7.479150779545307159e-03 8.569981902837753296e-02
1.159856170415878296e-01 4.349736496806144714e-02 1.313643604516983032e-01 8.221837878227233887e-02 -1.852651536464691162e-01 4.459639266133308411e-02 -3.166066408157348633e-01 1.503242105245590210e-01 -1.442075669765472412e-01 1.119288336485624313e-02 -2.146010249853134155e-01 2.516571581363677979e-01 2.539683282375335693e-01 5.657585710287094116e-02 -4.133629053831100464e-02 -4.441441893577575684e-01 -2.614106237888336182e-01 2.375247329473495483e-01 2.407037913799285889e-01 2.348026335239410400e-01 6.932471692562103271e-02 -1.605316251516342163e-01 -1.619605720043182373e-01 1.054384652525186539e-02 2.609209120273590088e-01 -5.833182018250226974e-03 6.093136966228485107e-02 -7.255896925926208496e-02 1.103394702076911926e-01 -1.412988156080245972e-01 1.511990930885076523e-02 1.753186620771884918e-02
4.144828394055366516e-02 3.210503458976745605e-01 3.172191083431243896e-01 -1.934718787670135498e-01 2.651376836001873016e-02 -1.611944735050201416e-01 -6.213559582829475403e-02 -3.165178596973419189e-01 -1.561506092548370361e-01 -3.944638743996620178e-02 -9.201533347368240356e-02 1.193934604525566101e-01 -1.008668839931488037e-01 1.948702931404113770e-01 5.739101767539978027e-02 -4.736866429448127747e-02 -2.529353201389312744e-01 -8.687986060976982117e-03 1.348001230508089066e-02 2.926149964332580566e-01 1.945550180971622467e-02 -2.941213250160217285e-01 -4.120419919490814209e-01 8.885351568460464478e-02 7.061301916837692261e-02 -1.336670070886611938e-01 -4.910730570554733276e-02 5.659564957022666931e-02 -1.622131317853927612e-01 -1.321719288825988770e-01 -1.800568699836730957e-01 7.060111314058303833e-02
9.355442225933074951e-02 2.953575551509857178e-01 1.743437051773071289e-01 -1.730132102966308594e-01 1.395049095153808594e-01 1.021338552236557007e-01 -3.564258813858032227e-01 2.303552255034446716e-02 -1.613072603940963745e-01 2.004045397043228149e-01 -2.963023185729980469e-01 3.787700533866882324e-01 5.017431452870368958e-03 3.610832691192626953e-01 -1.391529478132724762e-02 -1.663098931312561035e-01 9.264916181564331055e-02 7.982021570205688477e-02 -7.166101783514022827e-02 -1.682144217193126678e-02 2.098428606986999512e-01 -2.799587547779083252e-01 3.660923987627029419e-02 3.658402338624000549e-02 7.763670384883880615e-02 -1.741104722023010254e-01 6.135455518960952759e-02 -2.731445804238319397e-02 -1.394171118736267090e-01 -6.893902271986007690e-02 8.833296597003936768e-03 1.411855965852737427e-01
3.966190516948699951e-01 -9.051604568958282471e-02 2.492215633392333984e-01 2.539334297180175781e-01 6.404477171599864960e-03 1.675639599561691284e-01 -6.776013970375061035e-02 3.644443303346633911e-02 1.217494606971740723e-01 -1.331538259983062744e-01 -1.797323226928710938e-01 1.599015146493911743e-01 -3.592465771362185478e-03 8.335523307323455811e-02 1.233006045222282410e-01 -2.738286554813385010e-01 1.250447779893875122e-01 -2.517241239547729492e-01 1.021346151828765869e-01 -7.302231341600418091e-02 9.875549934804439545e-03 -2.312754988670349121e-01 -1.488285362720489502e-01 1.245324313640594482e-02 -2.764696180820465088e-01 -1.135488003492355347e-01 1.737177670001983643e-01 3.371266424655914307e-01 1.482518911361694336e-01 -1.599268466234207153e-01 -1.004162430763244629e-01 -1.576118767261505127e-01
1.815804541110992432e-01 4.824873805046081543e-02 1.793444305658340454e-01 -1.498366054147481918e-02 -4.309589415788650513e-02 2.841188907623291016e-01 -4.479910247027873993e-03 -1.503231674432754517e-01 -1.158890426158905029e-01 -1.691656261682510376e-01 1.120282635092735291e-01 3.176307976245880127e-01 8.621449023485183716e-02 4.739464726299047470e-03 1.013027802109718323e-01 -3.982128798961639404e-01 -2.081965506076812744e-01 2.869683802127838135e-01 -1.162427361123263836e-03 -2.089879065752029419e-01 -3.270744904875755310e-02 -3.014877736568450928e-01 -1.149786189198493958e-01 1.073582544922828674e-01 1.805311441421508789e-01 -1.717575490474700928e-01 -8.375941216945648193e-02 8.834762871265411377e-02 1.435857713222503662e-01 2.523236572742462158e-01 -2.190826535224914551e-01 7.535972632467746735e-03
-9.084484539926052094e-03 2.157695591449737549e-01 3.811181485652923584e-01 -1.989783719182014465e-02 -1.966473460197448730e-01 -9.495266713201999664e-03 -3.944077491760253906e-01 -1.695121526718139648e-01 -1.912844181060791016e-02 1.745271869003772736e-02 -2.250024527311325073e-01 -2.200410515069961548e-01 -7.185028400272130966e-03 -6.482923775911331177e-02 8.976557105779647827e-02 -2.621768116950988770e-01 2.097348719835281372e-01 -1.789386868476867676e-01 -1.559275686740875244e-01 -2.812215089797973633e-01 1.590867489576339722e-01 -3.314246833324432373e-01 2.420503459870815277e-02 2.783122844994068146e-02 1.161690428853034973e-01 -4.742763191461563110e-02 9.450971335172653198e-02 1.111511215567588806e-01 -1.824537366628646851e-01 -4.931840673089027405e-02 -6.829472631216049194e-02 -1.027760952711105347e-01
6.760778278112411499e-02 8.398346602916717529e-02 4.876495897769927979e-01 -3.161068558692932129e-01 -5.038560181856155396e-02 -9.026309847831726074e-02 -6.104747205972671509e-02 1.998804695904254913e-02 -6.827206909656524658e-02 1.539326757192611694e-01 -8.860388770699501038e-03 -6.249480694532394409e-02 -3.337456658482551575e-02 3.568566739559173584e-01 -6.581663340330123901e-02 -1.373913586139678955e-01 -6.314500421285629272e-02 -1.672781705856323242e-01 1.850133016705513000e-02 6.647881120443344116e-02 -8.210162818431854248e-02 -4.274665713310241699e-01 -2.442463189363479614e-01 -7.295083999633789062e-02 1.690099388360977173e-01 -3.775162994861602783e-02 8.250647038221359253e-02 2.888484895229339600e-01 -1.017343699932098389e-01 1.301921457052230835e-01 1.019398644566535950e-01 5.224161595106124878e-02
2.386916615068912506e-02 3.219851553440093994e-01 3.179072141647338867e-01 2.905286662280559540e-02 -3.464579954743385315e-02 2.235987633466720581e-01 -2.481902092695236206e-01 4.158202186226844788e-02 3.104549366980791092e-03 8.871258795261383057e-02 1.680410504341125488e-01 9.458083659410476685e-02 2.875497192144393921e-02 2.579852342605590820e-01 -9.914722293615341187e-02 -5.398252606391906738e-01 1.577376574277877808e-01 -4.539759084582328796e-02 -1.434132009744644165e-01 5.602928623557090759e-02 2.610037103295326233e-02 -1.825387924909591675e-01 1.566605716943740845e-01 7.519891113042831421e-02 3.240640759468078613e-01 7.015986740589141846e-02 -7.341732829809188843e-02 -1.189368143677711487e-01 1.329821050167083740e-01 -4.129846766591072083e-02 6.225617136806249619e-03 4.338851198554039001e-02
1.386604011058807373e-01 3.252677917480468750e-01 1.477152705192565918e-01 9.032907336950302124e-02 -1.473721712827682495e-01 9.096288681030273438e-02 -4.086584746837615967e-01 1.853899806737899780e-01 -4.652830958366394043e-02 4.568846523761749268e-02 -2.278379052877426147e-01 -4.046149551868438721e-02 2.289386093616485596e-01 1.218679025769233704e-01 7.380174845457077026e-02 -2.273536324501037598e-01 -1.895981878042221069e-01 -1.643863171339035034e-01 6.646142899990081787e-02 2.228500545024871826e-01 -4.785626009106636047e-02 -2.456697970628738403e-01 2.766333222389221191e-01 2.875577807426452637e-01 -2.427257969975471497e-02 -1.657494753599166870e-01 1.223523765802383423e-01 4.940022528171539307e-02 1.136909648776054382e-01 -1.220703590661287308e-02 6.577437743544578552e-03 1.842036843299865723e-01
7.023571431636810303e-02 -9.604994952678680420e-02 1.088103130459785461e-01 2.202363610267639160e-01 1.764640025794506073e-02 1.186459437012672424e-01 -2.197783067822456360e-02 -3.505573049187660217e-02 -1.737574487924575806e-01 -1.706604659557342529e-01 6.918733008205890656e-03 -1.620714515447616577e-01 1.945736110210418701e-01 -7.500610500574111938e-02 -4.767598584294319153e-02 -5.880688428878784180e-01 -7.778055965900421143e-02 -1.240675449371337891e-01 1.353108584880828857e-01 9.891945868730545044e-02 -5.030265077948570251e-02 -3.987860977649688721e-01 -4.199119657278060913e-02 8.738811314105987549e-02 2.342881858348846436e-01 -5.748799815773963928e-02 1.027714237570762634e-01 1.148967742919921875e-01 1.420729793608188629e-03 -8.726316690444946289e-02 -2.905386090278625488e-01 -1.941574364900588989e-01
1.735707521438598633e-01 2.000257968902587891e-01 2.291963845491409302e-01 -3.836055099964141846e-01 -1.714225299656391144e-02 -1.655855774879455566e-02 -1.508224159479141235e-01 2.453716658055782318e-02 9.194838255643844604e-02 -1.439377516508102417e-01 -6.606480479240417480e-02 -1.344082951545715332e-01 -5.863517522811889648e-02 2.414342314004898071e-01 5.425640568137168884e-02 -3.000384271144866943e-01 6.254527717828750610e-02 -2.429323047399520874e-01 -6.517896801233291626e-02 1.711879819631576538e-01 1.216248422861099243e-01 -2.999289333820343018e-01 -1.938632130622863770e-01 1.470697671175003052e-01 -1.425160467624664307e-01 6.364475190639495850e-02 2.053365111351013184e-01 6.856842339038848877e-02 1.016653925180435181e-01 -3.067347109317779541e-01 -1.896726340055465698e-01 -1.670183986425399780e-01
1.970856487751007080e-01 7.013817876577377319e-02 3.101659705862402916e-03 3.001958876848220825e-02 2.285711765289306641e-01 2.379743009805679321e-01 -4.007566273212432861e-01 -1.202113851904869080e-01 1.025031954050064087e-01 -1.360263824462890625e-01 -6.355546414852142334e-02 1.118597537279129028e-01 -1.426996476948261261e-02 3.627964258193969727e-01 -1.479170173406600952e-01 -2.673347294330596924e-01 1.631556451320648193e-01 -5.493783950805664062e-02 3.626380488276481628e-02 3.311621397733688354e-02 8.339312672615051270e-02 -3.250219821929931641e-01 2.387315779924392700e-01 -2.061396539211273193e-01 -2.964324057102203369e-01 -9.443476796150207520e-02 7.026433944702148438e-02 -4.801030084490776062e-02 1.102412026375532150e-02 -2.041426450014114380e-01 1.005206331610679626e-01 2.445154823362827301e-02
2.123455852270126343e-01 1.998363137245178223e-01 2.508076429367065430e-01 4.727597907185554504e-02 -4.935941845178604126e-02 -8.047282695770263672e-02 -1.320786178112030029e-01 -1.102390289306640625e-01 -1.851291954517364502e-01 4.407353326678276062e-02 -4.568576216697692871e-01 1.723770797252655029e-01 1.204109862446784973e-01 1.420586109161376953e-01 9.275657683610916138e-02 -3.239460587501525879e-01 1.716885268688201904e-01 7.253124564886093140e-02 -1.292144805192947388e-01 -9.846762567758560181e-02 1.065346896648406982e-01 2.108401991426944733e-02 2.042950987815856934e-01 -4.035430960357189178e-03 3.905411660671234131e-01 -2.231203615665435791e-01 7.474830746650695801e-02 -1.294668316841125488e-01 1.411283314228057861e-01 -1.656707823276519775e-01 -3.892232850193977356e-02 -1.559798326343297958e-02
1.433187872171401978e-01 1.121827587485313416e-01 1.770615577697753906e-02 1.217727586627006531e-01 -3.255663216114044189e-01 1.416693776845932007e-01 -2.509491443634033203e-01 -2.909459173679351807e-01 -6.199970096349716187e-02 -1.350883692502975464e-01 -4.066547453403472900e-01 7.058180123567581177e-02 5.310186184942722321e-03 7.145257294178009033e-02 -6.245996803045272827e-02 -1.062390059232711792e-01 7.093274593353271484e-02 -1.317046880722045898e-01 3.521382510662078857e-01 -1.229722127318382263e-01 1.841790825128555298e-01 -2.455963790416717529e-01 5.669805407524108887e-02 -1.309420019388198853e-01 2.643483281135559082e-01 -1.050660014152526855e-01 -6.079672370105981827e-03 2.280438989400863647e-01 6.049087271094322205e-02 -3.928127884864807129e-02 -5.066832527518272400e-02 -2.201118916273117065e-01
-2.253936976194381714e-02 2.430585175752639771e-01 1.321060806512832642e-01 3.085653297603130341e-02 1.915483027696609497e-01 2.833629846572875977e-01 -5.014716088771820068e-02 -9.579853713512420654e-02 3.488653898239135742e-02 1.409848332405090332e-01 -2.031547278165817261e-01 7.454573363065719604e-02 -1.269535422325134277e-01 2.693617343902587891e-01 -1.904933750629425049e-01 -1.779010593891143799e-01 4.407127574086189270e-02 2.323826588690280914e-02 -7.331503927707672119e-02 1.986175030469894409e-02 -1.846506148576736450e-01 -6.822711825370788574e-01 1.052009761333465576e-01 7.029676437377929688e-02 8.433678001165390015e-02 -1.810427755117416382e-02 -3.139551356434822083e-02 5.915028508752584457e-03 -1.390592753887176514e-01 -2.803992293775081635e-02 1.157790347933769226e-01 -5.441158637404441833e-02
3.757685720920562744e-01 5.299650430679321289e-01 9.482324123382568359e-02 -2.020829766988754272e-01 6.895733624696731567e-02 -1.434266567230224609e-01 -1.364240646362304688e-01 -1.787139326333999634e-01 -1.255160719156265259e-01 1.142185255885124207e-01 6.934492848813533783e-03 7.324359565973281860e-02 2.545570023357868195e-02 1.534054726362228394e-01 -5.770791694521903992e-02 -3.049997985363006592e-01 7.529234886169433594e-02 1.497305035591125488e-01 2.083587199449539185e-01 -2.155614495277404785e-01 -7.850169390439987183e-02 -3.286107629537582397e-02 -9.516829252243041992e-02 -2.649683319032192230e-02 -4.338663537055253983e-03 -2.912470996379852295e-01 3.649761527776718140e-02 1.821410208940505981e-01 2.736551314592361450e-02 -1.426593363285064697e-01 -1.190997809171676636e-01 -8.873652666807174683e-02
1.853588074445724487e-01 -3.654676675796508789e-02 1.759190708398818970e-01 -1.401536446064710617e-02 -2.134902924299240112e-01 9.156890958547592163e-02 -2.028194963932037354e-01 1.199332326650619507e-01 -3.330268859863281250e-01 -4.694193974137306213e-02 1.770090684294700623e-02 2.953491210937500000e-01 2.032756507396697998e-01 1.033387333154678345e-01 1.914324611425399780e-01 -3.519359529018402100e-01 1.077558379620313644e-02 -1.264501363039016724e-01 1.479449402540922165e-02 -9.832163341343402863e-03 9.703801013529300690e-03 -2.984690964221954346e-01 -7.877350598573684692e-02 -1.625896245241165161e-01 3.856386840343475342e-01 4.877940937876701355e-02 -1.147561892867088318e-02 7.454530149698257446e-02 -6.743120402097702026e-02 -2.907784879207611084e-01 -9.866698831319808960e-02 1.290744692087173462e-01
1.543524861335754395e-01 -2.618434466421604156e-02 2.758546173572540283e-01 2.091552764177322388e-01 -6.815456598997116089e-02 1.151656731963157654e-01 2.345255166292190552e-01 -2.309652566909790039e-01 6.438862532377243042e-02 -1.422796249389648438e-01 -2.225884608924388885e-02 -3.141577541828155518e-02 1.409145351499319077e-02 3.566403687000274658e-01 -7.962694764137268066e-02 -3.263365030288696289e-01 -1.570800840854644775e-01 -9.589637629687786102e-03 5.880900099873542786e-02 -5.485092476010322571e-02 -7.029159367084503174e-02 -4.366639554500579834e-01 1.907505840063095093e-01 1.179344058036804199e-01 2.116510570049285889e-01 1.091032177209854126e-01 7.291060686111450195e-02 1.208873167634010315e-01 7.412774115800857544e-02 -1.066580712795257568e-01 -2.854889035224914551e-01 -1.055745407938957214e-01
3.297844231128692627e-01 -2.786227688193321228e-02 3.663399815559387207e-01 4.399484395980834961e-02 1.190052777528762817e-01 1.217008084058761597e-01 3.139145299792289734e-02 -2.772094123065471649e-02 -1.889249309897422791e-02 5.683284718543291092e-03 1.165704056620597839e-01 -8.424376696348190308e-02 2.600146532058715820e-01 1.551385819911956787e-01 1.681164503097534180e-01 -1.176620945334434509e-01 -2.473657950758934021e-02 -2.201171368360519409e-01 1.335014104843139648e-01 1.555238515138626099e-01 1.782371848821640015e-01 -4.605134427547454834e-01 1.142730787396430969e-01 -3.717634826898574829e-02 2.474743425846099854e-01 -9.692240506410598755e-02 1.381252259016036987e-01 6.520367413759231567e-02 2.742593288421630859e-01 8.019408583641052246e-02 -1.147104129195213318e-01 1.749559938907623291e-01
3.371818661689758301e-01 -2.609942853450775146e-02 3.475917279720306396e-01 1.498696208000183105e-01 -9.262633509933948517e-03 1.569937169551849365e-01 1.160544753074645996e-01 -1.435836106538772583e-01 4.864214733242988586e-02 -1.862401217222213745e-01 -8.217602223157882690e-02 5.089600756764411926e-02 3.382904231548309326e-01 9.765419363975524902e-02 -7.735098898410797119e-02 -2.268217951059341431e-01 -2.987475693225860596e-02 1.347602754831314087e-01 1.980230957269668579e-02 1.202355846762657166e-01 -2.090630084276199341e-01 -1.699952483177185059e-01 -3.979775682091712952e-02 3.237963318824768066e-01 1.414837241172790527e-01 -5.083301663398742676e-02 3.448139503598213196e-02 6.063534691929817200e-02 -3.721911460161209106e-02 -2.290630042552947998e-01 -3.833504617214202881e-01 1.204598397016525269e-01
2.846807241439819336e-01 1.376754492521286011e-01 9.552783332765102386e-03 -2.815964818000793457e-01 -9.116816520690917969e-02 -2.809689752757549286e-02 -2.924183309078216553e-01 7.060634344816207886e-02 1.206845045089721680e-01 -1.006357148289680481e-01 -2.591736018657684326e-01 1.407229453325271606e-01 -5.618984624743461609e-02 1.636738479137420654e-01 1.025001257658004761e-01 -5.088256672024726868e-02 -5.597377568483352661e-02 -3.624422848224639893e-01 -2.403824403882026672e-02 -9.432572871446609497e-02 -1.826823055744171143e-01 -2.205147743225097656e-01 -7.752175629138946533e-02 2.259421497583389282e-01 3.006126545369625092e-02 -3.646843731403350830e-01 8.939765393733978271e-02 1.436484009027481079e-01 1.224737789016216993e-04 -1.342695802450180054e-01 -3.138587474822998047e-01 -6.495518982410430908e-02
1.053216904401779175e-01 4.515715688467025757e-02 8.219583332538604736e-02 -1.192175745964050293e-01 -1.837874054908752441e-01 3.139798939228057861e-01 -4.288634061813354492e-01 -3.783867359161376953e-01 -3.895370522513985634e-03 -3.337293863296508789e-01 -1.041477695107460022e-01 -4.939284920692443848e-02 -5.502445157617330551e-03 1.645230799913406372e-01 -1.698867827653884888e-01 -3.758392855525016785e-02 -9.621971845626831055e-02 -2.768100239336490631e-03 -1.996852643787860870e-02 -1.062520369887351990e-01 2.227037698030471802e-01 -2.964796721935272217e-01 -1.505696475505828857e-01 1.146351397037506104e-01 4.525944963097572327e-02 -1.593554615974426270e-01 2.615618109703063965e-01 -4.292745515704154968e-02 1.080135628581047058e-01 -6.529079377651214600e-02 -9.746833145618438721e-02 8.363641053438186646e-02
8.932366222143173218e-02 -2.945256046950817108e-02 1.634057462215423584e-01 4.639414697885513306e-02 4.621550906449556351e-03 2.029856741428375244e-01 -1.253876239061355591e-01 1.542288213968276978e-01 -1.390516608953475952e-01 -4.253914579749107361e-02 -6.696932762861251831e-02 4.693258553743362427e-02 1.684131324291229248e-01 1.554369479417800903e-01 -1.045388430356979370e-01 -2.724382579326629639e-01 -4.932625964283943176e-02 -7.374976575374603271e-02 2.689882814884185791e-01 -1.797305196523666382e-01 -4.879920780658721924e-01 -3.628212511539459229e-01 -1.649852842092514038e-01 -6.766580045223236084e-02 1.914089918136596680e-01 -1.363658457994461060e-01 1.164071783423423767e-01 4.134133085608482361e-02 2.884740531444549561e-01 1.143224984407424927e-01 1.875522732734680176e-01 1.203191277454607189e-04
3.116559237241744995e-02 2.958441376686096191e-01 2.131549715995788574e-01 -1.443423479795455933e-01 -3.983539640903472900e-01 -3.630482777953147888e-02 -3.181134462356567383e-01 -8.405819535255432129e-02 -7.802419364452362061e-03 1.485753953456878662e-01 -3.567055463790893555e-01 2.144803702831268311e-01 7.909541018307209015e-04 6.855290383100509644e-02 -5.002751946449279785e-02 -8.922589570283889771e-02 2.423800993710756302e-03 -2.367982268333435059e-01 1.921365708112716675e-01 1.266874372959136963e-01 -2.248174510896205902e-02 -1.864649802446365356e-01 6.365852802991867065e-02 7.979091256856918335e-03 3.358001410961151123e-01 -1.642099469900131226e-01 6.760384887456893921e-02 1.846394967287778854e-03 8.586008101701736450e-02 -1.647372357547283173e-02 -5.858423188328742981e-02 -2.502339780330657959e-01
1.279759705066680908e-01 3.398042172193527222e-02 2.003441303968429565e-01 -1.969072073698043823e-01 -2.962613701820373535e-01 1.743461936712265015e-01 -1.672490537166595459e-01 -2.450554966926574707e-01 -1.307710409164428711e-01 -6.110044941306114197e-02 -3.892500698566436768e-01 -1.825072243809700012e-02 5.016157403588294983e-02 -1.611028984189033508e-02 -1.607149094343185425e-01 -1.932096928358078003e-01 3.561845421791076660e-02 -9.308975189924240112e-02 3.028252907097339630e-02 -6.642337143421173096e-02 1.009337604045867920e-01 -2.094124853610992432e-01 2.235355228185653687e-01 -2.321699447929859161e-02 2.567578256130218506e-01 -3.185849785804748535e-01 -3.486094772815704346e-01 -1.882566139101982117e-02 6.176365539431571960e-02 -2.244128845632076263e-02 -9.800616651773452759e-02 -1.889664381742477417e-01
7.008706778287887573e-02 6.253597885370254517e-02 3.786703050136566162e-01 5.768940225243568420e-02 -1.265418380498886108e-01 -1.113128960132598877e-01 -1.360710412263870239e-01 -2.356930971145629883e-01 -1.044976413249969482e-01 1.600147187709808350e-01 -3.021356463432312012e-01 -2.345211245119571686e-02 -2.785730957984924316e-01 -1.127392146736383438e-02 2.065155953168869019e-01 -8.972584456205368042e-02 -9.258589893579483032e-02 -3.719478845596313477e-01 2.201489806175231934e-01 -1.554776281118392944e-01 7.024150690995156765e-04 -3.691624402999877930e-01 2.940001152455806732e-02 7.533489167690277100e-02 7.039050757884979248e-02 -3.440113365650177002e-02 1.732657998800277710e-01 1.490917354822158813e-01 1.063528954982757568e-01 -7.938410341739654541e-02 -5.532928556203842163e-02 -2.091863453388214111e-01
1.975442171096801758e-01 2.355948649346828461e-02 2.283557355403900146e-01 -8.042546361684799194e-02 -2.209846079349517822e-01 2.357274591922760010e-01 -2.540407478809356689e-01 -2.608143985271453857e-01 2.876397408545017242e-02 -1.809532046318054199e-01 -2.668203413486480713e-01 -2.155661582946777344e-02 -2.016841806471347809e-02 -1.689991913735866547e-02 -6.963856518268585205e-02 -1.134394854307174683e-01 -3.549339622259140015e-02 -2.919456660747528076e-01 7.392883300781250000e-02 -9.673555940389633179e-02 7.870208472013473511e-02 -3.054876923561096191e-01 2.129427194595336914e-01 3.162684291601181030e-02 2.527598440647125244e-01 -1.578946858644485474e-01 -1.544760018587112427e-01 2.100351899862289429e-01 -5.303863808512687683e-02 6.304365396499633789e-02 -1.594268679618835449e-01 -3.240792751312255859e-01
9.439139068126678467e-02 2.744065523147583008e-01 1.871299743652343750e-01 -1.081010848283767700e-01 -4.268891364336013794e-02 1.236271560192108154e-01 -1.692646741867065430e-01 5.449346080422401428e-02 1.048325747251510620e-01 -4.078088328242301941e-02 -1.928010582923889160e-01 -1.087032780051231384e-01 -2.190193980932235718e-01 -7.057933509349822998e-02 -1.132346391677856445e-01 -3.398133218288421631e-01 1.855869591236114502e-01 1.549343168735504150e-01 -3.061852794417063706e-06 -9.110691398382186890e-02 -1.346774864941835403e-02 -4.693155884742736816e-01 6.166525557637214661e-02 -1.611031293869018555e-01 -4.495948553085327148e-02 -2.890391647815704346e-01 -4.295058175921440125e-02 -2.388550788164138794e-01 -4.788884893059730530e-02 -1.617111861705780029e-01 2.926951944828033447e-01 -4.421854019165039062e-02
-6.842049956321716309e-02 1.075854599475860596e-01 4.418240189552307129e-01 -3.343661725521087646e-01 3.681088332086801529e-03 -3.556291386485099792e-02 -2.909252420067787170e-03 -1.496796905994415283e-01 6.499389652162790298e-03 1.800517737865447998e-02 -5.603667348623275757e-02 -6.400635093450546265e-02 -1.704959869384765625e-01 1.704298555850982666e-01 3.174877166748046875e-02 -1.846575886011123657e-01 1.087750773876905441e-02 -2.322399169206619263e-01 1.304769814014434814e-01 4.429509118199348450e-02 -9.988448582589626312e-03 -4.509257972240447998e-01 -2.171738147735595703e-01 -3.028485476970672607e-01 1.278031766414642334e-01 -5.838183313608169556e-02 1.490730792284011841e-01 2.727637887001037598e-01 -9.248284250497817993e-02 7.984758913516998291e-02 1.732433214783668518e-02 7.259285449981689453e-02
8.330872654914855957e-02 1.956610530614852905e-01 -2.982267737388610840e-02 -8.272086828947067261e-02 -1.551069617271423340e-01 2.477850914001464844e-01 -2.201028168201446533e-01 -3.983160853385925293e-01 -6.896572560071945190e-02 -2.903801500797271729e-01 -2.045044004917144775e-01 -8.649539947509765625e-02 -6.113387644290924072e-02 2.051617056131362915e-01 3.115127037744969130e-04 -2.070221304893493652e-01 4.270614683628082275e-02 -1.515225023031234741e-01 -1.608426123857498169e-01 -5.253275856375694275e-03 1.210144087672233582e-01 -2.710202038288116455e-01 -7.287771999835968018e-02 2.084496021270751953e-01 7.671484351158142090e-02 -1.649619042873382568e-01 1.318994760513305664e-01 3.600395619869232178e-01 -1.754074394702911377e-01 -1.117317229509353638e-01 1.113509982824325562e-01 6.408084928989410400e-02
2.050993591547012329e-01 1.409803777933120728e-01 1.033297330141067505e-01 -2.634145915508270264e-01 -1.475544720888137817e-01 7.489335536956787109e-02 -1.157148703932762146e-01 -2.517960667610168457e-01 1.869944334030151367e-01 -3.078397810459136963e-01 -3.795140683650970459e-01 7.548083364963531494e-02 -3.827226534485816956e-02 8.295540511608123779e-02 -1.766049861907958984e-01 -1.705999076366424561e-01 4.836009070277214050e-02 -1.346137970685958862e-01 -6.566090136766433716e-02 -9.490130469202995300e-03 -7.107541710138320923e-02 -3.113027513027191162e-01 -1.895021796226501465e-01 2.243874818086624146e-01 -4.515054821968078613e-02 -1.641965061426162720e-01 2.518238127231597900e-01 2.964300662279129028e-02 2.479156292974948883e-02 -3.079513646662235260e-02 3.110204339027404785e-01 -3.238734975457191467e-02
4.190230071544647217e-01 4.684627801179885864e-02 1.404784340411424637e-02 -3.580385148525238037e-01 -2.034890502691268921e-01 8.246017247438430786e-02 -2.298825234174728394e-01 -1.285481899976730347e-01 4.148339852690696716e-02 1.985999941825866699e-01 -1.065267547965049744e-01 5.104900896549224854e-02 -2.175517231225967407e-01 -4.005212336778640747e-02 1.291288435459136963e-01 -8.795926719903945923e-02 -6.838127970695495605e-02 -2.281711697578430176e-01 -1.985025703907012939e-01 4.996056109666824341e-02 -1.339208185672760010e-01 -3.493373394012451172e-01 -9.031057357788085938e-02 2.319930344820022583e-01 8.462858945131301880e-02 -2.672936320304870605e-01 8.538204431533813477e-02 -9.922213852405548096e-02 3.093161992728710175e-02 -1.169357746839523315e-01 -4.389117285609245300e-02 -1.868465989828109741e-01
2.824882790446281433e-02 2.113813012838363647e-01 3.766409456729888916e-01 1.018303334712982178e-01 1.575106382369995117e-01 1.738787442445755005e-01 -2.818581834435462952e-02 1.954129785299301147e-01 2.329050153493881226e-01 -1.107442155480384827e-01 -2.510296702384948730e-01 -4.949901625514030457e-02 -2.650936543941497803e-01 6.685937196016311646e-02 -5.318244546651840210e-02 -1.752682030200958252e-01 -8.399648219347000122e-02 -2.042870521545410156e-01 2.045837342739105225e-01 -1.484232954680919647e-02 2.853574156761169434e-01 -3.224737048149108887e-01 -2.110027968883514404e-01 6.727197766304016113e-02 3.000544309616088867e-01 -1.257598549127578735e-01 1.148939654231071472e-01 6.071536988019943237e-02 2.966940402984619141e-03 -1.393012106418609619e-01 -1.046944689005613327e-02 -2.032598294317722321e-02
9.856734424829483032e-02 -1.773897409439086914e-01 3.687165677547454834e-03 -7.626747339963912964e-02 -1.317588090896606445e-01 4.799328744411468506e-02 -9.907881915569305420e-02 -2.943344712257385254e-01 -1.730763912200927734e-02 -4.268952086567878723e-02 -3.121938705444335938e-01 -1.623693406581878662e-01 -3.118937276303768158e-02 2.579545974731445312e-01 -2.767256796360015869e-01 -3.304768800735473633e-01 6.520613282918930054e-02 -1.649884730577468872e-01 -4.769435897469520569e-02 2.670980691909790039e-01 -9.119609743356704712e-02 -1.860987991094589233e-01 4.006028920412063599e-02 7.325457036495208740e-02 4.996749162673950195e-01 -1.480463594198226929e-01 -6.963343173265457153e-02 4.934700205922126770e-02 -8.173473179340362549e-02 -1.063712388277053833e-01 4.424897953867912292e-02 6.146550178527832031e-02
4.986445233225822449e-02 -9.495759755373001099e-02 1.573195457458496094e-01 7.639982551336288452e-02 -1.537991464138031006e-01 3.372268378734588623e-01 -1.036379933357238770e-01 -1.726583391427993774e-01 -7.455452810972929001e-03 -1.875057667493820190e-01 -7.605441659688949585e-02 6.089926138520240784e-02 -8.016818761825561523e-02 9.721430018544197083e-03 -2.878586947917938232e-01 -5.118964910507202148e-01 -2.067343741655349731e-01 -2.034690827131271362e-01 -5.325087159872055054e-02 1.209281831979751587e-01 -9.303476661443710327e-02 -3.800635412335395813e-02 -1.362836658954620361e-01 -4.527602717280387878e-02 3.257995545864105225e-01 -1.471835374832153320e-01 1.852365024387836456e-02 2.268488258123397827e-01 1.946782022714614868e-01 -1.751778274774551392e-01 5.343864113092422485e-02 2.185753174126148224e-02
1.977458149194717407e-01 1.014731526374816895e-01 5.498768389225006104e-02 -2.183213829994201660e-01 3.018862567842006683e-02 2.151263803243637085e-01 -3.362934887409210205e-01 -2.764006257057189941e-01 -9.016768634319305420e-02 -2.474561929702758789e-01 -1.562691926956176758e-01 2.386371791362762451e-01 7.691114209592342377e-03 1.251915693283081055e-01 1.478589922189712524e-01 -1.132792606949806213e-01 4.526057094335556030e-02 -3.168427050113677979e-01 -5.365092307329177856e-02 -1.310405433177947998e-01 8.515941351652145386e-02 -2.544844150543212891e-01 -2.141685336828231812e-01 2.429334074258804321e-01 -1.061395034193992615e-01 -1.479986310005187988e-01 2.882200181484222412e-01 -5.633117631077766418e-03 1.867231428623199463e-01 -2.558796852827072144e-02 5.619697645306587219e-02 8.794514089822769165e-02
6.561788916587829590e-02 1.303363144397735596e-01 2.355090379714965820e-01 -2.431892007589340210e-01 -2.760836482048034668e-02 1.125137582421302795e-01 -4.084815979003906250e-01 -2.260876353830099106e-03 -1.277605444192886353e-01 -1.285894215106964111e-01 -5.185446236282587051e-03 8.977167308330535889e-02 -2.113738209009170532e-01 3.654562532901763916e-01 4.496254399418830872e-02 -3.641745150089263916e-01 1.662018895149230957e-02 -3.697313368320465088e-01 1.300286687910556793e-02 2.842575907707214355e-01 -6.196343153715133667e-02 -7.539663463830947876e-02 -9.089212864637374878e-02 -2.991946600377559662e-02 1.432567387819290161e-01 -4.653923213481903076e-03 1.451444774866104126e-01 -6.581684947013854980e-02 1.313974112272262573e-01 -1.152694821357727051e-01 1.062430292367935181e-01 7.469471544027328491e-02
4.040707945823669434e-01 3.586098179221153259e-02 2.419847697019577026e-01 4.159900173544883728e-02 7.708910107612609863e-02 5.582891777157783508e-02 -2.343202084302902222e-01 -5.826301127672195435e-02 -3.926167264580726624e-02 -1.293501108884811401e-01 -1.533660590648651123e-01 -1.761524975299835205e-01 2.891602553427219391e-02 4.940542951226234436e-02 1.950014010071754456e-02 -3.328623473644256592e-01 -9.588113054633140564e-03 2.128471136093139648e-01 1.651576757431030273e-01 7.942253351211547852e-02 -3.392274379730224609e-01 -2.671293318271636963e-01 -6.304971128702163696e-02 -2.141405045986175537e-01 -1.933634132146835327e-01 9.952579438686370850e-02 3.389355540275573730e-02 -3.298377394676208496e-01 4.167577624320983887e-02 -1.718448847532272339e-01 -3.482625179458409548e-04 1.294814646244049072e-01
2.875154614448547363e-01 1.788893640041351318e-01 9.411486983299255371e-02 -1.901945173740386963e-01 -2.204651087522506714e-01 -2.209141701459884644e-01 -1.421085447072982788e-01 -6.560198962688446045e-02 -7.786734402179718018e-02 -5.425110459327697754e-02 -3.110261857509613037e-01 1.945042014122009277e-01 1.751775294542312622e-01 1.025451049208641052e-01 1.881629228591918945e-01 -7.873544096946716309e-02 1.625986099243164062e-01 7.121554017066955566e-02 1.827520281076431274e-01 1.781604439020156860e-01 7.215125113725662231e-02 -2.578880488872528076e-01 -2.377218604087829590e-01 3.023615479469299316e-01 2.523679435253143311e-01 -1.067889705300331116e-01 1.389822065830230713e-01 -1.910184174776077271e-01 4.467716813087463379e-02 -1.862430125474929810e-01 -8.199952542781829834e-02 3.759085759520530701e-02
7.573833689093589783e-03 -3.727460978552699089e-03 2.183943539857864380e-01 3.402278944849967957e-02 -2.196747064590454102e-01 1.826758980751037598e-01 -3.575575947761535645e-01 -3.385244309902191162e-01 9.355419129133224487e-02 -3.764875531196594238e-01 -8.163502067327499390e-02 -8.828809857368469238e-02 -1.223823949694633484e-01 2.601151764392852783e-01 -1.270159035921096802e-01 -8.777125924825668335e-02 -2.060852795839309692e-01 5.951599776744842529e-02 -1.564777046442031860e-01 -8.005130290985107422e-02 3.088658861815929413e-02 -2.576789259910583496e-01 -1.589110121130943298e-02 2.197335809469223022e-01 6.165033951401710510e-02 -1.633476614952087402e-01 3.103096783161163330e-01 3.420406952500343323e-02 1.093168184161186218e-01 -1.248027831315994263e-01 5.793178081512451172e-02 6.285762786865234375e-02
1.212017834186553955e-01 -5.433421954512596130e-02 3.517429232597351074e-01 -2.443050891160964966e-01 -1.295644044876098633e-01 1.374824047088623047e-01 -1.859291493892669678e-01 -3.007895052433013916e-01 -2.152606658637523651e-02 -2.700633369386196136e-02 -2.522646784782409668e-01 -1.644281744956970215e-01 1.901657879352569580e-01 9.733158349990844727e-02 2.430021464824676514e-01 -1.172984242439270020e-01 1.061586439609527588e-01 1.664426410570740700e-03 5.250528082251548767e-02 3.129227459430694580e-01 -7.501950860023498535e-02 -1.330375671386718750e-01 8.470274507999420166e-02 1.486765295267105103e-01 1.422971189022064209e-01 -2.240588068962097168e-01 1.341017484664916992e-01 -2.003861069679260254e-01 2.154421657323837280e-01 -1.764409393072128296e-01 -1.528095006942749023e-01 -1.840190589427947998e-01
9.825485199689865112e-02 3.292548954486846924e-01 2.084572613239288330e-01 -2.728634178638458252e-01 1.498145908117294312e-01 7.909138500690460205e-02 -3.714788258075714111e-01 -3.264551237225532532e-02 -2.488115429878234863e-01 1.339215636253356934e-01 -2.759478390216827393e-01 1.163028106093406677e-01 1.093856245279312134e-01 3.239722549915313721e-01 -6.408370286226272583e-02 1.015077438205480576e-02 -3.736691921949386597e-02 -8.262399584054946899e-02 -5.160216707736253738e-03 2.275438606739044189e-01 1.128509566187858582e-01 -3.033247888088226318e-01 -1.615486592054367065e-01 4.740712419152259827e-02 -3.169395402073860168e-02 -1.322207599878311157e-01 1.787588000297546387e-01 1.534809730947017670e-02 -5.635214969515800476e-02 -3.213945403695106506e-02 -2.381443232297897339e-01 3.011360391974449158e-02
2.389884591102600098e-01 3.095802068710327148e-01 2.746323347091674805e-01 2.674956619739532471e-01 -1.193443536758422852e-01 9.615138173103332520e-02 -6.481803953647613525e-02 -1.217908263206481934e-01 -1.456523388624191284e-01 -1.779252290725708008e-01 -2.259259968996047974e-01 -1.407386660575866699e-01 -3.337053954601287842e-02 2.001414597034454346e-01 -2.286379784345626831e-01 -4.633725881576538086e-01 -5.971985682845115662e-02 9.782034903764724731e-02 3.384525328874588013e-02 6.128369271755218506e-02 2.169865518808364868e-01 -2.555795013904571533e-01 2.457211492583155632e-03 -3.093043714761734009e-02 -1.083920747041702271e-01 1.230379715561866760e-01 1.303845196962356567e-01 -1.090278550982475281e-01 -6.945948302745819092e-02 -1.109331846237182617e-01 1.387887001037597656e-01 4.574500024318695068e-02
2.080170959234237671e-01 3.131010532379150391e-01 -1.861778646707534790e-02 -1.387189179658889771e-01 -2.623399160802364349e-02 1.973758041858673096e-01 -2.079516649246215820e-01 -3.538832664489746094e-01 -1.234057769179344177e-01 -7.425785809755325317e-02 -1.651352345943450928e-01 -1.449218392372131348e-01 -7.219263166189193726e-02 2.251156270503997803e-01 1.167742535471916199e-01 -1.785634434781968594e-03 -4.797050729393959045e-02 -2.577728331089019775e-01 -1.054588034749031067e-01 2.094004601240158081e-01 -3.781863953918218613e-03 -2.022622525691986084e-01 -1.096823140978813171e-01 2.464118301868438721e-01 5.987357348203659058e-02 -3.118450641632080078e-01 2.897481806576251984e-02 3.564265668392181396e-01 -1.000056713819503784e-01 -8.378101885318756104e-02 -9.227945655584335327e-02 -2.831793762743473053e-02
2.281537652015686035e-01 -5.050327628850936890e-02 2.878258228302001953e-01 -2.211672067642211914e-01 -2.037079632282257080e-01 2.109601050615310669e-01 -7.058916240930557251e-02 5.628987401723861694e-02 -7.315009832382202148e-02 -3.102085292339324951e-01 -6.875199079513549805e-02 -2.123135775327682495e-01 -2.328831255435943604e-01 1.791498661041259766e-01 3.425596980378031731e-03 -2.377273142337799072e-01 -1.731937676668167114e-01 4.078034460544586182e-01 -4.462411627173423767e-02 4.729044809937477112e-02 5.794938653707504272e-02 -1.659742742776870728e-01 -1.504614502191543579e-01 -6.273774802684783936e-02 1.828574389219284058e-01 -2.415704280138015747e-01 9.771993756294250488e-02 1.422053761780261993e-02 -4.085033759474754333e-02 -2.273082286119461060e-01 8.493192493915557861e-02 -7.170277088880538940e-02
1.922145783901214600e-01 -5.872324109077453613e-02 4.533993601799011230e-01 -5.857146158814430237e-02 -2.391754090785980225e-01 3.440336883068084717e-01 -1.280753463506698608e-01 -4.732657968997955322e-02 2.042406052350997925e-01 -1.299440562725067139e-01 -8.542619645595550537e-02 -1.308863162994384766e-01 -1.303139328956604004e-01 1.395952701568603516e-01 9.057332575321197510e-02 -3.440847992897033691e-01 -7.162107527256011963e-02 4.507469944655895233e-03 1.491267532110214233e-01 1.617681384086608887e-01 -4.874263703823089600e-02 -1.186433993279933929e-02 1.797178760170936584e-03 -1.002311930060386658e-01 2.288110703229904175e-01 -4.776946827769279480e-02 -2.397646456956863403e-01 1.579008400440216064e-01 2.784664630889892578e-01 2.639749459922313690e-02 -1.249718144536018372e-01 -1.151641979813575745e-01
2.786357104778289795e-01 4.749312698841094971e-01 2.857080996036529541e-01 -2.522131800651550293e-01 6.645059585571289062e-02 -2.561717852950096130e-02 4.076338559389114380e-02 -4.840335622429847717e-02 -8.849365264177322388e-02 1.236293613910675049e-01 -5.494688078761100769e-02 -1.560388803482055664e-01 1.954760104417800903e-01 4.124222323298454285e-02 -5.957053974270820618e-02 -2.695264518260955811e-01 -3.998310712631791830e-04 8.616209775209426880e-02 9.707708656787872314e-02 7.509936578571796417e-03 -3.321554958820343018e-01 -2.011314332485198975e-01 -1.774154156446456909e-01 7.923455536365509033e-02 -8.684003353118896484e-02 -2.469448894262313843e-01 -1.771842986345291138e-01 -3.249179571866989136e-02 2.375411391258239746e-01 -4.510399699211120605e-02 -8.817913383245468140e-02 -5.700245499610900879e-02
3.190526962280273438e-01 6.545028090476989746e-02 3.313140571117401123e-01 -7.715701311826705933e-02 1.080415025353431702e-01 2.069973200559616089e-01 -2.745672762393951416e-01 -1.379577070474624634e-01 7.396087795495986938e-02 2.507068961858749390e-02 2.338075637817382812e-02 3.178801760077476501e-02 -1.237432733178138733e-01 2.193818986415863037e-01 1.474925968796014786e-02 3.982441034168004990e-03 -5.748696625232696533e-02 5.316177010536193848e-02 3.579750061035156250e-01 1.427881419658660889e-01 -2.327025234699249268e-01 -1.603577286005020142e-01 2.854517698287963867e-01 1.311123669147491455e-01 -1.147158443927764893e-01 -1.295816302299499512e-01 3.292121291160583496e-01 2.810524217784404755e-02 2.389491498470306396e-01 -1.505489051342010498e-01 7.140969485044479370e-02 2.724982425570487976e-02
1.715070605278015137e-01 1.422491222620010376e-01 1.503732353448867798e-01 -4.014252126216888428e-02 1.387591958045959473e-01 2.628881037235260010e-01 2.862137928605079651e-02 -6.009121984243392944e-02 -3.973143547773361206e-02 -1.471203565597534180e-01 -1.840876638889312744e-01 2.848124504089355469e-01 2.553611397743225098e-01 1.548136584460735321e-02 8.299430459737777710e-02 -2.944961786270141602e-01 1.725984737277030945e-02 -7.436853647232055664e-02 -5.683193728327751160e-02 7.756612449884414673e-02 -7.795034442096948624e-03 -2.152571082115173340e-01 2.317193299531936646e-01 -6.217692047357559204e-03 -9.955864399671554565e-03 -8.521794341504573822e-03 4.293394461274147034e-02 2.503994107246398926e-01 3.051414489746093750e-01 -4.105666279792785645e-01 -2.472476512193679810e-01 1.825152486562728882e-01
3.571710288524627686e-01 3.048766851425170898e-01 1.464803218841552734e-01 7.851710915565490723e-02 -2.464246749877929688e-01 4.453245922923088074e-02 -5.588379222899675369e-03 -1.475818008184432983e-01 -2.169986814260482788e-01 -2.700850367546081543e-01 -3.411433994770050049e-01 2.276182919740676880e-02 -8.288934081792831421e-02 5.207839235663414001e-02 -3.249694779515266418e-02 -3.632896840572357178e-01 -1.211712658405303955e-01 3.963026776909828186e-02 -7.264541834592819214e-02 2.379445731639862061e-01 -1.989070922136306763e-01 -8.313489705324172974e-02 -3.343504294753074646e-02 -5.232289433479309082e-02 -4.788837954401969910e-02 -1.802756488323211670e-01 1.511242240667343140e-01 -1.674398928880691528e-01 6.690606474876403809e-02 1.901631951332092285e-01 -7.783263176679611206e-02 1.641513556241989136e-01
4.622938483953475952e-02 1.516486853361129761e-01 3.809287250041961670e-01 1.016754508018493652e-01 7.319043576717376709e-02 6.701170653104782104e-02 -2.829823493957519531e-01 -2.404906898736953735e-01 -9.975198656320571899e-02 -2.879375964403152466e-02 -3.593873679637908936e-01 -9.944403171539306641e-02 -1.659075031057000160e-03 7.339373975992202759e-02 -1.385337710380554199e-01 1.241524219512939453e-01 5.474706366658210754e-02 -3.895403072237968445e-02 -4.696115851402282715e-02 2.419580221176147461e-01 -1.610525697469711304e-01 -3.976194262504577637e-01 -7.729486376047134399e-02 6.214249879121780396e-02 6.471887230873107910e-02 -1.126447468996047974e-01 2.026955187320709229e-01 1.656990796327590942e-01 7.529064267873764038e-02 -5.793915688991546631e-02 2.800624370574951172e-01 -2.231982648372650146e-01
1.194321811199188232e-01 -8.716464787721633911e-02 3.903186321258544922e-01 -1.460034251213073730e-01 1.056419014930725098e-01 2.102268189191818237e-01 -2.930133938789367676e-01 3.656094521284103394e-02 -1.451910138130187988e-01 -2.707399614155292511e-02 -2.959490716457366943e-01 8.459749817848205566e-02 -1.386655569076538086e-01 1.312496364116668701e-01 -2.723825275897979736e-01 -1.105608716607093811e-01 -1.119378581643104553e-01 -1.375111639499664307e-01 8.864575624465942383e-02 6.450889259576797485e-02 2.079804986715316772e-01 -1.213491633534431458e-01 -3.144500255584716797e-01 1.930648982524871826e-01 -5.733110383152961731e-02 -1.197126731276512146e-01 7.947232574224472046e-02 1.743763498961925507e-02 1.080859452486038208e-01 -3.519714474678039551e-01 -4.168336838483810425e-02 -1.528467833995819092e-01
9.487767517566680908e-02 4.106342047452926636e-02 3.824624419212341309e-01 -2.334048002958297729e-01 5.307237431406974792e-02 -1.209583412855863571e-02 4.602347500622272491e-03 -1.403889656066894531e-01 -5.819009616971015930e-02 7.423011958599090576e-02 1.577472127974033356e-02 7.075776159763336182e-02 -5.618748441338539124e-02 1.997869461774826050e-01 1.090856492519378662e-01 -2.414066493511199951e-01 -3.645897284150123596e-02 7.369145750999450684e-02 -1.020060405135154724e-01 1.642603576183319092e-01 -5.718178674578666687e-02 -2.210145592689514160e-01 -3.780046701431274414e-01 2.522021830081939697e-01 6.632114201784133911e-02 -3.630822598934173584e-01 1.006974354386329651e-01 3.610391318798065186e-01 -1.839550286531448364e-01 1.309879571199417114e-01 -8.372626453638076782e-02 3.134119138121604919e-02
1.475778222084045410e-01 1.001193597912788391e-01 2.769003994762897491e-02 -1.100224107503890991e-01 1.876194030046463013e-01 1.440573334693908691e-01 -1.831216663122177124e-01 -1.157222539186477661e-01 -2.323714196681976318e-01 -1.499707251787185669e-01 -5.322527885437011719e-02 2.554841339588165283e-03 4.513307288289070129e-02 2.166192233562469482e-01 -1.767987161874771118e-01 -2.155793756246566772e-01 -3.404317423701286316e-02 2.569341659545898438e-01 1.695658564567565918e-01 -2.553996145725250244e-01 -2.978937029838562012e-01 -3.412041366100311279e-01 -1.322614699602127075e-01 1.178943291306495667e-01 -3.898492082953453064e-02 -1.648419052362442017e-01 -2.816250622272491455e-01 -1.648676991462707520e-01 1.352741271257400513e-01 -1.612132787704467773e-01 -2.106225192546844482e-01 1.577346920967102051e-01
2.264169752597808838e-01 -1.102182492613792419e-01 1.432436108589172363e-01 -3.795986995100975037e-02 -1.793136745691299438e-01 2.157535403966903687e-01 -2.355383336544036865e-01 -5.598170310258865356e-02 -1.956379413604736328e-01 -5.344470962882041931e-03 1.192171052098274231e-01 1.772245913743972778e-01 1.601694226264953613e-01 6.468814797699451447e-03 3.095112740993499756e-01 -3.700194954872131348e-01 -1.301121264696121216e-01 1.929413229227066040e-01 4.298010095953941345e-02 1.649714857339859009e-01 1.542759388685226440e-01 -2.059618383646011353e-01 -1.370133459568023682e-02 3.048967011272907257e-02 4.466233551502227783e-01 6.662496831268072128e-03 9.005896002054214478e-02 1.676532775163650513e-01 8.935536444187164307e-02 -4.548262059688568115e-02 -3.598049283027648926e-02 -1.932372152805328369e-01
2.951285839080810547e-01 -8.296268433332443237e-02 1.828612685203552246e-01 6.396165699698030949e-04 -1.221888214349746704e-01 -1.714353449642658234e-02 -4.323386549949645996e-01 7.576867192983627319e-02 -4.317867383360862732e-02 -1.906493455171585083e-01 1.453641653060913086e-01 -1.231871098279953003e-01 1.119737699627876282e-01 2.670052349567413330e-01 2.365878410637378693e-02 -3.316717743873596191e-01 -1.470216922461986542e-02 -3.413210157305002213e-03 -3.596041500568389893e-01 1.135256700217723846e-02 7.816737890243530273e-02 -3.515740036964416504e-01 -6.049833074212074280e-02 -1.434738864190876484e-03 6.902238726615905762e-02 1.678418554365634918e-02 1.839734315872192383e-01 8.094568550586700439e-02 1.778389066457748413e-01 7.850362360477447510e-02 -7.542149722576141357e-02 -2.093142867088317871e-01
2.397496402263641357e-01 4.095398485660552979e-01 2.174496948719024658e-01 3.924212977290153503e-02 6.999398022890090942e-02 -1.867326200008392334e-01 -1.113534569740295410e-01 -1.295030415058135986e-01 2.842277102172374725e-02 1.592755466699600220e-01 3.821671381592750549e-02 3.425256535410881042e-02 1.061133742332458496e-01 2.585436999797821045e-01 -1.064938902854919434e-01 -3.137105405330657959e-01 2.342055737972259521e-01 -1.537135429680347443e-02 3.741218447685241699e-01 -1.944631040096282959e-01 -2.161328680813312531e-02 -2.685061395168304443e-01 -9.310182183980941772e-02 2.193288318812847137e-02 -6.395811587572097778e-02 -2.711941003799438477e-01 -7.170141208916902542e-03 1.676058620214462280e-01 8.730462193489074707e-02 1.611655927263200283e-03 -8.291068673133850098e-02 -7.417073100805282593e-02
4.496223628520965576e-01 -7.873037457466125488e-02 2.476444542407989502e-01 1.842595934867858887e-01 -8.117160946130752563e-02 1.642573177814483643e-01 -1.108825728297233582e-01 8.341193199157714844e-02 5.564052611589431763e-02 -2.172448337078094482e-01 -2.413843721151351929e-01 6.182570010423660278e-03 3.431279957294464111e-02 -2.556423284113407135e-02 2.985734120011329651e-02 -2.857594192028045654e-01 1.025480497628450394e-02 -2.025592476129531860e-01 1.835933625698089600e-01 -2.074579447507858276e-01 1.592205092310905457e-02 -1.014797389507293701e-01 -2.962857484817504883e-02 1.499482840299606323e-01 -1.679803133010864258e-01 -1.307503283023834229e-01 9.314573556184768677e-02 2.587488293647766113e-01 1.499789208173751831e-01 -3.419250547885894775e-01 1.950124651193618774e-02 -1.950435340404510498e-01
2.206979840993881226e-01 2.540157437324523926e-01 2.596381008625030518e-01 -5.634834989905357361e-02 1.731298491358757019e-02 1.867512464523315430e-01 -1.326520740985870361e-01 -3.470557332038879395e-01 -2.144742012023925781e-02 -5.284075066447257996e-02 -3.316078186035156250e-01 6.809367239475250244e-02 1.400136500597000122e-01 2.754227519035339355e-01 -9.946122765541076660e-02 -2.197669148445129395e-01 1.427939832210540771e-01 -9.654880315065383911e-02 -2.890300750732421875e-01 -2.484510987997055054e-01 3.603893518447875977e-02 -1.838018596172332764e-01 -5.086017400026321411e-02 -3.179714977741241455e-01 1.351123452186584473e-01 5.264113470911979675e-02 -1.384458839893341064e-01 4.292561858892440796e-02 9.309752285480499268e-02 4.703890532255172729e-02 -2.533194236457347870e-02 -6.439427286386489868e-02
2.855608463287353516e-01 1.353845000267028809e-01 9.454890340566635132e-02 1.598250567913055420e-01 -3.099228441715240479e-01 8.702295273542404175e-02 -2.565119266510009766e-01 1.180315911769866943e-01 -1.266176402568817139e-01 5.652514472603797913e-02 -5.856834352016448975e-02 6.847078353166580200e-02 1.531237214803695679e-01 2.143281549215316772e-01 1.190377548336982727e-01 -3.923515975475311279e-01 -1.445345431566238403e-01 -2.716280519962310791e-01 -1.331035280600190163e-03 4.196166992187500000e-02 -1.534256637096405029e-01 -2.977078855037689209e-01 1.719614863395690918e-01 3.293631374835968018e-01 6.592486053705215454e-02 4.210060834884643555e-02 1.084370911121368408e-01 1.295147687196731567e-01 4.556417837738990784e-02 8.440031111240386963e-02 1.031611859798431396e-02 1.638193875551223755e-01
2.081851661205291748e-01 1.519839614629745483e-01 1.581508666276931763e-01 -7.966975122690200806e-02 -5.663627013564109802e-02 7.404115051031112671e-02 -5.257993340492248535e-01 -3.713394328951835632e-02 2.617033421993255615e-01 -1.544358134269714355e-01 1.836814172565937042e-02 1.193759441375732422e-01 9.730979800224304199e-02 2.329324781894683838e-01 -6.951685249805450439e-02 -3.118504583835601807e-01 -1.130407955497503281e-02 -1.829818338155746460e-01 5.280442908406257629e-02 -5.280643329024314880e-02 2.068980634212493896e-01 -2.936787605285644531e-01 1.252190303057432175e-02 -2.496358752250671387e-01 -1.729196161031723022e-01 7.582208514213562012e-02 1.460083872079849243e-01 1.218610908836126328e-02 1.818512678146362305e-01 -7.886312901973724365e-02 -2.670351974666118622e-02 1.228600963950157166e-01
1.936930567026138306e-01 2.178353071212768555e-02 1.345257312059402466e-01 -6.590361893177032471e-02 -1.928382366895675659e-01 1.944782584905624390e-01 1.422667801380157471e-01 -7.956551760435104370e-02 -1.582138836383819580e-01 -3.022056818008422852e-01 1.166205927729606628e-01 -9.721102192997932434e-03 -1.120312437415122986e-01 -9.341429173946380615e-02 -6.074354052543640137e-02 -6.253587007522583008e-01 8.277624845504760742e-02 -7.579647004604339600e-02 -3.490466624498367310e-02 5.376803874969482422e-02 -1.404776871204376221e-01 -2.214505523443222046e-01 6.780805438756942749e-02 -1.521485894918441772e-01 2.217561900615692139e-01 -2.533871829509735107e-01 -5.720964074134826660e-02 1.843978017568588257e-01 3.247738257050514221e-02 5.325044319033622742e-02 -9.682779759168624878e-02 1.214229986071586609e-01
2.934322655200958252e-01 -1.322729885578155518e-01 2.996723055839538574e-01 -8.134922385215759277e-02 -2.089876309037208557e-02 1.449324488639831543e-01 2.114671096205711365e-02 1.188158616423606873e-01 -6.442742049694061279e-02 1.102976649999618530e-01 3.754143416881561279e-02 -9.851989150047302246e-02 2.593937814235687256e-01 1.219885274767875671e-01 1.229871660470962524e-01 -3.024927079677581787e-01 -8.117514103651046753e-02 -1.870713829994201660e-01 -1.009024400264024734e-02 1.545526236295700073e-01 -1.763343997299671173e-02 -4.311888515949249268e-01 4.799133166670799255e-02 -6.704174727201461792e-02 2.326644808053970337e-01 7.343299686908721924e-03 1.187657788395881653e-01 1.870479881763458252e-01 3.008337318897247314e-01 8.179609477519989014e-02 -1.185432896018028259e-01 2.731638848781585693e-01
1.268115639686584473e-01 1.303032636642456055e-01 4.147735536098480225e-01 7.266873028129339218e-03 -1.263222843408584595e-01 -3.140178509056568146e-03 5.854609608650207520e-02 -1.987814307212829590e-01 1.427533626556396484e-01 -1.355448067188262939e-01 -1.657180488109588623e-01 -1.279053185135126114e-02 2.376242727041244507e-01 1.105540394783020020e-01 3.400375321507453918e-02 -9.048905968666076660e-02 1.518720202147960663e-02 7.134666293859481812e-02 1.728904843330383301e-01 2.992310561239719391e-02 1.519528776407241821e-01 -1.811234951019287109e-01 1.785428673028945923e-01 1.851598173379898071e-01 8.651040494441986084e-02 -7.642448693513870239e-02 1.610274165868759155e-01 2.998081147670745850e-01 -1.443235296756029129e-02 -3.831592202186584473e-01 -3.749080598354339600e-01 -1.290454119443893433e-01
3.047851622104644775e-01 1.751361340284347534e-01 3.282587528228759766e-01 1.080558151006698608e-01 -1.184074506163597107e-01 7.258634269237518311e-02 -1.737140119075775146e-01 -1.274444311857223511e-01 -2.621576786041259766e-01 3.743071481585502625e-02 -3.557383716106414795e-01 -1.295876950025558472e-01 -2.492011636495590210e-01 -2.897961996495723724e-02 -1.719554215669631958e-01 -1.968211531639099121e-01 -1.327185034751892090e-01 -8.321824669837951660e-02 8.912894129753112793e-02 2.501034140586853027e-01 -6.128585338592529297e-02 -2.737497389316558838e-01 -3.283887356519699097e-02 -2.010931223630905151e-01 3.705959394574165344e-02 -3.187502175569534302e-02 2.219898253679275513e-01 -4.188647121191024780e-02 -6.750265508890151978e-02 7.121607661247253418e-02 1.728077530860900879e-01 1.959999054670333862e-01
3.117989599704742432e-01 1.806996166706085205e-01 4.749291241168975830e-01 -1.948903650045394897e-01 9.825351834297180176e-02 -1.064508557319641113e-01 -5.113062635064125061e-02 -7.401546835899353027e-02 -1.028928905725479126e-01 1.531796902418136597e-01 -5.652678012847900391e-02 -6.086322665214538574e-02 -9.720422327518463135e-02 3.208459019660949707e-01 -9.784255921840667725e-02 -2.712638378143310547e-01 -7.344053685665130615e-02 1.812136620283126831e-01 -4.370374232530593872e-02 1.062424406409263611e-01 -1.169152632355690002e-01 -1.474208235740661621e-01 -2.334931492805480957e-01 8.914966136217117310e-02 1.698433011770248413e-01 8.041501045227050781e-02 -8.749227970838546753e-02 3.522177934646606445e-01 -1.027687862515449524e-01 1.188306659460067749e-01 2.457611029967665672e-03 7.256895769387483597e-04
3.260423243045806885e-01 -9.185841679573059082e-02 -5.211741104722023010e-02 1.525579672306776047e-02 -1.957730203866958618e-01 1.416599303483963013e-01 -1.149974688887596130e-01 -1.063494458794593811e-01 -1.725443750619888306e-01 -2.922471463680267334e-01 -3.864990472793579102e-01 2.815448343753814697e-01 -6.583622843027114868e-02 3.832674771547317505e-02 6.713008880615234375e-02 -1.767156273126602173e-01 -1.192690804600715637e-01 -2.252665162086486816e-01 3.821487128734588623e-01 -2.420199662446975708e-02 -1.593548655509948730e-01 -2.201526314020156860e-01 -2.928217686712741852e-02 -1.338397413492202759e-01 2.302272021770477295e-01 2.469918876886367798e-02 6.117578595876693726e-03 1.205091401934623718e-01 -1.022801850922405720e-03 -5.124896764755249023e-02 -1.695521175861358643e-01 -1.011834815144538879e-01
1.257423907518386841e-01 1.443111747503280640e-01 3.037062585353851318e-01 -2.112883031368255615e-01 -1.221037581562995911e-01 -9.275714308023452759e-02 -2.961350977420806885e-01 -2.360991239547729492e-01 3.350691497325897217e-02 -1.389088779687881470e-01 -2.338425070047378540e-01 -2.295393031090497971e-03 -2.693263813853263855e-02 -1.555663794279098511e-01 7.120812684297561646e-02 -8.142755180597305298e-02 1.930875778198242188e-01 -3.241448402404785156e-01 1.853579431772232056e-01 7.995052635669708252e-02 -1.341363489627838135e-01 -2.579869329929351807e-01 -2.895544171333312988e-01 1.532273888587951660e-01 1.939405202865600586e-01 -1.446405202150344849e-01 8.286751806735992432e-02 -4.761957004666328430e-02 -2.751540541648864746e-01 -1.301292777061462402e-01 9.513428807258605957e-02 -5.884515866637229919e-02
-1.786028780043125153e-02 5.794853717088699341e-02 2.047685086727142334e-01 -2.039760351181030273e-01 -3.978980183601379395e-01 3.624292835593223572e-02 -1.774719953536987305e-01 1.905843615531921387e-01 -7.316996902227401733e-02 -1.741382926702499390e-01 -9.740441292524337769e-02 5.287378281354904175e-02 -2.397472262382507324e-01 1.238790154457092285e-01 1.662798523902893066e-01 -2.698504924774169922e-01 -1.466965228319168091e-01 2.257156968116760254e-01 2.599379718303680420e-01 -3.431075438857078552e-02 -1.148999109864234924e-01 -2.325606197118759155e-01 -2.069486677646636963e-01 -1.291342526674270630e-01 1.981035023927688599e-01 -2.526930272579193115e-01 -4.543759394437074661e-03 1.700060516595840454e-01 -3.553703054785728455e-02 -1.849706918001174927e-01 -7.302058488130569458e-02 -1.524610221385955811e-01
2.249945551156997681e-01 -8.248009532690048218e-02 1.728757917881011963e-01 -9.197277575731277466e-02 -9.865208715200424194e-02 2.969848215579986572e-01 -1.931274831295013428e-01 -2.073185294866561890e-01 -5.492654442787170410e-02 -9.657569229602813721e-02 -4.012187421321868896e-01 2.616809122264385223e-02 -2.524550072848796844e-02 -1.326750516891479492e-01 -1.619264781475067139e-01 -6.454815715551376343e-02 2.923266589641571045e-02 -2.691922187805175781e-01 2.750830054283142090e-01 -2.143941521644592285e-01 -1.133212372660636902e-01 -2.474294453859329224e-01 6.589698791503906250e-02 -1.331720352172851562e-01 1.361291110515594482e-01 -1.065006256103515625e-01 -1.027064695954322815e-01 3.079689443111419678e-01 -2.418504096567630768e-02 -3.179960697889328003e-02 -1.922439783811569214e-01 -1.961394250392913818e-01
1.772477477788925171e-01 2.661071419715881348e-01 1.302515864372253418e-01 4.227868840098381042e-02 -4.713049158453941345e-02 5.574844032526016235e-02 -2.376357614994049072e-01 1.353650987148284912e-01 -3.349801525473594666e-02 -5.378460884094238281e-02 -4.284453392028808594e-01 -1.147021651268005371e-01 1.183383315801620483e-01 1.626804172992706299e-01 1.571847200393676758e-01 -2.494255602359771729e-01 -1.083557084202766418e-01 -2.443682402372360229e-01 -8.143473416566848755e-02 1.407795250415802002e-01 -2.274494245648384094e-02 -2.922952175140380859e-01 2.405513972043991089e-01 2.767251729965209961e-01 5.194476246833801270e-02 -1.052734777331352234e-01 -3.314658254384994507e-02 -1.043662205338478088e-01 2.015926688909530640e-01 -1.817648671567440033e-02 2.186097353696823120e-01 1.947634220123291016e-01
5.681006237864494324e-02 -7.416237145662307739e-02 -2.922816947102546692e-02 -2.096925228834152222e-01 -2.379762381315231323e-01 -1.489644199609756470e-01 6.807407736778259277e-02 -2.060112357139587402e-01 2.526212250813841820e-03 7.037860155105590820e-02 -1.884632408618927002e-01 6.055935099720954895e-02 -7.311991602182388306e-02 1.830787956714630127e-02 -2.688663005828857422e-01 -3.928409516811370850e-01 2.920737490057945251e-02 1.001327112317085266e-01 1.379596292972564697e-01 2.732993066310882568e-01 -1.485453099012374878e-01 -5.051738619804382324e-01 -1.267392337322235107e-01 -1.788668036460876465e-01 2.276494354009628296e-01 -2.425430715084075928e-02 2.825022302567958832e-02 7.159783691167831421e-02 1.771963946521282196e-02 -1.885835379362106323e-01 -5.777604877948760986e-02 -1.289539933204650879e-01
1.887416094541549683e-01 3.138127326965332031e-01 1.593870669603347778e-01 3.886475460603833199e-03 -2.196150720119476318e-01 2.937259525060653687e-02 -2.033125609159469604e-01 -6.760372221469879150e-02 -1.212881058454513550e-01 8.344052731990814209e-02 -5.860097706317901611e-02 1.402658522129058838e-01 -5.634992197155952454e-02 -1.634446345269680023e-02 -1.727639436721801758e-01 -2.020465582609176636e-01 2.560274600982666016e-01 -1.233137026429176331e-01 1.580507159233093262e-01 -6.986140459775924683e-02 -6.198664754629135132e-02 -3.842245936393737793e-01 1.907325088977813721e-01 1.548331510275602341e-02 4.735552966594696045e-01 -7.158920168876647949e-02 1.107879132032394409e-01 -1.295170634984970093e-01 1.217315793037414551e-01 6.374457478523254395e-02 -2.101261168718338013e-01 -8.009435236454010010e-02
2.319717705249786377e-01 -7.844514213502407074e-03 3.818596005439758301e-01 -2.011141031980514526e-01 -1.226510480046272278e-01 -5.065283551812171936e-02 1.357694566249847412e-01 -1.833431273698806763e-01 -9.346584230661392212e-02 -2.793388627469539642e-02 -3.190793097019195557e-01 -1.703066192567348480e-02 1.244407799094915390e-02 1.325852423906326294e-01 -4.500943422317504883e-02 -2.326762378215789795e-01 2.453751564025878906e-01 1.520504057407379150e-01 -1.327828764915466309e-01 1.056332886219024658e-01 -3.342231363058090210e-02 -1.394694596529006958e-01 -2.869634516537189484e-02 -4.867595061659812927e-02 3.391654193401336670e-01 -9.733987599611282349e-02 2.072674185037612915e-01 -1.801225841045379639e-01 3.867665231227874756e-01 -1.182673405855894089e-02 1.011519506573677063e-01 -9.454935789108276367e-02
2.036590725183486938e-01 9.812489151954650879e-02 9.014800935983657837e-02 1.773975789546966553e-01 -1.219263970851898193e-01 2.444170415401458740e-01 -8.297532796859741211e-02 1.495548486709594727e-01 -1.926481723785400391e-01 -1.604459881782531738e-01 6.377080082893371582e-02 1.389313191175460815e-01 7.450754940509796143e-02 4.119920730590820312e-01 -1.183518394827842712e-01 -2.016370892524719238e-01 -2.408205345273017883e-02 -2.001737654209136963e-01 5.635187029838562012e-03 8.453293144702911377e-02 -4.414418339729309082e-02 -1.759215444326400757e-01 9.057985991239547729e-02 6.809639185667037964e-02 2.799489498138427734e-01 -3.093848563730716705e-02 1.673851907253265381e-01 1.925569027662277222e-01 1.577326357364654541e-01 -2.078017145395278931e-01 -3.970884382724761963e-01 1.597854942083358765e-01
1.727897673845291138e-01 -8.237485587596893311e-02 1.023554131388664246e-01 -1.730081439018249512e-01 -4.108693450689315796e-02 5.369168519973754883e-02 -1.951775252819061279e-01 -1.154495701193809509e-01 4.251852631568908691e-03 -5.297320336103439331e-02 -3.483895361423492432e-01 1.222790852189064026e-01 1.260304898023605347e-01 3.041668795049190521e-02 6.606125086545944214e-02 -2.517535388469696045e-01 3.311250358819961548e-02 -1.753206700086593628e-01 -2.510189116001129150e-01 -2.512568235397338867e-01 -7.551266252994537354e-02 -2.837774753570556641e-01 -1.161218509078025818e-01 1.407452374696731567e-01 2.152346521615982056e-01 7.959697395563125610e-03 4.454101026058197021e-01 6.270700693130493164e-02 5.620200559496879578e-02 -4.302116110920906067e-02 -2.555037736892700195e-01 -2.162140607833862305e-01
1.626386540010571480e-03 -3.268274664878845215e-02 1.320994198322296143e-01 -1.949331350624561310e-02 -2.640648186206817627e-02 1.717287153005599976e-01 -5.010962486267089844e-01 -2.445186674594879150e-01 -1.207058969885110855e-02 -1.210476155392825603e-03 -1.346529573202133179e-01 5.835509300231933594e-02 -2.028136104345321655e-01 2.574052810668945312e-01 -1.886572390794754028e-01 -4.202494323253631592e-01 -8.247603476047515869e-02 -6.976055353879928589e-02 -1.901443898677825928e-01 2.716512680053710938e-01 4.729321971535682678e-02 -7.792134582996368408e-02 -1.349371075630187988e-01 -7.030541449785232544e-02 -1.312888860702514648e-01 -1.667113304138183594e-01 3.155691921710968018e-02 5.276169255375862122e-02 -1.121975108981132507e-01 -2.176066040992736816e-01 -1.071656942367553711e-01 1.594868600368499756e-01
2.629090286791324615e-02 3.078411519527435303e-01 4.356228709220886230e-01 -3.357881307601928711e-01 -4.858397319912910461e-02 2.112967520952224731e-01 -1.472423970699310303e-01 -2.739032506942749023e-01 -1.118187084794044495e-01 7.484824210405349731e-02 -1.570144891738891602e-01 2.162662148475646973e-01 -2.046521902084350586e-01 1.222155466675758362e-01 -1.569515280425548553e-02 -6.233148276805877686e-02 2.199286371469497681e-01 8.585227280855178833e-02 3.336626570671796799e-03 1.360920965671539307e-01 -2.691995203495025635e-01 -2.184859812259674072e-01 -6.847811862826347351e-03 9.816258400678634644e-02 4.931711405515670776e-02 -8.321262151002883911e-02 1.313753575086593628e-01 -1.437344551086425781e-01 -1.842392534017562866e-01 -1.153162196278572083e-01 5.022167693823575974e-03 -9.554596990346908569e-02
1.628011763095855713e-01 -2.569352276623249054e-02 -1.490677297115325928e-01 -9.791272692382335663e-03 5.665221717208623886e-03 1.979233622550964355e-01 -2.347037568688392639e-02 3.345474600791931152e-02 -1.115102320909500122e-01 4.685672000050544739e-02 -1.206599622964859009e-01 7.925651222467422485e-02 1.910731792449951172e-01 1.307384371757507324e-01 5.425236746668815613e-02 -2.954394221305847168e-01 -4.495177045464515686e-02 -1.039427071809768677e-01 2.641815841197967529e-01 -3.047279119491577148e-01 -1.987369209527969360e-01 -4.779372513294219971e-01 -2.031129002571105957e-01 -7.008977979421615601e-02 1.839592903852462769e-01 -2.270573824644088745e-01 -9.321859478950500488e-02 1.680329628288745880e-02 2.779035270214080811e-01 -4.980876296758651733e-02 2.053874880075454712e-01 1.565756797790527344e-01
7.454062253236770630e-02 1.226361244916915894e-01 8.115314692258834839e-02 6.911163032054901123e-02 -1.982555836439132690e-01 2.404370456933975220e-01 -2.977355122566223145e-01 -2.067007869482040405e-01 -3.795205429196357727e-02 -1.844565868377685547e-01 -2.713717520236968994e-02 1.976029276847839355e-01 -8.753656409680843353e-03 2.708199918270111084e-01 8.078066259622573853e-02 5.205809065955691040e-05 4.656140692532062531e-03 -2.562423646450042725e-01 4.204431176185607910e-02 1.315821111202239990e-01 -7.461868226528167725e-02 -3.924826979637145996e-01 -1.278384476900100708e-01 1.074385046958923340e-01 -1.313497498631477356e-02 8.107500523328781128e-02 3.935037851333618164e-01 1.504046767950057983e-01 1.984948366880416870e-01 -1.233234256505966187e-01 -1.546159386634826660e-01 -2.222032696008682251e-01
1.668256223201751709e-01 4.469634592533111572e-02 3.350235819816589355e-01 -1.663425415754318237e-01 -5.737124755978584290e-02 2.255570441484451294e-01 -1.072672456502914429e-01 1.409633606672286987e-01 -1.540681868791580200e-01 -3.175712423399090767e-03 2.269439585506916046e-02 2.053222805261611938e-01 -3.842424452304840088e-01 4.372450336813926697e-02 5.115129798650741577e-02 -4.019216597080230713e-01 -2.278966754674911499e-01 7.180505990982055664e-02 -9.236977994441986084e-02 3.964296728372573853e-02 7.601816952228546143e-02 -4.854277148842811584e-02 -1.573524028062820435e-01 3.057268261909484863e-01 7.406611111946403980e-04 -2.559392452239990234e-01 -6.796223670244216919e-02 2.505992352962493896e-01 -1.086698770523071289e-01 -8.463149517774581909e-02 -6.586424261331558228e-02 1.216176822781562805e-01
2.131846100091934204e-01 3.057034909725189209e-01 6.524230539798736572e-02 -3.668895363807678223e-01 3.114064931869506836e-01 2.303139917785301805e-04 -2.261946797370910645e-01 2.459112182259559631e-02 -4.506917670369148254e-02 -7.249505072832107544e-02 -6.770104169845581055e-02 -1.512344479560852051e-01 2.793882787227630615e-01 6.337010115385055542e-02 1.138006448745727539e-01 -3.269726037979125977e-01 1.461910307407379150e-01 2.022820152342319489e-02 2.458871304988861084e-01 -4.213610198348760605e-03 -2.660102844238281250e-01 -2.819885313510894775e-01 -1.982823908329010010e-01 9.369627386331558228e-02 8.687291294336318970e-02 -5.912611633539199829e-02 -6.801901757717132568e-02 -6.842207163572311401e-02 5.041523277759552002e-02 5.387145653367042542e-02 7.681242376565933228e-02 -1.564771085977554321e-01
3.900287747383117676e-01 7.893706858158111572e-02 1.207334846258163452e-01 -7.715101540088653564e-02 7.852847129106521606e-02 1.200764626264572144e-01 -2.036912292242050171e-01 -5.148446187376976013e-02 6.606855243444442749e-02 -2.371106743812561035e-01 -4.478652775287628174e-02 -1.610125601291656494e-01 2.746183238923549652e-02 -1.716701537370681763e-01 2.414119392633438110e-01 -6.069032475352287292e-02 2.492936253547668457e-01 1.414778176695108414e-02 2.079743742942810059e-01 2.629648707807064056e-02 -1.131805330514907837e-01 -2.562166154384613037e-01 2.820248948410153389e-03 -1.020817644894123077e-02 -9.934022277593612671e-02 -4.164518713951110840e-01 2.676799427717924118e-03 1.726871281862258911e-01 -2.533915638923645020e-02 -2.337636798620223999e-01 -3.027232922613620758e-02 3.485579788684844971e-01
-1.019633486866950989e-01 2.876466512680053711e-02 2.433284968137741089e-01 -5.500055477023124695e-02 -6.971479207277297974e-02 3.809961080551147461e-01 -1.705528646707534790e-01 -4.671045392751693726e-02 3.953210636973381042e-02 6.272917240858078003e-02 -2.579456269741058350e-01 -8.951064199209213257e-02 -7.194547355175018311e-02 2.164366282522678375e-02 2.745596468448638916e-01 -4.502654075622558594e-01 -1.326925754547119141e-01 2.036049067974090576e-01 1.932599395513534546e-01 1.597047150135040283e-01 -2.523271739482879639e-01 -1.600211709737777710e-01 -7.295352220535278320e-02 -2.006286531686782837e-01 1.851589530706405640e-01 -1.467320472002029419e-01 1.283093076199293137e-02 -8.908862620592117310e-02 -1.486262083053588867e-01 -1.299039423465728760e-01 -1.473567485809326172e-01 8.952097967267036438e-03
3.914745450019836426e-01 1.792554408311843872e-01 2.788999378681182861e-01 -1.513891518115997314e-01 2.658555507659912109e-01 2.458403259515762329e-01 -1.257707774639129639e-01 -5.929036065936088562e-02 2.993476018309593201e-02 -1.303742676973342896e-01 -5.805271863937377930e-02 1.779103651642799377e-02 -8.052042126655578613e-02 -1.121377050876617432e-01 1.609590649604797363e-01 -3.420589566230773926e-01 9.691917151212692261e-02 -1.714321076869964600e-01 -4.555840790271759033e-02 -1.082986295223236084e-01 -4.697969183325767517e-03 4.660714790225028992e-02 3.880615904927253723e-02 -1.021613180637359619e-01 3.430270552635192871e-01 -2.691796422004699707e-01 1.091170459985733032e-01 -1.509852409362792969e-01 9.748116135597229004e-02 -1.769943684339523315e-01 -6.079445034265518188e-02 2.093629390001296997e-01
2.821360826492309570e-01 1.158343479037284851e-01 -9.494674950838088989e-02 -1.291958335787057877e-02 1.266302913427352905e-01 3.095959424972534180e-01 -6.006775423884391785e-02 9.196587651968002319e-02 7.619168609380722046e-02 -2.202618122100830078e-02 -1.718747615814208984e-01 -2.486623078584671021e-01 -1.013647019863128662e-01 9.585936367511749268e-02 1.195339206606149673e-02 -2.022508382797241211e-01 4.792228713631629944e-02 3.195665776729583740e-01 -4.803372547030448914e-02 6.206273660063743591e-02 -2.165093272924423218e-01 -4.393664598464965820e-01 -9.216457605361938477e-02 -4.088462516665458679e-02 2.671712934970855713e-01 -3.196859499439597130e-03 -6.626366078853607178e-02 -3.470501676201820374e-02 9.143732488155364990e-02 -4.103283584117889404e-01 8.318792097270488739e-03 3.498283401131629944e-02
6.403593719005584717e-02 2.097229212522506714e-01 3.124804794788360596e-01 -8.401480503380298615e-03 -4.139278084039688110e-02 1.211270838975906372e-01 -9.145063906908035278e-02 -1.528622657060623169e-01 7.100338488817214966e-02 7.006200402975082397e-02 -1.947698742151260376e-01 1.184235140681266785e-01 -8.721332997083663940e-02 1.591335982084274292e-01 1.141448970884084702e-02 -1.829159259796142578e-02 -1.921847611665725708e-01 -1.633876562118530273e-01 1.932681798934936523e-01 -1.112197935581207275e-01 1.844771504402160645e-01 -5.048335790634155273e-01 -3.432871103286743164e-01 -1.801902949810028076e-01 1.392429918050765991e-01 -1.854843497276306152e-01 1.364059448242187500e-01 8.887512236833572388e-02 -1.786946356296539307e-01 4.102157056331634521e-02 2.069659978151321411e-01 3.843966498970985413e-02
3.227461576461791992e-01 2.006120681762695312e-01 2.819732129573822021e-01 -1.414581760764122009e-02 1.665761321783065796e-02 1.010611876845359802e-01 -1.126421019434928894e-01 4.573865979909896851e-02 -2.856900393962860107e-01 -2.101101130247116089e-01 -2.981348633766174316e-01 -7.907769829034805298e-02 -1.049393638968467712e-01 1.389109641313552856e-01 -9.734272211790084839e-02 -1.605504453182220459e-01 -9.163396060466766357e-02 1.993246823549270630e-01 2.088786102831363678e-02 3.887197002768516541e-02 -5.271846055984497070e-02 -3.672749102115631104e-01 1.421523541212081909e-01 -1.462531536817550659e-01 -3.977699577808380127e-02 9.042540937662124634e-02 3.585413098335266113e-01 -2.235980145633220673e-02 -1.508738994598388672e-01 3.075494430959224701e-02 -1.013520210981369019e-01 2.490235865116119385e-01
2.779293358325958252e-01 -3.654548153281211853e-02 1.277566701173782349e-01 5.698190256953239441e-02 6.461169570684432983e-02 5.129414051771163940e-02 9.472450613975524902e-02 -4.068262130022048950e-02 4.470285400748252869e-02 -1.160624101758003235e-01 9.538099914789199829e-02 -1.902317255735397339e-01 1.773341149091720581e-01 -1.331129670143127441e-01 3.750141337513923645e-02 -3.123264014720916748e-01 -1.988967508077621460e-01 -6.323635578155517578e-02 7.975387573242187500e-02 9.495296515524387360e-03 -1.518181115388870239e-01 -5.293801426887512207e-01 -2.055767476558685303e-01 1.114814653992652893e-01 1.846093237400054932e-01 -1.041419208049774170e-01 2.445742487907409668e-01 -1.259119156748056412e-02 -1.617633849382400513e-01 -2.834546566009521484e-01 -2.877696044743061066e-02 -2.351755648851394653e-01
4.677494764328002930e-01 6.154513731598854065e-02 -2.054013498127460480e-02 -3.616577014327049255e-02 -7.549353688955307007e-02 -1.694999262690544128e-02 5.661721527576446533e-02 -9.446684271097183228e-02 -4.198997840285301208e-02 2.356166392564773560e-02 -1.027890592813491821e-01 6.631088256835937500e-02 -1.795872151851654053e-01 1.853862851858139038e-01 -2.850654125213623047e-01 -4.348004162311553955e-01 -2.508851699531078339e-02 3.306046128273010254e-02 9.852784126996994019e-02 3.014155626296997070e-01 2.295712381601333618e-01 -3.536244332790374756e-01 -3.408949449658393860e-02 -2.043794989585876465e-01 -3.526996076107025146e-02 -2.303244769573211670e-01 8.593494445085525513e-02 -8.479697257280349731e-02 -3.637276962399482727e-02 3.818680718541145325e-02 -8.607542514801025391e-02 -3.655123710632324219e-02
5.641901120543479919e-02 1.306856870651245117e-01 1.671977192163467407e-01 -1.785550713539123535e-01 1.063063442707061768e-01 4.477466344833374023e-01 -1.777526587247848511e-01 1.643925905227661133e-01 3.205494955182075500e-02 -9.206198155879974365e-02 -4.758201912045478821e-02 2.909821458160877228e-02 -2.783651053905487061e-01 1.200470179319381714e-01 -1.198949962854385376e-01 -2.890513539314270020e-01 1.143945977091789246e-01 1.878673732280731201e-01 -9.249304980039596558e-02 6.421007215976715088e-03 -1.726332157850265503e-01 -4.949873387813568115e-01 9.065928310155868530e-02 6.227568164467811584e-02 -1.653263717889785767e-02 3.741603344678878784e-02 -2.204571105539798737e-02 -1.558723896741867065e-01 3.129726648330688477e-02 -2.671628594398498535e-01 -6.592874974012374878e-02 4.313096869736909866e-03
1.840426474809646606e-01 -9.426981955766677856e-02 2.011568099260330200e-01 1.844415962696075439e-01 -1.804671436548233032e-01 2.406922429800033569e-01 -1.614267081022262573e-01 -1.613188683986663818e-01 -8.426186442375183105e-02 -4.418542608618736267e-02 -3.248434662818908691e-01 7.777850329875946045e-02 -2.480444870889186859e-02 -1.431095898151397705e-01 9.796150028705596924e-02 -3.170532584190368652e-01 -2.824872434139251709e-01 -3.580492362380027771e-02 -1.317905783653259277e-01 -5.243387073278427124e-02 -4.794970154762268066e-03 -2.015435695648193359e-01 -1.053933203220367432e-01 -3.636974692344665527e-01 -1.224755048751831055e-01 -2.498551458120346069e-01 7.998871617019176483e-03 1.618994027376174927e-01 1.441403478384017944e-01 -1.372785717248916626e-01 -1.594704538583755493e-01 1.853476911783218384e-01
-2.260552532970905304e-02 3.728203773498535156e-01 -2.959966287016868591e-02 -1.184067353606224060e-01 1.453309357166290283e-01 2.713169530034065247e-02 -4.157552495598793030e-02 -2.849053740501403809e-01 -1.830291599035263062e-01 -6.922272592782974243e-02 -2.897182404994964600e-01 9.546140581369400024e-02 -8.241891860961914062e-02 1.469049602746963501e-01 1.598502136766910553e-02 -1.797852963209152222e-01 -5.456387251615524292e-02 -1.617549210786819458e-01 -6.314770877361297607e-02 2.228349894285202026e-01 -5.271634832024574280e-02 -4.350646436214447021e-01 -4.169930815696716309e-01 1.223733946681022644e-01 3.756701946258544922e-02 -2.330270558595657349e-01 -9.427835792303085327e-02 -2.826689369976520538e-02 -8.097869902849197388e-02 -8.656932041049003601e-03 -6.980764120817184448e-02 -8.909607678651809692e-02
1.035023331642150879e-01 9.785345941781997681e-02 1.072920635342597961e-01 1.185740008950233459e-01 -7.710714638233184814e-02 1.578453481197357178e-01 -2.211967259645462036e-01 6.912553310394287109e-02 -2.452102899551391602e-01 -1.870157420635223389e-01 7.592381536960601807e-02 2.617918252944946289e-01 8.651855587959289551e-02 2.223761230707168579e-01 2.954517602920532227e-01 -4.090271294116973877e-01 6.199451535940170288e-02 -3.241320699453353882e-02 -1.355038881301879883e-01 2.650225535035133362e-02 -1.712102144956588745e-01 -2.261686325073242188e-01 1.172246336936950684e-01 -1.440038084983825684e-01 4.371410310268402100e-01 -3.543818742036819458e-02 2.636959776282310486e-02 1.536638662219047546e-02 -1.077392324805259705e-01 -2.051488906145095825e-01 5.257399380207061768e-02 -8.445482235401868820e-04
2.935894131660461426e-01 1.689246445894241333e-01 8.301054686307907104e-02 2.009059488773345947e-02 1.863604038953781128e-01 2.901003658771514893e-01 -2.630289196968078613e-01 -2.958904802799224854e-01 -1.841326951980590820e-01 -6.313677877187728882e-02 -1.332910060882568359e-01 -8.414079248905181885e-02 -4.411265999078750610e-02 2.020194977521896362e-01 -1.909882016479969025e-02 -6.861515343189239502e-02 1.302317976951599121e-01 1.707542091608047485e-01 3.245682418346405029e-01 1.356014907360076904e-01 -2.520577311515808105e-01 -1.279576867818832397e-01 -5.648573860526084900e-02 8.534073084592819214e-02 -1.076243743300437927e-01 -1.441751569509506226e-01 2.964588999748229980e-02 -1.671465337276458740e-01 3.046287298202514648e-01 -2.308467030525207520e-01 8.247651159763336182e-02 1.321994066238403320e-01
6.401080638170242310e-02 2.164348028600215912e-02 1.413174420595169067e-01 6.123514473438262939e-02 -2.029561847448348999e-01 1.841648221015930176e-01 -3.471431136131286621e-01 -1.459278464317321777e-01 1.966170370578765869e-01 2.086951956152915955e-02 -3.050860762596130371e-01 -1.302606463432312012e-01 4.429635778069496155e-02 2.402760833501815796e-02 1.465970426797866821e-01 -3.140452802181243896e-01 -1.129801645874977112e-01 -6.758062541484832764e-02 1.944726565852761269e-03 -1.947204619646072388e-01 2.330202162265777588e-01 -2.404803633689880371e-01 -2.649451233446598053e-02 3.138231933116912842e-01 2.325965166091918945e-01 -1.450451016426086426e-01 3.363419771194458008e-01 -3.308053687214851379e-02 1.145069822669029236e-01 -9.215525537729263306e-02 6.217431277036666870e-03 7.374636083841323853e-02
-1.415702849626541138e-01 7.056128233671188354e-02 3.295451104640960693e-01 -1.027300357818603516e-01 -1.000106558203697205e-01 -4.183895885944366455e-02 -2.363017946481704712e-01 -3.191937208175659180e-01 -3.543609380722045898e-02 -7.630576193332672119e-02 -2.718855142593383789e-01 1.537808924913406372e-01 8.470699191093444824e-02 1.964895427227020264e-02 3.251549899578094482e-01 -1.930773407220840454e-01 1.704230606555938721e-01 -3.475022315979003906e-02 3.693164512515068054e-02 5.693420022726058960e-02 -6.563894450664520264e-02 -2.209006547927856445e-01 -2.083333581686019897e-01 1.198190525174140930e-01 2.479934394359588623e-01 -2.754108309745788574e-01 -1.183110401034355164e-01 -2.160479724407196045e-01 2.226638793945312500e-01 -1.788001656532287598e-01 -7.545284926891326904e-02 1.204935181885957718e-02
5.756143480539321899e-02 -2.883319556713104248e-02 2.964785397052764893e-01 4.713932052254676819e-02 7.548185437917709351e-02 4.358361661434173584e-02 2.279983460903167725e-02 -6.820520758628845215e-02 9.525962173938751221e-03 -3.337391912937164307e-01 -2.034233063459396362e-01 -1.264448165893554688e-01 -1.616084128618240356e-01 3.305508494377136230e-01 -5.578950792551040649e-02 -1.532631460577249527e-02 1.626482307910919189e-01 5.755796656012535095e-02 -1.495980024337768555e-01 -2.032693848013877869e-02 -2.327915728092193604e-01 -5.278267860412597656e-01 -4.707353189587593079e-02 -3.231418505311012268e-02 1.670498698949813843e-01 -2.931219339370727539e-01 -6.419268995523452759e-02 -1.266263052821159363e-02 1.843502558767795563e-02 8.074329048395156860e-02 -1.553689129650592804e-02 2.675321996212005615e-01
4.683659970760345459e-01 1.659548431634902954e-01 1.398448944091796875e-01 -1.771858930587768555e-01 -2.004627883434295654e-01 2.114352956414222717e-02 -9.732451289892196655e-02 -3.465146720409393311e-01 -3.674703463912010193e-02 -4.827937856316566467e-02 -1.051659584045410156e-01 1.461965870112180710e-02 -1.802336722612380981e-01 -4.979943484067916870e-02 -1.246186625212430954e-02 1.379660237580537796e-02 -2.429105937480926514e-01 -1.517642587423324585e-01 -1.492714136838912964e-01 9.319178760051727295e-02 -1.747501939535140991e-01 -3.696427345275878906e-01 -3.549030050635337830e-02 2.744835615158081055e-01 1.004891395568847656e-01 8.499563485383987427e-02 8.478332310914993286e-02 2.462549693882465363e-02 -6.280329823493957520e-02 -2.602746188640594482e-01 -1.122318580746650696e-01 -1.245818585157394409e-01
7.505115866661071777e-02 -1.002383828163146973e-01 2.143965959548950195e-01 1.171306148171424866e-01 -6.730566918849945068e-02 1.163583919405937195e-01 -2.020784839987754822e-02 -6.319002062082290649e-02 -6.658477336168289185e-02 -3.196471631526947021e-01 -1.310737896710634232e-02 -3.398256003856658936e-01 2.738753855228424072e-01 2.279587835073471069e-02 3.625214472413063049e-02 -3.356272876262664795e-01 -1.103343889117240906e-01 -1.484237462282180786e-01 1.572733521461486816e-01 7.941135019063949585e-02 -2.492769658565521240e-01 -3.323126733303070068e-01 -1.416598856449127197e-01 -1.950150728225708008e-01 1.624730527400970459e-01 -1.573043763637542725e-01 8.928786963224411011e-02 2.221418619155883789e-01 -1.708157509565353394e-01 -2.768477797508239746e-02 -1.767860502004623413e-01 -1.576146930456161499e-01
4.101963937282562256e-01 7.997532188892364502e-02 -6.468268483877182007e-02 2.263650745153427124e-01 -2.474867552518844604e-02 5.648636817932128906e-02 -1.248870119452476501e-01 -1.866730302572250366e-01 -2.300219684839248657e-01 -2.582592144608497620e-02 -2.686560451984405518e-01 -9.452351182699203491e-02 -2.364251166582107544e-01 1.589672565460205078e-01 -2.851629555225372314e-01 -3.399357497692108154e-01 -2.451186999678611755e-02 -9.951263200491666794e-04 -1.464691478759050369e-02 1.084888726472854614e-01 -6.828428059816360474e-02 -2.582572698593139648e-01 5.784247070550918579e-02 -1.426600757986307144e-02 -1.923188380897045135e-02 -2.329841852188110352e-01 2.658291459083557129e-01 -1.773897856473922729e-01 -6.145036965608596802e-02 5.992538109421730042e-02 -2.264849543571472168e-01 9.918121941154822707e-05
2.906526327133178711e-01 -4.845154285430908203e-02 2.088507860898971558e-01 8.263212442398071289e-02 -3.001678287982940674e-01 2.634534537792205811e-01 -9.628736972808837891e-02 5.188051611185073853e-02 -5.925223603844642639e-02 -2.039953172206878662e-01 -1.424297243356704712e-01 1.841601729393005371e-02 -1.747220903635025024e-01 3.110592663288116455e-01 -1.087824627757072449e-01 -6.590692326426506042e-03 -1.074730008840560913e-01 -2.988663911819458008e-01 3.520287945866584778e-02 -2.499765306711196899e-01 -2.067585885524749756e-01 -2.136784791946411133e-01 1.192696616053581238e-01 -1.069233417510986328e-01 2.013670504093170166e-01 -1.914263665676116943e-01 2.059962786734104156e-02 -9.260624647140502930e-02 1.911273151636123657e-01 -1.820501983165740967e-01 7.463369518518447876e-02 -2.150413542985916138e-01
-1.704867929220199585e-02 2.588455379009246826e-02 1.488294750452041626e-01 -7.316652685403823853e-02 -1.300895661115646362e-01 2.339603751897811890e-01 -1.264174133539199829e-01 -2.408894151449203491e-02 1.139346696436405182e-02 -7.811253517866134644e-02 -1.739915162324905396e-01 -1.949866414070129395e-01 -4.786920547485351562e-01 2.102400511503219604e-01 2.041735947132110596e-01 -2.877912819385528564e-01 -2.171777188777923584e-02 -2.432932406663894653e-01 -7.185056805610656738e-02 1.629273407161235809e-02 5.876837298274040222e-02 -2.641924917697906494e-01 -4.890972003340721130e-02 1.436704695224761963e-01 1.351223737001419067e-01 -1.738170981407165527e-01 -1.401463001966476440e-01 1.689899116754531860e-01 1.114715561270713806e-01 -3.515110015869140625e-01 -8.204060792922973633e-02 1.008459627628326416e-01
4.271261394023895264e-01 2.319360375404357910e-01 2.284463793039321899e-01 7.728800922632217407e-02 1.280447691679000854e-01 -3.666442260146141052e-02 -3.312210440635681152e-01 -2.353695929050445557e-01 -4.471844062209129333e-03 7.855150103569030762e-02 1.097193807363510132e-01 6.851697713136672974e-02 2.275091409683227539e-01 2.632339298725128174e-01 1.605794876813888550e-01 -1.824610233306884766e-01 1.791521608829498291e-01 2.204911708831787109e-01 1.480632573366165161e-01 -1.471130251884460449e-01 -1.583712249994277954e-01 -1.000516787171363831e-01 -1.933240741491317749e-01 1.576139964163303375e-02 -6.548958271741867065e-02 -2.965145707130432129e-01 8.596912771463394165e-02 -5.192443355917930603e-02 6.112194433808326721e-02 9.178300946950912476e-02 -6.734146922826766968e-02 6.103771552443504333e-02
2.669995725154876709e-01 5.092854425311088562e-02 1.363293230533599854e-01 1.129547581076622009e-01 -1.841542422771453857e-01 1.990376859903335571e-01 -2.028151303529739380e-01 -4.570690914988517761e-03 -3.363833948969841003e-02 -2.613592147827148438e-01 -3.030693531036376953e-01 2.713621854782104492e-01 -1.172214467078447342e-02 3.056503832340240479e-02 1.445036530494689941e-01 -2.701231539249420166e-01 -1.738553051836788654e-03 -2.439818233251571655e-01 2.793573439121246338e-01 -1.573560014367103577e-02 2.744337078183889389e-03 3.840084746479988098e-02 1.773504167795181274e-02 -8.804417401552200317e-02 3.971404954791069031e-02 -1.156048551201820374e-01 -1.043443977832794189e-01 1.779597997665405273e-01 -1.578401476144790649e-01 -3.265342116355895996e-01 -3.362938165664672852e-01 2.727418579161167145e-02
3.437129557132720947e-01 1.565545201301574707e-01 1.192866861820220947e-01 -5.972516536712646484e-02 3.450844585895538330e-01 1.462155580520629883e-01 -1.401006728410720825e-01 5.756458267569541931e-03 -1.658019870519638062e-01 -5.332703585736453533e-04 2.113297134637832642e-01 -1.787618249654769897e-01 -8.383180946111679077e-02 2.784107029438018799e-01 7.626782171428203583e-03 -2.148033082485198975e-01 1.881484389305114746e-01 2.811933495104312897e-02 2.245971858501434326e-01 5.464127659797668457e-02 -7.380352914333343506e-02 -1.736708730459213257e-01 -3.223149478435516357e-02 -2.806085906922817230e-02 -2.616808377206325531e-02 -4.396627247333526611e-01 1.132804453372955322e-01 1.068818122148513794e-01 2.722783684730529785e-01 -7.989378646016120911e-03 -1.329156905412673950e-01 -8.614739775657653809e-02
2.259539812803268433e-01 2.460490763187408447e-01 9.555947035551071167e-02 1.295318305492401123e-01 2.679143249988555908e-01 3.565811738371849060e-02 -3.254970610141754150e-01 1.788714975118637085e-01 -1.218626499176025391e-01 1.092589832842350006e-02 -2.746874690055847168e-01 1.867080181837081909e-01 6.306941807270050049e-02 -1.155846789479255676e-01 2.815346606075763702e-02 -3.351373076438903809e-01 6.297963112592697144e-02 1.273965537548065186e-01 -1.089712753891944885e-01 -5.480641871690750122e-02 -5.773423239588737488e-02 -4.504644572734832764e-01 2.545490562915802002e-01 -4.322455823421478271e-02 8.514370024204254150e-02 -7.298452407121658325e-02 -9.797613322734832764e-02 -5.038539413362741470e-03 2.756664715707302094e-02 -9.238792210817337036e-02 -1.325058639049530029e-01 1.967929005622863770e-01
2.872774302959442139e-01 2.654930353164672852e-01 2.798911631107330322e-01 2.457612752914428711e-02 3.398209437727928162e-02 -5.624286364763975143e-03 -1.465034633874893188e-01 1.921603083610534668e-01 -1.415059566497802734e-01 4.375399649143218994e-02 -1.279505938291549683e-01 -1.521229445934295654e-01 2.620471715927124023e-01 4.382279515266418457e-02 3.374170884490013123e-02 -2.068572044372558594e-01 -3.023163788020610809e-02 7.459215074777603149e-02 2.305567711591720581e-01 -8.107762038707733154e-02 -2.973316609859466553e-01 -2.086808830499649048e-01 -2.247322201728820801e-01 1.026355549693107605e-01 1.364873796701431274e-01 -1.848957240581512451e-01 -1.370793730020523071e-01 7.814389467239379883e-02 3.740346431732177734e-01 -6.161442771553993225e-02 2.160246521234512329e-01 7.225309312343597412e-02
3.587490916252136230e-01 -3.660319000482559204e-02 1.670766621828079224e-01 -1.024404466152191162e-01 1.839550286531448364e-01 8.822994679212570190e-02 -2.041145265102386475e-01 -1.518538445234298706e-01 -1.380597501993179321e-01 -1.140869781374931335e-01 -4.673494771122932434e-02 -2.760587334632873535e-01 4.956485331058502197e-02 8.655805140733718872e-03 -2.093596160411834717e-01 -4.414213895797729492e-01 1.379039436578750610e-01 1.419299095869064331e-01 2.128377109766006470e-01 -2.769941091537475586e-02 -2.860293984413146973e-01 -2.496091425418853760e-01 1.558552086353302002e-01 -3.058787994086742401e-02 -4.482092335820198059e-02 -2.609950490295886993e-02 2.136441022157669067e-01 -1.116832494735717773e-01 4.973914474248886108e-02 -1.302321702241897583e-01 1.636770665645599365e-01 1.091568693518638611e-01
2.092280834913253784e-01 -6.772374361753463745e-02 4.132258594036102295e-01 1.199533939361572266e-01 -1.854941397905349731e-01 2.010241150856018066e-01 1.176357362419366837e-02 -6.507022678852081299e-02 1.904249936342239380e-01 -2.180767208337783813e-01 -1.105397567152976990e-01 2.182042300701141357e-01 1.526645272970199585e-01 4.559390991926193237e-02 8.819170296192169189e-02 -1.618009507656097412e-01 2.381470240652561188e-02 -1.107569560408592224e-01 2.201750278472900391e-01 2.598906122148036957e-02 1.553532928228378296e-01 -2.970050573348999023e-01 9.240674227476119995e-02 2.219694703817367554e-01 1.375543177127838135e-01 -4.130145243834704161e-04 3.398576676845550537e-01 1.868181079626083374e-01 -4.484928771853446960e-02 -2.212400883436203003e-01 -1.151644513010978699e-01 -1.364466100931167603e-01
9.190005809068679810e-02 2.480212450027465820e-01 3.463331609964370728e-02 1.117905452847480774e-01 4.918015748262405396e-02 1.543754190206527710e-01 -2.225511521100997925e-01 -1.443637013435363770e-01 9.684548527002334595e-02 2.954954281449317932e-02 -1.012974381446838379e-01 -2.078586630523204803e-02 1.093644946813583374e-01 3.417169451713562012e-01 9.395648539066314697e-02 -4.338408112525939941e-01 -1.817992776632308960e-01 -2.910561561584472656e-01 1.309848725795745850e-01 2.336117252707481384e-02 2.459109872579574585e-01 -4.170058667659759521e-01 2.002061009407043457e-01 8.228994905948638916e-02 5.719791725277900696e-02 4.826647788286209106e-02 -6.316528655588626862e-03 1.253362894058227539e-01 7.928193360567092896e-02 9.510680288076400757e-02 1.396770775318145752e-01 -1.104265730828046799e-02
2.075547277927398682e-01 2.901890315115451813e-02 7.015033066272735596e-02 -2.023849785327911377e-01 -8.589561283588409424e-02 -1.239408180117607117e-02 -3.323876261711120605e-01 1.020214147865772247e-02 1.795022487640380859e-01 -1.167326346039772034e-01 -1.261032521724700928e-01 2.031063735485076904e-01 -8.091446757316589355e-02 8.028333634138107300e-02 1.622097194194793701e-01 -5.231117829680442810e-02 -9.101882576942443848e-02 -3.759995400905609131e-01 -1.144477501511573792e-01 -1.930866762995719910e-02 -1.755385249853134155e-01 -3.173537552356719971e-01 -1.019434258341789246e-02 1.365955322980880737e-01 5.835329368710517883e-02 -4.105999469757080078e-01 1.042480245232582092e-01 1.358332782983779907e-01 -1.979225315153598785e-02 -1.803111582994461060e-01 -2.741613984107971191e-01 -1.556705534458160400e-01
4.273070394992828369e-02 8.156714588403701782e-02 -2.102961242198944092e-01 -1.127078235149383545e-01 2.429310046136379242e-02 1.054830253124237061e-01 5.531090311706066132e-03 -1.731303781270980835e-01 -2.532936334609985352e-01 7.594267278909683228e-02 -1.927552372217178345e-01 1.647342294454574585e-01 -8.912259340286254883e-02 2.662160098552703857e-01 -2.105616219341754913e-02 -4.244244098663330078e-01 -2.049408853054046631e-01 2.767586335539817810e-02 -9.776946902275085449e-02 -2.088710069656372070e-01 -2.567717730998992920e-01 -3.507079184055328369e-01 -1.979491487145423889e-02 1.898561120033264160e-01 2.250285148620605469e-01 -3.019646704196929932e-01 -1.087939739227294922e-01 -1.245173215866088867e-01 6.325151026248931885e-02 1.111756358295679092e-02 -1.729675382375717163e-02 6.602435559034347534e-02
1.115487590432167053e-01 8.716613799333572388e-02 3.375675380229949951e-01 -2.765437662601470947e-01 6.053444743156433105e-02 1.681509017944335938e-01 -2.585291266441345215e-01 -7.087547332048416138e-02 -7.425209134817123413e-02 1.302493959665298462e-01 1.207641139626502991e-02 3.982772305607795715e-02 6.234783306717872620e-02 1.089105904102325439e-01 -6.508073210716247559e-02 -2.466911673545837402e-01 -6.430597603321075439e-02 -3.826943412423133850e-02 -3.243536651134490967e-01 2.077249884605407715e-01 9.338203235529363155e-04 -2.396709918975830078e-01 5.136496201157569885e-02 1.984045207500457764e-01 -9.417442232370376587e-02 -3.175122439861297607e-01 1.603219062089920044e-01 2.596155107021331787e-01 1.150941774249076843e-01 -9.413380175828933716e-02 3.199762105941772461e-01 -5.682015325874090195e-04
2.926762402057647705e-01 8.154966682195663452e-02 2.032159119844436646e-01 -3.367070257663726807e-01 -1.932823508977890015e-01 2.045004628598690033e-02 -9.681526571512222290e-02 -4.985329508781433105e-02 2.118681520223617554e-01 -3.087235987186431885e-01 -1.176026910543441772e-01 1.778765022754669189e-01 -9.208504855632781982e-02 1.922986656427383423e-02 1.850453019142150879e-01 -9.691993147134780884e-02 1.658037602901458740e-01 -1.504837423563003540e-01 -9.175289422273635864e-02 -5.353995412588119507e-02 -3.064539134502410889e-01 -2.352381497621536255e-01 -2.288343757390975952e-01 1.364915221929550171e-01 1.122969090938568115e-01 -6.967733800411224365e-02 3.413357138633728027e-01 -6.088833510875701904e-02 -2.994546666741371155e-02 -9.744680672883987427e-02 1.730472221970558167e-02 1.875929534435272217e-01
6.300907582044601440e-02 2.496339380741119385e-01 1.439396291971206665e-01 -1.346585601568222046e-01 7.385837845504283905e-03 6.400614511221647263e-03 -2.127881199121475220e-01 -9.481397271156311035e-02 -1.307605803012847900e-01 -1.448953449726104736e-01 -9.920675307512283325e-02 1.040891781449317932e-01 -8.991055190563201904e-02 3.425785899162292480e-01 7.626773416996002197e-02 -4.238034784793853760e-01 1.405539829283952713e-02 -2.949074506759643555e-01 -7.940618088468909264e-04 1.514033973217010498e-01 6.201017275452613831e-02 -2.018769234418869019e-01 1.248853281140327454e-01 -1.546462774276733398e-01 2.084315419197082520e-01 1.015028208494186401e-01 9.732659906148910522e-02 9.824408218264579773e-03 2.701922953128814697e-01 1.109747812151908875e-01 3.042074441909790039e-01 1.883552819490432739e-01
-6.797855347394943237e-02 1.774649918079376221e-01 -2.235040999948978424e-02 -3.340605199337005615e-01 6.769397109746932983e-02 3.347969055175781250e-02 1.559785939753055573e-02 -1.304051429033279419e-01 -8.733037859201431274e-02 -6.546248495578765869e-02 -3.150403201580047607e-01 8.740327507257461548e-02 -3.807588666677474976e-02 -6.581857055425643921e-02 8.770271390676498413e-02 -5.829994082450866699e-01 -8.889519423246383667e-02 -3.160170018672943115e-01 -1.124538928270339966e-01 -2.898131124675273895e-02 -4.255665838718414307e-02 -3.504403829574584961e-01 -1.578543335199356079e-01 2.090170793235301971e-02 1.801511943340301514e-01 -1.347016543149948120e-01 4.806588962674140930e-02 1.018073856830596924e-01 6.906243041157722473e-03 1.116829290986061096e-01 -6.798760592937469482e-02 -7.090067863464355469e-02
1.555585265159606934e-01 -2.670742012560367584e-02 1.403011232614517212e-01 -1.300400793552398682e-01 -1.043485477566719055e-01 8.380003273487091064e-03 -1.383656077086925507e-02 -1.390620470046997070e-01 -1.317525357007980347e-01 -2.934415042400360107e-01 -2.671375572681427002e-01 -3.050605021417140961e-02 -3.196346163749694824e-01 5.808812379837036133e-02 9.946640580892562866e-03 -3.211163580417633057e-01 6.778454780578613281e-02 -2.814956605434417725e-01 -1.639115810394287109e-02 1.780688464641571045e-01 -6.975006312131881714e-02 -2.844739556312561035e-01 -2.141853328794240952e-03 -1.340288519859313965e-01 2.928449511528015137e-01 -2.708483673632144928e-02 3.138270974159240723e-02 4.841258376836776733e-02 2.631061971187591553e-01 6.745065003633499146e-02 3.729833662509918213e-01 3.475726395845413208e-02
1.730779707431793213e-01 -7.141832262277603149e-02 5.163644254207611084e-02 -2.140262722969055176e-01 6.781942397356033325e-02 4.690311849117279053e-02 -2.176837474107742310e-01 -1.158754155039787292e-01 -1.399977654218673706e-01 -7.008703798055648804e-02 -8.343712240457534790e-02 3.460413217544555664e-01 -7.006213068962097168e-02 -1.064646765589714050e-01 1.093857139348983765e-01 -4.430736303329467773e-01 2.643112652003765106e-02 -1.723593920469284058e-01 6.827943772077560425e-02 -4.622954875230789185e-02 1.867968291044235229e-01 -2.901307642459869385e-01 -1.326134800910949707e-01 2.412658184766769409e-01 1.020203754305839539e-01 5.422749090939760208e-03 9.528550505638122559e-02 2.603695988655090332e-01 5.086812004446983337e-02 -7.552772760391235352e-02 -5.204083770513534546e-02 -3.778052926063537598e-01
3.628026545047760010e-01 2.847158908843994141e-02 1.675297617912292480e-01 2.160911820828914642e-02 1.279111858457326889e-02 2.245975434780120850e-01 -1.659136563539505005e-01 -3.199195265769958496e-01 -1.232886016368865967e-01 -1.246168557554483414e-02 1.074902638792991638e-01 7.888618856668472290e-03 1.622280851006507874e-02 3.993047401309013367e-02 -3.294526413083076477e-02 -2.554819285869598389e-01 2.827163338661193848e-01 2.524790763854980469e-01 -2.698058448731899261e-02 3.320691883563995361e-01 -1.488497406244277954e-01 -2.933658659458160400e-01 -8.412162959575653076e-02 -8.110576122999191284e-02 -6.288236379623413086e-02 3.992374241352081299e-02 1.804864853620529175e-01 9.895849227905273438e-02 8.414187282323837280e-02 -2.561745345592498779e-01 2.140678465366363525e-01 1.427170932292938232e-01
3.816542625427246094e-01 1.497283577919006348e-01 2.610807418823242188e-01 -2.607806026935577393e-02 -2.702137529850006104e-01 1.313513368368148804e-01 -4.764466732740402222e-02 -8.925463072955608368e-03 -2.049037516117095947e-01 -1.046798825263977051e-01 -2.678375840187072754e-01 -6.719751656055450439e-02 -6.428080052137374878e-02 1.945677697658538818e-01 -2.837396226823329926e-02 -3.290177881717681885e-01 6.302885711193084717e-02 -7.883418351411819458e-02 -4.443018883466720581e-02 2.468943744897842407e-01 1.544196158647537231e-01 -2.351206988096237183e-01 2.180678993463516235e-01 -1.927492469549179077e-01 -2.444078586995601654e-02 -1.838110238313674927e-01 1.680840402841567993e-01 -2.209168821573257446e-01 -1.461008340120315552e-01 8.494354784488677979e-02 6.258215010166168213e-02 9.668796509504318237e-02
-4.727749526500701904e-02 -7.225697487592697144e-02 3.823875449597835541e-03 -4.399942606687545776e-02 -3.361340761184692383e-01 -1.128824893385171890e-02 -4.710695743560791016e-01 -5.473371967673301697e-02 -1.002975367009639740e-02 -4.574559256434440613e-02 -1.755174696445465088e-01 -2.425779215991497040e-02 -6.018633488565683365e-03 1.280589997768402100e-01 -3.138363733887672424e-02 -4.785670638084411621e-01 -1.090052574872970581e-01 7.511293888092041016e-02 -2.396422810852527618e-02 2.020286470651626587e-01 -1.930535770952701569e-02 -2.006800025701522827e-01 -1.326292604207992554e-01 -1.431206706911325455e-02 7.454100251197814941e-02 -4.797413572669029236e-02 1.320717036724090576e-01 2.247352898120880127e-01 3.836876153945922852e-01 -1.749079376459121704e-01 2.862334065139293671e-02 -2.744550444185733795e-02
2.137916088104248047e-01 1.298824511468410492e-02 1.395068317651748657e-01 1.841724961996078491e-01 -1.223541647195816040e-01 9.146579355001449585e-02 -2.932600378990173340e-01 -4.150882959365844727e-01 1.015997375361621380e-03 -1.292251646518707275e-01 -6.633021682500839233e-02 -5.700640007853507996e-02 -7.299201935529708862e-02 1.042537167668342590e-01 1.463294029235839844e-01 -1.689382195472717285e-01 -3.420562744140625000e-01 -1.409827619791030884e-01 2.488617412745952606e-02 -1.372625771909952164e-02 5.244872998446226120e-03 -1.041908040642738342e-01 8.025804907083511353e-02 2.768780589103698730e-01 3.205034732818603516e-01 -1.915974169969558716e-01 3.285399675369262695e-01 -4.676751047372817993e-02 1.369117647409439087e-01 1.169010717421770096e-02 -1.280795484781265259e-01 1.099640056490898132e-01
-5.303226038813591003e-02 1.900636255741119385e-01 2.409768998622894287e-01 -3.062108457088470459e-01 2.128744125366210938e-01 1.450975239276885986e-02 -1.958014070987701416e-02 3.378051146864891052e-02 -1.561437845230102539e-01 -1.688963621854782104e-01 -2.884637713432312012e-01 -3.006616421043872833e-02 -1.589234620332717896e-01 -9.459002315998077393e-02 -5.776729434728622437e-03 -3.554471433162689209e-01 1.593423038721084595e-01 -8.115462958812713623e-02 -1.489361077547073364e-01 6.341346353292465210e-02 -2.607200145721435547e-01 -2.138927876949310303e-01 1.327269673347473145e-01 8.438142389059066772e-02 1.969929188489913940e-01 -1.974544078111648560e-01 -1.515987962484359741e-01 3.190242052078247070e-01 2.068590223789215088e-01 -6.882458925247192383e-02 -1.336162239313125610e-01 -9.012348018586635590e-04
3.070529401302337646e-01 -1.450288295745849609e-01 1.206257045269012451e-01 -2.880206098780035973e-03 -2.452842593193054199e-01 7.165820896625518799e-02 -2.387671172618865967e-01 -1.222119200974702835e-02 -1.827240437269210815e-01 -8.208370953798294067e-02 -7.601581513881683350e-02 1.608928292989730835e-01 2.112413644790649414e-01 1.535120606422424316e-01 1.201884746551513672e-01 -1.360297352075576782e-01 -1.917664408683776855e-01 2.222788054496049881e-03 2.396773397922515869e-01 2.253897190093994141e-01 1.973626464605331421e-01 -3.242822587490081787e-01 -7.352391630411148071e-02 5.261870846152305603e-02 4.481649398803710938e-01 -1.034783497452735901e-01 1.911707818508148193e-01 -6.870334595441818237e-02 2.437423542141914368e-02 3.357969457283616066e-03 1.398303359746932983e-02 -1.542779803276062012e-01
2.477425187826156616e-01 2.644075453281402588e-01 4.383285045623779297e-01 -2.976519614458084106e-02 -1.603079773485660553e-02 5.681432038545608521e-02 -1.274235099554061890e-01 -3.826345205307006836e-01 2.500066719949245453e-02 3.710311278700828552e-02 -1.417296826839447021e-01 -1.362223327159881592e-01 1.660388559103012085e-01 4.856873676180839539e-02 -3.754725679755210876e-02 -1.993573457002639771e-01 -4.393416643142700195e-02 -5.402418226003646851e-02 -2.121425867080688477e-01 -2.770670056343078613e-01 -2.951346524059772491e-02 -2.567288279533386230e-01 1.657338999211788177e-02 -2.565733492374420166e-01 2.416019737720489502e-01 1.197449862957000732e-01 -2.040604315698146820e-02 1.195724010467529297e-01 2.140275835990905762e-01 1.251153275370597839e-02 6.175534799695014954e-02 -3.361643105745315552e-02
2.288059294223785400e-01 -1.893646717071533203e-01 3.244745358824729919e-02 -6.905185431241989136e-02 3.486197441816329956e-02 2.676837146282196045e-01 -5.081517100334167480e-01 -4.983773082494735718e-02 -1.051644310355186462e-01 -1.777884215116500854e-01 -3.087989687919616699e-01 -3.327613463625311852e-03 1.202833130955696106e-01 9.184824675321578979e-02 1.187042742967605591e-01 -9.668350219726562500e-02 -1.808697879314422607e-01 -2.530366554856300354e-02 -1.312031000852584839e-01 1.417374014854431152e-01 -6.424826383590698242e-02 -2.604847848415374756e-01 -1.242636591196060181e-01 2.466016858816146851e-01 6.851031631231307983e-02 -6.127619743347167969e-02 8.876939117908477783e-02 1.566809564828872681e-01 -7.894175127148628235e-03 -1.147634983062744141e-01 7.964790612459182739e-02 3.296530246734619141e-01
2.822415232658386230e-01 1.697420924901962280e-01 2.019104808568954468e-01 -1.601108014583587646e-01 3.012774884700775146e-01 1.712900698184967041e-01 -2.847982048988342285e-01 -1.339969635009765625e-01 1.200362294912338257e-01 5.246240273118019104e-02 -2.059475518763065338e-02 1.468885391950607300e-01 7.236635684967041016e-02 -1.110105589032173157e-01 5.675720795989036560e-02 -2.828781902790069580e-01 4.264463484287261963e-02 8.628257364034652710e-02 1.950194127857685089e-03 2.851288951933383942e-02 7.759849727153778076e-02 -2.108344137668609619e-01 8.945578336715698242e-02 -2.607453167438507080e-01 3.750611245632171631e-01 -5.844663362950086594e-03 1.920891553163528442e-01 6.522965431213378906e-02 -3.212894499301910400e-02 -1.161569356918334961e-01 -1.187731921672821045e-01 3.448972404003143311e-01
2.584197819232940674e-01 -1.856002025306224823e-02 2.053814530372619629e-01 -3.201031684875488281e-02 8.808305114507675171e-02 9.869624674320220947e-02 -2.533253729343414307e-01 -1.439599841833114624e-01 2.352348268032073975e-01 -2.270333319902420044e-01 -6.941676838323473930e-04 3.478135541081428528e-02 -2.600593864917755127e-02 2.105465531349182129e-01 6.355383992195129395e-02 7.706301659345626831e-02 -7.836411707103252411e-03 1.342340558767318726e-01 3.107928335666656494e-01 -2.498668879270553589e-01 -1.548364311456680298e-01 -3.792820870876312256e-01 -1.018082201480865479e-01 5.726818367838859558e-02 -4.172874242067337036e-02 -4.634371399879455566e-01 1.967817172408103943e-02 -8.943042904138565063e-02 1.009692624211311340e-01 -1.085907518863677979e-01 -8.455131202936172485e-02 -1.076171025633811951e-01
3.469935953617095947e-01 -3.677994245663285255e-03 3.341959416866302490e-01 -1.894197016954421997e-01 7.344526052474975586e-02 -1.321369707584381104e-01 -2.412117570638656616e-01 -2.899740338325500488e-01 -1.706043630838394165e-01 -2.182213217020034790e-01 -1.002351120114326477e-01 5.613284558057785034e-02 -1.517320424318313599e-01 3.228708505630493164e-01 -1.325418502092361450e-01 -2.916061580181121826e-01 9.369014296680688858e-04 2.680111229419708252e-01 1.240366175770759583e-01 -5.094329640269279480e-02 2.288365550339221954e-02 -1.201174259185791016e-01 -1.576779335737228394e-01 -7.999228686094284058e-02 -2.806080505251884460e-02 -1.463644206523895264e-01 -2.256670296192169189e-01 -1.376530975103378296e-01 -3.981211408972740173e-02 1.144471019506454468e-01 2.815139666199684143e-02 5.928872898221015930e-02
2.019678950309753418e-01 -1.321897357702255249e-01 1.507580280303955078e-01 -5.543616786599159241e-02 8.297180756926536560e-03 8.713361620903015137e-02 -3.001463226974010468e-02 -8.867903798818588257e-02 -1.632483452558517456e-01 -8.798109740018844604e-02 -3.020192980766296387e-01 1.981325447559356689e-01 2.548466920852661133e-01 8.103707432746887207e-02 -1.525517702102661133e-01 -5.772275105118751526e-02 -1.373602598905563354e-01 8.970668166875839233e-02 2.745183706283569336e-01 8.882198482751846313e-02 -3.314234316349029541e-01 -3.594499230384826660e-01 6.544913351535797119e-02 -1.089297309517860413e-01 1.634660065174102783e-01 -1.527067366987466812e-02 4.610612243413925171e-02 -4.928763210773468018e-02 3.392318785190582275e-01 -2.019405812025070190e-01 2.857233881950378418e-01 4.649385064840316772e-02
2.182608544826507568e-01 -2.014520317316055298e-01 3.400646448135375977e-01 -1.657003611326217651e-01 -3.425164818763732910e-01 1.824328899383544922e-01 5.533822998404502869e-02 5.264116823673248291e-02 -1.064463630318641663e-01 8.285902440547943115e-02 -8.240342140197753906e-02 -1.538655161857604980e-02 3.471341729164123535e-01 2.646300494670867920e-01 1.802625656127929688e-01 -2.850511074066162109e-01 -2.837007865309715271e-02 -8.462951332330703735e-02 6.752354651689529419e-02 -2.313731051981449127e-02 1.199658140540122986e-01 -2.665122747421264648e-01 -1.676563769578933716e-01 -3.863162174820899963e-02 2.709634006023406982e-01 -1.119725182652473450e-01 -4.999676346778869629e-02 1.116716186515986919e-03 -5.060187727212905884e-02 -1.064859107136726379e-01 -1.665746420621871948e-01 1.566915959119796753e-01
1.162874773144721985e-01 2.210496068000793457e-01 2.597649097442626953e-01 3.136737048625946045e-01 -9.385313093662261963e-02 1.640183627605438232e-01 -1.668156087398529053e-01 -1.378096044063568115e-01 8.996767923235893250e-03 -6.774891912937164307e-02 -2.228640615940093994e-01 -7.450360059738159180e-02 1.737304180860519409e-01 -3.818926960229873657e-02 1.337042171508073807e-02 -1.776953786611557007e-01 -8.867669850587844849e-03 -2.999566681683063507e-02 -1.355979591608047485e-01 4.721317440271377563e-02 2.120516961440443993e-03 -1.092937961220741272e-01 3.043411374092102051e-01 -8.849225938320159912e-02 7.854415476322174072e-02 -2.796574532985687256e-01 1.143676415085792542e-01 3.262020647525787354e-01 2.857626676559448242e-01 -3.162766098976135254e-01 2.031068950891494751e-01 -7.158073782920837402e-02
-7.497810572385787964e-02 2.638272196054458618e-02 1.029957234859466553e-01 2.202981263399124146e-01 -9.409754723310470581e-02 7.932852953672409058e-02 -8.475568145513534546e-02 1.724384278059005737e-01 2.044053673744201660e-01 -1.779224723577499390e-01 -4.170226752758026123e-01 1.179476529359817505e-01 -4.403740912675857544e-02 1.155514121055603027e-01 7.797287777066230774e-03 -4.568806886672973633e-01 3.150619193911552429e-02 -1.588859111070632935e-01 3.286818042397499084e-02 -3.845241665840148926e-02 2.708697319030761719e-01 -3.779261112213134766e-01 -1.298605650663375854e-01 2.051466843113303185e-03 2.575467824935913086e-01 -1.180587336421012878e-01 5.652040615677833557e-02 1.134391874074935913e-02 -4.584698379039764404e-02 -1.780120581388473511e-01 8.942560851573944092e-02 9.942786395549774170e-02
-4.920124262571334839e-02 4.619618132710456848e-02 2.912423610687255859e-01 -5.328733846545219421e-02 7.595969736576080322e-02 1.714631468057632446e-01 -2.891256511211395264e-01 -7.518175244331359863e-02 6.074148416519165039e-02 -7.117515057325363159e-02 -1.610546410083770752e-01 7.358478009700775146e-02 -2.664692327380180359e-02 2.258658260107040405e-01 3.596650362014770508e-01 -3.320784866809844971e-02 8.662120252847671509e-02 -8.046656847000122070e-02 -1.141404435038566589e-01 3.055527061223983765e-02 -6.257335841655731201e-02 -5.362653136253356934e-01 -3.519852459430694580e-01 2.514962106943130493e-02 1.030894815921783447e-01 -4.331348091363906860e-02 -3.117610700428485870e-02 7.762003690004348755e-02 -8.124054223299026489e-02 3.194552846252918243e-03 2.772189490497112274e-02 -3.003853261470794678e-01
2.929889559745788574e-01 1.836665570735931396e-01 3.140864074230194092e-01 -1.180870831012725830e-01 1.912978440523147583e-01 2.565518915653228760e-01 -2.348635047674179077e-01 -8.739206194877624512e-02 -1.345778405666351318e-01 1.023982018232345581e-01 -8.877605944871902466e-02 -8.813242614269256592e-02 -9.087399393320083618e-02 2.673445641994476318e-01 -1.395060271024703979e-01 5.931790173053741455e-02 1.552080512046813965e-01 7.295424491167068481e-02 2.707101106643676758e-01 1.026606187224388123e-01 -1.873675733804702759e-01 -2.324331104755401611e-01 -7.554857060313224792e-03 -1.615375280380249023e-01 7.438569515943527222e-02 -1.516041457653045654e-01 5.667012929916381836e-02 5.748962238430976868e-02 9.884561598300933838e-02 -2.385506480932235718e-01 2.316293120384216309e-01 2.679170072078704834e-01
1.305541247129440308e-01 -4.335499554872512817e-02 1.917794644832611084e-01 -2.671097218990325928e-01 -9.689733386039733887e-02 2.045584321022033691e-01 -1.086293905973434448e-01 -1.965415924787521362e-01 9.583466500043869019e-02 -2.380689531564712524e-01 -2.775830328464508057e-01 3.034153394401073456e-02 -5.671023949980735779e-02 9.309052675962448120e-02 -7.733623683452606201e-02 -1.016907021403312683e-01 4.562899470329284668e-02 -1.927019804716110229e-01 7.592660933732986450e-02 1.121366173028945923e-01 -3.714250028133392334e-02 -2.741355895996093750e-01 -1.552657485008239746e-01 3.137785196304321289e-01 -1.874080002307891846e-01 -2.138857841491699219e-01 4.065740406513214111e-01 1.163610443472862244e-01 6.955496966838836670e-02 -4.442752525210380554e-02 2.573001682758331299e-01 9.936260432004928589e-02
1.572092324495315552e-01 2.879777848720550537e-01 2.870035544037818909e-02 1.058603972196578979e-01 -9.135048091411590576e-02 1.796002835035324097e-01 -9.658542275428771973e-02 2.032963484525680542e-01 -3.134961128234863281e-01 -2.175321578979492188e-01 8.891949057579040527e-02 2.046451419591903687e-01 1.849651634693145752e-01 2.947342693805694580e-01 9.782873839139938354e-02 -2.527502775192260742e-01 -5.365893989801406860e-02 -8.929792046546936035e-02 3.006913512945175171e-02 -1.272926479578018188e-01 -9.571559727191925049e-02 -3.022610247135162354e-01 -2.794064057525247335e-04 -4.960069805383682251e-02 3.591099381446838379e-01 -1.410878449678421021e-01 5.959293618798255920e-02 5.493760108947753906e-02 -1.577565073966979980e-01 -2.956577539443969727e-01 1.502322126179933548e-02 1.544905733317136765e-02
7.344406098127365112e-02 3.026250600814819336e-01 8.784939348697662354e-02 -2.031973004341125488e-01 -3.556075394153594971e-01 5.694884341210126877e-03 -1.618118435144424438e-01 -1.319235414266586304e-01 -1.649878770112991333e-01 -6.881200522184371948e-02 -1.307220011949539185e-01 8.069463074207305908e-02 5.595806986093521118e-02 2.276767417788505554e-02 1.737667620182037354e-01 -4.388086497783660889e-02 1.502020210027694702e-01 2.509805932641029358e-02 1.693041250109672546e-02 1.056260615587234497e-01 -6.666801124811172485e-02 -3.528218865394592285e-01 -2.100924849510192871e-01 2.617766708135604858e-02 3.920692503452301025e-01 -2.181613892316818237e-01 9.428437799215316772e-02 -2.513706386089324951e-01 2.483710348606109619e-01 -1.895227581262588501e-01 6.998284906148910522e-02 9.129631519317626953e-02
2.337477952241897583e-01 -1.542560569941997528e-02 1.639757901430130005e-01 1.330094635486602783e-01 3.149796426296234131e-01 -2.284941263496875763e-02 -2.243936955928802490e-01 -2.376573681831359863e-01 1.949882358312606812e-01 2.499409765005111694e-02 2.228158526122570038e-02 -7.162978500127792358e-02 -1.407553721219301224e-02 3.590608835220336914e-01 1.688634008169174194e-01 -1.440979540348052979e-01 -1.027469336986541748e-01 1.873733550310134888e-01 2.028495967388153076e-01 -5.921593401581048965e-03 -3.067069649696350098e-01 -2.758013010025024414e-01 -1.729109138250350952e-01 -7.487599551677703857e-02 1.095305532217025757e-01 -1.857017576694488525e-01 -2.139691077172756195e-02 1.715898811817169189e-01 1.658216565847396851e-01 -1.376205235719680786e-01 -1.634395122528076172e-01 -1.711193621158599854e-01
2.054257988929748535e-01 4.523115605115890503e-02 2.481681704521179199e-01 -1.969331800937652588e-01 3.638192638754844666e-02 -2.795336535200476646e-03 -1.805248297750949860e-02 8.603727817535400391e-02 -7.821223139762878418e-02 -2.712393999099731445e-01 -4.194158315658569336e-02 6.065867841243743896e-02 1.146517023444175720e-01 6.023063138127326965e-02 2.297162637114524841e-02 -3.294366300106048584e-01 -4.703746736049652100e-02 -1.387357413768768311e-01 -3.983801603317260742e-01 1.401511579751968384e-01 1.153971850872039795e-01 -5.500891208648681641e-01 -1.468806415796279907e-01 7.243706285953521729e-02 1.291513741016387939e-01 5.674387887120246887e-02 -1.055641621351242065e-01 1.891977712512016296e-02 -4.855658859014511108e-02 -1.500328779220581055e-01 -1.842589527368545532e-01 -5.102472379803657532e-02
2.365447133779525757e-01 1.271536648273468018e-01 1.999708414077758789e-01 -2.264301329851150513e-01 -6.892572343349456787e-02 2.984869778156280518e-01 -2.840352654457092285e-01 -1.273559182882308960e-01 -1.153432577848434448e-02 3.220229968428611755e-02 -1.701051741838455200e-01 1.133575886487960815e-01 9.019879251718521118e-02 1.047981008887290955e-01 1.148169487714767456e-01 -4.041741490364074707e-01 7.139376550912857056e-02 6.436248123645782471e-02 -1.139612123370170593e-01 -3.854401409626007080e-02 -1.366004943847656250e-01 -7.404405158013105392e-03 2.567647695541381836e-01 -3.148517012596130371e-02 3.393148481845855713e-01 -1.319665908813476562e-01 -1.127489805221557617e-01 6.766969710588455200e-02 2.311893701553344727e-01 3.068892955780029297e-01 9.452186524868011475e-03 -1.893065311014652252e-02
1.891994476318359375e-01 4.310160130262374878e-02 1.225029751658439636e-01 1.430347561836242676e-01 -9.248310327529907227e-02 1.727734208106994629e-01 -4.300773143768310547e-02 -6.349808070808649063e-03 2.234481573104858398e-01 3.565083444118499756e-01 -2.203473150730133057e-01 -2.732602879405021667e-02 8.249879628419876099e-02 1.130006015300750732e-01 1.472906023263931274e-01 -3.936813175678253174e-01 6.985758990049362183e-02 -1.217916980385780334e-01 1.974848285317420959e-02 -1.585786193609237671e-01 -6.530927866697311401e-02 -3.969690203666687012e-01 2.611288428306579590e-01 5.660179257392883301e-02 1.453921757638454437e-02 -3.662095591425895691e-02 -2.527201920747756958e-02 3.313052356243133545e-01 1.112732011824846268e-02 -1.643539667129516602e-01 -1.521039754152297974e-01 -1.525978147983551025e-01
2.583821713924407959e-01 2.263717204332351685e-01 -3.562755510210990906e-02 1.527633070945739746e-01 -5.387995392084121704e-02 2.804693952202796936e-02 -2.405621856451034546e-01 -1.171984151005744934e-01 6.006060913205146790e-02 2.882045693695545197e-02 -5.757624283432960510e-02 -2.835085615515708923e-02 4.174920171499252319e-02 3.006104826927185059e-01 2.096899449825286865e-01 -4.075808823108673096e-01 -9.916934184730052948e-03 -2.485104650259017944e-01 1.750259548425674438e-01 1.732575446367263794e-01 1.825497895479202271e-01 -3.547102808952331543e-01 2.533084452152252197e-01 2.649331092834472656e-01 9.725547581911087036e-02 3.079630061984062195e-02 2.030876465141773224e-02 6.099265813827514648e-02 8.294214308261871338e-02 1.326891928911209106e-01 1.208773627877235413e-01 -4.113022610545158386e-02
1.652747094631195068e-01 3.196017444133758545e-01 1.944172680377960205e-01 -1.745462417602539062e-01 7.209941744804382324e-02 -1.493368595838546753e-01 -1.176016628742218018e-01 -1.189262643456459045e-01 -2.298289984464645386e-01 3.345321118831634521e-02 8.930114097893238068e-03 -1.267361342906951904e-01 1.849224567413330078e-01 1.628094911575317383e-01 -1.936800181865692139e-01 -3.523246645927429199e-01 -5.496850982308387756e-02 1.844836026430130005e-01 7.065059989690780640e-02 9.282153099775314331e-02 -3.957868814468383789e-01 -1.580534279346466064e-01 -8.138479292392730713e-02 9.977580048143863678e-03 1.502778977155685425e-01 -2.864461839199066162e-01 -1.999533921480178833e-01 1.768124103546142578e-01 1.457105726003646851e-01 -6.063108146190643311e-02 -4.053771868348121643e-02 1.136952713131904602e-01
1.303309947252273560e-01 4.569706618785858154e-01 1.423689424991607666e-01 -1.631057262420654297e-02 1.090457439422607422e-01 -6.561820209026336670e-02 -2.201456874608993530e-01 -2.303072363138198853e-01 7.795386016368865967e-02 4.701314866542816162e-02 1.365737766027450562e-01 9.255822002887725830e-02 -6.770969182252883911e-02 1.569851785898208618e-01 3.350390866398811340e-02 -3.028112947940826416e-01 1.256261467933654785e-01 2.303781956434249878e-01 1.226509660482406616e-01 -7.950241863727569580e-02 -8.286945521831512451e-02 -3.320689797401428223e-01 -2.156778238713741302e-02 -2.120174765586853027e-01 6.352621316909790039e-02 -2.757497727870941162e-01 1.277687251567840576e-01 2.692617475986480713e-01 2.193858772516250610e-01 6.343155354261398315e-02 6.685250997543334961e-02 -1.024681795388460159e-02
9.101618826389312744e-02 5.658825859427452087e-02 1.236198917031288147e-01 -3.016416728496551514e-01 -3.348379433155059814e-01 1.127682477235794067e-01 -3.301587998867034912e-01 6.319500505924224854e-02 1.270427107810974121e-01 -1.794115304946899414e-01 -2.240195423364639282e-01 2.874521166086196899e-02 -9.262689948081970215e-02 1.058698445558547974e-01 8.064261637628078461e-03 -3.569184541702270508e-01 -2.266711592674255371e-01 1.200149655342102051e-01 1.299736499786376953e-01 1.208199188113212585e-01 -4.584695026278495789e-02 -4.315400868654251099e-02 -1.010247468948364258e-01 -2.150756865739822388e-01 1.890795975923538208e-01 -3.155155777931213379e-01 -6.602489948272705078e-02 9.421119838953018188e-02 -1.176342889666557312e-01 -2.428260594606399536e-01 1.328152120113372803e-01 -3.389828652143478394e-02
6.920271366834640503e-02 -1.107929870486259460e-01 3.228746354579925537e-01 -7.184123992919921875e-02 2.805353328585624695e-02 3.035349547863006592e-01 -4.783509075641632080e-01 -2.658151984214782715e-01 -1.412684470415115356e-01 -4.423477128148078918e-02 1.254819519817829132e-02 -2.803470939397811890e-02 -9.953990578651428223e-02 2.303036898374557495e-01 1.239721179008483887e-01 5.441369861364364624e-02 -1.512948274612426758e-01 8.036120980978012085e-02 -3.045416204258799553e-03 -1.426695846021175385e-02 1.705549508333206177e-01 -2.640697658061981201e-01 -2.516527771949768066e-01 8.258444815874099731e-02 2.197357416152954102e-01 -4.008074477314949036e-02 1.916122138500213623e-01 9.959870576858520508e-02 2.568849623203277588e-01 4.306932166218757629e-02 -1.137247458100318909e-01 3.403744101524353027e-02
2.713152468204498291e-01 1.097782701253890991e-01 1.303870230913162231e-01 1.463526338338851929e-01 3.411237597465515137e-01 1.356890350580215454e-01 -2.938929796218872070e-01 -1.576651185750961304e-01 8.249814063310623169e-02 1.757411658763885498e-02 -2.937410026788711548e-02 -2.836003713309764862e-02 1.406208723783493042e-01 2.189151197671890259e-01 1.077929735183715820e-01 -3.107334673404693604e-02 -1.599472910165786743e-01 1.533029079437255859e-01 2.742538452148437500e-01 -9.011750109493732452e-03 -3.670946657657623291e-01 -2.635560631752014160e-01 -3.618852049112319946e-02 2.129628509283065796e-02 5.568569153547286987e-02 -3.069386482238769531e-01 6.845887005329132080e-02 1.949519068002700806e-01 1.289701610803604126e-01 -8.320514112710952759e-02 -1.558219492435455322e-01 -1.504560112953186035e-01
8.973119407892227173e-02 1.176497191190719604e-01 1.463206857442855835e-02 -2.300022095441818237e-01 2.450532615184783936e-01 -1.406009308993816376e-02 -3.248197436332702637e-01 -3.393143415451049805e-01 -1.890559047460556030e-01 -2.989186942577362061e-01 -6.555222719907760620e-02 -1.093079000711441040e-01 1.373899076133966446e-02 1.657675951719284058e-01 1.171583011746406555e-01 -3.049798607826232910e-01 -2.693047374486923218e-02 8.983095176517963409e-03 1.520939469337463379e-01 -1.783094108104705811e-01 -3.881753981113433838e-01 -2.474111914634704590e-01 -6.711439788341522217e-02 1.546595692634582520e-01 -5.951035022735595703e-02 -7.947296649217605591e-02 -1.310984194278717041e-01 -8.057349920272827148e-02 6.044371798634529114e-02 2.444101683795452118e-02 -1.296011209487915039e-01 -1.331239044666290283e-01
2.021604627370834351e-01 1.257474720478057861e-01 3.497256934642791748e-01 -8.468099683523178101e-02 1.219643279910087585e-01 -2.551568439230322838e-03 -7.659523189067840576e-02 -2.108516730368137360e-02 -3.481869027018547058e-02 -8.531674742698669434e-02 -3.722773194313049316e-01 9.819652140140533447e-02 -9.319136291742324829e-02 2.537970244884490967e-01 1.750830411911010742e-01 -2.555766701698303223e-01 6.617501378059387207e-03 8.744911849498748779e-02 -2.891583144664764404e-01 9.700126945972442627e-02 1.708309650421142578e-01 -9.275861829519271851e-02 2.096599638462066650e-01 -1.457274407148361206e-01 3.181280195713043213e-01 -1.504358351230621338e-01 1.741402782499790192e-02 -1.378684937953948975e-01 2.678293585777282715e-01 -2.017347961664199829e-01 2.586966007947921753e-02 8.313302695751190186e-02
2.349676489830017090e-01 -2.039037458598613739e-02 1.574101746082305908e-01 1.178370565176010132e-01 -9.917770512402057648e-03 1.986411958932876587e-01 2.413594722747802734e-01 -1.043134629726409912e-01 -1.235646754503250122e-01 -2.163926139473915100e-02 -1.022530868649482727e-01 8.611071854829788208e-02 2.324135601520538330e-01 2.710699737071990967e-01 2.405849099159240723e-02 -3.255776762962341309e-01 -1.338418573141098022e-01 6.603471189737319946e-02 1.103281825780868530e-01 -1.544850170612335205e-01 -1.242468580603599548e-01 -4.496175050735473633e-01 -6.848821789026260376e-02 -9.450713545083999634e-02 9.959922730922698975e-02 -1.808134913444519043e-01 -3.158519268035888672e-01 9.001015569083392620e-04 2.309613972902297974e-01 1.559266149997711182e-01 -8.982755988836288452e-02 -1.081991195678710938e-01
5.960025638341903687e-02 1.745000630617141724e-01 2.359821349382400513e-01 -1.331127583980560303e-01 -5.851187184453010559e-02 2.405480444431304932e-01 -2.166077196598052979e-01 -2.307989299297332764e-01 2.276176065206527710e-01 -9.041105955839157104e-02 -1.703250408172607422e-02 9.758672118186950684e-02 -7.364627718925476074e-02 1.540361046791076660e-01 2.810477614402770996e-01 1.574141159653663635e-02 -1.241009980440139771e-01 -3.327260315418243408e-01 1.398380249738693237e-01 1.636167615652084351e-02 3.017943538725376129e-02 -4.224684834480285645e-01 -2.796062529087066650e-01 -2.000698745250701904e-01 1.880975812673568726e-01 1.144186593592166901e-02 2.106590121984481812e-01 4.593952745199203491e-02 3.459775075316429138e-02 -4.397772625088691711e-02 1.513359695672988892e-01 -3.704177960753440857e-02
2.871317565441131592e-01 1.801819354295730591e-02 1.282367408275604248e-01 2.474461309611797333e-02 -1.871233731508255005e-01 1.786466389894485474e-01 -4.403230845928192139e-01 -4.263705611228942871e-01 -2.086642663925886154e-03 -2.227781414985656738e-01 -7.227028161287307739e-02 -1.078811939805746078e-02 1.382306497544050217e-02 1.958518922328948975e-01 -1.845827698707580566e-01 -5.699633434414863586e-02 -1.291969418525695801e-01 -8.919640630483627319e-02 -7.940053939819335938e-02 5.622668936848640442e-02 -1.188507378101348877e-01 -1.897436827421188354e-01 -1.936145722866058350e-01 1.709671467542648315e-01 -1.484338007867336273e-02 1.098911911249160767e-01 3.337444365024566650e-01 1.180893555283546448e-01 -3.911178931593894958e-02 -1.331742852926254272e-01 -8.972014486789703369e-02 -1.040458902716636658e-01
4.808782339096069336e-01 3.067606091499328613e-01 2.388710975646972656e-01 -3.212733194231987000e-02 -6.840765010565519333e-03 2.184193395078182220e-02 -1.630084812641143799e-01 -1.568569839000701904e-01 -1.422377228736877441e-01 1.912668198347091675e-01 -1.758495569229125977e-01 3.178589418530464172e-02 -2.502859570086002350e-02 -7.287101447582244873e-02 -1.201087385416030884e-01 -2.533835172653198242e-01 -7.597167044878005981e-02 -2.794261276721954346e-01 -8.956629037857055664e-02 1.192410383373498917e-02 6.986007094383239746e-02 -1.309191882610321045e-01 -1.934647113084793091e-01 6.063216552138328552e-02 7.488267868757247925e-02 -1.513341069221496582e-01 1.676110476255416870e-01 8.342700451612472534e-02 -2.959826290607452393e-01 4.947819397784769535e-04 2.538093328475952148e-01 1.442937403917312622e-01
2.202467918395996094e-01 1.178191900253295898e-01 2.824395895004272461e-01 2.499823570251464844e-01 -2.275281958281993866e-02 -1.381722930818796158e-02 -1.855332702398300171e-01 -1.909178495407104492e-01 1.039316356182098389e-01 -1.529543548822402954e-01 -3.368133008480072021e-01 8.412881195545196533e-02 -2.372743785381317139e-01 7.509738206863403320e-02 9.947039186954498291e-02 -2.425857931375503540e-01 -2.746957838535308838e-01 -3.458436727523803711e-01 1.313904523849487305e-01 -8.061315119266510010e-02 1.222572922706604004e-01 -2.001936733722686768e-01 2.751472033560276031e-02 -1.712340861558914185e-01 -4.526763036847114563e-02 6.293617933988571167e-02 9.796929359436035156e-02 2.081793248653411865e-01 3.391296789050102234e-02 -2.576282024383544922e-01 6.072188168764114380e-02 -6.542810797691345215e-02
2.586236000061035156e-01 -1.380442827939987183e-01 6.521510332822799683e-02 1.169015169143676758e-01 2.220581471920013428e-01 2.486374378204345703e-01 -1.433492004871368408e-01 -2.495887577533721924e-01 -2.231629639863967896e-01 1.191297024488449097e-01 -2.594307661056518555e-01 -3.207859992980957031e-01 -1.501239687204360962e-01 1.710667014122009277e-01 1.282108724117279053e-01 -3.386552333831787109e-01 1.341543644666671753e-01 8.194064348936080933e-02 2.154402136802673340e-01 -8.991371095180511475e-02 -6.909802556037902832e-02 -2.979010045528411865e-01 -1.058196872472763062e-01 7.294467091560363770e-02 -6.897360831499099731e-02 -2.052325159311294556e-01 1.031029671430587769e-01 -3.629305586218833923e-02 -1.259965300559997559e-01 9.460773319005966187e-02 -9.948377311229705811e-02 4.732802882790565491e-02
1.056553572416305542e-01 -4.145475849509239197e-02 2.534728944301605225e-01 6.827911734580993652e-02 1.731633841991424561e-01 3.179593682289123535e-01 -1.502038538455963135e-02 1.383691001683473587e-02 -3.908795118331909180e-02 -3.238587379455566406e-01 -2.308799140155315399e-02 1.792773753404617310e-01 1.195179224014282227e-01 2.366482913494110107e-01 -1.320898383855819702e-01 -2.843272984027862549e-01 -1.680930554866790771e-01 2.661001682281494141e-01 1.058654189109802246e-01 -1.889144033193588257e-01 -6.502945721149444580e-02 -2.255320101976394653e-01 -1.714960485696792603e-02 2.986299991607666016e-01 1.449425518512725830e-01 -1.278245598077774048e-01 5.763321742415428162e-02 1.550572663545608521e-01 8.295608684420585632e-03 -5.741738528013229370e-02 -2.817338705062866211e-01 2.026454210281372070e-01
2.035216242074966431e-01 6.327624619007110596e-02 -2.338292077183723450e-02 -5.754221603274345398e-02 -1.823378652334213257e-01 1.578054726123809814e-01 -9.118893742561340332e-02 -7.990143448114395142e-02 -2.257398664951324463e-01 -1.865511536598205566e-01 -2.998543679714202881e-01 2.079952508211135864e-01 -1.498852856457233429e-02 3.681880608201026917e-02 -4.239030182361602783e-02 -1.553952544927597046e-01 -2.476728148758411407e-02 -3.494536578655242920e-01 4.609217345714569092e-01 -1.815551221370697021e-01 -9.410198777914047241e-02 -1.523426771163940430e-01 9.949766844511032104e-02 -6.573288887739181519e-02 -3.046205081045627594e-02 -9.329134225845336914e-02 -1.407473720610141754e-02 2.112713456153869629e-01 -3.908956795930862427e-02 -2.884940207004547119e-01 -2.776071131229400635e-01 2.635900676250457764e-02
1.224973723292350769e-01 -3.551920503377914429e-02 3.065819144248962402e-01 -2.115358114242553711e-01 2.935938835144042969e-01 -2.093857713043689728e-02 -8.586692623794078827e-03 -3.537995740771293640e-02 -7.310807704925537109e-02 -1.670237779617309570e-01 -2.438215315341949463e-01 1.226709410548210144e-01 -2.244480326771736145e-02 4.658421128988265991e-02 -3.200223669409751892e-02 -2.679199278354644775e-01 -6.157129257917404175e-02 -3.232537209987640381e-01 -2.025703489780426025e-01 -5.167711898684501648e-02 1.404043585062026978e-01 -3.508563339710235596e-01 -2.429575324058532715e-01 1.289419382810592651e-01 3.887709928676486015e-03 -1.405870318412780762e-01 2.221673876047134399e-01 1.511871814727783203e-02 1.992424726486206055e-01 -2.725774049758911133e-01 -8.575418591499328613e-02 -1.124269813299179077e-01
9.690083563327789307e-02 -5.774252489209175110e-02 2.438126504421234131e-01 1.178531944751739502e-01 -1.440529227256774902e-01 2.822905182838439941e-01 -2.143397480249404907e-01 -3.363292664289474487e-02 1.822998970746994019e-01 -1.355230957269668579e-01 5.038034170866012573e-02 2.363231182098388672e-01 1.252930015325546265e-01 3.625072538852691650e-02 2.818529903888702393e-01 -3.892659544944763184e-01 2.191581763327121735e-02 -1.402518302202224731e-01 9.681868553161621094e-02 -1.010700613260269165e-01 3.036072552204132080e-01 -2.325139939785003662e-01 -1.598588973283767700e-01 8.752959221601486206e-02 2.444008737802505493e-01 -2.091485857963562012e-01 -1.554806381464004517e-01 5.553700402379035950e-02 6.086463108658790588e-02 -1.124090403318405151e-01 -1.855822652578353882e-01 -8.804082870483398438e-02
7.150962948799133301e-02 -9.368441998958587646e-03 2.561243772506713867e-01 -4.502681270241737366e-02 -3.625826537609100342e-01 7.712743431329727173e-02 1.444905847311019897e-01 4.243555292487144470e-02 -7.512356340885162354e-02 -2.072903364896774292e-01 -1.185319013893604279e-02 -1.553267240524291992e-01 1.052313819527626038e-01 5.255909636616706848e-02 -1.167223975062370300e-01 -3.422397673130035400e-01 -2.047821730375289917e-01 5.626854300498962402e-02 1.777607798576354980e-01 2.402831017971038818e-01 -2.388662695884704590e-01 -2.957168519496917725e-01 -1.803751289844512939e-01 -1.950233429670333862e-01 1.801627129316329956e-02 -3.486820459365844727e-01 3.745026513934135437e-02 2.171005159616470337e-01 -1.017523631453514099e-01 -3.863173478748649359e-04 -3.898229449987411499e-02 -1.333668529987335205e-01
3.434745967388153076e-01 8.262772113084793091e-02 -1.722102053463459015e-02 -3.431363701820373535e-01 -1.422044634819030762e-01 1.267015933990478516e-01 -6.897786259651184082e-02 -2.948365807533264160e-01 -3.250787267461419106e-03 -7.437416911125183105e-02 -2.684620618820190430e-01 -1.619779765605926514e-01 -3.899322822690010071e-02 1.021345257759094238e-01 8.161201328039169312e-02 3.825465589761734009e-02 -1.689845323562622070e-01 -2.791402041912078857e-01 -5.037210509181022644e-02 -1.586105115711688995e-02 -2.103514373302459717e-01 -3.905435800552368164e-01 -4.305873811244964600e-02 1.562802642583847046e-01 7.162036746740341187e-02 8.004985749721527100e-02 1.877879947423934937e-01 9.619422256946563721e-02 1.847776235081255436e-03 -3.076373040676116943e-01 -7.498215138912200928e-02 1.289771497249603271e-01
1.474727094173431396e-01 -3.043336607515811920e-02 3.833733871579170227e-02 -3.236595168709754944e-02 -2.771978974342346191e-01 2.034101635217666626e-01 -2.379570007324218750e-01 5.828654021024703979e-02 -2.473604530096054077e-01 1.364534944295883179e-01 -1.635743826627731323e-01 -2.797954343259334564e-02 -1.478617638349533081e-01 1.342087984085083008e-01 -2.502487897872924805e-01 -2.876347303390502930e-01 -2.462306022644042969e-01 1.734282588586211205e-03 1.377088725566864014e-01 -1.570739001035690308e-01 -1.545980870723724365e-01 -1.395524591207504272e-01 -6.581470835953950882e-03 -5.800044909119606018e-02 3.352183103561401367e-01 -3.262721002101898193e-01 -1.056567654013633728e-01 1.032972484827041626e-01 9.658005088567733765e-02 -2.888098061084747314e-01 -4.379122331738471985e-02 -1.327685862779617310e-01
1.813763827085494995e-01 2.859170436859130859e-01 1.992781311273574829e-01 -8.427348732948303223e-02 -1.057609468698501587e-01 -3.410894051194190979e-02 -1.415575295686721802e-01 -2.062920928001403809e-01 -2.127957716584205627e-02 -1.508204638957977295e-01 -2.906749546527862549e-01 1.071272566914558411e-01 1.777662932872772217e-01 1.979613453149795532e-01 -3.903948888182640076e-02 -7.109088450670242310e-02 2.195695489645004272e-01 -1.553223561495542526e-02 -8.232871443033218384e-02 -3.025456070899963379e-01 7.671783864498138428e-02 -3.252850174903869629e-01 1.858450025320053101e-01 -3.001908063888549805e-01 2.972657680511474609e-01 -8.547094464302062988e-02 6.895216554403305054e-02 -2.179689332842826843e-02 2.694814801216125488e-01 9.405170381069183350e-02 -3.374578058719635010e-02 -2.102535963058471680e-02
2.586335539817810059e-01 5.432311072945594788e-02 4.121035933494567871e-01 -8.205632120370864868e-02 -1.209625750780105591e-01 2.270582765340805054e-01 1.592947989702224731e-01 -5.606089159846305847e-02 -3.476871922612190247e-02 -2.174931615591049194e-01 -5.244500562548637390e-02 4.408422857522964478e-02 2.802328765392303467e-01 1.387047171592712402e-01 -1.447936296463012695e-01 -2.869070470333099365e-01 -7.441039383411407471e-02 4.644931852817535400e-02 4.391941428184509277e-02 -6.186496093869209290e-02 3.078623116016387939e-02 -1.481351256370544434e-02 6.615896522998809814e-02 2.240801900625228882e-01 1.971722841262817383e-01 -1.676989048719406128e-01 2.287077903747558594e-01 2.829626798629760742e-01 -9.022406488656997681e-02 -1.440423876047134399e-01 -2.091847509145736694e-01 2.518036663532257080e-01
2.431387007236480713e-01 -2.314560115337371826e-01 9.468138217926025391e-02 -1.137656997889280319e-02 -8.492523431777954102e-02 1.834505498409271240e-01 -3.349134922027587891e-01 -5.249707400798797607e-02 -1.274757236242294312e-01 -1.623176932334899902e-01 -1.753857880830764771e-01 5.995811522006988525e-02 -1.240416318178176880e-01 -4.655522760003805161e-03 2.905233763158321381e-02 -3.911846280097961426e-01 -1.008814945816993713e-01 -3.029404021799564362e-02 -5.409497767686843872e-02 4.004677534103393555e-01 3.584318980574607849e-02 -3.144813776016235352e-01 6.489800661802291870e-02 -2.735398709774017334e-02 -3.647695761173963547e-03 -8.349540084600448608e-02 -2.382098697125911713e-02 4.801512137055397034e-02 1.764478832483291626e-01 -6.069212779402732849e-02 3.856755495071411133e-01 5.691401287913322449e-02
4.706059396266937256e-01 1.588727086782455444e-01 -2.054942538961768150e-03 -3.173270821571350098e-01 7.597029954195022583e-02 -1.259290724992752075e-01 -2.835305035114288330e-01 -6.087365373969078064e-02 4.353251773864030838e-03 -1.235172376036643982e-01 -1.172408610582351685e-01 5.874482914805412292e-02 -2.996315620839595795e-02 1.509796828031539917e-01 2.266845256090164185e-01 -2.866465970873832703e-02 -1.481162160634994507e-01 -1.531843245029449463e-01 1.550165116786956787e-01 2.150560021400451660e-01 1.866974234580993652e-01 -2.464448660612106323e-01 6.706106662750244141e-02 -1.632550556678324938e-04 7.088938355445861816e-02 -8.126228302717208862e-02 -6.074611842632293701e-02 -4.823675751686096191e-02 -1.871894150972366333e-01 -2.739782035350799561e-01 -2.864676117897033691e-01 -1.136107072234153748e-01
2.286233007907867432e-01 1.044081002473831177e-01 -5.653351079672574997e-03 8.015770465135574341e-02 -8.384481817483901978e-02 -1.956102997064590454e-01 8.888170868158340454e-02 -6.644003838300704956e-02 -2.839410305023193359e-02 -1.121907383203506470e-01 -1.609792411327362061e-01 2.413300126791000366e-01 -1.348816975951194763e-02 4.123619943857192993e-02 -3.027231693267822266e-01 -3.900110721588134766e-01 -1.135453432798385620e-01 7.160674780607223511e-02 1.309193670749664307e-01 2.635833323001861572e-01 -5.507958307862281799e-02 -5.333475470542907715e-01 3.954960778355598450e-02 -1.172028556466102600e-01 3.505304083228111267e-02 -6.141716986894607544e-02 -4.401377867907285690e-03 2.840348780155181885e-01 2.275473810732364655e-02 -3.341221436858177185e-02 -1.803623437881469727e-01 4.790539667010307312e-02
-6.108179688453674316e-03 1.212853044271469116e-01 1.405475288629531860e-01 -1.133026778697967529e-01 -1.369438767433166504e-01 -9.331458061933517456e-02 -7.254871074110269547e-03 -7.062730193138122559e-02 -3.567293169908225536e-04 1.869627535343170166e-01 -1.155303865671157837e-01 2.333163172006607056e-01 -3.739266097545623779e-02 3.685446977615356445e-01 -1.492658853530883789e-01 -4.056624174118041992e-01 8.087380230426788330e-02 -8.701138198375701904e-03 -9.663367271423339844e-02 -1.127830296754837036e-01 -2.663893401622772217e-01 -3.438293933868408203e-01 6.386015564203262329e-02 6.950379163026809692e-02 2.072422504425048828e-01 -2.750561535358428955e-01 7.020540535449981689e-02 2.301397733390331268e-02 -1.256873607635498047e-01 8.180268853902816772e-02 2.900635600090026855e-01 -1.894728690385818481e-01
-1.099683623760938644e-02 -5.226458609104156494e-02 2.053298242390155792e-02 -6.320898979902267456e-02 -1.080470904707908630e-01 1.274564862251281738e-01 -3.189991414546966553e-01 5.533661693334579468e-02 -1.567190140485763550e-01 -2.308560907840728760e-01 -3.835216537117958069e-02 3.109722025692462921e-02 8.234762400388717651e-02 -2.780361473560333252e-01 -1.448970586061477661e-01 -4.434183537960052490e-01 -2.277215570211410522e-01 -6.417761743068695068e-02 2.779583632946014404e-01 1.244444996118545532e-01 -7.866159081459045410e-02 -4.913149774074554443e-01 -3.850079327821731567e-02 3.329653991386294365e-03 1.047686561942100525e-01 -1.352857500314712524e-01 6.259775906801223755e-02 -1.158518437296152115e-02 1.037083193659782410e-01 5.158033967018127441e-02 -1.196658760309219360e-01 -1.383238732814788818e-01
1.629471927881240845e-01 2.673294544219970703e-01 2.364975363016128540e-01 2.146866768598556519e-01 -1.328722685575485229e-01 2.275007069110870361e-01 -7.534350454807281494e-02 3.572257235646247864e-02 -4.644491523504257202e-02 -2.692838758230209351e-02 -1.826369762420654297e-01 1.945029646158218384e-01 1.058003231883049011e-01 7.680445909500122070e-02 3.087511360645294189e-01 -4.704954624176025391e-01 3.760749474167823792e-02 6.055825389921665192e-03 -1.697193384170532227e-01 2.322155833244323730e-01 -8.964382857084274292e-02 -1.202256008982658386e-01 1.598053127527236938e-01 -2.667384147644042969e-01 2.577369511127471924e-01 -3.145850077271461487e-02 -2.206036075949668884e-02 6.950999610126018524e-03 9.483693167567253113e-03 -1.859595179557800293e-01 9.565791487693786621e-02 -2.470318973064422607e-02
3.611879348754882812e-01 -1.526308506727218628e-01 6.824638694524765015e-02 6.265882402658462524e-02 1.494358573108911514e-02 1.552325636148452759e-01 -2.680122852325439453e-01 -4.640172235667705536e-03 1.050018984824419022e-02 -3.222205936908721924e-01 -2.024957388639450073e-01 1.315754503011703491e-01 -1.830711662769317627e-01 2.257242500782012939e-01 7.184888422489166260e-02 -3.847839832305908203e-01 -1.569478362798690796e-01 -1.792980171740055084e-02 1.015687212347984314e-01 4.646417498588562012e-02 3.150723278522491455e-01 -8.546467870473861694e-02 -7.176516111940145493e-03 -8.939260244369506836e-02 1.343760043382644653e-01 -1.792871206998825073e-01 -2.908809296786785126e-02 -9.945303201675415039e-02 -6.988599896430969238e-02 -1.702176928520202637e-01 -8.515849709510803223e-02 -2.957296073436737061e-01
1.850807368755340576e-01 4.121326804161071777e-01 1.708102375268936157e-01 -1.048946753144264221e-01 1.751950383186340332e-01 -6.921145319938659668e-02 -3.076104223728179932e-01 -1.187393814325332642e-01 -1.503525078296661377e-01 3.059613332152366638e-02 1.721662133932113647e-01 -1.397630721330642700e-01 1.964285969734191895e-01 2.098609954118728638e-01 -6.286091357469558716e-02 -3.851321637630462646e-01 -1.665025576949119568e-02 2.088766172528266907e-02 1.713494509458541870e-01 1.940370164811611176e-02 -8.910536020994186401e-02 -5.037157982587814331e-02 -9.810049831867218018e-02 1.160113824880681932e-04 -1.037913560867309570e-02 -3.973541259765625000e-01 -1.022401452064514160e-01 1.592220664024353027e-01 6.265074759721755981e-02 -2.126031517982482910e-01 -4.230856522917747498e-02 -9.282014518976211548e-02
2.102964371442794800e-01 -9.884881973266601562e-02 1.473469585180282593e-01 -1.947706192731857300e-02 6.637365370988845825e-02 -2.738581225275993347e-02 -1.185041889548301697e-01 1.557557433843612671e-01 -1.913904584944248199e-02 -1.975976973772048950e-01 2.300730496644973755e-01 1.555956602096557617e-01 8.701152354478836060e-02 3.191584050655364990e-01 1.358886659145355225e-01 -3.505061864852905273e-01 -8.846268802881240845e-02 -6.953822076320648193e-02 -5.496590584516525269e-02 -9.082920104265213013e-02 2.937335753813385963e-03 -2.019655406475067139e-01 -2.229261696338653564e-01 -9.537703543901443481e-02 3.151306509971618652e-01 -3.517360091209411621e-01 2.148109227418899536e-01 4.256819188594818115e-02 -1.085013002157211304e-01 -2.670747935771942139e-01 2.668539434671401978e-02 -1.866225600242614746e-01
1.494173109531402588e-01 3.016782402992248535e-01 3.153313398361206055e-01 -1.380654275417327881e-01 1.944558173418045044e-01 7.249104976654052734e-02 -8.984730392694473267e-02 6.770768016576766968e-02 -1.292363107204437256e-01 1.075004115700721741e-01 -1.875499933958053589e-01 -1.215944439172744751e-01 3.193097412586212158e-01 3.487425670027732849e-02 1.171090379357337952e-01 -2.957441508769989014e-01 -8.981898427009582520e-02 -5.389319360256195068e-02 2.096356153488159180e-01 -1.276467591524124146e-01 -2.657065689563751221e-01 -7.104913890361785889e-02 -1.760968863964080811e-01 1.645497381687164307e-01 1.110750809311866760e-01 -2.907631993293762207e-01 -4.478327557444572449e-02 -1.806480251252651215e-02 3.390368223190307617e-01 -3.672825172543525696e-02 5.035602673888206482e-02 -8.294756710529327393e-02
1.771231889724731445e-01 1.420572400093078613e-01 2.207794636487960815e-01 2.242256700992584229e-02 -2.889878861606121063e-02 1.276478916406631470e-01 1.040809974074363708e-01 -2.436479479074478149e-01 7.348239421844482422e-02 1.208677962422370911e-01 -1.912298947572708130e-01 1.978824138641357422e-01 1.386389285326004028e-01 1.381094753742218018e-01 -3.779814869631081820e-04 -2.233419418334960938e-01 -7.478150725364685059e-02 -1.972143054008483887e-01 -2.561931610107421875e-01 -2.828663587570190430e-01 -1.719824075698852539e-01 -3.895989358425140381e-01 -2.221505530178546906e-02 -2.354041785001754761e-01 3.871095776557922363e-01 -4.469176009297370911e-02 -7.503040879964828491e-02 1.457081437110900879e-01 1.325149089097976685e-01 3.293644636869430542e-02 -1.317194662988185883e-02 -5.499421432614326477e-02
2.602682113647460938e-01 -9.912864118814468384e-02 1.556987613439559937e-01 1.177325695753097534e-01 -1.837183237075805664e-01 1.627770662307739258e-01 -3.948008716106414795e-01 -5.056560635566711426e-01 -1.290907710790634155e-01 -1.319901794195175171e-01 1.171113699674606323e-01 7.377404719591140747e-02 6.865283101797103882e-02 -2.596656791865825653e-02 4.589674249291419983e-02 -1.001254618167877197e-01 -1.514860689640045166e-01 -5.968998372554779053e-02 -1.153462827205657959e-01 -3.716642968356609344e-03 2.173415012657642365e-02 -3.096125721931457520e-01 -1.017177626490592957e-01 2.885762751102447510e-01 5.719083175063133240e-02 -4.306460171937942505e-02 2.658559679985046387e-01 9.359943866729736328e-02 8.952856808900833130e-02 1.539116783533245325e-04 -1.347775459289550781e-01 -3.512018918991088867e-02
7.954384386539459229e-02 1.273380964994430542e-01 3.063333928585052490e-01 -2.049938440322875977e-01 -6.885644048452377319e-02 2.093944251537322998e-01 -2.603383958339691162e-01 -2.191880941390991211e-01 3.360217809677124023e-02 2.824120782315731049e-02 1.304013654589653015e-02 9.527279436588287354e-02 -1.975820064544677734e-01 4.243859350681304932e-01 1.700013726949691772e-01 2.864957414567470551e-02 -9.983629733324050903e-02 -3.740428760647773743e-02 2.241132780909538269e-02 -1.052848994731903076e-01 1.266659796237945557e-01 -2.732664644718170166e-01 -3.735882639884948730e-01 -9.897373616695404053e-02 2.988446652889251709e-01 3.826461033895611763e-03 2.377489060163497925e-01 4.243596643209457397e-02 4.602210223674774170e-02 -2.367133647203445435e-02 4.224297031760215759e-02 4.476764798164367676e-02
2.563184201717376709e-01 -1.090106964111328125e-01 1.733473241329193115e-01 -1.248385757207870483e-01 -2.144475094974040985e-02 4.036414623260498047e-02 1.720184460282325745e-02 -8.238027244806289673e-02 -7.623901963233947754e-02 -1.128735318779945374e-01 -3.029420077800750732e-01 1.631601452827453613e-01 2.960487902164459229e-01 -3.573357313871383667e-02 -2.123693078756332397e-01 -2.170387506484985352e-01 -1.823557466268539429e-01 6.296097487211227417e-02 2.194109559059143066e-01 1.009838283061981201e-01 -4.140037298202514648e-01 -4.154215753078460693e-01 1.424958854913711548e-01 2.649854402989149094e-03 1.214252859354019165e-01 5.337257310748100281e-02 7.774237543344497681e-02 -3.250123560428619385e-02 1.820100098848342896e-01 -4.194556921720504761e-02 1.703792959451675415e-01 -3.292167186737060547e-02
1.968760341405868530e-01 2.623606324195861816e-01 2.977666854858398438e-01 -1.407978236675262451e-01 5.464980006217956543e-02 2.505175769329071045e-01 -8.162999898195266724e-02 -1.459729969501495361e-01 -6.174673885107040405e-02 1.678652167320251465e-01 1.846526116132736206e-01 -2.526117302477359772e-02 -3.988825529813766479e-02 1.007347926497459412e-01 2.318891435861587524e-01 -2.494361400604248047e-01 1.050130650401115417e-02 5.487640853971242905e-03 1.533944308757781982e-01 -2.174116522073745728e-01 -1.494739800691604614e-01 -2.762041389942169189e-01 -1.947637051343917847e-01 -2.153065353631973267e-01 -2.127115726470947266e-01 -2.039301395416259766e-01 1.188429817557334900e-01 2.828969955444335938e-01 1.975366771221160889e-01 8.425553143024444580e-02 2.946924604475498199e-02 1.179395690560340881e-01
4.375664293766021729e-01 1.856139861047267914e-02 2.485840469598770142e-01 -3.333324939012527466e-02 -1.021016165614128113e-01 8.114259690046310425e-02 -1.172151789069175720e-01 -6.610739231109619141e-02 -9.538379311561584473e-02 -1.093977615237236023e-01 -4.402558803558349609e-01 -1.279471069574356079e-01 -5.836237967014312744e-02 3.445443138480186462e-02 -8.161433972418308258e-03 -3.409603238105773926e-01 -5.191681906580924988e-02 5.882941931486129761e-02 -1.736110635101795197e-02 1.154341995716094971e-01 -8.852083981037139893e-02 -3.147509396076202393e-01 -7.733844965696334839e-02 3.786293044686317444e-02 -6.321745365858078003e-02 -2.107783034443855286e-02 -3.672695159912109375e-02 -4.288445115089416504e-01 -1.475468277931213379e-01 -7.550577819347381592e-02 6.071120873093605042e-02 5.510376021265983582e-02
-2.374856360256671906e-02 1.631567925214767456e-01 6.947348266839981079e-02 8.551184087991714478e-02 -9.375365823507308960e-02 3.519670367240905762e-01 -2.394056469202041626e-01 3.406607359647750854e-02 -2.907095849514007568e-01 9.363418072462081909e-02 3.825300559401512146e-02 1.115740016102790833e-01 3.096851333975791931e-02 9.800517559051513672e-02 -3.713113069534301758e-02 -1.819535940885543823e-01 5.506443977355957031e-02 3.376616537570953369e-02 -4.792689532041549683e-02 9.905287623405456543e-02 -4.572347924113273621e-02 -4.632594585418701172e-01 4.636027663946151733e-02 -1.145450174808502197e-01 -2.793599665164947510e-01 -2.462105005979537964e-01 2.056249827146530151e-01 1.695862859487533569e-01 1.731622517108917236e-01 -2.151187658309936523e-01 -9.871409088373184204e-02 -2.707961797714233398e-01
1.839724183082580566e-01 -9.794654697179794312e-02 4.440973103046417236e-01 -1.569802686572074890e-02 -1.530444025993347168e-01 2.808872461318969727e-01 -1.618796586990356445e-01 -2.046674787998199463e-01 -9.544660896062850952e-02 -6.752842664718627930e-02 -3.177904486656188965e-01 -7.625569403171539307e-02 -3.549867495894432068e-02 7.341617345809936523e-02 -1.027691066265106201e-01 -3.394993543624877930e-01 8.753357455134391785e-03 -4.664917662739753723e-02 -6.786949001252651215e-03 2.992205917835235596e-01 8.021648973226547241e-02 -8.006945997476577759e-02 -8.022912591695785522e-02 -3.557433933019638062e-02 1.703641861677169800e-01 3.854990005493164062e-02 -3.455175757408142090e-01 2.114675790071487427e-01 7.898819446563720703e-02 -1.097357869148254395e-01 -8.401550352573394775e-02 -5.831004306674003601e-02
3.087016046047210693e-01 5.573158338665962219e-02 1.243847087025642395e-01 -8.949898183345794678e-02 2.854306809604167938e-02 4.255328178405761719e-01 -3.177141398191452026e-02 -1.759214997291564941e-01 -1.393058449029922485e-01 -8.654788136482238770e-02 -5.483376607298851013e-02 -3.364465534687042236e-01 -1.280727684497833252e-01 2.607125937938690186e-01 4.989683255553245544e-02 -2.785469591617584229e-01 2.682498097419738770e-02 1.650871336460113525e-01 1.552570611238479614e-01 -2.213974595069885254e-01 -2.158473245799541473e-02 -2.818932533264160156e-01 2.891691401600837708e-02 9.022927284240722656e-02 -1.248532459139823914e-01 -3.000504374504089355e-01 8.226211369037628174e-02 -7.910939306020736694e-02 -1.457101255655288696e-01 1.096829175949096680e-01 6.876138597726821899e-02 1.003879904747009277e-01
2.484359294176101685e-01 1.503057181835174561e-01 -2.492629289627075195e-01 -6.939832866191864014e-02 9.655429981648921967e-03 1.955375671386718750e-01 9.859523922204971313e-02 4.663318023085594177e-02 -2.640679292380809784e-02 -6.529450416564941406e-02 9.288831055164337158e-02 1.638498455286026001e-01 2.695125155150890350e-02 1.459738314151763916e-01 -3.195771481841802597e-03 -2.871377170085906982e-01 -4.294092953205108643e-02 -8.157934248447418213e-02 1.742947399616241455e-01 -1.468791365623474121e-01 -1.602515019476413727e-02 -4.135394394397735596e-01 -1.500708013772964478e-01 2.618734538555145264e-01 2.500618100166320801e-01 -2.918891906738281250e-01 2.330807596445083618e-01 -1.334037631750106812e-01 5.151061341166496277e-02 -2.922841906547546387e-01 3.692080825567245483e-02 -1.465101391077041626e-01
2.169070690870285034e-01 -1.193084754049777985e-02 4.334819316864013672e-01 5.492342635989189148e-02 -3.434679284691810608e-02 1.750539690256118774e-01 -7.338213734328746796e-03 -9.673047810792922974e-02 7.438518106937408447e-02 -1.935043931007385254e-01 -2.540255486965179443e-01 1.726150512695312500e-01 1.123619154095649719e-01 1.494111120700836182e-01 3.480314835906028748e-02 -1.870888620615005493e-01 3.718107938766479492e-02 -1.351599767804145813e-02 -1.321243196725845337e-01 2.004079893231391907e-02 -1.198578253388404846e-02 -1.945280134677886963e-01 -5.541343614459037781e-02 3.991027772426605225e-01 2.073364891111850739e-02 5.264639388769865036e-03 3.597918152809143066e-01 2.208741754293441772e-01 -8.672936819493770599e-03 -9.231101721525192261e-02 -2.745759189128875732e-01 -1.724627315998077393e-01
3.325029909610748291e-01 2.057685852050781250e-01 -3.912843018770217896e-02 -2.444267570972442627e-01 -1.358657628297805786e-01 7.966083288192749023e-02 -5.259668454527854919e-03 -2.139901667833328247e-01 -2.811939269304275513e-02 5.556410923600196838e-02 -2.126142978668212891e-01 -1.690263301134109497e-01 -2.124742418527603149e-01 2.663392573595046997e-02 4.544392693787813187e-03 -9.614738821983337402e-02 -2.525787651538848877e-01 -8.644138276576995850e-02 -9.109585732221603394e-02 -1.053238362073898315e-01 -2.358055561780929565e-01 -2.985531389713287354e-01 -1.440588682889938354e-01 3.557565510272979736e-01 7.572448253631591797e-02 -1.695876270532608032e-01 3.355060517787933350e-01 1.107207238674163818e-01 1.188782230019569397e-01 -1.316293627023696899e-01 -7.767317444086074829e-02 -5.390438064932823181e-02
3.366588652133941650e-01 1.305495351552963257e-01 2.230832278728485107e-01 -4.993691295385360718e-02 3.250353783369064331e-02 1.731901168823242188e-01 -1.578708738088607788e-02 -2.754207514226436615e-02 -2.937629222869873047e-01 -4.912909492850303650e-02 -3.551423251628875732e-01 -4.170593991875648499e-02 -2.647739835083484650e-02 -2.740730065852403641e-03 -1.936724781990051270e-02 -2.930509150028228760e-01 -6.236914172768592834e-02 1.114711016416549683e-01 6.271111965179443359e-02 -1.045913714915513992e-02 -2.816198393702507019e-02 -4.502665102481842041e-01 2.386272698640823364e-01 4.860686883330345154e-02 1.097058430314064026e-01 9.846875071525573730e-02 3.163367509841918945e-01 -1.319513469934463501e-01 -5.216791480779647827e-02 1.456463932991027832e-01 1.705951690673828125e-01 7.947021722793579102e-02
1.981568485498428345e-01 -5.080229789018630981e-02 6.456355750560760498e-02 -1.753025799989700317e-01 9.956647455692291260e-02 1.396488249301910400e-01 -7.548354566097259521e-02 -3.986386954784393311e-01 1.363144665956497192e-01 1.337305009365081787e-01 6.981539726257324219e-02 -2.293829470872879028e-01 1.133072748780250549e-01 2.953674495220184326e-01 -1.605778187513351440e-01 -2.112240642309188843e-01 7.115530967712402344e-02 1.695978343486785889e-01 1.258157044649124146e-01 -8.402606099843978882e-02 -2.794536948204040527e-01 -2.287708222866058350e-01 -1.136545930057764053e-02 9.158224612474441528e-02 1.188388094305992126e-01 -4.124924540519714355e-01 4.827224090695381165e-02 1.923639476299285889e-01 7.467932254076004028e-02 -7.525824476033449173e-03 1.268098652362823486e-01 1.542913615703582764e-01
-6.375584006309509277e-02 1.723402887582778931e-01 2.384154796600341797e-01 -2.476819418370723724e-02 -1.982916742563247681e-01 2.070132046937942505e-01 -3.943946361541748047e-01 -2.238127142190933228e-01 6.930788513273000717e-03 -2.442473918199539185e-02 -1.503631472587585449e-01 -1.106399819254875183e-01 -2.243605703115463257e-01 2.906463146209716797e-01 2.222450822591781616e-01 -1.861386299133300781e-01 2.972468547523021698e-02 -1.340736299753189087e-01 -1.839605867862701416e-01 9.462641179561614990e-02 -1.632152050733566284e-01 -9.423637390136718750e-02 8.714199066162109375e-02 6.576542556285858154e-02 -1.329986304044723511e-01 -3.498566746711730957e-01 8.465375006198883057e-02 1.856586635112762451e-01 1.344930827617645264e-01 -1.233385726809501648e-01 1.224502995610237122e-01 1.658459007740020752e-01
2.209981977939605713e-01 2.778411842882633209e-02 2.898958921432495117e-01 -1.713900417089462280e-01 -1.261830627918243408e-01 -3.475915174931287766e-03 8.376334607601165771e-02 -1.099872812628746033e-01 -1.271080225706100464e-01 1.084189116954803467e-01 -4.044752717018127441e-01 -1.400591880083084106e-01 -3.574811667203903198e-02 1.689477562904357910e-01 -1.186319440603256226e-01 -2.163009047508239746e-01 1.326873153448104858e-01 2.224247604608535767e-01 -1.512080132961273193e-01 6.868130713701248169e-02 -2.154934853315353394e-01 -2.183994799852371216e-01 -1.115344185382127762e-02 8.724099397659301758e-02 3.266679644584655762e-01 -2.557799033820629120e-02 2.948214411735534668e-01 -7.894955575466156006e-02 2.899744510650634766e-01 -2.211545966565608978e-02 1.299616992473602295e-01 4.003939777612686157e-02
1.984119713306427002e-01 9.313350170850753784e-02 1.373011469841003418e-01 1.668963879346847534e-01 5.066019296646118164e-02 -9.765218943357467651e-02 -2.202420085668563843e-01 -8.647349663078784943e-03 -2.670663595199584961e-02 -1.158297061920166016e-01 -1.782910972833633423e-01 -1.598329246044158936e-01 -1.826968789100646973e-01 -1.317080706357955933e-01 1.755253523588180542e-01 -1.864278763532638550e-01 1.944915056228637695e-01 -1.937219798564910889e-01 1.688910126686096191e-01 -2.236983552575111389e-02 1.181101351976394653e-01 -4.343119263648986816e-01 1.130853518843650818e-01 -6.670867651700973511e-02 6.949949264526367188e-02 -1.163557618856430054e-01 3.707425668835639954e-02 3.079325556755065918e-01 2.388075143098831177e-01 -1.560782492160797119e-01 -1.113521009683609009e-01 -3.525137305259704590e-01
2.859070897102355957e-01 1.764514893293380737e-01 1.110175028443336487e-01 1.910899579524993896e-01 -1.441898792982101440e-01 1.356885582208633423e-01 -3.519990295171737671e-02 1.271979659795761108e-01 -2.567666172981262207e-01 -3.470072150230407715e-01 -2.270603179931640625e-02 2.068710923194885254e-01 6.081692501902580261e-02 1.997152268886566162e-01 -1.488056033849716187e-01 -2.586327493190765381e-01 2.018838934600353241e-02 -1.630800813436508179e-01 -9.938703477382659912e-02 1.404534876346588135e-01 7.122571021318435669e-02 -2.640797793865203857e-01 5.968767032027244568e-02 7.100602239370346069e-02 2.631782889366149902e-01 -5.959974601864814758e-02 3.137841448187828064e-02 3.282287716865539551e-01 -4.025286529213190079e-03 -5.672113597393035889e-02 -3.059254884719848633e-01 -3.173242136836051941e-02
2.764233648777008057e-01 6.519135087728500366e-02 2.408690303564071655e-01 -1.206996515393257141e-01 7.701790332794189453e-02 1.105157192796468735e-02 -9.322186559438705444e-02 -1.585358083248138428e-01 -1.485183984041213989e-01 -8.508506417274475098e-02 -2.258037962019443512e-02 -2.675204575061798096e-01 7.815963774919509888e-02 2.624796032905578613e-01 -6.927110999822616577e-02 -3.874107003211975098e-01 -9.684018790721893311e-03 -8.425016887485980988e-03 9.002233296632766724e-02 9.673192352056503296e-02 -4.304700493812561035e-01 -2.746720910072326660e-01 -1.883907914161682129e-01 7.969093322753906250e-02 2.239610813558101654e-02 3.858997300267219543e-02 -2.508834600448608398e-01 2.029999531805515289e-02 -9.466406702995300293e-02 1.971261650323867798e-01 -1.595532894134521484e-01 1.295085251331329346e-01
1.947483718395233154e-01 -5.822934326715767384e-04 2.893879711627960205e-01 -1.446372568607330322e-01 -1.303581744432449341e-01 5.245665907859802246e-01 -7.636748254299163818e-02 -4.861304908990859985e-02 2.603502199053764343e-02 -3.841022728011012077e-03 -3.784616887569427490e-01 -8.875003457069396973e-02 1.391286849975585938e-01 -1.633179560303688049e-02 -5.511029064655303955e-02 -3.941174745559692383e-01 -8.501406759023666382e-02 -1.537277698516845703e-01 1.173102706670761108e-01 1.468858718872070312e-01 8.019594103097915649e-02 -9.534694999456405640e-02 -9.808612614870071411e-02 -2.596795558929443359e-02 -6.672837585210800171e-02 1.336307171732187271e-02 -2.408660650253295898e-01 1.105153262615203857e-01 2.001996487379074097e-01 -5.695691704750061035e-02 -7.558090984821319580e-02 -1.065131053328514099e-01
3.171309530735015869e-01 2.303510010242462158e-01 2.488748729228973389e-01 -3.563733100891113281e-01 6.628137780353426933e-04 2.311050742864608765e-01 -3.138359263539314270e-02 1.310483068227767944e-01 -2.236666530370712280e-01 -1.144804358482360840e-01 -2.449094504117965698e-01 -1.191355213522911072e-01 -2.353263199329376221e-01 8.947325497865676880e-02 -1.036169901490211487e-01 -1.709634810686111450e-01 4.387173801660537720e-02 1.637810468673706055e-02 9.529021382331848145e-02 2.841886579990386963e-01 -6.912983953952789307e-02 -2.463279962539672852e-01 -3.047004714608192444e-02 8.956658095121383667e-02 3.085189312696456909e-02 -4.712040349841117859e-02 -8.198738098144531250e-02 -2.691318988800048828e-01 -2.514855861663818359e-01 -1.815333515405654907e-01 -1.525760814547538757e-02 -1.444676599930971861e-04
1.300462782382965088e-01 1.533868312835693359e-01 1.895529478788375854e-01 -1.788191199302673340e-01 -2.999857664108276367e-01 -2.967953495681285858e-02 -2.826506793498992920e-01 -1.385309100151062012e-01 -1.822404116392135620e-01 -6.713981181383132935e-02 -4.238298833370208740e-01 1.175109818577766418e-01 1.300176233053207397e-01 5.221176892518997192e-02 5.432213470339775085e-02 -1.502694040536880493e-01 1.627442985773086548e-01 5.580257251858711243e-02 -1.371449083089828491e-01 -1.843229681253433228e-01 7.183150202035903931e-02 -3.111241757869720459e-01 2.589702606201171875e-01 -1.230332106351852417e-01 2.004417926073074341e-01 -1.937563270330429077e-01 -2.030190527439117432e-01 1.495141237974166870e-01 5.808882787823677063e-02 7.275884598493576050e-02 5.808006972074508667e-02 7.417369633913040161e-02
1.975832879543304443e-01 3.164594769477844238e-01 1.694987863302230835e-01 -3.813950419425964355e-01 1.428184509277343750e-01 -2.317107096314430237e-02 -1.595769226551055908e-01 3.591958805918693542e-02 -8.525674045085906982e-02 -2.516868524253368378e-02 -5.600871890783309937e-02 -1.411364674568176270e-01 2.283688783645629883e-01 -8.085221797227859497e-02 -7.826927118003368378e-03 -4.397650659084320068e-01 -5.700142588466405869e-03 7.791665196418762207e-02 1.998656392097473145e-01 1.672391779720783234e-02 -2.598249912261962891e-01 -1.719547212123870850e-01 -2.033778280019760132e-01 -6.310284882783889771e-02 -3.994616121053695679e-02 -2.601211369037628174e-01 -2.135821580886840820e-01 1.027900204062461853e-01 1.672563254833221436e-01 -5.217502266168594360e-02 -9.802828729152679443e-02 3.648041188716888428e-02
4.363929852843284607e-02 1.191191673278808594e-01 6.417024135589599609e-02 5.464126821607351303e-03 -1.338413953781127930e-01 -1.031448021531105042e-01 5.380728468298912048e-02 1.584912538528442383e-01 1.643413305282592773e-01 -1.310439258813858032e-01 -2.067727148532867432e-01 -1.052419692277908325e-01 5.009076744318008423e-02 -1.356330979615449905e-02 -1.094147469848394394e-02 -4.872980415821075439e-01 7.308702915906906128e-02 1.376220170641317964e-04 5.284157022833824158e-02 4.691158886998891830e-03 -3.673063516616821289e-01 -4.192056953907012939e-01 3.880181908607482910e-02 -1.356451809406280518e-01 2.162367552518844604e-01 -2.495837509632110596e-01 1.595991551876068115e-01 2.307913033291697502e-03 -2.153080552816390991e-01 -1.317035853862762451e-01 1.280569732189178467e-01 -1.776794195175170898e-01
6.613127142190933228e-02 7.650164514780044556e-02 1.408277451992034912e-01 9.616468101739883423e-02 -1.806872189044952393e-01 1.188195347785949707e-01 -2.139149978756904602e-02 -1.234185770153999329e-01 -1.003347896039485931e-02 -1.800569891929626465e-01 6.457541882991790771e-02 -6.058559566736221313e-02 2.970792353153228760e-01 -1.248155906796455383e-01 3.126147016882896423e-02 -6.406636238098144531e-01 -5.489216744899749756e-02 -1.224326491355895996e-01 6.084996089339256287e-02 8.195283263921737671e-02 -2.693881392478942871e-01 -1.618448942899703979e-01 4.938074573874473572e-02 2.427670732140541077e-02 5.915917083621025085e-02 -2.047449350357055664e-01 1.849326938390731812e-01 3.086618706583976746e-02 3.370343521237373352e-02 -6.569842249155044556e-02 -3.276849985122680664e-01 -1.378340274095535278e-01
1.093965098261833191e-01 1.766529679298400879e-01 -1.190644577145576477e-01 -1.125584170222282410e-01 2.018036693334579468e-01 2.725356519222259521e-01 -7.314429432153701782e-02 8.816749602556228638e-02 1.357622444629669189e-01 -1.782333105802536011e-01 -2.709314823150634766e-01 4.069481510668992996e-03 2.061560750007629395e-02 4.147498868405818939e-03 -1.146390512585639954e-01 -4.215408265590667725e-01 4.600901901721954346e-02 1.948225200176239014e-01 -7.653418928384780884e-02 -1.638586223125457764e-01 3.024250455200672150e-02 -2.387924045324325562e-01 8.390412479639053345e-02 -2.474469598382711411e-03 2.033064067363739014e-01 -3.891043066978454590e-01 1.570310443639755249e-01 -1.604818701744079590e-01 -7.364284992218017578e-02 -2.640857696533203125e-01 -1.438824087381362915e-01 -1.008897423744201660e-01
1.339369118213653564e-01 1.060451567173004150e-01 3.744358718395233154e-01 -9.736955165863037109e-02 1.981848478317260742e-02 1.993437111377716064e-02 -1.458211243152618408e-01 1.107633784413337708e-01 -4.368909634649753571e-03 1.532974932342767715e-02 -1.076036947779357433e-03 -1.241026539355516434e-02 -1.870089322328567505e-01 2.375716120004653931e-01 1.012491956353187561e-01 -4.260402619838714600e-01 8.186853677034378052e-02 -9.062777459621429443e-02 -1.959384083747863770e-01 1.668003350496292114e-01 -9.668611735105514526e-02 -1.393988430500030518e-01 2.626216737553477287e-03 2.317943125963211060e-01 -1.515692621469497681e-01 -3.754875659942626953e-01 1.071792244911193848e-01 3.398475646972656250e-01 -1.492242068052291870e-01 -1.203261874616146088e-02 3.433204814791679382e-02 -1.582438498735427856e-01
1.407312452793121338e-01 -1.823469251394271851e-01 3.147890269756317139e-01 2.253367938101291656e-02 -3.244414329528808594e-01 3.344102948904037476e-02 -1.123133376240730286e-01 2.156783789396286011e-01 -1.145595759153366089e-01 3.918522223830223083e-02 -5.290275812149047852e-02 2.279913425445556641e-01 -4.622028209269046783e-03 1.454124450683593750e-01 2.929893881082534790e-02 -3.847450017929077148e-01 6.099877879023551941e-02 3.753305226564407349e-02 2.526304312050342560e-02 -5.710803717374801636e-02 -5.800977721810340881e-02 -2.150505781173706055e-01 -1.814029067754745483e-01 -3.488052263855934143e-02 4.676794707775115967e-01 -3.250612691044807434e-02 5.810803547501564026e-02 8.771540224552154541e-02 -2.145383879542350769e-02 -2.603897750377655029e-01 -6.226654350757598877e-02 2.158351838588714600e-01
1.667412966489791870e-01 6.123093515634536743e-02 2.323196530342102051e-01 2.773811668157577515e-02 7.590609788894653320e-02 3.809207305312156677e-02 -1.794492751359939575e-01 6.522245705127716064e-02 8.713582158088684082e-02 -9.574007987976074219e-02 -1.784450709819793701e-01 -2.812213450670242310e-02 8.358958177268505096e-03 3.607371747493743896e-01 1.573507301509380341e-02 -4.411437511444091797e-01 -4.197638016194105148e-03 -2.027137726545333862e-01 -1.645732820034027100e-01 1.677546054124832153e-01 -5.859045684337615967e-02 -5.434805899858474731e-02 -6.258561462163925171e-02 4.040515515953302383e-03 -1.333239972591400146e-01 -3.192162811756134033e-01 -8.761626482009887695e-02 2.572317421436309814e-01 -2.507288455963134766e-01 -1.630745679140090942e-01 1.982010900974273682e-01 2.582080960273742676e-01
1.810653507709503174e-01 1.385965645313262939e-01 1.737029105424880981e-01 8.261008560657501221e-02 -1.293104290962219238e-01 2.815597355365753174e-01 -8.397411555051803589e-02 1.349130868911743164e-01 -1.694892495870590210e-01 2.492345273494720459e-01 -2.453964501619338989e-01 -1.674958504736423492e-02 -1.666393280029296875e-01 1.066135093569755554e-01 -1.909690499305725098e-01 -1.830763518810272217e-01 -2.787427604198455811e-01 -3.818021342158317566e-02 1.744495779275894165e-01 -1.423731893301010132e-01 -7.079886645078659058e-02 -1.249050572514533997e-01 8.929998427629470825e-02 3.775364905595779419e-02 1.712479591369628906e-01 -3.148596882820129395e-01 -2.355009689927101135e-02 -1.048565283417701721e-01 2.859520316123962402e-01 -3.027447760105133057e-01 2.666717395186424255e-02 -2.351075410842895508e-01
2.248768359422683716e-01 8.228007704019546509e-02 3.141470253467559814e-01 5.658524110913276672e-02 -4.054753575474023819e-03 4.094745591282844543e-02 -4.955612719058990479e-01 -6.624514609575271606e-02 -1.212421059608459473e-01 -2.737040221691131592e-01 3.510292619466781616e-02 -1.088446080684661865e-01 -4.250991344451904297e-02 1.505883634090423584e-01 -5.401818826794624329e-02 -1.816504448652267456e-01 -1.209790334105491638e-01 -1.387962698936462402e-01 -1.177722439169883728e-01 3.650503456592559814e-01 -1.609156876802444458e-01 -2.704800665378570557e-01 -7.987083867192268372e-03 2.237223237752914429e-01 4.541661590337753296e-02 4.185425490140914917e-02 -6.830544024705886841e-02 1.911528781056404114e-02 -4.014935344457626343e-02 -1.961384713649749756e-02 8.203220367431640625e-02 2.797201573848724365e-01
8.321355283260345459e-02 8.946566283702850342e-02 3.323602974414825439e-01 -2.375594154000282288e-02 6.346397846937179565e-02 4.900575801730155945e-02 -8.192148059606552124e-02 -1.013492345809936523e-01 -1.684095337986946106e-02 2.150957584381103516e-01 1.019579544663429260e-01 2.419617772102355957e-01 -2.395298182964324951e-01 1.666006892919540405e-01 4.442483652383089066e-03 -4.193783998489379883e-01 1.119919270277023315e-01 -1.881403923034667969e-01 4.471364431083202362e-03 8.157339692115783691e-02 -1.073490828275680542e-02 -4.725062847137451172e-01 1.098983138799667358e-01 6.963138282299041748e-02 -2.630274742841720581e-02 -1.879194937646389008e-02 9.854735434055328369e-02 -2.126940637826919556e-01 2.022717706859111786e-02 -1.868548840284347534e-01 1.984420605003833771e-02 2.957754433155059814e-01
1.893925815820693970e-01 3.806082606315612793e-01 8.248018473386764526e-02 -2.089106943458318710e-03 1.966046839952468872e-01 1.788563728332519531e-01 -4.188209474086761475e-01 9.110694378614425659e-02 3.357751667499542236e-02 -9.464496374130249023e-02 3.413264174014329910e-03 1.884152442216873169e-01 -5.998509377241134644e-02 8.482583798468112946e-03 -4.544137418270111084e-02 -1.658999919891357422e-01 -5.945964530110359192e-02 -8.490827679634094238e-02 -5.071295797824859619e-02 6.059114262461662292e-02 -3.957207780331373215e-03 -5.091180801391601562e-01 2.408270984888076782e-01 -8.879502862691879272e-02 -3.549415245652198792e-02 -1.638475060462951660e-01 -8.684256672859191895e-02 1.162880915217101574e-03 4.231092706322669983e-02 -4.385662823915481567e-02 -2.227053642272949219e-01 2.195539325475692749e-01
6.378000974655151367e-02 1.313803941011428833e-01 3.177093863487243652e-01 -1.280527710914611816e-01 2.428504377603530884e-01 9.998958557844161987e-02 -3.216007649898529053e-01 -1.345978528261184692e-01 8.170566521584987640e-03 -2.904685437679290771e-01 -2.582376264035701752e-02 -1.056200861930847168e-01 -9.088446199893951416e-02 -8.228568360209465027e-03 1.146491691470146179e-01 -2.750847637653350830e-01 1.035273224115371704e-01 -1.474871486425399780e-01 2.237495966255664825e-02 2.537829577922821045e-01 -1.694668829441070557e-02 -3.093520402908325195e-01 -2.057042568922042847e-01 3.225138187408447266e-01 2.267017215490341187e-01 9.223624318838119507e-02 -2.473754622042179108e-02 1.711103469133377075e-01 -1.208748668432235718e-01 3.597454354166984558e-02 -9.257289022207260132e-02 1.531436741352081299e-01
3.021318614482879639e-01 6.126667559146881104e-02 1.550670713186264038e-01 -1.011238619685173035e-02 -1.360283643007278442e-01 4.579574242234230042e-02 -4.239090681076049805e-01 -2.020849287509918213e-01 -2.459315210580825806e-01 1.230137944221496582e-01 -1.075894311070442200e-01 5.313312634825706482e-02 2.255145013332366943e-01 2.051574736833572388e-02 -1.156192272901535034e-01 -2.347931712865829468e-01 9.071759134531021118e-02 -4.208711683750152588e-01 -4.498154297471046448e-02 1.479180413298308849e-03 -6.936970353126525879e-02 -8.988199383020401001e-02 -2.230130881071090698e-01 1.132389456033706665e-01 2.299940288066864014e-01 -2.077647596597671509e-01 6.893848627805709839e-02 9.518676996231079102e-02 -2.069957852363586426e-01 -4.135334119200706482e-02 -2.223340421915054321e-02 1.101146787405014038e-01
2.325838506221771240e-01 4.738766700029373169e-02 1.468129903078079224e-01 -8.253165334463119507e-02 -7.707661949098110199e-03 3.676505386829376221e-01 5.075698345899581909e-02 -2.874678969383239746e-01 -9.484348446130752563e-02 -4.887963086366653442e-02 2.448661997914314270e-02 -3.390498757362365723e-01 1.011209655553102493e-02 3.211481869220733643e-01 -2.647753618657588959e-02 -3.014160692691802979e-01 1.067582517862319946e-01 2.167058736085891724e-01 1.484569758176803589e-01 -1.992511898279190063e-01 -6.529973447322845459e-02 -2.174656689167022705e-01 4.762049019336700439e-02 -5.437402799725532532e-02 -7.851260900497436523e-02 -3.861703574657440186e-01 1.146068274974822998e-01 -2.086310088634490967e-02 1.445276197046041489e-02 2.880417369306087494e-02 4.164452850818634033e-02 1.568755358457565308e-01
-7.489444687962532043e-03 1.143509969115257263e-01 -6.994997709989547729e-02 -8.714739978313446045e-02 1.270334720611572266e-01 2.246939241886138916e-01 -1.194951608777046204e-01 3.500020503997802734e-02 6.994543969631195068e-02 -8.946888148784637451e-02 6.153989117592573166e-03 2.742187082767486572e-01 1.081144250929355621e-02 1.513979882001876831e-01 -9.268086403608322144e-02 -1.321183890104293823e-01 -9.345234185457229614e-02 1.486992537975311279e-01 3.394633531570434570e-01 -2.314014732837677002e-01 -3.175221681594848633e-01 -4.760513305664062500e-01 1.365079917013645172e-02 1.984344124794006348e-01 1.315408051013946533e-01 -2.410573661327362061e-01 2.695931196212768555e-01 5.088506639003753662e-02 1.007411703467369080e-01 -1.519093364477157593e-01 -7.840523496270179749e-03 6.659156829118728638e-02
-1.653405576944351196e-01 3.110946156084537506e-02 2.010961174964904785e-01 -8.937872946262359619e-02 3.272187709808349609e-02 2.808843851089477539e-01 -4.053857326507568359e-01 -2.578524351119995117e-01 2.697813557460904121e-03 -1.348918955773115158e-02 -1.763766109943389893e-01 -3.667293861508369446e-02 -3.676345199346542358e-02 3.563059568405151367e-01 -2.678545117378234863e-01 -3.221437931060791016e-01 -5.500364303588867188e-02 4.707764834165573120e-03 -7.389932870864868164e-02 1.373773217201232910e-01 -1.734347492456436157e-01 -2.822962403297424316e-01 -1.597401648759841919e-01 1.713828742504119873e-01 1.001161411404609680e-01 3.266286849975585938e-02 2.204503566026687622e-01 6.718017626553773880e-03 8.278933167457580566e-02 -7.595532387495040894e-02 1.062990427017211914e-01 1.749334856867790222e-02
3.449058830738067627e-01 -1.002385765314102173e-01 2.431713938713073730e-01 -4.319882020354270935e-02 1.881056427955627441e-01 6.644020229578018188e-02 -1.493782699108123779e-01 -2.884728014469146729e-01 -7.883745431900024414e-02 1.159007996320724487e-01 5.338458344340324402e-02 -1.631148010492324829e-01 -3.036939799785614014e-01 -3.089921735227108002e-02 1.101778149604797363e-01 -2.355562299489974976e-01 1.940854489803314209e-01 1.097392216324806213e-01 1.989475190639495850e-01 1.537467390298843384e-01 -1.473282873630523682e-01 -4.383845329284667969e-01 2.915731631219387054e-02 -1.284216996282339096e-02 -4.314624518156051636e-02 -2.345939427614212036e-01 1.978579610586166382e-01 -5.343088880181312561e-02 -6.715537048876285553e-03 1.180322319269180298e-01 6.579653918743133545e-02 9.855724871158599854e-02
1.228337734937667847e-02 -6.672404706478118896e-02 3.909744918346405029e-01 2.574920356273651123e-01 -9.826773405075073242e-02 -4.699777811765670776e-02 9.879518300294876099e-03 -1.765213459730148315e-01 -1.984112709760665894e-02 -1.025166809558868408e-01 -3.202580809593200684e-01 1.327741295099258423e-01 -4.914124682545661926e-02 -1.051413863897323608e-01 1.657668873667716980e-02 -2.086566239595413208e-01 -6.448079645633697510e-02 -2.135455310344696045e-01 2.259518951177597046e-01 -1.387138292193412781e-02 -1.132425740361213684e-01 -2.485256046056747437e-01 -1.934164464473724365e-01 -1.052357852458953857e-01 4.285654053092002869e-02 -3.461736440658569336e-01 1.267402172088623047e-01 1.771730631589889526e-01 8.836427330970764160e-02 3.316987678408622742e-02 -3.639853596687316895e-01 1.006581783294677734e-01
4.499690532684326172e-01 1.371601130813360214e-02 3.292416930198669434e-01 1.286137104034423828e-01 -8.453620225191116333e-02 -6.631603930145502090e-03 -1.916544437408447266e-01 2.503812313079833984e-02 -2.218293994665145874e-01 -6.442791223526000977e-02 -1.589073985815048218e-01 1.935028471052646637e-02 7.869125902652740479e-02 1.023786962032318115e-01 1.841237545013427734e-01 -9.796591103076934814e-02 1.672693938016891479e-01 -3.213561698794364929e-02 -4.262256994843482971e-02 -5.561467632651329041e-02 2.737523019313812256e-01 -3.478626012802124023e-01 2.627964317798614502e-01 -4.295651242136955261e-02 -4.593239352107048035e-02 -1.034255698323249817e-01 -1.079487428069114685e-01 2.075497210025787354e-01 1.486615240573883057e-01 -9.532889351248741150e-03 -1.025606170296669006e-01 -2.960878908634185791e-01
3.870591819286346436e-01 -1.291562523692846298e-02 2.489939630031585693e-01 -2.158764600753784180e-01 5.264258012175559998e-02 4.217980057001113892e-02 -6.751625239849090576e-02 -3.238689005374908447e-01 6.615089625120162964e-02 -1.850715875625610352e-01 -2.136070579290390015e-01 -4.024573415517807007e-02 -1.046626418828964233e-01 3.102715313434600830e-02 2.196523547172546387e-01 -2.295477390289306641e-01 -1.585704684257507324e-01 -2.737034559249877930e-01 -2.560771405696868896e-01 -2.136298455297946930e-02 6.869240850210189819e-02 -2.865156233310699463e-01 -1.904422640800476074e-01 2.452726960182189941e-01 8.418318629264831543e-02 3.946102783083915710e-02 1.182380020618438721e-01 1.659030467271804810e-01 1.389624476432800293e-01 -1.102986559271812439e-02 -2.186843007802963257e-02 -9.644131362438201904e-02
1.237466558814048767e-02 8.509957045316696167e-02 4.778603315353393555e-01 1.212899833917617798e-01 -9.186201542615890503e-02 5.099686235189437866e-02 -1.454901993274688721e-01 -9.964982420206069946e-02 -3.095208108425140381e-02 -2.611309885978698730e-01 -2.120494842529296875e-01 -1.134552583098411560e-01 8.051487058401107788e-02 -6.251519918441772461e-02 -1.464778929948806763e-01 -3.516181111335754395e-01 4.200158268213272095e-02 -2.077705115079879761e-01 1.994927972555160522e-01 -2.562761604785919189e-01 7.556003518402576447e-03 -2.138004302978515625e-01 1.426241993904113770e-01 -1.418601870536804199e-01 -6.637131795287132263e-03 -2.330133429495617747e-04 2.435614168643951416e-02 2.695898711681365967e-01 -1.659280508756637573e-01 -9.663633257150650024e-02 -2.323461920022964478e-01 1.553293466567993164e-01
1.664273291826248169e-01 2.296499311923980713e-01 1.260404735803604126e-01 -1.391338557004928589e-01 5.801673606038093567e-02 3.715673519764095545e-04 1.032495647668838501e-01 1.774126738309860229e-01 1.803778409957885742e-01 -2.095210105180740356e-01 -2.924603521823883057e-01 6.023843213915824890e-02 1.937616430222988129e-02 3.740741685032844543e-02 -2.213821709156036377e-01 -3.962913155555725098e-01 -1.136727035045623779e-01 9.343538433313369751e-02 6.611917167901992798e-02 -2.231167703866958618e-01 -2.725982964038848877e-01 -3.679182231426239014e-01 1.489486396312713623e-01 -1.604647636413574219e-01 3.350357711315155029e-02 -1.724397689104080200e-01 1.063077598810195923e-01 -3.843790665268898010e-02 -1.319938749074935913e-01 -1.588353812694549561e-01 1.635493338108062744e-01 -1.376185864210128784e-01
-9.799236804246902466e-02 5.635157972574234009e-02 7.094743847846984863e-02 -2.278894931077957153e-01 -4.279483854770660400e-02 1.790120154619216919e-01 5.316727235913276672e-02 2.562348172068595886e-02 -2.410357594490051270e-01 -2.965656816959381104e-01 -1.397329866886138916e-01 1.040792241692543030e-01 -8.477132022380828857e-02 -1.046772450208663940e-01 1.256227865815162659e-02 -6.269001960754394531e-01 1.204814836382865906e-01 -1.773184388875961304e-01 -1.056229099631309509e-01 3.627368807792663574e-02 -1.001010760664939880e-01 -3.647337555885314941e-01 -3.251182660460472107e-02 8.328514546155929565e-02 4.274254664778709412e-03 -1.986556500196456909e-01 -4.825628921389579773e-02 1.719603091478347778e-01 1.179007068276405334e-01 6.078105419874191284e-02 1.604599878191947937e-02 -8.046648651361465454e-02
[truncated: 3,275,511 more chars]
