# Supplementary material for: The Language of Innovation
Source: PLoS One. 2020 Apr 30;15(4):e0230107. doi: 10.1371/journal.pone.0230107 (PMC7194493; doi:10.1371/journal.pone.0230107)
Supplement: S2 File — (GZ) [file pone.0230107.s002.tar.gz › 1980-1984/V2Run_18_VS_4500_embeddings1980-1984ED32.txt]

1.580841988325119019e-01 -2.149762772023677826e-02 7.595720887184143066e-02 2.240950018167495728e-01 3.720895946025848389e-01 1.806454062461853027e-01 -2.737390697002410889e-01 5.781473591923713684e-02 -7.521896064281463623e-02 -3.854167163372039795e-01 -2.257497459650039673e-01 2.387578785419464111e-01 -3.300761431455612183e-02 -2.483052462339401245e-01 1.008873209357261658e-01 -1.057347431778907776e-01 1.239067614078521729e-01 1.088480651378631592e-01 -8.927921950817108154e-02 1.558537632226943970e-01 -8.077551424503326416e-02 -1.038263291120529175e-01 -2.150351703166961670e-01 2.183649539947509766e-01 -2.437590509653091431e-01 3.680700063705444336e-02 -1.480633020401000977e-01 1.050911247730255127e-01 1.190970689058303833e-01 1.717584133148193359e-01 -1.140145286917686462e-01 -4.254791140556335449e-02
-2.581864297389984131e-01 -1.720743626356124878e-01 -1.522157490253448486e-01 5.701227486133575439e-02 2.167015820741653442e-01 -1.009866073727607727e-01 -4.077404737472534180e-01 1.518724262714385986e-01 4.874702170491218567e-02 -1.102400943636894226e-01 4.485357552766799927e-03 -8.765992708504199982e-03 3.159178048372268677e-02 -2.989670038223266602e-01 -1.335775554180145264e-01 9.573180228471755981e-02 1.902628391981124878e-01 2.832426689565181732e-02 -2.649751901626586914e-01 2.732716500759124756e-02 1.412882469594478607e-02 -2.172751277685165405e-01 -3.199018836021423340e-01 8.682353049516677856e-02 -2.585676610469818115e-01 -6.155344471335411072e-02 -2.153616696596145630e-01 2.705687284469604492e-01 -2.347243949770927429e-02 8.180644363164901733e-02 -3.145601600408554077e-02 -1.873783469200134277e-01
-7.526449114084243774e-02 2.863814830780029297e-01 -3.242782354354858398e-01 1.532120630145072937e-02 9.467833489179611206e-02 -2.111538201570510864e-01 -6.177972629666328430e-02 2.725780010223388672e-01 -2.006285488605499268e-01 -3.322216570377349854e-01 -8.617482148110866547e-03 2.131153643131256104e-01 8.094573020935058594e-02 -1.868041306734085083e-01 6.703690439462661743e-02 1.616377681493759155e-01 -9.456092119216918945e-02 -9.573201835155487061e-02 -2.656910717487335205e-01 -7.764000445604324341e-02 1.084238872863352299e-03 1.014634892344474792e-01 -7.790152728557586670e-02 2.463422529399394989e-02 -4.419727027416229248e-01 -1.790471524000167847e-01 -1.267706900835037231e-01 7.416392117738723755e-02 5.748033151030540466e-02 -1.328213047236204147e-02 -1.642130613327026367e-01 -1.263621300458908081e-01
-1.876923590898513794e-01 -2.908593602478504181e-02 -1.712430119514465332e-01 1.033520027995109558e-01 3.082518577575683594e-01 5.143948365002870560e-03 -5.050934478640556335e-02 1.326806098222732544e-01 -1.823918670415878296e-01 -2.331801056861877441e-01 1.234648898243904114e-01 1.525459997355937958e-02 6.788124144077301025e-02 -2.609018981456756592e-01 2.792974710464477539e-01 1.123992353677749634e-01 7.580995559692382812e-02 6.964110583066940308e-02 -1.296445447951555252e-02 -1.196518912911415100e-02 -1.721188426017761230e-01 3.426988720893859863e-01 -5.012562870979309082e-01 9.714622795581817627e-02 -1.213939711451530457e-01 -1.617669314146041870e-01 -1.124681085348129272e-01 -2.156856097280979156e-02 2.200987935066223145e-01 1.200194358825683594e-01 -7.931578904390335083e-02 2.133603207767009735e-02
-2.594675719738006592e-01 2.595403976738452911e-02 -1.331686377525329590e-01 1.588880866765975952e-01 1.471533775329589844e-01 -8.852367103099822998e-02 -1.991719007492065430e-01 4.902367945760488510e-03 -1.176493838429450989e-01 -1.790657788515090942e-01 -1.798387989401817322e-02 1.380203664302825928e-01 1.412340104579925537e-01 -2.199675440788269043e-01 2.202797681093215942e-01 2.814839482307434082e-01 1.513785421848297119e-01 1.585516706109046936e-02 -6.741742789745330811e-02 -1.875416189432144165e-02 -1.257719397544860840e-01 1.768565922975540161e-01 -2.733797132968902588e-01 -1.994131654500961304e-01 -2.229543626308441162e-01 -3.132894337177276611e-01 -3.572654724121093750e-01 1.693401187658309937e-01 -1.823818534612655640e-01 -9.275409579277038574e-02 -1.502242982387542725e-01 -1.419489737600088120e-02
-2.788778766989707947e-02 1.466272622346878052e-01 -1.466025114059448242e-01 3.140478134155273438e-01 2.881648540496826172e-01 8.286665380001068115e-02 -3.320312201976776123e-01 -1.927804052829742432e-01 -7.304299622774124146e-02 1.306463032960891724e-01 -1.929939351975917816e-02 2.784907259047031403e-02 -8.916770666837692261e-02 -3.220938444137573242e-01 2.573368549346923828e-01 1.702351868152618408e-01 5.110397934913635254e-02 -2.122257091104984283e-02 5.249768123030662537e-02 3.733906522393226624e-02 9.614512324333190918e-02 -9.008969366550445557e-02 -2.698544561862945557e-01 -1.749668568372726440e-01 -2.634508907794952393e-01 -3.445747792720794678e-01 -1.359145045280456543e-01 9.156920760869979858e-02 1.795256137847900391e-02 5.558208376169204712e-02 -1.088542565703392029e-01 -1.776970028877258301e-01
1.838163882493972778e-01 -2.211599200963973999e-01 -7.465069741010665894e-02 2.006920874118804932e-01 -8.044085465371608734e-03 8.496557176113128662e-02 -1.048412621021270752e-01 -1.240204423666000366e-01 -4.448255896568298340e-02 -3.496212661266326904e-01 -1.009100582450628281e-03 -5.504215508699417114e-02 2.563306875526905060e-02 -3.636567294597625732e-01 -6.809537857770919800e-02 -9.722897410392761230e-02 2.158292010426521301e-02 6.641963124275207520e-02 2.541375719010829926e-02 3.781435191631317139e-01 8.540534973144531250e-02 5.672156438231468201e-02 -8.254076540470123291e-02 -9.637800045311450958e-03 -7.329669594764709473e-02 -2.447864860296249390e-01 -4.584365710616111755e-02 2.281695008277893066e-01 2.194655090570449829e-01 6.088455556891858578e-04 -4.795601963996887207e-01 4.765849094837903976e-03
2.476868480443954468e-01 -1.283178776502609253e-01 -3.070944845676422119e-01 -1.538027673959732056e-01 -6.136972457170486450e-02 9.951879084110260010e-02 -5.709953978657722473e-02 -1.709829270839691162e-01 -9.573096036911010742e-02 -4.175523221492767334e-01 -1.982596516609191895e-01 5.414295196533203125e-02 1.609500497579574585e-02 -3.279636800289154053e-01 4.811605438590049744e-02 -2.075474010780453682e-03 1.179553568363189697e-01 -4.721926152706146240e-02 6.680362671613693237e-02 2.750635445117950439e-01 -5.511097237467765808e-02 -8.824872225522994995e-02 -1.378592997789382935e-01 -2.035040408372879028e-01 -2.529879510402679443e-01 -2.675105035305023193e-01 -1.369190514087677002e-01 6.268202513456344604e-02 9.670788794755935669e-02 2.370369806885719299e-02 -2.688219249248504639e-01 -1.193154156208038330e-01
-4.404351115226745605e-01 -9.456308931112289429e-02 3.577497554942965508e-03 1.701873540878295898e-01 1.006274744868278503e-01 -4.669068008661270142e-02 -3.803168237209320068e-01 1.924050785601139069e-02 -8.015529811382293701e-02 -1.034220010042190552e-01 1.082637999206781387e-02 9.848137944936752319e-02 2.188805937767028809e-01 -3.213871419429779053e-01 -7.000883668661117554e-02 2.658701874315738678e-02 9.688420593738555908e-02 -6.477812677621841431e-02 -8.179772645235061646e-02 5.539594590663909912e-02 -8.798356354236602783e-02 7.056476175785064697e-02 -2.765064835548400879e-01 4.443838819861412048e-02 -3.405466079711914062e-01 6.759784370660781860e-02 -2.497365921735763550e-01 1.243470683693885803e-01 -5.871384870260953903e-03 1.707534193992614746e-01 -2.828791439533233643e-01 -7.043191790580749512e-02
-2.983151972293853760e-01 -1.961534172296524048e-01 2.635038271546363831e-02 6.853122264146804810e-02 9.060679376125335693e-02 -7.310082763433456421e-02 -2.911771535873413086e-01 1.551471054553985596e-01 -4.697216674685478210e-02 -1.080624610185623169e-01 1.089914068579673767e-01 2.021414041519165039e-01 2.545280456542968750e-01 -3.938228487968444824e-01 -1.413182616233825684e-01 -6.074119731783866882e-02 1.787710934877395630e-01 -2.933775447309017181e-02 -9.243706613779067993e-02 1.239795759320259094e-01 9.247697889804840088e-03 -8.598668128252029419e-02 -2.356470972299575806e-01 1.178222987800836563e-02 -2.128472179174423218e-01 1.812340319156646729e-02 -3.684413135051727295e-01 8.646292239427566528e-02 7.479356974363327026e-02 1.562343239784240723e-01 -2.872083187103271484e-01 -1.154788285493850708e-01
1.564325541257858276e-01 -9.828944504261016846e-02 1.363725662231445312e-01 2.298134416341781616e-01 2.086292766034603119e-02 8.092316798865795135e-03 -2.584502995014190674e-01 -1.228700205683708191e-02 4.173082485795021057e-02 -3.729285001754760742e-01 -2.584172189235687256e-01 -2.800971567630767822e-01 -1.782259531319141388e-02 -6.222099764272570610e-04 1.942377090454101562e-01 9.288076311349868774e-02 -6.327614933252334595e-02 -2.559621036052703857e-01 -5.271296575665473938e-02 -1.693160645663738251e-02 8.262266963720321655e-02 9.526704996824264526e-02 -2.390795797109603882e-01 -9.339798241853713989e-03 -4.496185183525085449e-01 1.056667640805244446e-01 -2.663170993328094482e-01 1.212350558489561081e-02 1.697661578655242920e-01 -1.525677889585494995e-01 -4.887511953711509705e-02 9.833262860774993896e-02
-2.596339285373687744e-01 -2.410099804401397705e-01 1.608872115612030029e-01 6.938644498586654663e-02 2.854916155338287354e-01 -2.343839555978775024e-01 -3.326355218887329102e-01 6.603344529867172241e-02 -1.877656877040863037e-01 -1.526694893836975098e-01 5.053469538688659668e-02 -4.326280206441879272e-02 1.874861568212509155e-01 -2.365146279335021973e-01 -1.542023476213216782e-02 -7.499343156814575195e-02 -2.336836419999599457e-02 -1.962142437696456909e-01 -1.009967252612113953e-01 -3.733441978693008423e-02 7.325276732444763184e-02 -1.295397132635116577e-01 -3.143125176429748535e-01 4.640858620405197144e-02 -2.685914635658264160e-01 5.898590385913848877e-02 -1.948273330926895142e-01 8.086560666561126709e-02 -1.957179605960845947e-02 8.288703858852386475e-02 -6.822268664836883545e-02 -3.558899462223052979e-01
-1.275502145290374756e-01 -1.120856553316116333e-01 -1.368253231048583984e-01 6.998543441295623779e-02 3.069260120391845703e-01 -1.499921642243862152e-02 -2.120033502578735352e-01 -1.163720339536666870e-02 -1.578783392906188965e-01 -6.761334091424942017e-02 2.832029387354850769e-02 -1.714842766523361206e-01 -1.258685886859893799e-01 -3.758586645126342773e-01 -5.194733664393424988e-02 1.610769182443618774e-01 4.972476884722709656e-02 -2.151953727006912231e-01 -2.771464288234710693e-01 -5.179071333259344101e-03 5.026777740567922592e-03 -1.875134743750095367e-02 -4.947571158409118652e-01 1.903042197227478027e-02 -2.641772627830505371e-01 9.195555001497268677e-02 -1.037801206111907959e-01 6.302762776613235474e-02 -1.339408457279205322e-01 4.035717621445655823e-02 9.135640226304531097e-03 -2.807017862796783447e-01
-2.572747170925140381e-01 1.061905100941658020e-01 -4.061765074729919434e-01 2.021341323852539062e-01 1.532015353441238403e-01 -7.839918881654739380e-02 -1.902728457935154438e-03 1.795480549335479736e-01 -9.756457805633544922e-02 -2.314957231283187866e-01 3.879690170288085938e-02 1.403013765811920166e-01 2.374024875462055206e-02 -3.209972083568572998e-01 1.276448667049407959e-01 1.519842445850372314e-01 8.593191951513290405e-02 1.281951963901519775e-01 -8.278344571590423584e-02 -8.439733833074569702e-02 -2.847395651042461395e-02 9.271747618913650513e-02 -2.809748649597167969e-01 1.627606451511383057e-01 -4.421220719814300537e-01 -7.085485011339187622e-02 -1.495939791202545166e-01 -1.189937349408864975e-02 -4.281795397400856018e-02 -1.259015649557113647e-01 -1.756601333618164062e-01 -5.788457393646240234e-02
-1.033082827925682068e-01 -6.927771866321563721e-02 -1.749805063009262085e-01 -2.002556622028350830e-02 1.689422577619552612e-01 2.150790393352508545e-01 -1.819660216569900513e-01 -7.835542410612106323e-02 -1.552829146385192871e-01 -2.189854085445404053e-01 2.543131448328495026e-02 1.347512751817703247e-01 1.391354203224182129e-01 -3.935495615005493164e-01 -6.663263309746980667e-03 -9.415313601493835449e-03 3.108824044466018677e-02 1.173951253294944763e-01 8.442790247499942780e-03 -2.423324808478355408e-02 -2.461390942335128784e-01 1.927263587713241577e-01 -1.251406222581863403e-01 -2.495326995849609375e-01 -3.543797433376312256e-01 -4.914143681526184082e-02 -3.841840326786041260e-01 4.819202050566673279e-02 9.619161486625671387e-02 1.631694883108139038e-01 -7.628101110458374023e-02 -2.520618140697479248e-01
-2.193192392587661743e-01 -2.539153769612312317e-02 1.060536056756973267e-01 1.385256499052047729e-01 3.623555302619934082e-01 -3.554812166839838028e-03 -2.109491974115371704e-01 -1.159406602382659912e-01 -1.792905330657958984e-01 -9.649239480495452881e-02 1.283372659236192703e-02 -3.799068555235862732e-02 -8.559826016426086426e-02 -3.526371121406555176e-01 3.417060524225234985e-02 1.567285209894180298e-01 -1.106031760573387146e-01 -3.183121681213378906e-01 -1.322567909955978394e-01 -1.657214574515819550e-02 -1.695003062486648560e-01 -4.956030845642089844e-02 -3.979761898517608643e-01 7.759533822536468506e-02 -2.773005664348602295e-01 5.156885832548141479e-02 -1.223925128579139709e-01 5.835169926285743713e-02 -6.858539581298828125e-02 4.951478168368339539e-02 -1.098059564828872681e-01 -2.949892282485961914e-01
-1.472198218107223511e-01 7.937807589769363403e-02 -2.323799729347229004e-01 8.007362484931945801e-02 2.695222795009613037e-01 -1.283899545669555664e-01 -1.616937518119812012e-01 6.672071665525436401e-02 -9.057862311601638794e-02 -1.595849990844726562e-01 5.547867342829704285e-02 4.577351361513137817e-02 3.070995956659317017e-02 -2.278833240270614624e-01 -9.823783487081527710e-02 1.507020890712738037e-01 -1.807551383972167969e-01 2.513541877269744873e-01 -2.162955887615680695e-02 3.075097873806953430e-02 -8.900203555822372437e-02 2.068755030632019043e-01 -2.682042419910430908e-01 4.658298566937446594e-02 -4.897718727588653564e-01 -5.269157886505126953e-02 -4.622160270810127258e-02 -2.605077624320983887e-02 5.206625536084175110e-02 9.277298301458358765e-02 -3.862776756286621094e-01 -1.993152648210525513e-01
-1.048918589949607849e-01 1.894551217555999756e-01 1.173612661659717560e-02 1.012440398335456848e-01 1.167423427104949951e-01 4.575282335281372070e-02 -2.370738536119461060e-01 -5.527837947010993958e-02 -4.364252462983131409e-02 -2.235815674066543579e-01 5.366242304444313049e-02 3.469735011458396912e-02 2.120728492736816406e-01 -9.980151802301406860e-02 -7.221401482820510864e-02 4.147314652800559998e-02 1.360296308994293213e-01 1.223855987191200256e-01 -2.334098815917968750e-01 -6.869618594646453857e-02 5.832462012767791748e-02 -4.002968594431877136e-02 -2.793671786785125732e-01 -2.452540993690490723e-01 -4.583668112754821777e-01 1.385452598333358765e-01 -4.153683483600616455e-01 -1.100745871663093567e-01 4.650998860597610474e-02 -1.402947008609771729e-01 3.743011131882667542e-02 -2.771589159965515137e-01
2.544105052947998047e-01 -1.497767958790063858e-02 -7.917557656764984131e-02 1.885015144944190979e-02 4.286832734942436218e-02 -6.893505901098251343e-02 6.726723164319992065e-02 -1.956616491079330444e-01 -2.396554797887802124e-01 3.573060408234596252e-02 8.318585343658924103e-03 -2.540291473269462585e-02 1.102478131651878357e-01 -2.936831116676330566e-01 9.408564120531082153e-02 9.260823577642440796e-02 2.155120223760604858e-01 -3.299472481012344360e-02 -1.234200820326805115e-01 1.077498197555541992e-01 -1.450344622135162354e-01 -1.639067567884922028e-02 -1.846963316202163696e-01 1.191625818610191345e-01 -2.947215735912322998e-01 -1.644485630095005035e-02 -5.975892022252082825e-02 4.142932295799255371e-01 1.769282221794128418e-01 -1.037038639187812805e-01 -4.737415015697479248e-01 -1.759176701307296753e-01
-1.355748474597930908e-01 -2.198883146047592163e-01 -2.048220187425613403e-01 1.266345195472240448e-02 2.466675043106079102e-01 9.484743326902389526e-02 -1.431116648018360138e-02 -2.912312746047973633e-02 -1.034889146685600281e-01 -2.568830251693725586e-01 4.968130961060523987e-02 -1.792280375957489014e-02 5.949627235531806946e-02 -4.217382669448852539e-01 4.687408730387687683e-02 1.255207955837249756e-01 1.043825298547744751e-01 -6.629735976457595825e-02 -1.899349093437194824e-01 3.718632459640502930e-02 -3.187459409236907959e-01 2.027868777513504028e-01 -1.073927953839302063e-01 -2.342685908079147339e-01 -2.847619056701660156e-01 -4.314525797963142395e-02 -3.110969960689544678e-01 -1.150043010711669922e-01 6.722035259008407593e-02 8.558485656976699829e-02 -4.893519356846809387e-02 -2.689547240734100342e-01
-1.402940452098846436e-01 -4.338377341628074646e-02 9.887559711933135986e-02 9.711421281099319458e-02 3.741221427917480469e-01 -2.434904426336288452e-01 -2.757178843021392822e-01 1.128866896033287048e-01 -8.371985703706741333e-02 -1.966380774974822998e-01 -1.040538474917411804e-01 5.049934983253479004e-02 1.156701073050498962e-01 -1.524084806442260742e-01 1.479473710060119629e-01 2.115807682275772095e-01 -1.330598592758178711e-01 -2.966015040874481201e-01 -2.175827771425247192e-01 -3.024433273822069168e-03 -3.255898505449295044e-02 6.667274981737136841e-02 -4.008837938308715820e-01 -2.261392399668693542e-02 -2.305419147014617920e-01 7.070134580135345459e-02 -8.372367173433303833e-02 -1.208613216876983643e-01 -1.554391086101531982e-01 -9.158539026975631714e-02 -9.534679353237152100e-02 -2.602589726448059082e-01
-1.807268857955932617e-01 4.678140953183174133e-02 -4.221646189689636230e-01 -1.427895668894052505e-02 1.492219716310501099e-01 -9.400776028633117676e-02 -1.100300848484039307e-01 1.299003064632415771e-01 -1.318392008543014526e-01 -4.033090472221374512e-01 -2.186350151896476746e-02 2.321854680776596069e-01 1.712475419044494629e-01 -2.177283316850662231e-01 -5.108224600553512573e-02 -2.080838457914069295e-04 2.560778521001338959e-02 -5.202442035079002380e-02 -2.704354822635650635e-01 -8.538215421140193939e-03 6.676746904850006104e-02 1.722254753112792969e-01 -3.713969141244888306e-02 4.773132130503654480e-02 -3.570007085800170898e-01 -2.464618980884552002e-01 -1.232134699821472168e-01 1.731701046228408813e-01 3.456063568592071533e-02 -1.156144663691520691e-01 -1.804220676422119141e-01 -1.343320310115814209e-01
-1.771945953369140625e-01 1.443582028150558472e-01 3.283943980932235718e-02 3.759938180446624756e-01 8.592877537012100220e-02 -3.115092986263334751e-04 -2.290626913309097290e-01 4.534844309091567993e-02 -1.939590275287628174e-01 -1.960395127534866333e-01 -9.740027785301208496e-02 1.380006521940231323e-01 2.668834030628204346e-01 -2.694983482360839844e-01 2.912561595439910889e-01 2.973462641239166260e-01 1.756302313879132271e-03 -7.557848095893859863e-02 -2.237944304943084717e-02 1.479547023773193359e-01 -1.753798276185989380e-01 -2.374758198857307434e-02 -3.359044492244720459e-01 2.690816484391689301e-02 -1.114642899483442307e-02 -9.668901562690734863e-02 -3.047769069671630859e-01 -4.245942458510398865e-02 -1.537416577339172363e-01 -9.105670452117919922e-02 -5.156082287430763245e-02 -9.991864860057830811e-02
-2.366329543292522430e-02 3.198940306901931763e-02 -1.787222921848297119e-01 2.875155508518218994e-01 3.172487318515777588e-01 -8.247861266136169434e-02 -8.449874073266983032e-02 -5.723540484905242920e-02 -8.831047266721725464e-02 2.983459271490573883e-02 6.846509873867034912e-03 2.693122923374176025e-01 1.798349171876907349e-01 -3.192119598388671875e-01 3.338034152984619141e-01 4.872747883200645447e-02 -4.590866342186927795e-02 -2.609182894229888916e-01 -8.532309532165527344e-02 1.857616901397705078e-01 9.681762009859085083e-02 1.705901771783828735e-01 -2.513302564620971680e-01 -1.321730762720108032e-01 -7.928090542554855347e-02 -3.737399280071258545e-01 -1.793116331100463867e-01 -2.412238158285617828e-02 -3.412343934178352356e-02 -1.196628585457801819e-01 -8.276022970676422119e-02 -6.726498901844024658e-02
2.058305889368057251e-01 3.364529833197593689e-02 -1.943595856428146362e-01 9.029050171375274658e-02 -1.861657947301864624e-02 -6.906464695930480957e-02 -3.340557813644409180e-01 -3.437226638197898865e-02 1.305147707462310791e-01 -2.509845197200775146e-01 1.411897987127304077e-01 1.399459242820739746e-01 6.459907442331314087e-02 -2.371471077203750610e-01 1.145221292972564697e-01 -8.081888407468795776e-02 5.544285476207733154e-02 -9.507218003273010254e-02 -2.883321642875671387e-01 7.927113212645053864e-03 6.097065284848213196e-02 2.961159050464630127e-01 -3.909310996532440186e-01 2.573111951351165771e-01 -2.052240669727325439e-01 3.282560780644416809e-02 5.608535371720790863e-03 3.397511839866638184e-01 9.327225387096405029e-02 7.107630372047424316e-02 4.934319108724594116e-02 -1.117361560463905334e-01
-3.256080299615859985e-02 -5.943520367145538330e-02 1.176349446177482605e-02 1.089011281728744507e-01 3.106113076210021973e-01 -7.513210177421569824e-02 -2.560428678989410400e-01 2.062877863645553589e-01 -1.509682238101959229e-01 -3.240682780742645264e-01 1.278477162122726440e-01 5.335228145122528076e-02 -3.061901032924652100e-02 -1.125949621200561523e-01 -2.399189770221710205e-01 -2.697626315057277679e-02 -5.601290613412857056e-03 -1.316327303647994995e-01 1.265638391487300396e-03 1.907950788736343384e-01 1.269099116325378418e-01 1.049529686570167542e-01 -1.068828552961349487e-01 2.075337469577789307e-01 -2.936799824237823486e-01 -1.588265150785446167e-01 -4.279167056083679199e-01 1.339699476957321167e-01 1.401572674512863159e-01 -1.078128367662429810e-01 2.696316838264465332e-01 -4.882527142763137817e-02
2.670262157917022705e-01 -1.711759120225906372e-01 1.001027002930641174e-01 2.000353336334228516e-01 5.007914081215858459e-02 -1.064018346369266510e-03 -1.642712019383907318e-02 -1.390741206705570221e-02 -1.152902916073799133e-01 -1.781678199768066406e-01 -1.009603068232536316e-01 -1.127617284655570984e-01 5.499485880136489868e-02 -3.392954766750335693e-01 -1.469351351261138916e-01 -1.330822855234146118e-01 2.611490786075592041e-01 -1.753337830305099487e-01 -3.697722777724266052e-02 2.185899168252944946e-01 7.495649158954620361e-02 -1.126911193132400513e-01 -5.006927251815795898e-02 -2.680093795061111450e-02 -4.170685112476348877e-01 -2.694045901298522949e-01 -3.115178346633911133e-01 -3.937123715877532959e-02 -5.215077474713325500e-02 1.846145391464233398e-01 -2.069512605667114258e-01 -1.631442308425903320e-01
-2.296598106622695923e-01 1.327434033155441284e-01 -1.938060075044631958e-01 3.333464264869689941e-01 2.989202141761779785e-01 -3.972099721431732178e-02 -1.555647701025009155e-01 6.582779437303543091e-02 -2.092726677656173706e-01 -2.814152240753173828e-01 -3.307816386222839355e-02 1.531801074743270874e-01 6.199377030134201050e-02 -1.050365045666694641e-01 1.064302399754524231e-01 1.265344023704528809e-01 1.796890497207641602e-01 -8.321668207645416260e-02 6.459560245275497437e-02 -4.478358477354049683e-02 -1.629528701305389404e-01 1.559755802154541016e-01 -3.886532187461853027e-01 2.510283291339874268e-01 1.539466087706387043e-03 -2.177732530981302261e-03 -2.544593513011932373e-01 -2.598796971142292023e-02 2.760653197765350342e-01 8.300305902957916260e-02 -1.108771711587905884e-01 2.368034236133098602e-02
-1.928181797266006470e-01 -7.201465219259262085e-02 1.264584213495254517e-01 -9.487210959196090698e-02 2.427120655775070190e-01 -7.854033261537551880e-02 -1.248368546366691589e-01 -8.753071725368499756e-02 -1.052955463528633118e-01 -1.541196852922439575e-01 2.421020530164241791e-02 2.960271537303924561e-01 2.426309138536453247e-01 -2.387791126966476440e-01 8.418252319097518921e-02 2.066843807697296143e-01 1.097558289766311646e-01 -1.522893309593200684e-01 -2.124385088682174683e-01 2.243112307041883469e-03 -6.346225738525390625e-02 4.820980504155158997e-02 -3.347802460193634033e-01 1.146996319293975830e-01 -1.587474793195724487e-01 7.268433272838592529e-02 -1.490067690610885620e-01 3.573097586631774902e-01 3.062011599540710449e-01 1.119343414902687073e-01 6.845386698842048645e-03 -2.385772764682769775e-01
8.725528419017791748e-02 -9.395173937082290649e-02 -2.713591605424880981e-02 -6.807427108287811279e-02 -2.138751186430454254e-02 -3.663659468293190002e-02 7.602824270725250244e-02 -1.336977630853652954e-02 -2.253887504339218140e-01 -3.713288158178329468e-02 8.010546863079071045e-02 2.599955797195434570e-01 2.269990742206573486e-01 -3.028166294097900391e-02 7.070294022560119629e-02 1.669076085090637207e-01 1.935014575719833374e-01 -2.158826291561126709e-01 -2.333666682243347168e-01 9.045651555061340332e-02 -1.107301190495491028e-01 -1.489977836608886719e-01 -2.963444292545318604e-01 2.146803587675094604e-01 -3.446168601512908936e-01 -7.738032581983134151e-05 -1.499358117580413818e-01 7.754248380661010742e-02 1.672686040401458740e-01 1.187558174133300781e-01 -3.599435687065124512e-01 -3.535238802433013916e-01
-6.537813693284988403e-02 2.386353015899658203e-01 -2.933063209056854248e-01 -1.925214082002639771e-01 1.507784426212310791e-01 -1.345334947109222412e-01 -1.585669070482254028e-02 2.615995705127716064e-01 -1.816776543855667114e-01 -2.080394178628921509e-01 -1.802356392145156860e-01 1.670494079589843750e-01 1.719279587268829346e-01 -1.208284422755241394e-01 5.612064152956008911e-02 7.599761337041854858e-02 2.030401118099689484e-02 -3.554420173168182373e-02 -2.208476066589355469e-01 5.598142743110656738e-02 -5.841617658734321594e-02 1.561990529298782349e-01 -1.606475859880447388e-01 8.083298802375793457e-02 -4.021581411361694336e-01 -3.623178303241729736e-01 -1.938357055187225342e-01 8.370780199766159058e-02 1.294763088226318359e-01 5.340378731489181519e-02 -1.506723314523696899e-01 -1.508872210979461670e-01
1.599340438842773438e-01 1.091400608420372009e-01 2.125380001962184906e-02 -2.208408266305923462e-01 -1.626327335834503174e-01 -1.133419647812843323e-01 -2.625961303710937500e-01 -3.260616213083267212e-02 -2.565457522869110107e-01 -2.202087342739105225e-01 -3.186853528022766113e-01 -3.434620797634124756e-01 4.617741703987121582e-02 -1.424828171730041504e-01 1.512852162122726440e-01 -6.029608193784952164e-03 -7.119365502148866653e-03 5.311265587806701660e-03 2.821170911192893982e-02 2.609603106975555420e-01 -9.795533865690231323e-02 -7.842420786619186401e-02 -1.625868976116180420e-01 7.109431922435760498e-02 -8.762624859809875488e-02 4.157670959830284119e-02 -2.791945338249206543e-01 -1.300784572958946228e-02 6.531110405921936035e-02 -6.324774771928787231e-02 -4.164132475852966309e-01 -1.984410285949707031e-01
-2.148974090814590454e-01 3.433316573500633240e-02 -1.875701546669006348e-01 6.214233487844467163e-02 3.759444653987884521e-01 -1.703032292425632477e-02 -1.609597802162170410e-01 1.615293323993682861e-01 -1.791595071554183960e-01 -2.598640620708465576e-01 -1.218492090702056885e-01 1.601631194353103638e-01 9.318669140338897705e-02 -1.593955755233764648e-01 1.865546405315399170e-01 1.908651441335678101e-01 1.544055938720703125e-01 -4.296376556158065796e-02 -4.953392967581748962e-02 -3.013882040977478027e-02 -1.000605300068855286e-01 -3.186511248350143433e-02 -3.819198012351989746e-01 1.011235937476158142e-01 7.268881052732467651e-02 -7.738387584686279297e-02 -2.271086424589157104e-01 2.425136566162109375e-01 3.861790001392364502e-01 4.901887476444244385e-02 -7.171197980642318726e-02 3.787359921261668205e-03
-7.175273448228836060e-02 -9.678335487842559814e-02 3.853278979659080505e-02 1.109036952257156372e-01 1.692643910646438599e-01 1.872978657484054565e-01 -6.591354310512542725e-02 1.212862432003021240e-01 -3.686425462365150452e-02 -3.304113745689392090e-01 -3.371136486530303955e-01 -1.620157957077026367e-01 1.499870866537094116e-01 2.053285017609596252e-02 -4.863099195063114166e-03 1.537319365888834000e-02 9.748096019029617310e-02 -3.305760324001312256e-01 2.883638627827167511e-02 1.200574338436126709e-01 2.397684156894683838e-01 3.356450796127319336e-01 -2.237179279327392578e-01 -3.944446146488189697e-02 -1.828923672437667847e-01 6.743806600570678711e-02 -3.437423706054687500e-01 1.605658680200576782e-01 1.720936149358749390e-01 -1.014224365353584290e-01 -1.858953684568405151e-01 -5.597285181283950806e-02
3.577646315097808838e-01 -8.338414132595062256e-03 2.430512011051177979e-01 2.036751061677932739e-01 -2.801346778869628906e-02 -3.647165372967720032e-02 -4.990430548787117004e-02 2.266774140298366547e-02 -2.694834172725677490e-01 -2.773615121841430664e-01 -9.963645040988922119e-02 -7.238606363534927368e-02 6.866612285375595093e-02 -3.815049827098846436e-01 -2.212706953287124634e-02 -1.077889129519462585e-01 -3.147484734654426575e-03 -2.017888724803924561e-01 -3.379386663436889648e-02 2.896372042596340179e-02 4.697060585021972656e-02 -5.407058075070381165e-02 -9.537377953529357910e-02 -1.461713388562202454e-02 -3.719418346881866455e-01 -1.832203418016433716e-01 -3.447269499301910400e-01 7.127140183001756668e-03 -7.760241627693176270e-02 2.304777503013610840e-01 -4.063997417688369751e-02 -1.744428128004074097e-01
6.201083585619926453e-02 -2.017836719751358032e-01 -1.137145161628723145e-01 5.851534381508827209e-02 2.660744786262512207e-01 -1.876083165407180786e-01 -1.567120403051376343e-01 -1.682604104280471802e-01 -1.294109225273132324e-01 -4.059455692768096924e-01 -9.405648708343505859e-02 -2.358099222183227539e-01 1.898625344038009644e-01 -1.610850989818572998e-01 1.461405190639197826e-03 -5.849665403366088867e-02 -1.299422532320022583e-01 -9.840521216392517090e-02 -1.285095512866973877e-01 -6.972241215407848358e-03 2.141044661402702332e-02 5.672057718038558960e-02 -1.981714367866516113e-01 1.852768361568450928e-01 2.019854821264743805e-02 -1.994260251522064209e-01 -8.688444644212722778e-02 2.222038954496383667e-01 6.818547844886779785e-02 -1.388223469257354736e-01 1.142824739217758179e-01 -4.629444181919097900e-01
-1.766180843114852905e-01 1.084069013595581055e-01 -1.326523423194885254e-01 2.725895941257476807e-01 2.468894422054290771e-01 -3.054958395659923553e-02 -2.894819378852844238e-01 -1.059305742383003235e-01 -1.937042027711868286e-01 -8.458010852336883545e-02 -1.484065037220716476e-02 8.198025077581405640e-02 2.743439078330993652e-01 -2.953249812126159668e-01 2.408631294965744019e-01 2.848767042160034180e-01 1.178606301546096802e-01 1.077248454093933105e-01 2.106500416994094849e-01 8.494386076927185059e-02 1.032511070370674133e-01 1.458835899829864502e-01 -2.537769973278045654e-01 2.034920640289783478e-02 -1.157135665416717529e-01 -2.698474824428558350e-01 -2.357337921857833862e-01 1.358792036771774292e-01 4.330012202262878418e-02 7.167633622884750366e-02 -5.829192325472831726e-02 1.023741513490676880e-01
3.290849328041076660e-01 -3.224888583645224571e-03 2.177418768405914307e-01 1.780488491058349609e-01 -4.268627241253852844e-02 -4.958077892661094666e-02 -4.642218351364135742e-02 7.157417945563793182e-03 -2.638847827911376953e-01 -3.034551143646240234e-01 -1.208761110901832581e-01 -1.172146424651145935e-01 1.804109103977680206e-02 -3.856951892375946045e-01 -2.753693982958793640e-02 -1.458442509174346924e-01 2.033988572657108307e-02 -2.000405192375183105e-01 3.177376091480255127e-02 1.057005450129508972e-01 6.182435527443885803e-02 -1.271065603941679001e-02 -1.043707504868507385e-01 -3.594828024506568909e-02 -3.826006948947906494e-01 -1.588812470436096191e-01 -2.997290194034576416e-01 -2.653458341956138611e-02 -8.515113592147827148e-02 2.684360146522521973e-01 -7.960040122270584106e-02 -1.682657450437545776e-01
-1.618009060621261597e-01 1.759316027164459229e-02 -2.238414436578750610e-01 1.062985211610794067e-01 3.841064572334289551e-01 -6.147367134690284729e-02 -6.452939659357070923e-02 -1.690128818154335022e-02 -1.165806502103805542e-01 -1.041313111782073975e-01 2.365580946207046509e-02 -5.993587151169776917e-02 1.009908914566040039e-01 -2.550978362560272217e-01 1.200158596038818359e-01 1.877416074275970459e-01 2.929291427135467529e-01 5.282043293118476868e-02 -1.078230887651443481e-01 6.364567577838897705e-02 -1.584171354770660400e-01 3.621489405632019043e-01 -3.245697617530822754e-01 1.903318911790847778e-01 -8.803416043519973755e-02 6.279934942722320557e-02 -2.137678861618041992e-01 1.656720787286758423e-01 2.504403293132781982e-01 1.197452619671821594e-01 -1.958358883857727051e-01 -2.205594629049301147e-02
-1.247827261686325073e-01 -7.634785771369934082e-02 -2.369481176137924194e-01 1.795978397130966187e-01 2.055983543395996094e-01 -8.147356659173965454e-02 -6.871724873781204224e-02 -1.924543455243110657e-02 -9.138896316289901733e-02 -3.696211278438568115e-01 7.584223896265029907e-02 1.119233295321464539e-01 1.289705783128738403e-01 -2.240241765975952148e-01 1.178306713700294495e-01 1.628255546092987061e-01 3.410653769969940186e-01 9.892622381448745728e-02 -5.547280237078666687e-02 -4.551319777965545654e-02 -1.737724393606185913e-01 3.440333902835845947e-01 -2.808333635330200195e-01 4.073730111122131348e-02 -1.848094016313552856e-01 -1.189235821366310120e-01 -1.761784106492996216e-01 -3.630183637142181396e-02 9.885229915380477905e-02 2.297316640615463257e-01 -2.252721637487411499e-01 1.069528982043266296e-01
-7.997602224349975586e-02 4.823467880487442017e-02 -3.211504817008972168e-01 2.287230044603347778e-01 3.452482521533966064e-01 1.076513081789016724e-01 -2.848049998283386230e-01 1.534971147775650024e-01 -3.055163919925689697e-01 -1.038326174020767212e-01 4.622174601536244154e-04 2.834409242495894432e-03 8.323184214532375336e-03 -2.022011876106262207e-01 1.976495385169982910e-01 -3.939070925116539001e-02 1.189809739589691162e-01 9.250355511903762817e-02 2.507565617561340332e-01 -9.792628698050975800e-03 7.494580745697021484e-02 -7.904376834630966187e-02 -1.386608332395553589e-01 -1.136214137077331543e-01 -2.743626832962036133e-01 -1.512831151485443115e-01 -2.252177596092224121e-01 1.152789145708084106e-01 -6.624889373779296875e-02 -2.031877189874649048e-01 5.064051970839500427e-02 -2.730601727962493896e-01
2.995832636952400208e-02 4.443522170186042786e-02 -1.613481044769287109e-01 -1.504828184843063354e-01 1.426687687635421753e-01 1.286804024130105972e-02 -1.297585964202880859e-01 -7.037145644426345825e-02 -1.818590164184570312e-01 -1.125100404024124146e-01 1.147645860910415649e-01 3.034879639744758606e-02 1.708943098783493042e-01 -1.803469657897949219e-01 1.314735859632492065e-01 -8.534137904644012451e-02 2.616715431213378906e-01 3.905429318547248840e-02 -2.194668203592300415e-01 -1.365098208189010620e-01 -1.671671271324157715e-01 1.224479638040065765e-02 -2.826805710792541504e-01 2.302737832069396973e-01 -2.793054878711700439e-01 4.759688675403594971e-02 -1.415527760982513428e-01 3.090945184230804443e-01 2.233900316059589386e-02 -2.187115699052810669e-01 -2.966364920139312744e-01 -3.605708479881286621e-01
-4.627306163311004639e-01 8.434119075536727905e-02 1.329165995121002197e-01 -4.915172606706619263e-02 6.940530985593795776e-02 -3.974949568510055542e-02 -2.248432040214538574e-01 2.055983692407608032e-01 -1.212661638855934143e-01 -1.905627101659774780e-01 -1.116211116313934326e-01 -1.339188814163208008e-01 1.568875610828399658e-01 -1.511245220899581909e-01 1.058181449770927429e-01 -6.177621334791183472e-02 2.751277387142181396e-01 9.187194705009460449e-02 -1.444497704505920410e-01 2.652013115584850311e-02 -5.825342983007431030e-02 7.415111362934112549e-02 -2.844643592834472656e-01 -1.298771984875202179e-02 -3.940768837928771973e-01 -4.052545130252838135e-02 -3.182908296585083008e-01 2.352166175842285156e-02 2.026492357254028320e-02 1.366283595561981201e-01 -1.306224316358566284e-01 -1.579750925302505493e-01
-1.345896273851394653e-01 9.312337636947631836e-02 -6.279483437538146973e-02 1.026443243026733398e-01 2.548078894615173340e-01 -4.966836422681808472e-02 -3.939274251461029053e-01 2.306290902197360992e-02 -1.544279456138610840e-01 -3.387366235256195068e-01 6.520104408264160156e-02 1.058673709630966187e-01 2.955689430236816406e-01 2.408464811742305756e-02 7.882012426853179932e-02 -1.413688510656356812e-01 2.335806190967559814e-01 1.211791560053825378e-01 8.687204122543334961e-02 8.681429922580718994e-02 1.069047674536705017e-01 2.402114123106002808e-01 -1.705310121178627014e-02 -1.751464456319808960e-01 -3.688729703426361084e-01 -8.449024707078933716e-02 -1.959103643894195557e-01 1.490991562604904175e-01 -9.165920317173004150e-02 -2.139406055212020874e-01 -1.057258248329162598e-01 -1.176830828189849854e-01
1.160583123564720154e-01 -9.592910110950469971e-02 -9.156564623117446899e-02 -1.510427594184875488e-01 -1.132827699184417725e-01 -1.176385357975959778e-01 -2.737037092447280884e-02 1.278079599142074585e-01 -9.163550287485122681e-02 -3.846625983715057373e-01 -4.445356130599975586e-02 -6.094241980463266373e-03 3.854546695947647095e-02 7.590448111295700073e-02 2.226652204990386963e-01 -1.394462585449218750e-01 -9.281446784734725952e-02 -7.861047983169555664e-02 -2.466545626521110535e-02 2.507526278495788574e-01 -1.272985339164733887e-02 -3.006851673126220703e-01 -1.885570585727691650e-01 7.376863807439804077e-02 -3.018079400062561035e-01 -1.213233843445777893e-01 -3.358720839023590088e-01 7.143402844667434692e-02 -2.128755673766136169e-02 -2.850887179374694824e-01 -2.512134909629821777e-01 -2.988650202751159668e-01
-2.956330478191375732e-01 -2.892466075718402863e-02 -2.122950553894042969e-01 1.151279360055923462e-01 2.925111651420593262e-01 -2.041874825954437256e-02 -1.313482969999313354e-01 6.915978342294692993e-02 -3.181228339672088623e-01 -2.863347232341766357e-01 1.724232174456119537e-02 3.642180934548377991e-02 1.520926952362060547e-01 -2.567150592803955078e-01 3.834069520235061646e-02 1.573600471019744873e-01 2.571221888065338135e-01 -1.668842732906341553e-01 4.666519537568092346e-02 -5.477997288107872009e-02 -2.990584762301295996e-04 1.533910781145095825e-01 -3.382415771484375000e-01 1.695047020912170410e-01 1.322192549705505371e-01 -4.209047183394432068e-02 -2.248549759387969971e-01 6.699164956808090210e-02 2.281586229801177979e-01 3.291904553771018982e-02 -2.147170156240463257e-01 7.740584760904312134e-02
2.771401703357696533e-01 -6.639209389686584473e-02 3.282815217971801758e-01 -1.484225690364837646e-01 1.410996168851852417e-02 -1.420033071190118790e-02 -4.515124261379241943e-01 9.258782118558883667e-02 -1.940924525260925293e-01 -1.855721324682235718e-01 5.000368878245353699e-02 9.197872877120971680e-02 -4.277070518583059311e-03 -3.988894075155258179e-02 -1.750181466341018677e-01 -1.184780225157737732e-01 3.900943696498870850e-02 -2.336818575859069824e-01 7.446435838937759399e-02 3.843395411968231201e-02 5.202663689851760864e-02 6.365481764078140259e-02 -2.961142957210540771e-01 8.879317343235015869e-02 -3.892984688282012939e-01 -2.077535390853881836e-01 2.653563767671585083e-02 -2.227390184998512268e-02 1.336434781551361084e-01 -1.840628236532211304e-01 -1.441073119640350342e-01 -1.135960966348648071e-01
1.161498129367828369e-01 -1.941682696342468262e-01 -1.180858686566352844e-01 1.177542656660079956e-01 1.975339055061340332e-01 -2.925047464668750763e-02 -2.526815980672836304e-02 9.479639679193496704e-02 3.130220621824264526e-02 -7.375794649124145508e-02 1.134126856923103333e-01 3.312315642833709717e-01 1.041638627648353577e-01 -1.058573424816131592e-01 6.339929252862930298e-02 1.803325414657592773e-01 4.281262308359146118e-02 -7.892225682735443115e-02 -1.398208457976579666e-02 2.675625383853912354e-01 -1.118879392743110657e-01 -7.473184168338775635e-02 -3.719895482063293457e-01 3.953955695033073425e-02 -4.344601184129714966e-02 -7.535213977098464966e-02 -2.722530364990234375e-01 -2.534304559230804443e-01 4.151334762573242188e-01 -1.112784519791603088e-01 -2.765929698944091797e-01 -1.971771866083145142e-01
1.222590059041976929e-01 5.747052282094955444e-02 2.392932400107383728e-02 5.450563132762908936e-02 1.618469804525375366e-01 1.346861869096755981e-01 -8.069384843111038208e-02 -1.965381652116775513e-01 -2.282795608043670654e-01 -2.668753862380981445e-01 -8.585026860237121582e-02 -3.503962606191635132e-02 -3.045083582401275635e-02 -2.602740824222564697e-01 5.655405297875404358e-02 3.086592555046081543e-01 -7.317090779542922974e-02 -2.285840176045894623e-02 6.880914419889450073e-02 1.303246617317199707e-01 3.501277565956115723e-01 -1.200117692351341248e-01 -1.735289394855499268e-01 -1.186377629637718201e-01 -4.005072712898254395e-01 -1.913071125745773315e-01 -1.561413854360580444e-01 9.387794882059097290e-02 -1.558558940887451172e-01 2.205523699522018433e-01 -2.318981289863586426e-01 -1.548481136560440063e-01
-2.178297787904739380e-01 8.321486413478851318e-02 5.791529547423124313e-03 2.164235562086105347e-01 2.118872702121734619e-01 5.492812767624855042e-02 -2.322826534509658813e-01 2.488324493169784546e-01 1.184399649500846863e-01 -1.799388378858566284e-01 3.775107488036155701e-02 1.414694786071777344e-01 4.019193053245544434e-01 -1.936549097299575806e-01 7.568476721644401550e-03 4.400215297937393188e-02 1.174869537353515625e-01 -1.138175725936889648e-01 1.272345334291458130e-01 1.161156967282295227e-01 -1.536058485507965088e-01 1.388073563575744629e-01 -4.290887415409088135e-01 -3.310234099626541138e-02 -3.000701963901519775e-01 -1.001791507005691528e-01 -1.276610344648361206e-01 1.106398403644561768e-01 1.620829403400421143e-01 1.005144715309143066e-01 4.806558042764663696e-02 -1.195075735449790955e-01
3.647435009479522705e-01 -1.483573168516159058e-01 1.220564246177673340e-01 1.014014780521392822e-01 7.375395298004150391e-02 -7.053596526384353638e-02 -1.238797158002853394e-01 -4.669035598635673523e-02 -1.311777830123901367e-01 -2.640964090824127197e-01 -1.303669810295104980e-01 -8.453974127769470215e-02 1.213681399822235107e-01 -3.570854663848876953e-01 -3.671576827764511108e-02 -1.595702916383743286e-01 5.069176480174064636e-02 -2.509822249412536621e-01 9.944175928831100464e-02 6.353027373552322388e-02 1.665436662733554840e-02 -6.569517403841018677e-02 -8.705420047044754028e-02 9.867087751626968384e-02 -3.168319463729858398e-01 -1.759393513202667236e-01 -3.723144233226776123e-01 -4.708280786871910095e-03 -1.033827140927314758e-01 3.107144534587860107e-01 -1.312087178230285645e-01 -1.259544342756271362e-01
2.735138833522796631e-01 -4.113414138555526733e-02 1.922761835157871246e-02 4.742759466171264648e-02 1.591190844774246216e-01 5.701614543795585632e-03 -6.350147724151611328e-02 2.929080650210380554e-02 -1.961424648761749268e-01 -2.767273187637329102e-01 8.681367337703704834e-02 -1.501288712024688721e-01 -1.409352421760559082e-01 -1.607817113399505615e-01 -8.004768192768096924e-02 2.748547196388244629e-01 -6.219933182001113892e-02 -1.911050267517566681e-02 -8.828759938478469849e-02 -8.011488616466522217e-02 3.781308978796005249e-02 2.261693328619003296e-01 -3.193603754043579102e-01 2.149222791194915771e-01 -1.858165562152862549e-01 -2.109528481960296631e-01 -5.444188117980957031e-01 1.352510601282119751e-01 -4.250232502818107605e-02 -2.111873961985111237e-02 -1.709526032209396362e-02 -4.874014481902122498e-02
-1.091709807515144348e-01 -1.141243949532508850e-01 -1.494974046945571899e-01 2.065144032239913940e-01 3.013506829738616943e-01 -1.179635673761367798e-01 -3.705249354243278503e-02 -6.612024456262588501e-02 -7.466104626655578613e-02 -3.829301595687866211e-01 6.476287543773651123e-02 9.531290829181671143e-02 6.690806150436401367e-02 -2.548108398914337158e-01 1.719772219657897949e-01 2.076581865549087524e-01 2.813881635665893555e-01 2.646896801888942719e-02 -4.311961587518453598e-03 -5.525071173906326294e-02 -1.798390746116638184e-01 3.219237029552459717e-01 -3.251257538795471191e-01 -4.949955642223358154e-02 -1.658336520195007324e-01 -6.227290630340576172e-02 -1.509920358657836914e-01 -2.284860052168369293e-02 3.225857159122824669e-03 1.739428788423538208e-01 -2.674604058265686035e-01 9.170172363519668579e-02
-1.122627630829811096e-01 6.539172679185867310e-02 -1.761838197708129883e-01 2.493522316217422485e-01 3.127543628215789795e-01 -2.318248450756072998e-01 -1.236973479390144348e-01 2.989392280578613281e-01 -1.062059998512268066e-01 -2.055091410875320435e-01 6.145898625254631042e-02 1.000305190682411194e-01 -2.767699956893920898e-02 -5.909977015107870102e-03 1.979136317968368530e-01 3.119933977723121643e-02 2.678981423377990723e-01 -1.654182821512222290e-01 -2.003687471151351929e-01 1.870388239622116089e-01 4.984005540609359741e-02 2.174683660268783569e-01 -3.930078446865081787e-01 -4.133243113756179810e-02 -6.119839474558830261e-02 -1.036885082721710205e-01 5.985114257782697678e-03 1.557725965976715088e-01 2.748315632343292236e-01 1.141217071563005447e-02 -4.381426423788070679e-02 -1.698679178953170776e-01
3.329569101333618164e-01 -3.463602438569068909e-02 1.660438925027847290e-01 1.601451039314270020e-01 3.258146345615386963e-02 -3.053655289113521576e-02 -1.134406253695487976e-01 -5.476205050945281982e-02 -1.603340804576873779e-01 -2.860372662544250488e-01 -1.538943052291870117e-01 -7.708934694528579712e-02 1.192180514335632324e-01 -3.921064138412475586e-01 -4.465582966804504395e-02 -1.591216921806335449e-01 6.095171719789505005e-02 -2.557977735996246338e-01 7.453171908855438232e-02 3.127201646566390991e-02 3.891454264521598816e-02 3.434494137763977051e-03 -1.028102263808250427e-01 9.954189509153366089e-02 -3.649637103080749512e-01 -1.576670557260513306e-01 -3.263572752475738525e-01 -4.087496921420097351e-02 -1.623958200216293335e-01 2.651229798793792725e-01 -1.240048706531524658e-01 -9.205612540245056152e-02
-8.728473633527755737e-02 -1.432686597108840942e-01 1.210635900497436523e-01 1.805293112993240356e-01 3.153056502342224121e-01 -1.973389983177185059e-01 -2.323989570140838623e-01 5.728983506560325623e-02 -1.612003594636917114e-01 -1.562999337911605835e-01 -3.334820866584777832e-01 2.185531891882419586e-02 1.928057074546813965e-01 -1.228045970201492310e-01 1.915975362062454224e-01 2.086043655872344971e-01 -1.569573283195495605e-01 -1.493755131959915161e-01 -5.151540786027908325e-02 1.369390916079282761e-02 -1.429730504751205444e-01 2.499475032091140747e-01 -3.716300129890441895e-01 2.765070647001266479e-02 -1.242050379514694214e-01 -7.448911666870117188e-02 -1.721758097410202026e-01 -2.064603194594383240e-02 -1.500462591648101807e-01 -6.199124827980995178e-02 -1.691558770835399628e-02 -2.917278707027435303e-01
5.143192410469055176e-02 9.699013084173202515e-02 -5.994870513677597046e-02 -6.010439246892929077e-03 1.214888691902160645e-01 -1.054942607879638672e-01 -3.182587027549743652e-01 2.068651914596557617e-01 6.842466443777084351e-02 -2.801941931247711182e-01 4.056892916560173035e-02 -2.832086011767387390e-02 8.057776838541030884e-02 1.228075250983238220e-01 2.186366822570562363e-03 2.240333855152130127e-01 1.486563961952924728e-02 -1.728782653808593750e-01 7.904430478811264038e-02 2.985312938690185547e-01 -1.234918311238288879e-01 9.358987957239151001e-02 -2.975024878978729248e-01 5.471396446228027344e-02 -2.308077365159988403e-01 -1.223440244793891907e-01 5.287137255072593689e-02 -2.954200506210327148e-01 3.288879394531250000e-01 4.482997755985707045e-04 -3.166044354438781738e-01 -2.218929380178451538e-01
-2.885531485080718994e-01 -1.737484335899353027e-02 -1.272660344839096069e-01 2.140411138534545898e-01 3.237086236476898193e-01 -1.353976428508758545e-01 -1.224963814020156860e-01 1.620647460222244263e-01 -3.411871790885925293e-01 -1.908472776412963867e-01 -9.115521609783172607e-02 -3.770870342850685120e-02 8.120571821928024292e-02 -2.393399626016616821e-01 1.294896602630615234e-01 -9.756590239703655243e-03 5.225020647048950195e-02 -4.269466549158096313e-02 -9.591925144195556641e-02 7.281342148780822754e-02 -3.030342161655426025e-01 1.424939781427383423e-01 -3.866187334060668945e-01 1.529724746942520142e-01 4.538450390100479126e-02 1.857876032590866089e-02 -1.974320560693740845e-01 2.232321910560131073e-02 2.950438261032104492e-01 5.674735084176063538e-02 -1.022694930434226990e-01 -7.371831219643354416e-03
1.594648659229278564e-01 5.112690851092338562e-02 8.328719437122344971e-02 2.331023067235946655e-01 2.217884361743927002e-01 7.139573246240615845e-02 -3.315516188740730286e-02 -1.866762787103652954e-01 -1.458893716335296631e-01 -3.970342278480529785e-01 -1.058778464794158936e-01 -2.745840549468994141e-01 -1.271581053733825684e-01 -3.047137558460235596e-01 -1.027121096849441528e-01 4.895915091037750244e-02 -8.164034783840179443e-02 -2.876769602298736572e-01 -6.114017590880393982e-02 -1.931760311126708984e-01 -3.180472925305366516e-02 2.152804285287857056e-02 -6.589715182781219482e-02 -1.119002792984247208e-02 -3.173433542251586914e-01 -1.672877967357635498e-01 -2.629239857196807861e-01 1.613017171621322632e-01 3.089120984077453613e-02 -7.517530024051666260e-02 -1.321826968342065811e-02 -2.567402720451354980e-01
-1.571973562240600586e-01 -6.221003085374832153e-02 -1.647977977991104126e-01 -6.993766129016876221e-02 2.217419594526290894e-01 -5.117705464363098145e-02 -2.287706136703491211e-01 -3.016792470589280128e-03 -1.916680485010147095e-01 -1.490671038627624512e-01 1.622813194990158081e-02 -2.170877344906330109e-02 3.608909249305725098e-02 -4.668865799903869629e-01 -1.722108721733093262e-01 2.640798315405845642e-02 2.061425596475601196e-01 -4.833094030618667603e-02 -1.863516718149185181e-01 5.546222627162933350e-02 2.292883843183517456e-01 1.932223327457904816e-02 8.858746290206909180e-02 -2.760797273367643356e-03 -2.636840641498565674e-01 -1.474365741014480591e-01 -1.350828856229782104e-01 2.748607397079467773e-01 -1.330102980136871338e-01 -8.742490410804748535e-02 -2.228857278823852539e-01 -3.498469889163970947e-01
1.333132386207580566e-01 -5.240322649478912354e-02 -4.267352074384689331e-02 2.672433480620384216e-02 5.851357802748680115e-02 -1.232190057635307312e-01 -1.916272193193435669e-01 1.756028234958648682e-01 -4.284201562404632568e-02 -5.250951051712036133e-01 1.596144735813140869e-01 -2.188718169927597046e-01 2.082547098398208618e-01 -5.656331032514572144e-02 1.695016622543334961e-01 2.420692145824432373e-01 1.145321205258369446e-01 -1.405601650476455688e-01 3.284098207950592041e-01 6.492594629526138306e-02 -1.881559938192367554e-01 6.692082434892654419e-02 -2.990410625934600830e-01 6.265310198068618774e-02 -1.384826004505157471e-01 9.877160936594009399e-02 -7.247596234083175659e-02 5.206052958965301514e-02 3.916536644101142883e-02 1.905199140310287476e-01 -1.534997969865798950e-01 -1.716886758804321289e-01
-1.245466992259025574e-01 -9.604575484991073608e-02 -8.024116605520248413e-02 -5.439242348074913025e-02 -5.078778602182865143e-03 -5.695167556405067444e-02 -2.651938796043395996e-01 2.494858503341674805e-01 -6.485707312822341919e-02 -5.170193910598754883e-01 -1.845708116888999939e-03 -4.043339192867279053e-01 -4.086293652653694153e-02 -2.826323918998241425e-02 1.189068406820297241e-01 7.633032649755477905e-02 2.027801275253295898e-01 -9.318327158689498901e-02 9.468022733926773071e-02 1.162030827254056931e-02 -6.133942399173974991e-03 1.865194588899612427e-01 -2.768257856369018555e-01 -1.795673519372940063e-01 -3.008528351783752441e-01 7.252303510904312134e-02 -1.800829917192459106e-01 -2.579404972493648529e-02 -1.076838225126266479e-01 -7.737151533365249634e-02 -1.493559777736663818e-01 -3.499268367886543274e-02
-2.032596319913864136e-01 4.435814544558525085e-02 -2.627636492252349854e-02 1.184012144804000854e-01 2.303210198879241943e-01 2.578057050704956055e-01 -2.816898524761199951e-01 -9.343850426375865936e-03 -1.234523728489875793e-01 -3.690931499004364014e-01 1.730134785175323486e-01 -9.951681643724441528e-02 1.089439615607261658e-01 -1.345087885856628418e-01 5.541541799902915955e-02 -4.711879417300224304e-02 7.527623325586318970e-02 1.419301889836788177e-02 -4.119661822915077209e-02 -1.590417921543121338e-01 -7.829053699970245361e-02 2.130015343427658081e-01 6.582788773812353611e-04 -6.640348583459854126e-02 -4.239994287490844727e-01 -7.900630682706832886e-02 -3.548235595226287842e-01 1.329880356788635254e-01 -2.527301665395498276e-03 -9.902863949537277222e-02 -2.270789295434951782e-01 -1.917062699794769287e-01
1.040817275643348694e-01 -7.080930471420288086e-02 1.814792007207870483e-01 -6.480396538972854614e-02 1.359317004680633545e-01 -2.961853146553039551e-01 -2.155041694641113281e-01 2.574812173843383789e-01 9.992134571075439453e-02 -3.656087815761566162e-01 7.534375786781311035e-02 1.342727690935134888e-01 9.342525899410247803e-02 -1.950614452362060547e-01 2.335158288478851318e-01 2.222239375114440918e-01 9.362896531820297241e-02 -2.405753731727600098e-01 7.525224238634109497e-02 -3.360883519053459167e-02 -8.921686094254255295e-04 2.294314354658126831e-01 5.058821290731430054e-02 -1.185906399041414261e-02 -1.384131759405136108e-01 -2.249768525362014771e-01 -2.530545294284820557e-01 -1.104909479618072510e-01 1.747377365827560425e-01 3.020178526639938354e-02 -2.329488396644592285e-01 -2.225392013788223267e-01
2.372154742479324341e-01 -3.916235268115997314e-02 3.646586835384368896e-02 7.449608296155929565e-02 9.953434020280838013e-02 -3.057680428028106689e-01 -1.021254435181617737e-01 2.169436663389205933e-01 1.782085150480270386e-01 -3.761278688907623291e-01 -1.465109735727310181e-01 4.531962424516677856e-02 1.101380214095115662e-01 5.997660756111145020e-02 1.684521734714508057e-01 1.406367421150207520e-01 4.818132519721984863e-02 -2.119626849889755249e-01 7.610246539115905762e-02 -3.089182265102863312e-02 1.722713112831115723e-01 2.904802262783050537e-01 -1.399619728326797485e-01 1.049859300255775452e-01 -2.772947549819946289e-01 -1.325947940349578857e-01 -1.958811581134796143e-01 -3.920234739780426025e-02 -2.338850125670433044e-02 -2.337782680988311768e-01 -3.059129714965820312e-01 -1.787822693586349487e-01
-1.296349465847015381e-01 -5.511201545596122742e-02 -2.148738801479339600e-01 3.019612729549407959e-01 3.168408572673797607e-01 5.735512357205152512e-03 -1.588611602783203125e-01 2.139277458190917969e-01 -2.544758915901184082e-01 -1.981899440288543701e-01 -1.026024371385574341e-01 7.611494511365890503e-02 7.356660068035125732e-02 -1.708717197179794312e-01 6.468507647514343262e-02 9.394652396440505981e-02 1.854389160871505737e-01 -1.575016826391220093e-01 -2.486782334744930267e-02 5.535883828997612000e-02 -1.120539754629135132e-01 1.439549028873443604e-01 -3.635151684284210205e-01 2.357207685708999634e-01 1.425660699605941772e-01 -2.079371176660060883e-02 -1.444762647151947021e-01 1.157776787877082825e-01 3.607715666294097900e-01 1.097599044442176819e-01 -1.391235291957855225e-01 -5.429245904088020325e-02
-5.404104664921760559e-02 1.171882674098014832e-01 1.304524093866348267e-01 2.157276868820190430e-01 1.680582612752914429e-01 -1.544287055730819702e-01 -2.076743990182876587e-01 -3.291359841823577881e-01 -2.768355607986450195e-02 -1.765785962343215942e-01 -6.428700685501098633e-02 1.741036325693130493e-01 7.676506787538528442e-02 9.663124568760395050e-03 -7.335366308689117432e-02 1.576189994812011719e-01 9.526716545224189758e-03 -3.814325928688049316e-01 -4.483980685472488403e-02 2.019833922386169434e-01 -8.701819181442260742e-02 5.636086314916610718e-02 -4.257842600345611572e-01 -4.291507229208946228e-02 -3.830192685127258301e-01 -6.380768120288848877e-02 -3.587074577808380127e-02 1.099754497408866882e-01 -5.364521220326423645e-02 5.247046798467636108e-02 -1.083877831697463989e-01 -2.232255488634109497e-01
1.639313995838165283e-01 -2.571838796138763428e-01 -9.781816042959690094e-03 6.840132176876068115e-02 2.041930109262466431e-01 -1.599811017513275146e-02 -4.322530329227447510e-01 1.573333442211151123e-01 -1.709041446447372437e-01 -6.149878352880477905e-02 -1.801256905309855938e-03 -1.075635943561792374e-02 -7.789340615272521973e-02 -3.362266123294830322e-01 2.285022884607315063e-01 4.846725240349769592e-02 -1.214671358466148376e-01 -2.476124465465545654e-01 5.953896790742874146e-02 -1.767104119062423706e-01 1.338272094726562500e-01 1.369157731533050537e-01 -2.950354814529418945e-01 -3.640839830040931702e-03 -1.093051359057426453e-01 -7.325067371129989624e-02 -1.821015328168869019e-01 -2.380441725254058838e-01 1.637340486049652100e-01 -2.011944353580474854e-01 -1.040970906615257263e-01 1.485190093517303467e-01
2.792958319187164307e-01 -3.997306898236274719e-02 1.216733902692794800e-01 9.242064505815505981e-02 1.456959396600723267e-01 -6.542918086051940918e-02 -8.794669061899185181e-02 4.334474354982376099e-02 -2.463751882314682007e-01 -2.442954033613204956e-01 -1.382403522729873657e-01 -1.633503437042236328e-01 1.948350518941879272e-01 -4.422321617603302002e-01 -9.308933280408382416e-03 -1.098318621516227722e-01 -1.915724389255046844e-02 -7.759486883878707886e-02 1.074851900339126587e-01 4.810317978262901306e-02 1.088791340589523315e-01 -1.415240913629531860e-01 -4.622453451156616211e-02 -3.715757653117179871e-02 -4.213171005249023438e-01 -7.901317626237869263e-02 -3.397313058376312256e-01 6.124782934784889221e-02 -8.689900487661361694e-02 2.155464142560958862e-01 -1.310602724552154541e-01 -1.425122618675231934e-01
2.787028551101684570e-01 -1.229829415678977966e-01 -8.703142404556274414e-02 -2.028263807296752930e-01 1.537394970655441284e-01 -3.845469281077384949e-02 3.306389227509498596e-02 -7.722199708223342896e-02 -1.382818222045898438e-01 -5.141472220420837402e-01 -2.964423224329948425e-02 -1.383070498704910278e-01 1.460352819412946701e-02 -2.129702121019363403e-01 -3.703391179442405701e-02 1.502722222357988358e-02 -1.884289234876632690e-01 4.086786881089210510e-03 -1.851464658975601196e-01 2.782279551029205322e-01 4.381503164768218994e-02 1.427718903869390488e-02 -2.565274536609649658e-01 -4.954420495778322220e-03 -8.521602302789688110e-02 1.121665537357330322e-01 1.256562918424606323e-01 4.019780755043029785e-01 2.291539758443832397e-01 5.169433355331420898e-02 -7.531169056892395020e-02 -4.930409416556358337e-02
2.698187343776226044e-02 -4.374957084655761719e-02 1.944871991872787476e-01 2.878223657608032227e-01 6.446206569671630859e-02 1.019990723580121994e-02 -1.267840713262557983e-01 -1.399076879024505615e-01 -6.146152690052986145e-02 -3.570021688938140869e-01 -1.524451225996017456e-01 -2.009866833686828613e-01 -2.050790041685104370e-01 -2.166595757007598877e-01 -3.371729329228401184e-02 -6.501770764589309692e-02 -1.514821350574493408e-01 -3.248106539249420166e-01 -5.239073559641838074e-02 -8.131664991378784180e-02 6.956498324871063232e-02 1.122653763741254807e-02 -2.739101350307464600e-01 8.547496795654296875e-02 -1.061415299773216248e-01 -7.168508321046829224e-02 -4.634729921817779541e-01 7.358348369598388672e-02 1.560104489326477051e-01 -2.203800678253173828e-01 -1.067761406302452087e-01 -3.897122666239738464e-02
2.793631888926029205e-02 -1.098416000604629517e-01 1.149879395961761475e-01 1.745293736457824707e-01 1.150552183389663696e-01 1.579170078039169312e-01 -2.017111778259277344e-01 -9.660255163908004761e-02 -2.595724165439605713e-01 -2.387881577014923096e-01 -1.212762892246246338e-01 -2.287559211254119873e-01 -1.878996342420578003e-01 -2.481192499399185181e-01 2.594667719677090645e-03 -6.053464114665985107e-02 -4.003920778632164001e-02 -2.974672913551330566e-01 4.972545430064201355e-02 -1.313884109258651733e-01 1.281616985797882080e-01 1.708683371543884277e-01 -4.072018861770629883e-01 3.490506112575531006e-02 -2.174561917781829834e-01 1.015703156590461731e-01 -1.892193704843521118e-01 1.235294267535209656e-01 -1.100549846887588501e-01 -4.213267192244529724e-02 2.579363062977790833e-02 -3.429325520992279053e-01
-1.438126992434263229e-02 1.360940039157867432e-01 -1.765738427639007568e-01 3.507996676489710808e-03 1.667752861976623535e-01 -7.427970319986343384e-02 -2.794400751590728760e-01 4.713222384452819824e-03 -2.288206070661544800e-01 -6.939481198787689209e-02 1.737916767597198486e-01 3.450255841016769409e-02 1.456106305122375488e-01 -2.485815286636352539e-01 2.781839855015277863e-02 -4.948237165808677673e-02 4.053261876106262207e-01 1.107527315616607666e-01 -2.518089413642883301e-01 -1.214204952120780945e-01 -1.874986290931701660e-02 6.847948580980300903e-02 -4.179804027080535889e-01 -7.215424906462430954e-03 -1.995215117931365967e-01 -1.415375620126724243e-01 -8.938257396221160889e-02 1.312433183193206787e-01 -1.023983024060726166e-02 -2.781062424182891846e-01 -1.174780577421188354e-01 -2.303099483251571655e-01
4.577042907476425171e-02 5.677306093275547028e-03 1.928126066923141479e-01 1.486928761005401611e-01 7.798402756452560425e-02 1.205996125936508179e-01 -2.445329278707504272e-01 2.251630872488021851e-01 -2.620953600853681564e-03 -3.178092837333679199e-01 -1.312754452228546143e-01 1.628621667623519897e-01 4.606301337480545044e-02 -3.353298008441925049e-01 -2.358420751988887787e-02 1.377126872539520264e-01 7.903492078185081482e-03 -3.081597983837127686e-01 7.169761508703231812e-02 -8.913324028253555298e-02 1.936647742986679077e-01 2.759526968002319336e-01 7.395426183938980103e-02 1.643910855054855347e-01 -1.212930157780647278e-01 -1.498726848512887955e-02 -2.928164303302764893e-01 -8.502594381570816040e-02 2.248957753181457520e-01 -2.883121371269226074e-01 -1.001667752861976624e-01 -1.506899148225784302e-01
2.322322726249694824e-01 -2.250319570302963257e-01 -2.554621398448944092e-01 -7.530069351196289062e-02 -1.267453283071517944e-01 1.713530123233795166e-01 -8.780150860548019409e-02 -3.424393013119697571e-02 -1.328133791685104370e-01 -3.672349154949188232e-01 -1.269346028566360474e-01 8.874034881591796875e-02 -1.894175633788108826e-02 -2.724767625331878662e-01 1.004358679056167603e-01 -7.949283719062805176e-02 2.677831649780273438e-01 -2.628792263567447662e-02 1.090182885527610779e-01 3.260141611099243164e-01 6.516823172569274902e-02 -8.897944539785385132e-02 -1.481176614761352539e-01 -1.863373070955276489e-01 -3.274307548999786377e-01 -3.220519721508026123e-01 -9.841094911098480225e-02 6.214384362101554871e-02 7.862493395805358887e-02 -5.730404332280158997e-02 -8.797091990709304810e-02 -4.024412482976913452e-02
-7.653813064098358154e-02 1.819790601730346680e-01 -8.500634133815765381e-02 1.411455217748880386e-02 1.630106717348098755e-01 -9.878393262624740601e-02 -1.959028840065002441e-01 -4.890788346529006958e-03 -2.721224129199981689e-01 -1.378934364765882492e-02 2.781076729297637939e-01 1.013853251934051514e-01 3.519120812416076660e-01 -2.724249362945556641e-01 2.636487968266010284e-02 1.487753447145223618e-02 2.766921818256378174e-01 3.503266721963882446e-02 -9.757985919713973999e-02 9.027831256389617920e-02 -8.585843443870544434e-02 2.778096683323383331e-02 -4.640620648860931396e-01 -1.765647232532501221e-01 -1.648116409778594971e-01 -1.529226452112197876e-01 -5.550215020775794983e-02 -1.178933233022689819e-01 1.627053469419479370e-01 -1.284575760364532471e-01 -1.373388022184371948e-01 -1.963066607713699341e-01
1.835114555433392525e-03 -2.437474131584167480e-01 1.582054644823074341e-01 1.659669727087020874e-01 2.149745523929595947e-01 7.565192133188247681e-02 -1.010161861777305603e-01 -1.099752485752105713e-01 -1.488220244646072388e-01 -7.804054766893386841e-02 -1.414858102798461914e-01 -2.650084532797336578e-02 2.936858534812927246e-01 -5.622183531522750854e-02 3.711543977260589600e-01 1.045053303241729736e-01 7.225159555673599243e-02 -8.505812287330627441e-02 -7.943379133939743042e-02 2.528610825538635254e-02 -2.379758283495903015e-02 -5.676572024822235107e-02 -4.528287053108215332e-01 -6.199203059077262878e-02 -3.393816587049514055e-04 -1.204079762101173401e-01 -4.315224587917327881e-01 4.476660862565040588e-03 -5.284773185849189758e-02 -1.996101289987564087e-01 -2.077562063932418823e-01 9.003394097089767456e-02
-9.407103061676025391e-02 -1.576676219701766968e-01 6.158094480633735657e-02 6.673326343297958374e-02 -3.530835211277008057e-01 -2.173244766891002655e-02 -1.399331688880920410e-01 -1.368003934621810913e-01 -2.355804592370986938e-01 -2.466470748186111450e-01 2.155152261257171631e-01 1.466790735721588135e-01 5.264756828546524048e-02 -1.014091148972511292e-01 -2.319057472050189972e-02 1.693301200866699219e-01 -8.617874234914779663e-02 -1.845024526119232178e-01 -1.083843931555747986e-01 1.760793328285217285e-01 9.239962697029113770e-02 -2.117269933223724365e-01 -2.423277795314788818e-01 1.098785772919654846e-01 -4.966605007648468018e-01 -9.559507668018341064e-02 -2.630893290042877197e-01 8.813832700252532959e-02 6.584877148270606995e-03 1.417412608861923218e-01 -6.564354896545410156e-02 4.930376261472702026e-02
-3.336534276604652405e-02 -8.610996603965759277e-02 8.447868376970291138e-02 3.202944099903106689e-01 1.020585149526596069e-01 1.427349448204040527e-01 -4.515540227293968201e-02 -8.845131844282150269e-03 -1.762441359460353851e-02 -4.901210963726043701e-01 -1.444790661334991455e-01 -2.235789895057678223e-01 -6.221686676144599915e-02 -6.820037961006164551e-02 1.184968575835227966e-01 1.381042003631591797e-01 5.511425901204347610e-03 -3.981692194938659668e-01 2.669752389192581177e-02 7.958582602441310883e-03 1.577242910861968994e-01 -4.817679151892662048e-02 -2.696014642715454102e-01 1.372509002685546875e-01 -3.069185912609100342e-01 9.518357366323471069e-02 -1.956411898136138916e-01 1.304073780775070190e-01 1.704024821519851685e-01 -1.608195751905441284e-01 -3.225788474082946777e-02 5.714789777994155884e-02
2.558588385581970215e-01 -1.076423823833465576e-01 1.236675605177879333e-01 2.211179584264755249e-01 6.746190786361694336e-02 -4.058558028191328049e-03 -1.425886154174804688e-01 -7.142149377614259720e-03 -3.184871375560760498e-01 -1.619046777486801147e-01 -2.003882229328155518e-01 -3.402030467987060547e-02 9.696044772863388062e-02 -2.322828471660614014e-01 -6.386598199605941772e-02 -7.534567266702651978e-02 -2.508755214512348175e-02 -8.044908195734024048e-02 -9.729759395122528076e-02 1.761703342199325562e-01 9.399363398551940918e-02 -1.411557048559188843e-01 -2.005105018615722656e-01 5.277187004685401917e-02 -4.967072904109954834e-01 -1.158304736018180847e-01 -3.359738290309906006e-01 -9.135317802429199219e-02 -1.926290839910507202e-01 1.917192339897155762e-01 -5.654155462980270386e-02 -1.181904748082160950e-01
1.282759457826614380e-01 -1.269838213920593262e-01 -8.263990283012390137e-02 5.789326131343841553e-02 3.736589278560131788e-04 -1.652131974697113037e-01 -1.528980880975723267e-01 -1.938871741294860840e-01 -1.735345125198364258e-01 -6.149457693099975586e-01 -6.830544769763946533e-02 -3.141501247882843018e-01 5.427352711558341980e-02 -1.219705119729042053e-02 -1.028666272759437561e-01 1.909162104129791260e-02 -1.036602035164833069e-01 -7.643966376781463623e-02 -2.036441564559936523e-01 -5.491723492741584778e-02 -5.947731062769889832e-02 -2.001920342445373535e-02 -1.422011256217956543e-01 1.782041341066360474e-01 -1.245122998952865601e-01 -7.671353965997695923e-02 -2.030508220195770264e-01 2.145528346300125122e-01 1.902079582214355469e-01 -6.850268691778182983e-02 6.327916681766510010e-02 -2.697900235652923584e-01
1.354655772447586060e-01 3.285127505660057068e-02 -1.166866905987262726e-02 8.742201328277587891e-02 -3.292929753661155701e-02 -1.243165731430053711e-01 -1.053835898637771606e-01 1.280998587608337402e-01 -5.284702032804489136e-02 -4.968998730182647705e-01 1.212738454341888428e-01 -1.827331483364105225e-01 1.547617018222808838e-01 3.637549001723527908e-03 2.146009057760238647e-01 2.984350621700286865e-01 1.378483325242996216e-01 -2.397470921277999878e-01 3.038084208965301514e-01 6.669495999813079834e-02 -1.988841593265533447e-01 1.279865503311157227e-01 -2.883796393871307373e-01 1.640826091170310974e-02 -6.116620823740959167e-02 2.641606703400611877e-02 -1.223164498805999756e-01 -8.213264495134353638e-02 2.903616800904273987e-02 7.734774798154830933e-02 -2.720028758049011230e-01 -2.286937534809112549e-01
2.475582957267761230e-01 -1.405658293515443802e-02 -2.536515705287456512e-02 6.123034283518791199e-02 -1.338143181055784225e-02 1.298201363533735275e-02 -3.486438393592834473e-01 1.361997574567794800e-01 -2.501939833164215088e-01 -1.877228170633316040e-01 4.208718892186880112e-03 1.687062382698059082e-01 -9.874846041202545166e-02 -4.211829900741577148e-01 1.546958982944488525e-01 8.358930051326751709e-02 1.192953959107398987e-01 -2.693287432193756104e-01 -1.850734502077102661e-01 2.172053903341293335e-01 -4.948156699538230896e-02 6.956474483013153076e-02 -6.162185221910476685e-02 1.461349278688430786e-01 -1.495852768421173096e-01 -3.244809806346893311e-02 4.457444325089454651e-02 -3.908879458904266357e-01 2.092876881361007690e-01 -1.198276951909065247e-01 -7.218234241008758545e-02 -8.410829305648803711e-02
-3.010847419500350952e-02 -2.927823178470134735e-02 -1.776731014251708984e-01 -9.793433547019958496e-02 3.308572247624397278e-02 -2.400441840291023254e-02 -3.740869760513305664e-01 2.060351222753524780e-01 -1.541597247123718262e-01 -2.484908998012542725e-01 8.214566111564636230e-02 2.157311737537384033e-01 5.020037759095430374e-03 -1.614058911800384521e-01 1.577210724353790283e-01 -1.235716976225376129e-02 1.218592748045921326e-01 -3.772091567516326904e-01 -1.786978244781494141e-01 2.772935628890991211e-01 -1.494074314832687378e-01 5.500200390815734863e-02 -1.319005787372589111e-01 6.090215221047401428e-02 -1.114593073725700378e-01 -9.017828106880187988e-02 -2.719827890396118164e-01 -3.191883563995361328e-01 2.252040803432464600e-01 -1.428199559450149536e-01 -5.510565266013145447e-02 1.142960507422685623e-02
-3.472029566764831543e-01 -9.142348170280456543e-02 -1.442029774188995361e-01 1.749334037303924561e-01 3.038310706615447998e-01 -9.736397117376327515e-02 -5.238244682550430298e-02 2.457228153944015503e-01 -1.795559376478195190e-01 -2.097972184419631958e-01 -1.746834665536880493e-01 8.194640278816223145e-02 1.821103245019912720e-01 -3.093549013137817383e-01 1.092238649725914001e-01 2.949614226818084717e-01 3.325960040092468262e-02 -2.570204436779022217e-01 4.279344901442527771e-02 9.068827331066131592e-02 -8.119934797286987305e-02 1.217672005295753479e-01 -3.962065875530242920e-01 5.864578858017921448e-02 -6.127809360623359680e-02 -3.170601651072502136e-02 -5.938001722097396851e-02 5.328777059912681580e-02 1.809872239828109741e-01 4.418912529945373535e-02 -9.018420428037643433e-02 2.164369635283946991e-02
-6.565859168767929077e-02 2.455646395683288574e-01 1.200852468609809875e-01 5.444746091961860657e-02 -1.121429167687892914e-02 -1.219625100493431091e-01 -1.351897120475769043e-01 1.614192426204681396e-01 2.802902273833751678e-02 -4.754266142845153809e-01 2.583945095539093018e-01 3.974873980041593313e-04 7.326975464820861816e-02 4.821260273456573486e-02 1.007489338517189026e-01 3.045269548892974854e-01 -3.126608133316040039e-01 -1.309753507375717163e-01 -1.402490437030792236e-01 3.897308558225631714e-02 2.544318325817584991e-02 6.746853888034820557e-02 -1.773672699928283691e-01 6.491198390722274780e-02 -2.552741765975952148e-01 -3.532550111413002014e-02 -3.115341663360595703e-01 1.260392069816589355e-01 5.660084635019302368e-02 1.980332881212234497e-01 -1.401728093624114990e-01 -1.900302916765213013e-01
-5.314403399825096130e-02 -6.419654190540313721e-02 -8.192162960767745972e-02 7.379111647605895996e-02 1.992242336273193359e-01 -8.319121599197387695e-02 -1.528480947017669678e-01 1.516893953084945679e-01 -1.988784968852996826e-01 -3.104805350303649902e-01 5.870174244046211243e-02 -8.945678174495697021e-02 -1.501150708645582199e-02 -1.427215635776519775e-01 -1.463896930217742920e-01 -1.363310068845748901e-01 -3.467484191060066223e-02 -1.396592259407043457e-01 3.842043504118919373e-02 1.141920015215873718e-01 2.732270956039428711e-01 7.602085173130035400e-02 -2.337107360363006592e-01 1.960998773574829102e-01 -3.494852185249328613e-01 -2.598819732666015625e-01 -4.303759038448333740e-01 1.790720820426940918e-01 2.395419590175151825e-02 -2.130419760942459106e-02 1.128656044602394104e-01 2.245855927467346191e-01
1.775891929864883423e-01 -1.283404827117919922e-01 -3.366795182228088379e-01 -1.430849581956863403e-01 -1.984055489301681519e-01 1.855501681566238403e-01 -6.681261956691741943e-02 -5.894922465085983276e-02 -1.563595682382583618e-01 -4.662970900535583496e-01 2.208601497113704681e-02 1.088922694325447083e-01 -3.995077684521675110e-02 -1.218217909336090088e-01 1.622176468372344971e-01 1.950034289620816708e-03 1.726250499486923218e-01 -2.929455600678920746e-02 9.147389978170394897e-02 3.821617960929870605e-01 1.197133585810661316e-01 -1.191820055246353149e-01 -1.709595173597335815e-01 2.222685376182198524e-03 -2.478522658348083496e-01 -1.765580326318740845e-01 -1.797175258398056030e-01 6.757572293281555176e-02 1.110275648534297943e-02 -1.826771944761276245e-01 -1.442019194364547729e-01 -1.133720353245735168e-01
9.085180610418319702e-02 1.543837338685989380e-01 -2.173396497964859009e-01 2.692618966102600098e-01 -3.110831603407859802e-02 -1.705221384763717651e-01 -3.430075645446777344e-01 -8.930978178977966309e-02 -2.330037206411361694e-01 -6.660342961549758911e-02 3.036591112613677979e-01 -6.160219013690948486e-02 -2.094204127788543701e-01 -7.403708994388580322e-02 2.717332914471626282e-02 -5.088665708899497986e-02 4.189303889870643616e-02 -1.688999086618423462e-01 1.128206998109817505e-01 1.827571988105773926e-01 1.204849630594253540e-01 1.053202711045742035e-02 -3.897516429424285889e-01 2.282841205596923828e-01 -4.888554289937019348e-02 -1.182941868901252747e-01 -1.541500687599182129e-01 2.002593576908111572e-01 6.097342073917388916e-02 1.748661398887634277e-01 -2.173664271831512451e-01 -1.680736541748046875e-01
1.746961623430252075e-01 -1.302029490470886230e-01 1.750946044921875000e-02 1.201270520687103271e-01 -6.574853509664535522e-02 -4.032710194587707520e-01 -1.334471404552459717e-01 1.317254304885864258e-01 8.234959840774536133e-02 -3.663491308689117432e-01 -2.341153770685195923e-01 2.833142317831516266e-02 1.134595796465873718e-01 3.194495663046836853e-02 2.201182246208190918e-01 9.214618802070617676e-02 -2.252410724759101868e-02 -8.514485508203506470e-02 1.366728693246841431e-01 -3.310822695493698120e-02 1.082630231976509094e-01 1.773923188447952271e-01 -1.815478205680847168e-01 1.173419803380966187e-01 -2.603918910026550293e-01 -1.878053843975067139e-01 -9.617312252521514893e-02 3.042854368686676025e-02 -8.600965142250061035e-02 -2.349218577146530151e-01 -3.622498214244842529e-01 -2.091118097305297852e-01
-1.584842652082443237e-01 -1.167283207178115845e-02 3.006111085414886475e-01 -3.670351207256317139e-02 3.233397006988525391e-01 -1.169774979352951050e-01 -7.447592914104461670e-02 -9.774269163608551025e-02 -9.819675981998443604e-02 -2.688522934913635254e-01 4.074670374393463135e-02 -3.728537634015083313e-02 3.049777448177337646e-01 -9.812425076961517334e-02 1.428661346435546875e-01 2.667051851749420166e-01 -9.838841855525970459e-02 -6.624975055456161499e-02 -8.359198272228240967e-02 8.724407851696014404e-02 7.669108361005783081e-02 1.178617030382156372e-02 -5.889279246330261230e-01 6.982523202896118164e-02 -1.860378533601760864e-01 -9.868599474430084229e-02 -1.311448067426681519e-01 1.960815303027629852e-02 1.855837181210517883e-02 -7.104772329330444336e-02 1.189443990588188171e-01 -5.167101323604583740e-02
-4.721159860491752625e-02 5.923365801572799683e-02 -1.117119267582893372e-01 8.703867346048355103e-02 5.354686453938484192e-02 -1.402013897895812988e-01 -7.200937718152999878e-02 6.808863487094640732e-03 -1.611058562994003296e-01 -4.861624538898468018e-01 1.463418453931808472e-01 -8.714905381202697754e-02 7.564001530408859253e-02 -1.174154132604598999e-02 3.255907595157623291e-01 2.535743117332458496e-01 -2.026530206203460693e-01 -2.724866867065429688e-01 -2.677241861820220947e-01 -4.049485176801681519e-02 -9.394299983978271484e-02 8.596673607826232910e-02 -2.881489694118499756e-01 -1.117505580186843872e-01 -2.134608477354049683e-02 -1.069619804620742798e-01 -1.870165020227432251e-01 1.872605830430984497e-01 1.104584783315658569e-01 1.544933170080184937e-01 -2.451175004243850708e-01 -2.250239253044128418e-02
1.768417805433273315e-01 -7.682164013385772705e-02 1.643889546394348145e-01 2.826775237917900085e-02 2.082192599773406982e-01 1.238907650113105774e-01 -1.440784633159637451e-01 -6.513433158397674561e-02 -2.634706795215606689e-01 -1.623524576425552368e-01 -2.297086454927921295e-02 -2.570332288742065430e-01 -1.875394135713577271e-01 -2.829749882221221924e-01 -1.313354223966598511e-01 -6.341347843408584595e-02 -8.923020958900451660e-02 -2.074418216943740845e-01 -1.604506522417068481e-01 9.557871520519256592e-02 -1.146551072597503662e-01 -9.109501540660858154e-02 -3.122921884059906006e-01 8.564379066228866577e-03 -2.552693784236907959e-01 -1.830244213342666626e-01 -4.192984700202941895e-01 8.488446474075317383e-02 -1.358365416526794434e-01 -1.280851215124130249e-01 -1.036665886640548706e-01 -1.421753019094467163e-01
-1.515695005655288696e-01 8.658880740404129028e-02 -2.059562355279922485e-01 9.727744013071060181e-02 3.002469241619110107e-01 -1.051553413271903992e-01 -3.391609340906143188e-02 2.772677922621369362e-03 -1.035740673542022705e-01 -1.282099038362503052e-01 -2.190777212381362915e-01 -1.837867796421051025e-01 -1.412267051637172699e-02 -3.899281919002532959e-01 -7.866589725017547607e-02 -1.608199775218963623e-01 7.611188571900129318e-03 1.853171139955520630e-01 2.950920760631561279e-01 -1.194879878312349319e-02 1.411187499761581421e-01 8.061978965997695923e-02 -1.438443064689636230e-01 -7.384389638900756836e-02 -4.247570633888244629e-01 -1.882463544607162476e-01 -1.591736376285552979e-01 1.756103187799453735e-01 9.147808700799942017e-02 6.672982126474380493e-02 -1.408652365207672119e-01 -2.077893465757369995e-01
7.238644361495971680e-02 -6.336766481399536133e-02 -3.599649965763092041e-01 6.159088574349880219e-03 1.176010444760322571e-01 -1.576558500528335571e-01 -1.084718406200408936e-01 2.532947361469268799e-01 -1.204723939299583435e-01 -3.249072432518005371e-01 -5.045818537473678589e-02 1.949749290943145752e-01 1.882663965225219727e-01 -1.963211596012115479e-01 1.653632670640945435e-01 -1.730209589004516602e-01 -1.203964054584503174e-01 5.681812763214111328e-02 -3.782547414302825928e-01 5.299363657832145691e-02 1.817466169595718384e-01 1.575628668069839478e-01 -1.523323357105255127e-01 1.614625602960586548e-01 -3.106255233287811279e-01 -1.555836796760559082e-01 -1.190939992666244507e-01 1.887106448411941528e-01 1.000676155090332031e-01 1.170584931969642639e-02 4.459209740161895752e-02 -3.528277203440666199e-02
-4.732034355401992798e-02 2.467428334057331085e-02 -1.082637161016464233e-01 6.225826963782310486e-02 2.849424183368682861e-01 -1.567203998565673828e-01 -2.319919466972351074e-01 -7.594599574804306030e-02 -3.364341557025909424e-01 -7.944738119840621948e-02 1.886367648839950562e-01 3.221384435892105103e-02 8.712279796600341797e-02 -1.705773621797561646e-01 3.309839069843292236e-01 1.668796539306640625e-01 1.357403248548507690e-01 -1.443908214569091797e-01 1.880053877830505371e-01 1.862233877182006836e-01 1.695106476545333862e-01 1.735667437314987183e-01 -1.192208305001258850e-01 -2.289454489946365356e-01 -3.389697968959808350e-01 -2.644926309585571289e-01 3.681348264217376709e-02 1.512539088726043701e-01 -7.532759569585323334e-03 -1.205152645707130432e-01 -1.350932568311691284e-01 -9.642031043767929077e-02
3.323061764240264893e-01 2.847415208816528320e-01 1.069474816322326660e-01 5.257052555680274963e-02 1.750735640525817871e-01 7.927550375461578369e-02 -1.069239601492881775e-01 8.765815943479537964e-02 -1.292089968919754028e-01 -2.850242853164672852e-01 1.879810541868209839e-01 -6.830126792192459106e-02 -1.852914318442344666e-02 -1.367702335119247437e-01 -1.855111122131347656e-01 -1.133455708622932434e-01 1.485124528408050537e-01 -2.012198120355606079e-01 -1.478647440671920776e-01 -9.068872779607772827e-03 9.874141961336135864e-02 -5.914705619215965271e-02 -2.440005987882614136e-01 1.928584128618240356e-01 -2.773713171482086182e-01 -4.686645790934562683e-02 -4.478354156017303467e-01 3.775594010949134827e-02 1.381038129329681396e-01 1.978249289095401764e-02 1.606607437133789062e-01 -1.146079003810882568e-01
1.337917149066925049e-01 -2.296164780855178833e-01 5.272601544857025146e-02 -9.926587343215942383e-02 1.180390790104866028e-01 -4.024541378021240234e-02 1.692801266908645630e-01 -1.699168682098388672e-01 -4.225752130150794983e-02 -3.967887759208679199e-01 -2.348159402608871460e-01 -7.444672286510467529e-03 4.390962421894073486e-02 -4.405160248279571533e-01 -6.018075719475746155e-02 4.647710919380187988e-02 -4.281726107001304626e-02 1.663448810577392578e-01 -3.313396871089935303e-02 3.080258369445800781e-01 3.225531876087188721e-01 -4.473496973514556885e-02 -1.585194766521453857e-01 -7.664693146944046021e-02 -1.824521273374557495e-01 5.783237051218748093e-03 -1.387799680233001709e-01 9.040604531764984131e-02 6.942407041788101196e-02 -9.390141069889068604e-02 -2.988559901714324951e-01 -3.524875640869140625e-02
-7.505013793706893921e-02 5.041113868355751038e-02 -3.415803611278533936e-01 1.158779487013816833e-01 3.081554472446441650e-01 -9.150784462690353394e-02 -1.256012916564941406e-01 -1.020068898797035217e-01 -1.539817601442337036e-01 -9.952126443386077881e-02 -3.498009638860821724e-03 -2.014106698334217072e-02 3.293076455593109131e-01 -3.277938067913055420e-01 2.928787469863891602e-01 1.590187698602676392e-01 1.219216138124465942e-01 -3.976184502243995667e-02 1.345762610435485840e-01 3.224390372633934021e-02 6.165352836251258850e-02 1.707821488380432129e-01 -2.865526080131530762e-01 -2.073263227939605713e-01 -2.394322305917739868e-02 -2.827100455760955811e-01 -2.870348989963531494e-01 5.652162060141563416e-02 1.841878145933151245e-02 -6.941734254360198975e-02 -7.469232380390167236e-02 2.715064026415348053e-02
2.121697664260864258e-01 -9.189168922603130341e-03 -1.181774064898490906e-01 1.050884183496236801e-02 2.281001806259155273e-01 -5.560090765357017517e-02 -1.845232248306274414e-01 1.075669378042221069e-01 -2.766592502593994141e-01 -2.736467123031616211e-01 -7.735427469015121460e-02 -7.868092507123947144e-02 -1.017642244696617126e-01 -4.422807693481445312e-01 1.506870985031127930e-02 1.858217641711235046e-02 1.378346234560012817e-01 -1.099256649613380432e-01 -6.541474908590316772e-02 2.940746024250984192e-02 2.169098556041717529e-01 -2.940487861633300781e-01 5.062017217278480530e-02 -9.536419063806533813e-02 -2.778003811836242676e-01 8.588867634534835815e-02 -2.654156386852264404e-01 2.350320667028427124e-01 -1.443437635898590088e-01 9.827291965484619141e-02 -1.278144121170043945e-01 -1.774335652589797974e-01
-2.822211682796478271e-01 1.373974257148802280e-03 -8.428984880447387695e-02 1.159467324614524841e-01 1.696830391883850098e-01 2.677328884601593018e-02 -3.959637284278869629e-01 9.914369881153106689e-02 -1.638790071010589600e-01 -1.598449200391769409e-01 -1.664326526224613190e-02 1.366775631904602051e-01 1.889434903860092163e-01 -2.938164472579956055e-01 -1.471949666738510132e-01 4.166640713810920715e-02 1.881841272115707397e-01 -1.783174425363540649e-01 1.663275212049484253e-01 -8.883060514926910400e-02 1.630932651460170746e-02 7.378342747688293457e-02 -3.734826445579528809e-01 1.647165417671203613e-01 -1.332052648067474365e-01 -1.279680430889129639e-01 -1.069317832589149475e-01 1.919153630733489990e-01 -1.833880506455898285e-02 2.917454838752746582e-01 -1.853356212377548218e-01 9.796510636806488037e-02
1.205966342240571976e-02 5.997446179389953613e-02 -3.636718168854713440e-02 2.672463655471801758e-01 3.692337870597839355e-02 -1.870034486055374146e-01 -1.752438098192214966e-01 1.103697717189788818e-01 4.433009028434753418e-02 -1.958891600370407104e-01 1.365641206502914429e-01 1.778711229562759399e-01 -1.045668497681617737e-01 1.702709309756755829e-02 -7.762052863836288452e-02 4.959824308753013611e-02 2.638743221759796143e-01 -1.626193970441818237e-01 -1.204887032508850098e-01 3.059102892875671387e-01 8.654645830392837524e-02 1.560294479131698608e-01 -4.016010165214538574e-01 2.192745916545391083e-02 -6.112680211663246155e-02 6.329617649316787720e-02 -2.334571927785873413e-01 4.764443635940551758e-02 -9.727667272090911865e-02 -3.140366673469543457e-01 -3.305149450898170471e-02 -4.031029939651489258e-01
-1.353378146886825562e-01 3.873711079359054565e-02 -3.046530187129974365e-01 1.504611074924468994e-01 3.607541322708129883e-01 -7.597716897726058960e-02 -8.767261356115341187e-02 1.618659794330596924e-01 -1.567496210336685181e-01 -2.387368232011795044e-01 6.368245813064277172e-04 6.714560836553573608e-02 1.502869576215744019e-01 -1.492943316698074341e-01 1.767346262931823730e-02 8.183377236127853394e-02 -2.246766723692417145e-02 2.547157406806945801e-01 -1.123652085661888123e-01 2.301639690995216370e-02 -2.871208265423774719e-02 3.222700655460357666e-01 -3.293518126010894775e-01 2.961367368698120117e-03 -3.348138630390167236e-01 -2.981581352651119232e-02 -3.781915083527565002e-02 -5.832427367568016052e-02 2.182667255401611328e-01 1.146693900227546692e-01 -2.939680814743041992e-01 1.539270393550395966e-02
-2.708641886711120605e-01 -3.425712883472442627e-02 -1.196895092725753784e-01 2.071758508682250977e-01 8.778762072324752808e-02 -1.429616194218397141e-02 -2.135565429925918579e-01 -7.091371715068817139e-02 -3.298251330852508545e-02 -2.552572190761566162e-01 2.417893558740615845e-01 -1.194446161389350891e-02 1.518720239400863647e-01 -3.189765512943267822e-01 2.153145372867584229e-01 2.635027766227722168e-01 2.144191414117813110e-01 4.671952128410339355e-02 7.296323776245117188e-02 -1.655664667487144470e-02 -2.138697728514671326e-02 1.928461641073226929e-01 -1.041071042418479919e-01 -3.634485974907875061e-02 -3.561393916606903076e-01 -2.573868334293365479e-01 -2.915919125080108643e-01 1.247007772326469421e-01 -1.351227760314941406e-01 7.778479903936386108e-02 -1.504770070314407349e-01 -6.152034737169742584e-03
2.326215654611587524e-01 -2.181282043457031250e-01 -7.688505947589874268e-02 4.051586985588073730e-02 1.217122524976730347e-01 -1.363789141178131104e-01 -1.124802827835083008e-01 -2.232587486505508423e-01 -1.329260617494583130e-01 -4.951378107070922852e-01 -1.155150830745697021e-01 -2.311166375875473022e-01 5.458678677678108215e-02 -1.750055700540542603e-01 -1.254553943872451782e-01 7.808970659971237183e-02 -1.127448230981826782e-01 1.832812093198299408e-02 3.935336694121360779e-02 -1.373614966869354248e-01 -3.266315162181854248e-02 7.707722485065460205e-02 -3.251941502094268799e-01 8.127389103174209595e-02 -4.365025088191032410e-02 -1.717501282691955566e-01 -7.167812436819076538e-02 1.495479494333267212e-01 2.372003346681594849e-01 -1.287574321031570435e-01 6.506405770778656006e-02 -3.478526771068572998e-01
8.036650717258453369e-02 1.558311749249696732e-02 -3.570028245449066162e-01 3.376829922199249268e-01 2.063233852386474609e-01 -1.238223314285278320e-01 -2.659820616245269775e-01 -1.632102578878402710e-01 -2.267819195985794067e-01 -6.760766357183456421e-02 -5.396134778857231140e-02 -1.112413592636585236e-02 2.706936001777648926e-01 -2.505956888198852539e-01 5.947710946202278137e-02 1.151640340685844421e-01 -1.054545864462852478e-01 -1.394054740667343140e-01 2.182496525347232819e-02 -4.170789197087287903e-02 1.836454123258590698e-01 -1.003108918666839600e-01 -1.675597131252288818e-01 -8.328412473201751709e-02 -1.354744434356689453e-01 -2.740579545497894287e-01 -2.296406030654907227e-01 1.422563642263412476e-01 -2.770254760980606079e-02 -1.182187646627426147e-01 1.762015223503112793e-01 -2.466344982385635376e-01
-2.921730577945709229e-01 4.899011552333831787e-02 3.438929840922355652e-02 1.410667002201080322e-01 1.312469691038131714e-01 -2.062418460845947266e-01 -3.632709011435508728e-02 3.014816902577877045e-02 4.680811986327171326e-02 -3.297905027866363525e-01 -1.087724119424819946e-01 1.535170376300811768e-01 2.995156943798065186e-01 -3.201459944248199463e-01 -7.865083962678909302e-02 1.425382643938064575e-01 3.752376511693000793e-02 -3.393779397010803223e-01 -3.131162747740745544e-02 1.839891970157623291e-01 6.511574238538742065e-02 8.415075950324535370e-03 -3.104083240032196045e-01 -2.368185967206954956e-01 -1.056769490242004395e-01 -4.283024743199348450e-02 -3.100240975618362427e-02 9.332090616226196289e-02 8.487188816070556641e-02 1.233174428343772888e-01 -8.673248440027236938e-02 -3.214567303657531738e-01
-8.368831872940063477e-02 -1.459085196256637573e-01 -8.871132135391235352e-02 1.236638799309730530e-01 3.015883862972259521e-01 -2.387714236974716187e-01 -3.688635826110839844e-01 -1.040218994021415710e-01 -6.007139012217521667e-02 -1.624627709388732910e-01 1.348918676376342773e-01 1.956369727849960327e-02 5.814149975776672363e-02 -1.782518029212951660e-01 2.340849302709102631e-02 1.404596418142318726e-01 -5.188151076436042786e-02 -1.199103817343711853e-01 -4.261759817600250244e-01 1.228122785687446594e-02 7.542987167835235596e-02 9.336639940738677979e-02 -3.566529452800750732e-01 2.067513465881347656e-01 -8.043303340673446655e-02 7.083766907453536987e-02 -7.300544530153274536e-02 9.728048741817474365e-02 3.160973265767097473e-02 -8.093906193971633911e-02 1.108064949512481689e-01 -3.469488918781280518e-01
8.392041921615600586e-02 7.990431971848011017e-03 -4.413540661334991455e-02 4.171016067266464233e-02 5.366146564483642578e-02 -1.227965801954269409e-01 -1.356033831834793091e-01 4.989017732441425323e-03 -3.377823531627655029e-01 -3.191227093338966370e-02 2.573756277561187744e-01 1.420133709907531738e-01 3.011844158172607422e-01 -1.555659174919128418e-01 -8.737780153751373291e-02 1.764471828937530518e-01 3.051712512969970703e-01 -4.077593609690666199e-02 -2.518827915191650391e-01 1.231108084321022034e-01 4.151441529393196106e-02 1.116769835352897644e-01 -4.356513321399688721e-01 4.225382208824157715e-02 -1.247291043400764465e-01 -3.096712827682495117e-01 1.377761811017990112e-01 -6.778793781995773315e-02 1.555483043193817139e-01 3.958240896463394165e-02 -1.987730860710144043e-01 -1.347499638795852661e-01
2.555945515632629395e-01 -3.934001922607421875e-02 -4.020736366510391235e-02 2.263809144496917725e-01 2.279382646083831787e-01 2.268468029797077179e-02 -6.606750935316085815e-02 2.585141547024250031e-02 -2.079718261957168579e-01 -1.985886245965957642e-01 -3.096258081495761871e-02 -1.298855841159820557e-01 1.029956266283988953e-01 -2.863134145736694336e-01 -2.026550937443971634e-03 -8.402489870786666870e-02 -1.091957390308380127e-01 -1.663713157176971436e-01 -1.506038159132003784e-01 1.758358478546142578e-01 1.479040384292602539e-01 -4.373770952224731445e-02 -1.335559040307998657e-01 -1.269902735948562622e-01 -3.788902461528778076e-01 -3.247969150543212891e-01 -3.281015753746032715e-01 -1.116757765412330627e-01 -1.420823484659194946e-01 2.407381832599639893e-01 -1.701943390071392059e-02 -1.550126522779464722e-01
-1.574814915657043457e-01 1.220064386725425720e-01 -5.148606002330780029e-02 2.909108996391296387e-01 1.082833558320999146e-01 -1.157484427094459534e-01 -1.652045100927352905e-01 -1.312564909458160400e-01 -6.495144218206405640e-02 -2.280724942684173584e-01 -3.501591458916664124e-02 1.909431070089340210e-01 1.481353789567947388e-01 -2.405806481838226318e-01 2.966182827949523926e-01 2.062789201736450195e-01 3.806093633174896240e-01 1.688945293426513672e-01 -6.098771840333938599e-02 -5.091026052832603455e-02 -1.518680304288864136e-01 2.295002937316894531e-01 -2.899363338947296143e-01 9.507425874471664429e-02 -1.871229261159896851e-01 -6.942009925842285156e-02 -2.187171876430511475e-01 1.022922173142433167e-01 -1.397746801376342773e-01 -1.511833220720291138e-01 -9.722588211297988892e-02 2.438513934612274170e-02
1.273991912603378296e-01 -2.480540052056312561e-02 -5.211333930492401123e-02 8.574554324150085449e-02 1.749699562788009644e-01 -2.394298315048217773e-01 -1.989358365535736084e-01 -7.020852714776992798e-02 -2.376808375120162964e-01 -3.362031280994415283e-01 -6.487330049276351929e-02 -1.990490257740020752e-01 -1.006701146252453327e-03 -1.763703823089599609e-01 -4.373941570520401001e-02 2.305030226707458496e-01 -1.405906677246093750e-01 1.168433874845504761e-01 -1.063523069024085999e-01 -5.576504021883010864e-02 -9.806852042675018311e-02 1.762540340423583984e-01 -2.035478204488754272e-01 1.539763808250427246e-01 -3.778663277626037598e-02 1.012116372585296631e-01 -2.056641727685928345e-01 -1.924491971731185913e-01 1.686459630727767944e-01 -2.179719358682632446e-01 6.818369962275028229e-03 -4.695384204387664795e-01
1.956016272306442261e-01 -2.216325700283050537e-01 1.080870330333709717e-01 2.867538481950759888e-02 9.965562820434570312e-02 -4.398456811904907227e-01 -2.046888172626495361e-01 1.506379842758178711e-01 -2.117370255291461945e-02 -1.817326247692108154e-01 1.551636029034852982e-02 2.148583233356475830e-01 -2.470141276717185974e-02 -1.103830188512802124e-01 -2.528661303222179413e-02 -1.098252162337303162e-01 5.682099238038063049e-02 -2.152103781700134277e-01 1.842552572488784790e-01 9.916641563177108765e-02 1.169529035687446594e-01 1.233997344970703125e-01 -2.606320381164550781e-01 -7.182949036359786987e-02 -2.758799791336059570e-01 2.627489529550075531e-02 -8.328160643577575684e-02 1.410314291715621948e-01 6.060587242245674133e-02 -3.866183757781982422e-01 -2.730554044246673584e-01 -9.978489018976688385e-03
1.441043987870216370e-02 -8.692261576652526855e-02 -1.223954632878303528e-01 6.586680561304092407e-02 2.561626434326171875e-01 -1.027979254722595215e-01 -2.841497659683227539e-01 -7.355966226896271110e-05 -3.009735643863677979e-01 -6.751192361116409302e-02 -2.102542966604232788e-01 -3.519213059917092323e-03 3.121137917041778564e-01 -2.598824799060821533e-01 3.130265176296234131e-01 2.343669831752777100e-01 -7.563354074954986572e-02 -1.448489725589752197e-01 -7.397797890007495880e-03 -4.520324524492025375e-03 2.424336224794387817e-02 1.324017941951751709e-01 -2.511779963970184326e-01 -1.972051113843917847e-01 -1.006057932972908020e-01 -3.200226128101348877e-01 -2.465618550777435303e-01 3.322407370433211327e-03 -1.971885934472084045e-02 -6.950654089450836182e-02 5.879772827029228210e-02 -1.728242486715316772e-01
8.022126555442810059e-02 -6.886184960603713989e-02 1.003662347793579102e-01 1.071211025118827820e-01 1.966788917779922485e-01 -1.480886638164520264e-01 -3.349733352661132812e-01 -2.073025554418563843e-01 -1.733450591564178467e-01 -3.049285113811492920e-01 1.366786807775497437e-01 2.899138033390045166e-01 4.990639910101890564e-02 -2.798971235752105713e-01 -3.437164472416043282e-03 1.166720539331436157e-01 -1.915488541126251221e-01 -3.060556948184967041e-01 1.194403395056724548e-01 9.458141773939132690e-02 6.331074982881546021e-02 -7.228600233793258667e-02 -3.393630385398864746e-01 -3.004115521907806396e-01 -1.119599640369415283e-01 -3.224993869662284851e-02 1.750761875882744789e-04 3.238527476787567139e-02 2.347220666706562042e-02 -2.130670845508575439e-01 -6.065743975341320038e-03 4.931445792317390442e-02
1.518121957778930664e-01 -1.639707386493682861e-01 -2.232875972986221313e-01 6.847881525754928589e-02 1.536277234554290771e-01 -1.122246161103248596e-01 -1.120040044188499451e-01 -1.368310898542404175e-01 -1.610088646411895752e-01 -3.463789522647857666e-01 -3.013829588890075684e-01 -1.925972551107406616e-01 7.436808943748474121e-02 -1.975425630807876587e-01 -6.701517850160598755e-02 2.062135189771652222e-01 -1.577691137790679932e-01 6.453447043895721436e-02 -8.883436024188995361e-02 -5.506253615021705627e-02 -4.779187589883804321e-02 3.124950267374515533e-02 -2.116284668445587158e-01 2.459074109792709351e-01 2.960991114377975464e-02 -2.245504260063171387e-01 -1.431410610675811768e-01 1.076654419302940369e-01 2.859994471073150635e-01 -1.032649055123329163e-01 4.012033715844154358e-02 -3.697475492954254150e-01
5.528103932738304138e-02 -9.756449609994888306e-02 -1.349542886018753052e-01 2.885972857475280762e-01 -3.982092812657356262e-02 -8.213262259960174561e-02 1.226011961698532104e-01 -2.158786654472351074e-01 -2.837688028812408447e-01 -3.168042004108428955e-02 6.535556912422180176e-02 -1.836036704480648041e-02 3.537181019783020020e-01 -2.583792507648468018e-01 8.387956768274307251e-02 -4.478877782821655273e-02 1.911713033914566040e-01 -7.512586563825607300e-02 -5.537902191281318665e-02 5.731369927525520325e-02 -2.464856654405593872e-01 6.218591704964637756e-02 -3.670851588249206543e-01 -1.220832169055938721e-01 -1.664885133504867554e-01 7.108961790800094604e-02 -2.626749575138092041e-01 2.509527802467346191e-01 1.957851350307464600e-01 4.192065447568893433e-02 -2.472493052482604980e-01 -1.067626569420099258e-02
7.371231913566589355e-02 -1.714163227006793022e-04 -9.053513407707214355e-02 9.370484948158264160e-02 -6.934715062379837036e-02 -5.728106945753097534e-02 -1.323952525854110718e-01 5.913124606013298035e-02 -1.666303724050521851e-01 -5.020275115966796875e-01 4.445514827966690063e-02 -9.058908373117446899e-02 1.122151091694831848e-01 1.801781542599201202e-02 4.329867064952850342e-01 2.284522205591201782e-01 -1.279104948043823242e-01 -3.260032832622528076e-01 -1.174924895167350769e-01 9.178207814693450928e-02 2.043639682233333588e-02 2.560577988624572754e-01 -1.371250450611114502e-01 -1.009729951620101929e-01 7.668776065111160278e-02 -4.425410646945238113e-03 -1.526511311531066895e-01 2.334338873624801636e-01 6.989613920450210571e-02 9.771892428398132324e-02 -2.577280104160308838e-01 -3.882084786891937256e-02
3.204401209950447083e-02 -1.462913006544113159e-01 1.750858686864376068e-02 1.819466501474380493e-01 5.214110761880874634e-02 4.711370170116424561e-02 -9.345466643571853638e-02 -2.333538420498371124e-02 2.573381923139095306e-02 -4.840861260890960693e-01 -3.685472011566162109e-01 -1.102094799280166626e-01 5.821347609162330627e-02 1.108099967241287231e-01 2.321064285933971405e-02 1.115899309515953064e-01 -8.010081946849822998e-03 -2.983066737651824951e-01 -6.832341104745864868e-02 8.117198944091796875e-02 3.033916279673576355e-02 6.310833990573883057e-02 -3.209927678108215332e-01 -2.490416355431079865e-02 -4.087097346782684326e-01 9.536258131265640259e-02 -1.355497390031814575e-01 -1.444851513952016830e-03 2.299642711877822876e-01 -1.324772685766220093e-01 -6.036286428570747375e-02 2.021182477474212646e-01
-1.434690803289413452e-01 -4.080715030431747437e-02 -3.136602044105529785e-02 7.918090559542179108e-03 -3.971776738762855530e-02 1.650685444474220276e-02 -1.310885250568389893e-01 -5.009126663208007812e-02 1.598883606493473053e-02 -1.318160891532897949e-01 -1.253922432661056519e-01 2.047104239463806152e-01 -8.230161666870117188e-02 -1.496031731367111206e-01 2.945576421916484833e-02 1.661264449357986450e-01 5.096902847290039062e-01 5.320676602423191071e-03 -1.564752757549285889e-01 1.348106414079666138e-01 8.405208587646484375e-02 -6.526526995003223419e-03 -1.665643900632858276e-01 1.310638934373855591e-01 -2.888493835926055908e-01 -1.063278540968894958e-01 -2.565636336803436279e-01 3.476421236991882324e-01 1.150997206568717957e-01 1.423911005258560181e-01 -1.193963363766670227e-01 -3.722668290138244629e-01
1.406346261501312256e-02 -5.977391451597213745e-02 1.708727329969406128e-01 -1.207018494606018066e-01 2.804982662200927734e-01 -1.049686893820762634e-01 -5.590579658746719360e-02 -2.443806082010269165e-01 -2.060048282146453857e-01 -2.247921079397201538e-01 5.650775134563446045e-02 1.674398779869079590e-01 6.036128103733062744e-02 -1.091374084353446960e-01 4.596766829490661621e-02 2.517913877964019775e-01 -3.859916329383850098e-02 -1.906277835369110107e-01 -1.264684945344924927e-01 1.435601711273193359e-01 -1.105999872088432312e-01 1.348620355129241943e-01 -5.785186886787414551e-01 -8.199804462492465973e-03 -2.933932244777679443e-01 -2.500541135668754578e-02 -1.458392888307571411e-01 -8.691570907831192017e-02 -1.611849665641784668e-01 -4.652594402432441711e-02 8.468923717737197876e-02 -6.483072042465209961e-02
-1.380627155303955078e-01 -1.617530733346939087e-01 -9.700596332550048828e-02 1.270303726196289062e-01 2.151437848806381226e-01 -2.427229285240173340e-01 -1.262805461883544922e-01 6.187373772263526917e-03 -9.017152339220046997e-02 -2.549703717231750488e-01 -1.681751161813735962e-01 1.495182216167449951e-01 1.629344820976257324e-01 -8.588110655546188354e-02 2.309169806540012360e-02 -1.170093938708305359e-01 1.586183607578277588e-01 5.365006998181343079e-02 -1.445600390434265137e-01 1.228986233472824097e-01 -1.905125528573989868e-01 2.196194380521774292e-01 -5.988045036792755127e-02 -2.195393443107604980e-01 -3.366935551166534424e-01 -3.151842355728149414e-01 -3.220943808555603027e-01 1.326117068529129028e-01 -1.035099253058433533e-01 -2.561425864696502686e-01 -1.545250415802001953e-01 -3.909028694033622742e-02
2.038004994392395020e-01 2.244681715965270996e-01 7.960705459117889404e-02 5.906544625759124756e-03 3.106313943862915039e-01 1.165992580354213715e-02 -2.199555933475494385e-01 1.285551488399505615e-01 -6.879162788391113281e-02 -3.918668627738952637e-01 1.228344291448593140e-01 -6.211323291063308716e-02 4.842865280807018280e-03 -1.031471490859985352e-01 -1.866919100284576416e-01 -1.579641252756118774e-01 9.222735464572906494e-02 -2.724741697311401367e-01 -1.440647542476654053e-01 3.906792774796485901e-02 1.327553391456604004e-01 -2.075317203998565674e-01 -2.206856608390808105e-01 2.102535516023635864e-01 -2.368670403957366943e-01 -2.494432032108306885e-02 -3.717851340770721436e-01 7.504024356603622437e-02 2.528534457087516785e-02 -5.971167236566543579e-02 1.592317372560501099e-01 -6.075225770473480225e-02
-2.796084582805633545e-01 -1.588049978017807007e-01 1.014126017689704895e-01 2.195281535387039185e-01 -3.666844218969345093e-02 2.001998573541641235e-02 -4.202799126505851746e-02 -1.365824788808822632e-01 1.666549406945705414e-02 -2.942923307418823242e-01 8.629241585731506348e-02 -8.729319274425506592e-02 -3.629618510603904724e-02 -3.637177348136901855e-01 2.036338746547698975e-01 1.020335778594017029e-01 9.912610799074172974e-02 5.262796953320503235e-02 3.033550083637237549e-02 1.632631756365299225e-02 2.725281007587909698e-02 1.999139338731765747e-01 -3.459784090518951416e-01 -1.611492782831192017e-01 -1.811307817697525024e-01 -1.648654639720916748e-01 -1.113101840019226074e-01 2.624201476573944092e-01 -8.578298985958099365e-02 7.921160757541656494e-02 -2.332233488559722900e-01 -3.450913429260253906e-01
1.130058541893959045e-01 -9.881450235843658447e-02 3.000775873661041260e-01 2.918648719787597656e-01 2.342460304498672485e-01 2.074955999851226807e-01 -1.597612202167510986e-01 8.720515668392181396e-02 -1.347419470548629761e-01 -3.132169842720031738e-01 1.679567061364650726e-02 -5.646176636219024658e-02 1.613647677004337311e-02 -1.343514323234558105e-01 -7.805105298757553101e-02 5.939712002873420715e-02 7.380621880292892456e-02 -2.324071973562240601e-01 -5.361112952232360840e-02 -2.037582844495773315e-01 1.523515582084655762e-01 2.425882965326309204e-01 -3.725225850939750671e-02 1.561808884143829346e-01 -2.529724538326263428e-01 -5.933807790279388428e-02 -3.017671108245849609e-01 -7.483377307653427124e-02 2.642729282379150391e-01 -1.457288563251495361e-01 -1.242349669337272644e-01 -2.028186768293380737e-01
3.115060627460479736e-01 -6.673143059015274048e-02 2.619864940643310547e-01 1.732190102338790894e-01 5.301832035183906555e-02 -2.415078505873680115e-02 -2.850256301462650299e-02 -2.386778034269809723e-02 -2.649200260639190674e-01 -1.136854141950607300e-01 -1.522986739873886108e-01 -1.192091032862663269e-01 1.268032193183898926e-01 -3.143796920776367188e-01 1.717143654823303223e-01 -2.424165904521942139e-01 1.202198863029479980e-01 -1.856213510036468506e-01 -3.720524534583091736e-02 1.018140912055969238e-01 1.443968415260314941e-01 -6.122081726789474487e-02 -1.281176060438156128e-01 -8.238790929317474365e-02 -4.254319965839385986e-01 -2.014307081699371338e-01 -2.614277303218841553e-01 1.862465143203735352e-01 -1.147398352622985840e-01 6.545423716306686401e-02 -7.406178861856460571e-02 -1.241873577237129211e-01
3.564447760581970215e-01 -5.567477643489837646e-02 -2.233694121241569519e-02 8.792386204004287720e-02 1.748168617486953735e-01 -2.016655206680297852e-01 -2.665833011269569397e-02 -1.342674195766448975e-01 -1.620014160871505737e-01 -2.437702119350433350e-01 -9.427610784769058228e-02 -4.528411105275154114e-02 1.417642533779144287e-01 -1.923664212226867676e-01 3.482136875391006470e-02 3.216552734375000000e-02 9.634029120206832886e-03 7.421177625656127930e-02 3.277141600847244263e-02 5.031825304031372070e-01 -4.556700959801673889e-02 1.493351999670267105e-02 1.786206103861331940e-02 2.014120817184448242e-01 -1.981323957443237305e-01 -9.789051860570907593e-02 9.541756659746170044e-02 2.131084203720092773e-01 2.787967622280120850e-01 1.178843826055526733e-01 -2.927376627922058105e-01 -1.787817776203155518e-01
-1.464236080646514893e-01 -1.073062568902969360e-01 -2.150766551494598389e-01 2.183073312044143677e-01 1.519828587770462036e-01 2.581200562417507172e-02 -7.312817126512527466e-02 1.480338126420974731e-01 -7.776813954114913940e-02 -3.399751186370849609e-01 2.612592652440071106e-02 1.254721134901046753e-01 2.143422812223434448e-01 -3.035505712032318115e-01 2.357271611690521240e-01 1.894860714673995972e-01 1.366123110055923462e-01 7.773002982139587402e-02 -1.163893789052963257e-01 -2.484287368133664131e-03 -2.810563147068023682e-01 1.857881247997283936e-01 -1.368467658758163452e-01 -1.961509436368942261e-01 -2.095328569412231445e-01 -5.254511907696723938e-02 -1.649325639009475708e-01 -1.016607284545898438e-01 2.331538796424865723e-01 1.978131383657455444e-01 -5.631723627448081970e-02 -2.542701959609985352e-01
-6.858611106872558594e-02 1.886667907238006592e-01 -5.384663864970207214e-02 -6.116484850645065308e-02 1.874314099550247192e-01 -3.913676738739013672e-01 -1.005848124623298645e-01 2.425085455179214478e-01 -2.499474212527275085e-02 -3.492819666862487793e-01 2.025419324636459351e-01 2.535663545131683350e-03 1.177774220705032349e-01 1.688681244850158691e-01 1.242464110255241394e-01 2.578788101673126221e-01 5.049318820238113403e-02 -1.310437917709350586e-01 -1.092672646045684814e-01 1.921721696853637695e-01 -1.703096479177474976e-01 -2.885855548083782196e-02 -2.203148156404495239e-01 5.684212222695350647e-02 -2.466011643409729004e-01 -1.328241825103759766e-01 -1.669768542051315308e-01 7.262578606605529785e-02 2.233394384384155273e-01 1.389306783676147461e-01 -1.378317773342132568e-01 -2.405517101287841797e-01
3.402830660343170166e-01 -3.539381176233291626e-02 1.259044259786605835e-01 2.411704957485198975e-01 4.875940084457397461e-02 -8.853510022163391113e-02 -8.886179327964782715e-02 1.642980612814426422e-02 -2.660775482654571533e-01 -3.087154328823089600e-01 -9.218474477529525757e-02 -3.438234329223632812e-02 1.929339617490768433e-01 -4.313417673110961914e-01 2.471735328435897827e-02 -1.342394948005676270e-01 -1.698635816574096680e-01 -1.382811367511749268e-01 -2.171530388295650482e-02 -9.390272200107574463e-03 2.104656025767326355e-02 -1.351109594106674194e-01 4.594876896589994431e-03 3.282549232244491577e-02 -3.370907604694366455e-01 -1.432175189256668091e-01 -2.797183692455291748e-01 1.446660328656435013e-02 -4.713329300284385681e-02 2.047147750854492188e-01 -8.003012835979461670e-02 -2.034820020198822021e-01
-4.294141232967376709e-01 1.902632862329483032e-01 -6.451825797557830811e-02 2.495078928768634796e-02 4.674400016665458679e-02 -1.427233070135116577e-01 -6.165889650583267212e-02 7.865518331527709961e-02 1.314377635717391968e-01 -2.282207906246185303e-01 -8.479370921850204468e-02 9.119828045368194580e-02 2.209344357252120972e-01 -3.272672295570373535e-01 5.005966126918792725e-02 2.450227886438369751e-01 1.093160882592201233e-01 -2.319192737340927124e-01 2.623129636049270630e-02 2.299193590879440308e-01 1.030791848897933960e-01 -9.593042545020580292e-03 -2.506545186042785645e-01 -2.501894533634185791e-02 -1.726018488407135010e-01 -1.487855762243270874e-01 -1.048990637063980103e-01 7.184614986181259155e-02 2.605719566345214844e-01 1.582063883543014526e-01 -1.261991113424301147e-01 -2.614255845546722412e-01
-1.112969033420085907e-02 7.159930467605590820e-02 -3.859713301062583923e-02 2.221360206604003906e-01 -9.830974787473678589e-02 2.724166586995124817e-02 -2.773706912994384766e-01 4.819502308964729309e-02 -2.016047984361648560e-01 -9.568172693252563477e-02 1.875984668731689453e-01 3.421240299940109253e-02 -2.241003960371017456e-01 -5.643566697835922241e-02 1.503853052854537964e-01 -2.794874273240566254e-02 -9.973457455635070801e-02 -6.599614024162292480e-02 1.710480898618698120e-01 2.439624369144439697e-01 1.306208223104476929e-01 5.804100260138511658e-02 -4.748016297817230225e-01 2.373925298452377319e-01 -2.475344985723495483e-01 -2.963481545448303223e-01 -1.338437348604202271e-01 2.726419270038604736e-02 -1.515842676162719727e-01 2.167607285082340240e-02 -1.946876645088195801e-01 -2.384981960058212280e-01
-2.406860440969467163e-01 1.088547613471746445e-02 2.776179909706115723e-01 7.755485922098159790e-02 -4.407920688390731812e-02 -1.283631175756454468e-01 -2.230302691459655762e-01 -2.735431790351867676e-01 -2.189031690359115601e-01 -1.737182587385177612e-01 -2.797997370362281799e-02 8.465357869863510132e-02 -1.250766217708587646e-02 -1.870399862527847290e-01 -1.740507930517196655e-01 1.189655810594558716e-01 -8.340895175933837891e-02 -2.408912926912307739e-01 -8.988881111145019531e-02 7.649713754653930664e-02 -1.670785844326019287e-01 -1.329849362373352051e-01 -3.749244511127471924e-01 1.014454662799835205e-01 -2.791964709758758545e-01 -1.321152001619338989e-01 -3.133722543716430664e-01 5.223713442683219910e-02 -9.106969460844993591e-03 1.940792053937911987e-01 -1.167183816432952881e-01 -1.647966057062149048e-01
-2.182591110467910767e-01 8.988212794065475464e-03 6.035112775862216949e-03 -1.092975493520498276e-02 5.642526224255561829e-02 7.855778932571411133e-02 -1.858574599027633667e-01 -4.832093417644500732e-02 -2.878091335296630859e-01 -1.220053210854530334e-01 5.897363647818565369e-02 9.795039892196655273e-03 -1.726461052894592285e-01 -8.445779234170913696e-02 -3.142093122005462646e-02 2.022214978933334351e-02 2.478549480438232422e-01 -6.060745939612388611e-02 -1.352385878562927246e-01 2.180947065353393555e-01 1.783199161291122437e-01 -8.184988982975482941e-03 -2.886978983879089355e-01 -9.919907897710800171e-02 -4.460693299770355225e-01 -3.235613405704498291e-01 -1.511520296335220337e-01 2.917449176311492920e-01 5.144251883029937744e-02 1.751257479190826416e-01 6.076800078153610229e-02 -2.482177019119262695e-01
8.381992578506469727e-03 1.855654269456863403e-01 -2.074534744024276733e-01 1.763599514961242676e-01 -1.046497449278831482e-01 -1.488492041826248169e-01 -4.546212852001190186e-01 -5.321261659264564514e-02 -2.164943963289260864e-01 -2.538286149501800537e-01 2.809875607490539551e-01 -9.064310789108276367e-02 -2.052043229341506958e-01 -6.137375533580780029e-02 3.588267788290977478e-02 -4.287283867597579956e-02 1.101436018943786621e-01 -2.142175137996673584e-01 -1.491934061050415039e-02 2.531720697879791260e-01 8.529306948184967041e-02 -5.377694219350814819e-02 -3.123350143432617188e-01 1.823190897703170776e-01 -6.263942271471023560e-02 -3.545057773590087891e-02 -1.083636507391929626e-01 1.765441149473190308e-01 5.745730828493833542e-03 2.343138754367828369e-01 -1.511347144842147827e-01 -1.099873781204223633e-01
1.279255151748657227e-01 -9.906995296478271484e-02 2.478637844324111938e-01 1.340128630399703979e-01 2.518910467624664307e-01 -5.117811262607574463e-03 -2.383034527301788330e-01 -4.084310028702020645e-03 -3.102094233036041260e-01 -3.732482790946960449e-01 -8.315571397542953491e-02 -1.649800688028335571e-01 3.550982102751731873e-02 3.813934698700904846e-02 6.521339714527130127e-02 2.425035387277603149e-01 8.426097035408020020e-02 -3.527520298957824707e-01 -1.134320870041847229e-01 -1.575006730854511261e-02 1.432145107537508011e-02 3.135158121585845947e-01 -7.071118801832199097e-02 2.967202104628086090e-02 -2.867859899997711182e-01 -9.756257385015487671e-02 -1.215504482388496399e-01 -1.290482133626937866e-01 3.946268558502197266e-02 -2.421384751796722412e-01 -5.233028531074523926e-02 -5.953031033277511597e-02
-1.474816799163818359e-01 1.677139699459075928e-01 -2.252558618783950806e-01 2.962446771562099457e-02 -7.408706843852996826e-02 -1.233313456177711487e-01 -1.380093842744827271e-01 -2.097966207657009363e-04 -1.500183343887329102e-01 -4.033722281455993652e-01 1.781588345766067505e-01 -1.001920178532600403e-01 8.663527667522430420e-02 4.603283479809761047e-02 1.063998118042945862e-01 1.184377372264862061e-01 -1.761534661054611206e-01 -4.043913185596466064e-01 -1.807191520929336548e-01 1.473305672407150269e-01 -3.104382567107677460e-02 8.848785609006881714e-02 -3.426440060138702393e-01 -1.452485099434852600e-02 -1.085277572274208069e-01 -1.461249869316816330e-02 -2.170756906270980835e-01 2.514164447784423828e-01 -5.249122157692909241e-03 3.071478605270385742e-01 -6.716090440750122070e-02 -1.584257185459136963e-02
-2.092933058738708496e-01 7.343525532633066177e-03 1.145396232604980469e-01 7.759872078895568848e-02 1.636237651109695435e-01 -2.050324529409408569e-01 -1.426041573286056519e-01 3.815326094627380371e-02 2.156570404767990112e-01 -7.916209101676940918e-02 -1.782405972480773926e-01 2.232831269502639771e-01 2.340784668922424316e-01 -3.799380064010620117e-01 3.424189286306500435e-03 -6.071105599403381348e-02 4.707810655236244202e-02 -2.779863476753234863e-01 -8.457392454147338867e-03 1.365693658590316772e-01 -9.499480575323104858e-02 -9.485010057687759399e-02 -3.427565097808837891e-01 -1.713475435972213745e-01 -1.664666980504989624e-01 -1.234126314520835876e-01 -1.344599425792694092e-01 2.506884932518005371e-01 2.701456844806671143e-01 1.082012355327606201e-01 -1.387052536010742188e-01 -1.352280974388122559e-01
1.491987854242324829e-01 -6.138975173234939575e-02 2.251694053411483765e-01 1.178936213254928589e-01 1.858353614807128906e-01 9.689408540725708008e-02 -9.198091179132461548e-02 2.292139977216720581e-01 -1.869346201419830322e-02 -4.086518287658691406e-01 -2.750093042850494385e-01 -1.145052835345268250e-01 1.849857270717620850e-01 5.663058161735534668e-02 -2.711470238864421844e-02 -1.382657606154680252e-02 8.638963848352432251e-02 -2.581864297389984131e-01 -4.686316475272178650e-02 -6.409425288438796997e-02 1.077142357826232910e-01 4.137724339962005615e-01 -1.524139046669006348e-01 1.749135926365852356e-02 -2.682999372482299805e-01 5.449609830975532532e-02 -1.683570444583892822e-01 1.333640068769454956e-01 7.955198734998703003e-02 -2.078206045553088188e-03 -2.968288958072662354e-01 -8.780328184366226196e-02
-1.268197968602180481e-02 1.133057922124862671e-01 -2.583516575396060944e-02 5.295606702566146851e-02 7.062064018100500107e-03 -4.497195407748222351e-02 -3.512607216835021973e-01 1.571543812751770020e-01 1.731259673833847046e-01 -3.288387656211853027e-01 -5.053173005580902100e-02 -3.447463214397430420e-01 4.300886765122413635e-02 -7.512581348419189453e-02 9.790145605802536011e-02 2.368948608636856079e-02 1.395494490861892700e-01 -3.068746626377105713e-01 7.063147425651550293e-02 -6.509942933917045593e-03 1.270872727036476135e-02 2.897321283817291260e-01 -2.591047883033752441e-01 -9.402229636907577515e-02 -3.579649627208709717e-01 3.836274147033691406e-02 -3.615516126155853271e-01 -3.566527366638183594e-02 -2.062966115772724152e-02 -2.258476801216602325e-02 -6.738312542438507080e-02 1.019184365868568420e-01
7.478010654449462891e-02 3.470874577760696411e-02 4.504847526550292969e-02 2.864145040512084961e-01 1.889644563198089600e-02 9.346339106559753418e-02 -9.264800697565078735e-02 -8.670719712972640991e-02 -7.675741612911224365e-02 -4.019309580326080322e-01 -1.673384904861450195e-01 -3.446604013442993164e-01 -1.180727556347846985e-01 -4.521765559911727905e-02 1.802243478596210480e-02 2.461574226617813110e-01 -2.513620071113109589e-02 -2.847338914871215820e-01 -1.808249950408935547e-01 1.392673701047897339e-01 2.380197495222091675e-01 9.920012950897216797e-02 -2.424973249435424805e-01 -5.902793630957603455e-02 -3.895865678787231445e-01 8.586475998163223267e-02 -1.187825426459312439e-01 -1.454802230000495911e-02 2.058167904615402222e-01 -6.552319973707199097e-02 -2.883099578320980072e-02 9.628649055957794189e-02
-2.009615600109100342e-01 1.088726744055747986e-01 -2.722940146923065186e-01 6.350680440664291382e-02 2.181104272603988647e-01 7.048462331295013428e-02 -1.403021812438964844e-01 -2.193726897239685059e-01 -2.804952859878540039e-01 -3.769463002681732178e-01 1.185948550701141357e-01 1.132587864995002747e-01 2.377789765596389771e-01 -1.814669370651245117e-01 2.049925364553928375e-02 6.770624895580112934e-04 2.540144324302673340e-01 1.400830000638961792e-01 -9.980615228414535522e-02 6.994501687586307526e-03 1.334843132644891739e-02 1.212501525878906250e-01 -4.499313607811927795e-02 -3.089570999145507812e-02 -4.146639704704284668e-01 1.064355894923210144e-01 -1.825633645057678223e-01 1.126291826367378235e-01 2.551128342747688293e-02 -1.341400593519210815e-01 -9.942622855305671692e-03 -2.272410839796066284e-01
-5.044732615351676941e-02 5.504333414137363434e-03 -1.975733935832977295e-01 9.068232029676437378e-02 -1.052482426166534424e-01 -3.152833506464958191e-02 -2.007730156183242798e-01 2.006532251834869385e-01 5.770731344819068909e-02 -3.498215675354003906e-01 1.370264142751693726e-01 4.602437838912010193e-02 1.655544340610504150e-01 6.353402882814407349e-02 2.643230855464935303e-01 1.056488156318664551e-01 1.547179222106933594e-01 -2.092235237360000610e-01 1.239599958062171936e-01 1.479728817939758301e-01 -1.846517771482467651e-01 -1.022607758641242981e-01 -2.906442284584045410e-01 1.245210841298103333e-01 -8.691345900297164917e-02 -5.309631582349538803e-03 -2.646103128790855408e-02 1.713024228811264038e-01 2.287016510963439941e-01 6.810962688177824020e-03 -4.462121427059173584e-01 -2.446634173393249512e-01
1.229417622089385986e-01 -1.034356951713562012e-01 -8.876658044755458832e-03 1.896840929985046387e-01 2.405275404453277588e-01 1.863340586423873901e-01 -1.411912888288497925e-01 2.124425023794174194e-01 -7.914531230926513672e-02 -1.390702426433563232e-01 4.390025883913040161e-02 5.321339517831802368e-02 4.938531517982482910e-01 -3.532892093062400818e-02 1.046064645051956177e-01 6.772077083587646484e-02 3.317723274230957031e-01 1.576737314462661743e-02 2.824816480278968811e-02 2.291665598750114441e-02 -9.384988993406295776e-02 2.106876485049724579e-02 -3.711712658405303955e-01 5.033975467085838318e-02 -3.182587921619415283e-01 -3.107867576181888580e-02 -2.587604820728302002e-01 -1.099085621535778046e-02 -1.172710880637168884e-01 -1.217319816350936890e-01 -1.593641340732574463e-01 7.040548324584960938e-02
-1.386354416608810425e-01 -1.116242930293083191e-01 -2.086727470159530640e-01 2.811850011348724365e-01 5.097824707627296448e-02 2.027669735252857208e-02 -6.921096891164779663e-02 -3.599093854427337646e-02 -3.201212584972381592e-01 -5.043940618634223938e-02 1.993774063885211945e-02 1.292724311351776123e-01 3.808509930968284607e-02 -2.764387428760528564e-01 2.367769926786422729e-01 9.469042718410491943e-02 1.384735554456710815e-01 1.654609590768814087e-01 -2.165374010801315308e-01 -1.150304824113845825e-01 -1.236632931977510452e-02 3.615201711654663086e-01 -3.162449598312377930e-01 1.401176452636718750e-01 -2.613339424133300781e-01 3.452464938163757324e-02 -7.106901705265045166e-02 9.374939650297164917e-02 2.363310903310775757e-01 -1.304279267787933350e-01 -2.296964228153228760e-01 -7.395093888044357300e-02
6.301952898502349854e-02 -5.069848522543907166e-02 1.932004690170288086e-01 8.497037738561630249e-02 2.750087678432464600e-01 1.989769190549850464e-01 -1.337350159883499146e-01 2.792561352252960205e-01 -1.486387569457292557e-02 -2.138027697801589966e-01 -5.043155979365110397e-03 -2.268695086240768433e-02 1.600552648305892944e-01 -1.162593513727188110e-01 -6.402048468589782715e-02 6.921762228012084961e-02 1.566845029592514038e-01 -3.895089328289031982e-01 4.841558262705802917e-02 8.472650498151779175e-02 6.843121349811553955e-02 3.220553994178771973e-01 -1.843657717108726501e-02 -1.257129311561584473e-01 -1.996418237686157227e-01 -1.152980029582977295e-01 -4.285020530223846436e-01 3.769394755363464355e-02 6.774573773145675659e-02 -5.450391024351119995e-02 -2.385133802890777588e-01 -1.742258965969085693e-01
1.762614250183105469e-01 -6.944283097982406616e-02 -1.847445964813232422e-02 2.033509314060211182e-01 -8.762262761592864990e-02 -2.659637667238712311e-02 4.052928462624549866e-02 -2.065713107585906982e-01 -4.381394013762474060e-02 -4.555470347404479980e-01 2.718803845345973969e-02 -1.098830774426460266e-01 5.137149244546890259e-03 -4.431472122669219971e-01 -9.603982418775558472e-02 -1.464806944131851196e-01 -1.780097484588623047e-01 1.712571680545806885e-01 -7.293787598609924316e-02 2.328620553016662598e-01 1.288470625877380371e-01 3.918359428644180298e-02 -1.233343109488487244e-01 6.219500303268432617e-02 -3.804156556725502014e-02 1.307968795299530029e-02 -1.991084963083267212e-01 2.340457588434219360e-01 4.335914179682731628e-02 1.193244755268096924e-01 -3.722596466541290283e-01 -1.089123785495758057e-01
2.062847614288330078e-01 1.463481187820434570e-01 -5.388404801487922668e-02 -1.282833665609359741e-01 -1.442111581563949585e-01 -1.055513843894004822e-01 4.356373846530914307e-02 1.300009526312351227e-02 -1.898113787174224854e-01 -9.076545946300029755e-03 -7.300550490617752075e-02 9.436298161745071411e-02 5.867842584848403931e-03 -8.567730337381362915e-02 9.381844848394393921e-02 1.435538977384567261e-01 3.035899996757507324e-01 1.034022681415081024e-02 -5.477388948202133179e-02 1.524108350276947021e-01 -5.636856332421302795e-02 3.093907609581947327e-02 -2.475992739200592041e-01 8.098146319389343262e-02 -4.852575659751892090e-01 1.806032061576843262e-01 -1.878987997770309448e-01 4.028511941432952881e-01 1.628002971410751343e-01 -9.738078713417053223e-02 -2.935498654842376709e-01 -1.311001628637313843e-01
3.708338141441345215e-01 -1.308383140712976456e-02 1.886600106954574585e-01 1.672861427068710327e-01 6.586513668298721313e-02 2.139342762529850006e-02 -3.321685642004013062e-02 -2.105182409286499023e-02 -1.993021965026855469e-01 -2.189025580883026123e-01 -1.131841838359832764e-01 -1.224850788712501526e-01 1.754120737314224243e-01 -2.905128598213195801e-01 1.153847724199295044e-01 -2.105457931756973267e-01 5.660963431000709534e-02 -8.816506713628768921e-02 -7.245172560214996338e-02 1.118024289608001709e-01 1.261530071496963501e-01 -2.449420839548110962e-02 -1.222541183233261108e-01 -4.079779610037803650e-02 -4.460659921169281006e-01 -2.715605795383453369e-01 -2.553921639919281006e-01 1.834761500358581543e-01 -1.717453598976135254e-01 1.071743369102478027e-01 -1.541956812143325806e-01 -7.686758041381835938e-02
1.201555281877517700e-01 -1.718151569366455078e-02 -5.034514889121055603e-02 1.998346000909805298e-01 -8.154568076133728027e-02 -2.899063378572463989e-02 -3.783714771270751953e-01 -1.072008628398180008e-02 1.832953244447708130e-01 -3.211744129657745361e-01 -1.601708680391311646e-01 -2.480358183383941650e-01 4.568084329366683960e-02 -5.619307234883308411e-02 -4.805104807019233704e-02 1.611520946025848389e-01 2.700529806315898895e-02 -1.056405305862426758e-01 -3.689835965633392334e-01 -2.734471112489700317e-02 6.935390084981918335e-02 -5.181904137134552002e-02 -3.907125294208526611e-01 8.837201446294784546e-02 -2.631143033504486084e-01 1.116090789437294006e-01 -3.150243312120437622e-02 -3.069241158664226532e-02 1.580389142036437988e-01 -2.936587929725646973e-01 -8.792575448751449585e-02 1.235682964324951172e-01
3.464387357234954834e-02 3.825689852237701416e-02 -2.317330688238143921e-01 1.223241072148084641e-02 4.757423326373100281e-02 -1.361549049615859985e-01 -1.903591603040695190e-01 3.974386677145957947e-02 -2.574550509452819824e-01 -6.594882905483245850e-02 8.321041613817214966e-02 8.274570107460021973e-02 2.440359741449356079e-01 -2.724092900753021240e-01 3.735660016536712646e-02 1.446011066436767578e-01 3.851653337478637695e-01 -5.758245941251516342e-03 -2.801274359226226807e-01 4.354024305939674377e-02 1.983214914798736572e-01 9.303660690784454346e-02 -3.897541165351867676e-01 1.099597439169883728e-01 7.682112045586109161e-03 -2.543359696865081787e-01 1.282943934202194214e-01 -1.459906529635190964e-02 6.516110152006149292e-02 -1.828070282936096191e-01 -2.204473614692687988e-01 -1.896871924400329590e-01
-1.895850151777267456e-02 1.287147998809814453e-01 2.396030128002166748e-01 9.974683821201324463e-02 2.275096029043197632e-01 1.261808872222900391e-01 -2.888838648796081543e-01 1.889700889587402344e-01 -1.518686860799789429e-01 -2.557616829872131348e-01 -2.279569357633590698e-01 2.852715924382209778e-02 1.716795004904270172e-02 -7.891040295362472534e-02 6.331178545951843262e-02 5.973426997661590576e-02 1.336949467658996582e-01 -2.781385779380798340e-01 -4.287720844149589539e-02 -1.558734849095344543e-02 7.539553102105855942e-03 3.649326264858245850e-01 4.843725264072418213e-02 1.462264806032180786e-01 5.775853991508483887e-03 -1.436802446842193604e-01 -4.015989899635314941e-01 1.682394742965698242e-01 1.614140868186950684e-01 -1.137501299381256104e-01 -2.011989951133728027e-01 -1.717490553855895996e-01
2.739017903804779053e-01 1.058664917945861816e-01 6.504294276237487793e-02 -6.056956946849822998e-02 -1.386755108833312988e-01 -1.849242746829986572e-01 -3.886570036411285400e-01 -2.356203645467758179e-02 -9.978871792554855347e-02 -4.374224841594696045e-01 -1.458779722452163696e-01 -1.468857843428850174e-02 -5.205457285046577454e-02 -1.278585344552993774e-01 -4.810761660337448120e-02 3.584003075957298279e-02 1.668138056993484497e-01 -1.151890009641647339e-01 -2.433156408369541168e-02 -9.488321095705032349e-02 -1.172793731093406677e-01 2.557497918605804443e-01 -7.683497667312622070e-02 1.903634965419769287e-01 -2.055906951427459717e-01 3.379831910133361816e-01 -1.469428092241287231e-01 1.426373124122619629e-01 1.681289672851562500e-01 -1.092403084039688110e-01 6.896818056702613831e-03 -2.114342004060745239e-01
-1.632885187864303589e-01 4.989761114120483398e-02 7.983265817165374756e-02 1.169296279549598694e-01 3.420185744762420654e-01 2.098288685083389282e-01 -2.024500370025634766e-01 9.147101640701293945e-02 4.668936133384704590e-02 -1.975399851799011230e-01 1.850148080848157406e-03 8.937322534620761871e-03 2.765733748674392700e-02 -2.746110260486602783e-01 1.144794076681137085e-01 -1.075957491993904114e-01 -1.452898383140563965e-01 -5.373683199286460876e-02 -6.192733719944953918e-02 2.881954796612262726e-02 -2.551216185092926025e-01 3.595076799392700195e-01 -4.646310508251190186e-01 1.119649223983287811e-02 -1.482590734958648682e-01 -2.909241020679473877e-01 -6.163605302572250366e-02 3.699586261063814163e-03 1.348124295473098755e-01 -1.142569482326507568e-01 2.705854712985455990e-04 -1.328081935644149780e-01
2.497613243758678436e-02 -9.708373807370662689e-03 -2.213227935135364532e-02 1.399032473564147949e-01 2.157155126333236694e-01 2.584435045719146729e-02 -2.081178873777389526e-01 1.758801043033599854e-01 -1.589093953371047974e-01 -1.053970903158187866e-01 -1.746132597327232361e-02 -3.112885728478431702e-02 -7.371848076581954956e-02 -3.550743758678436279e-01 -2.022209465503692627e-01 -1.567402631044387817e-01 3.216417878866195679e-02 -2.194375395774841309e-01 4.744457453489303589e-02 3.326200321316719055e-02 1.273726969957351685e-01 -3.735462948679924011e-02 -3.086445927619934082e-01 2.086112052202224731e-01 -3.069255352020263672e-01 -2.082114666700363159e-01 -3.598030507564544678e-01 2.587985694408416748e-01 -4.102310922462493181e-04 -2.071241289377212524e-01 1.664408147335052490e-01 9.811296314001083374e-02
1.807741820812225342e-01 1.083660647273063660e-01 1.936362087726593018e-01 1.968570500612258911e-01 -4.585047438740730286e-02 1.206448208540678024e-02 -3.914934694766998291e-01 1.493938826024532318e-02 -4.619578421115875244e-01 -7.546502351760864258e-02 9.303644299507141113e-02 2.369056046009063721e-01 -1.097894757986068726e-01 -3.228047192096710205e-01 -1.767034530639648438e-01 -1.175652742385864258e-01 -7.685393095016479492e-03 -1.337058246135711670e-01 1.020579785108566284e-01 9.745269268751144409e-02 1.302208602428436279e-01 -3.437772765755653381e-02 -2.706566452980041504e-01 -1.416938900947570801e-01 -2.256105244159698486e-01 -1.196031644940376282e-01 -6.586320232599973679e-03 3.354351967573165894e-02 5.643023923039436340e-02 -1.845856159925460815e-01 -1.521790176630020142e-01 -4.796404764056205750e-02
2.878839075565338135e-01 2.323142811655998230e-02 2.296637929975986481e-02 9.922294318675994873e-02 1.471922546625137329e-01 1.300319731235504150e-01 4.946444183588027954e-02 1.090865954756736755e-01 -2.382158935070037842e-01 -4.225232005119323730e-01 -1.640252172946929932e-01 -1.173133589327335358e-02 -1.232625842094421387e-01 -1.395903229713439941e-01 -1.034190207719802856e-01 -6.504870206117630005e-02 2.741097807884216309e-01 2.625438384711742401e-02 1.274597197771072388e-01 4.249360859394073486e-01 -9.670246392488479614e-03 2.281701564788818359e-01 2.308361418545246124e-02 2.759580034762620926e-03 -1.540913134813308716e-01 -1.406708359718322754e-01 -1.626962870359420776e-01 2.265040948987007141e-02 1.761607825756072998e-01 -7.869350910186767578e-02 -3.051724731922149658e-01 -1.231293976306915283e-01
-7.427272945642471313e-02 1.031844690442085266e-01 2.905794680118560791e-01 -6.001462787389755249e-02 1.525749415159225464e-01 8.191810548305511475e-02 -1.777016520500183105e-01 1.600043773651123047e-01 4.096632823348045349e-03 -1.661147475242614746e-01 1.053890064358711243e-01 1.351927071809768677e-01 9.125626087188720703e-02 -3.387598097324371338e-01 2.974368929862976074e-01 3.014219999313354492e-01 5.410249903798103333e-02 -2.457616478204727173e-01 -2.226819396018981934e-01 5.396091192960739136e-02 -4.074387252330780029e-02 2.108970880508422852e-01 -2.282014191150665283e-01 -2.970251441001892090e-02 -6.471329927444458008e-02 -3.526664106175303459e-03 -2.054221630096435547e-01 -1.409864127635955811e-01 3.287482261657714844e-01 -1.711570173501968384e-01 -1.359351724386215210e-02 -1.745665073394775391e-01
-1.596597582101821899e-01 9.568101912736892700e-02 1.033386290073394775e-01 -7.938097231090068817e-03 1.345796394161880016e-03 -6.860657781362533569e-02 -3.837191164493560791e-01 1.063357219099998474e-01 -1.112669408321380615e-01 -2.436244040727615356e-01 -1.523548960685729980e-01 1.724659502506256104e-01 1.228558048605918884e-01 -1.953431516885757446e-01 1.248413920402526855e-01 -9.043487906455993652e-02 -2.019100822508335114e-02 -2.157341092824935913e-01 -1.105457022786140442e-01 1.630720347166061401e-01 -1.197981387376785278e-01 2.367924004793167114e-01 -2.151390910148620605e-01 6.948681920766830444e-02 2.977593988180160522e-02 -3.851596713066101074e-01 -2.616162598133087158e-01 -3.000678718090057373e-01 1.313393563032150269e-01 -2.166370004415512085e-01 -6.599675863981246948e-03 -1.020247042179107666e-01
1.681395769119262695e-01 5.364418774843215942e-02 3.004153072834014893e-01 -7.707227766513824463e-02 2.063696086406707764e-01 -1.536019444465637207e-01 -6.144234538078308105e-01 -5.528245866298675537e-02 -2.279769182205200195e-01 -1.878327131271362305e-01 1.104411557316780090e-01 1.121087232604622841e-03 -1.498923636972904205e-03 -2.996617555618286133e-01 1.164763718843460083e-01 7.086639106273651123e-02 1.468525081872940063e-01 -1.711221933364868164e-01 -3.321308270096778870e-02 1.707927882671356201e-01 -1.057597175240516663e-01 5.254280194640159607e-02 -5.656534060835838318e-02 1.174720078706741333e-01 -3.843947872519493103e-02 -2.803037464618682861e-01 -8.607074618339538574e-02 8.831055462360382080e-02 -7.869520038366317749e-02 -4.521610960364341736e-02 2.879568003118038177e-02 4.096278548240661621e-02
5.247405171394348145e-02 -1.008927542716264725e-02 -1.212844327092170715e-01 -5.744943767786026001e-02 5.379073263611644506e-05 -3.773457184433937073e-02 -3.214693665504455566e-01 1.220477148890495300e-01 -2.616035044193267822e-01 -2.615226805210113525e-01 1.319526135921478271e-01 2.016835659742355347e-01 6.861474364995956421e-02 -3.218752443790435791e-01 2.172312289476394653e-01 -1.424254290759563446e-02 1.535127460956573486e-01 -3.579699993133544922e-01 -2.091146856546401978e-01 2.014145106077194214e-01 -7.931646704673767090e-02 3.192916139960289001e-02 -1.486724019050598145e-01 8.496107161045074463e-02 2.223807014524936676e-02 -1.519887745380401611e-01 -2.261903584003448486e-01 -3.607665002346038818e-01 1.245765537023544312e-01 -5.054128170013427734e-02 -8.704330027103424072e-02 7.518254965543746948e-02
-1.572424322366714478e-01 5.173085629940032959e-02 -9.756681323051452637e-02 8.454269915819168091e-02 1.714193522930145264e-01 6.856481777504086494e-04 -1.274594813585281372e-01 2.432340383529663086e-02 -1.856527477502822876e-01 -1.220650672912597656e-01 -6.633935123682022095e-02 -1.924014836549758911e-01 -1.688174158334732056e-02 -4.621934592723846436e-01 -2.518668174743652344e-01 -6.610438227653503418e-02 2.488713115453720093e-01 -1.402735989540815353e-02 2.109945416450500488e-01 1.631615608930587769e-01 8.995892107486724854e-02 1.078522801399230957e-01 6.418234854936599731e-02 -1.029476057738065720e-02 -2.583289742469787598e-01 -1.487355232238769531e-01 -2.578066885471343994e-01 2.617925405502319336e-01 -1.362751424312591553e-01 -2.468925714492797852e-02 -2.558253109455108643e-01 -2.673982679843902588e-01
3.453937470912933350e-01 6.252466142177581787e-02 -1.403303351253271103e-02 1.187427248805761337e-02 -7.211687415838241577e-02 -2.210027575492858887e-01 -4.194082915782928467e-01 -1.640674024820327759e-01 9.359726309776306152e-02 -4.664223790168762207e-01 -2.156687527894973755e-01 2.237754873931407928e-02 7.335376739501953125e-02 -8.019126206636428833e-02 -9.852055460214614868e-02 4.521435499191284180e-02 1.434650272130966187e-01 -9.572622179985046387e-02 3.883290570229291916e-03 -2.904039993882179260e-02 -9.375424683094024658e-02 1.935325264930725098e-01 1.130693126469850540e-02 1.359282135963439941e-01 -2.274642139673233032e-01 2.108646929264068604e-01 -1.517440229654312134e-01 1.821577250957489014e-01 1.737305819988250732e-01 -4.635106027126312256e-02 6.788644939661026001e-02 -1.946823149919509888e-01
2.607319653034210205e-01 -7.494870573282241821e-02 1.391948759555816650e-01 2.230169028043746948e-01 8.125102519989013672e-02 -1.289188023656606674e-02 -2.962258271872997284e-02 1.082101985812187195e-01 -1.596866697072982788e-01 -2.774726450443267822e-01 4.623277112841606140e-02 -5.826642736792564392e-02 9.234173223376274109e-03 -3.996162116527557373e-01 2.270314283668994904e-02 -1.832445561885833740e-01 -1.866469383239746094e-01 -1.692681759595870972e-01 -6.874332576990127563e-02 8.624738454818725586e-02 8.389292284846305847e-03 -1.690763607621192932e-02 -9.975157678127288818e-02 4.700589925050735474e-02 -3.620784282684326172e-01 -2.185316681861877441e-01 -3.069591224193572998e-01 -6.035082042217254639e-02 -1.579020768404006958e-01 1.936257779598236084e-01 -2.450387626886367798e-01 -2.206327468156814575e-01
9.666360914707183838e-02 2.479397654533386230e-01 2.350195497274398804e-01 6.297670770436525345e-03 1.639855057001113892e-01 -1.113684102892875671e-01 -1.786111146211624146e-01 -2.497957646846771240e-01 -1.383068263530731201e-01 -1.792019754648208618e-01 -7.990620285272598267e-02 -1.927806995809078217e-02 1.784364432096481323e-01 -1.422567367553710938e-01 -7.464431971311569214e-02 1.207991838455200195e-01 1.590438187122344971e-01 -1.752220243215560913e-01 -1.658757776021957397e-01 -1.555177718400955200e-01 8.072028309106826782e-02 -8.617447689175605774e-03 -3.784078061580657959e-01 -2.113934308290481567e-01 -2.930197119712829590e-01 2.915764972567558289e-02 -3.721778690814971924e-01 -1.140740513801574707e-01 3.965032473206520081e-02 1.686544716358184814e-01 8.748202770948410034e-02 -1.788776665925979614e-01
1.713659167289733887e-01 -1.561356484889984131e-01 -9.678306989371776581e-03 1.403811872005462646e-01 9.662614017724990845e-02 -2.265141755342483521e-01 -1.399351656436920166e-01 1.070418953895568848e-01 2.510561645030975342e-01 -3.572945594787597656e-01 -1.042057499289512634e-01 -5.347000434994697571e-02 9.891712665557861328e-02 1.345854252576828003e-01 2.937632799148559570e-01 -1.397101879119873047e-01 -9.405303746461868286e-03 -3.631858825683593750e-01 6.607373245060443878e-03 1.601311564445495605e-01 3.157939761877059937e-02 2.495599836111068726e-01 -1.711521744728088379e-01 1.301727071404457092e-02 -3.339687287807464600e-01 7.898688316345214844e-02 -1.367024928331375122e-01 1.826844811439514160e-01 -2.743815071880817413e-02 -1.922991722822189331e-01 -1.454367786645889282e-01 -1.323353797197341919e-01
1.234342902898788452e-01 1.617948710918426514e-01 1.197379380464553833e-01 6.383503228425979614e-02 3.157511055469512939e-01 -4.761129245162010193e-02 -6.944148987531661987e-02 1.187225878238677979e-01 -2.098850905895233154e-01 -2.591114342212677002e-01 -4.516268894076347351e-02 -2.344505488872528076e-02 -1.306354552507400513e-01 -1.711758822202682495e-01 -2.748183310031890869e-01 -1.426616460084915161e-01 -1.609271951019763947e-02 -2.907256186008453369e-01 -2.244463004171848297e-02 -7.826093584299087524e-03 9.901107102632522583e-02 -1.028813943266868591e-01 -3.638924658298492432e-01 2.066996246576309204e-01 -1.683630347251892090e-01 -2.512593865394592285e-01 -4.247373044490814209e-01 2.092220447957515717e-02 2.209439314901828766e-02 -7.757360581308603287e-03 -6.311017274856567383e-02 7.445568591356277466e-02
1.419473737478256226e-01 1.397640556097030640e-01 1.442290842533111572e-02 9.192084521055221558e-02 2.770068049430847168e-01 -4.353974163532257080e-01 -6.974507123231887817e-02 3.853051066398620605e-01 8.566321432590484619e-02 -2.630861699581146240e-01 -3.790597617626190186e-02 3.247035667300224304e-02 7.759189605712890625e-02 -1.245876774191856384e-01 3.516376316547393799e-01 1.297133117914199829e-01 6.878180056810379028e-02 -1.888202130794525146e-01 -1.633490785025060177e-03 -2.482029795646667480e-02 -1.599012166261672974e-01 3.130149468779563904e-02 -1.845917701721191406e-01 -1.450311690568923950e-01 -2.157052308320999146e-01 -6.830431520938873291e-02 -1.332132667303085327e-01 2.782800048589706421e-02 1.324218362569808960e-01 -9.213874489068984985e-02 -1.541598290205001831e-01 -2.209222465753555298e-01
2.051697671413421631e-02 5.297826975584030151e-02 -2.054667174816131592e-01 1.532593220472335815e-01 3.935041725635528564e-01 8.641995489597320557e-02 -3.227127790451049805e-01 4.920250922441482544e-02 -2.431392110884189606e-02 7.890230976045131683e-03 -5.324209481477737427e-02 1.122758723795413971e-02 1.954441815614700317e-01 1.726308614015579224e-01 -5.491274967789649963e-02 2.564457245171070099e-02 -1.221933066844940186e-01 -2.657313048839569092e-01 -6.615262478590011597e-02 1.622314304113388062e-01 -3.909328952431678772e-02 1.198444887995719910e-01 -2.872453927993774414e-01 -6.456657499074935913e-02 -4.455511271953582764e-01 -1.696230322122573853e-01 6.019624695181846619e-02 -5.681740865111351013e-02 1.403159648180007935e-01 1.160685941576957703e-01 -1.945787966251373291e-01 -2.508618533611297607e-01
2.208386957645416260e-01 -1.814514845609664917e-01 -1.097659952938556671e-02 9.029158204793930054e-02 7.384616136550903320e-02 -8.690641075372695923e-02 -4.671231657266616821e-02 -9.765353798866271973e-02 -1.151356846094131470e-01 -1.550841890275478363e-02 9.644933743402361870e-04 5.774496123194694519e-02 2.910399734973907471e-01 5.547251552343368530e-02 2.227483093738555908e-01 1.190775483846664429e-01 4.755861461162567139e-01 -4.105208441615104675e-02 -2.278240472078323364e-01 -5.668393895030021667e-02 3.046913072466850281e-02 -1.946379244327545166e-01 -3.760975301265716553e-01 1.526573747396469116e-01 -3.073796033859252930e-01 -3.604951873421669006e-02 -1.851235628128051758e-01 9.846787899732589722e-03 -5.169272050261497498e-02 -1.147463992238044739e-01 -2.878770232200622559e-01 -3.855629637837409973e-02
1.703508347272872925e-01 8.172610402107238770e-02 -5.697736889123916626e-02 -1.221468672156333923e-01 1.455806940793991089e-02 -1.661812663078308105e-01 -2.305552661418914795e-01 -2.946702837944030762e-01 5.281999707221984863e-02 -2.773106694221496582e-01 -1.520666200667619705e-02 4.625328779220581055e-01 -7.582515478134155273e-02 -3.961856067180633545e-01 6.219138391315937042e-03 1.340593546628952026e-01 -7.504941523075103760e-02 -9.410870075225830078e-02 1.469223015010356903e-02 6.152853369712829590e-02 -1.663542985916137695e-01 3.233165740966796875e-01 -5.736687686294317245e-03 1.611790508031845093e-01 -1.581802964210510254e-01 9.338677674531936646e-02 -2.308018058538436890e-01 8.956935256719589233e-02 1.341844052076339722e-01 -7.595149427652359009e-02 -8.530847728252410889e-02 3.071083128452301025e-02
2.539083957672119141e-01 -2.788535356521606445e-01 -2.204138338565826416e-01 7.830271124839782715e-02 4.592075012624263763e-03 1.146951243281364441e-01 -3.634207695722579956e-02 -2.406038343906402588e-01 -6.446111202239990234e-02 -3.930836319923400879e-01 -8.503822982311248779e-02 5.725214257836341858e-02 -7.114743441343307495e-02 -4.550927579402923584e-01 -1.094124913215637207e-01 -3.376261517405509949e-02 8.475288748741149902e-02 5.787045508623123169e-02 7.545169442892074585e-02 2.762607932090759277e-01 -1.233587414026260376e-01 -1.854705624282360077e-02 -1.132857892662286758e-02 -1.463687419891357422e-01 -2.096010595560073853e-01 -7.872370630502700806e-02 -3.238899111747741699e-01 3.399730846285820007e-02 5.952932685613632202e-02 -6.768619269132614136e-02 -1.697009056806564331e-01 -1.159153282642364502e-01
1.638269275426864624e-01 1.567375361919403076e-01 -6.128714606165885925e-02 -3.832595795392990112e-02 4.874354228377342224e-02 1.183980256319046021e-01 -5.933711528778076172e-01 1.786523759365081787e-01 1.480073928833007812e-01 -1.697971373796463013e-01 -1.677736192941665649e-01 2.062504738569259644e-01 1.298433840274810791e-01 -1.040369197726249695e-01 -1.995953731238842010e-02 1.205633878707885742e-01 9.749499149620532990e-03 -1.572388708591461182e-01 -1.130563765764236450e-01 1.913599073886871338e-01 8.763618022203445435e-02 1.321936845779418945e-01 -1.392334997653961182e-01 -1.414076611399650574e-02 -1.063592508435249329e-01 -1.672141104936599731e-01 -2.220591455698013306e-01 -2.279821187257766724e-01 2.644478678703308105e-01 5.626554042100906372e-02 -1.763218492269515991e-01 1.233696043491363525e-01
-2.060508131980895996e-01 -6.150513887405395508e-02 -3.230209946632385254e-01 1.659526973962783813e-01 6.709098815917968750e-02 -5.579196289181709290e-02 -9.578786045312881470e-02 3.443141654133796692e-02 -3.184775412082672119e-01 -1.571974605321884155e-01 -3.039336763322353363e-02 1.900682002305984497e-01 9.484142810106277466e-02 -3.037506043910980225e-01 1.147172898054122925e-01 9.956467151641845703e-02 2.716743946075439453e-01 1.341908872127532959e-01 -1.095005720853805542e-01 -8.465374261140823364e-02 -3.666861355304718018e-02 2.621672153472900391e-01 -3.528290688991546631e-01 1.693111658096313477e-01 -2.128455042839050293e-01 -4.905636608600616455e-02 -7.041557133197784424e-02 2.141692936420440674e-01 6.322834640741348267e-02 -1.163574308156967163e-01 -2.526016831398010254e-01 -4.794463515281677246e-02
2.186484634876251221e-01 -9.394800662994384766e-02 -2.761301770806312561e-02 2.755225598812103271e-01 -3.705786913633346558e-02 -1.086905896663665771e-01 -2.145178765058517456e-01 2.240605801343917847e-01 -1.226236224174499512e-01 5.796638317406177521e-03 6.826793402433395386e-02 1.387667506933212280e-01 2.470100075006484985e-01 -1.850012391805648804e-01 -1.459467262029647827e-01 -3.795045986771583557e-02 -1.338457316160202026e-01 -8.502944558858871460e-02 -3.396587669849395752e-01 3.081436753273010254e-01 2.588872611522674561e-01 9.860468655824661255e-02 -2.747725844383239746e-01 2.220923006534576416e-01 -2.412282675504684448e-01 4.790411889553070068e-02 -1.659105271100997925e-01 1.671649664640426636e-01 1.941773891448974609e-01 -5.350925400853157043e-02 7.570762932300567627e-02 3.200911357998847961e-02
5.306098237633705139e-02 -4.577758163213729858e-02 -1.521646976470947266e-01 3.438995778560638428e-01 8.455868810415267944e-02 -1.058836430311203003e-01 -2.806221544742584229e-01 8.873046189546585083e-02 1.420360207557678223e-01 -2.533074319362640381e-01 2.890895009040832520e-01 3.213049471378326416e-02 -1.310220267623662949e-02 5.051894858479499817e-02 1.069124490022659302e-01 8.103052526712417603e-02 2.936854362487792969e-01 -8.967522880993783474e-04 -3.078733086585998535e-01 2.042324095964431763e-01 1.786489784717559814e-01 2.246735692024230957e-01 -2.586069703102111816e-01 -5.532333254814147949e-02 3.525613993406295776e-02 -1.364531964063644409e-01 -1.903614699840545654e-01 1.492436379194259644e-01 2.692705690860748291e-01 -6.840192526578903198e-02 -7.954322546720504761e-02 -1.485040336847305298e-01
2.902252227067947388e-02 1.685730069875717163e-01 -3.677648007869720459e-01 1.395592000335454941e-02 4.250877350568771362e-02 1.018002703785896301e-01 -4.439088702201843262e-02 6.533312052488327026e-02 -1.048660874366760254e-01 -3.088107705116271973e-01 -1.366172730922698975e-02 1.357827186584472656e-01 1.058304309844970703e-02 -2.668194174766540527e-01 1.253381222486495972e-01 -1.081342548131942749e-01 -1.695821136236190796e-01 -7.640125602483749390e-02 -3.116745948791503906e-01 6.201697885990142822e-02 1.298195570707321167e-01 2.853485643863677979e-01 -2.288929522037506104e-01 3.227452039718627930e-01 -2.179421335458755493e-01 -2.512760758399963379e-01 -1.209658682346343994e-01 2.197891473770141602e-01 4.187122732400894165e-02 -7.897136360406875610e-02 -1.443251669406890869e-01 -1.949972473084926605e-02
1.172465831041336060e-01 7.161013036966323853e-02 2.225674688816070557e-01 5.150576308369636536e-02 1.615822613239288330e-01 -1.897729039192199707e-01 1.398167386651039124e-02 1.002605706453323364e-01 -1.161511167883872986e-01 -4.229889810085296631e-01 -1.936942785978317261e-01 -3.328902423381805420e-01 3.381633432582020760e-03 -2.147084623575210571e-01 2.465888857841491699e-01 -8.187481760978698730e-02 2.170381397008895874e-01 -3.066147267818450928e-01 3.228582069277763367e-02 1.144585087895393372e-01 -2.082997411489486694e-01 1.229333877563476562e-01 -5.138944834470748901e-02 3.029871545732021332e-02 -3.725840449333190918e-01 -1.440870016813278198e-02 -1.477351132780313492e-02 1.189283505082130432e-01 -6.140894838608801365e-04 -1.694962084293365479e-01 4.995813965797424316e-02 -1.629663258790969849e-02
2.806528508663177490e-01 -7.202097028493881226e-02 2.891269624233245850e-01 -6.156886741518974304e-02 -7.949630171060562134e-02 7.503773272037506104e-02 -2.336722165346145630e-01 -1.212207227945327759e-01 -1.405726075172424316e-01 -2.968975007534027100e-01 -1.676359027624130249e-01 -1.975658088922500610e-01 6.127161905169487000e-02 -2.516562044620513916e-01 -2.960252761840820312e-01 7.342758774757385254e-02 -3.363897791132330894e-03 6.499511748552322388e-02 8.970567584037780762e-02 7.810012996196746826e-02 1.526504196226596832e-02 -1.060084775090217590e-01 -1.974878162145614624e-01 1.285486854612827301e-02 -4.894228577613830566e-01 -1.527288258075714111e-01 -7.880748808383941650e-02 1.222560629248619080e-01 -1.481997817754745483e-01 -3.882928565144538879e-02 -1.619445681571960449e-01 -9.761746972799301147e-02
3.251547515392303467e-01 -3.692614287137985229e-02 -1.424586214125156403e-02 8.635590970516204834e-02 1.353523284196853638e-01 2.247901111841201782e-01 -1.747105568647384644e-01 -1.118512451648712158e-01 4.681221023201942444e-02 -3.750140070915222168e-01 9.732254594564437866e-02 -6.896944250911474228e-03 6.543581932783126831e-02 -1.897616386413574219e-01 -1.868472099304199219e-01 -6.354199349880218506e-02 4.178771004080772400e-02 -1.890816986560821533e-01 8.591468632221221924e-02 9.767229110002517700e-02 2.048659324645996094e-01 -2.939176857471466064e-01 -4.986202716827392578e-02 -9.818878024816513062e-02 -2.674006521701812744e-01 -2.162995338439941406e-01 -3.889621496200561523e-01 9.736816585063934326e-02 -7.151471078395843506e-02 -1.448378246277570724e-02 -2.482015788555145264e-01 -2.975199744105339050e-02
7.605464197695255280e-03 1.236110478639602661e-01 -1.217934191226959229e-01 9.093065559864044189e-02 2.178208678960800171e-01 8.624891191720962524e-02 -1.910404562950134277e-01 -1.044263690710067749e-01 -1.767242997884750366e-01 -1.437870711088180542e-01 2.329815477132797241e-01 1.930947005748748779e-01 4.314526915550231934e-01 -3.464329242706298828e-01 4.620552435517311096e-02 -1.156576350331306458e-01 2.308242917060852051e-01 -7.421395182609558105e-02 3.675922006368637085e-02 7.838615030050277710e-02 -5.654567480087280273e-02 -3.951752185821533203e-02 -3.205562531948089600e-01 -1.926689147949218750e-01 5.768707022070884705e-03 -5.062421038746833801e-02 -6.360127776861190796e-02 -5.982483550906181335e-02 2.925946712493896484e-01 -2.335233688354492188e-01 -1.036805734038352966e-01 -1.486224383115768433e-01
3.593200817704200745e-02 6.387114990502595901e-03 1.752046197652816772e-01 6.745707988739013672e-02 -6.984016392379999161e-03 3.218939155340194702e-02 -2.207578718662261963e-01 -1.613648533821105957e-01 -1.920086294412612915e-01 -2.442311942577362061e-01 -2.506646513938903809e-02 1.507502496242523193e-01 -1.001318730413913727e-02 -8.621072769165039062e-02 -2.032461017370223999e-01 1.906649321317672729e-01 3.016614168882369995e-02 -2.347740381956100464e-01 -1.368021070957183838e-01 5.645533278584480286e-02 1.561043318361043930e-02 -3.048074543476104736e-01 -1.574855595827102661e-01 -1.495257318019866943e-01 -4.308601021766662598e-01 -2.468052655458450317e-01 -3.175985217094421387e-01 -4.883045703172683716e-02 3.472154587507247925e-02 2.144596725702285767e-01 -1.005938574671745300e-01 -2.390244454145431519e-01
5.479187145829200745e-02 1.379165053367614746e-01 1.727821230888366699e-01 -9.150137752294540405e-02 2.061096429824829102e-01 1.622581738047301769e-03 -1.458773910999298096e-01 -8.856568485498428345e-02 5.608973093330860138e-03 -2.967369556427001953e-01 -1.514787226915359497e-01 3.147515282034873962e-02 3.433365747332572937e-02 -7.381927222013473511e-02 1.595858335494995117e-01 3.339041471481323242e-01 -2.537578903138637543e-02 -3.726552724838256836e-01 -9.799490869045257568e-02 -1.280060783028602600e-02 9.068050235509872437e-02 1.481778025627136230e-01 -4.724660515785217285e-01 -9.495784342288970947e-02 -1.734022796154022217e-01 3.349940478801727295e-02 -1.456844955682754517e-01 3.339925315231084824e-03 1.264617443084716797e-01 -3.326964676380157471e-01 8.395933359861373901e-02 -1.211465820670127869e-01
3.905760589987039566e-03 2.686621546745300293e-01 2.657674252986907959e-01 3.569017946720123291e-01 2.916222624480724335e-02 -1.083450540900230408e-01 -2.279897779226303101e-01 2.248224169015884399e-01 -7.363070733845233917e-03 -2.675570249557495117e-01 -4.112099483609199524e-02 6.057117879390716553e-02 8.554563671350479126e-02 -3.223388791084289551e-01 5.220913514494895935e-02 1.577626168727874756e-01 3.661927767097949982e-04 -1.087042316794395447e-01 -1.794511973857879639e-01 1.162021085619926453e-01 1.100699454545974731e-01 1.187973320484161377e-01 5.670308694243431091e-02 -4.548843018710613251e-03 1.231469884514808655e-01 -1.923754215240478516e-01 -2.926195561885833740e-01 -5.836191400885581970e-02 2.110749930143356323e-01 -2.075204402208328247e-01 -2.857303619384765625e-01 3.732110187411308289e-02
2.608118355274200439e-01 2.029592692852020264e-01 -2.178298681974411011e-01 1.162045449018478394e-02 1.090482342988252640e-02 1.265846192836761475e-01 -5.673087835311889648e-01 9.775038063526153564e-02 1.148802414536476135e-01 -2.337826937437057495e-01 -1.600062698125839233e-01 9.686266630887985229e-02 2.533856630325317383e-01 -1.981956213712692261e-01 -1.502273380756378174e-01 1.445042490959167480e-01 7.869656197726726532e-03 -1.181681752204895020e-01 -1.168084591627120972e-01 1.297486573457717896e-01 8.079872280359268188e-02 1.218786537647247314e-01 -2.058578431606292725e-01 9.771486371755599976e-02 -2.968333661556243896e-02 2.955195307731628418e-02 -7.248196005821228027e-02 -1.601963639259338379e-01 1.843951940536499023e-01 3.865557536482810974e-02 -1.605222821235656738e-01 1.847813576459884644e-01
-1.146250870078802109e-02 1.916513890027999878e-01 -1.303063821978867054e-03 4.277005791664123535e-01 2.704889774322509766e-01 3.411078453063964844e-02 -1.084014177322387695e-01 1.058224141597747803e-01 4.788422957062721252e-02 -1.235935762524604797e-01 -5.336674675345420837e-02 2.020874470472335815e-01 1.352415978908538818e-01 -3.694074451923370361e-01 3.413214385509490967e-01 9.385750442743301392e-02 7.162205129861831665e-02 3.547393903136253357e-02 -1.028221920132637024e-01 2.196591347455978394e-02 -1.084577217698097229e-01 -6.125602498650550842e-02 -2.190796583890914917e-01 2.378413826227188110e-01 -1.851809620857238770e-01 8.273979276418685913e-02 -9.834066778421401978e-02 1.705630868673324585e-01 3.247584998607635498e-01 -9.695892035961151123e-02 2.514938265085220337e-02 -9.321730583906173706e-02
-1.907096505165100098e-01 -5.078851059079170227e-02 -1.896584928035736084e-01 2.124450355768203735e-01 6.994409859180450439e-02 -2.269254624843597412e-02 -7.700901478528976440e-02 1.199124082922935486e-01 -4.570993036031723022e-02 -5.534628778696060181e-02 6.614612042903900146e-02 3.420492708683013916e-01 3.495332300662994385e-01 -2.799142003059387207e-01 1.037574373185634613e-02 3.708789050579071045e-01 1.294450908899307251e-01 -1.161200255155563354e-01 1.894145458936691284e-01 1.567770093679428101e-01 -4.944006353616714478e-02 8.427672833204269409e-02 -3.333076238632202148e-01 4.462921619415283203e-02 -2.577143609523773193e-01 1.719214953482151031e-02 -1.869210749864578247e-01 1.800072640180587769e-01 1.489067226648330688e-01 -7.847047597169876099e-02 -1.069959476590156555e-01 -4.855808615684509277e-02
1.013049110770225525e-01 1.642828583717346191e-01 1.720622926950454712e-01 4.268653690814971924e-02 1.916121691465377808e-01 9.319090098142623901e-02 -8.980584144592285156e-02 -3.436711803078651428e-02 1.821604371070861816e-02 -3.281249105930328369e-01 1.711073368787765503e-01 -1.264467388391494751e-01 -3.018039166927337646e-01 -2.925521433353424072e-01 -1.207439601421356201e-01 1.741556376218795776e-01 1.070784553885459900e-01 -2.411834597587585449e-01 7.938586920499801636e-02 -8.232404477894306183e-03 3.678145706653594971e-01 2.104505337774753571e-02 -2.724175453186035156e-01 1.837670058012008667e-02 -3.532562255859375000e-01 -2.932877466082572937e-02 -9.832924604415893555e-02 1.662356108427047729e-01 -3.401257563382387161e-03 5.818948149681091309e-02 -1.516476720571517944e-01 -1.618537306785583496e-01
-6.253203004598617554e-02 7.197204977273941040e-02 -1.101733073592185974e-01 1.514019817113876343e-01 2.234380096197128296e-01 2.883319929242134094e-02 -2.098788022994995117e-01 -2.352952361106872559e-01 -9.044700115919113159e-02 -3.569206222891807556e-02 -4.306758567690849304e-02 3.422718942165374756e-01 -1.149961873888969421e-01 2.121314406394958496e-03 -6.466857343912124634e-02 1.166812144219875336e-02 -1.148289367556571960e-01 -2.914389669895172119e-01 -8.846542984247207642e-02 2.069778889417648315e-01 1.404505074024200439e-01 -7.511580362915992737e-03 -3.302882313728332520e-01 -2.345436625182628632e-02 -3.730651438236236572e-01 -2.158600538969039917e-01 -1.646129935979843140e-01 3.397885859012603760e-01 6.632205098867416382e-02 1.571027189493179321e-01 -5.835582315921783447e-02 -1.437018066644668579e-01
2.680772542953491211e-01 -2.778556942939758301e-01 -1.650801748037338257e-01 -2.299579093232750893e-03 -1.250851452350616455e-01 1.624339222908020020e-01 -1.293788999319076538e-01 6.307395547628402710e-02 -2.529871761798858643e-01 -3.307708203792572021e-01 -1.045586392283439636e-01 9.044422209262847900e-02 3.189297392964363098e-02 -3.286163806915283203e-01 5.083790048956871033e-02 -1.479462683200836182e-01 2.250264585018157959e-01 -9.012190997600555420e-02 2.699543908238410950e-02 3.805537521839141846e-01 3.188797459006309509e-02 -2.325288802385330200e-01 -1.607495546340942383e-01 -1.780764907598495483e-01 -1.480091810226440430e-01 -2.136238068342208862e-01 -1.961317509412765503e-01 9.143334627151489258e-02 2.323283255100250244e-02 -3.914071992039680481e-02 -3.915553167462348938e-02 -1.114270417019724846e-03
2.611419558525085449e-01 -1.339838355779647827e-01 5.780991539359092712e-02 2.688268385827541351e-02 3.115397691726684570e-01 9.231100790202617645e-03 -2.722833752632141113e-01 -2.423997409641742706e-02 -1.705029755830764771e-01 -1.762215346097946167e-01 6.698901206254959106e-02 1.251686215400695801e-01 6.318510323762893677e-02 -2.611088752746582031e-01 3.522795736789703369e-01 -8.545109629631042480e-02 5.184327811002731323e-02 1.705725193023681641e-01 1.970453113317489624e-01 6.061458587646484375e-02 1.216743141412734985e-01 -2.850636653602123260e-02 -2.544883787631988525e-01 5.316429957747459412e-02 -2.452566474676132202e-01 -7.820007205009460449e-02 -7.689707726240158081e-02 -3.616197407245635986e-01 2.903539538383483887e-01 2.208401449024677277e-03 -9.435801208019256592e-02 2.034706436097621918e-02
-9.549922496080398560e-02 -2.382676452398300171e-01 1.398076564073562622e-01 6.280440092086791992e-02 8.852344006299972534e-02 2.785732410848140717e-02 -3.466938138008117676e-01 3.408251106739044189e-01 -2.707491219043731689e-01 -3.096975013613700867e-02 -8.830291777849197388e-02 -1.173506528139114380e-01 1.851212792098522186e-02 -2.535644173622131348e-01 1.190081238746643066e-01 1.385146230459213257e-01 1.029156967997550964e-01 -5.009986087679862976e-02 -4.338420554995536804e-02 1.103530302643775940e-01 2.928993403911590576e-01 1.879779100418090820e-01 -2.368158549070358276e-01 -1.644081249833106995e-02 -1.541659235954284668e-01 -1.997814625501632690e-01 -9.110426902770996094e-02 -1.127824336290359497e-01 2.535966336727142334e-01 -1.937455832958221436e-01 -2.573655545711517334e-01 1.200125962495803833e-01
-1.031968370079994202e-02 2.551734820008277893e-02 5.126503482460975647e-02 -3.046539425849914551e-02 3.686558082699775696e-02 6.359359622001647949e-02 -2.452211380004882812e-01 1.557370573282241821e-01 -2.045363746583461761e-02 -2.570397555828094482e-01 -4.646767675876617432e-01 -5.868082866072654724e-02 1.537127345800399780e-01 -8.631439507007598877e-02 1.128798723220825195e-01 5.501087754964828491e-02 1.343762725591659546e-01 -3.314347565174102783e-01 5.643606185913085938e-02 5.904407054185867310e-02 2.000908553600311279e-01 4.068957865238189697e-01 -1.182726100087165833e-01 -6.443426758050918579e-02 -1.006589233875274658e-01 -7.221556454896926880e-02 -3.442422747611999512e-01 8.613438159227371216e-02 1.067113429307937622e-01 1.095059812068939209e-01 -2.240612357854843140e-01 4.948240704834461212e-03
1.026745289564132690e-01 -1.741221398115158081e-01 -4.280580952763557434e-02 -1.351467669010162354e-01 1.259834915399551392e-01 -4.285699725151062012e-01 -2.768969833850860596e-01 2.404440641403198242e-01 7.907608151435852051e-02 -4.105379879474639893e-01 1.938280276954174042e-02 -1.206538304686546326e-01 -6.494963169097900391e-02 -2.474800199270248413e-01 2.834240496158599854e-01 1.429510563611984253e-01 9.351630508899688721e-02 -1.357713043689727783e-01 6.894814223051071167e-02 -2.790180779993534088e-02 -6.042967364192008972e-02 -7.980336248874664307e-02 -8.945922553539276123e-02 -2.316501736640930176e-02 -1.702739745378494263e-01 -7.060752063989639282e-02 8.213315159082412720e-03 6.113251671195030212e-02 2.922552824020385742e-01 -1.130891148932278156e-03 -2.415923625230789185e-01 -1.273602247238159180e-01
1.496200561523437500e-01 -9.586379677057266235e-02 -9.847337752580642700e-02 1.825160682201385498e-01 5.013687536120414734e-02 3.293455764651298523e-02 1.255612969398498535e-01 -3.362605273723602295e-01 2.074842527508735657e-02 3.792796656489372253e-02 -1.988119632005691528e-02 5.125529319047927856e-02 3.511348664760589600e-01 -1.964372396469116211e-01 2.464423179626464844e-01 -5.473520606756210327e-02 2.960443794727325439e-01 -7.227696478366851807e-02 -4.913331940770149231e-02 1.550735384225845337e-01 -1.658535450696945190e-01 8.374253660440444946e-02 -2.796407341957092285e-01 1.464211568236351013e-02 -4.288188517093658447e-01 1.375136673450469971e-01 -2.157755345106124878e-01 1.352860778570175171e-01 8.319275081157684326e-02 1.925106905400753021e-02 -2.350847721099853516e-01 -2.602740714792162180e-04
1.635666191577911377e-02 4.748395644128322601e-03 -3.092226684093475342e-01 -9.704099595546722412e-02 9.165715426206588745e-02 -2.571884691715240479e-01 -1.366849690675735474e-01 8.278059214353561401e-02 -1.816017329692840576e-01 -2.614206671714782715e-01 -9.988594800233840942e-02 1.705677211284637451e-01 2.795118391513824463e-01 -1.946119368076324463e-01 1.938752830028533936e-01 -6.039772182703018188e-02 -1.392915546894073486e-01 1.316904872655868530e-01 -3.924242258071899414e-01 9.441945701837539673e-02 1.545205861330032349e-01 1.545211672782897949e-01 -1.100863665342330933e-01 1.991782635450363159e-01 -2.844370901584625244e-01 -1.353123933076858521e-01 -1.845439672470092773e-01 1.640913486480712891e-01 1.694444715976715088e-01 7.076895982027053833e-02 4.414157941937446594e-02 -4.358959943056106567e-02
8.925402164459228516e-02 -5.893212743103504181e-03 -2.434534728527069092e-01 2.316998131573200226e-02 6.933058053255081177e-02 -7.721812278032302856e-02 -1.515133380889892578e-01 1.784327626228332520e-01 -1.052056029438972473e-01 -2.187708169221878052e-01 5.536999553442001343e-02 2.231514453887939453e-01 1.417920142412185669e-01 -2.781992256641387939e-01 5.263457819819450378e-02 -1.217244267463684082e-01 -1.237305253744125366e-01 -6.987072061747312546e-03 -3.095496296882629395e-01 1.884305477142333984e-02 1.228855028748512268e-01 3.507524728775024414e-01 -1.447686553001403809e-01 2.849643230438232422e-01 -3.495035171508789062e-01 -3.060112297534942627e-01 -5.551303550601005554e-02 1.907211244106292725e-01 -1.007422357797622681e-01 3.564745187759399414e-02 -1.435015499591827393e-01 2.571141906082630157e-02
-1.301887929439544678e-01 3.037325441837310791e-01 -1.274780631065368652e-01 1.253493577241897583e-01 1.190192028880119324e-01 -1.435741335153579712e-01 -2.520022690296173096e-01 3.535579144954681396e-02 2.424950711429119110e-02 -7.553410530090332031e-02 -1.874038428068161011e-01 7.764107733964920044e-02 1.562000811100006104e-01 -6.323184072971343994e-02 3.282367289066314697e-01 3.140510618686676025e-01 2.138990759849548340e-01 -5.514316633343696594e-02 -7.895736396312713623e-02 1.767886579036712646e-01 -2.340036183595657349e-01 2.090086042881011963e-01 -3.692117333412170410e-01 4.307454079389572144e-02 -7.401802390813827515e-02 -1.112947538495063782e-01 -2.523946464061737061e-01 -1.453206390142440796e-01 1.616667807102203369e-01 -3.186533600091934204e-02 -9.460456669330596924e-02 -1.241331323981285095e-01
-1.072101444005966187e-01 2.807436883449554443e-02 7.230713218450546265e-02 5.043823644518852234e-02 3.800818920135498047e-01 1.369075290858745575e-02 -2.808464169502258301e-01 1.839272230863571167e-01 -1.534077972173690796e-01 -4.153925776481628418e-01 -3.685879334807395935e-02 -7.567900419235229492e-02 -2.799581736326217651e-02 1.867724955081939697e-02 -1.361408829689025879e-01 -1.931488811969757080e-01 2.579675801098346710e-02 -1.096622943878173828e-01 -8.618977665901184082e-02 -4.939163848757743835e-02 2.143159955739974976e-01 -2.040536999702453613e-01 -2.077217698097229004e-01 1.896119564771652222e-01 -2.531074881553649902e-01 -1.020312383770942688e-01 -4.040777981281280518e-01 1.138534545898437500e-01 5.895988270640373230e-02 -1.217639744281768799e-01 1.027157157659530640e-02 6.398671865463256836e-02
-3.457303717732429504e-02 3.725836426019668579e-02 3.039431385695934296e-02 1.381528824567794800e-01 -3.860993310809135437e-02 -1.718346774578094482e-01 -7.890257239341735840e-02 1.106461044400930405e-02 -2.083777338266372681e-01 -2.595715597271919250e-02 5.386649072170257568e-02 1.330183893442153931e-01 -3.502553328871726990e-02 -2.920543849468231201e-01 -1.197720170021057129e-01 2.815834283828735352e-01 -1.814862340688705444e-01 -5.954530462622642517e-02 -3.616511449217796326e-02 -6.682839989662170410e-02 -2.666466832160949707e-01 -2.676815092563629150e-01 -3.112514019012451172e-01 1.212054118514060974e-01 -4.162458777427673340e-01 2.336959168314933777e-02 -2.175903320312500000e-01 -7.332647591829299927e-02 1.746495813131332397e-01 2.422534227371215820e-01 -2.022227346897125244e-01 -2.049432545900344849e-01
1.867385953664779663e-01 -8.239161968231201172e-02 1.091398596763610840e-01 -8.271868526935577393e-02 -7.599070668220520020e-02 -2.224010825157165527e-01 -3.381382524967193604e-01 3.116804659366607666e-01 -1.757489293813705444e-01 -2.100923955440521240e-01 8.113979548215866089e-02 7.447201013565063477e-02 -1.180024221539497375e-01 -1.714292764663696289e-01 2.490829378366470337e-01 1.108650118112564087e-02 -1.820684075355529785e-01 -3.339472040534019470e-02 1.519027203321456909e-01 -6.598719395697116852e-03 1.944217532873153687e-01 -1.959140598773956299e-02 -2.099814414978027344e-01 -1.534240394830703735e-01 -2.620059847831726074e-01 -1.907981038093566895e-01 -1.726711690425872803e-01 3.979266807436943054e-02 3.481931388378143311e-01 -1.599767208099365234e-01 -8.658762276172637939e-02 -1.620437949895858765e-01
-1.218846216797828674e-01 -4.651159048080444336e-02 1.712322980165481567e-01 -1.269799470901489258e-01 2.395143955945968628e-01 1.684439182281494141e-01 -1.902934461832046509e-01 -1.817313432693481445e-01 -1.751624792814254761e-01 -6.294000744819641113e-01 2.357878535985946655e-02 1.706117987632751465e-01 1.862674057483673096e-01 -2.725534141063690186e-01 8.306408673524856567e-02 7.565649598836898804e-02 1.990818418562412262e-02 -8.588431030511856079e-02 -7.419060170650482178e-02 -1.512342542409896851e-01 1.240085810422897339e-02 9.875915199518203735e-02 -1.557199656963348389e-01 1.183927804231643677e-01 -1.581895053386688232e-01 -8.980453759431838989e-02 -1.014804318547248840e-01 -7.789821177721023560e-02 -6.458862125873565674e-02 -7.505653053522109985e-02 -2.401898503303527832e-01 5.648167431354522705e-02
3.320768103003501892e-02 1.028984561562538147e-01 -2.510266005992889404e-01 1.036722585558891296e-01 5.674313306808471680e-01 -2.179569154977798462e-01 -2.086480706930160522e-02 1.925230026245117188e-01 -6.867667660117149353e-03 -2.009110003709793091e-01 4.732089489698410034e-02 4.947080835700035095e-02 9.215469658374786377e-02 -1.622945964336395264e-01 4.407041519880294800e-02 1.355944573879241943e-02 -7.285714149475097656e-02 3.544411435723304749e-02 -3.146751597523689270e-02 -8.739461004734039307e-02 -3.289481997489929199e-02 2.241265922784805298e-01 -2.092134207487106323e-01 4.924798756837844849e-02 -3.296631574630737305e-01 -9.882420301437377930e-02 -1.215827018022537231e-01 1.241014599800109863e-01 2.649216949939727783e-01 2.537327446043491364e-02 -2.916530966758728027e-01 -9.102986007928848267e-02
6.218404695391654968e-02 2.980799376964569092e-01 1.846354007720947266e-01 -8.458259701728820801e-02 2.052911818027496338e-01 -8.776165544986724854e-02 -7.195457816123962402e-02 -1.520988941192626953e-01 -1.340405642986297607e-01 -2.402018308639526367e-01 1.187116205692291260e-01 1.519290804862976074e-01 -9.773671627044677734e-03 -1.074421629309654236e-01 -2.006921619176864624e-01 -1.857970356941223145e-01 1.113636791706085205e-01 -1.078124195337295532e-01 -1.032515838742256165e-01 -3.543688356876373291e-02 2.058389037847518921e-01 8.162142336368560791e-02 -4.134894609451293945e-01 4.671319853514432907e-03 -2.960262596607208252e-01 -2.146227844059467316e-02 -2.745709121227264404e-01 3.779100999236106873e-02 7.845193147659301758e-02 1.444847881793975830e-01 1.470576692372560501e-02 -3.748034536838531494e-01
1.180343795567750931e-02 9.064050018787384033e-02 -3.984789922833442688e-02 -1.211194545030593872e-01 9.544418752193450928e-02 -1.376236528158187866e-01 -6.379270553588867188e-02 1.879924833774566650e-01 -2.469360828399658203e-01 -5.705456137657165527e-01 1.141659915447235107e-01 -2.024679332971572876e-01 5.882212147116661072e-02 -1.858286708593368530e-01 2.925188653171062469e-02 2.961822748184204102e-01 -1.166795343160629272e-01 -1.824769675731658936e-01 -1.107331737875938416e-01 9.106893837451934814e-02 -2.007272690534591675e-01 -1.230138912796974182e-01 -2.113834321498870850e-01 -7.185038924217224121e-02 5.505770817399024963e-02 -9.863631427288055420e-02 -7.736639678478240967e-02 3.196666836738586426e-01 1.949805766344070435e-01 8.603768795728683472e-02 -2.718013338744640350e-02 3.161633014678955078e-02
-3.859622776508331299e-02 -1.787189207971096039e-02 3.809660300612449646e-02 9.700696170330047607e-02 2.249442934989929199e-01 2.135426923632621765e-02 4.852956160902976990e-03 1.705157756805419922e-01 -1.509002503007650375e-02 -1.948751956224441528e-01 -1.686432659626007080e-01 -2.548592686653137207e-01 2.326062470674514771e-01 -1.265712231397628784e-01 6.634100526571273804e-02 5.311056971549987793e-03 8.762665838003158569e-02 -3.759728372097015381e-01 -1.066680923104286194e-01 9.314054995775222778e-02 1.195403188467025757e-01 3.492514789104461670e-01 -1.131536066532135010e-01 -1.319424360990524292e-01 -3.279212713241577148e-01 2.268089056015014648e-01 -2.891814708709716797e-01 1.651989519596099854e-01 1.910912990570068359e-01 -1.729467213153839111e-01 -1.633988171815872192e-01 -4.937431588768959045e-02
2.099154591560363770e-01 -2.255731076002120972e-01 -9.957659244537353516e-02 -1.582792252302169800e-01 2.226351387798786163e-02 9.329341351985931396e-02 5.015991628170013428e-03 -7.147499918937683105e-02 -1.748535931110382080e-01 -3.931510746479034424e-01 -6.970746815204620361e-02 1.744644949212670326e-03 -1.945673525333404541e-01 -3.256964385509490967e-01 6.820247322320938110e-02 -1.832388341426849365e-02 3.120735585689544678e-01 1.330968737602233887e-01 1.196353286504745483e-01 3.496401309967041016e-01 -7.768078148365020752e-02 -5.025723949074745178e-02 -2.634158432483673096e-01 -1.177523583173751831e-01 -1.728361546993255615e-01 -2.121022492647171021e-01 8.734832517802715302e-03 1.146247014403343201e-01 2.031897157430648804e-01 -1.288041174411773682e-01 -1.563450992107391357e-01 -5.432550981640815735e-02
1.733056157827377319e-01 -3.352530598640441895e-01 2.412763237953186035e-02 2.106928825378417969e-02 3.411954641342163086e-01 1.186153739690780640e-01 -1.703019738197326660e-01 -1.054945215582847595e-01 -1.519176214933395386e-01 -2.130647599697113037e-01 -9.639156050980091095e-03 -4.845519363880157471e-02 -4.403155669569969177e-02 -1.326720267534255981e-01 -1.599400937557220459e-01 -6.764548830687999725e-03 -1.488951686769723892e-02 -1.929673254489898682e-01 -6.678286939859390259e-02 2.628641426563262939e-01 1.455588340759277344e-01 -1.733425855636596680e-01 -1.722805798053741455e-01 -1.223586127161979675e-01 -2.902897298336029053e-01 -1.004383638501167297e-01 -2.268072813749313354e-01 -4.967712331563234329e-03 -1.388892531394958496e-01 2.061894387006759644e-01 -3.296222090721130371e-01 -2.160206735134124756e-01
3.684257566928863525e-01 8.960047736763954163e-03 1.567791700363159180e-01 1.237906590104103088e-01 1.473299413919448853e-01 3.750955313444137573e-02 -1.733961552381515503e-01 1.937288194894790649e-01 -1.083112731575965881e-01 -2.333477586507797241e-01 8.592246100306510925e-03 2.340229451656341553e-01 -4.221453331410884857e-03 -9.355161339044570923e-03 1.071614474058151245e-01 2.920373901724815369e-02 -5.685751885175704956e-02 1.831930577754974365e-01 1.971706449985504150e-01 3.981660120189189911e-03 -1.125561259686946869e-02 1.760276407003402710e-01 -1.301259249448776245e-01 1.120373234152793884e-01 -3.119712471961975098e-01 -4.701057448983192444e-03 -2.970747649669647217e-01 -2.548750638961791992e-01 1.884538531303405762e-01 -2.271344661712646484e-01 -2.420212328433990479e-01 -2.599596083164215088e-01
-1.771066784858703613e-01 7.120012491941452026e-02 8.112887293100357056e-02 2.075051218271255493e-01 3.895860016345977783e-01 4.413266852498054504e-02 -2.059142738580703735e-01 -3.764141723513603210e-02 1.980851404368877411e-02 -1.414591968059539795e-01 -1.124232336878776550e-01 2.753526717424392700e-02 1.913412213325500488e-01 -3.115239143371582031e-01 4.692302346229553223e-01 9.109959751367568970e-02 -1.399720311164855957e-01 2.061200886964797974e-02 -9.856360405683517456e-02 1.415370702743530273e-01 -7.716194540262222290e-02 1.037784665822982788e-02 -2.420746535062789917e-01 2.152265459299087524e-01 -1.301104724407196045e-01 3.427112847566604614e-02 -1.606335639953613281e-01 4.200452938675880432e-02 1.341227740049362183e-01 -2.896403968334197998e-01 4.765142872929573059e-02 -9.937434643507003784e-02
8.200592547655105591e-02 2.120456397533416748e-01 -8.870124816894531250e-02 2.190142571926116943e-01 -7.112166285514831543e-02 -9.654557215981185436e-04 -3.302552998065948486e-01 -1.573389023542404175e-01 -1.532757729291915894e-01 -7.618293911218643188e-02 -3.788381069898605347e-02 1.552566289901733398e-01 -1.482670754194259644e-01 -6.995297223329544067e-02 2.136070877313613892e-01 2.472129091620445251e-02 -2.074357122182846069e-01 -3.189890459179878235e-02 3.208982199430465698e-02 2.058254778385162354e-01 1.581579744815826416e-01 -1.425595134496688843e-01 -3.600027263164520264e-01 4.672171548008918762e-02 -3.730110228061676025e-01 -2.296750545501708984e-01 -2.069223523139953613e-01 7.892224937677383423e-02 -8.994570374488830566e-02 2.634837329387664795e-01 -1.038331836462020874e-01 -1.784617900848388672e-01
-1.216347049921751022e-02 1.088632196187973022e-01 -7.948159426450729370e-02 1.060291901230812073e-01 1.372617930173873901e-01 1.359654664993286133e-01 1.361934561282396317e-02 7.986272871494293213e-02 -1.659347563982009888e-01 -3.599539995193481445e-01 -1.294733304530382156e-02 -6.563816219568252563e-02 -2.495042979717254639e-01 -2.703306078910827637e-01 -3.157849013805389404e-01 1.981658041477203369e-01 3.174330806359648705e-03 -3.021181225776672363e-01 -1.135806515812873840e-01 -1.033927127718925476e-01 1.091223582625389099e-01 1.204959005117416382e-01 -2.988841235637664795e-01 1.371862292289733887e-01 -1.825066804885864258e-01 -8.266869932413101196e-02 -3.559393584728240967e-01 9.146028012037277222e-02 6.879116594791412354e-02 -2.338226735591888428e-01 4.716123919934034348e-03 -8.105310052633285522e-02
1.151463016867637634e-01 -8.103566942736506462e-04 5.356156826019287109e-02 -1.866483315825462341e-02 1.862660795450210571e-01 -2.113935351371765137e-01 -1.416746675968170166e-01 4.043839126825332642e-02 -1.666132956743240356e-01 -2.776450514793395996e-01 6.569970864802598953e-03 5.137430876493453979e-02 -9.204309433698654175e-02 -1.592502892017364502e-01 -1.810965240001678467e-01 -1.504759341478347778e-01 -5.809992551803588867e-02 -1.681708842515945435e-01 8.591133356094360352e-02 1.866223104298114777e-02 1.864064931869506836e-01 1.666587740182876587e-01 -1.854070425033569336e-01 1.698008775711059570e-01 -3.547743260860443115e-01 -2.721192836761474609e-01 -4.568279683589935303e-01 2.490676641464233398e-01 9.534782916307449341e-02 1.177121847867965698e-01 1.626612097024917603e-01 2.168682776391506195e-02
7.288815826177597046e-02 5.416790023446083069e-02 3.421997427940368652e-01 4.063635766506195068e-01 5.657196789979934692e-02 -1.805314868688583374e-01 -1.165578216314315796e-01 1.547318845987319946e-01 -6.681197881698608398e-02 -4.033491015434265137e-01 -1.092873290181159973e-01 3.781846165657043457e-02 1.295053213834762573e-01 -1.746693104505538940e-01 1.095940470695495605e-01 2.557851374149322510e-01 7.411604281514883041e-03 2.077232114970684052e-02 -8.087404072284698486e-02 -6.435553729534149170e-02 1.501453071832656860e-01 -2.948230132460594177e-02 -6.623893976211547852e-02 2.175801061093807220e-02 1.312842667102813721e-01 -2.305419892072677612e-01 -3.344545364379882812e-01 -2.281092107295989990e-02 1.768881231546401978e-01 -1.357773393392562866e-01 -2.198050916194915771e-01 1.034808754920959473e-01
1.998936980962753296e-01 -9.367225319147109985e-02 1.177587639540433884e-02 7.287409156560897827e-02 2.929952144622802734e-01 -2.083278745412826538e-01 -3.379112780094146729e-01 2.960660867393016815e-02 -1.261725276708602905e-01 -1.689098328351974487e-01 2.896486818790435791e-01 1.895211488008499146e-01 6.364575773477554321e-02 -3.648003637790679932e-01 1.070601567625999451e-01 1.421228945255279541e-01 -2.549641393125057220e-02 -3.290468156337738037e-01 1.079914346337318420e-01 8.304063230752944946e-02 1.388417184352874756e-02 1.769953072071075439e-01 -2.038675248622894287e-01 -3.357627987861633301e-01 -1.080280095338821411e-01 -2.428863197565078735e-02 -4.135918279644101858e-04 5.303046666085720062e-03 7.949663698673248291e-02 -4.469611123204231262e-02 -1.277657747268676758e-01 1.350103765726089478e-01
2.518056929111480713e-01 -1.748679131269454956e-01 5.527480691671371460e-02 2.703839354217052460e-02 2.821608819067478180e-02 -3.632416576147079468e-02 -1.025180816650390625e-01 -5.715016275644302368e-02 -1.587140560150146484e-01 -1.770299375057220459e-01 2.187463790178298950e-01 4.392421245574951172e-02 2.671896517276763916e-01 -2.287218719720840454e-01 1.014506816864013672e-01 4.734287038445472717e-02 -1.337148621678352356e-02 -1.083011999726295471e-01 4.928130283951759338e-02 -1.882442533969879150e-01 4.874682426452636719e-02 2.374805510044097900e-01 -3.282557725906372070e-01 1.058156564831733704e-01 -1.325316578149795532e-01 -6.167303398251533508e-02 -1.563264727592468262e-01 -3.266146183013916016e-01 4.566189944744110107e-01 -1.533981263637542725e-01 -1.164365708827972412e-01 -1.349933892488479614e-01
-1.644404083490371704e-01 2.007180750370025635e-01 -1.781425923109054565e-01 2.683383226394653320e-01 2.602409422397613525e-01 -1.144455000758171082e-01 -1.279572099447250366e-01 3.620583564043045044e-02 -4.345117881894111633e-02 -3.028151690959930420e-01 -2.249560654163360596e-01 1.342646330595016479e-01 1.493097394704818726e-01 -1.887858808040618896e-01 2.670641541481018066e-01 6.248727068305015564e-02 7.392001152038574219e-02 5.938700959086418152e-02 1.409413665533065796e-01 -6.501406431198120117e-02 -8.274167031049728394e-02 1.116524487733840942e-01 -3.659042716026306152e-01 2.828199267387390137e-01 4.765989724546670914e-03 1.863679587841033936e-01 -2.885048985481262207e-01 -2.730044163763523102e-02 1.721108406782150269e-01 4.055043682456016541e-03 -1.392831504344940186e-01 -3.167345747351646423e-02
-1.975576020777225494e-02 1.548460572957992554e-01 -1.398219615221023560e-01 2.438589632511138916e-01 2.975058853626251221e-01 -1.891717910766601562e-01 -2.085651606321334839e-01 -1.104109212756156921e-01 -3.748101890087127686e-01 -1.872551441192626953e-01 9.557781368494033813e-02 2.811274528503417969e-01 2.407637983560562134e-01 -1.732063889503479004e-01 3.796776235103607178e-01 -4.349822923541069031e-02 4.095019772648811340e-03 -1.175462380051612854e-01 1.617754548788070679e-01 5.955085903406143188e-02 7.346605509519577026e-02 1.503201574087142944e-01 -1.358084380626678467e-01 -1.598447114229202271e-01 -1.640143394470214844e-01 -1.910629570484161377e-01 -6.441169232130050659e-02 5.325407907366752625e-02 1.361510008573532104e-01 -3.946975991129875183e-02 4.799693450331687927e-02 -1.028153449296951294e-01
-7.455072551965713501e-02 2.286744266748428345e-01 -1.996795386075973511e-01 1.910361349582672119e-01 1.409317255020141602e-01 -4.271930083632469177e-02 -2.072821259498596191e-01 2.787073142826557159e-03 -7.428438216447830200e-02 -1.006147563457489014e-01 -1.981729269027709961e-02 2.606070339679718018e-01 2.132697552442550659e-01 -1.073099523782730103e-01 2.055580765008926392e-01 3.563357591629028320e-01 1.393426358699798584e-01 -1.575602963566780090e-02 1.490743011236190796e-01 1.560873687267303467e-01 -6.569209694862365723e-02 1.218210831284523010e-01 -3.146367371082305908e-01 8.724065870046615601e-02 -1.782775521278381348e-01 1.100602596998214722e-01 -4.595274925231933594e-01 5.804957076907157898e-02 1.103423163294792175e-01 1.619144231081008911e-01 3.903026133775711060e-02 -2.416097745299339294e-02
2.870783507823944092e-01 1.206762623041868210e-02 -1.949530094861984253e-02 9.201946854591369629e-02 -3.583722934126853943e-02 3.220362216234207153e-02 1.051464453339576721e-01 -2.510768175125122070e-01 -1.137452013790607452e-02 -3.249085247516632080e-01 -4.361339844763278961e-03 -4.401019960641860962e-02 1.491611003875732422e-01 -3.084676563739776611e-01 5.342924594879150391e-02 2.864058129489421844e-02 -5.213483795523643494e-02 -1.292354613542556763e-01 -1.715910136699676514e-01 4.762282669544219971e-01 8.751957118511199951e-02 1.005642488598823547e-01 -4.628639295697212219e-02 1.032571047544479370e-01 -1.531423926353454590e-01 -3.467965871095657349e-02 1.379313226789236069e-02 9.599026292562484741e-02 1.979184746742248535e-01 1.887392550706863403e-01 -4.216606020927429199e-01 -1.027779504656791687e-01
-2.964133620262145996e-01 -6.523703783750534058e-02 -5.392131581902503967e-02 -1.087571978569030762e-01 2.228103876113891602e-01 1.266205757856369019e-01 -3.573048412799835205e-01 1.672856509685516357e-02 2.157848142087459564e-02 -2.935001552104949951e-01 4.439805448055267334e-02 3.065827675163745880e-02 2.073873430490493774e-01 -2.561744153499603271e-01 1.524506956338882446e-01 -1.432612538337707520e-01 7.013748586177825928e-02 -3.962006047368049622e-02 -2.519458532333374023e-01 -1.018244102597236633e-01 -4.721621051430702209e-02 -3.214162588119506836e-02 -2.706750631332397461e-01 5.573870241641998291e-02 -3.601449131965637207e-01 1.054313257336616516e-01 -2.220594733953475952e-01 -2.033036053180694580e-01 1.456486992537975311e-02 4.514104500412940979e-02 -4.910067468881607056e-02 -2.480179816484451294e-01
-8.422995358705520630e-02 -3.222156465053558350e-01 2.788857221603393555e-01 -7.133032660931348801e-03 3.261898458003997803e-02 1.463093701750040054e-02 1.244922801852226257e-01 1.169751361012458801e-01 -2.341405004262924194e-01 -3.265480697154998779e-01 -1.390504986047744751e-01 6.155309453606605530e-02 1.510893106460571289e-01 -3.858453035354614258e-01 2.323790639638900757e-02 2.403193563222885132e-01 9.640261530876159668e-02 -1.346981525421142578e-01 -2.689869105815887451e-01 1.964345425367355347e-01 -8.004056662321090698e-02 4.394992813467979431e-02 -2.570919394493103027e-01 -1.499287784099578857e-02 -3.570924326777458191e-02 -7.565671950578689575e-02 -2.271086871623992920e-01 -8.403863175772130489e-04 6.191282719373703003e-02 -9.729550033807754517e-02 1.751623451709747314e-01 -2.249917387962341309e-01
9.915775619447231293e-03 -2.567830085754394531e-01 1.944327205419540405e-01 -9.886966645717620850e-02 -2.384082525968551636e-01 -2.984424494206905365e-02 8.417313545942306519e-02 1.632377654314041138e-01 -2.456075400114059448e-01 -2.736836373805999756e-01 -1.120768487453460693e-01 9.897954016923904419e-02 -3.497919067740440369e-02 -2.812059819698333740e-01 1.342129707336425781e-01 4.188081249594688416e-02 2.633183635771274567e-02 -1.698795109987258911e-01 -1.644768267869949341e-01 3.939052224159240723e-01 4.846600443124771118e-02 -5.276950821280479431e-02 -3.285433650016784668e-01 1.882538944482803345e-01 -1.148485913872718811e-01 -1.481454074382781982e-01 -2.400276958942413330e-01 3.293748944997787476e-02 9.595490060746669769e-03 1.199947893619537354e-01 7.082803547382354736e-02 -2.522886097431182861e-01
-1.827270537614822388e-01 3.258720338344573975e-01 7.115173619240522385e-03 1.614231020212173462e-01 4.979462176561355591e-02 1.430896669626235962e-01 -3.359134793281555176e-01 3.748439252376556396e-02 -8.681219071149826050e-02 -1.649545729160308838e-01 -1.000103056430816650e-01 5.810818448662757874e-02 1.663401126861572266e-01 -1.804879456758499146e-01 1.450997591018676758e-01 2.532013952732086182e-01 2.601757049560546875e-01 1.110063716769218445e-01 -3.965844586491584778e-02 -4.103377461433410645e-02 -8.324465900659561157e-02 4.993545636534690857e-02 -3.431430459022521973e-01 -2.968606166541576385e-02 -2.758085727691650391e-01 1.090212836861610413e-01 -2.139376997947692871e-01 -1.870974600315093994e-01 1.498172283172607422e-01 -3.649736568331718445e-02 9.796952828764915466e-03 -3.156774044036865234e-01
-6.773584336042404175e-02 3.477966529317200184e-04 2.495811879634857178e-01 -1.026233751326799393e-02 2.433808445930480957e-01 2.848304212093353271e-01 -2.322669178247451782e-01 -2.220750041306018829e-02 -3.299845382571220398e-02 -4.601638317108154297e-01 1.822326034307479858e-01 1.983624547719955444e-01 2.864089012145996094e-01 -2.591100931167602539e-01 -5.417657271027565002e-02 1.191033273935317993e-01 1.483050733804702759e-01 -7.912536710500717163e-02 -1.828470379114151001e-01 -1.398982852697372437e-01 -7.979532331228256226e-02 1.747240871191024780e-01 -4.126295819878578186e-02 1.022811420261859894e-02 -1.326272934675216675e-01 -1.663126647472381592e-01 -9.739834070205688477e-02 -7.133634388446807861e-02 1.834718436002731323e-01 -1.680450141429901123e-01 -1.978576928377151489e-01 -7.543500512838363647e-02
-7.895440608263015747e-02 5.094382166862487793e-02 1.770531237125396729e-01 7.855834811925888062e-02 1.943108737468719482e-01 2.213094569742679596e-02 -1.406936794519424438e-01 4.823463782668113708e-02 -2.683689584955573082e-03 -2.496337592601776123e-01 -9.160896390676498413e-02 2.247061394155025482e-02 2.139238566160202026e-01 -2.838500738143920898e-01 1.396203488111495972e-01 9.180597215890884399e-02 -1.773812323808670044e-01 -2.209840565919876099e-01 5.338927730917930603e-02 -2.732077986001968384e-02 -2.125959992408752441e-01 1.555925905704498291e-01 -4.988330900669097900e-01 3.737572953104972839e-02 -2.859807014465332031e-01 -2.433690726757049561e-01 1.409383863210678101e-01 -5.339260771870613098e-02 2.389892935752868652e-01 -1.867888681590557098e-02 1.103021129965782166e-01 -1.758251190185546875e-01
9.693569689989089966e-02 3.108184412121772766e-02 -3.506951779127120972e-02 -4.414850100874900818e-02 4.653915017843246460e-02 -7.501758635044097900e-02 -5.884616971015930176e-01 2.634710073471069336e-01 1.132438257336616516e-01 -2.105215936899185181e-01 -1.731088012456893921e-02 7.289683073759078979e-02 1.456901729106903076e-01 -3.512881323695182800e-02 -7.899998873472213745e-02 -2.251298725605010986e-02 2.622863650321960449e-02 -1.348086744546890259e-01 -1.807954609394073486e-01 3.912273645401000977e-01 1.257617920637130737e-01 1.490029990673065186e-01 -1.366026997566223145e-01 -7.057012990117073059e-03 -8.924350142478942871e-02 -1.135567203164100647e-01 -7.871787250041961670e-02 -9.125267714262008667e-02 4.120883047580718994e-01 3.310406953096389771e-02 1.516521628946065903e-02 -5.599384382367134094e-02
-9.215224534273147583e-02 1.576657891273498535e-01 3.951948508620262146e-02 1.666673719882965088e-01 -4.037539064884185791e-01 -3.024831116199493408e-01 -2.210365086793899536e-01 -6.331972777843475342e-02 -2.465049773454666138e-01 -1.924595236778259277e-02 1.613399982452392578e-01 2.798050455749034882e-02 -8.042459376156330109e-03 -2.349810451269149780e-01 7.096400856971740723e-02 -3.506081923842430115e-02 3.577400743961334229e-02 -4.245984181761741638e-02 -4.537319019436836243e-02 1.285604238510131836e-01 1.852970123291015625e-01 4.074632376432418823e-02 -4.163928329944610596e-01 2.252817004919052124e-01 -1.923873424530029297e-01 -8.122266829013824463e-02 -2.449300587177276611e-01 1.441431343555450439e-01 1.035941466689109802e-01 -1.466994881629943848e-01 1.690942235291004181e-02 -2.042538672685623169e-01
-3.654369618743658066e-03 1.495548635721206665e-01 1.228369027376174927e-01 2.977434992790222168e-01 8.199138194322586060e-02 9.669616073369979858e-02 -5.326581001281738281e-02 -2.606553770601749420e-02 -2.080819457769393921e-01 -3.595772981643676758e-01 -8.916605263948440552e-02 -1.523013263940811157e-01 -1.653094142675399780e-01 -2.802455127239227295e-01 1.458145771175622940e-02 -7.619611173868179321e-02 -1.334644258022308350e-01 -2.460727244615554810e-01 -1.118123829364776611e-01 -2.319898754358291626e-01 -3.365233913064002991e-02 1.023134589195251465e-01 -2.434454113245010376e-01 1.589169166982173920e-02 -2.795934677124023438e-01 4.562184214591979980e-02 -3.693286180496215820e-01 1.426596194505691528e-01 -4.726263508200645447e-02 -1.052565202116966248e-01 3.103102371096611023e-02 -2.675400972366333008e-01
2.875106930732727051e-01 -1.301523745059967041e-01 -4.324522614479064941e-02 -1.640948802232742310e-01 -1.807156763970851898e-02 -4.821614921092987061e-02 -8.747639507055282593e-02 7.703413814306259155e-02 -5.841254070401191711e-02 -1.899999678134918213e-01 1.119664087891578674e-01 7.829699665307998657e-02 -1.657299548387527466e-01 -1.007983833551406860e-01 2.030184566974639893e-01 1.490453034639358521e-01 5.708973854780197144e-02 -1.023944616317749023e-01 1.476036459207534790e-01 7.614045590162277222e-02 -3.502957895398139954e-02 1.546532064676284790e-01 -3.116845786571502686e-01 4.440151900053024292e-02 -4.181558489799499512e-01 -1.166832596063613892e-01 -3.672836422920227051e-01 -4.091197252273559570e-01 6.063058972358703613e-02 -1.335947662591934204e-01 -1.134263724088668823e-01 -7.348520308732986450e-02
1.003773137927055359e-01 -6.785647012293338776e-03 6.866364181041717529e-02 1.512143164873123169e-01 2.387897670269012451e-01 -7.442495971918106079e-02 -1.978407651185989380e-01 1.725429147481918335e-01 -1.317720860242843628e-01 -1.339211910963058472e-01 1.113843619823455811e-01 1.967871934175491333e-01 9.153286367654800415e-02 -1.414421498775482178e-01 6.715150922536849976e-02 4.112194478511810303e-02 1.806669533252716064e-01 5.755721405148506165e-02 1.420305222272872925e-01 2.347566038370132446e-01 -5.766615271568298340e-02 1.574696227908134460e-02 -1.228538826107978821e-01 -2.012414298951625824e-02 -1.046764701604843140e-01 -2.118011265993118286e-01 -3.874907195568084717e-01 -3.966756761074066162e-01 2.684007883071899414e-01 -1.830130219459533691e-01 -1.582920849323272705e-01 -2.925691306591033936e-01
1.894680112600326538e-01 -3.281002864241600037e-03 -1.076112315058708191e-01 3.785223467275500298e-03 7.140289247035980225e-02 -5.725593864917755127e-02 -1.716250032186508179e-01 -1.168671920895576477e-01 1.102223992347717285e-01 -6.876267492771148682e-02 2.176036834716796875e-01 1.500141620635986328e-01 -7.000204175710678101e-02 -2.029139548540115356e-01 1.762800067663192749e-01 -5.562308710068464279e-03 1.548799872398376465e-01 -6.975802779197692871e-02 1.295904070138931274e-01 2.944339513778686523e-01 -7.322648167610168457e-02 -2.895193397998809814e-01 -2.636848986148834229e-01 2.416308075189590454e-01 -2.449574172496795654e-01 -7.108056545257568359e-02 -3.152536153793334961e-01 -3.403272032737731934e-01 2.852258980274200439e-01 -4.506796225905418396e-02 -1.271404922008514404e-01 -8.855814486742019653e-02
-4.648661613464355469e-02 7.947207242250442505e-02 -1.485581547021865845e-01 3.432140946388244629e-01 4.460089206695556641e-01 -1.087093129754066467e-01 -8.578527718782424927e-02 -2.030875384807586670e-01 -4.440164864063262939e-01 -7.035765051841735840e-02 -2.550361156463623047e-01 1.895051216706633568e-03 1.419529169797897339e-01 -3.020798265933990479e-01 1.751173846423625946e-02 3.236167877912521362e-02 -1.372815109789371490e-02 -3.662938624620437622e-02 -6.006733700633049011e-02 -6.519997864961624146e-02 4.725083708763122559e-02 -3.693894296884536743e-02 -1.501978784799575806e-01 1.220079287886619568e-01 -2.643888294696807861e-01 -1.476436294615268707e-02 -3.820286318659782410e-02 1.505265980958938599e-01 1.462664902210235596e-01 1.577318608760833740e-01 -1.285146176815032959e-01 -7.035405933856964111e-02
-1.615101844072341919e-01 2.966482043266296387e-01 2.662810683250427246e-02 1.993434131145477295e-01 1.851831078529357910e-01 -4.383084829896688461e-03 -2.794437110424041748e-01 -1.755133122205734253e-01 1.312848031520843506e-01 -3.756691887974739075e-02 -5.581938102841377258e-02 2.072792947292327881e-01 1.518244594335556030e-01 -2.608543932437896729e-01 2.671959698200225830e-01 2.633387148380279541e-01 3.113275952637195587e-02 -8.388367295265197754e-02 -5.077768489718437195e-02 1.653351038694381714e-01 -1.175988316535949707e-01 1.096038371324539185e-01 -3.077198565006256104e-01 1.589877158403396606e-01 -1.862515881657600403e-02 1.192872375249862671e-01 -3.721514642238616943e-01 1.074264496564865112e-01 6.312524527311325073e-02 2.671277150511741638e-02 -8.740909397602081299e-02 -2.121664285659790039e-01
2.255187034606933594e-01 -1.085033342242240906e-01 6.219347566366195679e-02 2.863695621490478516e-01 8.935754746198654175e-02 -2.666746452450752258e-02 -8.538425713777542114e-02 -1.556499898433685303e-01 -1.128619015216827393e-01 -3.404799699783325195e-01 7.554801553487777710e-02 -6.933455914258956909e-02 2.392327971756458282e-02 -1.736726164817810059e-01 -1.706744432449340820e-01 -8.758141100406646729e-02 9.454694390296936035e-02 -1.139915920794010162e-02 7.399388588964939117e-03 3.689060807228088379e-01 -2.266355045139789581e-02 -7.615229487419128418e-02 -1.175488159060478210e-02 4.286345466971397400e-02 -1.452809572219848633e-01 -1.141549721360206604e-01 5.035424232482910156e-02 2.032224982976913452e-01 3.011841475963592529e-01 -1.385398507118225098e-01 -5.125092267990112305e-01 -2.275793440639972687e-02
1.356845349073410034e-01 4.221408814191818237e-02 6.476618349552154541e-03 -1.570767760276794434e-01 -1.902538686990737915e-01 -1.503496617078781128e-01 -1.780399531126022339e-01 1.812075823545455933e-01 -2.376067489385604858e-01 -2.099146544933319092e-01 1.068402379751205444e-01 -3.936380147933959961e-02 4.438867568969726562e-01 -2.135485559701919556e-01 6.080445274710655212e-02 1.537457257509231567e-01 1.523987203836441040e-01 -1.038631517440080643e-02 -8.894082903861999512e-02 -8.089131861925125122e-02 -1.411990374326705933e-01 5.579493939876556396e-02 -4.228394627571105957e-01 1.616412401199340820e-01 -7.693620771169662476e-02 2.466624230146408081e-01 -8.954887837171554565e-02 -7.278471440076828003e-02 1.983283609151840210e-01 -9.665216505527496338e-02 -9.675965458154678345e-02 -2.107677459716796875e-01
2.171312458813190460e-02 1.195257678627967834e-01 1.059931609779596329e-02 8.379919081926345825e-02 2.546133399009704590e-01 -1.359315216541290283e-01 -2.909892201423645020e-01 -2.881029248237609863e-01 -2.229184955358505249e-01 -2.885663807392120361e-01 1.927362680435180664e-01 1.754832565784454346e-01 -9.518555551767349243e-02 -8.635821193456649780e-02 -1.784867793321609497e-02 8.718749508261680603e-03 1.770126633346080780e-02 -4.142497181892395020e-01 -8.703321218490600586e-02 1.210117861628532410e-01 -6.363849341869354248e-02 -2.076093554496765137e-01 -3.383484482765197754e-01 -2.806922793388366699e-01 -1.106440275907516479e-01 2.853165008127689362e-02 -1.897123157978057861e-01 6.262586265802383423e-02 1.247481629252433777e-01 -7.920647971332073212e-03 -6.618516892194747925e-02 4.216841980814933777e-02
9.115551412105560303e-02 3.522053733468055725e-02 8.376084268093109131e-02 3.183785453438758850e-02 -4.968321695923805237e-02 -3.281001448631286621e-01 3.742791339755058289e-02 7.006057538092136383e-03 -7.333746552467346191e-02 -1.509167402982711792e-01 3.832689225673675537e-01 9.452059119939804077e-02 3.303056955337524414e-01 -1.788044422864913940e-01 1.528732031583786011e-01 1.846522539854049683e-01 2.943712286651134491e-02 -1.560539007186889648e-01 -1.983501762151718140e-01 3.136580344289541245e-03 -3.240503370761871338e-01 1.875686459243297577e-02 -3.565529882907867432e-01 -3.921253141015768051e-03 -2.610965073108673096e-01 -8.320399373769760132e-02 -1.598047912120819092e-01 1.032070890069007874e-01 5.949098244309425354e-02 9.567845612764358521e-02 -2.520607411861419678e-01 -6.115460768342018127e-02
-7.273869961500167847e-02 1.926866322755813599e-01 -5.094143003225326538e-02 3.307602405548095703e-01 2.819394171237945557e-01 9.236703068017959595e-02 -2.465109974145889282e-01 2.915688455104827881e-01 -7.103601843118667603e-02 -1.228706911206245422e-01 -3.624089434742927551e-02 2.648958703503012657e-03 1.353058069944381714e-01 -2.618905007839202881e-01 2.079069912433624268e-01 1.407397687435150146e-01 8.863613009452819824e-03 9.468162432312965393e-03 -8.154265582561492920e-02 -3.259466961026191711e-02 -4.440275207161903381e-02 -5.002576857805252075e-02 -2.982043623924255371e-01 2.418966442346572876e-01 -1.456599980592727661e-01 2.078560143709182739e-01 -1.256930530071258545e-01 9.808207303285598755e-02 3.307788074016571045e-01 -1.964224725961685181e-01 4.046428576111793518e-02 -2.027892172336578369e-01
2.089340090751647949e-01 -2.009497433900833130e-01 7.158686872571706772e-03 1.232709214091300964e-01 2.003487348556518555e-01 -7.816723734140396118e-02 -4.144567251205444336e-01 -1.510653793811798096e-01 -7.474112510681152344e-02 -2.416692823171615601e-01 2.057767063379287720e-01 3.318401798605918884e-02 -2.049382925033569336e-01 -5.471594631671905518e-02 1.725795269012451172e-01 7.653605937957763672e-02 2.075428515672683716e-01 -1.628861278295516968e-01 -2.462017685174942017e-01 6.205683946609497070e-02 1.133453324437141418e-01 2.643926441669464111e-01 -3.236604034900665283e-01 1.690167933702468872e-02 -2.455479092895984650e-02 5.630670581012964249e-03 -1.726206243038177490e-01 1.890006214380264282e-01 1.328380703926086426e-01 -3.843079507350921631e-02 2.229593992233276367e-01 -1.222758144140243530e-01
-3.570142760872840881e-02 -7.141577452421188354e-02 1.820605397224426270e-01 7.116851210594177246e-02 2.392739206552505493e-01 7.343993335962295532e-02 -1.393315494060516357e-01 -1.612521708011627197e-02 -1.263459175825119019e-01 -1.223130151629447937e-01 -1.930025070905685425e-01 -7.590981572866439819e-02 -1.500188410282135010e-01 -2.304473668336868286e-01 -2.320518344640731812e-01 3.833400830626487732e-02 6.964165717363357544e-02 -1.571739614009857178e-01 -9.042757301358506083e-05 1.344116181135177612e-01 9.757748991250991821e-02 5.257498845458030701e-02 -3.621485233306884766e-01 2.840094566345214844e-01 -1.781627684831619263e-01 -3.483756184577941895e-01 -4.282146394252777100e-01 2.535857260227203369e-02 -5.903102457523345947e-02 -2.283378541469573975e-01 4.848006740212440491e-02 3.768516704440116882e-02
1.926667541265487671e-01 8.246079832315444946e-02 -7.012084871530532837e-02 -9.460414946079254150e-02 1.031625792384147644e-01 -1.797278672456741333e-01 -1.224198862910270691e-01 3.267248719930648804e-02 -3.239834010601043701e-01 -7.365517318248748779e-02 8.520168066024780273e-02 -7.079907506704330444e-02 1.842228621244430542e-01 -2.314773201942443848e-01 1.051580533385276794e-01 1.783368736505508423e-01 2.701990604400634766e-01 -5.246628075838088989e-03 -3.555573225021362305e-01 1.074187904596328735e-01 2.175311744213104248e-01 8.351797610521316528e-02 -4.633914828300476074e-01 7.888031005859375000e-02 8.379480242729187012e-02 -1.857095509767532349e-01 1.346736103296279907e-01 -7.907921448349952698e-03 2.371630072593688965e-02 -2.369658797979354858e-01 -1.653547435998916626e-01 -1.263751648366451263e-02
2.996351420879364014e-01 7.948876172304153442e-02 9.811419993638992310e-02 9.180397540330886841e-02 -3.307715430855751038e-02 8.181043714284896851e-02 8.736710995435714722e-02 1.130708530545234680e-01 8.643859624862670898e-02 -1.250059902667999268e-01 1.443191319704055786e-01 1.910566091537475586e-01 2.538258731365203857e-01 -1.756256222724914551e-01 -1.536278054118156433e-02 1.256296597421169281e-02 1.809486001729965210e-01 -9.260114282369613647e-03 7.689563930034637451e-02 8.205357939004898071e-03 -1.668639332056045532e-01 -6.679743528366088867e-03 -5.716976523399353027e-01 1.208788808435201645e-02 -1.631510108709335327e-01 7.151096314191818237e-02 -1.946769207715988159e-01 -1.889773271977901459e-02 1.986617743968963623e-01 -1.965511441230773926e-01 -2.049933969974517822e-01 -3.126595616340637207e-01
1.040525585412979126e-01 -9.131250903010368347e-03 -3.038847632706165314e-02 -1.517336517572402954e-01 5.545753240585327148e-02 -2.350916862487792969e-01 -2.915056943893432617e-01 4.010882377624511719e-01 7.900591939687728882e-02 -2.328674793243408203e-01 -5.365862045437097549e-03 1.658371388912200928e-01 3.054249659180641174e-02 -2.616982758045196533e-01 1.707471609115600586e-01 -7.153628859668970108e-03 -1.552874804474413395e-03 -2.240027189254760742e-01 1.466772984713315964e-03 1.199613884091377258e-01 1.017414778470993042e-02 -1.110477894544601440e-01 -1.847988516092300415e-01 -1.236841902136802673e-01 -4.647569730877876282e-02 2.810427360236644745e-02 -1.317197680473327637e-01 7.986055314540863037e-02 5.156493186950683594e-01 -9.923857450485229492e-02 -9.062874317169189453e-02 -1.929708123207092285e-01
1.096376627683639526e-01 8.402831852436065674e-02 -2.606537938117980957e-01 -9.121925570070743561e-03 1.957221925258636475e-01 -1.158059611916542053e-01 -3.454677164554595947e-01 -2.283491492271423340e-01 -3.119566142559051514e-01 -2.049569785594940186e-01 4.755016416311264038e-02 1.105062291026115417e-01 2.309109419584274292e-01 -1.296969354152679443e-01 3.628252148628234863e-01 1.600569635629653931e-01 2.261990495026111603e-02 -1.340050995349884033e-01 9.055708348751068115e-02 6.340775638818740845e-02 2.259447425603866577e-01 2.373912036418914795e-01 -1.127890571951866150e-01 -6.669629365205764771e-02 -1.363788247108459473e-01 -3.031819164752960205e-01 -4.876364767551422119e-02 3.136060014367103577e-02 1.393253635615110397e-02 3.036638721823692322e-03 6.332648545503616333e-02 -1.874256283044815063e-01
3.654116392135620117e-01 2.105051726102828979e-01 -1.277196556329727173e-01 2.860132046043872833e-02 -1.050641909241676331e-01 -8.863291144371032715e-02 -4.301617741584777832e-01 -1.079281512647867203e-02 2.398669123649597168e-01 -3.432668447494506836e-01 2.099718153476715088e-02 9.523628652095794678e-02 1.075600013136863708e-01 -1.961495727300643921e-01 -4.094073548913002014e-02 -3.863980621099472046e-02 -4.539429396390914917e-02 7.563356775790452957e-03 -1.800733059644699097e-01 1.337727308273315430e-01 -1.469880491495132446e-01 1.956734806299209595e-01 -1.801329255104064941e-01 1.308056414127349854e-01 -2.134003788232803345e-01 1.725550591945648193e-01 -7.242825627326965332e-02 2.609842121601104736e-01 9.548239409923553467e-02 4.610202275216579437e-03 -6.918153259903192520e-03 -2.076990306377410889e-01
3.069930374622344971e-01 7.673271000385284424e-02 -5.193254351615905762e-02 6.383520364761352539e-02 6.831026170402765274e-03 9.598082304000854492e-02 -4.067710041999816895e-01 5.150178819894790649e-02 -3.100203573703765869e-01 -2.459578365087509155e-01 2.177895903587341309e-01 1.320011317729949951e-01 -2.676706016063690186e-02 -3.385782241821289062e-01 9.222393482923507690e-02 2.398450858891010284e-02 1.105413660407066345e-01 -3.076297342777252197e-01 4.935212433338165283e-03 3.382590040564537048e-02 -5.040803551673889160e-02 1.401154100894927979e-01 -1.486883312463760376e-01 6.937576830387115479e-02 -1.296562254428863525e-01 -8.498147875070571899e-02 1.487297713756561279e-01 -2.504695355892181396e-01 7.390194386243820190e-02 -2.634587585926055908e-01 -1.693609505891799927e-01 1.621316745877265930e-02
-8.995351940393447876e-02 -2.308326214551925659e-01 2.327225357294082642e-01 -1.520396322011947632e-01 -6.233618780970573425e-02 -5.409303307533264160e-02 1.168724298477172852e-01 1.285760700702667236e-01 -1.696408838033676147e-01 -2.708812355995178223e-01 -3.376626595854759216e-02 -5.881936848163604736e-02 1.678948849439620972e-01 -4.368642270565032959e-01 7.187976688146591187e-02 2.316958010196685791e-01 2.312355339527130127e-01 -1.438302248716354370e-01 -2.949950397014617920e-01 1.303178668022155762e-01 -5.348286591470241547e-03 -5.437390133738517761e-02 -3.225550651550292969e-01 8.102136850357055664e-02 -1.429866850376129150e-01 5.072343721985816956e-02 -1.502352207899093628e-01 -2.170241437852382660e-02 2.520838677883148193e-01 8.798123896121978760e-02 6.777624040842056274e-02 -1.612737029790878296e-01
2.032243013381958008e-01 -2.479150593280792236e-01 -2.291359752416610718e-01 -6.386564671993255615e-02 -1.227397099137306213e-01 2.225911170244216919e-01 -2.741816043853759766e-01 -5.132088437676429749e-02 -1.290290802717208862e-01 -2.914412915706634521e-01 -2.326332330703735352e-01 -3.729975782334804535e-03 -1.491835713386535645e-01 -4.246042668819427490e-01 8.430653065443038940e-02 -8.508203178644180298e-02 1.057049259543418884e-01 -5.462966114282608032e-02 1.359439194202423096e-01 2.716340124607086182e-01 -4.329288750886917114e-02 -3.378874436020851135e-02 -2.197432070970535278e-01 -1.042497977614402771e-01 -4.770323634147644043e-02 -7.243128865957260132e-02 -1.209875121712684631e-01 2.722854018211364746e-01 1.455297768115997314e-01 -1.502419356256723404e-02 -1.953642368316650391e-01 -3.405004739761352539e-02
4.481312260031700134e-02 -2.038083039224147797e-03 3.972949460148811340e-02 9.297894686460494995e-02 2.481776662170886993e-02 3.057774007320404053e-01 -5.913844332098960876e-02 5.460636690258979797e-02 -3.195507451891899109e-02 -3.617279231548309326e-01 -1.635411530733108521e-01 -3.590764105319976807e-01 1.092323940247297287e-02 -1.069120615720748901e-01 8.465706557035446167e-02 1.012349501252174377e-01 -8.983082324266433716e-02 -3.370414674282073975e-01 -2.186129242181777954e-02 -9.822826832532882690e-02 5.189739912748336792e-02 4.095036536455154419e-02 -2.870509028434753418e-01 2.421582341194152832e-01 -1.573176234960556030e-01 -1.054820194840431213e-01 -4.281948208808898926e-01 1.251532435417175293e-01 1.409132927656173706e-01 -4.624616727232933044e-02 1.340420101769268513e-03 -1.912218481302261353e-01
-2.058282047510147095e-01 -1.589044369757175446e-02 1.854375898838043213e-01 8.905279636383056641e-02 2.350772768259048462e-01 -4.203368350863456726e-02 -1.777611859142780304e-02 -7.732141017913818359e-02 1.942039579153060913e-01 -1.573505699634552002e-01 -1.960097402334213257e-01 2.129668444395065308e-01 1.949170827865600586e-01 -2.899964451789855957e-01 4.421849921345710754e-02 1.707203239202499390e-01 -6.751987384632229805e-04 -7.578356564044952393e-02 1.031373441219329834e-01 1.120666116476058960e-01 -1.540495306253433228e-01 -8.730821311473846436e-02 -3.590190112590789795e-01 -6.197125092148780823e-02 -1.812226176261901855e-01 -4.237272217869758606e-02 -6.440814584493637085e-02 2.849083542823791504e-01 4.374217391014099121e-01 -3.160326182842254639e-02 -1.611992269754409790e-01 -1.448881626129150391e-01
8.413324505090713501e-02 -8.300606161355972290e-02 1.893115937709808350e-01 7.445877045392990112e-02 1.287410557270050049e-01 -1.061331778764724731e-01 9.063895791769027710e-02 9.907677024602890015e-02 -1.446475684642791748e-01 -1.527792066335678101e-01 -1.089380234479904175e-01 -6.689736992120742798e-02 -1.017832979559898376e-01 -1.767725199460983276e-01 -5.382344126701354980e-02 -5.022464320063591003e-02 1.171658784151077271e-01 -1.541315913200378418e-01 -9.906493127346038818e-02 3.756292164325714111e-02 1.676912605762481689e-01 -7.827115803956985474e-02 -3.185465037822723389e-01 2.106629163026809692e-01 -2.044263631105422974e-01 -3.478171527385711670e-01 -5.008224844932556152e-01 2.613139450550079346e-01 1.304723322391510010e-01 -2.454417645931243896e-01 5.225123837590217590e-02 2.160637080669403076e-02
2.854091115295886993e-02 6.312784552574157715e-02 -4.402696713805198669e-02 1.916149854660034180e-01 1.093975007534027100e-01 2.400255799293518066e-01 2.675494179129600525e-02 6.956931203603744507e-02 -1.552997827529907227e-01 -2.792300879955291748e-01 -7.767859101295471191e-02 -1.571525186300277710e-01 -1.968933343887329102e-01 -3.579969704151153564e-01 -2.290349453687667847e-01 3.868125379085540771e-02 -2.933078072965145111e-02 -3.274172544479370117e-01 -2.056274116039276123e-01 -3.413378819823265076e-02 1.358511745929718018e-01 6.418242305517196655e-02 -4.036399722099304199e-01 1.258198171854019165e-01 -1.823819279670715332e-01 -4.262795671820640564e-02 -3.047314584255218506e-01 7.782918214797973633e-02 9.230419993400573730e-02 -1.543503850698471069e-01 2.705148980021476746e-02 -8.828219771385192871e-02
-1.254708319902420044e-01 2.116054445505142212e-01 -2.220837026834487915e-02 2.414637506008148193e-01 1.677600145339965820e-01 7.825256139039993286e-02 -2.873919308185577393e-01 1.354575753211975098e-01 -7.313624024391174316e-02 -3.715939819812774658e-01 -6.284206360578536987e-02 1.271073073148727417e-01 2.293705046176910400e-01 -2.327571660280227661e-01 3.645350933074951172e-01 2.794537842273712158e-01 1.876722425222396851e-01 -2.074346318840980530e-02 -6.432514637708663940e-02 2.013312280178070068e-01 -1.702556610107421875e-01 -1.730533987283706665e-01 -2.262073308229446411e-01 8.137194067239761353e-02 -3.202021494507789612e-02 1.296265572309494019e-01 -1.443650871515274048e-01 3.909667581319808960e-02 -1.102710962295532227e-01 -9.751041233539581299e-02 -4.968583234585821629e-04 7.248491048812866211e-02
-3.026218116283416748e-01 9.054155647754669189e-02 8.894861489534378052e-02 1.712863147258758545e-01 3.050340525805950165e-02 4.149222373962402344e-02 -3.325969874858856201e-01 -2.783072181046009064e-02 -9.774032980203628540e-02 -8.126912266016006470e-02 7.064995169639587402e-02 5.243107676506042480e-02 4.093163609504699707e-01 -4.330527484416961670e-01 9.794535487890243530e-02 2.184455543756484985e-01 6.213476136326789856e-02 -1.327703148126602173e-01 1.855182796716690063e-01 1.354908198118209839e-01 2.747163549065589905e-02 -6.427945941686630249e-02 -3.271045684814453125e-01 -2.449791319668292999e-02 -1.182480975985527039e-01 3.327734395861625671e-02 -1.857703328132629395e-01 1.751947700977325439e-01 5.540459230542182922e-02 3.025274537503719330e-02 -1.486763358116149902e-01 -1.396730840206146240e-01
-4.363965988159179688e-02 -1.456550359725952148e-01 -1.290767733007669449e-02 5.511045455932617188e-02 -1.660940647125244141e-01 -1.242844238877296448e-01 -3.367118164896965027e-02 -1.082626059651374817e-01 -1.559677571058273315e-01 -6.876414269208908081e-02 -2.178662866353988647e-01 1.301239132881164551e-01 8.931803703308105469e-02 -3.265150785446166992e-01 5.967691540718078613e-02 1.963628232479095459e-01 5.238701105117797852e-01 2.749983221292495728e-02 -7.538361102342605591e-02 -7.729794085025787354e-02 -1.115349903702735901e-01 2.055241912603378296e-01 -1.588569134473800659e-01 1.074949502944946289e-01 -2.967453002929687500e-01 -1.526836305856704712e-01 -1.772998720407485962e-01 2.988054752349853516e-01 2.683434449136257172e-02 -6.806101649999618530e-02 -1.823360919952392578e-01 -1.364275962114334106e-01
2.392396889626979828e-02 4.723132029175758362e-02 -8.772024512290954590e-02 -2.634275853633880615e-01 2.512878738343715668e-02 -4.601418226957321167e-02 -2.364280670881271362e-01 -9.181783534586429596e-03 -1.970975697040557861e-01 -3.727344572544097900e-01 -3.436644002795219421e-02 -2.859631553292274475e-02 -7.365777343511581421e-02 2.917237207293510437e-02 -6.958348304033279419e-02 -5.072382837533950806e-02 3.190090358257293701e-01 8.195157349109649658e-02 2.417854964733123779e-02 2.532075345516204834e-01 -5.862758681178092957e-02 -2.610158324241638184e-01 -2.035251557826995850e-01 5.118772760033607483e-02 -4.040213227272033691e-01 -6.491498090326786041e-03 -2.088213413953781128e-01 2.739476263523101807e-01 -7.827175408601760864e-02 5.955448001623153687e-02 -9.918764233589172363e-02 -2.787063121795654297e-01
1.569111645221710205e-02 -1.392876356840133667e-01 2.798546552658081055e-01 2.696106582880020142e-02 1.331470459699630737e-01 -2.458585202693939209e-01 -3.773786425590515137e-01 8.053483814001083374e-02 -1.086974143981933594e-01 -3.861635327339172363e-01 1.039857417345046997e-01 -9.342719614505767822e-02 4.780921619385480881e-03 -3.898123651742935181e-02 2.023975551128387451e-01 -5.577096249908208847e-03 2.285226136445999146e-01 -1.421089470386505127e-01 2.321236580610275269e-01 -1.150016020983457565e-02 1.556712687015533447e-01 5.882206931710243225e-02 -2.735959589481353760e-01 2.025385946035385132e-01 2.622666954994201660e-02 1.249136924743652344e-01 -2.001124769449234009e-01 -1.064879298210144043e-01 -7.243520021438598633e-02 -1.915507465600967407e-01 -1.787445843219757080e-01 -1.991218328475952148e-01
2.641139030456542969e-01 1.392633765935897827e-01 1.877860352396965027e-02 1.235888227820396423e-01 2.818308770656585693e-01 9.484400600194931030e-02 4.282206669449806213e-02 -6.620466709136962891e-02 -3.427138924598693848e-01 -1.613198965787887573e-01 1.091032400727272034e-01 -1.710010692477226257e-02 -1.181879639625549316e-01 -1.628854125738143921e-01 -9.538288414478302002e-02 1.115668341517448425e-01 -6.230388302356004715e-03 -1.245024502277374268e-01 -1.677871644496917725e-01 1.126310043036937714e-02 -1.275844424962997437e-01 1.173982098698616028e-01 -1.233258396387100220e-01 1.270517855882644653e-01 -3.439049124717712402e-01 -2.605967521667480469e-01 -5.296510457992553711e-01 -3.458450362086296082e-02 3.153916820883750916e-02 -6.179230287671089172e-02 5.304667726159095764e-02 -4.581307619810104370e-02
-2.172907590866088867e-01 1.896290332078933716e-01 -5.060886219143867493e-02 1.130415219813585281e-02 3.409860283136367798e-02 1.869857311248779297e-01 -3.692334890365600586e-02 2.321895956993103027e-01 -2.112016826868057251e-02 -1.037170737981796265e-01 -1.926016509532928467e-01 1.910792291164398193e-02 2.870905585587024689e-02 -1.629744321107864380e-01 -6.139455735683441162e-02 -1.532180905342102051e-01 2.196293175220489502e-01 1.155880093574523926e-01 -1.076041236519813538e-01 3.291510045528411865e-01 1.492618918418884277e-01 1.239277496933937073e-01 -1.462468504905700684e-01 1.178017631173133850e-01 -5.102915763854980469e-01 -2.435392439365386963e-01 -1.682379394769668579e-01 5.150917917490005493e-02 -5.422179400920867920e-02 2.007847279310226440e-01 -1.946012973785400391e-01 -1.822953373193740845e-01
4.616473615169525146e-02 2.746505439281463623e-01 1.408196836709976196e-01 7.648263126611709595e-02 2.445310652256011963e-01 1.186743825674057007e-01 -1.943374872207641602e-01 1.372791528701782227e-01 -1.961810290813446045e-01 -2.983285486698150635e-01 -2.422693520784378052e-01 8.784811943769454956e-02 5.057287588715553284e-02 -1.222082674503326416e-01 1.559609323740005493e-01 1.809437721967697144e-01 -5.159836634993553162e-02 -1.968105286359786987e-01 -3.434087336063385010e-02 1.711596101522445679e-01 -3.324276953935623169e-02 5.795996785163879395e-01 -7.422049343585968018e-02 4.047766327857971191e-02 -5.830205976963043213e-02 -7.700605783611536026e-03 -7.732715457677841187e-02 5.092405527830123901e-02 1.277141422033309937e-01 -5.292791873216629028e-02 -2.243914455175399780e-01 -1.594110578298568726e-02
1.734990328550338745e-01 2.507327795028686523e-01 -1.143577843904495239e-01 -2.383055686950683594e-01 1.565880514681339264e-02 -3.493764251470565796e-02 -3.555702269077301025e-01 6.140126660466194153e-02 -2.141829133033752441e-01 -1.733210831880569458e-01 -4.845830798149108887e-02 -1.924402713775634766e-01 -1.265588682144880295e-02 -7.847332209348678589e-02 1.357012987136840820e-01 1.465404406189918518e-02 -1.261613667011260986e-01 -1.174196302890777588e-01 1.542109549045562744e-01 1.645405739545822144e-01 1.135614980012178421e-02 6.226179748773574829e-02 -2.650660276412963867e-01 1.668018102645874023e-01 3.585666045546531677e-02 1.699305325746536255e-01 -2.776402831077575684e-01 -2.586852200329303741e-02 3.121830821037292480e-01 -2.935201227664947510e-01 -2.618172466754913330e-01 -1.501028686761856079e-01
2.149599939584732056e-01 -1.956393271684646606e-01 -1.947846710681915283e-01 -8.932201564311981201e-02 -2.289666384458541870e-01 2.037104219198226929e-01 -9.098771214485168457e-02 3.757091239094734192e-02 -8.350756019353866577e-02 -3.256635367870330811e-01 -1.277928650379180908e-01 2.661358378827571869e-02 -1.052631959319114685e-01 -3.386891484260559082e-01 1.681300401687622070e-01 1.709845513105392456e-01 2.202904224395751953e-01 -2.922767959535121918e-02 1.481503546237945557e-01 3.775195479393005371e-01 5.848915129899978638e-02 -1.263771206140518188e-01 -9.692622721195220947e-02 -1.248130202293395996e-01 -2.254916876554489136e-01 -2.025807797908782959e-01 -2.636524438858032227e-01 1.533539146184921265e-01 -7.781927008181810379e-03 -3.261905536055564880e-02 -8.914120495319366455e-02 -2.042969875037670135e-02
1.523717194795608521e-01 -1.087055429816246033e-01 5.863868445158004761e-02 1.257752329111099243e-01 1.149575635790824890e-01 3.215701505541801453e-02 -3.748743534088134766e-01 -2.819249406456947327e-02 -5.450406298041343689e-02 -1.501393616199493408e-01 2.998578548431396484e-01 3.569240123033523560e-02 2.477390877902507782e-02 -1.598439663648605347e-01 1.277668178081512451e-01 -2.590847946703433990e-02 3.680738736875355244e-04 1.201168149709701538e-01 2.702135145664215088e-01 1.200284510850906372e-01 2.414000779390335083e-01 7.131119817495346069e-02 -2.805530726909637451e-01 2.137500792741775513e-01 -3.813884854316711426e-01 2.360877022147178650e-02 -1.829650104045867920e-01 -3.334348201751708984e-01 1.851555556058883667e-01 -8.349341899156570435e-02 -5.183766409754753113e-02 -7.780435681343078613e-02
8.769040554761886597e-02 9.172298759222030640e-02 1.147266030311584473e-01 4.547879844903945923e-02 1.882081478834152222e-01 6.988207995891571045e-02 -8.563764393329620361e-03 -9.397961944341659546e-02 -1.791118383407592773e-01 -3.139039278030395508e-01 9.865818917751312256e-02 -1.620738208293914795e-01 -2.237290889024734497e-01 -3.262230157852172852e-01 -4.854146763682365417e-02 -2.479386329650878906e-02 5.937642231583595276e-02 -8.027393370866775513e-02 -8.321632444858551025e-02 8.135455101728439331e-02 5.546075478196144104e-02 -7.073538005352020264e-02 -1.737636327743530273e-01 -1.314523667097091675e-01 -4.845346510410308838e-01 -2.103829681873321533e-01 -2.468831688165664673e-01 3.376496434211730957e-01 -6.575939804315567017e-02 3.004495240747928619e-02 2.567939646542072296e-02 -2.333330661058425903e-01
1.199456006288528442e-01 -9.000395983457565308e-02 8.636125922203063965e-02 2.945655398070812225e-02 1.451851129531860352e-01 1.071432083845138550e-01 -9.551651030778884888e-02 1.102302148938179016e-01 8.047711849212646484e-02 -3.813077509403228760e-01 -3.174690008163452148e-01 -1.951004713773727417e-01 2.460895627737045288e-01 -2.824102295562624931e-03 -4.737953841686248779e-02 9.048113226890563965e-02 1.605454981327056885e-01 -2.035137414932250977e-01 1.567057892680168152e-02 1.317808330059051514e-01 2.869220376014709473e-01 3.007854223251342773e-01 -3.299349546432495117e-01 -1.020592823624610901e-01 -1.690161973237991333e-01 9.446395933628082275e-02 -2.689271271228790283e-01 1.622014939785003662e-01 1.953147351741790771e-01 -1.569575816392898560e-02 3.487641224637627602e-03 4.722474887967109680e-02
-1.394163817167282104e-01 2.486489564180374146e-01 -1.961844712495803833e-01 1.664517372846603394e-01 6.824282556772232056e-02 -9.019883722066879272e-02 -2.332771271467208862e-01 1.096370251616463065e-04 -2.369229048490524292e-01 -1.999795883893966675e-01 1.806078404188156128e-01 1.778917163610458374e-01 1.902936547994613647e-01 -1.792048960924148560e-01 4.530442133545875549e-02 -6.246991455554962158e-02 5.306653212755918503e-03 3.037186712026596069e-02 1.319274026900529861e-02 -1.220381185412406921e-01 -4.945652931928634644e-02 2.794941663742065430e-01 -1.330910027027130127e-01 -2.124230563640594482e-01 -5.020096898078918457e-01 1.685677766799926758e-01 -1.590914875268936157e-01 6.493708491325378418e-02 1.171868667006492615e-01 -9.285099059343338013e-02 -1.655260920524597168e-01 -1.775803864002227783e-01
3.232579678297042847e-02 9.663446992635726929e-02 -3.521064519882202148e-01 1.343983411788940430e-01 1.967106163501739502e-01 -1.534920483827590942e-01 -7.191298902034759521e-02 -7.092283666133880615e-02 -5.805565509945154190e-03 1.342908143997192383e-01 5.506616830825805664e-02 1.782393306493759155e-01 1.131220608949661255e-01 -1.904815733432769775e-01 3.804134204983711243e-02 -1.036661267280578613e-01 -3.343287482857704163e-02 -2.041006684303283691e-01 -9.066437929868698120e-02 2.180188894271850586e-02 1.001058071851730347e-01 1.319758743047714233e-01 -2.081432789564132690e-01 2.432165592908859253e-01 -2.518112659454345703e-01 -4.296349883079528809e-01 -3.184661269187927246e-01 1.847547441720962524e-01 1.061301231384277344e-01 -1.456297338008880615e-01 -1.919735670089721680e-01 -1.634419709444046021e-01
1.195510849356651306e-01 5.753959715366363525e-02 -7.801340520381927490e-02 -1.439327746629714966e-01 1.867185235023498535e-01 -2.542523741722106934e-01 -2.725946009159088135e-01 1.197389885783195496e-01 -1.090626642107963562e-01 -3.758907020092010498e-01 -3.067432641983032227e-01 -1.827947050333023071e-01 4.139144346117973328e-02 1.264422088861465454e-01 -7.783277891576290131e-03 1.383081730455160141e-02 -1.089115589857101440e-01 -3.680395185947418213e-01 -1.606825888156890869e-01 -1.527435779571533203e-01 1.450081318616867065e-01 9.096717834472656250e-02 -2.310057133436203003e-01 6.860940158367156982e-02 -1.819600462913513184e-01 -6.173657998442649841e-02 -1.369224935770034790e-01 1.671436131000518799e-01 6.051623821258544922e-02 4.622101038694381714e-02 -2.968137562274932861e-01 -8.633735030889511108e-02
-1.334841698408126831e-01 -5.564284697175025940e-02 -8.628570288419723511e-02 2.429554313421249390e-01 -1.842833459377288818e-01 -7.698278129100799561e-02 1.179922670125961304e-01 -1.366581916809082031e-01 -1.321439146995544434e-01 -3.355803489685058594e-01 -2.242393195629119873e-01 2.144429385662078857e-01 1.101590245962142944e-01 -2.815312445163726807e-01 2.211655229330062866e-01 5.810325220227241516e-02 3.875521123409271240e-01 9.209316223859786987e-02 6.998266559094190598e-03 -3.573437035083770752e-02 -2.103669010102748871e-02 2.095193713903427124e-01 -2.718186080455780029e-01 -4.424939677119255066e-02 -1.967048794031143188e-01 -5.652474611997604370e-02 -1.445266157388687134e-01 2.838875949382781982e-01 -2.343792654573917389e-02 -9.356398135423660278e-02 -1.692687124013900757e-01 9.266804158687591553e-02
-2.168415784835815430e-01 -2.166629284620285034e-01 -8.691104501485824585e-02 1.206423193216323853e-01 -1.782094500958919525e-02 1.858216673135757446e-01 -1.475760806351900101e-02 -1.178033649921417236e-02 3.877661004662513733e-02 -2.855237424373626709e-01 1.811593919992446899e-01 -3.486520424485206604e-02 -5.002791434526443481e-02 -3.207927346229553223e-01 1.810786128044128418e-01 1.548732966184616089e-01 9.691970795392990112e-02 -1.397852152585983276e-01 -1.351511031389236450e-01 3.131134435534477234e-02 1.567884385585784912e-01 9.284269064664840698e-02 -3.239217102527618408e-01 -1.916289329528808594e-02 -1.915873885154724121e-01 -1.389811784029006958e-01 1.719687692821025848e-02 3.030740320682525635e-01 -4.927091300487518311e-02 -1.022308915853500366e-01 -2.084493935108184814e-01 -4.222584068775177002e-01
1.094777584075927734e-01 -4.735927283763885498e-02 -2.089449437335133553e-03 -7.153854519128799438e-02 7.872788608074188232e-02 -1.039043162018060684e-02 -3.019364774227142334e-01 4.950311034917831421e-02 -1.367497593164443970e-01 -2.121390849351882935e-01 -1.541072223335504532e-02 1.229971200227737427e-01 3.476438671350479126e-02 -4.778301119804382324e-01 1.132777258753776550e-01 -2.282308042049407959e-02 2.452645748853683472e-01 -2.214695066213607788e-01 -2.945267558097839355e-01 6.691078096628189087e-02 -2.362352460622787476e-01 1.165562570095062256e-01 -1.393259167671203613e-01 9.190990775823593140e-02 -3.888082504272460938e-02 -1.493669450283050537e-01 -1.785167604684829712e-01 -3.671050965785980225e-01 2.104336321353912354e-01 -1.537401229143142700e-01 4.455447569489479065e-02 -2.714774757623672485e-02
3.305878937244415283e-01 1.080133989453315735e-01 -7.722730934619903564e-02 -8.782413601875305176e-02 -6.874438375234603882e-02 -1.704242229461669922e-01 -1.529902666807174683e-01 1.099766343832015991e-01 -1.076859142631292343e-02 -2.663335502147674561e-01 -4.934963211417198181e-02 1.575889736413955688e-01 1.062315236777067184e-02 9.022522717714309692e-02 3.437486588954925537e-01 -6.341115385293960571e-02 -1.954211145639419556e-01 -2.591838501393795013e-02 7.087491452693939209e-02 1.440673023462295532e-01 1.160468813031911850e-02 2.153067737817764282e-01 -1.259831190109252930e-01 9.915542602539062500e-02 -2.046316713094711304e-01 6.296952068805694580e-02 -3.758521080017089844e-01 4.534873366355895996e-02 2.570006996393203735e-02 -3.300185501575469971e-01 -2.414300441741943359e-01 -2.710774242877960205e-01
-1.461852192878723145e-01 2.025637030601501465e-01 -1.393790841102600098e-01 9.635747224092483521e-02 2.437536418437957764e-01 -1.436003744602203369e-01 -3.380524218082427979e-01 1.917459815740585327e-01 -7.018254697322845459e-02 -7.167255878448486328e-02 2.199967801570892334e-01 1.195082664489746094e-01 6.201507896184921265e-02 -1.324716806411743164e-01 1.388286650180816650e-01 1.565646827220916748e-01 3.319396674633026123e-01 -1.254088580608367920e-01 -2.552607357501983643e-01 1.870680451393127441e-01 2.624270319938659668e-01 1.592928171157836914e-01 -9.827705472707748413e-02 -2.336761206388473511e-01 -1.656509637832641602e-01 -1.845021545886993408e-01 -8.524138480424880981e-02 1.164543777704238892e-01 1.417041569948196411e-01 -1.593689806759357452e-02 -2.081269621849060059e-01 -9.670110046863555908e-02
-1.105936244130134583e-01 -4.972379654645919800e-02 -1.496493518352508545e-01 1.058743894100189209e-01 4.647380113601684570e-02 -1.965362280607223511e-01 -8.932987600564956665e-02 -3.361640274524688721e-01 1.080734655261039734e-01 -2.172078192234039307e-01 -2.027910947799682617e-02 1.433780603110790253e-02 2.361343204975128174e-01 -1.184500083327293396e-01 1.301236003637313843e-01 -8.563065528869628906e-02 3.244861662387847900e-01 1.460946351289749146e-01 9.865853190422058105e-02 5.211464315652847290e-02 -1.661753095686435699e-02 7.210712879896163940e-02 -2.814764678478240967e-01 -2.044074833393096924e-01 -2.988080978393554688e-01 8.214926719665527344e-02 -4.463173449039459229e-01 1.570902168750762939e-01 -2.092437818646430969e-02 -2.080758661031723022e-01 -8.400003612041473389e-02 1.083051692694425583e-02
-9.244398213922977448e-03 -1.201218217611312866e-01 3.634620085358619690e-02 -6.387851387262344360e-02 7.419811934232711792e-02 -1.313779652118682861e-01 -1.487267017364501953e-01 1.416338831186294556e-01 -1.435656398534774780e-01 -1.828320771455764771e-01 2.240057587623596191e-01 6.445723026990890503e-02 -2.410718947649002075e-01 -2.834684550762176514e-01 9.299435466527938843e-02 1.605451405048370361e-01 7.795451581478118896e-02 -2.129769772291183472e-01 -1.967094093561172485e-02 5.096356198191642761e-02 1.459812372922897339e-01 3.613392356783151627e-03 -5.897532105445861816e-01 2.004547715187072754e-01 -6.753409653902053833e-02 1.902410089969635010e-01 -1.940106451511383057e-01 -2.874564193189144135e-02 -1.445295959711074829e-01 1.776161417365074158e-02 -7.304106652736663818e-02 -2.537334263324737549e-01
1.961068995296955109e-02 -5.241438746452331543e-02 -1.157486289739608765e-01 3.258475065231323242e-01 1.594076752662658691e-01 -6.332899630069732666e-02 -3.715097308158874512e-01 -1.708759814500808716e-01 -9.509885311126708984e-02 -2.663654983043670654e-01 1.642768681049346924e-01 1.558997035026550293e-01 -5.280187726020812988e-02 -1.227101385593414307e-01 -1.816510111093521118e-01 1.152827292680740356e-01 8.085339330136775970e-03 -3.887349069118499756e-01 1.470409035682678223e-01 1.215533241629600525e-01 6.158111616969108582e-02 4.514493793249130249e-02 -3.417506515979766846e-01 -2.871749997138977051e-01 -7.731250673532485962e-02 1.675939708948135376e-01 -9.958121180534362793e-02 9.844557940959930420e-02 1.295381188392639160e-01 -4.827025160193443298e-02 -1.323898881673812866e-01 4.749226570129394531e-02
7.858722656965255737e-02 -1.924627460539340973e-02 7.023241370916366577e-02 -1.402291357517242432e-01 -1.643667817115783691e-01 -9.073465317487716675e-02 -1.881013065576553345e-01 2.575190961360931396e-01 2.473403885960578918e-02 -4.483220279216766357e-01 1.033238992094993591e-01 1.423985045403242111e-02 8.826738223433494568e-03 6.791424751281738281e-02 -4.478058591485023499e-02 1.695742011070251465e-01 1.525058597326278687e-01 -1.476049572229385376e-01 7.274594157934188843e-02 1.795316785573959351e-01 -6.695586442947387695e-02 1.734841763973236084e-01 -3.114109635353088379e-01 1.438546329736709595e-01 -7.395306974649429321e-02 -2.994619309902191162e-02 -7.249026745557785034e-02 -1.652722805738449097e-01 4.788889586925506592e-01 9.437445551156997681e-02 -2.158946543931961060e-01 -1.592749506235122681e-01
-1.712382435798645020e-01 -6.336873024702072144e-02 9.166787564754486084e-02 2.257131040096282959e-01 2.143389880657196045e-01 -5.480150878429412842e-02 -1.350560784339904785e-01 5.180358514189720154e-02 -2.522810697555541992e-01 -2.055390477180480957e-01 8.701245486736297607e-02 -5.321606248617172241e-02 2.500246465206146240e-01 -2.732199430465698242e-01 1.193268895149230957e-01 -3.437557443976402283e-02 -1.769053936004638672e-02 -2.179799601435661316e-02 -2.412439584732055664e-01 2.168991267681121826e-01 -4.654751718044281006e-01 1.738432943820953369e-01 -3.043341338634490967e-01 -2.689127624034881592e-02 -1.810516566038131714e-01 -1.697890087962150574e-02 -1.749360114336013794e-01 9.649290144443511963e-02 2.123425453901290894e-01 5.834527313709259033e-02 1.220575906336307526e-02 2.608296833932399750e-02
3.723536431789398193e-02 4.425363615155220032e-02 3.078592717647552490e-01 -8.237911015748977661e-02 7.425771653652191162e-02 8.879890292882919312e-02 -4.522919654846191406e-02 -5.811123549938201904e-02 -8.391488343477249146e-02 -1.765672713518142700e-01 -3.366446495056152344e-02 3.892419487237930298e-02 4.493342339992523193e-02 -4.092284739017486572e-01 -1.421512477099895477e-02 -4.040229320526123047e-02 -9.548147022724151611e-02 -5.778079107403755188e-02 -2.356801740825176239e-02 3.061798810958862305e-01 1.197719480842351913e-02 -3.188810870051383972e-02 -2.512155473232269287e-01 5.737845972180366516e-02 -4.066556096076965332e-01 -1.546214669942855835e-01 -2.586401700973510742e-01 -1.029472798109054565e-01 -1.483232080936431885e-01 2.101408392190933228e-01 6.493988633155822754e-02 -3.906631171703338623e-01
2.126041054725646973e-01 -5.585618689656257629e-02 -2.054768502712249756e-01 2.977537214756011963e-01 4.050244763493537903e-02 -1.747042536735534668e-01 -1.932569891214370728e-01 1.516919136047363281e-01 -8.321468532085418701e-02 -6.809322535991668701e-02 9.707088768482208252e-02 9.384074062108993530e-02 2.005590945482254028e-01 -1.022805869579315186e-01 -1.117765158414840698e-02 -4.815236106514930725e-02 -9.683766216039657593e-02 -1.290230453014373779e-01 -3.182243406772613525e-01 1.711511164903640747e-01 3.602808415889739990e-01 3.046751320362091064e-01 -3.342371284961700439e-01 2.292448133230209351e-01 -1.360502839088439941e-01 -2.205884549766778946e-03 -2.122024148702621460e-01 1.874502748250961304e-01 3.848770633339881897e-02 2.006865106523036957e-02 1.781778596341609955e-02 -3.158148750662803650e-02
6.778699345886707306e-03 -4.980213567614555359e-02 -9.967031329870223999e-02 8.852093666791915894e-02 -9.146261215209960938e-02 -1.064516007900238037e-01 -5.074370503425598145e-01 -4.289028048515319824e-02 1.897200793027877808e-01 -1.783458590507507324e-01 -1.489863395690917969e-01 3.892054036259651184e-02 2.296148240566253662e-01 -3.500870466232299805e-01 7.101503759622573853e-02 1.448119729757308960e-01 1.897076070308685303e-01 -1.650741845369338989e-01 -1.854895949363708496e-01 4.393240436911582947e-02 2.242858856916427612e-01 3.294507861137390137e-01 -7.665925472974777222e-02 1.271447390317916870e-01 6.776389665901660919e-03 -8.203897625207901001e-02 -2.432822808623313904e-02 -3.796816989779472351e-02 3.116711974143981934e-01 -1.012753099203109741e-01 -5.310569331049919128e-02 -9.153770655393600464e-02
-1.618071198463439941e-01 -4.396129772067070007e-02 1.068004816770553589e-01 -7.828899472951889038e-02 -8.076956123113632202e-02 -8.362283557653427124e-02 -2.836157083511352539e-01 1.755668073892593384e-01 -1.616814285516738892e-01 -1.768622994422912598e-01 3.620140999555587769e-02 -4.672358185052871704e-02 -1.325300037860870361e-01 -7.644184678792953491e-02 -8.427767455577850342e-02 -8.560813218355178833e-02 2.275894731283187866e-01 9.504062682390213013e-02 -2.689184844493865967e-01 2.442616522312164307e-01 1.088948026299476624e-01 1.100754272192716599e-02 -3.190420567989349365e-01 -8.043024688959121704e-02 -4.933170974254608154e-01 -7.221229374408721924e-03 -2.275946885347366333e-01 1.339018791913986206e-01 1.291989088058471680e-01 1.906200349330902100e-01 -3.838389879092574120e-03 -2.271247357130050659e-01
3.028632700443267822e-01 -8.308304846286773682e-02 -7.829526811838150024e-02 1.796754449605941772e-01 -9.616591036319732666e-02 1.033888310194015503e-01 -1.862081326544284821e-02 3.478866070508956909e-02 3.264067694544792175e-02 -3.090099096298217773e-01 -1.050517987459897995e-02 -7.317019253969192505e-02 -7.471835613250732422e-02 -3.961082398891448975e-01 9.361488372087478638e-02 4.688040539622306824e-02 1.708595752716064453e-01 5.061912816017866135e-03 -7.759812474250793457e-02 3.118654489517211914e-01 8.913109451532363892e-02 1.494707167148590088e-01 -1.338172256946563721e-01 4.340478405356407166e-02 -3.366587916389107704e-03 -3.157323300838470459e-01 -4.401171207427978516e-02 2.357377856969833374e-01 2.057594209909439087e-01 1.306537985801696777e-01 -4.004834890365600586e-01 -8.013624697923660278e-02
1.698183640837669373e-02 -2.513630986213684082e-01 -2.090074680745601654e-02 -6.799504905939102173e-02 4.484008625149726868e-02 -4.338189661502838135e-01 -2.780484557151794434e-01 2.603767514228820801e-01 -1.239609089680016041e-03 -4.058888554573059082e-01 -1.364312916994094849e-01 -9.945044666528701782e-02 9.710522741079330444e-02 -1.654285639524459839e-01 2.270238697528839111e-01 8.699993789196014404e-02 1.665849983692169189e-01 -7.638583332300186157e-02 2.100272625684738159e-01 -1.352672874927520752e-01 2.303975224494934082e-01 -2.848439477384090424e-02 -1.215447410941123962e-01 1.110870018601417542e-01 -9.515909105539321899e-02 -1.811327934265136719e-01 -2.024490237236022949e-01 -2.792275510728359222e-02 -6.995251774787902832e-02 1.421334408223628998e-02 -1.397477090358734131e-01 -1.474420875310897827e-01
2.445877641439437866e-01 5.347079411149024963e-02 -9.197053313255310059e-02 -1.904140599071979523e-02 1.676399558782577515e-01 -1.216741651296615601e-01 -2.160766124725341797e-01 9.182746708393096924e-02 -1.670889705419540405e-01 -1.867034882307052612e-01 1.248005405068397522e-01 2.882464602589607239e-02 1.570932567119598389e-01 -1.153790131211280823e-01 -7.624372839927673340e-02 2.196847051382064819e-01 -9.821394830942153931e-02 -1.117273047566413879e-01 1.488634198904037476e-01 2.170624136924743652e-01 1.444903910160064697e-01 -1.112205609679222107e-01 -1.722139865159988403e-01 2.013201415538787842e-01 -2.033166773617267609e-02 1.834394931793212891e-01 -2.038195431232452393e-01 -1.631913185119628906e-01 4.284065961837768555e-01 -3.592940270900726318e-01 -1.195496469736099243e-01 -1.876841932535171509e-01
-5.023145303130149841e-02 -1.096202656626701355e-01 1.812591850757598877e-01 1.585554629564285278e-01 9.279011189937591553e-02 2.503899158909916878e-03 -2.256949245929718018e-01 2.371558845043182373e-01 -4.481833428144454956e-02 -3.578217029571533203e-01 2.328884154558181763e-01 1.182054132223129272e-01 -2.877139151096343994e-01 -2.581079900264739990e-01 2.368883937597274780e-01 -5.626008659601211548e-02 1.347562372684478760e-01 3.505044803023338318e-02 5.832439661026000977e-02 8.487737178802490234e-02 8.408094942569732666e-02 -1.886003613471984863e-01 -2.490404099225997925e-01 -1.856975108385086060e-01 -8.342412114143371582e-02 -1.140826269984245300e-01 -5.359277874231338501e-02 1.025024056434631348e-01 3.956661820411682129e-01 -1.381404399871826172e-01 -9.331556409597396851e-02 -1.337893754243850708e-01
7.977209240198135376e-02 -2.240880392491817474e-02 -1.485284119844436646e-01 -5.005064979195594788e-02 2.038052827119827271e-01 -9.228067100048065186e-02 -1.771368682384490967e-01 4.824184626340866089e-02 -1.159150153398513794e-01 -3.656204938888549805e-01 1.094868555665016174e-01 1.873389035463333130e-01 2.290838360786437988e-01 -9.380172006785869598e-03 -8.352950215339660645e-02 1.594545394182205200e-01 -2.097133733332157135e-02 4.252091422677040100e-02 1.880840212106704712e-01 3.084478974342346191e-01 2.417895384132862091e-02 -1.416086554527282715e-01 -1.525371521711349487e-01 1.197811812162399292e-01 -2.531131803989410400e-01 -1.670495420694351196e-02 -2.096848487854003906e-01 -4.357749819755554199e-01 1.394957900047302246e-01 -1.647725999355316162e-01 -2.058649808168411255e-01 -1.656039953231811523e-01
-1.091753020882606506e-01 9.206021577119827271e-02 -1.091816648840904236e-02 3.578451275825500488e-01 2.462966442108154297e-01 -6.333811674267053604e-03 -4.450977221131324768e-02 -2.437441423535346985e-02 -9.574990719556808472e-02 -9.327929466962814331e-02 1.562503576278686523e-01 -1.154870614409446716e-01 1.708745360374450684e-01 -3.052986264228820801e-01 3.868697285652160645e-01 1.753864586353302002e-01 8.567888289690017700e-02 -2.319045364856719971e-02 -2.277673780918121338e-01 1.957963258028030396e-01 -2.065034955739974976e-02 2.983977496623992920e-01 -2.619565427303314209e-01 2.449385635554790497e-02 -1.150201484560966492e-01 1.282365173101425171e-01 -1.478815972805023193e-01 9.113789349794387817e-02 3.117681741714477539e-01 -2.749666757881641388e-02 -3.302839025855064392e-02 1.184230968356132507e-01
-2.601511776447296143e-01 1.953419595956802368e-01 7.694088667631149292e-02 2.519585788249969482e-01 7.778488844633102417e-02 -1.001111716032028198e-01 4.352692048996686935e-03 6.617943942546844482e-02 8.423939347267150879e-02 -2.619901895523071289e-01 -1.317795962095260620e-01 1.894274502992630005e-01 3.377308249473571777e-01 -3.553229868412017822e-01 -1.587019711732864380e-01 1.249862834811210632e-01 1.989590227603912354e-01 -2.911401689052581787e-01 -3.507060185074806213e-02 1.686431616544723511e-01 1.444826740771532059e-02 1.105564460158348083e-02 -1.712939143180847168e-01 -8.915161341428756714e-02 -3.475850820541381836e-01 -1.058629378676414490e-01 -1.326187979429960251e-02 1.737412065267562866e-01 1.544108986854553223e-01 7.900319993495941162e-02 -3.866026923060417175e-02 -9.262159466743469238e-02
1.609478890895843506e-01 1.474228054285049438e-01 1.721840910613536835e-02 -5.273889750242233276e-03 4.221693798899650574e-02 -2.298316061496734619e-01 -2.634550034999847412e-01 -2.954681590199470520e-02 -3.857722133398056030e-02 -1.160129085183143616e-01 -2.469258606433868408e-01 -1.790087819099426270e-01 5.067756026983261108e-02 -5.310028791427612305e-02 9.527669847011566162e-02 -6.994947046041488647e-02 -6.540565192699432373e-02 -2.411201409995555878e-02 -3.710971772670745850e-02 4.460828006267547607e-01 -2.368852496147155762e-01 -2.394912242889404297e-01 -1.809066087007522583e-01 2.727481126785278320e-01 -5.223278701305389404e-02 1.030137240886688232e-01 -2.401565462350845337e-01 5.863429978489875793e-02 1.596623063087463379e-01 -1.493723541498184204e-01 -2.781315445899963379e-01 -2.727622687816619873e-01
5.578804295510053635e-03 -2.533734031021595001e-02 -1.897479742765426636e-01 6.062289327383041382e-02 1.585156023502349854e-01 -1.470252126455307007e-01 -3.907875120639801025e-01 -1.136052981019020081e-01 5.411735549569129944e-02 -2.126528322696685791e-01 -1.476397663354873657e-01 4.553366452455520630e-02 2.783674895763397217e-01 -1.471760123968124390e-01 2.943086028099060059e-01 3.008585236966609955e-02 7.921889424324035645e-02 -1.870704591274261475e-01 -4.122531116008758545e-01 5.358225107192993164e-02 1.847532391548156738e-01 3.296151757240295410e-01 -7.874704897403717041e-03 1.339896172285079956e-01 -1.398234367370605469e-01 8.181834220886230469e-02 -2.240398526191711426e-02 1.681813299655914307e-01 1.626838147640228271e-01 1.286104172468185425e-01 2.874652296304702759e-02 -1.218010634183883667e-01
2.396423816680908203e-01 -1.817290335893630981e-01 -4.371123313903808594e-01 2.021833211183547974e-01 -1.308525800704956055e-01 -5.116057395935058594e-02 -4.417206048965454102e-01 1.202277094125747681e-01 1.158669367432594299e-01 -1.210113391280174255e-01 -1.746021658182144165e-01 -3.465419262647628784e-02 5.803369730710983276e-02 -1.194609478116035461e-01 -5.096687376499176025e-02 -7.062346674501895905e-03 -1.858362928032875061e-02 -9.116698801517486572e-02 -2.413819730281829834e-01 -1.348638534545898438e-01 1.161027401685714722e-01 2.219337075948715210e-01 -3.381941318511962891e-01 1.065495684742927551e-01 -1.626030951738357544e-01 -6.544028967618942261e-02 -9.055396169424057007e-02 -6.048966199159622192e-02 1.497364491224288940e-01 -1.289785951375961304e-01 -5.250319093465805054e-02 -1.013910919427871704e-01
8.059506863355636597e-02 2.794088423252105713e-01 3.014640242327004671e-04 1.368004679679870605e-01 8.826680481433868408e-02 7.195565104484558105e-02 -4.365371465682983398e-01 2.173169255256652832e-01 -6.415956467390060425e-02 -1.374252140522003174e-01 1.226947177201509476e-02 2.416885048151016235e-01 6.809964776039123535e-02 -2.969299554824829102e-01 1.756759285926818848e-01 1.409153174608945847e-02 4.444588124752044678e-01 -3.075394406914710999e-02 -2.294168174266815186e-01 6.680432707071304321e-02 -3.697755187749862671e-02 2.220480442047119141e-01 -2.020952105522155762e-01 -1.514537334442138672e-01 -2.962193079292774200e-02 -1.007465180009603500e-02 -7.646709680557250977e-02 1.464822143316268921e-02 1.225155666470527649e-01 1.359872221946716309e-01 -1.606437414884567261e-01 6.435455381870269775e-02
7.278211414813995361e-02 7.046565413475036621e-02 -2.743394076824188232e-01 1.843193173408508301e-01 2.009449340403079987e-02 -8.293383568525314331e-02 -5.977919101715087891e-01 -3.931635618209838867e-02 2.389660179615020752e-01 -1.366262435913085938e-01 -5.326790362596511841e-02 -1.451936364173889160e-02 1.871406473219394684e-02 -1.757438927888870239e-01 1.072254404425621033e-01 -1.897828839719295502e-02 1.797588914632797241e-02 -3.228262066841125488e-02 -2.847817838191986084e-01 -5.997539684176445007e-02 -2.069063112139701843e-02 1.925152093172073364e-01 -1.674456298351287842e-01 -9.159035235643386841e-02 -1.514396909624338150e-02 -1.775641590356826782e-01 -1.615464538335800171e-01 -1.912684887647628784e-01 2.589891850948333740e-01 -7.955576479434967041e-02 -2.001660615205764771e-01 -1.565736532211303711e-01
-1.297220289707183838e-01 2.270241230726242065e-01 1.405483931303024292e-01 6.424050778150558472e-03 1.963030695915222168e-01 7.381602376699447632e-02 -1.956793516874313354e-01 -4.661039635539054871e-02 1.004489734768867493e-01 -2.925201952457427979e-01 2.053976655006408691e-01 -1.658552289009094238e-01 -1.209139749407768250e-01 -3.096800744533538818e-01 -1.974378079175949097e-01 6.742022186517715454e-02 6.713253911584615707e-03 -1.361330449581146240e-01 1.751110143959522247e-02 1.002558842301368713e-01 3.112685382366180420e-01 -1.502242125570774078e-02 -1.782039403915405273e-01 9.740637987852096558e-02 -2.787367999553680420e-01 -1.169321089982986450e-01 -1.862408369779586792e-01 3.163214623928070068e-01 -4.112501069903373718e-02 -5.633939057588577271e-02 -2.631366848945617676e-01 -2.011845111846923828e-01
-1.481219679117202759e-01 -8.564362674951553345e-02 -1.446412503719329834e-01 7.463820278644561768e-02 5.418408662080764771e-03 -1.951282173395156860e-01 -1.257230490446090698e-01 -2.878919839859008789e-01 -3.787091001868247986e-02 -2.691883444786071777e-01 4.101290926337242126e-02 1.446588039398193359e-01 1.162538081407546997e-01 -1.391133368015289307e-01 2.589542269706726074e-01 -8.715278655290603638e-02 3.077856898307800293e-01 6.009452417492866516e-02 -8.677371777594089508e-03 -8.070401102304458618e-02 -3.488127514719963074e-02 1.598168537020683289e-02 -2.552929222583770752e-01 -2.226983457803726196e-01 -2.881347537040710449e-01 9.088090062141418457e-02 -4.117452204227447510e-01 6.308037787675857544e-02 2.466602064669132233e-02 -3.281404674053192139e-01 -7.816822826862335205e-02 -5.525820329785346985e-02
-2.835971117019653320e-01 1.275672912597656250e-01 1.843850314617156982e-01 1.464079618453979492e-01 3.619873896241188049e-02 -1.289243102073669434e-01 -3.065730631351470947e-01 -9.833029471337795258e-04 -9.192761033773422241e-02 -2.376819029450416565e-02 8.660780638456344604e-02 5.243419855833053589e-02 4.208369553089141846e-01 -4.490299522876739502e-01 1.990811526775360107e-01 1.866775453090667725e-01 1.297329515218734741e-01 -2.317486107349395752e-01 9.000934660434722900e-02 1.108452156186103821e-01 5.482946522533893585e-03 -1.598449647426605225e-01 -1.970727294683456421e-01 2.186525799334049225e-02 -1.724935919046401978e-01 -6.490038335323333740e-02 -1.765780597925186157e-01 8.230073750019073486e-02 3.863898292183876038e-02 5.743939429521560669e-02 -1.478352248668670654e-01 -9.527672827243804932e-02
-2.720683813095092773e-01 -1.113537997007369995e-01 -8.934852480888366699e-02 6.733699142932891846e-02 5.650551989674568176e-02 -2.639490738511085510e-02 -2.814604640007019043e-01 2.097206264734268188e-01 -8.705106377601623535e-02 -6.427333503961563110e-02 -1.435584481805562973e-02 1.617585867643356323e-01 3.045106530189514160e-01 -3.092108368873596191e-01 -6.836976390331983566e-03 1.092614531517028809e-01 1.897582262754440308e-01 -1.457589864730834961e-01 2.023632079362869263e-01 3.531317785382270813e-02 -1.199844479560852051e-01 1.131470054388046265e-01 -3.029720783233642578e-01 1.886608302593231201e-01 -2.401240766048431396e-01 3.851991146802902222e-02 -2.893441617488861084e-01 2.248905301094055176e-01 2.508915364742279053e-01 8.811220526695251465e-02 8.015346527099609375e-02 -1.046725362539291382e-01
-4.880625754594802856e-02 2.209758013486862183e-01 -1.742525696754455566e-01 3.725502490997314453e-01 1.842738837003707886e-01 -8.188653737306594849e-02 -3.343744203448295593e-02 7.400380074977874756e-02 4.748048260807991028e-02 -2.653379440307617188e-01 -1.306832730770111084e-01 8.280914276838302612e-02 2.650174796581268311e-01 -2.943791449069976807e-01 4.084814786911010742e-01 8.421279489994049072e-02 3.760497272014617920e-02 5.718788504600524902e-02 -2.501885779201984406e-02 -2.677354216575622559e-02 -1.723001599311828613e-01 1.308031082153320312e-01 -3.267415463924407959e-01 2.164920866489410400e-01 -1.187995821237564087e-01 1.113937571644783020e-01 -1.125191003084182739e-01 5.554877221584320068e-02 1.521896719932556152e-01 -1.688675284385681152e-01 -3.916322067379951477e-02 -5.480848997831344604e-02
-4.756822064518928528e-02 7.795277237892150879e-02 1.046698447316884995e-02 1.137415394186973572e-01 1.708296686410903931e-01 2.427022606134414673e-01 -3.094890117645263672e-01 -1.190643571317195892e-02 -5.057846009731292725e-02 -2.360257357358932495e-01 2.090873718261718750e-01 1.828676611185073853e-01 4.188125953078269958e-02 -5.912248045206069946e-02 1.795221716165542603e-01 1.565958112478256226e-01 1.683138608932495117e-01 -1.503094434738159180e-01 -1.320029795169830322e-01 -6.942975521087646484e-02 -5.046855285763740540e-02 1.762862950563430786e-01 1.622801721096038818e-01 -1.001417860388755798e-01 -3.536541461944580078e-01 -1.086590215563774109e-01 -3.001833856105804443e-01 7.390023767948150635e-02 1.590621918439865112e-01 -2.856420576572418213e-01 -3.043824434280395508e-01 -1.484330445528030396e-01
1.284543573856353760e-01 1.796763986349105835e-01 -1.439626961946487427e-01 2.845095992088317871e-01 2.751770317554473877e-01 -2.211729735136032104e-01 -1.773507744073867798e-01 -9.206376224756240845e-02 1.586102396249771118e-01 -2.622990906238555908e-01 -5.572718754410743713e-02 4.918856173753738403e-02 1.958327740430831909e-01 6.511736661195755005e-02 -8.078233897686004639e-02 3.770337253808975220e-02 -1.181227192282676697e-01 -1.071166023612022400e-01 -2.144742608070373535e-01 -2.454723231494426727e-02 9.229076653718948364e-02 5.893611907958984375e-02 -3.204755187034606934e-01 -6.936937570571899414e-02 -8.643555641174316406e-02 -2.781552076339721680e-01 -1.834298521280288696e-01 2.276514098048210144e-02 -9.494529664516448975e-02 -3.638355433940887451e-01 -9.962967783212661743e-02 -2.703613042831420898e-01
3.211984038352966309e-02 6.670227646827697754e-02 8.324883133172988892e-02 -6.969786435365676880e-02 2.353526800870895386e-01 -1.365968286991119385e-01 -3.555115163326263428e-01 1.074525639414787292e-01 -5.439485609531402588e-02 -1.955332010984420776e-01 -8.714988827705383301e-02 -1.226901710033416748e-01 -8.507817983627319336e-02 -9.451314806938171387e-02 1.300682574510574341e-01 3.627519905567169189e-01 8.278436958789825439e-02 -2.041261196136474609e-01 -7.077582925558090210e-02 -1.334386318922042847e-01 -1.368235796689987183e-02 1.287943422794342041e-01 -3.797249197959899902e-01 6.387992296367883682e-03 -1.857512593269348145e-01 -3.797687357291579247e-03 -1.187629103660583496e-01 -1.763695329427719116e-01 3.073929995298385620e-02 -4.595120847225189209e-01 -1.095363572239875793e-01 -7.786562293767929077e-02
-1.126263141632080078e-01 -1.213339641690254211e-01 1.535622961819171906e-02 5.678261071443557739e-02 1.832054108381271362e-01 -9.067289531230926514e-02 3.684631362557411194e-02 -5.962745845317840576e-02 -6.790776271373033524e-03 -1.898574233055114746e-01 -4.289985448122024536e-02 1.595619767904281616e-01 4.866043031215667725e-01 -3.021487891674041748e-01 1.067832410335540771e-01 3.879652917385101318e-01 1.390233188867568970e-01 -1.449012290686368942e-02 5.575584247708320618e-02 1.242904514074325562e-01 -5.790917202830314636e-02 4.406215995550155640e-02 -2.997373342514038086e-01 -7.367857545614242554e-02 -1.586730927228927612e-01 -4.407902434468269348e-02 -3.481365367770195007e-02 2.676451206207275391e-01 2.325415909290313721e-01 -2.375682257115840912e-02 -5.802224203944206238e-02 -2.690949141979217529e-01
-1.269937306642532349e-01 1.390018407255411148e-02 1.527267545461654663e-01 -2.393888868391513824e-02 3.501602709293365479e-01 -1.779910176992416382e-01 -1.336458474397659302e-01 -2.207040935754776001e-01 -1.735915690660476685e-01 -1.018291413784027100e-01 1.234717294573783875e-01 -4.992701858282089233e-02 1.822361499071121216e-01 -3.861408829689025879e-01 4.433961585164070129e-02 1.860805153846740723e-01 -1.191981732845306396e-01 -1.374390274286270142e-01 -1.228037923574447632e-01 9.302979707717895508e-02 -6.930132955312728882e-02 1.292021125555038452e-01 -4.679720103740692139e-01 1.005664244294166565e-01 -2.621494829654693604e-01 1.136256158351898193e-01 -2.360332608222961426e-01 -3.592098131775856018e-02 -6.499867886304855347e-02 -8.422321081161499023e-02 6.525592505931854248e-02 -1.078618783503770828e-02
1.954706162214279175e-01 9.144792705774307251e-02 2.138097882270812988e-01 1.910669356584548950e-01 6.591661274433135986e-02 -3.010248206555843353e-02 4.651672765612602234e-02 1.173512041568756104e-01 -1.737819910049438477e-01 -2.763604223728179932e-01 -1.146356668323278427e-02 -1.798660457134246826e-01 -7.297608070075511932e-03 -1.912689208984375000e-01 -1.479899436235427856e-01 -1.917863450944423676e-02 -2.837240509688854218e-02 -1.889373660087585449e-01 -1.490753889083862305e-01 1.215210333466529846e-01 1.232003122568130493e-01 -4.111024141311645508e-01 -1.246477514505386353e-01 1.489410400390625000e-01 -2.208153903484344482e-01 -2.005775421857833862e-01 -3.993164896965026855e-01 2.427314072847366333e-01 4.058735445141792297e-02 -6.183000653982162476e-02 -1.759118735790252686e-01 -1.134955435991287231e-01
7.938591390848159790e-02 2.357152551412582397e-01 -5.291999876499176025e-02 1.152008250355720520e-01 2.077378481626510620e-01 -8.643907308578491211e-02 -5.503433570265769958e-02 1.003653835505247116e-02 -2.079056203365325928e-01 -3.168146610260009766e-01 -1.568476557731628418e-01 -5.631734617054462433e-03 1.111299172043800354e-01 -8.741819113492965698e-02 3.220430910587310791e-01 -1.886107176542282104e-01 -1.287920773029327393e-01 9.731856733560562134e-02 -1.929473876953125000e-01 -6.900109350681304932e-02 4.655497148633003235e-02 2.477535605430603027e-01 -3.860265016555786133e-01 2.758669257164001465e-01 -1.691437214612960815e-01 -1.825545132160186768e-01 8.209840208292007446e-02 1.518280208110809326e-01 2.717502713203430176e-01 -2.716613560914993286e-02 -1.066067591309547424e-01 8.003932237625122070e-02
-2.320807576179504395e-01 1.504832506179809570e-01 -4.105866886675357819e-03 1.668336987495422363e-01 6.462674587965011597e-02 -9.439355880022048950e-02 -7.802597247064113617e-03 1.363005936145782471e-01 6.882525980472564697e-02 -1.975888311862945557e-01 -3.833282738924026489e-02 1.589736640453338623e-01 4.412021040916442871e-01 -2.841807007789611816e-01 -1.229875460267066956e-01 6.010757386684417725e-02 7.826919853687286377e-02 -3.103436231613159180e-01 1.558373216539621353e-02 2.677639126777648926e-01 -3.943369956687092781e-04 7.718560844659805298e-02 -3.196848034858703613e-01 -5.325129255652427673e-02 -2.368520051240921021e-01 2.556544169783592224e-02 -1.081900447607040405e-01 5.957160145044326782e-02 2.111657410860061646e-01 7.847014814615249634e-02 3.405097126960754395e-02 -2.999243736267089844e-01
-6.050712242722511292e-02 3.545233607292175293e-02 -3.182834684848785400e-01 6.644997000694274902e-02 3.918946683406829834e-01 -2.418653964996337891e-01 1.919193565845489502e-02 1.554327160120010376e-01 -2.030649334192276001e-01 -1.692147552967071533e-01 1.929256916046142578e-01 7.127878069877624512e-02 1.330673843622207642e-01 -1.963744610548019409e-01 5.170534178614616394e-02 -1.221386622637510300e-02 -9.076876938343048096e-02 1.516065448522567749e-01 -1.071397885680198669e-01 4.065560549497604370e-02 1.193434447050094604e-01 9.341835230588912964e-02 -2.233732789754867554e-01 2.352475970983505249e-01 -3.114747405052185059e-01 -1.291887313127517700e-01 -1.459558159112930298e-01 7.034453004598617554e-02 2.734737694263458252e-01 -1.515429913997650146e-01 -2.585489451885223389e-01 6.611327081918716431e-02
-2.812895178794860840e-01 -1.236875280737876892e-01 4.982370510697364807e-02 1.451839655637741089e-01 -1.742899045348167419e-02 -2.772942744195461273e-02 3.530968725681304932e-02 -5.211164429783821106e-02 -7.464122772216796875e-02 -4.713061451911926270e-01 1.019608154892921448e-01 -1.249287724494934082e-01 1.603740006685256958e-01 -3.977197110652923584e-01 2.179767191410064697e-01 1.882097572088241577e-01 1.939296424388885498e-01 1.012817844748497009e-01 -5.546829104423522949e-02 1.876176684163510799e-03 6.737851351499557495e-02 1.634038388729095459e-01 -1.638250648975372314e-01 -1.237644702196121216e-01 -8.165376633405685425e-02 -7.685297727584838867e-02 -4.541575908660888672e-02 2.575407028198242188e-01 -1.819881610572338104e-02 -3.783354163169860840e-02 -2.667470574378967285e-01 -2.796711027622222900e-01
3.937042318284511566e-03 5.491246655583381653e-02 2.557314038276672363e-01 1.201801374554634094e-01 3.651437759399414062e-01 -8.246766030788421631e-02 -3.316879272460937500e-01 1.494010090827941895e-01 -8.968739956617355347e-02 -3.835558593273162842e-01 6.770846247673034668e-02 -6.921218242496252060e-03 -1.266327053308486938e-01 -2.465018928050994873e-01 -1.984149962663650513e-01 -4.851707816123962402e-02 4.564700182527303696e-03 -1.302507370710372925e-01 -7.236173003911972046e-02 -1.250449419021606445e-01 1.017303541302680969e-01 1.243604943156242371e-01 -2.187258452177047729e-01 2.165479362010955811e-01 -9.967212378978729248e-02 -2.572144567966461182e-01 -3.362981975078582764e-01 2.335859462618827820e-02 4.521223157644271851e-02 6.143292784690856934e-02 1.111670136451721191e-01 -5.174573510885238647e-03
-1.733200401067733765e-01 2.252647727727890015e-01 3.279101510997861624e-04 2.307391762733459473e-01 3.477936610579490662e-02 1.408129185438156128e-01 -2.819389998912811279e-01 -3.532290831208229065e-02 -5.984968040138483047e-03 2.109650894999504089e-02 3.840683260932564735e-03 -5.357161164283752441e-02 4.065507054328918457e-01 -3.397303223609924316e-01 2.736234366893768311e-01 1.833637654781341553e-01 9.222981333732604980e-02 5.026943515986204147e-03 1.126753911375999451e-01 1.663220971822738647e-01 -8.935140818357467651e-02 -2.274675108492374420e-02 -3.598186969757080078e-01 8.683759719133377075e-02 -1.042318865656852722e-01 -1.620016545057296753e-01 -2.475327551364898682e-01 6.650467216968536377e-02 -4.604595899581909180e-02 -1.749856397509574890e-02 -2.162328958511352539e-01 -1.589130908250808716e-01
1.617119908332824707e-01 1.222942210733890533e-02 8.467680960893630981e-02 2.380309104919433594e-01 1.690562069416046143e-01 9.559414535760879517e-02 -1.748754233121871948e-01 -7.437227666378021240e-02 1.179685816168785095e-01 -4.656734466552734375e-01 -1.192744076251983643e-01 -2.480955868959426880e-01 -2.286624014377593994e-01 -2.107485830783843994e-01 2.258757799863815308e-01 3.137595057487487793e-01 -1.227226927876472473e-01 -2.275280803442001343e-01 3.524145856499671936e-02 8.232911676168441772e-02 7.746989279985427856e-02 9.129225462675094604e-02 -2.018747106194496155e-02 7.850504666566848755e-02 -3.076908886432647705e-01 1.454901993274688721e-01 -1.740199178457260132e-01 6.178192049264907837e-02 1.886145472526550293e-01 1.577027514576911926e-02 -3.149238973855972290e-02 2.853088453412055969e-02
1.669391095638275146e-01 1.723252423107624054e-02 1.269154250621795654e-01 1.331546455621719360e-01 -6.860204041004180908e-02 7.801529951393604279e-03 -1.607092916965484619e-01 -3.609185665845870972e-02 -8.231291174888610840e-02 -3.021183907985687256e-01 -2.073003500699996948e-01 -1.630838513374328613e-01 2.816737890243530273e-01 -1.167268306016921997e-01 -1.977605931460857391e-02 1.768532097339630127e-01 1.931180506944656372e-01 -2.459035813808441162e-01 -3.046780824661254883e-02 1.469089239835739136e-01 5.088501051068305969e-02 2.206861078739166260e-01 -1.740084886550903320e-01 6.962885707616806030e-02 -2.309864610433578491e-01 -1.696384847164154053e-01 -2.148659676313400269e-01 -2.620544135570526123e-01 -8.511763811111450195e-02 -4.133034348487854004e-01 1.214901208877563477e-01 1.317436993122100830e-01
2.910411357879638672e-01 -2.028694003820419312e-02 1.826346106827259064e-02 -3.499809652566909790e-03 5.547994747757911682e-02 1.021183375269174576e-02 1.355133652687072754e-01 -1.900740414857864380e-01 -7.118146866559982300e-02 -2.476289123296737671e-01 -5.272982642054557800e-02 -1.486201137304306030e-01 9.112918376922607422e-02 -2.566186189651489258e-01 1.040866300463676453e-01 1.099815219640731812e-01 -4.428432136774063110e-02 -1.280339509248733521e-01 -2.218460142612457275e-01 4.270011782646179199e-01 1.913036778569221497e-02 -1.900472119450569153e-02 -4.851615056395530701e-02 2.286812365055084229e-01 -1.901143789291381836e-01 -1.481374353170394897e-01 -2.794306911528110504e-02 9.545897692441940308e-02 2.814328670501708984e-01 7.612065225839614868e-02 -4.520078897476196289e-01 -7.715987414121627808e-02
2.788416147232055664e-01 1.625744625926017761e-02 -1.416707038879394531e-01 -4.152859747409820557e-02 4.837995767593383789e-02 -3.888026811182498932e-03 -6.063750758767127991e-02 2.126721590757369995e-01 -3.487015962600708008e-01 -4.158926010131835938e-01 -4.463294148445129395e-02 8.209498226642608643e-02 -7.897644490003585815e-02 -4.018950164318084717e-01 1.478996127843856812e-01 -1.183524653315544128e-01 2.233548462390899658e-01 -2.098992764949798584e-01 -5.902267247438430786e-02 -2.266619354486465454e-02 1.595394164323806763e-01 -2.415274828672409058e-01 -7.027645409107208252e-02 -1.625509560108184814e-01 -9.512042999267578125e-02 4.211370367556810379e-03 -2.662087678909301758e-01 3.397936373949050903e-02 -1.274835020303726196e-01 1.089169755578041077e-01 -7.988876104354858398e-02 -1.154081597924232483e-01
1.578276753425598145e-01 -2.352463155984878540e-01 8.047390729188919067e-02 1.686678975820541382e-01 2.318418025970458984e-01 4.363323375582695007e-02 -2.390827238559722900e-01 -2.002956271171569824e-01 -3.198935091495513916e-01 -5.307127162814140320e-02 3.439439237117767334e-01 -7.193915545940399170e-03 -6.227662414312362671e-02 -1.007739081978797913e-01 1.185482591390609741e-01 1.648693694733083248e-03 -5.286226049065589905e-02 -3.282790631055831909e-02 8.438476175069808960e-02 2.898347079753875732e-01 -2.198037132620811462e-02 1.073965579271316528e-01 -3.267751336097717285e-01 1.775469034910202026e-01 -9.670916944742202759e-02 8.046346157789230347e-02 -1.271281838417053223e-01 -2.239007055759429932e-01 2.052610069513320923e-01 -2.148105502128601074e-01 -2.514635920524597168e-01 -3.680926933884620667e-02
2.182493954896926880e-01 3.240079432725906372e-02 2.538529783487319946e-02 1.122813820838928223e-01 2.645362317562103271e-01 4.449991881847381592e-02 -1.247633174061775208e-01 1.170100793242454529e-01 -1.615261137485504150e-01 -2.297451645135879517e-01 -7.586376368999481201e-02 2.380252443253993988e-02 -1.291470229625701904e-01 6.624672561883926392e-02 -1.830268055200576782e-01 2.554753720760345459e-01 -1.018054410815238953e-02 6.177885923534631729e-03 4.043835401535034180e-02 -2.757574617862701416e-02 1.248579844832420349e-01 1.293822079896926880e-01 -2.943731844425201416e-01 3.900140225887298584e-01 -1.481541395187377930e-01 -3.238258659839630127e-01 -3.981898427009582520e-01 1.511963754892349243e-01 7.026119530200958252e-02 -1.737069338560104370e-01 2.294462732970714569e-02 -1.196692809462547302e-01
-3.346861898899078369e-01 8.122498542070388794e-02 -1.552450209856033325e-01 -1.206954047083854675e-01 1.508107036352157593e-01 2.935228496789932251e-02 -4.480896890163421631e-01 1.098739430308341980e-01 -2.681683003902435303e-01 -1.960008293390274048e-01 -9.544572234153747559e-02 1.658791899681091309e-01 2.349465489387512207e-01 -1.808332949876785278e-01 -4.335094243288040161e-02 5.597093701362609863e-02 8.810453116893768311e-02 1.750015318393707275e-01 7.974941283464431763e-03 1.136666834354400635e-01 3.137608990073204041e-02 -4.654027894139289856e-02 -2.068335562944412231e-01 -2.906724624335765839e-02 -3.374465703964233398e-01 1.597156822681427002e-01 -1.922660619020462036e-01 -8.462616801261901855e-02 1.310918182134628296e-01 1.380180008709430695e-02 -3.565062303096055984e-03 -2.595107555389404297e-01
-2.013359814882278442e-01 1.040062215179204941e-02 -2.995607070624828339e-02 8.292978256940841675e-02 2.847118973731994629e-01 1.459197551012039185e-01 -3.431701287627220154e-02 -1.135616824030876160e-01 -4.301381856203079224e-02 -4.154942333698272705e-01 -4.740523919463157654e-02 -1.107957437634468079e-01 1.343905925750732422e-01 -3.296706676483154297e-01 2.627893388271331787e-01 -3.901721909642219543e-02 7.632915675640106201e-02 -1.878777295351028442e-01 -2.677824795246124268e-01 -1.687126457691192627e-01 -1.436833739280700684e-01 9.121373295783996582e-02 -1.483197659254074097e-01 -7.771827280521392822e-02 -2.337557375431060791e-01 -7.013741135597229004e-02 -2.683151960372924805e-01 -3.021069467067718506e-01 6.718040257692337036e-02 3.351807966828346252e-02 -3.145518898963928223e-02 -1.451645493507385254e-01
9.062348306179046631e-02 -1.255451440811157227e-01 7.010075449943542480e-02 2.058631777763366699e-01 1.770238578319549561e-01 2.337339520454406738e-02 9.223923087120056152e-02 -1.445143222808837891e-01 5.756615474820137024e-02 -1.217606514692306519e-01 -1.254694759845733643e-01 4.699640721082687378e-02 2.552076876163482666e-01 -1.277232468128204346e-01 2.440008223056793213e-01 -9.297158569097518921e-02 4.479536712169647217e-01 2.407489530742168427e-02 1.172874122858047485e-03 -2.383798547089099884e-02 -8.146172016859054565e-02 2.410808391869068146e-02 -4.516965448856353760e-01 2.988658472895622253e-02 -2.738353013992309570e-01 1.651862449944019318e-02 -2.818488180637359619e-01 -7.913860678672790527e-02 -1.763435080647468567e-02 -9.466783702373504639e-02 -2.824817597866058350e-01 1.332655400037765503e-01
2.897745668888092041e-01 -9.468175470829010010e-02 -7.442442327737808228e-02 -7.794730365276336670e-02 -2.587760388851165771e-01 -4.767408594489097595e-02 5.004756618291139603e-03 6.406807154417037964e-02 -1.479987502098083496e-01 -2.963791489601135254e-01 -1.169022470712661743e-01 -1.390276402235031128e-01 6.260740756988525391e-02 -1.422319114208221436e-01 1.791852712631225586e-01 -1.394571270793676376e-02 -2.209384143352508545e-01 2.483909577131271362e-02 -3.069788813591003418e-01 2.896244823932647705e-01 6.016518920660018921e-02 -1.391706615686416626e-01 -2.351251095533370972e-01 1.616117917001247406e-02 -2.947640120983123779e-01 -4.733932763338088989e-02 -2.042187899351119995e-01 4.747769236564636230e-02 -8.330586552619934082e-02 -5.380606278777122498e-02 -3.953451812267303467e-01 -1.326328068971633911e-01
1.799895912408828735e-01 -2.987137995660305023e-02 -1.254084520041942596e-02 -9.456232935190200806e-02 7.223960757255554199e-02 -3.618207573890686035e-01 -2.183302193880081177e-01 1.386219412088394165e-01 -1.202068850398063660e-02 -3.841781914234161377e-01 -1.402177959680557251e-01 -1.293067540973424911e-02 1.962629407644271851e-01 -6.828473508358001709e-02 1.432475447654724121e-01 8.249139040708541870e-02 3.570484742522239685e-02 -2.012070864439010620e-01 1.035470962524414062e-01 -3.375503420829772949e-01 1.562230437994003296e-01 1.336234062910079956e-01 -1.726567894220352173e-01 5.857385322451591492e-02 -1.593141555786132812e-01 -1.236411258578300476e-01 -8.485407382249832153e-02 1.905064284801483154e-01 3.874853625893592834e-02 -3.767390549182891846e-02 -3.891448378562927246e-01 -1.899574846029281616e-01
-8.617445826530456543e-02 6.909473985433578491e-02 2.256976962089538574e-01 -1.491484194993972778e-01 2.083010971546173096e-01 -1.989890486001968384e-01 -1.293824315071105957e-01 3.453100472688674927e-02 -8.309671282768249512e-02 -1.665572226047515869e-01 -3.213568776845932007e-02 -7.483150810003280640e-02 1.413939893245697021e-01 4.535246640443801880e-02 1.447253823280334473e-01 8.552595973014831543e-02 -2.222072780132293701e-01 -1.119090095162391663e-01 -8.191230893135070801e-02 2.127902358770370483e-01 -2.139874994754791260e-01 2.296087041031569242e-04 -4.687520563602447510e-01 1.920994184911251068e-02 -2.459554970264434814e-01 -7.767260074615478516e-02 -1.895456016063690186e-01 1.518141925334930420e-01 3.469319641590118408e-01 2.180544435977935791e-01 -8.218882232904434204e-02 -2.053409218788146973e-01
1.939911842346191406e-01 -1.917137801647186279e-01 -1.188042461872100830e-01 9.803163260221481323e-02 -7.976308465003967285e-02 2.233135998249053955e-01 -1.159922406077384949e-01 -2.182946354150772095e-01 -9.108087420463562012e-02 -3.649807870388031006e-01 6.781053543090820312e-02 -6.021424755454063416e-02 6.159348879009485245e-03 -2.651721835136413574e-01 1.277898345142602921e-02 -6.127990037202835083e-02 1.181822419166564941e-01 -7.676973938941955566e-02 8.060011267662048340e-02 2.975824177265167236e-01 2.193465083837509155e-01 2.320621758699417114e-01 -1.757185757160186768e-01 8.109799027442932129e-02 3.417400643229484558e-02 -2.529091835021972656e-01 2.939309552311897278e-02 1.532847434282302856e-01 2.189484834671020508e-01 1.623186916112899780e-01 -3.765905201435089111e-01 2.485834248363971710e-02
-1.992042362689971924e-02 2.063019946217536926e-02 7.434614747762680054e-02 -3.696679696440696716e-02 -7.096413522958755493e-03 1.824697479605674744e-02 -3.491463959217071533e-01 1.219581216573715210e-01 -1.847940981388092041e-01 -2.457913011312484741e-01 -7.308323681354522705e-02 2.488353550434112549e-01 1.656375825405120850e-02 -2.402776926755905151e-01 8.556824177503585815e-02 -7.584893703460693359e-02 1.623828411102294922e-01 -4.012630581855773926e-01 -1.100833192467689514e-01 2.205471098423004150e-01 -1.058633103966712952e-01 2.069186717271804810e-01 -1.464948803186416626e-01 5.075254663825035095e-02 -4.459672048687934875e-02 -7.596541941165924072e-02 -3.179340958595275879e-01 -3.301222920417785645e-01 1.880489438772201538e-01 -1.859789043664932251e-01 -4.214628785848617554e-02 8.043892681598663330e-02
7.919377088546752930e-02 -1.677311360836029053e-01 -2.043551504611968994e-01 5.873249843716621399e-02 1.113991960883140564e-01 -2.283475399017333984e-01 -9.790948033332824707e-02 4.948693141341209412e-02 -1.754828393459320068e-01 -9.924165159463882446e-02 6.026986986398696899e-02 -8.068639039993286133e-02 -7.062133401632308960e-02 -5.774132162332534790e-02 1.224043592810630798e-01 1.965436935424804688e-01 1.882721036672592163e-01 -2.477932274341583252e-01 -3.413375914096832275e-01 3.030474185943603516e-01 3.938235640525817871e-01 4.883839190006256104e-02 -3.955314755439758301e-01 -3.006820753216743469e-02 -2.649003863334655762e-01 -3.949583694338798523e-02 2.029706723988056183e-02 5.814363434910774231e-02 1.463344991207122803e-01 2.693623490631580353e-02 1.072873622179031372e-01 -4.328541457653045654e-02
6.943409144878387451e-02 -3.192239254713058472e-02 1.208896711468696594e-01 5.770147219300270081e-02 1.261093914508819580e-01 -1.836475580930709839e-01 -2.741258740425109863e-01 -9.212215989828109741e-02 -1.691224575042724609e-01 -3.640810847282409668e-01 2.090742290019989014e-01 2.939342856407165527e-01 2.080619335174560547e-02 -6.858568638563156128e-02 3.614715114235877991e-02 1.847590319812297821e-02 -8.369657397270202637e-02 -3.784244060516357422e-01 2.240189760923385620e-01 8.717579394578933716e-02 4.386639222502708435e-02 5.266312137246131897e-02 -3.606578409671783447e-01 -2.380214780569076538e-01 -1.086958795785903931e-01 1.854344755411148071e-01 -1.678305864334106445e-01 2.992255054414272308e-02 1.886399239301681519e-01 -1.159359887242317200e-01 -1.051775217056274414e-01 1.006532758474349976e-01
-4.155594483017921448e-02 -6.902381777763366699e-02 1.504580378532409668e-01 3.081198409199714661e-02 7.939961552619934082e-02 4.330887645483016968e-02 -1.190053150057792664e-01 -6.783770769834518433e-02 -2.380097471177577972e-02 -1.373347043991088867e-01 6.924078613519668579e-02 9.109251946210861206e-02 8.380102366209030151e-02 -3.999624550342559814e-01 2.355299144983291626e-01 6.671624630689620972e-02 -1.503263562917709351e-01 -1.550306826829910278e-01 1.085617244243621826e-01 3.481412827968597412e-01 -1.244233995676040649e-01 1.202463731169700623e-01 -3.851108253002166748e-01 1.653010994195938110e-01 -3.389927446842193604e-01 -1.882745325565338135e-01 1.053800657391548157e-01 -1.022052839398384094e-01 4.651658609509468079e-02 9.388612210750579834e-02 2.274456024169921875e-01 -2.524286210536956787e-01
2.565458118915557861e-01 -4.236807674169540405e-02 -4.145962744951248169e-02 -1.979513764381408691e-01 -6.309633143246173859e-03 -1.362910419702529907e-01 -2.806502878665924072e-01 1.427821069955825806e-01 -1.309650670737028122e-02 -1.686215698719024658e-01 8.418569713830947876e-02 -1.288417577743530273e-01 -2.110661417245864868e-01 -2.946523949503898621e-02 -1.003844216465950012e-01 2.589753568172454834e-01 3.273758292198181152e-01 -1.197268292307853699e-01 8.008345216512680054e-02 -7.999692112207412720e-02 1.022202149033546448e-01 1.932620108127593994e-01 -3.032921254634857178e-01 5.137855559587478638e-02 -1.437953263521194458e-01 -2.164462022483348846e-02 -3.312730789184570312e-01 -5.283567681908607483e-02 2.260179668664932251e-01 -2.207182645797729492e-01 -2.456038445234298706e-01 -1.682739406824111938e-01
4.423965513706207275e-02 -8.366286009550094604e-02 1.528454124927520752e-01 2.236303687095642090e-02 -7.753209769725799561e-02 -1.481269299983978271e-01 -3.627905249595642090e-01 1.849467456340789795e-01 -2.297279387712478638e-01 -3.640470504760742188e-01 1.183906048536300659e-01 1.372157335281372070e-01 -2.212892770767211914e-01 -2.342980951070785522e-01 2.296276241540908813e-01 1.236593932844698429e-03 4.194983467459678650e-02 1.168481167405843735e-02 1.567012816667556763e-01 -8.604492247104644775e-02 5.599097162485122681e-02 -1.542249023914337158e-01 -1.798412501811981201e-01 -1.614415794610977173e-01 -9.576019644737243652e-02 -2.142609208822250366e-01 -7.556311041116714478e-02 7.960440963506698608e-02 3.662081062793731689e-01 -1.120279133319854736e-01 -1.806635111570358276e-01 -1.818173825740814209e-01
1.869485676288604736e-01 4.029184207320213318e-02 -1.426113247871398926e-01 8.595950901508331299e-02 2.177392393350601196e-01 -1.544015407562255859e-01 -1.528386026620864868e-01 -7.080548256635665894e-02 -4.314401373267173767e-02 -6.746963411569595337e-02 1.275934129953384399e-01 2.916360199451446533e-01 6.841363012790679932e-02 1.392638077959418297e-03 5.778767913579940796e-02 -7.812931388616561890e-02 -4.041008278727531433e-02 -1.837068647146224976e-01 -1.207489669322967529e-01 2.699268162250518799e-01 6.733649969100952148e-02 -7.397782057523727417e-02 -2.125025689601898193e-01 7.475315034389495850e-02 -1.591793447732925415e-01 -1.648953109979629517e-01 -3.425898253917694092e-01 -2.816837131977081299e-01 4.842772185802459717e-01 -1.245512515306472778e-01 -1.623713523149490356e-01 -7.061828672885894775e-02
5.005930364131927490e-02 2.191341482102870941e-02 -1.209405958652496338e-01 3.389848396182060242e-02 3.471634387969970703e-01 7.012562453746795654e-02 -1.599510163068771362e-01 -9.998773038387298584e-02 -4.300421476364135742e-01 -3.017646372318267822e-01 2.959696762263774872e-02 -7.460168004035949707e-02 1.965512707829475403e-02 -6.460697948932647705e-02 -1.087973341345787048e-01 -3.046309342607855797e-03 1.816509291529655457e-02 -1.302161961793899536e-01 3.330287709832191467e-02 -6.344153732061386108e-02 2.182544954121112823e-02 1.527621690183877945e-02 -1.791458874940872192e-01 4.662602022290229797e-02 -3.857215940952301025e-01 -1.670456677675247192e-01 -4.339461624622344971e-01 1.403187960386276245e-01 -2.845208160579204559e-02 -2.167381048202514648e-01 1.709798425436019897e-01 4.764358699321746826e-02
1.573749333620071411e-01 -1.098722666501998901e-01 -1.260063797235488892e-01 2.635732889175415039e-01 7.576591521501541138e-02 -4.056631028652191162e-02 5.275085568428039551e-02 -2.837326824665069580e-01 2.419476024806499481e-02 -1.745614856481552124e-01 3.054903447628021240e-02 -2.735145203769207001e-02 2.706331908702850342e-01 -7.160063832998275757e-02 1.415316760540008545e-01 -1.887497603893280029e-01 2.245328277349472046e-01 1.345848739147186279e-01 -6.215713545680046082e-02 3.437583446502685547e-01 1.531444042921066284e-01 1.366265416145324707e-01 -3.430463969707489014e-01 -1.175452545285224915e-01 -1.653919517993927002e-01 1.462402641773223877e-01 -3.937159180641174316e-01 1.859876811504364014e-01 5.426962301135063171e-02 9.566304087638854980e-02 -4.925424605607986450e-02 5.769278481602668762e-02
7.710236310958862305e-02 -6.363984942436218262e-02 1.045559495687484741e-01 2.470633387565612793e-02 2.071098191663622856e-03 -1.906512677669525146e-01 -3.885127305984497070e-01 3.963504917919635773e-03 2.731859385967254639e-01 -3.097559213638305664e-01 -2.450640648603439331e-01 -9.225510060787200928e-03 1.042261421680450439e-01 -2.952993810176849365e-01 -5.346138402819633484e-02 1.221565380692481995e-01 1.941269040107727051e-01 -2.377134859561920166e-01 -3.192740678787231445e-01 6.210272014141082764e-02 2.678790874779224396e-02 5.769210681319236755e-02 8.487010747194290161e-02 9.082657098770141602e-02 -1.619316339492797852e-01 1.901578158140182495e-01 -7.026007771492004395e-02 -9.428872168064117432e-02 2.395083606243133545e-01 -1.284111142158508301e-01 -2.039577215909957886e-01 -1.828710585832595825e-01
-1.011019051074981689e-01 1.275648921728134155e-01 -1.555084735155105591e-01 2.387356162071228027e-01 2.281642854213714600e-01 6.924103200435638428e-02 -2.805047631263732910e-01 -5.086824297904968262e-03 -4.554431140422821045e-01 -3.107872232794761658e-02 8.956918492913246155e-03 1.623838245868682861e-01 1.209597066044807434e-01 -2.595478892326354980e-01 2.441626787185668945e-01 6.564343930222094059e-04 -1.805989071726799011e-02 7.195742428302764893e-02 -2.668420039117336273e-02 -2.834582328796386719e-02 1.153264660388231277e-02 3.017515242099761963e-01 -2.520272433757781982e-01 -3.818338736891746521e-03 -3.056513667106628418e-01 6.681626290082931519e-02 6.967513263225555420e-02 2.949867546558380127e-01 9.994979947805404663e-02 -4.188053682446479797e-02 -1.060476601123809814e-01 -7.630752772092819214e-02
1.298027634620666504e-01 4.339867085218429565e-02 -3.376031294465065002e-02 2.034165859222412109e-01 -3.830457106232643127e-02 -4.574458301067352295e-02 -1.004043072462081909e-01 1.957661285996437073e-02 4.748509824275970459e-02 -4.896571636199951172e-01 -4.083846211433410645e-01 -1.913053244352340698e-01 1.948339343070983887e-01 7.428902387619018555e-02 2.973297238349914551e-01 1.947657950222492218e-02 7.061359472572803497e-03 -1.476832032203674316e-01 1.412709802389144897e-01 1.010189130902290344e-01 2.473148517310619354e-02 1.950597018003463745e-01 -1.672768592834472656e-01 -3.812764585018157959e-02 -3.675979673862457275e-01 1.359423100948333740e-01 -2.010619193315505981e-01 5.398518219590187073e-02 1.239160522818565369e-01 -7.145266234874725342e-02 7.004155963659286499e-02 -6.807534396648406982e-02
8.035773038864135742e-02 -1.083025634288787842e-01 -6.327172368764877319e-02 2.338039129972457886e-01 -1.305567920207977295e-01 -1.420408673584461212e-02 -5.587438941001892090e-01 -3.158897906541824341e-02 2.369521409273147583e-01 -7.588102668523788452e-02 -9.373351931571960449e-02 -6.607928872108459473e-02 8.551838248968124390e-02 -2.816049754619598389e-01 8.444631844758987427e-02 1.157882735133171082e-01 1.018396615982055664e-01 1.414345484226942062e-02 -2.700861096382141113e-01 1.672699451446533203e-01 9.437958709895610809e-03 2.470806390047073364e-01 -1.267064362764358521e-01 -4.182609543204307556e-02 -1.112766563892364502e-01 -8.822941035032272339e-02 -1.861542463302612305e-01 -1.952027529478073120e-01 2.570537328720092773e-01 -8.509679138660430908e-02 -1.966606527566909790e-01 1.230437234044075012e-01
5.283548310399055481e-02 -7.324905693531036377e-02 -6.478881835937500000e-02 2.489816546440124512e-01 2.465860098600387573e-01 -1.778239905834197998e-01 -3.823511004447937012e-01 -2.601812779903411865e-01 -2.170194387435913086e-01 -1.020006164908409119e-01 1.557659059762954712e-01 1.241883933544158936e-01 -2.543525770306587219e-02 -6.923937052488327026e-02 -2.130187898874282837e-01 5.925909802317619324e-02 5.231580138206481934e-02 -4.172030091285705566e-01 -6.099811568856239319e-02 8.519724756479263306e-02 1.318097859621047974e-01 -1.238191798329353333e-01 -3.569221198558807373e-01 -1.396449059247970581e-01 -1.067502796649932861e-01 1.590556651353836060e-02 -1.075354740023612976e-01 2.140199840068817139e-01 1.539831608533859253e-01 2.767152525484561920e-02 -5.929721146821975708e-02 5.865481123328208923e-02
8.144519478082656860e-02 1.280942112207412720e-01 -8.679384738206863403e-02 1.552616208791732788e-01 1.222412288188934326e-02 -2.747501432895660400e-01 -6.179087981581687927e-02 -9.667088091373443604e-02 5.262826383113861084e-02 -4.113276898860931396e-01 -1.880386322736740112e-01 -1.371747851371765137e-01 2.340578585863113403e-01 -9.894431382417678833e-02 -1.219431683421134949e-01 4.797333851456642151e-02 -1.528366506099700928e-01 2.991961836814880371e-01 -2.758966758847236633e-02 7.519339770078659058e-02 2.007647044956684113e-02 1.481124758720397949e-02 -3.190684020519256592e-01 2.200655639171600342e-01 -1.436702609062194824e-01 -1.386197805404663086e-01 -1.726276278495788574e-01 2.061744779348373413e-02 1.566162407398223877e-01 -2.040406912565231323e-01 3.840712830424308777e-02 -3.751954436302185059e-01
8.181320130825042725e-02 1.146100182086229324e-02 -1.830006688833236694e-01 1.163112372159957886e-02 1.311761587858200073e-01 -9.394825249910354614e-02 -3.736796081066131592e-01 -2.410987764596939087e-01 1.133591681718826294e-01 -2.808937132358551025e-01 7.320203632116317749e-02 3.060598857700824738e-02 -8.138330280780792236e-02 -2.563621699810028076e-01 1.330842077732086182e-01 -2.249086648225784302e-01 -8.686923235654830933e-02 -2.730314731597900391e-01 -3.244802355766296387e-01 4.903921484947204590e-02 4.723982512950897217e-02 1.377022564411163330e-01 -3.623632192611694336e-01 2.294648736715316772e-01 -1.485964506864547729e-01 1.048938557505607605e-01 -1.600062474608421326e-02 1.918298751115798950e-01 -1.968626491725444794e-02 5.251315981149673462e-02 -1.373296529054641724e-01 9.991426020860671997e-02
1.565555483102798462e-01 1.441010236740112305e-01 -2.385638207197189331e-01 -6.804309040307998657e-02 2.267137467861175537e-01 -5.143408477306365967e-02 3.507246077060699463e-02 -6.181441619992256165e-02 -2.585303187370300293e-01 -2.081743776798248291e-01 1.968135358765721321e-03 1.773159354925155640e-01 -4.069672524929046631e-02 -1.767926663160324097e-01 -1.318346261978149414e-01 1.132456585764884949e-01 -5.521112307906150818e-02 -1.404807623475790024e-02 -1.821112334728240967e-01 6.554651260375976562e-02 3.520596623420715332e-01 1.775356531143188477e-01 -5.341156125068664551e-01 2.047508209943771362e-01 -4.960423707962036133e-02 6.727705150842666626e-02 -2.118662297725677490e-01 1.637266278266906738e-01 1.350561082363128662e-01 -4.514301568269729614e-02 -1.852715015411376953e-02 8.170213550329208374e-02
1.329153031110763550e-01 -2.937630377709865570e-02 2.212790846824645996e-01 7.911282032728195190e-02 8.074583858251571655e-02 -3.316439092159271240e-01 -2.524614036083221436e-01 1.474945694208145142e-01 -1.066147312521934509e-01 -2.490492910146713257e-01 2.833796143531799316e-01 1.082967072725296021e-01 3.457734733819961548e-02 -2.464357912540435791e-01 2.395622283220291138e-01 9.282146394252777100e-02 1.252186447381973267e-01 3.617238253355026245e-03 1.967656612396240234e-01 4.660642147064208984e-02 1.047252863645553589e-01 -4.254009574651718140e-02 -2.429077774286270142e-01 3.156653046607971191e-01 -2.939406931400299072e-01 1.474437117576599121e-02 -6.007442995905876160e-02 -3.007321059703826904e-01 7.599095255136489868e-02 -3.765083849430084229e-02 -1.043474525213241577e-01 -6.431481987237930298e-02
-7.063189893960952759e-02 6.372050195932388306e-02 -1.066463738679885864e-01 -3.072180785238742828e-02 2.160876393318176270e-01 -1.904504001140594482e-01 2.371118962764739990e-02 8.294718712568283081e-02 -6.270707119256258011e-03 -2.376495748758316040e-01 1.121060643345117569e-02 2.535108029842376709e-01 6.155858281999826431e-03 -3.139907494187355042e-02 3.757557868957519531e-01 1.520613580942153931e-01 2.507094144821166992e-01 -2.386116050183773041e-02 -2.490990459918975830e-01 6.498581916093826294e-02 -4.845121875405311584e-02 1.592207849025726318e-01 -3.496291041374206543e-01 -5.110536888241767883e-02 4.074018821120262146e-02 -1.001730933785438538e-01 -1.962335556745529175e-01 1.407976895570755005e-01 4.570617079734802246e-01 1.415439695119857788e-01 -7.581952214241027832e-02 -1.225283965468406677e-01
-3.366140648722648621e-02 1.474379096180200577e-02 9.667577594518661499e-02 2.118010371923446655e-01 2.235706597566604614e-01 1.573183573782444000e-02 -1.389304101467132568e-01 3.424194827675819397e-02 -1.245977282524108887e-01 -1.929674148559570312e-01 -2.114560604095458984e-01 8.107325062155723572e-03 1.739200353622436523e-01 -9.287787228822708130e-02 1.728949844837188721e-01 3.351980075240135193e-02 -1.295239478349685669e-01 -2.885008752346038818e-01 -6.193430721759796143e-02 -6.662102788686752319e-02 -1.062504872679710388e-01 1.050333753228187561e-01 -4.509902596473693848e-01 -6.099098920822143555e-02 -2.059029489755630493e-01 -3.213274106383323669e-02 -2.955181300640106201e-01 1.213514655828475952e-01 -3.075143396854400635e-01 7.673257589340209961e-02 5.571556836366653442e-02 -3.457563817501068115e-01
-1.974748224020004272e-01 2.251442149281501770e-02 -1.553509831428527832e-01 -5.276053398847579956e-02 1.762609779834747314e-01 -1.562711000442504883e-01 -2.228583991527557373e-01 3.756637871265411377e-02 -1.245490759611129761e-01 -1.688356697559356689e-01 -9.360603243112564087e-02 -1.552183087915182114e-02 -2.169384509325027466e-01 -4.342635869979858398e-01 1.331882667727768421e-03 1.875641383230686188e-02 3.147069215774536133e-01 1.417094320058822632e-01 -1.818113029003143311e-01 -1.910182535648345947e-01 8.963163197040557861e-02 1.355638802051544189e-01 -8.428168296813964844e-02 1.595906615257263184e-01 -1.996552944183349609e-01 -2.609826624393463135e-02 -1.844510883092880249e-01 2.214278280735015869e-01 4.362652450799942017e-02 -4.366483539342880249e-03 -2.517459392547607422e-01 -3.185091912746429443e-01
8.165871351957321167e-02 2.859638072550296783e-02 -1.073435693979263306e-01 5.712225660681724548e-02 -5.151221528649330139e-02 -2.098548859357833862e-01 -3.554003834724426270e-01 -6.201912462711334229e-02 -4.285976663231849670e-02 -2.222064882516860962e-01 -2.491058260202407837e-01 -3.249191492795944214e-02 1.632905602455139160e-01 -1.388956159353256226e-01 2.069706618785858154e-01 6.738463044166564941e-02 -1.245046257972717285e-01 2.968860045075416565e-02 -1.112184152007102966e-01 4.329915940761566162e-01 -1.945205181837081909e-01 -2.267254590988159180e-01 -3.585099056363105774e-02 9.542581439018249512e-02 -8.077045530080795288e-02 2.865222692489624023e-01 -2.712660431861877441e-01 1.859088987112045288e-01 7.869153469800949097e-02 -1.621017754077911377e-01 -2.043670564889907837e-01 -7.971836626529693604e-02
-2.195645272731781006e-01 -1.214147172868251801e-02 2.276642024517059326e-01 -9.869612008333206177e-02 1.811674088239669800e-01 -1.118121445178985596e-01 2.593348734080791473e-02 1.859372556209564209e-01 2.558151818811893463e-02 -2.538194060325622559e-01 -3.141602501273155212e-02 4.749129712581634521e-02 2.310213446617126465e-01 -4.890886843204498291e-01 7.094582915306091309e-02 3.039751648902893066e-01 2.811006605625152588e-01 -2.144959867000579834e-01 -1.417946219444274902e-01 1.747088283300399780e-01 -5.467135831713676453e-02 -6.240996066480875015e-03 -2.377679049968719482e-01 -2.916205301880836487e-02 -6.107837706804275513e-02 9.906927496194839478e-02 -1.119010448455810547e-01 -4.539474844932556152e-02 2.193347960710525513e-01 1.852197796106338501e-01 4.993053898215293884e-02 -4.546961933374404907e-02
1.022512316703796387e-01 -2.788640558719635010e-01 8.135768771171569824e-02 2.898190319538116455e-01 9.468299895524978638e-02 1.770378798246383667e-01 -1.292258054018020630e-01 -2.842912450432777405e-02 1.385449916124343872e-01 -1.105632409453392029e-01 -9.567853994667530060e-03 -1.094585880637168884e-01 2.212566137313842773e-01 -1.843244023621082306e-02 2.720258831977844238e-01 -5.852926895022392273e-02 1.243067011237144470e-01 -2.480585873126983643e-01 1.118093803524971008e-01 -2.727082967758178711e-01 5.558335036039352417e-02 1.395752653479576111e-02 -4.113377928733825684e-01 7.166768610477447510e-02 -2.804266810417175293e-01 -4.706798121333122253e-02 -3.201675415039062500e-01 -9.792461991310119629e-02 7.359599322080612183e-02 -1.986974328756332397e-01 -1.158935651183128357e-01 -1.963914372026920319e-02
1.914356201887130737e-01 -4.902227967977523804e-02 1.048652734607458115e-02 -8.490542322397232056e-02 1.262191683053970337e-01 3.316138684749603271e-02 4.759798943996429443e-02 -1.003360599279403687e-01 -1.689389795064926147e-01 -1.134920045733451843e-01 2.119132131338119507e-02 -5.878167599439620972e-02 4.224345088005065918e-02 -3.067670464515686035e-01 -2.431761706247925758e-03 1.808192282915115356e-01 2.143051475286483765e-01 3.262026980519294739e-02 -1.566477417945861816e-01 3.554903864860534668e-01 -2.544096410274505615e-01 -1.498545147478580475e-02 6.199147901497781277e-04 1.845034211874008179e-01 -1.818348467350006104e-01 -2.519993111491203308e-02 -1.527888327836990356e-01 2.332625538110733032e-01 1.665565371513366699e-01 1.353373676538467407e-01 -4.770007431507110596e-01 -2.615609169006347656e-01
2.076394259929656982e-01 1.782375574111938477e-01 -1.072230562567710876e-01 2.469329088926315308e-01 -9.059419389814138412e-04 2.993767261505126953e-01 -1.862877309322357178e-01 1.806593872606754303e-02 -2.783201634883880615e-01 -1.888853758573532104e-01 3.835261613130569458e-02 -2.545406483113765717e-02 5.465240404009819031e-02 -3.592045605182647705e-01 8.727070689201354980e-02 6.989220529794692993e-02 5.394408851861953735e-02 -5.091933906078338623e-02 7.708313316106796265e-02 1.116989180445671082e-01 2.964919507503509521e-01 -1.924714893102645874e-01 -2.984998822212219238e-01 -9.399580210447311401e-02 -3.097161948680877686e-01 -1.969892680644989014e-01 8.952012285590171814e-03 -3.401320427656173706e-02 -6.892669945955276489e-02 1.740407049655914307e-01 -1.867828071117401123e-01 1.245282143354415894e-01
-4.281604290008544922e-02 -7.322558667510747910e-03 1.942231059074401855e-01 1.594084054231643677e-01 9.936399757862091064e-02 9.833567589521408081e-02 -3.072127997875213623e-01 -3.578222543001174927e-02 2.543704025447368622e-02 -3.135433197021484375e-01 -9.895703941583633423e-02 -3.681125044822692871e-01 -7.346235215663909912e-02 1.005543395876884460e-01 8.341056853532791138e-02 -1.153160929679870605e-01 2.073267251253128052e-01 -2.749674916267395020e-01 -8.475318551063537598e-02 2.431460469961166382e-01 1.061248928308486938e-01 2.209543436765670776e-01 -2.398048043251037598e-01 8.881590515375137329e-02 -3.644325137138366699e-01 4.830873385071754456e-02 -2.417967021465301514e-01 -1.270280778408050537e-01 1.160947158932685852e-01 -4.864028096199035645e-02 3.732137382030487061e-02 4.900713637471199036e-02
-8.551838994026184082e-02 2.602009847760200500e-02 -1.589216440916061401e-01 3.117715120315551758e-01 -2.810162901878356934e-01 -3.061439096927642822e-01 -1.257961243391036987e-01 -1.670298166573047638e-02 -2.431272268295288086e-01 -9.634172916412353516e-02 -1.020402759313583374e-01 4.265155270695686340e-02 -1.113552823662757874e-01 -2.714245319366455078e-01 -5.822030827403068542e-02 -1.082422658801078796e-01 7.724246382713317871e-02 -1.373692154884338379e-01 1.370810158550739288e-02 1.789582967758178711e-01 1.612458080053329468e-01 1.034089699387550354e-01 -3.591525852680206299e-01 2.188691794872283936e-01 7.286868244409561157e-02 -2.348548173904418945e-01 -2.552095353603363037e-01 1.474026143550872803e-01 9.274273365736007690e-02 8.439685404300689697e-02 -5.649550259113311768e-02 -2.491431087255477905e-01
-4.390560556203126907e-03 -6.182885169982910156e-02 5.600844323635101318e-02 1.500510722398757935e-01 -2.097536325454711914e-01 9.403208643198013306e-02 -1.498487442731857300e-01 3.899945318698883057e-02 1.172028779983520508e-01 -3.291521370410919189e-01 -2.418900132179260254e-01 9.756850078701972961e-03 6.033664941787719727e-02 -2.773725688457489014e-01 1.275714337825775146e-01 1.166389137506484985e-01 -7.683730870485305786e-02 -2.282379269599914551e-01 -1.183195156045258045e-03 2.027836292982101440e-01 2.613719403743743896e-01 -3.201553821563720703e-01 -2.647250890731811523e-01 1.278623044490814209e-01 -4.012670814990997314e-01 2.008061558008193970e-01 -1.905388087034225464e-01 3.729213494807481766e-03 4.859917238354682922e-02 1.393866818398237228e-02 -5.503943935036659241e-02 -5.429264530539512634e-02
-8.805076032876968384e-02 -6.926570832729339600e-02 -6.806520372629165649e-02 2.643175423145294189e-01 1.877581179141998291e-01 -5.097892717458307743e-04 -3.746376037597656250e-01 -1.298743672668933868e-02 -9.844613820314407349e-02 -3.229496181011199951e-01 -1.589658260345458984e-01 2.084882557392120361e-01 1.949979364871978760e-01 1.715053021907806396e-01 1.357767432928085327e-01 -9.705699980258941650e-02 2.471061944961547852e-01 1.436763405799865723e-01 2.242136746644973755e-02 3.532445803284645081e-02 -1.766186021268367767e-02 8.517596870660781860e-02 -1.017618104815483093e-01 -9.749707579612731934e-02 -4.270910918712615967e-01 -1.156638339161872864e-01 -2.625549137592315674e-01 2.113830447196960449e-01 -1.314882636070251465e-01 -1.092000454664230347e-01 -7.443716377019882202e-02 -6.416898965835571289e-02
3.068596497178077698e-02 -1.410161405801773071e-01 8.049346506595611572e-02 1.181231960654258728e-01 3.315481841564178467e-01 -5.506620556116104126e-02 -1.152196004986763000e-01 8.939689025282859802e-03 -9.811976552009582520e-02 -3.564916253089904785e-01 1.824289262294769287e-01 -1.353882402181625366e-01 -1.801554858684539795e-02 -5.408293381333351135e-02 -3.251677751541137695e-01 -1.028527170419692993e-01 7.205931469798088074e-03 -1.235388740897178650e-01 -2.785947360098361969e-02 2.710161805152893066e-01 1.777554899454116821e-01 3.577901422977447510e-02 -1.487020403146743774e-01 3.262513279914855957e-01 -3.033687472343444824e-01 -2.011332064867019653e-01 -3.392055034637451172e-01 7.422973960638046265e-02 4.188898578286170959e-02 -1.113235875964164734e-01 3.902694210410118103e-02 6.960414350032806396e-02
1.187498122453689575e-01 1.349756568670272827e-01 -1.172491833567619324e-01 1.024662852287292480e-01 4.455857723951339722e-02 -6.413924694061279297e-02 -1.994487196207046509e-01 2.832488417625427246e-01 1.281777173280715942e-01 -3.832722604274749756e-01 1.552504003047943115e-01 6.160829961299896240e-02 4.696141555905342102e-02 -3.196921944618225098e-02 5.799210816621780396e-02 1.390019804239273071e-01 1.178629174828529358e-01 -2.470709681510925293e-01 2.386108785867691040e-01 3.179359138011932373e-01 -1.613636761903762817e-01 -1.641434878110885620e-01 -2.796055972576141357e-01 1.922688931226730347e-01 -1.251447200775146484e-02 1.026288941502571106e-01 4.289219528436660767e-02 1.248487830162048340e-01 1.997134983539581299e-01 4.065267741680145264e-02 -3.063656091690063477e-01 -1.886547803878784180e-01
1.094006150960922241e-01 -9.833568334579467773e-02 -5.395636707544326782e-02 1.552797108888626099e-01 1.073677912354469299e-01 -3.021196722984313965e-01 -4.527190700173377991e-02 -2.003040760755538940e-01 -3.165154159069061279e-01 -4.612388014793395996e-01 -8.916785567998886108e-02 -1.718055754899978638e-01 -1.495949923992156982e-01 -2.499620765447616577e-01 -1.085660532116889954e-01 3.742774575948715210e-02 -6.774733215570449829e-02 4.929734766483306885e-02 4.153100028634071350e-02 3.619958087801933289e-02 -8.719021081924438477e-02 8.017262071371078491e-02 -1.413390785455703735e-01 3.085100650787353516e-02 -3.933960571885108948e-02 -1.489989757537841797e-01 -3.603884875774383545e-01 1.885425858199596405e-02 1.160722672939300537e-01 -5.359463393688201904e-02 2.623356282711029053e-01 -2.715923786163330078e-01
-1.266097873449325562e-01 -1.242264434695243835e-01 1.389307230710983276e-01 5.629376322031021118e-02 -6.887692213058471680e-02 1.164518520236015320e-01 -1.128784716129302979e-01 2.985229901969432831e-02 -1.513917595148086548e-01 -3.605813086032867432e-01 6.567023694515228271e-02 -1.136613264679908752e-01 -3.033606112003326416e-01 -1.643385291099548340e-01 -9.933802299201488495e-03 1.388572305440902710e-01 4.425880685448646545e-02 -2.016636282205581665e-01 -1.771917790174484253e-01 1.223435625433921814e-01 1.358590573072433472e-01 -1.336279660463333130e-01 -2.929172217845916748e-01 8.809444308280944824e-02 -5.867072939872741699e-01 7.835210114717483521e-02 -6.488287448883056641e-02 5.919646099209785461e-02 1.652632281184196472e-02 1.350244134664535522e-01 -9.050572663545608521e-02 -4.362197220325469971e-02
6.295240670442581177e-02 -3.491428494453430176e-01 1.056365594267845154e-01 4.309599846601486206e-02 2.429813891649246216e-01 -3.573232889175415039e-02 -4.083113968372344971e-01 1.624199301004409790e-01 -1.929737776517868042e-01 -9.365029633045196533e-02 -2.042662352323532104e-01 -1.008343324065208435e-02 -2.441069185733795166e-01 -2.851231694221496582e-01 9.187447279691696167e-02 1.366822868585586548e-01 -2.386036664247512817e-01 -1.515028774738311768e-01 -1.728544011712074280e-02 6.721550971269607544e-02 9.015922993421554565e-02 2.671534717082977295e-01 -1.907192319631576538e-01 1.594423502683639526e-01 -7.726741582155227661e-02 -1.605219393968582153e-01 -2.083196938037872314e-01 -7.644248753786087036e-02 6.807771325111389160e-02 -1.285120695829391479e-01 -1.381820887327194214e-01 6.814328581094741821e-02
-2.195133417844772339e-01 -6.819290574640035629e-04 1.675634831190109253e-01 1.521958559751510620e-01 -2.155395746231079102e-01 -8.393228054046630859e-02 -5.079358816146850586e-02 1.288375109434127808e-01 -1.330822855234146118e-01 -2.119015306234359741e-01 -1.992699801921844482e-01 1.780319511890411377e-01 1.229105889797210693e-01 -3.033679127693176270e-01 1.783273220062255859e-01 -1.998395472764968872e-02 3.130734264850616455e-01 1.026360411196947098e-02 -2.306480705738067627e-01 -4.201511852443218231e-03 -9.190639853477478027e-02 6.394129991531372070e-02 -2.321790009737014771e-01 3.097702190279960632e-02 -2.396301180124282837e-01 1.106904968619346619e-01 -1.693790107965469360e-01 2.885836064815521240e-01 -1.620411872863769531e-02 -1.563675105571746826e-01 -3.392598628997802734e-01 -1.197547093033790588e-01
3.729844838380813599e-02 -1.015929207205772400e-01 5.210912972688674927e-02 2.820396237075328827e-02 1.638096421957015991e-01 -3.710939586162567139e-01 -1.914427876472473145e-01 1.465600579977035522e-01 -1.044803112745285034e-01 -3.320880532264709473e-01 1.150768548250198364e-01 -1.773926466703414917e-01 -6.161917001008987427e-03 7.245610654354095459e-02 1.012165918946266174e-01 7.061225175857543945e-02 1.942112892866134644e-01 -4.804382100701332092e-02 1.672976315021514893e-01 -1.674315775744616985e-03 2.619829475879669189e-01 1.489652395248413086e-01 -3.473453521728515625e-01 2.042979449033737183e-01 -1.045263409614562988e-01 1.207384765148162842e-01 -3.588640987873077393e-01 -9.342169016599655151e-02 -1.576894968748092651e-01 8.108500391244888306e-02 -1.933416575193405151e-01 -1.503607928752899170e-01
3.020425140857696533e-01 -5.819030478596687317e-02 1.127278525382280350e-02 -9.400711953639984131e-02 7.388895750045776367e-02 1.051058843731880188e-01 -1.261101365089416504e-01 -9.267958253622055054e-02 -3.192740082740783691e-01 -2.547551393508911133e-01 7.467142492532730103e-02 -1.043220683932304382e-01 -3.208928555250167847e-02 -5.793490409851074219e-01 5.651566758751869202e-02 -8.722717314958572388e-02 1.607665866613388062e-01 -4.860425367951393127e-02 -1.081527024507522583e-01 7.365276664495468140e-02 3.448929265141487122e-02 -1.920143961906433105e-01 -7.296184450387954712e-02 4.391121491789817810e-02 -2.321148663759231567e-01 -2.246181108057498932e-02 -2.031310200691223145e-01 1.220502331852912903e-01 -1.984221041202545166e-01 8.346465229988098145e-02 -2.387569546699523926e-01 -1.418577730655670166e-01
-9.467897564172744751e-02 2.323570698499679565e-01 2.794264256954193115e-02 5.489845573902130127e-02 3.096760213375091553e-01 -2.059221565723419189e-01 -1.747338175773620605e-01 7.116989791393280029e-02 1.412097364664077759e-01 -7.664010673761367798e-02 1.003161817789077759e-02 1.476771384477615356e-01 1.647665798664093018e-01 -2.568855583667755127e-01 1.109019443392753601e-01 -1.141102015972137451e-01 2.039203792810440063e-01 -3.278917670249938965e-01 1.167699992656707764e-01 1.313323974609375000e-01 6.119184195995330811e-02 1.344522088766098022e-01 -1.145982518792152405e-01 -1.908536702394485474e-01 -9.443358331918716431e-02 -2.931031286716461182e-01 -1.568266749382019043e-01 2.216218560934066772e-01 3.328611552715301514e-01 -1.962457448244094849e-01 9.327691979706287384e-03 -1.545178890228271484e-01
1.207321435213088989e-01 1.515520215034484863e-01 -3.148443400859832764e-01 -3.165829926729202271e-02 1.479585766792297363e-01 -1.478450298309326172e-01 -6.803897023200988770e-02 1.929999887943267822e-01 -1.372972875833511353e-01 -3.161302804946899414e-01 -1.419389247894287109e-02 2.695010602474212646e-01 2.974482178688049316e-01 -2.031555473804473877e-01 1.131939664483070374e-01 -1.988798379898071289e-01 1.877225190401077271e-02 9.323538839817047119e-02 -2.762795388698577881e-01 -9.667427092790603638e-02 4.238574206829071045e-02 3.970607742667198181e-02 -2.980935275554656982e-01 1.001783534884452820e-01 -2.418092936277389526e-01 -2.425968796014785767e-01 1.648508198559284210e-02 2.535257935523986816e-01 6.853196769952774048e-02 -1.130093354731798172e-03 -1.370872110128402710e-01 -2.471012435853481293e-02
-9.186513721942901611e-02 1.988563239574432373e-01 -3.520748019218444824e-02 5.553078372031450272e-03 -1.142619028687477112e-01 6.378372013568878174e-02 -2.527233958244323730e-01 -1.957147568464279175e-01 -9.529875218868255615e-02 -3.230924606323242188e-01 1.851484179496765137e-01 -1.303764283657073975e-01 1.277645528316497803e-01 -1.776636838912963867e-01 2.584011293947696686e-02 -6.431159563362598419e-03 9.160053916275501251e-03 1.698026657104492188e-01 -2.512069046497344971e-01 -3.548484295606613159e-02 2.983125150203704834e-01 -1.697042286396026611e-01 -2.829109132289886475e-01 -1.642893552780151367e-01 -2.577821612358093262e-01 6.677114218473434448e-02 -2.827326655387878418e-01 2.925269119441509247e-02 2.883089780807495117e-01 -8.210367709398269653e-02 -3.453629091382026672e-02 -2.392564117908477783e-01
-7.764590531587600708e-02 3.738628625869750977e-01 -8.058949559926986694e-02 2.753201723098754883e-01 2.708399295806884766e-01 -7.140522450208663940e-02 -1.572154313325881958e-01 5.935843661427497864e-02 -1.457422878593206406e-02 -1.573052704334259033e-01 -2.109372168779373169e-01 2.636556923389434814e-01 9.968583472073078156e-03 -2.641299664974212646e-01 2.109911441802978516e-01 9.413564950227737427e-02 1.816802620887756348e-01 -8.098865859210491180e-03 3.465521708130836487e-02 6.016108766198158264e-02 -2.163394242525100708e-01 4.089624807238578796e-02 -3.170136809349060059e-01 3.011825084686279297e-01 -8.292531967163085938e-02 2.650615386664867401e-02 -2.754721045494079590e-01 -9.694905579090118408e-02 1.231662333011627197e-01 6.067063659429550171e-02 -4.338375478982925415e-02 -1.087472587823867798e-01
7.756725698709487915e-02 2.235198765993118286e-01 -2.307716757059097290e-02 -8.368821442127227783e-02 -1.339056622236967087e-02 -1.198946163058280945e-01 -3.558207452297210693e-01 3.286153674125671387e-01 -1.093606278300285339e-02 -3.366414010524749756e-01 9.620570391416549683e-02 -1.960602253675460815e-01 5.137954652309417725e-02 -3.794615343213081360e-02 -4.038048163056373596e-02 2.435744851827621460e-01 1.129265204071998596e-01 -1.336238235235214233e-01 1.184809431433677673e-01 3.936578631401062012e-01 -1.411574929952621460e-01 8.914795517921447754e-02 -1.579741984605789185e-01 -7.913495413959026337e-03 -2.490273118019104004e-01 -3.580293431878089905e-02 -3.879750519990921021e-02 -2.170711755752563477e-01 2.470793128013610840e-01 -2.619875222444534302e-02 -1.576199233531951904e-01 -1.007529199123382568e-01
2.421963363885879517e-01 9.041631966829299927e-02 -5.976990237832069397e-02 9.707263857126235962e-02 1.565792411565780640e-01 -8.319170773029327393e-02 -5.574763566255569458e-02 -1.989893242716789246e-02 -3.910290896892547607e-01 -3.101307749748229980e-01 1.247078850865364075e-01 -1.031631901860237122e-01 -2.730010449886322021e-01 -2.585728168487548828e-01 -7.924403995275497437e-02 5.557161569595336914e-02 -2.403179183602333069e-02 -1.481510698795318604e-02 -1.287785125896334648e-03 4.405841976404190063e-02 -3.949130326509475708e-02 1.579664945602416992e-01 -7.999259978532791138e-03 1.951776146888732910e-01 -1.819385588169097900e-01 -1.608641296625137329e-01 -5.612607598304748535e-01 -5.348949134349822998e-02 8.510500937700271606e-02 4.054929316043853760e-02 6.033333018422126770e-02 -4.898695275187492371e-02
4.119730293750762939e-01 5.540395155549049377e-02 -6.001980975270271301e-02 2.069698125123977661e-01 1.838960051536560059e-01 -3.286151885986328125e-01 -4.059889018535614014e-01 -4.370382055640220642e-02 -2.708359993994235992e-02 -1.470484137535095215e-01 -3.474176824092864990e-01 1.045462116599082947e-01 1.579821258783340454e-01 -1.371176391839981079e-01 -2.229460328817367554e-02 4.182058572769165039e-02 1.004605218768119812e-01 -1.877973973751068115e-01 1.760062426328659058e-01 1.531715244054794312e-01 -1.633095294237136841e-01 8.489636331796646118e-02 -6.349021196365356445e-02 1.848265677690505981e-01 3.909165784716606140e-02 2.106015570461750031e-02 -1.995105743408203125e-01 8.228801935911178589e-02 6.521632522344589233e-02 -8.280688524246215820e-02 -1.095069795846939087e-01 1.694612503051757812e-01
-2.742778696119785309e-02 1.030428111553192139e-01 7.277891784906387329e-02 2.769600450992584229e-01 1.948980093002319336e-01 1.329363584518432617e-01 -2.576317191123962402e-01 1.991001963615417480e-01 -1.892573833465576172e-01 -2.704262733459472656e-01 3.163290768861770630e-02 -5.575934424996376038e-02 2.995745539665222168e-01 -1.753612235188484192e-02 7.192434370517730713e-02 2.476005703210830688e-01 9.722559154033660889e-02 -2.978545427322387695e-01 -1.566601693630218506e-01 2.787169516086578369e-01 -1.194299235939979553e-01 4.609027132391929626e-02 -2.219627201557159424e-01 -3.769737854599952698e-02 -2.342661768198013306e-01 -5.585173144936561584e-03 -2.799035310745239258e-01 -8.947505801916122437e-02 -2.065834850072860718e-01 -1.121038645505905151e-01 -1.468185335397720337e-02 1.056825146079063416e-01
2.392348945140838623e-01 -2.131886035203933716e-01 -1.352883875370025635e-01 1.089248061180114746e-01 2.523280680179595947e-02 1.964095383882522583e-01 -3.924044594168663025e-02 -1.437296420335769653e-01 -1.098572313785552979e-01 -4.115290641784667969e-01 -3.258434534072875977e-01 3.786744549870491028e-02 -1.915801018476486206e-01 -2.308901846408843994e-01 1.269775629043579102e-02 3.203811123967170715e-02 1.343381404876708984e-01 8.913265913724899292e-02 1.714698225259780884e-01 3.225082755088806152e-01 1.443407386541366577e-01 9.087709337472915649e-02 -2.582639269530773163e-02 -2.030427567660808563e-02 -2.828835248947143555e-01 -1.760726571083068848e-01 -1.623303256928920746e-02 1.358481198549270630e-01 2.061613500118255615e-01 1.460716885048896074e-04 -2.098349034786224365e-01 -1.401844471693038940e-01
-2.326796576380729675e-02 2.771892584860324860e-03 7.157323509454727173e-02 4.384724423289299011e-02 4.278904572129249573e-02 1.277913060039281845e-02 -4.651619493961334229e-01 2.792870700359344482e-01 5.268032103776931763e-02 -2.859574556350708008e-01 -2.002726793289184570e-01 3.475480526685714722e-02 8.413621038198471069e-02 -2.940305173397064209e-01 7.120262086391448975e-02 1.049901172518730164e-01 8.401045948266983032e-02 -2.568171322345733643e-01 -1.142810285091400146e-01 1.149211302399635315e-01 1.407549977302551270e-01 2.954164147377014160e-01 2.309286296367645264e-01 1.280352771282196045e-01 -1.782650053501129150e-01 1.580427400767803192e-02 -2.381965816020965576e-01 -4.980923235416412354e-02 1.790514141321182251e-01 -1.222651451826095581e-01 -2.132431566715240479e-01 2.708859927952289581e-02
2.677057981491088867e-01 -2.320339977741241455e-01 -1.329078339040279388e-02 3.316336274147033691e-01 -5.538963153958320618e-02 2.364749163389205933e-01 -6.001447141170501709e-02 -5.096584185957908630e-02 -2.706058323383331299e-01 -1.753976196050643921e-01 -1.301263570785522461e-01 -1.445618569850921631e-01 -2.505368925631046295e-02 -1.885118037462234497e-01 4.389439523220062256e-02 -6.656939536333084106e-02 2.525719404220581055e-01 -1.078929379582405090e-02 -6.065678782761096954e-03 2.611383199691772461e-01 9.172260016202926636e-02 -2.004104107618331909e-01 -7.260397821664810181e-02 3.867696970701217651e-02 -1.015498265624046326e-01 -8.408695459365844727e-03 -2.131564766168594360e-01 -7.140300422906875610e-02 1.784652471542358398e-01 4.609337449073791504e-02 -4.111959636211395264e-01 -2.516864538192749023e-01
5.944706872105598450e-02 -2.495715394616127014e-03 1.622633635997772217e-01 1.913111060857772827e-01 -1.619384586811065674e-01 6.967017799615859985e-02 -3.349191844463348389e-01 -1.043152138590812683e-01 -1.488166600465774536e-01 -1.349897980690002441e-01 1.831945776939392090e-01 2.070228904485702515e-01 -8.585798740386962891e-02 -2.027989774942398071e-01 2.534602582454681396e-02 1.352525204420089722e-01 -1.322797238826751709e-01 -1.045105829834938049e-01 -7.307218760251998901e-02 4.441493451595306396e-01 2.633004486560821533e-01 -6.695637106895446777e-02 -3.291737437248229980e-01 2.525165677070617676e-01 -2.100228965282440186e-01 -4.844851791858673096e-02 -7.251077890396118164e-02 2.306953370571136475e-01 4.695773869752883911e-02 7.004604488611221313e-02 7.409289479255676270e-02 -2.613275498151779175e-02
2.267504036426544189e-01 2.350152283906936646e-02 1.284813433885574341e-01 -6.579753756523132324e-02 1.357802897691726685e-01 -3.109758794307708740e-01 -8.317651599645614624e-02 -9.914693981409072876e-02 -1.768099367618560791e-01 -2.898842096328735352e-01 -1.351983100175857544e-01 -1.446049958467483521e-01 7.714263349771499634e-02 -1.859315633773803711e-01 1.092812493443489075e-01 4.219317063689231873e-02 2.305812947452068329e-02 1.077139675617218018e-01 -5.932264402508735657e-02 4.807210862636566162e-01 -1.021924093365669250e-01 -6.716439127922058105e-02 1.474100351333618164e-02 2.690749764442443848e-01 -1.329819113016128540e-01 -8.815553039312362671e-02 -3.765375167131423950e-02 2.066388875246047974e-01 3.416060209274291992e-01 7.479262351989746094e-02 -2.457537800073623657e-01 -1.043363357894122601e-03
4.547289907932281494e-01 2.703404240310192108e-02 1.665559262037277222e-01 -1.151717826724052429e-01 1.874711066484451294e-01 -1.177239269018173218e-01 -4.334456846117973328e-02 5.773473531007766724e-02 -1.044605374336242676e-01 -1.898770779371261597e-01 -7.009464502334594727e-02 1.512756478041410446e-02 -2.905411273241043091e-02 -3.659272789955139160e-01 -7.623754441738128662e-02 -7.798254489898681641e-02 1.183538325130939484e-02 -6.458756327629089355e-02 -1.188718900084495544e-01 1.528774648904800415e-01 1.971975117921829224e-01 -2.148918509483337402e-01 -9.386689215898513794e-02 8.231753855943679810e-02 -3.846060335636138916e-01 -1.576861590147018433e-01 -3.160278797149658203e-01 1.890966445207595825e-01 -2.865795232355594635e-02 1.260765641927719116e-01 -9.426287561655044556e-02 -1.484421491622924805e-01
1.503881365060806274e-01 -2.176443189382553101e-01 1.294631417840719223e-02 5.252317525446414948e-03 2.355708926916122437e-01 -1.791524291038513184e-01 -1.582418382167816162e-01 1.018043681979179382e-01 -1.003656256943941116e-02 -2.450653463602066040e-01 4.283456131815910339e-02 3.047769069671630859e-01 1.078751459717750549e-01 -1.739725172519683838e-01 1.517755389213562012e-01 8.183449506759643555e-03 1.611311882734298706e-01 -1.603863090276718140e-01 -8.875279873609542847e-02 2.147988528013229370e-01 -6.969773024320602417e-02 3.616939857602119446e-02 -9.934964776039123535e-02 -8.991393446922302246e-02 -1.837344653904438019e-02 -9.400497376918792725e-02 -3.227773904800415039e-01 -3.320498168468475342e-01 4.606633782386779785e-01 -4.525022953748703003e-02 -4.862184822559356689e-02 -1.299018412828445435e-01
-7.800433039665222168e-02 -3.663359582424163818e-02 9.709919989109039307e-02 3.417405858635902405e-02 1.141553297638893127e-01 -2.043019384145736694e-01 -1.753544956445693970e-01 -2.906042039394378662e-01 -1.474916655570268631e-02 -2.340034097433090210e-01 2.290524542331695557e-01 7.619614154100418091e-02 1.578545123338699341e-01 -3.125967383384704590e-01 3.897449746727943420e-02 -9.684335440397262573e-03 -5.625571683049201965e-02 -3.827674388885498047e-01 4.928823560476303101e-02 3.292501568794250488e-01 1.082963347434997559e-01 -5.292427912354469299e-02 -4.957300424575805664e-01 4.977671429514884949e-02 -6.191051006317138672e-02 -9.087438136339187622e-02 1.290922239422798157e-02 -1.587356477975845337e-01 -5.861495807766914368e-02 -5.720825120806694031e-02 4.009252041578292847e-02 7.400410622358322144e-02
-1.184308901429176331e-01 8.879792690277099609e-02 -3.124492429196834564e-02 3.376202285289764404e-01 1.730485409498214722e-01 6.611148267984390259e-02 -1.027058288455009460e-01 -1.077294051647186279e-01 -6.664928793907165527e-02 -1.544200479984283447e-01 1.640343219041824341e-01 -1.659218221902847290e-01 1.917628794908523560e-01 -2.699076831340789795e-01 2.885262370109558105e-01 2.083965837955474854e-01 9.283348917961120605e-02 -2.069712057709693909e-02 -3.328698575496673584e-01 2.113251835107803345e-01 -3.059813193976879120e-02 2.981973886489868164e-01 -3.007323741912841797e-01 3.603214770555496216e-02 -8.422790467739105225e-02 1.751867085695266724e-01 -6.926313787698745728e-02 1.599031686782836914e-02 2.769840359687805176e-01 -5.538436397910118103e-02 -8.004014939069747925e-02 1.117812320590019226e-01
1.939128190279006958e-01 2.090833485126495361e-01 -6.619097292423248291e-02 -2.559459768235683441e-02 -2.123530507087707520e-01 -1.044329777359962463e-01 -3.404182791709899902e-01 2.163440175354480743e-02 -2.411805242300033569e-01 -2.244337648153305054e-01 -2.465700805187225342e-01 -7.713496685028076172e-02 7.547517120838165283e-02 7.201025635004043579e-02 2.044630348682403564e-01 2.477293089032173157e-02 1.733382344245910645e-01 6.941061466932296753e-02 -2.707342207431793213e-01 1.641872823238372803e-01 1.602479219436645508e-01 1.965363696217536926e-02 -2.631050348281860352e-01 8.101882040500640869e-02 -1.732442378997802734e-01 3.234929740428924561e-01 -1.942581385374069214e-01 7.824578881263732910e-02 -4.342199116945266724e-02 -1.316687762737274170e-01 -2.502041161060333252e-01 -1.240579411387443542e-01
-2.663642764091491699e-01 -2.357683628797531128e-01 1.923601627349853516e-01 2.964841127395629883e-01 1.069162413477897644e-02 2.545288018882274628e-02 -2.659597694873809814e-01 -1.786352992057800293e-01 -7.196109741926193237e-02 -8.001074939966201782e-02 1.773206889629364014e-01 5.851453170180320740e-02 1.018123030662536621e-01 -5.850105360150337219e-02 1.842937171459197998e-01 1.580572724342346191e-01 1.864645928144454956e-01 -1.826457530260086060e-01 -4.694388434290885925e-02 1.413207035511732101e-02 -8.741459250450134277e-02 -4.597672820091247559e-02 -2.968576252460479736e-01 1.960649490356445312e-01 -2.327304929494857788e-01 -1.881819814443588257e-01 -3.527260422706604004e-01 -1.040631681680679321e-01 1.487882435321807861e-01 2.673680894076824188e-02 -1.916379034519195557e-01 -1.863278001546859741e-01
-9.710586071014404297e-02 3.471188992261886597e-02 -2.369546294212341309e-01 4.101237654685974121e-02 2.380598783493041992e-01 7.411742955446243286e-02 -2.151090204715728760e-01 1.164242178201675415e-01 -2.226400077342987061e-01 -1.190913543105125427e-01 -3.213234990835189819e-02 -4.072514176368713379e-02 2.465111315250396729e-01 -2.764083147048950195e-01 1.280289590358734131e-01 1.877971440553665161e-01 2.851083874702453613e-01 -1.552853286266326904e-01 5.240135639905929565e-02 -1.957912370562553406e-02 -1.917443722486495972e-01 2.373334765434265137e-01 -1.463086009025573730e-01 3.698787689208984375e-01 -5.761016905307769775e-02 -5.540005490183830261e-02 -1.250260323286056519e-01 2.766426205635070801e-01 2.545543313026428223e-01 1.652138531208038330e-01 -5.790568143129348755e-02 2.088668756186962128e-02
1.749158091843128204e-02 -4.201688617467880249e-02 -1.620257087051868439e-02 -1.087788864970207214e-01 2.759341001510620117e-01 -1.755457818508148193e-01 -2.171197831630706787e-01 -1.082691401243209839e-01 -3.436825051903724670e-02 -1.187600418925285339e-01 7.127141952514648438e-02 6.903356313705444336e-02 -1.720292307436466217e-02 -1.708094030618667603e-01 -3.350370377302169800e-02 4.856412485241889954e-02 -3.707587718963623047e-02 -1.793884038925170898e-01 -7.356314361095428467e-02 1.344509720802307129e-01 1.132959201931953430e-01 1.315560638904571533e-01 -6.985991597175598145e-01 3.987606987357139587e-02 -1.066400408744812012e-01 5.990584939718246460e-02 -3.171325027942657471e-01 -4.333219304680824280e-02 9.796651080250740051e-03 5.086345225572586060e-02 2.525157034397125244e-01 -3.542091324925422668e-02
-4.596536513417959213e-03 1.003616973757743835e-01 8.808106929063796997e-02 -4.368290677666664124e-02 -1.422486156225204468e-01 -1.632053256034851074e-01 -5.649521946907043457e-02 1.255411095917224884e-02 -2.347371727228164673e-01 -2.276994436979293823e-01 1.071899291127920151e-02 2.161765843629837036e-01 8.454985916614532471e-02 4.806342348456382751e-02 2.824114263057708740e-01 8.459932357072830200e-02 4.329749643802642822e-01 -7.723280787467956543e-02 -2.993486821651458740e-01 -8.002591133117675781e-02 8.266740292310714722e-02 2.955808117985725403e-02 -3.355303406715393066e-01 1.678571477532386780e-02 -1.309537738561630249e-01 1.371413320302963257e-01 -1.600641459226608276e-01 3.615021705627441406e-02 2.536074519157409668e-01 -1.202903985977172852e-01 -3.530099093914031982e-01 -5.958043038845062256e-02
7.653338462114334106e-02 1.426899135112762451e-01 -1.532068252563476562e-01 -1.967590451240539551e-01 1.738463193178176880e-01 -5.546906962990760803e-02 -1.859123855829238892e-01 -1.309157311916351318e-01 -7.049689441919326782e-02 -1.344126909971237183e-01 -1.933278590440750122e-01 1.219476982951164246e-01 8.461199700832366943e-02 5.514898151159286499e-02 -1.172026842832565308e-01 1.097685247659683228e-01 1.114860251545906067e-01 -1.347108334302902222e-01 -2.604014277458190918e-01 -2.028483897447586060e-02 5.160140618681907654e-02 1.808968037366867065e-01 -5.770889520645141602e-01 -2.835636027157306671e-02 -1.361759901046752930e-01 -2.935860492289066315e-02 -4.281535148620605469e-01 1.197219919413328171e-02 1.058196723461151123e-01 -6.578291207551956177e-02 1.700384467840194702e-01 -1.655221567489206791e-03
3.562169894576072693e-02 -2.229754067957401276e-02 -1.095424890518188477e-01 -6.005007773637771606e-02 -6.872496102005243301e-03 7.433006074279546738e-03 -1.101427078247070312e-01 8.701287209987640381e-02 5.451670661568641663e-02 -2.455836683511734009e-01 -1.147858798503875732e-01 2.210229933261871338e-01 3.041627109050750732e-01 -1.280226707458496094e-01 2.997673153877258301e-01 2.469189763069152832e-01 1.898255944252014160e-01 -2.329447120428085327e-01 -3.128252327442169189e-01 -1.358551625162363052e-02 -3.097422122955322266e-01 4.518646281212568283e-03 -2.522314786911010742e-01 6.615599989891052246e-02 -4.269776493310928345e-02 -3.545014187693595886e-02 -1.619565039873123169e-01 5.718231201171875000e-02 2.679924070835113525e-01 -1.299331337213516235e-01 -3.227880299091339111e-01 2.310575684532523155e-03
1.789568662643432617e-01 -3.422549366950988770e-01 7.432578504085540771e-02 1.597020477056503296e-01 3.573527038097381592e-01 6.070413812994956970e-02 -1.553265899419784546e-01 5.817665159702301025e-02 -9.575712680816650391e-02 -1.303066164255142212e-01 2.439109049737453461e-02 -1.625471711158752441e-01 -7.085608318448066711e-03 -2.423632442951202393e-01 -3.595834970474243164e-02 4.006401076912879944e-02 -8.703200519084930420e-02 -2.021902203559875488e-01 -1.571220755577087402e-01 2.090778350830078125e-01 1.598327308893203735e-01 -2.164368182420730591e-01 -2.018058747053146362e-01 -4.633336141705513000e-02 -3.193864524364471436e-01 -3.912991285324096680e-02 -2.249847203493118286e-01 -9.663746692240238190e-03 -5.009059235453605652e-02 2.687035202980041504e-01 -2.204018831253051758e-01 -1.907823830842971802e-01
-8.087575435638427734e-03 -2.759314840659499168e-03 -9.416548907756805420e-02 1.455981284379959106e-01 2.131981700658798218e-01 -5.377492308616638184e-02 3.931385278701782227e-02 5.614779889583587646e-02 -2.598586082458496094e-01 -3.663033545017242432e-01 1.012940984219312668e-02 7.281141728162765503e-02 -1.436301022768020630e-01 -2.790554165840148926e-01 -3.028641641139984131e-01 2.486344277858734131e-01 -8.591070771217346191e-02 -2.996299862861633301e-01 -6.626615673303604126e-02 -2.150138281285762787e-02 1.044617071747779846e-01 6.354992836713790894e-02 -1.757035851478576660e-01 2.069390416145324707e-01 -2.125518023967742920e-01 -9.113851934671401978e-02 -3.657754957675933838e-01 1.083136200904846191e-01 7.279126346111297607e-02 -1.726894378662109375e-01 1.769006103277206421e-01 -3.975981473922729492e-02
-1.027398779988288879e-01 -9.256760589778423309e-03 1.531374901533126831e-01 1.756173186004161835e-02 1.033585891127586365e-01 -1.128323003649711609e-01 -8.572180569171905518e-02 -1.626172065734863281e-01 6.229282543063163757e-02 -2.232102900743484497e-01 -3.817436993122100830e-01 5.012465640902519226e-02 2.099690437316894531e-01 -2.447654455900192261e-01 7.468909025192260742e-02 1.386495530605316162e-01 -2.939449548721313477e-01 -2.819879651069641113e-01 -1.455948948860168457e-01 1.206002235412597656e-01 -3.861035406589508057e-02 2.779413163661956787e-01 -4.201576709747314453e-01 -9.244121611118316650e-02 -2.408723384141921997e-01 2.488901838660240173e-02 1.319484505802392960e-02 1.820709439925849438e-03 8.030685037374496460e-02 -1.962228417396545410e-01 -6.759440153837203979e-02 -6.187368184328079224e-02
6.286953389644622803e-02 2.111301273107528687e-01 1.059967353940010071e-01 1.324417442083358765e-01 1.497326046228408813e-01 -1.314480602741241455e-01 -1.575610190629959106e-01 4.250960424542427063e-02 7.732166443020105362e-03 -4.139088690280914307e-01 -7.101770490407943726e-03 6.010192260146141052e-02 1.394603699445724487e-01 -1.577070057392120361e-01 -1.089726835489273071e-01 -2.275348827242851257e-02 2.485791891813278198e-01 -2.955820560455322266e-01 -2.502553537487983704e-02 1.378108859062194824e-01 -6.202204525470733643e-02 1.090949475765228271e-01 -2.447077333927154541e-01 -3.120991289615631104e-01 8.320401608943939209e-02 -2.462017387151718140e-01 -6.517594307661056519e-02 7.121551036834716797e-02 2.579303383827209473e-01 1.579461693763732910e-01 5.060277134180068970e-02 -3.345142900943756104e-01
4.005676209926605225e-01 1.878543347120285034e-01 8.142670989036560059e-02 -1.000309064984321594e-01 9.945989400148391724e-02 -1.053755506873130798e-01 -1.194435730576515198e-01 -8.582694828510284424e-02 -2.102638781070709229e-01 -6.313517224043607712e-03 3.346774727106094360e-02 3.240471705794334412e-02 1.249674856662750244e-01 -6.765559315681457520e-02 1.407125149853527546e-03 -1.733705028891563416e-02 4.546697437763214111e-01 -2.023814022541046143e-01 -2.595806419849395752e-01 -5.700454115867614746e-02 8.428839594125747681e-02 8.793678134679794312e-03 -3.073934316635131836e-01 5.324692651629447937e-02 -2.131269425153732300e-01 -1.371895074844360352e-01 -3.524837084114551544e-03 2.797013521194458008e-01 2.487069219350814819e-01 -1.235084328800439835e-02 -2.182830274105072021e-01 -5.573445931077003479e-02
-6.810977309942245483e-02 -5.145946517586708069e-02 -3.458951413631439209e-02 -6.285342574119567871e-02 1.639393866062164307e-01 -4.226668179035186768e-01 -2.585580050945281982e-01 2.807975048199295998e-03 -3.550719469785690308e-02 -5.044577121734619141e-01 -1.748503148555755615e-01 -8.901383727788925171e-02 1.599643528461456299e-01 -3.338923677802085876e-02 1.183607354760169983e-01 1.276875939220190048e-02 1.081800181418657303e-02 -1.891640573740005493e-01 -8.505392074584960938e-02 -1.895723342895507812e-01 1.887861825525760651e-02 -4.023449122905731201e-02 -1.136211119592189789e-02 3.305881097912788391e-02 -2.089348286390304565e-01 -1.542830746620893478e-02 -1.120874937623739243e-02 9.418018162250518799e-02 3.120036423206329346e-01 1.336548030376434326e-01 -3.377543985843658447e-01 -1.250119060277938843e-01
1.525921374559402466e-01 -7.951438426971435547e-02 -1.405948251485824585e-01 1.845554262399673462e-01 1.657182723283767700e-01 -2.300547212362289429e-01 -2.169266492128372192e-01 -2.407380938529968262e-02 -8.033303171396255493e-02 -2.196245193481445312e-01 5.361474305391311646e-02 1.809994876384735107e-01 4.591806605458259583e-02 -1.680370536632835865e-03 1.148655936121940613e-01 4.994177073240280151e-02 3.522465229034423828e-01 -1.065865755081176758e-01 -1.598353832960128784e-01 2.659702003002166748e-01 4.951438903808593750e-01 5.468245595693588257e-02 -2.583634257316589355e-01 -1.505819857120513916e-01 -2.423636466264724731e-01 -9.428990632295608521e-02 2.286728471517562866e-02 6.291767954826354980e-02 8.899225853383541107e-03 -1.843699365854263306e-01 6.974830478429794312e-02 7.704284973442554474e-03
-9.878703951835632324e-02 1.727994084358215332e-01 4.919356480240821838e-02 2.884195446968078613e-01 1.848126053810119629e-01 -1.854618489742279053e-01 2.387058176100254059e-02 -2.511309981346130371e-01 -1.671041548252105713e-02 -5.589708313345909119e-02 -1.036310195922851562e-01 2.136171013116836548e-01 8.794887363910675049e-02 -2.389620840549468994e-01 2.995605394244194031e-02 2.525875866413116455e-01 1.214522402733564377e-02 -2.027647644281387329e-01 -6.427115201950073242e-02 2.660215198993682861e-01 1.265708655118942261e-01 4.041314870119094849e-02 -4.246498346328735352e-01 -2.715089321136474609e-01 -3.461408615112304688e-01 -3.810179419815540314e-03 -7.152587175369262695e-03 1.146896705031394958e-01 5.303355306386947632e-02 1.154073700308799744e-01 -8.664017170667648315e-02 -9.353099763393402100e-02
-5.322314053773880005e-02 1.523030251264572144e-01 -8.651669323444366455e-02 2.538248896598815918e-01 -9.229527413845062256e-02 9.841131046414375305e-03 -2.938416898250579834e-01 8.309657126665115356e-02 -2.241556197404861450e-01 -1.514871865510940552e-01 4.622605443000793457e-02 -6.737387925386428833e-02 -8.670623600482940674e-02 -4.422205686569213867e-02 4.603477939963340759e-02 -1.408164799213409424e-01 -8.079370856285095215e-02 3.047422505915164948e-03 1.572770476341247559e-01 2.155137956142425537e-01 1.097318753600120544e-01 3.720534592866897583e-02 -5.834345221519470215e-01 2.789532244205474854e-01 -5.873653292655944824e-02 -2.053066343069076538e-01 -1.778446584939956665e-01 1.372609436511993408e-01 -1.262935698032379150e-01 1.688400059938430786e-01 -1.553113460540771484e-01 -1.220633164048194885e-01
2.011868506669998169e-01 4.654120653867721558e-02 -3.213292658329010010e-01 -5.184708535671234131e-02 -1.639052778482437134e-01 1.531289666891098022e-01 4.027881473302841187e-02 3.896109387278556824e-02 -1.390139162540435791e-01 -3.478300571441650391e-01 -1.790004819631576538e-01 3.767535090446472168e-02 5.927243269979953766e-03 -3.156536817550659180e-01 1.713003367185592651e-01 5.169223994016647339e-02 1.496422588825225830e-01 3.216126561164855957e-02 2.257217839360237122e-02 3.360339105129241943e-01 -9.334571659564971924e-02 -2.081989049911499023e-01 -2.927190065383911133e-01 -3.158889710903167725e-02 -3.559785783290863037e-01 -1.866657882928848267e-01 -7.598997652530670166e-02 -1.425881087779998779e-01 7.559160888195037842e-02 7.230943883769214153e-04 -7.593281567096710205e-02 -1.332469880580902100e-01
1.499311923980712891e-01 7.781703025102615356e-02 -1.909975707530975342e-01 2.553257346153259277e-01 4.671004787087440491e-02 -8.540417253971099854e-02 7.522077113389968872e-02 -2.411780208349227905e-01 1.230329424142837524e-01 -3.370178937911987305e-01 -1.568953394889831543e-01 -1.358016133308410645e-01 8.044118434190750122e-02 -2.553421258926391602e-01 -1.726550310850143433e-01 2.954513207077980042e-02 -3.099852614104747772e-02 9.728830307722091675e-02 -2.137295752763748169e-01 -9.636791795492172241e-02 -1.352195255458354950e-02 -1.601708680391311646e-01 -3.321457803249359131e-01 1.112782768905162811e-02 -2.970099635422229767e-02 -1.184411346912384033e-01 -4.443865716457366943e-01 1.814779043197631836e-01 -7.533552125096321106e-03 2.698195911943912506e-02 -2.685813903808593750e-01 4.943433776497840881e-02
2.592310905456542969e-01 3.536694347858428955e-01 -8.762966841459274292e-02 -1.778387725353240967e-01 1.516133248805999756e-01 -2.069525048136711121e-02 -1.873796731233596802e-01 1.104259416460990906e-01 7.878712564706802368e-02 -2.579053938388824463e-01 -1.562610417604446411e-01 2.674673870205879211e-02 1.341233104467391968e-01 -2.704477906227111816e-01 -2.289034575223922729e-01 7.174055092036724091e-03 -1.107738390564918518e-01 -1.792472898960113525e-01 -5.499197915196418762e-02 3.357128202915191650e-01 -1.400217115879058838e-01 -2.082616388797760010e-01 -2.447771728038787842e-01 1.648064404726028442e-01 -1.832048743963241577e-01 1.145225092768669128e-01 -1.618952155113220215e-01 8.776304125785827637e-02 6.010835990309715271e-03 -9.291204065084457397e-02 1.843154244124889374e-02 -2.376399040222167969e-01
6.026087328791618347e-02 -1.298022419214248657e-01 -1.782237440347671509e-01 -1.488028652966022491e-02 -3.850394487380981445e-02 -4.417238831520080566e-01 -1.562536507844924927e-01 3.541107773780822754e-01 3.352487459778785706e-02 -2.992209494113922119e-01 -4.822631180286407471e-02 -1.411321759223937988e-01 -5.610501766204833984e-02 -4.256389141082763672e-01 2.614908218383789062e-01 7.857646793127059937e-02 2.222123742103576660e-02 -1.669864952564239502e-01 1.665793657302856445e-01 -6.688104569911956787e-02 -9.935647994279861450e-02 8.185078948736190796e-02 -1.270797252655029297e-01 5.776917189359664917e-02 -1.693287342786788940e-01 4.175902158021926880e-02 -1.532092690467834473e-01 1.568000018596649170e-02 1.619795262813568115e-01 -6.063287332653999329e-02 -1.063244566321372986e-01 -1.932411342859268188e-01
2.059872448444366455e-01 -1.011897623538970947e-01 -9.756396710872650146e-02 2.810301780700683594e-01 1.018154099583625793e-01 5.561299622058868408e-02 -2.344432771205902100e-01 1.320061087608337402e-01 -4.317941069602966309e-01 -5.127032101154327393e-02 1.467585861682891846e-01 5.660052876919507980e-03 -2.041967958211898804e-02 -1.630930304527282715e-01 1.274497061967849731e-01 -2.511709928512573242e-01 -1.952706463634967804e-02 -2.813527584075927734e-01 -4.729545116424560547e-02 4.493289068341255188e-02 -6.552861630916595459e-02 3.905111849308013916e-01 -3.267162144184112549e-01 1.883999444544315338e-02 -1.092540472745895386e-01 -3.751722723245620728e-02 -8.008331060409545898e-02 -1.107462644577026367e-01 3.682187525555491447e-03 -2.215519845485687256e-01 -1.407341361045837402e-01 -8.589754998683929443e-02
8.040103316307067871e-02 2.018790394067764282e-01 2.044889479875564575e-01 -1.273804306983947754e-01 2.288189530372619629e-01 -8.336543105542659760e-03 -2.288469821214675903e-01 1.074408069252967834e-01 9.773872047662734985e-02 -3.114951550960540771e-01 3.195981085300445557e-01 -4.751421045511960983e-03 2.236292809247970581e-01 -1.424622237682342529e-01 2.126249112188816071e-02 1.357419490814208984e-01 5.565269291400909424e-02 -2.860361635684967041e-01 -1.767587382346391678e-03 -4.852955415844917297e-02 8.296974003314971924e-02 2.380010783672332764e-01 7.562080770730972290e-02 -2.234677597880363464e-02 -1.954027861356735229e-01 -1.831824928522109985e-01 -1.722881942987442017e-01 1.177768111228942871e-01 1.279962211847305298e-01 -2.151663601398468018e-01 -2.322232574224472046e-01 -3.025678396224975586e-01
-3.160337507724761963e-01 7.767311483621597290e-02 -4.367889091372489929e-02 1.534639205783605576e-02 1.517853327095508575e-02 1.481135096400976181e-02 -2.533566653728485107e-01 3.350374475121498108e-02 -1.719003170728683472e-01 -3.279854357242584229e-01 1.024754904210567474e-02 -8.184701949357986450e-02 2.363632023334503174e-01 3.484894707798957825e-02 1.752714365720748901e-01 -9.435841441154479980e-02 1.830027699470520020e-01 2.324684150516986847e-02 -1.710102856159210205e-01 -8.570935577154159546e-02 -2.816296517848968506e-01 9.670156054198741913e-03 -3.197530806064605713e-01 -1.048935577273368835e-01 -2.946687042713165283e-01 -8.913327008485794067e-02 -9.439669549465179443e-02 2.462734133005142212e-01 1.359750181436538696e-01 -1.011481210589408875e-01 -2.988257110118865967e-01 -1.998086720705032349e-01
1.112456247210502625e-01 -1.138106361031532288e-01 -2.095256447792053223e-01 -1.049641706049442291e-02 1.425279676914215088e-01 4.082365334033966064e-02 -2.403119951486587524e-01 -1.394282728433609009e-01 -3.419566750526428223e-01 -2.962328791618347168e-01 -1.266370713710784912e-01 -1.890211105346679688e-01 3.001815080642700195e-02 -4.189140498638153076e-01 -3.948673978447914124e-02 -4.885325208306312561e-02 3.347618877887725830e-02 4.499125853180885315e-02 3.479288890957832336e-02 3.959748893976211548e-02 2.009882628917694092e-01 -1.554132848978042603e-01 5.224563181400299072e-02 -2.239571064710617065e-01 -2.606573402881622314e-01 1.061332896351814270e-01 -2.996710538864135742e-01 1.626364141702651978e-01 -6.467357277870178223e-02 2.391424402594566345e-02 -2.615461945533752441e-01 -5.214690417051315308e-02
-2.678667604923248291e-01 -1.327591836452484131e-01 -1.829397827386856079e-01 2.163081467151641846e-01 7.211007177829742432e-02 2.374250069260597229e-02 -1.195629239082336426e-01 1.220311895012855530e-01 -3.010087646543979645e-02 -1.520144641399383545e-01 6.961662322282791138e-02 3.065936267375946045e-01 3.104712665081024170e-01 -2.410780340433120728e-01 9.173894673585891724e-02 1.404365003108978271e-01 1.899325251579284668e-01 -2.658907473087310791e-01 1.895911842584609985e-01 1.207586005330085754e-01 -1.253092288970947266e-01 -1.065205931663513184e-01 -3.224811851978302002e-01 1.053888350725173950e-01 -3.408215343952178955e-01 -5.158996954560279846e-02 -1.671524494886398315e-01 1.412266939878463745e-01 1.316526383161544800e-01 2.855658344924449921e-02 -6.852702051401138306e-02 3.010890260338783264e-02
7.292187958955764771e-02 -1.972465068101882935e-01 1.182743236422538757e-01 -1.347975712269544601e-02 1.823750585317611694e-01 -3.189763724803924561e-01 -3.420712053775787354e-01 6.985417753458023071e-02 -7.926055043935775757e-02 -4.070512354373931885e-01 5.522616207599639893e-02 -1.770294457674026489e-01 7.108752429485321045e-02 6.066485494375228882e-02 1.008267477154731750e-01 -2.946205623447895050e-02 1.643723547458648682e-01 7.985267788171768188e-02 1.908343732357025146e-01 1.593079268932342529e-01 4.691069573163986206e-02 -2.599236369132995605e-02 -2.535307705402374268e-01 2.701076269149780273e-01 2.814328670501708984e-02 1.420221477746963501e-01 -2.348900139331817627e-01 -3.563849627971649170e-02 -1.029067561030387878e-01 -5.104520544409751892e-02 -2.980695366859436035e-01 -2.093479633331298828e-01
-2.876955270767211914e-02 2.477017492055892944e-01 -3.280500173568725586e-01 -4.411944001913070679e-02 -3.512469679117202759e-02 -4.309293255209922791e-02 -8.431846648454666138e-02 -3.050436498597264290e-03 -6.661493331193923950e-02 -3.752552568912506104e-01 1.005062833428382874e-02 8.863926678895950317e-02 1.542230844497680664e-01 -2.808692455291748047e-01 2.009051591157913208e-01 -5.345923081040382385e-02 -1.803436577320098877e-01 1.144892275333404541e-01 -2.899864912033081055e-01 1.446090266108512878e-02 1.045757085084915161e-01 2.830378711223602295e-01 -1.456668078899383545e-01 3.189421892166137695e-01 -1.045002192258834839e-01 -2.212862521409988403e-01 -1.887959986925125122e-01 9.576730430126190186e-02 2.209689319133758545e-01 -8.712323009967803955e-02 -1.172763854265213013e-01 -1.187517773360013962e-02
2.086554914712905884e-01 -7.197295129299163818e-02 -2.116308063268661499e-01 -1.377462148666381836e-01 -6.325143575668334961e-02 3.391012921929359436e-02 -1.530653238296508789e-01 -2.567730247974395752e-01 -2.286920100450515747e-01 -2.982144951820373535e-01 -1.197280287742614746e-01 1.153550893068313599e-01 6.028702482581138611e-02 -2.530594170093536377e-01 7.370612025260925293e-02 -1.283433437347412109e-01 1.912225335836410522e-01 2.246714942157268524e-02 1.434998661279678345e-01 4.550666809082031250e-01 1.052693873643875122e-01 -2.447613477706909180e-01 -1.862559914588928223e-01 -2.027862519025802612e-01 -1.110076531767845154e-01 -9.126783162355422974e-02 -1.631105989217758179e-01 5.284669622778892517e-02 1.701162457466125488e-01 -1.743917316198348999e-01 -1.164158061146736145e-01 -7.106506731361150742e-03
1.020189523696899414e-01 5.034234374761581421e-02 -3.193891420960426331e-02 -3.277563303709030151e-02 -5.956861376762390137e-02 -3.512978851795196533e-01 -1.059571877121925354e-01 -2.281574159860610962e-02 -1.264341026544570923e-01 -2.250951230525970459e-01 3.224428296089172363e-01 -1.942134797573089600e-01 2.815981209278106689e-01 -1.316387653350830078e-01 1.367816627025604248e-01 2.386129349470138550e-01 1.013152748346328735e-01 -1.949953734874725342e-01 -1.892839819192886353e-01 -4.450286552309989929e-02 -2.844462096691131592e-01 -5.537262558937072754e-02 -3.555033504962921143e-01 -1.362451761960983276e-01 -2.261942178010940552e-01 -1.301635503768920898e-01 -2.126911282539367676e-01 1.488453894853591919e-01 5.638847872614860535e-02 3.155377693474292755e-03 -1.068987473845481873e-01 -2.258574217557907104e-02
7.562567293643951416e-02 -2.148333378136157990e-02 -1.533301323652267456e-01 1.551806181669235229e-01 -2.192689571529626846e-04 -1.772843897342681885e-01 -2.819394767284393311e-01 2.246056497097015381e-01 1.489927899092435837e-02 -2.359307557344436646e-01 5.275048688054084778e-02 -1.433810889720916748e-01 -4.629481583833694458e-02 -1.113319098949432373e-01 -4.081865400075912476e-02 2.066632360219955444e-01 2.466906309127807617e-01 -1.212863903492689133e-02 -1.696294844150543213e-01 3.587262928485870361e-01 2.378025203943252563e-01 1.975486576557159424e-01 -3.211520910263061523e-01 1.323914974927902222e-01 4.147062450647354126e-02 1.530207842588424683e-01 -1.416255086660385132e-01 1.824177652597427368e-01 -1.445813477039337158e-01 -2.839821875095367432e-01 2.983906865119934082e-02 -1.763739436864852905e-01
3.127882480621337891e-01 6.132324039936065674e-02 1.777717024087905884e-01 -1.096557080745697021e-01 1.907276213169097900e-01 -4.900556430220603943e-02 -5.770083665847778320e-01 8.480514585971832275e-02 -2.704351842403411865e-01 -1.500544697046279907e-01 -1.205386221408843994e-02 2.017586827278137207e-01 7.067406922578811646e-02 -3.533553183078765869e-01 1.303690820932388306e-01 5.167124792933464050e-02 -1.804865151643753052e-02 -1.419030874967575073e-01 -1.505842953920364380e-01 2.048336863517761230e-01 -8.724942058324813843e-02 9.872028231620788574e-02 -3.985258564352989197e-02 4.006077721714973450e-02 -3.195759281516075134e-02 -2.152585387229919434e-01 -4.692110419273376465e-02 1.201479583978652954e-01 -1.279049813747406006e-01 -3.227221593260765076e-02 -4.197109118103981018e-02 -3.223473206162452698e-02
3.652333468198776245e-02 -4.440556466579437256e-02 5.459761992096900940e-02 8.590052276849746704e-02 8.098430186510086060e-02 -2.150209397077560425e-01 -3.022509813308715820e-01 -9.628920257091522217e-02 2.190656587481498718e-02 -3.217592835426330566e-01 2.391229420900344849e-01 2.725065052509307861e-01 8.302650600671768188e-02 -1.603668928146362305e-01 1.231693010777235031e-02 -3.227917477488517761e-03 -2.828219160437583923e-02 -3.454618155956268311e-01 1.995601318776607513e-02 2.246350497007369995e-01 5.894161015748977661e-02 -2.392891347408294678e-01 -4.968203902244567871e-01 -3.209527209401130676e-02 -6.210842356085777283e-02 -5.261237919330596924e-02 -6.732754409313201904e-02 -1.407841891050338745e-01 -1.201760303229093552e-02 1.820864379405975342e-01 3.471920266747474670e-02 1.400427073240280151e-01
2.692345380783081055e-01 2.066145464777946472e-02 -2.207759767770767212e-02 1.165931895375251770e-01 -2.688246592879295349e-02 -8.625222370028495789e-03 1.321653276681900024e-01 -1.220018789172172546e-01 -5.416517332196235657e-02 -2.425799965858459473e-01 6.038433685898780823e-02 -1.636067777872085571e-01 1.397362649440765381e-01 -2.753542065620422363e-01 -8.359500020742416382e-02 -7.827855646610260010e-03 -6.614924222230911255e-02 8.519750088453292847e-02 -1.898998767137527466e-01 4.305578768253326416e-01 5.475591123104095459e-02 -3.844703733921051025e-02 -1.785707175731658936e-01 -4.011303558945655823e-02 -2.081386893987655640e-01 9.672383964061737061e-02 -4.020373523235321045e-02 1.114301234483718872e-01 3.818347454071044922e-01 1.782110892236232758e-03 -4.194965064525604248e-01 -1.604040861129760742e-01
1.832557916641235352e-01 -1.658464968204498291e-01 -4.133002087473869324e-02 2.268929034471511841e-02 -9.231765568256378174e-02 2.924427688121795654e-01 -1.287149079144001007e-02 1.179986633360385895e-02 -1.743979156017303467e-01 -3.697826862335205078e-01 -5.962249636650085449e-02 2.042343467473983765e-02 1.750539056956768036e-02 -1.619981378316879272e-01 -1.151729226112365723e-01 -1.558817178010940552e-01 1.154429018497467041e-01 9.831352531909942627e-02 -6.398861110210418701e-02 3.395937681198120117e-01 4.642926156520843506e-02 2.598668336868286133e-01 -1.840026229619979858e-01 -4.334984347224235535e-02 -8.385917171835899353e-03 -3.161924779415130615e-01 -2.449690699577331543e-01 1.700516939163208008e-01 1.434440463781356812e-01 1.746520400047302246e-02 -2.833068072795867920e-01 -2.629566788673400879e-01
5.152300000190734863e-02 5.177729949355125427e-02 8.324076980352401733e-02 2.430597394704818726e-01 1.945928484201431274e-01 -3.363627940416336060e-02 -7.003810256719589233e-02 9.286278486251831055e-02 2.206967957317829132e-02 -4.343689382076263428e-01 -3.960362672805786133e-01 -2.272007167339324951e-01 3.492777049541473389e-02 1.478279009461402893e-02 1.685642749071121216e-01 2.267646342515945435e-01 -6.444520503282546997e-02 -2.037864476442337036e-01 -9.039941430091857910e-02 2.254286706447601318e-01 1.957985460758209229e-01 2.064845561981201172e-01 -2.963636517524719238e-01 1.144694630056619644e-03 -1.733430773019790649e-01 1.709592342376708984e-01 5.418367218226194382e-03 1.041087135672569275e-01 1.696139127016067505e-01 -1.334047168493270874e-01 3.699521347880363464e-02 -7.531867921352386475e-02
-3.040598332881927490e-01 -1.328829326666891575e-03 6.301671266555786133e-02 1.102624461054801941e-01 7.006085664033889771e-02 -2.891476079821586609e-02 8.988466113805770874e-02 -4.421110451221466064e-02 1.742222458124160767e-01 -5.329581499099731445e-01 -6.002266705036163330e-02 3.336901962757110596e-01 2.865861356258392334e-01 -1.121472269296646118e-01 -1.682250499725341797e-01 -1.757640129653736949e-04 1.509810611605644226e-02 -7.334850728511810303e-02 -5.095254257321357727e-02 6.471075117588043213e-02 1.239849440753459930e-02 6.875684112310409546e-02 -3.180274963378906250e-01 7.786110043525695801e-03 -2.834742963314056396e-01 -2.366629093885421753e-01 -6.821364909410476685e-02 1.527007762342691422e-02 5.200440809130668640e-02 -4.014911875128746033e-02 -9.015940874814987183e-02 -2.260688394308090210e-01
2.835774719715118408e-01 -3.000779636204242706e-02 -2.522790059447288513e-02 -1.055604685097932816e-02 -4.222496226429939270e-02 6.211436167359352112e-02 -1.384638845920562744e-01 -2.016074210405349731e-01 -1.501575559377670288e-01 -4.193215668201446533e-01 8.639002218842506409e-03 2.451971406117081642e-03 3.731791675090789795e-02 -2.303466498851776123e-01 8.100921660661697388e-02 -1.579311490058898926e-01 2.598280310630798340e-01 1.031039729714393616e-01 5.948409810662269592e-02 4.184236824512481689e-01 -1.588665097951889038e-01 -2.123271524906158447e-01 -1.462157666683197021e-01 -2.546969354152679443e-01 -2.117456346750259399e-01 -1.599026769399642944e-01 -6.317708641290664673e-02 5.653709173202514648e-02 9.401772171258926392e-02 -2.329591512680053711e-01 -9.470420330762863159e-02 -7.114308327436447144e-02
2.105673998594284058e-01 -8.777233958244323730e-02 -1.370604038238525391e-01 -2.413524836301803589e-01 -1.054435074329376221e-01 -1.303379517048597336e-02 1.066202204674482346e-02 7.165377587080001831e-02 -1.262645721435546875e-01 -8.594075590372085571e-02 -1.449253708124160767e-01 6.535118818283081055e-02 1.175574436783790588e-01 -3.289480805397033691e-01 1.375228613615036011e-01 -8.908563852310180664e-02 -3.576155006885528564e-02 -1.039105355739593506e-01 -1.716900169849395752e-01 3.612202033400535583e-02 -1.159302368760108948e-01 -7.564260810613632202e-02 -2.500352859497070312e-01 -1.330590099096298218e-01 -3.004893064498901367e-01 8.381293714046478271e-02 -7.737188786268234253e-02 1.635957360267639160e-01 1.530674844980239868e-01 -7.927352935075759888e-02 -5.025374889373779297e-01 -3.199029266834259033e-01
3.770995140075683594e-02 8.413169533014297485e-02 -4.102570936083793640e-02 2.670167088508605957e-01 6.810738146305084229e-02 -1.518886536359786987e-01 -2.193123102188110352e-01 6.225928291678428650e-02 -2.798836231231689453e-01 -1.231696307659149170e-01 -1.311271358281373978e-02 2.136659920215606689e-01 1.044209375977516174e-01 -1.923011839389801025e-01 -2.188573032617568970e-01 2.000618129968643188e-01 -6.042953580617904663e-02 -8.024495095014572144e-02 -1.152191311120986938e-01 2.081873714923858643e-01 4.097684323787689209e-01 2.951268553733825684e-01 -3.024127781391143799e-01 1.033015772700309753e-01 5.322736129164695740e-02 1.836731284856796265e-01 -1.378119736909866333e-01 2.536087334156036377e-01 1.111221164464950562e-01 3.140580281615257263e-02 4.944682493805885315e-02 -6.478723138570785522e-02
2.021955400705337524e-01 2.406564354896545410e-01 -1.949362270534038544e-02 -2.716593146324157715e-01 -6.647752225399017334e-02 -1.443897094577550888e-02 -3.704225718975067139e-01 -4.936074092984199524e-02 -1.327301263809204102e-01 -1.496125310659408569e-01 -1.015260145068168640e-01 9.135247208178043365e-03 5.038229376077651978e-02 -1.050962582230567932e-01 2.215521931648254395e-01 2.481606788933277130e-02 -1.568969339132308960e-01 1.561054121702909470e-02 1.789475232362747192e-01 3.117374144494533539e-02 -6.313522160053253174e-02 -8.843295276165008545e-03 -8.009292930364608765e-02 1.186966821551322937e-01 -1.309342086315155029e-01 5.633786693215370178e-02 -4.974218308925628662e-01 1.466780751943588257e-01 3.106902837753295898e-01 -1.887809485197067261e-01 -2.170783579349517822e-01 -1.345200538635253906e-01
-2.456515431404113770e-01 -1.144642103463411331e-02 5.827132612466812134e-02 6.992808729410171509e-02 2.205731868743896484e-01 -1.316541433334350586e-01 -4.686741158366203308e-02 2.042765356600284576e-02 -3.607620671391487122e-02 -2.605098485946655273e-01 -1.701901257038116455e-01 2.307549864053726196e-01 1.590899974107742310e-01 -1.055343542248010635e-02 1.529897600412368774e-01 -1.703287214040756226e-01 1.595518738031387329e-01 1.058373451232910156e-01 9.333786368370056152e-02 1.783241927623748779e-01 -1.305148899555206299e-01 1.510837823152542114e-01 -2.097058296203613281e-01 -1.482608467340469360e-01 -3.512672781944274902e-01 -2.614973485469818115e-01 -2.219295501708984375e-01 2.733961343765258789e-01 7.095614820718765259e-02 -2.296692132949829102e-01 -1.276901960372924805e-01 -2.461263090372085571e-01
-4.061886668205261230e-01 6.301604956388473511e-02 -1.582213863730430603e-02 1.085374876856803894e-01 2.044243663549423218e-01 -1.464182436466217041e-01 -9.686794877052307129e-02 2.173648588359355927e-02 7.289730012416839600e-02 -2.483727037906646729e-01 -1.621071696281433105e-01 7.775303907692432404e-03 2.478404790163040161e-01 -3.215131461620330811e-01 -6.691437959671020508e-02 2.843766808509826660e-01 9.513822197914123535e-02 -3.580132424831390381e-01 -4.244235157966613770e-02 8.717116713523864746e-02 -5.322052910923957825e-02 5.931562930345535278e-02 -2.980200052261352539e-01 3.481006994843482971e-02 -1.098792552947998047e-01 -2.014937847852706909e-01 -1.089464053511619568e-01 2.356007462367415428e-03 2.592453658580780029e-01 1.352483481168746948e-01 -9.688922762870788574e-02 -9.502650354988873005e-04
4.742700606584548950e-03 8.905999362468719482e-02 -2.255084216594696045e-01 7.689923048019409180e-02 1.898075193166732788e-01 -3.940017521381378174e-02 -3.868388831615447998e-01 4.095564596354961395e-03 -2.234874516725540161e-01 -1.238138377666473389e-01 1.137891933321952820e-01 -1.575473845005035400e-01 1.345384716987609863e-01 -1.423266232013702393e-01 3.094619214534759521e-01 8.848092518746852875e-03 3.099986817687749863e-03 -8.976279199123382568e-02 1.557455658912658691e-01 1.762895658612251282e-02 2.463831566274166107e-02 -4.844748228788375854e-02 -2.069720774888992310e-01 -4.322910308837890625e-02 -3.453091382980346680e-01 -3.451996147632598877e-01 -3.060186207294464111e-01 4.980706423521041870e-02 -4.953018948435783386e-02 -8.475222438573837280e-02 2.937725186347961426e-01 5.216895602643489838e-03
1.062403321266174316e-01 2.259584218263626099e-01 1.772970706224441528e-01 1.893541216850280762e-01 1.185512915253639221e-01 2.017247974872589111e-01 -2.684024572372436523e-01 3.255704641342163086e-01 -1.240191981196403503e-01 -4.454243928194046021e-02 3.125828877091407776e-02 1.895499229431152344e-01 -4.890598729252815247e-02 -3.744641244411468506e-01 3.444025665521621704e-02 2.671157419681549072e-01 1.082448512315750122e-01 -2.524652779102325439e-01 -2.625313401222229004e-01 -5.200603231787681580e-02 -5.077076703310012817e-02 1.637159585952758789e-01 -1.984854787588119507e-01 -4.614052921533584595e-02 -1.134643629193305969e-01 -2.519086003303527832e-01 -9.002992510795593262e-02 -4.849085584282875061e-02 1.406517922878265381e-01 -1.730786114931106567e-01 -4.948782175779342651e-02 -1.058023497462272644e-01
2.952588200569152832e-01 -2.828792855143547058e-02 1.200111284852027893e-01 -2.015227451920509338e-02 2.295122146606445312e-01 -7.848575711250305176e-02 -1.378141492605209351e-01 -4.000411927700042725e-02 -9.385138005018234253e-02 -1.176905855536460876e-01 -5.030824616551399231e-02 -2.306867092847824097e-01 3.378826379776000977e-02 -1.697877347469329834e-01 2.763522602617740631e-02 -1.840421408414840698e-01 -4.330112040042877197e-02 -1.141363605856895447e-01 -3.271320164203643799e-01 2.955109179019927979e-01 -2.019793726503849030e-02 -6.956364028155803680e-03 -2.021950297057628632e-02 -1.713856160640716553e-01 -2.035531252622604370e-01 -1.458562314510345459e-01 -5.742778182029724121e-01 -4.768564831465482712e-03 1.901510953903198242e-01 1.146810781210660934e-02 -6.010179594159126282e-02 -5.351461842656135559e-02
2.259071022272109985e-01 -1.086190938949584961e-01 -4.164317995309829712e-02 -1.852874606847763062e-01 -2.271167188882827759e-02 -2.587351389229297638e-02 7.939818897284567356e-04 1.238840520381927490e-01 1.902868971228599548e-02 -2.992742955684661865e-01 1.420362740755081177e-01 1.903414726257324219e-01 -8.232216350734233856e-03 4.676780477166175842e-02 2.521630227565765381e-01 -5.803849175572395325e-02 -8.101231604814529419e-02 -6.916914880275726318e-02 -2.796709304675459862e-04 2.581139802932739258e-01 3.122414648532867432e-02 -5.521823465824127197e-02 -3.077608048915863037e-01 1.560577601194381714e-01 -3.344176709651947021e-01 2.564985479693859816e-04 -3.756554722785949707e-01 -3.412334322929382324e-01 1.260268390178680420e-01 -1.047240346670150757e-01 -1.720099300146102905e-01 -2.052637785673141479e-01
1.215872168540954590e-01 -4.761774837970733643e-02 5.674132704734802246e-02 7.682995498180389404e-02 -2.767280675470829010e-02 -1.801490634679794312e-01 -4.794672429561614990e-01 7.852474600076675415e-02 1.854950338602066040e-01 -2.469881922006607056e-01 -1.696200817823410034e-01 1.301282793283462524e-01 2.133680135011672974e-02 -3.552613854408264160e-01 -1.005974039435386658e-01 -2.840247005224227905e-02 1.152754724025726318e-01 -1.577458977699279785e-01 -2.454080730676651001e-01 1.476095914840698242e-01 -4.532337933778762817e-02 2.583479583263397217e-01 1.424961090087890625e-01 4.329856857657432556e-02 -2.987340986728668213e-01 1.431110054254531860e-01 -9.605687111616134644e-02 -9.157912805676460266e-03 2.363975197076797485e-01 -9.678399562835693359e-02 -1.730788499116897583e-01 -2.096079289913177490e-02
7.367249578237533569e-02 1.832934096455574036e-02 -2.158143743872642517e-02 5.601660534739494324e-02 1.480156779289245605e-01 -8.459651470184326172e-02 -2.599832229316234589e-02 1.612433493137359619e-01 -1.880989521741867065e-01 -2.624669373035430908e-01 1.818834245204925537e-01 -4.730552062392234802e-02 3.006395697593688965e-01 -3.049997985363006592e-01 2.178031951189041138e-01 1.138492375612258911e-01 1.334969401359558105e-01 1.349824015051126480e-02 -1.997837126255035400e-01 -9.613741189241409302e-02 -3.516025841236114502e-01 1.927619725465774536e-01 -2.637708485126495361e-01 -2.335317283868789673e-01 -9.759759530425071716e-03 -4.174962267279624939e-02 -2.356586009263992310e-01 -2.499502524733543396e-02 1.120526343584060669e-01 7.632783148437738419e-03 -2.131773680448532104e-01 -2.887625992298126221e-01
1.591976732015609741e-01 1.465240865945816040e-01 2.083847820758819580e-01 -4.489244893193244934e-02 2.728280723094940186e-01 -2.641031742095947266e-01 -2.135440856218338013e-01 2.998566031455993652e-01 1.036788672208786011e-01 -2.708240747451782227e-01 -9.848187118768692017e-02 1.968545168638229370e-01 3.649277240037918091e-02 -1.530240774154663086e-01 3.623142540454864502e-01 8.362982422113418579e-02 3.341357409954071045e-02 -1.447829157114028931e-01 5.163065344095230103e-02 1.160192117094993591e-01 -7.425324060022830963e-03 1.953474730253219604e-01 1.752983778715133667e-02 1.175588294863700867e-01 -6.832086294889450073e-02 -3.010319471359252930e-01 -2.064469456672668457e-01 3.051807917654514313e-02 4.248602688312530518e-02 -4.831275716423988342e-02 -2.111116647720336914e-01 -2.332223802804946899e-01
1.091202422976493835e-01 1.835897713899612427e-01 2.727019600570201874e-02 -3.739977721124887466e-03 9.218804538249969482e-02 1.797848381102085114e-02 -1.915772110223770142e-01 1.424485743045806885e-01 3.119289316236972809e-02 -3.476028442382812500e-01 -2.585273683071136475e-01 -3.506079018115997314e-01 1.160088330507278442e-01 1.473094671964645386e-01 4.295085091143846512e-03 2.877607047557830811e-01 8.848329633474349976e-02 -2.708160318434238434e-02 2.394714951515197754e-01 2.442217916250228882e-01 -6.686201691627502441e-02 1.105565391480922699e-02 -3.077655434608459473e-01 -3.434011340141296387e-02 -1.184525564312934875e-01 -8.195413649082183838e-02 -1.713282316923141479e-01 1.617144793272018433e-02 2.817698717117309570e-01 -2.401093244552612305e-01 -4.249563068151473999e-02 -2.073850035667419434e-01
-1.035863384604454041e-01 2.594314217567443848e-01 -1.225169301033020020e-01 2.061532288789749146e-01 3.291647732257843018e-01 -6.343257427215576172e-02 -1.978650242090225220e-01 6.372189521789550781e-02 -1.828681528568267822e-01 -2.470597326755523682e-01 -1.753654330968856812e-01 8.225905150175094604e-02 2.390280365943908691e-01 -1.788684129714965820e-01 2.651647925376892090e-01 3.174254894256591797e-01 2.271045595407485962e-01 8.569271117448806763e-02 1.621914356946945190e-01 6.417272239923477173e-02 -7.610552757978439331e-02 -2.308688871562480927e-02 -2.270253002643585205e-01 1.200177818536758423e-01 2.023424766957759857e-02 1.382835805416107178e-01 -3.103831112384796143e-01 1.015082076191902161e-01 1.427202522754669189e-01 7.460139691829681396e-03 -4.074653983116149902e-02 -8.246810734272003174e-02
1.352462172508239746e-01 9.086450934410095215e-02 -1.373429298400878906e-01 2.058891654014587402e-01 -1.247108355164527893e-01 -1.998441666364669800e-01 -1.966787129640579224e-01 5.487043783068656921e-02 7.138685882091522217e-02 -2.228884994983673096e-01 -4.785059988498687744e-01 -3.255993872880935669e-02 -9.082680940628051758e-02 -9.980440139770507812e-02 8.194442838430404663e-02 2.804798185825347900e-01 -2.877335436642169952e-02 -6.147696450352668762e-02 1.307061314582824707e-01 2.660965919494628906e-02 -9.438025206327438354e-02 2.040151357650756836e-01 -3.022857606410980225e-01 5.112878978252410889e-02 -3.431711494922637939e-01 6.491956114768981934e-02 -1.821897476911544800e-01 9.211356192827224731e-02 1.936980187892913818e-01 -1.925795972347259521e-01 -2.903913892805576324e-02 1.434879750013351440e-01
1.558047682046890259e-01 -1.964272558689117432e-01 -1.157622784376144409e-01 2.410081028938293457e-01 -3.069627285003662109e-02 -1.355725526809692383e-01 -1.606280058622360229e-01 -5.947621166706085205e-02 5.100506171584129333e-02 -2.258275896310806274e-01 2.124013304710388184e-01 2.430983632802963257e-02 4.488487914204597473e-02 -5.186330154538154602e-02 2.095575332641601562e-01 1.387221645563840866e-02 2.085867524147033691e-01 -1.638955175876617432e-01 -3.353261351585388184e-01 1.749406754970550537e-01 3.270858824253082275e-01 2.109028100967407227e-01 -3.312642574310302734e-01 8.032355457544326782e-02 -3.079410195350646973e-01 -1.611714437603950500e-02 5.367274209856987000e-02 2.349135726690292358e-01 1.422710716724395752e-01 1.444069668650627136e-02 1.032464653253555298e-01 -5.954050645232200623e-02
1.699214130640029907e-01 -1.356704682111740112e-01 8.510519750416278839e-03 -1.335067898035049438e-01 2.142600715160369873e-01 -1.521869897842407227e-01 -1.184795796871185303e-01 8.837956003844738007e-03 -6.786114722490310669e-02 -2.308707684278488159e-01 2.065308690071105957e-01 9.477648884057998657e-02 -2.848624438047409058e-02 -2.490372657775878906e-01 9.211529791355133057e-02 -1.239737644791603088e-01 -6.342402100563049316e-02 -4.722401499748229980e-02 2.891239821910858154e-01 2.583821415901184082e-01 -9.726089239120483398e-02 1.987911909818649292e-01 -1.653974205255508423e-01 -4.203176870942115784e-02 -1.731182932853698730e-01 -5.477721989154815674e-02 -1.727115958929061890e-01 -3.471622765064239502e-01 2.389454096555709839e-01 -7.435141503810882568e-02 -2.734468579292297363e-01 -3.162043392658233643e-01
1.074812840670347214e-02 1.535872668027877808e-01 2.352611422538757324e-01 6.016262993216514587e-02 1.550001353025436401e-01 -5.198641121387481689e-02 -7.700093090534210205e-02 -1.392863690853118896e-01 -1.735110580921173096e-01 -1.084839478135108948e-01 -2.776493430137634277e-01 1.131655126810073853e-01 -1.218790635466575623e-01 -3.900111466646194458e-02 -6.419170647859573364e-02 1.972121149301528931e-01 -1.478224694728851318e-01 -2.843426465988159180e-01 -3.118427395820617676e-01 -3.012811765074729919e-02 -5.662871152162551880e-02 -9.701878577470779419e-02 -3.980716466903686523e-01 -6.605304777622222900e-02 -3.948668837547302246e-01 -1.778080761432647705e-01 -2.057642042636871338e-01 -5.490336101502180099e-03 1.545633524656295776e-01 -1.162460297346115112e-01 -2.926964871585369110e-02 -1.721855998039245605e-01
-2.267095297574996948e-01 9.721174091100692749e-02 6.478270888328552246e-02 1.107729598879814148e-01 1.517678946256637573e-01 -1.806992478668689728e-02 -1.309974342584609985e-01 -2.746284008026123047e-01 -3.403263390064239502e-01 -3.105231523513793945e-01 -1.773593723773956299e-01 -1.300207525491714478e-01 2.804969847202301025e-01 -3.213117718696594238e-01 8.286649733781814575e-02 -7.417134195566177368e-02 2.365861833095550537e-01 1.618236303329467773e-01 4.795955494046211243e-02 2.139289677143096924e-01 -6.743448227643966675e-02 1.241432577371597290e-01 -3.994475677609443665e-02 1.094685196876525879e-01 -1.322029829025268555e-01 -2.233774214982986450e-01 -1.645824611186981201e-01 -1.784694939851760864e-01 1.335198283195495605e-01 1.121410354971885681e-01 -2.169040590524673462e-02 1.757739633321762085e-01
2.100348621606826782e-01 2.958533354103565216e-02 6.447637081146240234e-02 -5.660560727119445801e-02 -1.272169798612594604e-01 -1.765856891870498657e-01 -1.884198039770126343e-01 -4.720645397901535034e-02 -1.631380468606948853e-01 -5.825453400611877441e-01 1.122048944234848022e-01 -1.410712003707885742e-01 -7.643428165465593338e-03 -2.833640575408935547e-01 -2.089101262390613556e-02 1.273541301488876343e-01 8.863697759807109833e-03 2.294267416000366211e-01 1.272070780396461487e-02 9.647460281848907471e-02 2.078015916049480438e-02 1.995168179273605347e-01 -7.991822808980941772e-02 6.195557117462158203e-02 1.209068670868873596e-02 -2.883347682654857635e-02 -1.523566544055938721e-01 -7.241228967905044556e-02 1.386630833148956299e-01 -2.048044204711914062e-01 1.939653009176254272e-01 -3.552484810352325439e-01
-6.112907826900482178e-02 1.236910372972488403e-01 -1.248283907771110535e-01 -2.406578212976455688e-01 2.722170762717723846e-02 -1.644761413335800171e-01 -2.507839202880859375e-01 -8.451618254184722900e-02 1.883278787136077881e-01 -1.068994402885437012e-01 -1.064153462648391724e-01 -2.361149787902832031e-01 8.941116929054260254e-02 -1.770828217267990112e-01 -3.963871300220489502e-02 -3.061238676309585571e-03 2.123245447874069214e-01 1.779721975326538086e-01 -6.405840069055557251e-02 1.292476207017898560e-01 2.286351025104522705e-01 1.526663452386856079e-01 -4.607177674770355225e-01 4.164599254727363586e-02 -2.681077420711517334e-01 1.683193743228912354e-01 -1.031563505530357361e-01 2.687416374683380127e-01 -5.324723199009895325e-02 -4.138807579874992371e-02 -2.823827266693115234e-01 1.512127183377742767e-02
-4.607707634568214417e-02 -2.242919504642486572e-01 -2.037889510393142700e-02 -1.102234721183776855e-01 -2.882611155509948730e-01 -1.092383414506912231e-01 -2.433739304542541504e-01 -3.848551772534847260e-03 -7.055606693029403687e-02 -4.608996212482452393e-01 -1.093544289469718933e-01 6.307246163487434387e-03 8.081082254648208618e-02 3.763864189386367798e-02 -1.070181205868721008e-01 3.303055465221405029e-02 2.004320025444030762e-01 -1.537330150604248047e-01 1.011859029531478882e-01 -1.736756414175033569e-03 -1.426042765378952026e-01 2.188855707645416260e-01 -2.759957611560821533e-01 1.510018557310104370e-01 -3.122999668121337891e-01 1.030041873455047607e-01 -3.086664155125617981e-02 9.774184226989746094e-02 3.784814774990081787e-01 -4.497107490897178650e-02 -9.111342020332813263e-03 -1.598912477493286133e-01
1.036272272467613220e-01 -1.878945678472518921e-01 1.817575991153717041e-01 2.012701779603958130e-01 1.411838382482528687e-01 -1.629669368267059326e-01 -2.169967889785766602e-01 1.497268229722976685e-01 -4.279676079750061035e-01 -2.040260732173919678e-01 3.360256552696228027e-03 -2.132980711758136749e-02 -3.607736527919769287e-02 1.101935096085071564e-02 3.136147558689117432e-02 5.307373031973838806e-02 8.143040537834167480e-02 -1.701450049877166748e-01 8.258572965860366821e-02 6.575701385736465454e-02 2.523881196975708008e-01 4.018481969833374023e-01 -3.313875496387481689e-01 1.444357037544250488e-01 -6.894853711128234863e-02 1.149995550513267517e-01 -2.433350980281829834e-01 2.025278657674789429e-02 -1.419011801481246948e-01 -4.515143111348152161e-02 -1.507064998149871826e-01 -9.417370706796646118e-02
-2.000664919614791870e-02 5.848833546042442322e-02 2.156332135200500488e-01 2.535100877285003662e-01 1.295725852251052856e-01 -6.309817731380462646e-02 -2.768256962299346924e-01 1.075107231736183167e-01 5.178128927946090698e-02 -4.453176259994506836e-01 -1.187698617577552795e-01 -9.422580897808074951e-02 2.552480809390544891e-02 -2.924935519695281982e-01 9.732946008443832397e-02 1.306010186672210693e-01 -1.769716590642929077e-01 -1.244284585118293762e-01 -4.829355329275131226e-02 -2.093486338853836060e-01 -1.088072173297405243e-02 1.341712772846221924e-01 8.816339075565338135e-02 1.428169384598731995e-02 5.281079187989234924e-02 -1.021803244948387146e-01 -2.080169916152954102e-01 -6.253467500209808350e-02 2.891837656497955322e-01 -1.713877543807029724e-02 -3.396370410919189453e-01 -2.469843477010726929e-01
2.275579273700714111e-01 -2.468379139900207520e-01 5.801223963499069214e-02 1.842065006494522095e-01 -1.021973863244056702e-01 5.072655901312828064e-02 -1.166320890188217163e-01 -1.189818829298019409e-01 -5.320087447762489319e-02 -1.848015487194061279e-01 -5.407178029417991638e-02 7.102300226688385010e-02 1.397142261266708374e-01 -3.602612316608428955e-01 -6.265690922737121582e-02 -1.308455765247344971e-01 -5.959726497530937195e-02 4.201795533299446106e-02 -6.539265066385269165e-02 5.033565163612365723e-01 3.276963159441947937e-02 -5.026260390877723694e-02 -8.797564357519149780e-02 5.445991642773151398e-03 -1.159449815750122070e-01 -2.477233260869979858e-01 -3.280617296695709229e-02 8.897110074758529663e-02 2.829638123512268066e-01 2.808329276740550995e-02 -3.067813515663146973e-01 -2.465848773717880249e-01
8.288334310054779053e-02 2.395749179413542151e-04 1.140868104994297028e-02 2.969765067100524902e-01 -8.219423145055770874e-02 -2.234055995941162109e-01 1.610408723354339600e-02 2.262891232967376709e-01 -9.080333262681961060e-02 -4.830280542373657227e-01 6.536127626895904541e-02 -1.621588133275508881e-02 -2.579554356634616852e-02 1.576119363307952881e-01 3.645270764827728271e-01 1.804642677307128906e-01 4.079231619834899902e-02 -1.942941397428512573e-01 1.267894729971885681e-02 1.677111238241195679e-01 5.970471072942018509e-03 4.718855768442153931e-02 -2.255369871854782104e-01 1.245929952710866928e-02 -1.139775067567825317e-01 -3.781946003437042236e-02 -1.744419187307357788e-01 -5.858511850237846375e-02 -7.023772597312927246e-02 1.488902121782302856e-01 -3.577121198177337646e-01 -1.878641247749328613e-01
2.822858989238739014e-01 -4.441910423338413239e-03 1.425999552011489868e-01 -4.860459826886653900e-03 -2.722385805100202560e-03 -1.541146486997604370e-01 7.909990847110748291e-02 -6.958726048469543457e-02 -1.616085171699523926e-01 -1.903027743101119995e-01 -5.052327737212181091e-02 -1.063716337084770203e-01 7.587080448865890503e-02 -2.089915126562118530e-01 1.023495793342590332e-01 1.175399571657180786e-01 3.379657492041587830e-02 -3.928558528423309326e-02 -4.547809436917304993e-02 4.516104161739349365e-01 -1.164508089423179626e-01 3.595346957445144653e-02 -7.058557122945785522e-02 3.202610313892364502e-01 -3.029552698135375977e-01 -2.161618173122406006e-01 -4.543987568467855453e-03 2.313729971647262573e-01 3.161883354187011719e-01 1.788424551486968994e-01 -2.196796685457229614e-01 -1.084627434611320496e-01
1.005252003669738770e-01 3.670950978994369507e-02 -3.344499766826629639e-01 6.201925687491893768e-03 1.105748340487480164e-01 -1.889473795890808105e-01 -2.551143467426300049e-01 -9.208233654499053955e-02 -6.292475759983062744e-02 -9.247049689292907715e-02 -1.604331471025943756e-02 1.244804933667182922e-01 -3.419169038534164429e-02 3.623004257678985596e-02 1.229379475116729736e-01 8.714728057384490967e-02 2.717285454273223877e-01 -1.136811152100563049e-01 -1.512678805738687515e-02 2.379502803087234497e-01 3.925835490226745605e-01 1.669883579015731812e-01 -4.440381526947021484e-01 -7.631250470876693726e-02 -2.706491351127624512e-01 5.226551741361618042e-02 1.229276321828365326e-02 7.760998327285051346e-03 1.905480325222015381e-01 -1.658989340066909790e-01 -1.994691044092178345e-02 1.807650774717330933e-01
-3.074319660663604736e-01 1.751088351011276245e-01 4.972850903868675232e-02 4.789691884070634842e-03 1.267783343791961670e-01 -2.496614903211593628e-01 -6.888897716999053955e-02 -1.813355088233947754e-01 6.252715736627578735e-02 -3.001889288425445557e-01 -1.071051731705665588e-01 1.166582703590393066e-01 2.216483801603317261e-01 -2.166875153779983521e-01 2.024370431900024414e-02 1.984514743089675903e-01 1.157558560371398926e-01 -2.970460355281829834e-01 1.467339396476745605e-01 1.109467968344688416e-01 -1.805107854306697845e-02 4.870815947651863098e-02 -2.651381790637969971e-01 -8.625074476003646851e-02 -1.211374998092651367e-01 -1.438545584678649902e-01 -7.434593141078948975e-02 -1.285633537918329239e-02 3.974921107292175293e-01 1.248572543263435364e-01 -2.374840825796127319e-01 -1.198176071047782898e-01
-2.221077829599380493e-01 -4.362428188323974609e-02 9.167188545688986778e-04 1.124355867505073547e-01 2.242991179227828979e-01 -8.344054222106933594e-02 7.472736388444900513e-02 -8.321852236986160278e-02 -1.672000437974929810e-02 -4.276404976844787598e-01 -1.902816146612167358e-01 2.659540176391601562e-01 1.516934633255004883e-01 1.717369072139263153e-03 5.804876983165740967e-02 -1.849475651979446411e-01 2.691265940666198730e-01 6.976310908794403076e-02 -1.300582140684127808e-01 4.033106192946434021e-02 -8.993086218833923340e-02 1.301945447921752930e-01 -2.164555191993713379e-01 -9.381519258022308350e-02 -3.915646076202392578e-01 -2.734049856662750244e-01 -1.789687126874923706e-01 7.336026430130004883e-02 -5.146946385502815247e-02 -1.158432066440582275e-01 -1.600272804498672485e-01 -1.787861287593841553e-01
3.473859429359436035e-01 3.810841739177703857e-01 -6.241248920559883118e-02 -8.710262924432754517e-02 1.158762425184249878e-01 -8.229711651802062988e-02 -1.975011229515075684e-01 9.324067831039428711e-02 2.955019660294055939e-02 -2.346801459789276123e-01 1.359599456191062927e-02 -1.018755137920379639e-01 7.566436380147933960e-02 -2.359926402568817139e-01 -2.503999173641204834e-01 -6.746779382228851318e-02 -2.704257518053054810e-02 -1.443537920713424683e-01 -8.610737323760986328e-02 2.923868298530578613e-01 -1.116460114717483521e-01 -1.500242650508880615e-01 -3.037286102771759033e-01 1.470079869031906128e-01 -2.164880931377410889e-01 2.350189089775085449e-01 -1.672222167253494263e-01 -7.854699157178401947e-03 3.997787833213806152e-02 -8.577132970094680786e-02 6.824462674558162689e-03 -2.389521002769470215e-01
3.340105712413787842e-01 5.587987229228019714e-02 -1.422600820660591125e-02 4.186183959245681763e-02 8.433883637189865112e-02 2.489421069622039795e-01 3.088731132447719574e-02 2.476819977164268494e-02 -3.127745091915130615e-01 -4.396073222160339355e-01 -2.342889159917831421e-01 2.889928594231605530e-02 -9.643239527940750122e-02 -3.521412983536720276e-02 -1.408312767744064331e-01 5.113328248262405396e-02 1.904487460851669312e-01 -7.180577516555786133e-02 -4.948391392827033997e-02 2.782863974571228027e-01 -1.035714820027351379e-01 2.294080257415771484e-01 -6.152364984154701233e-02 -4.993896558880805969e-02 -7.292680442333221436e-02 -2.006849050521850586e-01 -1.199677214026451111e-01 -8.431567996740341187e-02 1.230085939168930054e-01 -1.928999647498130798e-02 -3.883388340473175049e-01 -9.248425066471099854e-02
-3.157804533839225769e-02 5.374575033783912659e-02 -1.617648266255855560e-02 1.259452700614929199e-01 1.478223204612731934e-01 -1.244179978966712952e-01 9.963069856166839600e-02 1.025643497705459595e-01 -2.616119682788848877e-01 -2.098408490419387817e-01 -5.841270834207534790e-02 -2.246421575546264648e-01 -1.523342728614807129e-01 -1.939457505941390991e-01 -1.281975209712982178e-01 2.788303978741168976e-02 6.056004390120506287e-02 -1.332447677850723267e-01 -1.225367560982704163e-01 -3.071730583906173706e-02 2.078453004360198975e-01 -7.046293467283248901e-02 -1.996940076351165771e-01 8.008833974599838257e-02 -2.549515068531036377e-01 -1.993388235569000244e-01 -4.185428023338317871e-01 4.502075612545013428e-01 2.332195341587066650e-01 -6.453179568052291870e-02 1.526408921927213669e-02 6.784865260124206543e-02
-2.735006064176559448e-02 -3.335787653923034668e-01 3.357616961002349854e-01 -1.265148073434829712e-01 -1.382250189781188965e-01 -7.922050356864929199e-02 1.288242489099502563e-01 1.097441241145133972e-01 -2.401103973388671875e-01 -2.764462530612945557e-01 -1.944966167211532593e-01 6.446018069982528687e-02 1.633460074663162231e-01 -3.945544660091400146e-01 1.296654064208269119e-02 4.404292628169059753e-02 1.073834300041198730e-01 -2.356013655662536621e-01 -8.667364716529846191e-02 2.817233502864837646e-01 3.758896142244338989e-02 -6.778016686439514160e-03 -2.993090748786926270e-01 1.249176785349845886e-01 -1.693917661905288696e-01 -1.143163368105888367e-01 -1.812771311961114407e-03 9.611216932535171509e-02 -1.581951603293418884e-02 -1.291842758655548096e-02 6.660616956651210785e-03 -1.807158887386322021e-01
2.096758633852005005e-01 -8.404832333326339722e-02 -1.752321980893611908e-02 8.207463473081588745e-02 2.925606369972229004e-01 -6.323979049921035767e-02 -1.223573312163352966e-01 -9.741005301475524902e-02 -2.136330157518386841e-01 -2.083084434270858765e-01 -8.268176019191741943e-02 -1.714555174112319946e-01 2.291130870580673218e-01 -1.845445632934570312e-01 2.496834844350814819e-02 2.875880897045135498e-01 1.844854503870010376e-01 -3.353067040443420410e-01 -6.399150192737579346e-02 -5.393445491790771484e-02 4.478289559483528137e-02 3.373742103576660156e-01 -1.743755489587783813e-01 5.876341462135314941e-02 -2.030598074197769165e-01 -4.637546837329864502e-02 -5.035440251231193542e-02 -1.178981140255928040e-01 -1.049722284078598022e-01 -3.970156311988830566e-01 3.140205144882202148e-02 1.144031994044780731e-02
6.333502382040023804e-02 -2.724797837436199188e-02 1.177659854292869568e-01 -1.707906872034072876e-01 2.014376819133758545e-01 -1.105306670069694519e-01 -1.788202524185180664e-01 -1.699492037296295166e-01 4.229081049561500549e-02 -3.473200201988220215e-01 -1.580354720354080200e-01 -2.335659414529800415e-01 -2.355431765317916870e-01 -2.212907373905181885e-01 -1.780811138451099396e-02 -1.810534000396728516e-01 -5.163155868649482727e-02 -6.943456828594207764e-02 -1.429012715816497803e-01 1.754131466150283813e-01 -7.150134071707725525e-03 5.626663938164710999e-02 -1.702635884284973145e-01 -2.069361358880996704e-01 -2.102782577276229858e-01 -2.915138304233551025e-01 -4.387371838092803955e-01 1.305231899023056030e-01 8.613116294145584106e-02 8.434143662452697754e-02 -1.073185279965400696e-01 2.405694499611854553e-02
1.461494117975234985e-01 7.639639079570770264e-02 -4.913175851106643677e-02 1.996854394674301147e-01 -9.385891258716583252e-02 1.348452549427747726e-02 -3.824119865894317627e-01 -3.800772875547409058e-02 1.053801097441464663e-04 -4.343230724334716797e-01 3.498018905520439148e-02 -2.640109881758689880e-02 1.063104569911956787e-01 -3.488177061080932617e-02 1.976994723081588745e-01 -7.959975302219390869e-02 1.084034219384193420e-01 -1.378250122070312500e-01 1.260505020618438721e-01 2.548210322856903076e-01 -3.158341348171234131e-01 -1.199533566832542419e-01 -1.606757640838623047e-01 3.070415258407592773e-01 -1.286435425281524658e-01 1.876908391714096069e-01 -8.612981438636779785e-02 2.621958553791046143e-01 -6.737541407346725464e-02 2.374321036040782928e-02 -1.235169023275375366e-01 -1.767530292272567749e-01
3.686630725860595703e-02 -1.961400806903839111e-01 -1.007890552282333374e-01 9.274047613143920898e-02 1.731507331132888794e-01 -9.056261926889419556e-02 -8.279751241207122803e-02 9.059760719537734985e-02 -3.905001655220985413e-02 -2.026889920234680176e-01 2.627577781677246094e-01 2.608676552772521973e-01 2.853427231311798096e-01 -1.860556602478027344e-01 2.730967849493026733e-02 1.076989769935607910e-01 1.086461916565895081e-01 -1.878580451011657715e-02 -2.074256725609302521e-02 9.849942475557327271e-02 -1.108976900577545166e-01 -4.153156653046607971e-02 -4.172227680683135986e-01 4.000398889183998108e-02 2.435525879263877869e-02 2.085075341165065765e-02 -2.225452661514282227e-01 -2.812858223915100098e-01 4.122758507728576660e-01 -9.788271784782409668e-02 -1.160900965332984924e-01 -2.130451351404190063e-01
-8.275628834962844849e-02 3.636230230331420898e-01 -1.408927794545888901e-02 2.331641018390655518e-01 2.329501062631607056e-01 -3.879505023360252380e-02 -7.262535393238067627e-02 1.437921822071075439e-01 -9.789559058845043182e-03 -1.987740546464920044e-01 -5.276960879564285278e-02 1.871024668216705322e-01 5.720480903983116150e-02 -2.802682518959045410e-01 2.666634619235992432e-01 3.007101714611053467e-01 3.631103634834289551e-01 -9.325362741947174072e-02 1.859317161142826080e-02 1.126113310456275940e-01 -8.290001004934310913e-02 -1.007861196994781494e-01 -2.475748658180236816e-01 2.209413945674896240e-01 -1.696959286928176880e-01 1.194697022438049316e-01 -2.031152844429016113e-01 6.240607053041458130e-02 5.888467282056808472e-02 9.182841167785227299e-04 -1.182160601019859314e-01 1.323339492082595825e-01
6.100364774465560913e-02 4.163827002048492432e-02 -9.368976205587387085e-02 2.785903401672840118e-02 2.470044791698455811e-01 -1.573066413402557373e-01 -1.285899877548217773e-01 1.385785788297653198e-01 -1.384760588407516479e-01 -2.638328373432159424e-01 2.041060328483581543e-01 -8.456637710332870483e-02 -7.842475175857543945e-02 -2.006252110004425049e-01 -1.332674920558929443e-01 -1.466626767069101334e-02 -9.315872192382812500e-02 -7.658819109201431274e-02 -8.729729801416397095e-02 3.242478966712951660e-01 1.280975788831710815e-01 -5.613759905099868774e-02 -1.895494014024734497e-01 3.380126655101776123e-01 -3.006603419780731201e-01 -1.536455750465393066e-01 -3.736737668514251709e-01 2.091488391160964966e-01 -4.678695648908615112e-02 -1.600126028060913086e-01 1.498983353376388550e-01 1.297654062509536743e-01
1.562061905860900879e-01 -1.741248299367725849e-03 -7.228581234812736511e-03 -2.157027274370193481e-01 -2.420661185169592500e-04 2.408402413129806519e-02 6.273602694272994995e-02 9.672041051089763641e-03 6.328077986836433411e-03 -3.627506196498870850e-01 -3.335417509078979492e-01 -1.185424551367759705e-01 -1.214566528797149658e-01 -3.930041790008544922e-01 -2.426695227622985840e-01 8.147504180669784546e-02 1.199320778250694275e-01 2.080358564853668213e-01 -2.268597483634948730e-01 1.445105224847793579e-01 1.246878504753112793e-01 -2.774136140942573547e-03 -3.383311927318572998e-01 -9.598846733570098877e-02 -5.464683845639228821e-02 -8.685390651226043701e-02 -1.134551092982292175e-01 -2.122121863067150116e-02 2.679168619215488434e-02 2.080458588898181915e-02 -3.437535762786865234e-01 -1.425791978836059570e-01
-1.644525378942489624e-01 4.580865055322647095e-02 2.072100937366485596e-01 1.930343210697174072e-01 1.405597180128097534e-01 2.236016094684600830e-01 -2.156256139278411865e-01 -2.692542225122451782e-02 -2.189625501632690430e-01 -2.831821739673614502e-01 5.859487131237983704e-02 2.127475440502166748e-01 2.806581854820251465e-01 -1.128207519650459290e-01 -8.468350023031234741e-02 1.201909258961677551e-01 4.817303642630577087e-02 -1.639343947172164917e-01 1.459492743015289307e-01 2.999013662338256836e-01 -8.082153648138046265e-02 5.028547253459692001e-03 -3.514167070388793945e-01 -1.019851863384246826e-01 -4.779297858476638794e-02 1.348792463541030884e-01 -3.475163578987121582e-01 -4.846895113587379456e-02 -1.367102563381195068e-01 4.898389428853988647e-02 -1.030825749039649963e-01 -1.659532338380813599e-01
1.135815978050231934e-01 2.174031138420104980e-01 -2.239580452442169189e-01 -1.790772657841444016e-03 1.775518357753753662e-01 2.008480392396450043e-02 5.818470194935798645e-02 -8.945345878601074219e-02 -1.431102454662322998e-01 -2.161935567855834961e-01 -6.022933498024940491e-02 3.072012066841125488e-01 -1.816190034151077271e-02 -1.844643950462341309e-01 -2.116749733686447144e-01 8.490327745676040649e-02 -3.288612887263298035e-02 3.603116050362586975e-02 1.408791914582252502e-02 1.138416677713394165e-01 2.301301211118698120e-01 5.142663419246673584e-02 -4.900629818439483643e-01 2.770220339298248291e-01 -1.470683515071868896e-01 8.048328012228012085e-02 -2.950364053249359131e-01 2.280869185924530029e-01 1.260996609926223755e-01 -1.153677776455879211e-01 4.150116443634033203e-02 9.279797226190567017e-02
1.301586627960205078e-01 3.685394525527954102e-01 3.366130217909812927e-02 -6.908336654305458069e-03 1.047456264495849609e-01 -5.487293750047683716e-02 -2.040629982948303223e-01 2.693563103675842285e-01 7.474891841411590576e-02 -1.543546169996261597e-01 2.802275121212005615e-02 1.692992299795150757e-01 5.995558202266693115e-02 -3.806155622005462646e-01 1.253654365427792072e-03 7.782577537000179291e-03 1.641204804182052612e-01 -8.855722844600677490e-02 -3.209354877471923828e-01 2.967112660408020020e-01 1.308600604534149170e-01 2.063098102807998657e-01 -2.095090448856353760e-01 -2.127520740032196045e-02 -1.497402787208557129e-01 -3.344684466719627380e-02 1.728638820350170135e-02 -2.906422019004821777e-01 1.510119438171386719e-01 -1.655730605125427246e-02 -2.207062393426895142e-01 2.327253483235836029e-02
5.924740433692932129e-02 5.260879639536142349e-03 3.286389410495758057e-01 3.416589647531509399e-02 -5.321379750967025757e-03 -2.691920697689056396e-01 -2.467499375343322754e-01 6.412336230278015137e-02 -7.843658328056335449e-02 -3.247053921222686768e-01 2.491874694824218750e-01 4.424266889691352844e-02 1.733393073081970215e-01 -2.841756045818328857e-01 6.910661607980728149e-02 7.850236259400844574e-03 1.676993072032928467e-01 -3.973861783742904663e-02 1.547048538923263550e-01 -1.641949266195297241e-01 9.658358991146087646e-02 1.155652254819869995e-01 -1.746972650289535522e-01 2.379914373159408569e-01 -2.103147804737091064e-01 1.152133643627166748e-01 -1.846758425235748291e-01 -2.502643764019012451e-01 2.181502431631088257e-01 -1.665354669094085693e-01 -1.488987207412719727e-01 -1.278564482927322388e-01
2.846269905567169189e-01 8.228448778390884399e-02 3.123288508504629135e-03 -4.234891012310981750e-02 -5.105209350585937500e-02 -1.366028785705566406e-01 5.910546332597732544e-02 -3.223254159092903137e-02 -1.389888674020767212e-01 -7.141343504190444946e-02 2.667418718338012695e-01 -2.003230899572372437e-01 2.118273228406906128e-01 -8.982365578413009644e-02 -6.530892103910446167e-02 8.429695665836334229e-02 1.542967557907104492e-02 1.224502995610237122e-01 1.198632493615150452e-01 3.436828553676605225e-01 1.052630618214607239e-01 -6.608807481825351715e-03 -1.963757425546646118e-01 -1.436101496219635010e-01 -2.271374315023422241e-01 -1.125942170619964600e-02 -4.810448288917541504e-01 2.939333915710449219e-01 1.225837692618370056e-01 -5.949196591973304749e-02 -2.782363295555114746e-01 -3.281252831220626831e-02
2.360986545681953430e-02 5.254375934600830078e-02 9.487077593803405762e-02 8.492665737867355347e-02 1.491273194551467896e-01 8.531761914491653442e-02 -3.423591852188110352e-01 -2.084085196256637573e-01 -2.236260771751403809e-01 -3.429439663887023926e-01 -4.122148081660270691e-02 -1.399693191051483154e-01 7.639464735984802246e-02 -7.323949038982391357e-02 -6.790138036012649536e-02 1.983160823583602905e-01 7.780078053474426270e-02 -1.960552483797073364e-01 -1.394136846065521240e-01 7.721173018217086792e-02 9.225367102771997452e-05 2.599735558032989502e-01 -7.997395098209381104e-02 9.105328354053199291e-05 -1.711519211530685425e-01 -3.265287578105926514e-01 -1.096651703119277954e-01 -3.187021017074584961e-01 1.589826075360178947e-03 -3.584155142307281494e-01 -1.561351269483566284e-01 -5.692150909453630447e-03
-2.264579683542251587e-01 -6.808681879192590714e-03 2.118600718677043915e-02 2.373364418745040894e-01 2.969630360603332520e-01 1.221843808889389038e-02 4.308049008250236511e-02 3.352088108658790588e-02 -2.190442532300949097e-01 -3.998346030712127686e-01 -1.431844979524612427e-01 -3.171377480030059814e-01 -2.242999672889709473e-01 -2.133409380912780762e-01 -9.982002526521682739e-02 2.445926330983638763e-02 5.110437795519828796e-02 -2.270298451185226440e-02 -9.093084931373596191e-02 3.335333988070487976e-02 1.964971125125885010e-01 2.481959015130996704e-02 -2.408893555402755737e-01 1.545346975326538086e-01 -3.464558124542236328e-01 -3.290208056569099426e-02 -6.038726121187210083e-02 2.024357169866561890e-01 2.040879279375076294e-01 1.236388608813285828e-01 -2.295092493295669556e-02 -9.172770380973815918e-02
1.646405458450317383e-01 -2.103101611137390137e-01 -3.354052901268005371e-01 1.411914974451065063e-01 -9.620812721550464630e-03 -6.458931602537631989e-03 -3.424871861934661865e-01 1.479572355747222900e-01 1.500455439090728760e-01 -3.223933875560760498e-01 1.849999427795410156e-01 3.237340971827507019e-02 7.702577114105224609e-02 -6.865011900663375854e-02 6.104568392038345337e-02 1.779405772686004639e-02 2.890926413238048553e-02 -1.988328807055950165e-02 -3.666169941425323486e-01 5.916843563318252563e-02 2.857690453529357910e-01 1.700253337621688843e-01 -3.507619500160217285e-01 -1.908630505204200745e-02 -1.070105433464050293e-01 -8.990948647260665894e-02 -3.655834868550300598e-02 1.361636221408843994e-01 1.423731744289398193e-01 -3.577335923910140991e-02 4.773541912436485291e-02 -2.101040035486221313e-01
1.862800717353820801e-01 -8.963936939835548401e-03 1.339219212532043457e-01 3.760551102459430695e-03 5.922541022300720215e-02 -1.038689464330673218e-01 1.879382133483886719e-01 -3.029230833053588867e-01 -1.329383701086044312e-01 -1.521462202072143555e-01 2.588980458676815033e-02 -5.004547163844108582e-02 1.059814095497131348e-01 -4.202966094017028809e-01 1.167902052402496338e-01 4.606485366821289062e-02 2.857767045497894287e-02 -1.300498377531766891e-02 -1.416693031787872314e-01 4.523440897464752197e-01 -1.273199617862701416e-01 1.256551146507263184e-01 -4.170055314898490906e-02 8.605945110321044922e-02 -1.905861496925354004e-01 -1.120664179325103760e-01 -1.035500690340995789e-01 2.122439444065093994e-01 8.591557294130325317e-02 -2.252083038911223412e-03 -3.599442243576049805e-01 -2.232419401407241821e-01
2.909222058951854706e-02 4.473662078380584717e-01 -5.796492844820022583e-02 -4.982853308320045471e-02 5.573726445436477661e-02 -1.532363444566726685e-01 -1.947660148143768311e-01 -8.079061657190322876e-02 2.765801548957824707e-01 -3.928022980690002441e-01 1.214494332671165466e-01 -1.584632545709609985e-01 2.554985880851745605e-02 1.537605561316013336e-02 4.264355450868606567e-02 5.170238763093948364e-02 1.351144611835479736e-01 -2.548010461032390594e-02 1.313647627830505371e-01 4.520491883158683777e-02 1.542092859745025635e-01 -7.866173051297664642e-03 -2.204073369503021240e-01 2.701615393161773682e-01 -2.285949289798736572e-01 -1.112629249691963196e-01 -1.592253595590591431e-01 -9.085516212508082390e-04 2.246144711971282959e-01 -1.992758214473724365e-01 -2.799988985061645508e-01 -6.268024444580078125e-02
4.533978179097175598e-02 2.056281268596649170e-02 1.102952379733324051e-02 1.034486964344978333e-01 5.212257057428359985e-02 -1.329599320888519287e-01 -3.148337304592132568e-01 2.074282616376876831e-01 1.001509428024291992e-01 -2.230814546346664429e-01 -1.195408497005701065e-02 2.817982621490955353e-02 -1.499580144882202148e-01 1.620692759752273560e-02 -1.329788416624069214e-01 8.829946070909500122e-02 2.551506161689758301e-01 -8.158808201551437378e-02 1.759947687387466431e-01 2.418051511049270630e-01 -1.678113937377929688e-01 1.507106274366378784e-01 -2.321775704622268677e-01 3.252699077129364014e-01 -2.253842949867248535e-01 -9.459244459867477417e-02 -6.909442692995071411e-02 -1.021175161004066467e-01 2.706959843635559082e-01 -1.445902585983276367e-01 -2.074410766363143921e-01 -3.622811734676361084e-01
-5.544480308890342712e-02 2.242551296949386597e-01 2.123839780688285828e-02 5.738928914070129395e-02 -2.801276445388793945e-01 -1.271464824676513672e-01 -3.421200811862945557e-01 -1.156080290675163269e-01 -2.101240158081054688e-01 -3.365253210067749023e-01 2.680632770061492920e-01 -2.010224759578704834e-01 -1.534560024738311768e-01 -1.985267251729965210e-01 8.268939703702926636e-02 2.124937921762466431e-01 5.867998301982879639e-02 -2.728548943996429443e-01 1.276043057441711426e-01 1.002256348729133606e-01 3.829804062843322754e-02 3.585193306207656860e-02 -6.058475375175476074e-02 1.553673297166824341e-01 -3.473344445228576660e-01 1.059636995196342468e-01 -1.415268480777740479e-01 1.190896928310394287e-01 8.309119939804077148e-02 -7.482647895812988281e-02 -1.235326752066612244e-01 6.776320189237594604e-02
-1.000853255391120911e-02 -2.501306235790252686e-01 1.607193350791931152e-01 9.636379033327102661e-02 1.765083223581314087e-01 1.438634991645812988e-01 -1.376898288726806641e-01 -7.337264716625213623e-02 1.033421158790588379e-01 -1.109196152538061142e-02 -9.396708756685256958e-02 6.559181213378906250e-02 1.233791485428810120e-01 -8.938848227262496948e-02 3.317165672779083252e-01 1.938230395317077637e-01 1.846158951520919800e-01 5.397360399365425110e-02 -1.055554822087287903e-01 6.708364933729171753e-02 -7.292364537715911865e-02 -2.141483873128890991e-01 -4.985100328922271729e-01 -2.263697050511837006e-02 -2.199739366769790649e-01 -2.058536261320114136e-01 -2.945040762424468994e-01 -7.114462554454803467e-02 7.635398954153060913e-02 1.431280933320522308e-02 -2.571231126785278320e-01 1.540368050336837769e-01
-6.808737665414810181e-02 -2.774657011032104492e-01 -8.662720024585723877e-02 -1.235266774892807007e-02 8.863279968500137329e-02 -4.957832694053649902e-01 -1.842825114727020264e-01 1.796042323112487793e-01 -2.649024128913879395e-02 -4.039947986602783203e-01 -3.861030936241149902e-02 -2.031024843454360962e-01 -4.206817131489515305e-03 -1.435479372739791870e-01 2.466594874858856201e-01 7.692845910787582397e-02 4.342475533485412598e-02 -1.976944357156753540e-01 1.396500468254089355e-01 -3.529690578579902649e-02 1.032137125730514526e-01 -2.255770610645413399e-03 -1.996590793132781982e-01 -5.248567834496498108e-02 -2.685539722442626953e-01 -8.020991086959838867e-02 -1.714928001165390015e-01 3.970617428421974182e-02 -4.247443750500679016e-02 -2.491140961647033691e-01 -9.124789386987686157e-02 -9.242535568773746490e-03
7.665788382291793823e-02 -1.018274649977684021e-01 8.797549456357955933e-02 -2.305494807660579681e-02 2.988409101963043213e-01 1.359885185956954956e-01 -2.809895873069763184e-01 -2.269137203693389893e-01 -3.236250951886177063e-02 -1.492845416069030762e-01 -1.736213713884353638e-01 6.608988344669342041e-02 1.771669089794158936e-01 3.434592112898826599e-02 3.511475324630737305e-01 2.174872457981109619e-01 5.758077371865510941e-03 -1.664582341909408569e-01 1.127995178103446960e-01 3.627410158514976501e-02 1.707638055086135864e-02 -1.610077470541000366e-01 -3.685394823551177979e-01 -2.495044283568859100e-02 -6.793799996376037598e-02 -1.218120902776718140e-01 -4.131053090095520020e-01 -1.097709313035011292e-01 -2.433780767023563385e-02 1.839981675148010254e-01 -1.873076558113098145e-01 -9.499311447143554688e-03
2.448035627603530884e-01 -7.776311784982681274e-02 6.934452801942825317e-02 2.340653240680694580e-01 -1.503358930349349976e-01 -1.190853640437126160e-01 -2.144492417573928833e-01 7.963724434375762939e-02 1.369071900844573975e-01 -9.638948738574981689e-02 -2.885268330574035645e-01 -2.398119494318962097e-02 -3.770128265023231506e-02 -2.690610587596893311e-01 2.267482876777648926e-02 3.036907911300659180e-01 -2.596397697925567627e-01 -1.471371799707412720e-01 9.842729568481445312e-02 1.742430925369262695e-01 -1.392066925764083862e-01 1.352961063385009766e-01 -2.396205514669418335e-01 2.492695748805999756e-01 -1.390317529439926147e-01 -3.362747281789779663e-02 -3.206702172756195068e-01 1.680896282196044922e-01 1.325440704822540283e-01 -1.263962984085083008e-01 -1.022229269146919250e-01 1.581650525331497192e-01
7.501137256622314453e-02 4.088195040822029114e-03 -3.196565061807632446e-02 8.480835705995559692e-02 2.274222224950790405e-01 6.415711343288421631e-02 -6.795451790094375610e-02 -2.808676958084106445e-01 -4.891897737979888916e-02 -1.017541289329528809e-01 1.723645180463790894e-01 1.605526059865951538e-01 5.338823422789573669e-02 -2.488910406827926636e-02 -1.655010506510734558e-02 9.613236784934997559e-02 8.013127744197845459e-02 -5.028986334800720215e-01 -3.931935876607894897e-02 2.169410139322280884e-01 -1.315402835607528687e-01 8.252087980508804321e-02 -4.076330363750457764e-01 -1.613000035285949707e-01 -3.703287839889526367e-01 -5.945016816258430481e-02 -8.992581069469451904e-02 8.601885288953781128e-02 -5.410857126116752625e-02 1.858551204204559326e-01 -1.958154439926147461e-01 -9.681208431720733643e-02
-2.375505119562149048e-02 -1.031883209943771362e-01 -1.612850725650787354e-01 -8.018240332603454590e-02 1.396960318088531494e-01 9.530861675739288330e-02 -2.259896099567413330e-01 3.662896901369094849e-02 -2.812075912952423096e-01 -5.051728338003158569e-02 -2.992664277553558350e-02 -1.175614595413208008e-01 -1.676470786333084106e-01 -2.470768988132476807e-01 7.453436404466629028e-02 -1.307119522243738174e-02 -7.409132272005081177e-02 -1.975219547748565674e-01 -1.672378927469253540e-01 1.531041115522384644e-01 2.046263217926025391e-01 2.162337005138397217e-01 -2.334744334220886230e-01 1.580964773893356323e-01 -2.234185189008712769e-01 -3.730200231075286865e-02 -2.757830321788787842e-01 -9.546773135662078857e-02 1.032981351017951965e-01 3.818636536598205566e-01 2.179243788123130798e-02 -3.558354079723358154e-01
-7.134154438972473145e-02 -4.897777922451496124e-03 1.118236407637596130e-01 -1.471360214054584503e-02 -3.063397109508514404e-01 4.969059303402900696e-02 -2.502459287643432617e-01 -2.349843978881835938e-01 -2.433921992778778076e-01 -1.327598839998245239e-01 3.225423023104667664e-02 1.190545707941055298e-01 -1.106818839907646179e-01 -2.650851607322692871e-01 1.665165126323699951e-01 2.550708875060081482e-02 -2.016738988459110260e-02 2.108584530651569366e-02 9.112067520618438721e-02 3.659351170063018799e-01 2.130243480205535889e-01 1.031525731086730957e-01 -3.530513942241668701e-01 2.142570912837982178e-01 -2.916888892650604248e-01 -3.104961290955543518e-02 -2.449718415737152100e-01 4.250393435359001160e-02 2.868478931486606598e-02 1.200592145323753357e-01 8.787972480058670044e-02 -1.567652076482772827e-01
2.454866282641887665e-02 3.527690097689628601e-02 -1.041710078716278076e-01 4.507490247488021851e-02 -6.335465237498283386e-03 6.452818959951400757e-02 -2.141363359987735748e-02 -2.047217190265655518e-01 -3.022843003273010254e-01 3.980907425284385681e-02 6.575402617454528809e-02 1.910042017698287964e-01 2.495644390583038330e-01 -1.816986799240112305e-01 1.630904674530029297e-01 -3.753514960408210754e-02 2.900034189224243164e-01 -2.015331983566284180e-01 5.040160939097404480e-02 4.806087166070938110e-02 -1.279958635568618774e-01 -2.924968302249908447e-02 -4.774485230445861816e-01 -2.225222289562225342e-01 -2.816737294197082520e-01 -3.955887630581855774e-02 -1.329934895038604736e-01 1.377216428518295288e-01 1.187878847122192383e-01 2.599275112152099609e-01 -2.328621894121170044e-01 -6.235609203577041626e-02
9.079255163669586182e-02 8.364323526620864868e-02 -1.844724714756011963e-01 9.576756507158279419e-02 2.569140195846557617e-01 -2.525154501199722290e-02 -3.603716790676116943e-01 -2.245487570762634277e-01 -2.940289974212646484e-01 -1.631240174174308777e-02 -1.733698882162570953e-02 7.228393852710723877e-02 1.887562274932861328e-01 -2.566343545913696289e-01 3.794634342193603516e-01 4.375002905726432800e-02 -1.846304386854171753e-01 -4.801945760846138000e-02 8.760575950145721436e-02 1.577982753515243530e-01 1.258573532104492188e-01 2.618622183799743652e-01 -1.643273383378982544e-01 -7.799788564443588257e-02 -2.107829451560974121e-01 -1.973835676908493042e-01 -3.640674799680709839e-02 8.987256139516830444e-02 4.745421558618545532e-02 -1.165093630552291870e-01 8.291564136743545532e-02 -2.302677482366561890e-01
1.782001405954360962e-01 2.263745665550231934e-02 1.186850890517234802e-01 -1.393188089132308960e-01 1.326209753751754761e-01 -3.999374434351921082e-02 -2.321455031633377075e-01 9.976825676858425140e-03 9.311191737651824951e-02 -3.469352126121520996e-01 -2.091631889343261719e-01 -2.572588622570037842e-01 -2.037283927202224731e-01 -3.041931390762329102e-01 -1.929252147674560547e-01 -1.418404281139373779e-01 -3.381116315722465515e-02 -9.151357226073741913e-03 -1.936543732881546021e-01 1.873445808887481689e-01 1.077861785888671875e-01 4.674760997295379639e-02 -2.502118051052093506e-01 -2.698725461959838867e-01 -1.106970831751823425e-01 -2.219602763652801514e-01 -3.202891349792480469e-01 2.598135359585285187e-02 4.098727367818355560e-03 9.074116498231887817e-02 -1.817434132099151611e-01 -3.982371836900711060e-02
2.317955344915390015e-01 7.644750922918319702e-02 -1.707757711410522461e-01 -9.537235647439956665e-02 -1.550222188234329224e-01 1.060318667441606522e-02 -2.587123215198516846e-01 2.995297499001026154e-02 -6.835170090198516846e-02 -3.431105613708496094e-01 -3.566173836588859558e-02 -5.192511528730392456e-02 6.470528990030288696e-02 -9.825866669416427612e-02 2.431990951299667358e-01 -1.266573816537857056e-01 1.118749752640724182e-01 3.528716042637825012e-03 -6.319586187601089478e-02 3.785113990306854248e-01 -3.869087621569633484e-02 -2.236228734254837036e-01 -2.765844464302062988e-01 1.616414054296910763e-03 -3.128495812416076660e-01 1.576993018388748169e-01 -5.186541378498077393e-02 9.708049893379211426e-02 -1.300520300865173340e-01 1.930131018161773682e-02 1.857699081301689148e-02 -3.930777013301849365e-01
-4.331227540969848633e-01 3.462680801749229431e-02 1.049460545182228088e-01 3.733170032501220703e-02 2.218566834926605225e-01 -3.710933029651641846e-02 -2.894924283027648926e-01 1.266250610351562500e-01 -9.801664948463439941e-02 -2.118000090122222900e-01 -3.121432103216648102e-02 4.805717244744300842e-02 1.481960862874984741e-01 -2.432890832424163818e-01 5.100912228226661682e-02 -1.632776409387588501e-01 7.713849842548370361e-02 -3.342688977718353271e-01 -1.316152811050415039e-01 1.176884695887565613e-01 2.618719078600406647e-02 2.583460323512554169e-02 -3.251480162143707275e-01 2.763505652546882629e-02 -2.924789190292358398e-01 1.130502298474311829e-01 -6.710853427648544312e-02 -8.657702058553695679e-02 -7.618778198957443237e-02 1.611216664314270020e-01 -2.346535027027130127e-01 -1.623261123895645142e-01
4.161565005779266357e-01 4.989366047084331512e-03 -1.663622409105300903e-01 1.459061801433563232e-01 1.778158098459243774e-01 1.005416512489318848e-01 -1.558593660593032837e-01 -1.801142469048500061e-02 -1.993175894021987915e-01 -2.396213561296463013e-01 1.097211614251136780e-01 -6.731019169092178345e-02 1.063213497400283813e-02 -1.434793770313262939e-01 -1.105304062366485596e-01 -1.044130623340606689e-01 -8.032193034887313843e-02 5.147729441523551941e-02 -2.304357290267944336e-01 1.615292131900787354e-01 1.442074775695800781e-01 -7.830069214105606079e-02 -2.426880039274692535e-02 -1.816095262765884399e-01 -3.777446746826171875e-01 -2.482015043497085571e-01 -3.268126249313354492e-01 -9.173204004764556885e-02 -6.684263795614242554e-02 3.701954707503318787e-02 -1.499721109867095947e-01 -2.393922805786132812e-01
-6.539107859134674072e-02 -3.037722408771514893e-01 1.071595475077629089e-01 -2.311760187149047852e-02 1.046908050775527954e-01 -8.027889579534530640e-02 -3.069498240947723389e-01 2.895474135875701904e-01 -2.410365343093872070e-01 -7.447841577231884003e-03 5.617650691419839859e-03 -1.320258527994155884e-02 2.906703762710094452e-02 -2.547698020935058594e-01 1.026597693562507629e-01 2.298237085342407227e-01 2.111304253339767456e-01 -1.319050192832946777e-01 -1.936008781194686890e-01 2.283997088670730591e-01 7.951165735721588135e-02 8.193475753068923950e-02 -6.107470393180847168e-02 1.339302770793437958e-02 -1.496424376964569092e-01 -1.361611038446426392e-01 5.970235541462898254e-02 -7.497526705265045166e-02 3.179435729980468750e-01 -1.014348715543746948e-01 -4.173761904239654541e-01 6.504983454942703247e-02
1.472818404436111450e-01 5.652024969458580017e-02 6.670885533094406128e-02 -8.475207537412643433e-02 9.469181299209594727e-02 2.814508788287639618e-02 -1.503958702087402344e-01 -3.381695970892906189e-02 -4.731893911957740784e-02 -2.685700058937072754e-01 7.895851135253906250e-02 4.329386055469512939e-01 1.249212324619293213e-01 -2.704732418060302734e-01 -1.659540086984634399e-01 -4.397526755928993225e-02 1.741590201854705811e-01 -9.272286295890808105e-02 -2.926089465618133545e-01 2.032561600208282471e-01 1.713196039199829102e-01 2.174677401781082153e-01 -3.013315796852111816e-01 -4.217762872576713562e-02 -1.863514333963394165e-01 2.005306482315063477e-01 -2.515505440533161163e-02 -2.138324081897735596e-01 1.195060536265373230e-01 -9.020727127790451050e-02 -1.806508749723434448e-01 1.795823127031326294e-01
8.933679759502410889e-02 3.956922888755798340e-01 4.855068400502204895e-02 1.331229656934738159e-01 1.160622239112854004e-01 -1.795811206102371216e-01 -1.222478449344635010e-01 4.607810825109481812e-02 -3.211013600230216980e-02 -1.996161602437496185e-02 -3.355368599295616150e-02 1.784742176532745361e-01 3.428294658660888672e-01 -2.484939545392990112e-01 1.536340713500976562e-01 2.086376100778579712e-01 1.647380888462066650e-01 7.279399782419204712e-02 -1.342233866453170776e-01 1.997188478708267212e-02 -1.563758701086044312e-01 1.005386188626289368e-01 -5.103299021720886230e-01 -8.464301936328411102e-03 -3.511833399534225464e-02 -4.095707088708877563e-02 -1.936088055372238159e-01 -7.736869156360626221e-02 1.327539533376693726e-01 8.013160526752471924e-02 -2.087743580341339111e-01 -1.087328791618347168e-01
1.719168126583099365e-01 2.778028324246406555e-02 1.180166229605674744e-01 5.471842363476753235e-02 9.815086424350738525e-02 -1.824849545955657959e-01 -5.653932690620422363e-01 2.669832706451416016e-01 -3.577862307429313660e-02 -1.883406750857830048e-02 8.448176831007003784e-02 -9.978592395782470703e-02 1.867412030696868896e-01 -7.180412113666534424e-02 -8.367596194148063660e-03 1.523694489151239395e-02 2.416899949312210083e-01 -5.282232537865638733e-03 -1.295939534902572632e-01 2.080530971288681030e-01 1.085104420781135559e-01 2.452647536993026733e-01 -2.302324920892715454e-01 3.878718242049217224e-02 -1.892549395561218262e-01 -2.750077545642852783e-01 -3.637398034334182739e-02 -1.475118547677993774e-01 2.721817791461944580e-01 5.951038375496864319e-02 -9.252778254449367523e-03 -5.103396996855735779e-02
-3.841110691428184509e-02 4.040300548076629639e-01 1.581633687019348145e-01 4.620549827814102173e-02 6.442754715681076050e-02 -8.464142680168151855e-02 -2.772866189479827881e-01 -1.971258549019694328e-03 1.938235610723495483e-01 -3.747731149196624756e-01 2.679668068885803223e-01 -2.048919498920440674e-01 -9.123636782169342041e-02 -1.996101140975952148e-01 3.192049637436866760e-02 -3.619853034615516663e-02 3.748590126633644104e-02 6.143412739038467407e-02 7.814666628837585449e-02 1.462698727846145630e-01 1.768503338098526001e-01 -6.599231809377670288e-02 -2.193714976310729980e-01 1.927841752767562866e-01 -2.256697118282318115e-01 1.432593613862991333e-01 -9.743192791938781738e-02 1.011365801095962524e-01 1.421328634023666382e-01 -2.268239706754684448e-01 -2.019983232021331787e-01 -1.428022086620330811e-01
2.013566344976425171e-01 4.317717626690864563e-02 2.143512964248657227e-01 -1.619552075862884521e-01 -4.546414315700531006e-02 -1.389347016811370850e-01 -2.356687635183334351e-01 -2.620742470026016235e-02 -1.181030496954917908e-01 -1.565572917461395264e-01 2.650682628154754639e-02 1.738482713699340820e-01 4.367917031049728394e-02 5.063371360301971436e-02 2.882088907063007355e-02 1.652525514364242554e-01 4.452417492866516113e-01 -1.458960920572280884e-01 -1.470118016004562378e-01 -2.384752631187438965e-01 -6.733410060405731201e-02 -3.985474258661270142e-02 -2.810907363891601562e-01 -1.390423811972141266e-02 -3.373940885066986084e-01 1.628279872238636017e-02 -1.359989345073699951e-01 1.161277368664741516e-01 2.557228207588195801e-01 -1.164214685559272766e-01 -2.703997492790222168e-01 -1.560191661119461060e-01
[truncated: 3,280,071 more chars]
