# Supplementary material for: The Language of Innovation
Source: PLoS One. 2020 Apr 30;15(4):e0230107. doi: 10.1371/journal.pone.0230107 (PMC7194493; doi:10.1371/journal.pone.0230107)
Supplement: S3 File — (GZ) [file pone.0230107.s003.tar.gz › 1981-1985/V2Run_16_VS_4500_embeddings1981-1985ED32.txt]

-1.604537069797515869e-01 -9.024744480848312378e-02 -7.008573412895202637e-02 -1.962316185235977173e-01 1.195295453071594238e-01 1.605433225631713867e-02 9.082139283418655396e-02 -1.011753752827644348e-01 1.503717601299285889e-01 2.884113490581512451e-01 -2.943111769855022430e-02 -4.256454110145568848e-02 -3.334582597017288208e-02 -2.177684158086776733e-01 1.279030740261077881e-01 -1.092840358614921570e-01 -3.875168561935424805e-01 -1.372448056936264038e-01 -3.818754255771636963e-01 2.341092824935913086e-01 -2.844041585922241211e-01 -2.347708940505981445e-01 5.117627605795860291e-02 -8.515660464763641357e-02 -1.132649183273315430e-01 1.933983564376831055e-01 -2.140306830406188965e-01 1.917002350091934204e-02 -6.351291388273239136e-02 9.540206193923950195e-02 -2.783190011978149414e-01 4.280829429626464844e-02
-4.881706535816192627e-01 -1.459855586290359497e-01 2.882480025291442871e-01 6.294307857751846313e-02 1.847360134124755859e-01 3.225085139274597168e-02 3.817849233746528625e-02 -1.493728756904602051e-01 -1.462891995906829834e-01 1.321066617965698242e-01 -1.157633364200592041e-01 1.313287485390901566e-02 -1.406886130571365356e-01 -1.174468919634819031e-02 1.565269893035292625e-03 -1.865341067314147949e-01 -1.110473871231079102e-01 -4.191372990608215332e-01 -1.629182398319244385e-01 4.459254071116447449e-02 -2.724103331565856934e-01 -1.545009315013885498e-01 1.962848603725433350e-01 -4.524742439389228821e-02 -9.581971913576126099e-02 1.766484528779983521e-01 -4.549413546919822693e-02 3.594701737165451050e-02 -1.489680707454681396e-01 -3.787832334637641907e-02 -2.774036861956119537e-02 2.527875602245330811e-01
-5.860581398010253906e-01 -2.271972000598907471e-01 2.155761718750000000e-01 -1.802862733602523804e-01 2.765895798802375793e-02 -1.386611312627792358e-01 2.432030290365219116e-01 -1.359561681747436523e-01 -9.902060031890869141e-02 -4.159948602318763733e-02 -1.146613061428070068e-01 -5.268312245607376099e-02 -1.314548701047897339e-01 -7.317659258842468262e-02 8.833403140306472778e-02 2.270788550376892090e-01 -8.797762542963027954e-02 -2.985261976718902588e-01 -4.344223812222480774e-02 5.219315364956855774e-02 3.329756483435630798e-02 -4.703614860773086548e-02 -5.472159385681152344e-02 -1.706093251705169678e-01 -6.608106195926666260e-02 3.051353618502616882e-03 -1.795848309993743896e-01 1.030059829354286194e-01 -1.337133646011352539e-01 -5.403296649456024170e-02 2.043357342481613159e-01 -2.686536014080047607e-01
-2.917539179325103760e-01 -8.473383635282516479e-02 4.563200101256370544e-02 -1.926728188991546631e-01 -1.261180192232131958e-01 3.342214226722717285e-01 2.168333232402801514e-01 -1.334892064332962036e-01 2.472413703799247742e-02 2.876107953488826752e-02 -1.609918326139450073e-01 3.131692856550216675e-02 -1.946511566638946533e-01 -2.377185523509979248e-01 2.969664037227630615e-01 1.358033418655395508e-01 -1.908878386020660400e-01 -2.597991526126861572e-01 -2.095666825771331787e-01 -7.955186814069747925e-02 -3.196246549487113953e-02 1.642262041568756104e-01 3.557647466659545898e-01 -1.152026131749153137e-01 -1.211660802364349365e-01 7.178737316280603409e-03 -2.614901587367057800e-02 -1.412996053695678711e-01 2.215680330991744995e-01 1.199437752366065979e-01 -2.937302365899085999e-02 -1.579380333423614502e-01
-3.358897864818572998e-01 -2.487188726663589478e-01 1.278849989175796509e-01 -3.306662440299987793e-01 3.705950081348419189e-01 1.437546461820602417e-01 -2.914291992783546448e-02 -2.670972347259521484e-01 -1.196440905332565308e-01 6.576791405677795410e-02 -1.370963305234909058e-01 4.034556448459625244e-02 -4.078030586242675781e-02 -2.943398058414459229e-01 3.008419275283813477e-01 6.159139424562454224e-02 -2.029455639421939850e-02 -4.801378771662712097e-02 -2.787330150604248047e-01 -2.448983490467071533e-01 -1.576507538557052612e-01 -2.728055045008659363e-02 1.205238327383995056e-01 -6.061825528740882874e-02 -6.267895549535751343e-02 -1.189276576042175293e-01 2.913935109972953796e-02 4.399690777063369751e-02 9.469443559646606445e-02 1.490224897861480713e-01 -1.065770238637924194e-01 -1.380555983632802963e-02
-3.868259787559509277e-01 7.875370979309082031e-02 1.014381945133209229e-01 -1.668026149272918701e-01 2.233023494482040405e-01 1.006318926811218262e-01 2.785603404045104980e-01 6.161074619740247726e-03 -1.066565588116645813e-01 1.719030737876892090e-01 -1.351147890090942383e-01 -6.870406866073608398e-02 -3.236361145973205566e-01 -4.330967739224433899e-02 3.446484729647636414e-02 1.319894939661026001e-01 1.100676879286766052e-02 -1.194393336772918701e-01 2.866621315479278564e-02 -1.622655615210533142e-02 -2.744651734828948975e-01 5.441840621642768383e-04 3.282163441181182861e-01 -2.347082346677780151e-01 -2.337567359209060669e-01 2.542855441570281982e-01 -2.006838768720626831e-01 1.809810996055603027e-01 2.973781526088714600e-02 1.486857831478118896e-01 -1.549066882580518723e-02 1.005877479910850525e-01
-2.380655258893966675e-01 -5.063867941498756409e-02 3.290662169456481934e-01 6.516883615404367447e-03 -8.922693133354187012e-02 2.127975970506668091e-01 7.302563637495040894e-02 -1.087091341614723206e-01 -2.059442847967147827e-01 5.741892382502555847e-03 2.004711180925369263e-01 -4.609668999910354614e-02 -2.021497040987014771e-01 -3.396015167236328125e-01 2.543373107910156250e-01 -8.790737390518188477e-02 -3.604615628719329834e-01 -1.329957693815231323e-01 8.637765049934387207e-02 -1.767923384904861450e-01 -1.213499009609222412e-01 -1.506798714399337769e-01 1.644165217876434326e-01 -1.907811313867568970e-01 -8.371217548847198486e-02 -5.306010320782661438e-02 8.215133845806121826e-02 1.256333291530609131e-01 -2.500037550926208496e-01 -9.848289191722869873e-02 -2.109856903553009033e-01 -1.113617196679115295e-01
-3.366388976573944092e-01 1.017665416002273560e-01 -8.844836801290512085e-02 -6.384947337210178375e-03 6.402418762445449829e-02 -1.474737972021102905e-01 1.642211079597473145e-01 1.279421895742416382e-01 2.576175630092620850e-01 3.044102489948272705e-01 -2.252441048622131348e-01 1.003932505846023560e-01 -5.558145418763160706e-02 -1.251477748155593872e-01 2.981063425540924072e-01 -1.252966225147247314e-01 -2.974987216293811798e-02 -2.463254630565643311e-01 -3.931058570742607117e-02 -1.405147314071655273e-01 1.951101124286651611e-01 -6.403994560241699219e-02 4.729072377085685730e-02 -1.246307343244552612e-01 1.433924585580825806e-01 1.155136451125144958e-01 -2.801676392555236816e-01 1.200114339590072632e-01 -2.402059733867645264e-01 2.051530331373214722e-01 -1.215578913688659668e-01 -2.682366371154785156e-01
-2.734232842922210693e-01 -1.400454193353652954e-01 7.363840471953153610e-03 -6.549093872308731079e-02 1.728050708770751953e-01 1.720358617603778839e-02 3.091997504234313965e-01 -1.119696423411369324e-01 -1.008968204259872437e-01 1.263444274663925171e-01 7.568845897912979126e-02 -1.607448756694793701e-01 -4.291760325431823730e-01 -4.936402291059494019e-02 1.984237730503082275e-01 1.198829039931297302e-01 2.352259010076522827e-01 -2.517794072628021240e-01 -1.401281803846359253e-01 -3.178078681230545044e-02 -1.040915548801422119e-01 -2.675415277481079102e-01 2.597341239452362061e-01 -1.390999853610992432e-01 -4.293108731508255005e-02 1.725426167249679565e-01 -9.973391145467758179e-02 2.166024744510650635e-01 -4.313943162560462952e-02 2.254631072282791138e-01 -1.230133697390556335e-01 1.577563700266182423e-03
-4.833125472068786621e-01 1.173274517059326172e-01 5.327915772795677185e-02 -1.858490258455276489e-01 3.110374510288238525e-01 -2.027854509651660919e-02 1.217687875032424927e-01 8.340859413146972656e-02 -6.448370963335037231e-02 2.006903588771820068e-01 9.540156275033950806e-02 1.206747293472290039e-01 -4.551468417048454285e-02 1.440518200397491455e-01 2.940391302108764648e-01 5.887103453278541565e-02 -3.209079802036285400e-01 -5.922157317399978638e-02 1.147952079772949219e-01 2.228828072547912598e-01 5.414099991321563721e-02 -7.901041954755783081e-02 1.866681575775146484e-01 -1.292813122272491455e-01 1.366047412157058716e-01 5.838616564869880676e-02 -7.789728045463562012e-02 1.866396069526672363e-01 -9.342980384826660156e-02 2.580938637256622314e-01 -7.297391444444656372e-02 -2.043611109256744385e-01
-1.818391382694244385e-01 -2.283566594123840332e-01 2.062426507472991943e-01 -1.734880506992340088e-01 7.506313174962997437e-02 1.017905250191688538e-01 2.510118484497070312e-01 -1.014010980725288391e-01 -8.456397801637649536e-02 5.392668396234512329e-02 2.618264779448509216e-02 3.325095474720001221e-01 -2.851243615150451660e-01 -2.323371917009353638e-01 -2.093447558581829071e-02 1.578835844993591309e-01 2.927669137716293335e-02 -1.277788728475570679e-01 2.439082264900207520e-01 1.386090368032455444e-02 -1.550631821155548096e-01 -1.345817297697067261e-01 3.973652720451354980e-01 -3.692569676786661148e-03 -1.705146878957748413e-01 8.555175364017486572e-02 -1.147449538111686707e-01 1.645100712776184082e-01 -1.687084585428237915e-01 1.673588901758193970e-01 -7.159227132797241211e-02 2.361368387937545776e-01
-3.847113549709320068e-01 -2.171268016099929810e-01 3.821577727794647217e-01 5.858396366238594055e-02 1.143357455730438232e-01 1.441921740770339966e-01 1.491942554712295532e-01 7.495925761759281158e-03 -5.587001889944076538e-02 1.069196686148643494e-02 3.144297376275062561e-02 8.770926855504512787e-03 -2.868386209011077881e-01 -2.395140528678894043e-01 7.295270264148712158e-02 9.247672557830810547e-02 -1.597730219364166260e-01 -1.562725752592086792e-01 1.022316142916679382e-01 2.951354682445526123e-01 1.081945598125457764e-01 -1.054345592856407166e-01 2.749776542186737061e-01 -1.863284707069396973e-01 -9.776238352060317993e-02 2.191243693232536316e-02 -2.149084806442260742e-01 -6.893454492092132568e-02 -2.660079896450042725e-01 6.696362793445587158e-02 5.640648305416107178e-02 1.460096389055252075e-01
-3.547402024269104004e-01 -4.331097602844238281e-01 1.795812994241714478e-01 -4.854430258274078369e-02 -9.857678413391113281e-02 2.581517696380615234e-01 1.112567856907844543e-01 -6.020325049757957458e-02 7.404361385852098465e-03 1.268493831157684326e-01 -4.182577878236770630e-02 3.885521367192268372e-02 -1.182946637272834778e-01 -3.152989745140075684e-01 3.450495377182960510e-02 5.035467818379402161e-02 -1.449732184410095215e-01 -4.349708259105682373e-01 4.276495799422264099e-02 -1.792915314435958862e-01 -2.139633595943450928e-01 -8.211964368820190430e-02 -1.798283308744430542e-02 1.398217864334583282e-02 -4.117332026362419128e-02 4.558574035763740540e-02 -8.964726328849792480e-02 6.366589665412902832e-02 1.050849780440330505e-01 -4.884320311248302460e-03 -1.443240791559219360e-01 -2.794204056262969971e-01
-7.347397506237030029e-02 -2.512657456099987030e-02 2.171971052885055542e-01 -2.080933600664138794e-01 1.892088353633880615e-01 -7.685903459787368774e-02 1.845769584178924561e-01 -2.650589644908905029e-01 2.178215086460113525e-01 1.544845551252365112e-01 3.085361048579216003e-02 1.480069458484649658e-01 2.555290162563323975e-01 -2.380264997482299805e-01 2.907941341400146484e-01 -4.310600459575653076e-02 3.490463644266128540e-02 8.563469350337982178e-02 1.485217064619064331e-01 1.321122143417596817e-02 -3.515836000442504883e-01 9.715226292610168457e-02 9.548690915107727051e-02 1.213540136814117432e-01 -2.102240324020385742e-01 9.801157563924789429e-02 -2.449706345796585083e-01 7.884096354246139526e-02 -1.852665692567825317e-01 2.574054300785064697e-01 1.095935553312301636e-01 1.860696077346801758e-01
-3.755382299423217773e-01 -2.263933233916759491e-02 1.527715623378753662e-01 -7.159025967121124268e-02 8.345159888267517090e-02 9.800619632005691528e-02 2.061587721109390259e-01 -2.991385459899902344e-01 -2.570905685424804688e-01 5.047436058521270752e-02 3.139337524771690369e-02 1.795005798339843750e-01 -2.027777284383773804e-01 -9.515705704689025879e-02 1.291589885950088501e-01 1.746110916137695312e-01 -9.562935680150985718e-02 -9.338048845529556274e-02 4.050806537270545959e-02 -2.754677832126617432e-01 -2.052332311868667603e-01 1.391171216964721680e-01 1.333758383989334106e-01 5.692433565855026245e-03 1.463521420955657959e-01 1.523463726043701172e-01 -3.343819975852966309e-01 -1.411111056804656982e-01 -1.340502649545669556e-01 3.014646172523498535e-01 -1.495084464550018311e-01 -2.501750364899635315e-03
-5.157686471939086914e-01 -1.279632151126861572e-01 6.734918802976608276e-02 -3.579643070697784424e-01 -7.595507800579071045e-02 3.849308565258979797e-02 2.677839994430541992e-01 -8.516065776348114014e-02 -1.369240432977676392e-01 2.324362099170684814e-01 -2.639063298702239990e-01 1.182230934500694275e-01 -2.313527613878250122e-01 -2.646499872207641602e-01 -9.114876156672835350e-04 1.862566173076629639e-01 -1.438051909208297729e-01 -6.057237088680267334e-02 -1.018027514219284058e-01 1.670561283826828003e-01 -8.557673543691635132e-02 -1.860381849110126495e-02 -8.089555799961090088e-02 1.435323655605316162e-01 -1.076607480645179749e-01 6.692187488079071045e-02 1.930499263107776642e-02 -1.628701388835906982e-01 5.575494840741157532e-02 2.854324132204055786e-02 -1.823443323373794556e-01 -8.056712895631790161e-02
-2.256046980619430542e-01 -1.975878775119781494e-01 2.136567533016204834e-01 -7.185997813940048218e-02 5.650100111961364746e-02 -2.401372417807579041e-02 1.080659478902816772e-01 -6.571745127439498901e-02 -6.862097233533859253e-02 -1.170331146568059921e-02 -2.661941945552825928e-02 1.818157732486724854e-01 -2.305571734905242920e-01 -2.112334817647933960e-01 6.766558438539505005e-02 -1.629388518631458282e-02 -1.915076225996017456e-01 -8.174245059490203857e-02 -1.268019527196884155e-01 -2.743012271821498871e-02 -7.959526777267456055e-02 2.412789501249790192e-02 1.483818292617797852e-01 -4.966370388865470886e-02 -4.704253375530242920e-01 -4.510295391082763672e-02 -4.592075347900390625e-01 1.709106564521789551e-01 -1.222605034708976746e-01 8.020329475402832031e-02 -2.674562633037567139e-01 2.243483364582061768e-01
-4.674172997474670410e-01 -1.164838448166847229e-01 2.418404668569564819e-01 1.398008018732070923e-01 -4.277702048420906067e-02 5.825415626168251038e-02 1.914259791374206543e-01 -2.669552266597747803e-01 -2.711614072322845459e-01 3.246751427650451660e-02 -1.403655260801315308e-01 -2.390746772289276123e-01 1.025513634085655212e-01 -7.070218771696090698e-02 1.228536814451217651e-01 -5.144053697586059570e-02 8.059424161911010742e-02 -1.706322878599166870e-01 9.746494889259338379e-02 1.966684758663177490e-01 -1.923824101686477661e-01 -2.161175459623336792e-01 6.194973737001419067e-02 2.981860190629959106e-03 -4.533278197050094604e-02 2.208632975816726685e-01 -1.660028994083404541e-01 5.230887234210968018e-02 8.967216312885284424e-02 -9.011652320623397827e-03 -3.430663347244262695e-01 -1.174467802047729492e-01
-2.095479071140289307e-01 -1.455850750207901001e-01 2.424183338880538940e-01 -1.824936270713806152e-01 -4.667697474360466003e-02 1.863602995872497559e-01 1.070301383733749390e-01 -1.009279116988182068e-01 -8.473878353834152222e-02 1.426590234041213989e-01 -1.454579234123229980e-01 -9.424458444118499756e-02 -2.394071817398071289e-01 -1.705887615680694580e-01 3.720360621809959412e-02 1.542663015425205231e-02 -2.093694061040878296e-01 8.056245744228363037e-02 -6.004672124981880188e-02 2.096005156636238098e-02 7.434882689267396927e-03 -5.591687932610511780e-02 1.472017467021942139e-01 -4.305411875247955322e-02 -6.573102623224258423e-02 2.690119147300720215e-01 -5.100250244140625000e-01 -2.396243251860141754e-02 1.261294335126876831e-01 4.403291046619415283e-01 -7.122360169887542725e-02 -7.299853861331939697e-02
-4.054989218711853027e-01 -4.072313383221626282e-02 -1.500524580478668213e-01 1.707002520561218262e-01 9.326698631048202515e-02 8.669877797365188599e-02 2.239765971899032593e-01 -6.809611339122056961e-03 1.350919604301452637e-01 -2.151399105787277222e-02 -3.558340966701507568e-01 3.622113913297653198e-02 6.523575633764266968e-02 -1.271536201238632202e-02 2.300999462604522705e-01 -1.899148710072040558e-02 -1.116778478026390076e-01 -1.344616264104843140e-01 2.017703503370285034e-01 -2.341541051864624023e-01 -6.169601902365684509e-02 -3.521358966827392578e-01 1.315048038959503174e-01 -2.770773172378540039e-01 1.758543550968170166e-01 -1.821971535682678223e-01 -4.917704686522483826e-02 -1.491326093673706055e-01 -1.212700903415679932e-01 5.808221921324729919e-02 -2.325615882873535156e-01 -5.056700855493545532e-02
-3.399424552917480469e-01 -1.895108520984649658e-01 5.798283219337463379e-02 -1.766648441553115845e-01 2.018352448940277100e-01 -1.134975850582122803e-01 6.548199802637100220e-02 -2.300417423248291016e-01 1.444348599761724472e-02 4.553415626287460327e-02 -2.405580580234527588e-01 1.504934132099151611e-01 -2.606623470783233643e-01 -3.599103093147277832e-01 2.151469886302947998e-01 3.772838041186332703e-02 1.892602592706680298e-01 1.018125414848327637e-01 -1.757297217845916748e-01 9.914229810237884521e-02 -4.737599939107894897e-02 -4.913403466343879700e-02 1.635288745164871216e-01 -7.610126584768295288e-02 -2.876667082309722900e-01 2.621128559112548828e-01 -1.918012499809265137e-01 -1.032284423708915710e-01 1.044437475502490997e-02 -1.470697373151779175e-01 -1.522202491760253906e-01 8.508766442537307739e-02
-2.974225282669067383e-01 -4.169144928455352783e-01 1.834761053323745728e-01 -3.024749755859375000e-01 1.725522577762603760e-01 -1.441619843244552612e-01 6.432880461215972900e-02 -1.423026528209447861e-02 2.571295481175184250e-03 2.431537210941314697e-01 -7.582824677228927612e-02 -3.897675499320030212e-02 -1.968443542718887329e-01 -1.702225394546985626e-02 8.490767329931259155e-03 1.739916205406188965e-01 -2.361201047897338867e-01 -1.669186800718307495e-01 -8.952285349369049072e-02 -1.685722917318344116e-01 -3.340980112552642822e-01 -5.413521453738212585e-02 -1.909723132848739624e-01 -1.420078724622726440e-01 -8.852545171976089478e-02 1.794541254639625549e-02 -2.252377420663833618e-01 -1.345471385866403580e-02 3.164085559546947479e-03 2.234875261783599854e-01 5.547930486500263214e-04 -1.470535248517990112e-01
-2.997638285160064697e-01 -1.556608080863952637e-01 1.438819319009780884e-01 -2.475349158048629761e-01 -2.149662524461746216e-01 -6.984388083219528198e-02 -5.768087506294250488e-02 -4.398477450013160706e-02 -2.204554378986358643e-01 2.199210599064826965e-02 -2.932772934436798096e-01 8.671130985021591187e-03 -3.169066607952117920e-01 -2.409622669219970703e-01 2.666207849979400635e-01 -3.235972300171852112e-02 -2.003187388181686401e-01 1.850636750459671021e-01 1.512435674667358398e-01 -1.626219451427459717e-01 -9.414210170507431030e-02 5.784012004733085632e-02 3.099093139171600342e-01 -2.213669195771217346e-02 5.168179515749216080e-03 8.712668716907501221e-02 -9.877555817365646362e-02 -8.071966469287872314e-03 -2.286401391029357910e-02 1.112736314535140991e-01 1.001692563295364380e-01 -3.301078975200653076e-01
1.280753314495086670e-02 -3.235073685646057129e-01 1.406214535236358643e-01 -1.612937636673450470e-02 -5.646497011184692383e-02 -2.690655887126922607e-01 5.924190394580364227e-03 3.075141832232475281e-02 2.780043780803680420e-01 -4.665668308734893799e-02 -1.373901218175888062e-01 1.175918802618980408e-02 -3.001326322555541992e-01 8.877754211425781250e-03 1.556505858898162842e-01 1.512815356254577637e-01 -2.637454569339752197e-01 -2.964839041233062744e-01 -2.986840531229972839e-02 1.457915753126144409e-01 -1.222355440258979797e-01 5.390598997473716736e-02 2.237742394208908081e-01 -2.650584578514099121e-01 -4.836445150431245565e-04 -1.903881784528493881e-03 -1.810999959707260132e-01 -1.707897335290908813e-01 -1.777878850698471069e-01 3.552293479442596436e-01 -2.895748056471347809e-02 1.563159972429275513e-01
-3.564833700656890869e-01 -1.110500320792198181e-01 4.635367095470428467e-01 1.178060993552207947e-01 8.522938936948776245e-02 -1.309044808149337769e-01 -2.991495886817574501e-03 -8.992664515972137451e-02 -2.434952110052108765e-01 2.085706740617752075e-01 -4.210826754570007324e-02 -3.009263984858989716e-02 -2.408125065267086029e-02 -2.637384831905364990e-01 4.420033469796180725e-02 9.535239636898040771e-02 -2.407600879669189453e-01 -1.517551988363265991e-01 3.130468074232339859e-03 -6.634827703237533569e-02 -1.317190080881118774e-01 3.627561777830123901e-02 3.315724432468414307e-01 -1.598323881626129150e-01 -9.533485025167465210e-02 -1.095051318407058716e-01 1.500138938426971436e-01 5.073302984237670898e-02 -6.585051864385604858e-02 1.862107962369918823e-01 -1.250085383653640747e-01 -2.689567506313323975e-01
-1.279539018869400024e-01 -3.113166429102420807e-02 1.620755493640899658e-01 -1.558521538972854614e-01 1.464386433362960815e-01 3.291448205709457397e-02 3.425606489181518555e-01 -2.124791443347930908e-01 -4.796607047319412231e-02 -1.552824825048446655e-01 -1.936868131160736084e-01 -9.132643789052963257e-02 -1.376221179962158203e-01 -9.408291429281234741e-02 1.462810188531875610e-01 1.483974307775497437e-01 1.004977300763130188e-01 -2.921765148639678955e-01 -1.021743640303611755e-01 2.431294182315468788e-03 -7.036908715963363647e-02 -2.698068916797637939e-01 3.993829786777496338e-01 -1.643785238265991211e-01 -1.137045770883560181e-01 1.321688741445541382e-01 -2.026833742856979370e-01 -2.612450420856475830e-01 -7.196500897407531738e-02 -3.994242101907730103e-02 -2.875862419605255127e-01 6.483239680528640747e-02
-3.386341035366058350e-01 -1.829350292682647705e-01 6.676402688026428223e-02 -2.484691143035888672e-01 2.064907252788543701e-01 1.588061302900314331e-01 -9.814614057540893555e-02 -5.756580084562301636e-02 2.167329378426074982e-02 -2.084993869066238403e-01 3.429286181926727295e-03 -2.619946189224720001e-02 -4.956522956490516663e-02 -1.782474294304847717e-02 3.530457615852355957e-01 -1.407640725374221802e-01 -1.127299666404724121e-01 5.085788294672966003e-02 -8.768876083195209503e-03 -1.839291602373123169e-01 -1.499331742525100708e-01 -3.765558451414108276e-02 4.163888394832611084e-01 -6.508238613605499268e-02 -2.424018383026123047e-01 2.574931681156158447e-01 -8.526442945003509521e-02 1.620721220970153809e-01 1.332118809223175049e-01 5.622700229287147522e-02 -2.716386020183563232e-01 -9.478899836540222168e-02
-4.810789525508880615e-01 -2.593704760074615479e-01 7.674725353717803955e-02 -2.457139790058135986e-01 -1.074664518237113953e-01 -1.072494536638259888e-01 1.207401454448699951e-01 -1.932756006717681885e-01 -1.030242163687944412e-02 -4.785598069429397583e-02 -1.665849089622497559e-01 -4.586959257721900940e-02 -1.274838764220476151e-02 -1.262018382549285889e-01 4.946949426084756851e-03 8.974867314100265503e-02 -3.810593187808990479e-01 -3.405623733997344971e-01 -1.481094509363174438e-01 -2.715533077716827393e-01 1.782698743045330048e-02 -2.521238923072814941e-01 4.006306175142526627e-03 -6.022281199693679810e-02 5.291242897510528564e-02 1.167856603860855103e-01 -1.524557173252105713e-01 -1.431717574596405029e-01 -3.770008310675621033e-02 1.074766591191291809e-01 6.344289332628250122e-02 -4.526725038886070251e-02
-2.500107586383819580e-01 1.922664418816566467e-02 1.399439275264739990e-01 -1.452381312847137451e-01 -3.197776153683662415e-02 1.935204714536666870e-01 -5.210392922163009644e-02 4.161453992128372192e-02 5.613128095865249634e-02 6.900336593389511108e-02 -2.160460650920867920e-01 2.230027765035629272e-01 6.139619275927543640e-02 -2.001181840896606445e-01 1.672200560569763184e-01 1.749393641948699951e-01 -2.541426718235015869e-01 -3.918710350990295410e-01 -1.394938081502914429e-01 9.383901953697204590e-02 -2.300864011049270630e-01 -1.422888189554214478e-01 3.528136014938354492e-01 3.169122338294982910e-02 -2.803362607955932617e-01 2.358794659376144409e-01 -1.486343294382095337e-01 1.287723332643508911e-01 1.144154742360115051e-01 1.245659664273262024e-01 -5.143062677234411240e-03 -1.436413824558258057e-02
-2.077148556709289551e-01 -1.938790827989578247e-01 1.368727236986160278e-01 -1.520911455154418945e-01 -5.900874361395835876e-02 3.604497015476226807e-01 1.258364170789718628e-01 7.200600951910018921e-02 9.463880956172943115e-02 -8.048428595066070557e-02 -4.279385209083557129e-01 4.768617451190948486e-02 -1.623563468456268311e-02 -3.034700155258178711e-01 1.458041518926620483e-01 2.518230080604553223e-01 -2.363140136003494263e-01 -2.322305291891098022e-01 -2.150412797927856445e-01 -8.544130623340606689e-02 -7.410208880901336670e-02 -9.362056106328964233e-02 1.732375323772430420e-01 -2.124788984656333923e-02 -2.024945467710494995e-01 6.382482498884201050e-02 -1.808109134435653687e-01 -1.754033379256725311e-02 -7.846812903881072998e-02 1.905468404293060303e-01 -1.284568756818771362e-01 -4.665302112698554993e-03
-1.535481810569763184e-01 -1.092597395181655884e-01 2.270805388689041138e-01 -2.456328868865966797e-01 4.389810934662818909e-02 4.670687615871429443e-01 2.371828407049179077e-01 -7.650325447320938110e-02 1.087496802210807800e-01 1.509356647729873657e-01 -1.240120232105255127e-01 -1.640257611870765686e-02 5.022463854402303696e-03 -2.193632423877716064e-01 2.265080064535140991e-01 -1.508656609803438187e-02 -1.800211668014526367e-01 -2.056238204240798950e-01 -2.618892192840576172e-01 -4.479893669486045837e-02 -3.269935846328735352e-01 1.911702915094792843e-03 3.075128421187400818e-02 -9.821699000895023346e-03 -2.008715271949768066e-01 2.851265966892242432e-01 -1.451574265956878662e-01 -8.280679583549499512e-02 -4.595026001334190369e-02 2.934937737882137299e-02 -4.738903418183326721e-02 -1.114244610071182251e-01
-1.856516003608703613e-01 9.923071414232254028e-02 -3.268392384052276611e-02 -9.999766200780868530e-02 4.912304505705833435e-02 -2.213465571403503418e-01 4.263148829340934753e-02 -2.070026248693466187e-01 -2.654073759913444519e-02 1.307839900255203247e-01 1.370304673910140991e-01 1.405150443315505981e-01 -1.434408873319625854e-01 -3.239898383617401123e-01 1.138502210378646851e-01 3.861582279205322266e-02 -3.515546321868896484e-01 -1.673514693975448608e-01 3.635410964488983154e-02 2.318056374788284302e-01 1.260716840624809265e-02 -2.821576893329620361e-01 1.650529801845550537e-01 1.054499223828315735e-01 -1.163559332489967346e-01 1.131779477000236511e-01 -2.116717398166656494e-01 2.734563350677490234e-01 -2.487683594226837158e-01 3.300187289714813232e-01 -1.032288521528244019e-01 -6.589168217033147812e-03
-1.576318442821502686e-01 -3.414860963821411133e-01 3.367857262492179871e-02 -2.951399423182010651e-03 3.298228234052658081e-02 -2.908172011375427246e-01 8.478927612304687500e-02 -3.152572512626647949e-01 -8.470455557107925415e-02 -9.106320887804031372e-02 -4.126499406993389130e-03 -1.323194056749343872e-01 -1.039848476648330688e-02 -7.104594260454177856e-02 2.711558938026428223e-01 3.923975229263305664e-01 -2.373088449239730835e-01 1.266178023070096970e-02 -6.988796521909534931e-04 1.782511174678802490e-01 -1.906456947326660156e-01 -5.547869205474853516e-02 1.912473738193511963e-01 -4.236200451850891113e-02 -1.235974356532096863e-01 -1.776532679796218872e-01 2.629756927490234375e-02 -3.536123782396316528e-02 -2.330949306488037109e-01 7.284394651651382446e-02 -3.370144367218017578e-01 1.070847660303115845e-01
-1.059316098690032959e-01 -3.765539824962615967e-02 3.255933150649070740e-02 -2.099361866712570190e-01 1.695618927478790283e-01 1.262402683496475220e-01 1.371714286506175995e-02 1.508285850286483765e-01 -4.211811721324920654e-02 2.388492375612258911e-01 -1.991665959358215332e-01 7.132259011268615723e-02 -1.995655745267868042e-01 -2.469846755266189575e-01 1.941606551408767700e-01 8.097481727600097656e-02 -2.932225167751312256e-01 2.604711800813674927e-02 -2.220454066991806030e-02 -4.226913154125213623e-01 -2.124825268983840942e-01 -1.332365274429321289e-01 3.269837498664855957e-01 -1.076921522617340088e-01 -1.656684130430221558e-01 1.359136551618576050e-01 -8.685897104442119598e-03 1.582346707582473755e-01 -5.605962360277771950e-04 4.929187893867492676e-02 -2.813428044319152832e-01 -1.615242958068847656e-01
-2.813849449157714844e-01 -1.443359553813934326e-01 3.349067643284797668e-02 -1.973863393068313599e-01 -3.918259590864181519e-02 2.175971865653991699e-01 3.726056516170501709e-01 -3.520051832310855389e-04 9.551881253719329834e-02 -8.599319308996200562e-02 -1.526625752449035645e-01 -3.057771027088165283e-01 5.357849970459938049e-02 1.613116264343261719e-02 -7.125548273324966431e-02 -1.947948038578033447e-01 -1.931897550821304321e-01 8.139789104461669922e-02 -1.094368174672126770e-01 -1.544992346316576004e-02 -1.414384245872497559e-01 -3.888345360755920410e-01 2.088536471128463745e-01 -7.434459775686264038e-02 -1.922530867159366608e-02 -1.830879300832748413e-01 -2.052924782037734985e-01 -1.545587927103042603e-01 -4.374779760837554932e-02 2.810265719890594482e-01 -1.105094105005264282e-01 1.522391289472579956e-01
-2.082504332065582275e-01 -1.226334050297737122e-01 2.160130888223648071e-01 -6.893358193337917328e-03 1.037398949265480042e-01 -5.471827462315559387e-02 3.341080248355865479e-02 -3.085178434848785400e-01 -1.624759882688522339e-01 3.072120249271392822e-01 -1.776641607284545898e-01 -1.033956855535507202e-01 -9.092108905315399170e-02 -1.444094032049179077e-01 3.108245730400085449e-01 1.316245198249816895e-01 -2.605796605348587036e-02 -1.210386008024215698e-01 1.657859608530998230e-02 -1.485652178525924683e-01 -4.786490201950073242e-01 4.038111492991447449e-02 -6.941733509302139282e-02 -5.657142773270606995e-02 1.584737598896026611e-01 9.475520998239517212e-02 -1.865185648202896118e-01 -1.312350183725357056e-01 7.716915756464004517e-02 -6.121878325939178467e-02 -3.197176754474639893e-01 -6.542743742465972900e-02
-2.604779601097106934e-01 -4.053366482257843018e-01 7.435054052621126175e-03 -1.082905158400535583e-01 1.633158475160598755e-01 9.085474163293838501e-02 1.561319380998611450e-01 5.938939377665519714e-02 -1.007703766226768494e-01 -1.291782259941101074e-01 -4.142268300056457520e-01 2.503114938735961914e-02 -1.305518089793622494e-03 1.887246370315551758e-01 6.642310321331024170e-02 1.150789409875869751e-01 -1.163222938776016235e-01 -1.909397169947624207e-02 -2.122623845934867859e-02 -1.099396869540214539e-01 -2.389089167118072510e-01 -9.517860412597656250e-02 1.340529620647430420e-01 -1.754176318645477295e-01 1.319363620132207870e-02 -2.002352327108383179e-01 -1.301456093788146973e-01 -1.903544529341161251e-03 -7.534557580947875977e-02 4.332219660282135010e-01 -1.998317986726760864e-01 9.540949016809463501e-02
-8.987409621477127075e-02 -1.087340638041496277e-01 -6.070200726389884949e-02 -4.691398862632922828e-05 -9.343037754297256470e-02 3.263844549655914307e-01 8.217764645814895630e-02 -1.201873421669006348e-01 2.043262720108032227e-01 1.102958768606185913e-01 -2.228679358959197998e-01 7.610708475112915039e-02 -2.180469185113906860e-01 -1.988255977630615234e-01 9.829813987016677856e-02 1.284709125757217407e-01 -1.705597788095474243e-01 -2.237467467784881592e-01 -4.348159581422805786e-02 -4.389941319823265076e-02 -1.531507223844528198e-01 -2.496393620967864990e-01 5.618226528167724609e-01 -9.978608787059783936e-02 -2.327573150396347046e-01 1.741785407066345215e-01 -1.570460349321365356e-01 -8.545158058404922485e-02 6.469873338937759399e-02 3.671723976731300354e-02 -1.804959774017333984e-02 -2.555311657488346100e-02
-1.136120930314064026e-01 -5.113071575760841370e-02 -6.103662028908729553e-02 -1.031293720006942749e-01 -1.174274738878011703e-02 -3.323773443698883057e-01 1.345097124576568604e-01 -2.320542335510253906e-01 -1.385149918496608734e-02 1.904956847429275513e-01 -1.296132430434226990e-02 1.614677608013153076e-01 -5.066463723778724670e-02 -2.652306258678436279e-01 9.315236657857894897e-02 -4.884123336523771286e-03 -2.272596508264541626e-01 -9.010597132146358490e-03 1.007454693317413330e-01 1.419483274221420288e-01 -3.837333247065544128e-02 -3.534705936908721924e-01 3.188050985336303711e-01 1.443104743957519531e-01 -1.528689265251159668e-01 -2.052172645926475525e-02 -2.722439169883728027e-01 -5.568622425198554993e-02 -2.744536697864532471e-01 2.639134228229522705e-01 -2.168065309524536133e-01 -1.390519887208938599e-01
-2.838748395442962646e-01 -9.609172493219375610e-02 -1.822604835033416748e-01 -8.214738965034484863e-02 -1.043879147619009018e-02 -2.180094420909881592e-01 6.011550500988960266e-02 -1.041299179196357727e-01 -8.719070255756378174e-02 1.768587678670883179e-01 2.072101533412933350e-01 1.651931554079055786e-01 1.985180564224720001e-02 -2.647764384746551514e-01 1.828777194023132324e-01 -2.569809556007385254e-02 -3.539017140865325928e-01 -1.349888443946838379e-01 -8.899517357349395752e-02 -1.257652044296264648e-02 6.563767790794372559e-02 -3.713164627552032471e-01 3.069481253623962402e-01 1.718981415033340454e-01 -6.039599329233169556e-02 6.041370332241058350e-02 -2.286008745431900024e-01 4.118835553526878357e-02 -2.133183032274246216e-01 1.853089779615402222e-01 -1.752696335315704346e-01 7.138586044311523438e-02
-3.041851818561553955e-01 -2.223980575799942017e-01 1.065914183855056763e-01 -9.291633963584899902e-02 1.767783463001251221e-01 -2.550975680351257324e-01 3.997367992997169495e-02 -5.805772170424461365e-02 3.835609555244445801e-01 -2.206792123615741730e-02 9.090159833431243896e-02 4.891440272331237793e-02 -2.750500142574310303e-01 -1.169266477227210999e-01 2.238496243953704834e-01 1.831743121147155762e-01 -1.736408919095993042e-01 1.415679007768630981e-01 6.057507172226905823e-02 1.034319773316383362e-01 2.526329830288887024e-02 -8.314830809831619263e-02 2.008980959653854370e-01 -2.231421172618865967e-01 -2.133003473281860352e-01 -5.673611164093017578e-02 1.578500717878341675e-01 -1.481426954269409180e-01 4.858014360070228577e-02 3.155637085437774658e-01 -1.858708560466766357e-01 1.055558621883392334e-01
-1.802560687065124512e-01 -1.237914338707923889e-01 8.598895370960235596e-02 -2.411923557519912720e-01 1.187571883201599121e-01 4.089015424251556396e-01 2.138374149799346924e-01 -7.974669337272644043e-02 3.884929046034812927e-02 1.424069516360759735e-02 -3.425494953989982605e-02 1.650848090648651123e-01 -1.485280841588973999e-01 -4.040733277797698975e-01 1.703671067953109741e-01 1.941686421632766724e-01 -7.605622708797454834e-02 -1.632707864046096802e-01 -6.923466175794601440e-02 -7.059409469366073608e-02 -1.816480457782745361e-01 -4.078682884573936462e-02 8.918868005275726318e-02 -2.523465454578399658e-01 8.646138012409210205e-03 3.169396221637725830e-01 -1.283213794231414795e-01 6.044243462383747101e-03 -2.181076407432556152e-01 1.087568253278732300e-01 -6.260000169277191162e-02 -2.053471356630325317e-01
-2.156816869974136353e-01 -7.951387017965316772e-02 1.410392075777053833e-01 -2.213253825902938843e-01 5.412584543228149414e-02 -6.509017199277877808e-02 4.927761107683181763e-02 -2.020819336175918579e-01 -8.448227494955062866e-02 1.836851388216018677e-01 -1.342412829399108887e-01 -5.061127617955207825e-02 -2.814180850982666016e-01 -1.406755894422531128e-01 9.435985237360000610e-02 -7.197207212448120117e-02 1.463237404823303223e-01 -2.662234306335449219e-01 -1.571668833494186401e-01 -1.186370383948087692e-02 -2.676172256469726562e-01 -1.065216213464736938e-02 7.245200127363204956e-02 -2.351041734218597412e-01 -8.420411497354507446e-02 2.599525032564997673e-03 -4.349369704723358154e-01 2.166180759668350220e-01 2.058960944414138794e-01 2.685992121696472168e-01 -1.325028240680694580e-01 1.692661792039871216e-01
-2.139539830386638641e-02 -6.523310393095016479e-02 6.198135390877723694e-02 -1.190795302391052246e-01 2.676917314529418945e-01 5.698526278138160706e-02 2.362887114286422729e-01 -2.238209843635559082e-01 2.856588065624237061e-01 -1.120816990733146667e-01 -1.282257139682769775e-01 -1.640734970569610596e-01 3.686718642711639404e-02 -2.134057693183422089e-03 7.380694895982742310e-02 -2.542150914669036865e-01 -3.270443677902221680e-01 -4.069284349679946899e-02 5.845358595252037048e-02 -3.541969880461692810e-02 -4.312203526496887207e-01 -2.451695948839187622e-01 6.681082397699356079e-02 5.677030980587005615e-02 -3.313896805047988892e-02 -9.060449153184890747e-02 -1.151369437575340271e-01 4.044640362262725830e-01 -5.479495599865913391e-02 1.440616399049758911e-01 -9.060657769441604614e-02 -4.813850298523902893e-02
-2.854917943477630615e-01 -1.128146797418594360e-01 9.473406523466110229e-02 -4.823706299066543579e-02 -6.603474915027618408e-02 2.709874212741851807e-01 7.706745713949203491e-02 -8.219210803508758545e-02 -2.769238315522670746e-02 1.748671382665634155e-01 -2.729943096637725830e-01 2.984015345573425293e-01 -8.119610697031021118e-02 -4.572192952036857605e-02 2.921907901763916016e-01 7.710500061511993408e-02 -7.182835787534713745e-02 -2.461088299751281738e-01 -1.207641065120697021e-01 -4.112754017114639282e-02 6.293109804391860962e-02 -1.227277666330337524e-01 4.045469164848327637e-01 -5.517771095037460327e-02 -1.344124525785446167e-01 4.164636433124542236e-01 1.235292404890060425e-01 6.814932823181152344e-02 -3.110069409012794495e-02 1.029617860913276672e-01 -1.261693686246871948e-01 -4.927737638354301453e-02
-2.912231683731079102e-01 -2.362590879201889038e-01 2.173361331224441528e-01 -2.448112666606903076e-01 -1.646160930395126343e-01 1.259142607450485229e-01 -6.657991558313369751e-02 -2.547487616539001465e-02 1.222192496061325073e-02 -1.059307456016540527e-01 -1.134226247668266296e-01 9.474110603332519531e-02 -1.498241573572158813e-01 -1.239086464047431946e-01 1.457322537899017334e-01 1.512953042984008789e-01 -3.176827132701873779e-01 -2.274781465530395508e-01 -1.549045592546463013e-01 4.172926396131515503e-02 -2.563707232475280762e-01 -1.832977682352066040e-01 3.313957750797271729e-01 -1.142091676592826843e-01 4.713816940784454346e-02 2.730982601642608643e-01 9.329813718795776367e-02 2.227457426488399506e-02 5.835532769560813904e-02 3.999868780374526978e-02 1.491781771183013916e-01 2.741666138172149658e-01
-3.382563889026641846e-01 -2.160361558198928833e-01 -1.729586273431777954e-01 -1.859014183282852173e-01 8.372174948453903198e-02 9.057606756687164307e-02 3.954532444477081299e-01 -2.053654491901397705e-01 1.990230977535247803e-01 -2.047538459300994873e-01 1.249451786279678345e-01 3.148256540298461914e-01 1.176018491387367249e-01 -8.207080513238906860e-02 1.466720364987850189e-03 -4.570890590548515320e-02 -1.877512633800506592e-01 -1.260287165641784668e-01 1.195229813456535339e-01 2.466467320919036865e-01 -2.801065444946289062e-01 -2.776983752846717834e-02 -3.489635139703750610e-02 1.062867417931556702e-01 1.654683798551559448e-01 -4.978442098945379257e-03 -8.875786513090133667e-02 2.579318284988403320e-01 -5.862454324960708618e-02 6.762894988059997559e-02 -1.169111728668212891e-01 1.605105772614479065e-02
-3.549689352512359619e-01 -1.396100372076034546e-01 6.276140362024307251e-02 -9.873869270086288452e-02 1.730609238147735596e-01 4.547316953539848328e-02 -4.766319878399372101e-03 -1.374102979898452759e-01 -3.860253095626831055e-02 4.901621118187904358e-02 -1.324869841337203979e-01 -3.142305910587310791e-01 -1.002359911799430847e-01 -2.690034508705139160e-01 4.405701160430908203e-02 2.398348897695541382e-01 -1.854339241981506348e-01 -4.875468611717224121e-01 2.489675730466842651e-01 3.576199058443307877e-03 1.467059459537267685e-02 -4.099941998720169067e-02 1.785964816808700562e-01 -1.230013519525527954e-01 -2.388768643140792847e-02 -5.694513767957687378e-02 -8.934628963470458984e-02 -3.518098220229148865e-02 -2.129490375518798828e-01 1.642911732196807861e-01 -2.437881380319595337e-01 4.946555942296981812e-03
-2.714724540710449219e-01 5.679962411522865295e-02 2.096870839595794678e-01 -3.178004920482635498e-01 1.178670525550842285e-01 -2.346356213092803955e-02 6.847836077213287354e-02 3.478726744651794434e-02 -1.723983883857727051e-01 1.384813189506530762e-01 1.268095895648002625e-02 -2.279330492019653320e-01 3.952897340059280396e-02 -4.188107848167419434e-01 2.536992430686950684e-01 -7.995101809501647949e-02 -2.622491419315338135e-01 -2.028142288327217102e-02 1.355784088373184204e-01 -3.203683719038963318e-02 -4.770391434431076050e-02 -1.365774869918823242e-01 2.349334210157394409e-01 2.032391279935836792e-01 -1.120439842343330383e-01 -1.927723288536071777e-01 -1.805839240550994873e-01 6.335574388504028320e-02 -1.927288323640823364e-01 1.879594177007675171e-01 -1.780671030282974243e-01 1.117668449878692627e-01
-2.970880568027496338e-01 -2.024494409561157227e-01 3.965432941913604736e-02 -1.779919117689132690e-01 -1.820683926343917847e-01 2.089139670133590698e-01 5.456452071666717529e-02 -1.230929140001535416e-02 8.689302951097488403e-02 7.757079787552356720e-03 -9.081008844077587128e-03 1.131542325019836426e-01 -2.113916724920272827e-01 -2.829940319061279297e-01 2.033471912145614624e-01 1.526401937007904053e-01 -1.745642870664596558e-01 -2.737025022506713867e-01 -2.061496973037719727e-01 -7.396689802408218384e-02 -3.662879811599850655e-03 -1.950562894344329834e-01 3.636278510093688965e-01 6.954427808523178101e-02 -1.353508383035659790e-01 4.180042445659637451e-01 -2.367567270994186401e-02 -5.029951408505439758e-02 4.676757007837295532e-02 1.398062407970428467e-01 -3.539070114493370056e-02 -7.647323422133922577e-03
-1.261747479438781738e-01 -7.566398940980434418e-03 -2.957949042320251465e-01 -2.981764674186706543e-01 -3.843510150909423828e-02 -6.633606553077697754e-02 2.499999850988388062e-01 2.918277382850646973e-01 1.401636097580194473e-02 4.197434335947036743e-02 -1.895637661218643188e-01 -1.519377622753381729e-02 -7.356564700603485107e-02 -1.997008174657821655e-01 1.326669603586196899e-01 9.302561730146408081e-02 -1.216039434075355530e-01 -1.186497211456298828e-01 -1.284043788909912109e-01 4.026729613542556763e-02 -2.300924509763717651e-01 -1.921957880258560181e-01 3.612330555915832520e-01 -7.335931807756423950e-02 1.099876407533884048e-02 4.430611059069633484e-02 -2.850268483161926270e-01 1.716882288455963135e-01 -8.555448800325393677e-02 -1.361602842807769775e-01 1.509654968976974487e-01 -3.320081233978271484e-01
1.029108911752700806e-01 -3.220417499542236328e-01 -1.484087556600570679e-01 2.302462793886661530e-02 -6.839314848184585571e-02 -8.321061730384826660e-02 3.902059793472290039e-01 -2.499615401029586792e-01 -2.723791897296905518e-01 -4.561349004507064819e-02 -2.216778881847858429e-02 -1.489764451980590820e-02 2.277473546564579010e-02 -3.294106721878051758e-01 2.636998891830444336e-01 -7.727222144603729248e-02 -2.248288244009017944e-01 2.316277176141738892e-01 1.924919895827770233e-02 3.953662514686584473e-02 -2.650653421878814697e-01 -2.235299348831176758e-01 1.957179307937622070e-01 6.626930087804794312e-02 1.113528572022914886e-02 1.595886796712875366e-01 6.791224330663681030e-02 7.214823365211486816e-02 -2.146079391241073608e-01 1.264417767524719238e-01 -4.499414563179016113e-02 8.211522549390792847e-02
-3.022104203701019287e-01 -4.307235479354858398e-01 2.906897664070129395e-01 -3.165069967508316040e-02 9.544280916452407837e-02 1.009412035346031189e-01 1.765205264091491699e-01 -1.832213699817657471e-01 -2.064532935619354248e-01 2.469293326139450073e-01 7.553973793983459473e-02 -1.167296096682548523e-01 -3.850329294800758362e-02 -1.379155963659286499e-01 1.928047686815261841e-01 7.754155993461608887e-02 -3.400481492280960083e-02 6.546872109174728394e-02 -3.306739404797554016e-02 -6.894851475954055786e-02 -2.525375485420227051e-01 -1.493030320852994919e-02 -5.247971788048744202e-02 -3.690500557422637939e-02 6.251334398984909058e-02 1.235323622822761536e-01 -2.319391816854476929e-01 -1.135551333427429199e-01 7.755109667778015137e-02 2.792466282844543457e-01 -3.424718081951141357e-01 -2.131854370236396790e-02
-2.636385560035705566e-01 -2.101666294038295746e-02 -1.176666021347045898e-01 -6.025751307606697083e-02 5.155773367732763290e-03 -2.775984108448028564e-01 4.827667772769927979e-02 -3.987784311175346375e-02 -9.389255195856094360e-02 -2.130676293745636940e-03 4.377458617091178894e-02 3.234333097934722900e-01 -2.604307234287261963e-02 -2.907164394855499268e-01 2.892312705516815186e-01 1.335819065570831299e-01 -3.064215183258056641e-01 -1.089291423559188843e-01 1.497213840484619141e-01 1.235532611608505249e-01 -1.133737061172723770e-02 -2.438952177762985229e-01 3.571851253509521484e-01 1.967182457447052002e-01 -2.984919585287570953e-02 5.310894921422004700e-02 -2.166711091995239258e-01 2.138794399797916412e-02 -1.982867121696472168e-01 2.020021677017211914e-01 -1.701081693172454834e-01 -4.533166531473398209e-03
-1.352034807205200195e-01 -3.784691095352172852e-01 1.949169039726257324e-01 4.405006766319274902e-03 1.553827226161956787e-01 -9.303916245698928833e-02 -5.033279582858085632e-02 -2.401062697172164917e-01 1.970679312944412231e-01 2.940160334110260010e-01 5.623317882418632507e-02 1.204985845834016800e-02 4.214772582054138184e-02 -1.343565732240676880e-01 2.985327243804931641e-01 -8.559210598468780518e-02 -2.307137697935104370e-01 -4.315030574798583984e-02 1.891197822988033295e-02 -1.389406807720661163e-02 -2.445791214704513550e-01 1.192054376006126404e-01 7.228301465511322021e-02 2.615185081958770752e-01 -5.568048451095819473e-03 2.860167324542999268e-01 -4.027785062789916992e-01 -2.795712277293205261e-02 -1.297731976956129074e-02 -8.569350093603134155e-02 6.994803994894027710e-02 4.560540243983268738e-02
-3.447114229202270508e-01 -1.703702658414840698e-01 1.968114078044891357e-02 -3.209131583571434021e-02 2.066393345594406128e-01 -4.140989482402801514e-02 9.619844704866409302e-02 -1.834247112274169922e-01 1.389606893062591553e-01 1.499440521001815796e-02 7.889031618833541870e-02 -8.512108027935028076e-02 -6.113968789577484131e-03 -4.265349209308624268e-01 1.579876840114593506e-01 -4.841772094368934631e-02 -3.470537066459655762e-01 1.243880763649940491e-01 -9.840770624577999115e-03 1.764517277479171753e-01 -5.243111029267311096e-02 -3.286525607109069824e-02 4.983748868107795715e-02 2.292472124099731445e-01 -3.312962353229522705e-01 1.528545003384351730e-02 -2.054650187492370605e-01 -1.902173757553100586e-01 -5.493043735623359680e-02 2.356802523136138916e-01 -2.162249535322189331e-01 3.763416782021522522e-02
-2.724707126617431641e-01 -3.095661103725433350e-01 -5.547045916318893433e-02 -4.836050048470497131e-02 1.574119776487350464e-01 4.778235405683517456e-02 -4.381273686885833740e-02 1.832853257656097412e-01 -2.006233036518096924e-01 2.206439077854156494e-01 -2.371417135000228882e-01 -8.799913525581359863e-02 -1.224729791283607483e-01 -1.201340630650520325e-01 1.037781238555908203e-01 2.226942628622055054e-01 -1.930396771058440208e-03 -1.290498822927474976e-01 5.527157336473464966e-02 -6.284408271312713623e-02 -4.739257395267486572e-01 -8.429431915283203125e-02 2.266311347484588623e-01 -2.904040217399597168e-01 1.571986451745033264e-02 1.172365322709083557e-01 -4.762209951877593994e-02 -2.483130395412445068e-01 -1.097642723470926285e-02 2.020654976367950439e-01 -6.461475789546966553e-02 7.152766734361648560e-02
-1.399417817592620850e-01 -2.486157119274139404e-01 -8.660576492547988892e-02 -4.037413895130157471e-01 -1.947916150093078613e-01 1.619675159454345703e-01 1.166407465934753418e-01 -3.058800995349884033e-01 -2.861144207417964935e-02 1.046373322606086731e-01 -1.368509680032730103e-01 -4.482455924153327942e-02 -1.181083768606185913e-01 -8.508095890283584595e-02 5.127118900418281555e-02 -2.938881888985633850e-02 1.043695136904716492e-01 -1.667210608720779419e-01 -1.887903958559036255e-01 -2.882924973964691162e-01 -2.496535480022430420e-01 -1.249417141079902649e-01 2.780879437923431396e-01 -1.102716773748397827e-01 -2.578667700290679932e-01 1.389030218124389648e-01 -2.346040606498718262e-01 1.990951150655746460e-01 -6.167917326092720032e-02 8.281315863132476807e-02 -5.940460041165351868e-02 6.026149727404117584e-03
-1.557694375514984131e-01 -1.015381067991256714e-01 -2.388573586940765381e-01 -1.478637009859085083e-01 -1.346966624259948730e-01 -7.908283919095993042e-02 9.777487069368362427e-02 -1.803612858057022095e-01 7.486262917518615723e-02 1.626527495682239532e-02 7.536565512418746948e-02 9.335877001285552979e-02 -7.059016078710556030e-02 -2.813811600208282471e-01 1.182325929403305054e-01 -1.966060325503349304e-02 -2.946479022502899170e-01 -1.743726134300231934e-01 7.567540556192398071e-02 9.299945831298828125e-02 6.248858757317066193e-03 -3.813497722148895264e-01 3.576808571815490723e-01 2.002541273832321167e-01 -8.243049681186676025e-02 -5.513848364353179932e-02 -2.974160015583038330e-01 -3.926876559853553772e-02 -1.774180829524993896e-01 2.940585017204284668e-01 -1.956804543733596802e-01 -7.653381209820508957e-03
-2.174352258443832397e-01 -1.917462497949600220e-01 2.604390978813171387e-01 4.983015358448028564e-02 1.529208123683929443e-01 -1.336509138345718384e-01 3.168070688843727112e-02 -3.248307406902313232e-01 6.553889811038970947e-02 -3.889734670519828796e-02 -8.722834289073944092e-02 2.531922459602355957e-01 -2.456925064325332642e-01 -3.146732449531555176e-01 1.229274794459342957e-01 1.277913898229598999e-01 -1.328939497470855713e-01 4.715263471007347107e-02 -1.103885918855667114e-01 7.131573557853698730e-02 -1.855542808771133423e-01 1.138564273715019226e-01 2.533604502677917480e-01 -2.782754302024841309e-01 -3.110868930816650391e-01 1.065365895628929138e-01 -1.938228160142898560e-01 1.653854250907897949e-01 6.112566962838172913e-02 -1.135450378060340881e-01 -1.169185042381286621e-01 2.646315377205610275e-03
-1.231535002589225769e-01 1.482474035583436489e-03 7.382287830114364624e-02 -1.469940692186355591e-01 -8.310302346944808960e-02 6.638465076684951782e-02 3.184157237410545349e-02 4.043362289667129517e-02 1.934190839529037476e-01 1.892172992229461670e-01 -3.558449149131774902e-01 2.127092629671096802e-01 -1.519523859024047852e-01 -2.442405372858047485e-01 1.906894296407699585e-01 2.613031864166259766e-01 -5.967662483453750610e-02 -3.629513978958129883e-01 -2.325550615787506104e-01 -9.862708300352096558e-02 -1.240305826067924500e-01 -4.664372280240058899e-02 3.748498558998107910e-01 -6.230475992197170854e-05 -9.140692651271820068e-03 3.319343328475952148e-01 -1.618683687411248684e-03 2.380699105560779572e-02 -8.870619349181652069e-03 6.603933870792388916e-02 -1.878329515457153320e-01 -6.010090187191963196e-02
-9.365158528089523315e-02 -5.069959163665771484e-01 -3.395607471466064453e-01 -3.050223886966705322e-01 -2.476774901151657104e-01 -6.802885979413986206e-02 2.109221816062927246e-01 -1.701935380697250366e-01 3.831726312637329102e-02 5.661588907241821289e-02 -1.552863568067550659e-01 3.924829885363578796e-02 1.018404215574264526e-01 -2.261522561311721802e-01 2.480786442756652832e-01 9.172856062650680542e-02 -7.298672944307327271e-02 -9.131818264722824097e-02 -9.022228419780731201e-02 9.313299506902694702e-02 -1.819628030061721802e-01 -2.241414040327072144e-01 1.648352295160293579e-01 -7.569912075996398926e-02 -9.651291370391845703e-02 -1.838970929384231567e-01 7.550995051860809326e-02 1.329718530178070068e-01 8.987947553396224976e-02 -5.158673226833343506e-02 -2.250622212886810303e-02 -1.113545242697000504e-02
5.585403740406036377e-02 -2.231642305850982666e-01 9.485369920730590820e-02 -8.322844654321670532e-02 1.706035435199737549e-01 -1.396684646606445312e-01 3.659787774085998535e-01 8.999139815568923950e-02 -8.841361850500106812e-02 1.766818761825561523e-01 -1.678312867879867554e-01 -5.438569188117980957e-02 6.216153502464294434e-02 -2.301556766033172607e-01 2.364603728055953979e-01 -4.975765198469161987e-02 -1.314368546009063721e-01 4.196298122406005859e-01 -1.894195675849914551e-01 6.155957933515310287e-03 -2.892565727233886719e-01 1.309225708246231079e-02 7.223948091268539429e-02 -1.648155897855758667e-01 -2.588471770286560059e-01 1.558757871389389038e-01 -1.319455057382583618e-01 -1.876902878284454346e-01 -1.146541088819503784e-01 1.778727769851684570e-01 -1.365185379981994629e-01 -4.748345166444778442e-02
-3.380025625228881836e-01 -1.839852631092071533e-01 -2.513974159955978394e-02 -1.454073339700698853e-01 2.453763633966445923e-01 -7.261101156473159790e-02 7.729921489953994751e-02 -1.030342951416969299e-01 6.612666696310043335e-02 8.407598733901977539e-02 1.373107582330703735e-01 -9.884498268365859985e-02 -5.705923214554786682e-02 -4.339979290962219238e-01 1.190314292907714844e-01 -1.852913200855255127e-01 -3.057432770729064941e-01 1.222210675477981567e-01 1.114582270383834839e-01 1.841283738613128662e-01 -1.734834164381027222e-01 4.701400920748710632e-02 9.315219521522521973e-02 3.323929384350776672e-02 -2.369869649410247803e-01 8.611554652452468872e-02 -1.422626525163650513e-01 -2.619637250900268555e-01 -3.533031046390533447e-02 -3.935296833515167236e-02 -2.387678772211074829e-01 2.424792945384979248e-01
-1.180743277072906494e-01 -3.844377100467681885e-01 9.522416442632675171e-02 1.332282423973083496e-01 1.042160540819168091e-01 -1.125073581933975220e-01 2.798631787300109863e-01 2.087062150239944458e-01 3.299275040626525879e-01 2.690500020980834961e-01 1.501380056142807007e-01 1.355159580707550049e-01 -3.262688815593719482e-01 -1.180585771799087524e-01 1.352716088294982910e-01 -3.767582401633262634e-02 -2.037327140569686890e-01 -1.293842345476150513e-01 -1.589966379106044769e-02 -1.442721784114837646e-01 1.691754348576068878e-02 -2.322484105825424194e-01 1.045512929558753967e-01 -3.915474284440279007e-03 1.052950695157051086e-01 -1.596579514443874359e-02 -3.227953985333442688e-02 6.671344488859176636e-02 -3.381131887435913086e-01 3.668950125575065613e-02 -1.219664812088012695e-01 -1.092318743467330933e-01
-3.172946870326995850e-01 -3.937330842018127441e-01 -1.207492873072624207e-01 -1.126739308238029480e-01 -4.631440714001655579e-02 -2.950854301452636719e-01 6.715675443410873413e-02 -7.229147851467132568e-02 1.582371294498443604e-01 1.348418891429901123e-01 -2.427882701158523560e-01 4.480040166527032852e-03 2.507775090634822845e-02 -1.430377513170242310e-01 2.204853594303131104e-01 -2.269389480352401733e-01 1.550358235836029053e-01 -1.410648971796035767e-01 -1.725850999355316162e-01 6.163569167256355286e-02 -1.706478893756866455e-01 3.883101791143417358e-02 3.340977430343627930e-01 2.229363769292831421e-01 -1.586533710360527039e-02 -1.584068834781646729e-01 3.639157861471176147e-02 1.358517408370971680e-01 1.878121197223663330e-01 8.172579109668731689e-02 -6.486722826957702637e-02 -1.841723173856735229e-01
-4.600842893123626709e-01 -2.940552234649658203e-01 1.322491280734539032e-02 6.983773410320281982e-02 6.797049939632415771e-02 -2.321050912141799927e-01 7.080744951963424683e-02 -1.438000500202178955e-01 6.856971234083175659e-02 8.106594532728195190e-02 -1.389867216348648071e-01 1.455829739570617676e-01 6.156589835882186890e-02 -6.805171072483062744e-02 2.554950416088104248e-01 9.729684144258499146e-02 -3.908319175243377686e-01 1.310548186302185059e-01 -9.614465758204460144e-03 3.104146718978881836e-01 -3.405306860804557800e-02 5.429478362202644348e-02 -6.471364945173263550e-02 7.314438372850418091e-02 -2.623824477195739746e-01 -3.457640483975410461e-02 -6.753000617027282715e-02 -1.290978193283081055e-01 -2.162755131721496582e-01 -4.556839168071746826e-02 -1.651916950941085815e-01 1.738942712545394897e-01
-2.042248398065567017e-01 -1.325269937515258789e-01 -4.733911901712417603e-02 -1.758071631193161011e-01 6.532561779022216797e-02 -2.000275850296020508e-01 1.550163514912128448e-02 -1.592789441347122192e-01 -9.990565478801727295e-02 1.631617173552513123e-02 5.559601821005344391e-03 1.482246369123458862e-01 -4.176402091979980469e-02 -3.702772259712219238e-01 1.784632503986358643e-01 -7.572016865015029907e-02 -3.557563722133636475e-01 -7.998723536729812622e-02 2.679203823208808899e-02 1.148381978273391724e-01 5.622548982501029968e-03 -4.201830625534057617e-01 9.837237745523452759e-02 2.478616535663604736e-01 -5.945179611444473267e-02 4.000866413116455078e-02 -2.767452895641326904e-01 1.216461788862943649e-02 -1.412457674741744995e-01 2.772200405597686768e-01 -2.359935939311981201e-01 8.987465873360633850e-03
-2.327987998723983765e-01 -2.714014947414398193e-01 1.073630526661872864e-01 4.291997849941253662e-02 5.296932905912399292e-02 -3.032060340046882629e-02 3.827717155218124390e-02 -2.357897311449050903e-01 1.433203965425491333e-01 -1.100846529006958008e-01 -1.924543529748916626e-01 1.676908433437347412e-01 3.791557550430297852e-01 -4.233102202415466309e-01 2.703289091587066650e-01 2.583375014364719391e-02 -1.335490494966506958e-01 -2.186443470418453217e-02 2.894238382577896118e-02 1.918311566114425659e-01 -1.878913640975952148e-01 -1.291372478008270264e-01 1.426822990179061890e-01 -2.423712983727455139e-03 1.377133131027221680e-01 1.711505800485610962e-01 -1.749524027109146118e-01 1.878095865249633789e-01 2.057532817125320435e-01 -5.969230085611343384e-02 -1.044718995690345764e-01 6.505237519741058350e-02
-8.569398522377014160e-02 -1.998728066682815552e-01 -2.567198574542999268e-01 -1.364481151103973389e-01 5.227605812251567841e-03 5.832242593169212341e-02 4.638263583183288574e-01 -5.568157881498336792e-02 -7.650431245565414429e-02 -2.423452911898493767e-03 -1.448629498481750488e-01 -4.478985816240310669e-02 -1.940132863819599152e-02 -5.253715068101882935e-02 2.969551384449005127e-01 2.587281167507171631e-01 -3.706271350383758545e-01 9.519043564796447754e-02 -2.995627224445343018e-01 1.128562539815902710e-01 -1.324575990438461304e-01 -1.136023029685020447e-01 9.622102230787277222e-02 -3.559089079499244690e-02 9.047660976648330688e-02 2.773920297622680664e-01 1.194351762533187866e-01 1.297294348478317261e-01 4.310585092753171921e-03 1.068112701177597046e-01 1.293065547943115234e-01 -1.586211472749710083e-01
-3.572044372558593750e-01 1.845676898956298828e-01 1.463232338428497314e-01 -2.211091965436935425e-01 7.931356877088546753e-02 -9.359003044664859772e-03 2.945067882537841797e-01 -7.772719860076904297e-02 9.703580290079116821e-02 1.789847612380981445e-01 4.023607447743415833e-02 2.433553189039230347e-01 8.434119075536727905e-02 1.178066898137331009e-02 1.716136783361434937e-01 -8.403600752353668213e-02 -1.494057774543762207e-01 -1.646258831024169922e-01 2.884802818298339844e-01 1.538088917732238770e-02 -7.892739772796630859e-02 -1.146699301898479462e-02 3.857994079589843750e-01 -1.866438686847686768e-01 6.543301045894622803e-02 9.054073132574558258e-03 -1.688719093799591064e-01 2.247668951749801636e-01 -8.226478844881057739e-02 2.555548548698425293e-01 -7.476863265037536621e-02 -1.970819532871246338e-01
-1.979300379753112793e-01 -5.578413009643554688e-01 -1.700975373387336731e-02 -1.604138612747192383e-01 3.643808141350746155e-02 -2.285007238388061523e-01 3.005251884460449219e-01 -9.324200451374053955e-02 4.803639277815818787e-02 -1.937572211027145386e-01 -2.124872505664825439e-01 1.105653345584869385e-01 1.036254763603210449e-01 -2.593032419681549072e-01 9.707853943109512329e-02 1.945393085479736328e-01 -5.822787806391716003e-02 1.138871684670448303e-01 -1.552126407623291016e-01 1.610293090343475342e-01 -1.399155259132385254e-01 5.606001242995262146e-02 1.884908527135848999e-01 2.814698591828346252e-02 9.845225512981414795e-02 2.188032865524291992e-01 4.245503339916467667e-03 -7.600548118352890015e-02 1.310976743698120117e-01 1.765411496162414551e-01 -3.373017162084579468e-02 -1.015777662396430969e-01
-2.138535380363464355e-01 3.029394149780273438e-02 -1.499844491481781006e-01 -1.780689358711242676e-01 1.547802239656448364e-01 -1.739915162324905396e-01 9.501920081675052643e-03 -1.419862806797027588e-01 -1.027791500091552734e-01 7.826163619756698608e-02 1.012380942702293396e-01 9.038420021533966064e-02 -1.062690392136573792e-01 -3.703600466251373291e-01 1.122243255376815796e-01 4.718672484159469604e-02 -2.783941626548767090e-01 -1.913337782025337219e-02 1.387463230639696121e-02 1.764194369316101074e-01 -1.139519438147544861e-01 -1.900460422039031982e-01 2.836733460426330566e-01 3.048692941665649414e-01 -2.246209792792797089e-02 -6.310627609491348267e-02 -3.169699013233184814e-01 1.386238336563110352e-01 -1.598963141441345215e-01 1.922673434019088745e-01 -3.277462422847747803e-01 2.117750979959964752e-02
-1.861784905195236206e-01 -1.218332722783088684e-01 -1.846843808889389038e-01 4.661969467997550964e-02 1.563359647989273071e-01 -2.057642340660095215e-01 2.346884161233901978e-01 -1.860474348068237305e-01 4.843612387776374817e-02 1.042695567011833191e-01 2.394269853830337524e-01 -5.854983348399400711e-03 8.508476614952087402e-02 -8.099483698606491089e-02 1.640216559171676636e-01 1.205475032329559326e-01 -2.875850796699523926e-01 2.348991036415100098e-01 -1.075208187103271484e-01 1.837730556726455688e-01 -1.996865719556808472e-01 -7.772828638553619385e-02 2.523555457592010498e-01 -2.331633567810058594e-01 -7.946094870567321777e-02 3.964047431945800781e-01 -3.052634596824645996e-01 3.495405241847038269e-02 7.851970940828323364e-02 -1.245980337262153625e-02 1.429852098226547241e-01 1.111155562102794647e-02
-2.505446076393127441e-01 -1.246146712219342589e-04 1.119137331843376160e-01 1.314729452133178711e-01 1.978643983602523804e-02 9.424223750829696655e-02 2.836671173572540283e-01 -2.352051436901092529e-01 -1.536349058151245117e-01 3.451501131057739258e-01 -4.468258097767829895e-02 2.457435801625251770e-02 -1.760226339101791382e-01 -3.125074207782745361e-01 2.677438259124755859e-01 1.359729617834091187e-01 -3.194778859615325928e-01 -3.011132478713989258e-01 1.808941364288330078e-01 -1.700838506221771240e-01 1.532384566962718964e-02 -6.659407913684844971e-02 -1.217868775129318237e-01 6.644535809755325317e-02 -1.870875656604766846e-01 7.337774336338043213e-02 -8.336596190929412842e-02 -1.458216607570648193e-01 6.384830176830291748e-02 4.669431596994400024e-02 -2.093285620212554932e-01 -3.499556332826614380e-02
-2.289250642061233521e-01 1.663737744092941284e-01 -1.673531085252761841e-01 -1.180829182267189026e-01 1.961016207933425903e-01 -8.607419580221176147e-02 3.723082244396209717e-01 -3.770411387085914612e-02 -1.387804746627807617e-01 -9.790705144405364990e-02 -1.904759407043457031e-01 -3.331006467342376709e-01 -1.201494485139846802e-01 -1.749835610389709473e-01 4.263501614332199097e-02 8.969836868345737457e-03 -1.365714967250823975e-01 1.252436339855194092e-01 -9.441158175468444824e-02 2.260924279689788818e-01 -3.852576762437820435e-02 -5.232797004282474518e-03 4.773196578025817871e-01 9.757260978221893311e-02 4.077120125293731689e-02 9.761486947536468506e-02 -7.991645485162734985e-02 1.498744040727615356e-01 -1.352867186069488525e-01 8.878892660140991211e-02 -2.074041962623596191e-01 1.629381477832794189e-01
-3.562482297420501709e-01 -2.119958400726318359e-01 -1.530251204967498779e-01 -4.431733861565589905e-02 1.702765673398971558e-01 -1.493222415447235107e-01 1.464136242866516113e-01 -1.283098310232162476e-01 1.806679069995880127e-01 1.149018406867980957e-01 -4.403615370392799377e-03 -2.228883206844329834e-01 1.942010372877120972e-01 -2.635490596294403076e-01 1.462827622890472412e-01 -1.463821250945329666e-02 -1.847693622112274170e-01 3.597337901592254639e-01 6.196653470396995544e-02 4.927593842148780823e-02 -2.982846647500991821e-02 -2.989179827272891998e-02 1.053760424256324768e-01 -6.034445483237504959e-03 -1.894904077053070068e-01 3.092027641832828522e-02 -2.481667548418045044e-01 -2.657655775547027588e-01 -2.148437201976776123e-01 2.269714921712875366e-01 -1.658327430486679077e-01 1.106822341680526733e-01
-1.654147356748580933e-01 -1.745827347040176392e-01 1.250618100166320801e-01 -1.941736638545989990e-01 1.831154078245162964e-01 3.440679311752319336e-01 -4.253334179520606995e-02 -1.040679365396499634e-01 1.041445136070251465e-01 5.154134705662727356e-02 -2.421208024024963379e-01 -9.116440266370773315e-02 2.257003635168075562e-02 -2.009638696908950806e-01 3.246088027954101562e-01 4.983948916196823120e-02 6.048684939742088318e-02 -2.299234271049499512e-01 1.052954494953155518e-01 -3.074042797088623047e-01 -2.868236005306243896e-01 -9.934616088867187500e-02 1.330888718366622925e-01 -2.002702951431274414e-01 2.497469075024127960e-02 1.736763417720794678e-01 -2.447712719440460205e-01 -1.496701240539550781e-01 4.496571421623229980e-02 1.426697801798582077e-02 -2.398777306079864502e-01 -1.007012426853179932e-01
-2.243285179138183594e-01 -1.770619302988052368e-01 1.105841323733329773e-01 -2.306281626224517822e-01 -1.275374293327331543e-01 9.363030642271041870e-02 4.797195270657539368e-02 4.148640483617782593e-02 -3.540419042110443115e-01 4.405086860060691833e-02 -2.108820527791976929e-01 7.303044945001602173e-02 -2.385528534650802612e-01 -6.130858883261680603e-02 3.671256601810455322e-01 -4.887043312191963196e-02 4.271089285612106323e-02 -8.218541741371154785e-02 -1.648987978696823120e-01 1.086403951048851013e-01 -4.633765220642089844e-01 -2.420153021812438965e-01 1.057267859578132629e-01 -5.435198545455932617e-02 2.739481814205646515e-02 -8.405498415231704712e-02 -2.066153436899185181e-01 -7.766549289226531982e-02 8.311519026756286621e-02 1.438690125942230225e-01 -1.069138497114181519e-01 -1.354880481958389282e-01
-1.883540153503417969e-01 -2.251543998718261719e-01 5.439994856715202332e-02 -2.021238058805465698e-01 9.707880020141601562e-02 1.417944282293319702e-01 6.700179725885391235e-02 -1.314610689878463745e-01 1.181415691971778870e-01 3.122778981924057007e-02 -4.960434976965188980e-03 2.987532019615173340e-01 -1.630474776029586792e-01 -1.363097876310348511e-01 4.923542961478233337e-02 3.858145177364349365e-01 -1.435750573873519897e-01 -1.503769010305404663e-01 -2.427211999893188477e-01 1.039411779493093491e-02 -5.066237226128578186e-02 -1.772744208574295044e-01 4.478200674057006836e-01 -1.095894128084182739e-01 -1.744089573621749878e-01 2.462540566921234131e-01 1.944896392524242401e-02 9.157963842153549194e-02 -6.050742696970701218e-03 7.766938954591751099e-02 -2.436469793319702148e-01 -6.331998109817504883e-02
-2.515762448310852051e-01 -7.154940068721771240e-02 -3.719002753496170044e-02 4.083120264112949371e-03 2.014638036489486694e-01 -1.830695569515228271e-02 1.546228229999542236e-01 -2.935177087783813477e-01 -8.010675758123397827e-02 5.741071328520774841e-02 6.234937813133001328e-03 4.953793063759803772e-02 -5.120109021663665771e-02 -7.899437099695205688e-02 1.331518441438674927e-01 -6.145111843943595886e-02 -4.913979768753051758e-01 2.222103476524353027e-01 7.396025955677032471e-02 1.750420220196247101e-02 -9.751588106155395508e-02 -1.213890239596366882e-01 1.094615012407302856e-01 8.254320174455642700e-02 -1.756045371294021606e-01 -3.236109390854835510e-02 -3.893282413482666016e-01 3.144527226686477661e-02 -4.380200207233428955e-01 4.256382212042808533e-02 -1.278138160705566406e-01 5.008487775921821594e-02
-5.195490121841430664e-01 -2.551830112934112549e-01 2.627495825290679932e-01 -2.292604446411132812e-01 4.391811415553092957e-02 6.248374283313751221e-02 2.042562961578369141e-01 -9.074871242046356201e-02 -1.082880143076181412e-02 6.453301757574081421e-02 -6.489291321486234665e-03 1.655226200819015503e-01 -1.835474669933319092e-01 -3.148479387164115906e-02 2.063350677490234375e-01 -3.588289022445678711e-01 8.687089383602142334e-02 2.094299048185348511e-01 -1.334310472011566162e-01 1.262215822935104370e-01 -2.082643564790487289e-03 -1.062495335936546326e-01 2.009367495775222778e-01 -3.318086639046669006e-02 -1.069126352667808533e-01 -7.521054148674011230e-02 -7.402411848306655884e-02 1.875341311097145081e-02 -1.714289486408233643e-01 -1.015923023223876953e-01 -1.996217966079711914e-01 -9.715826809406280518e-02
-2.170643210411071777e-01 4.150041379034519196e-03 -2.999441623687744141e-01 -1.167309433221817017e-01 1.469193398952484131e-01 -9.575144946575164795e-02 3.110306262969970703e-01 -1.031110882759094238e-01 3.406874462962150574e-02 5.318932607769966125e-02 -3.209941685199737549e-01 9.943623095750808716e-02 -3.652986139059066772e-02 -2.720638364553451538e-02 5.168092846870422363e-01 -3.216931968927383423e-02 -1.031606420874595642e-01 2.580652832984924316e-01 -1.496351510286331177e-01 5.744568258523941040e-02 -7.084029167890548706e-02 -5.089342221617698669e-02 -1.923809200525283813e-02 -2.534770667552947998e-01 -3.925994504243135452e-03 3.181455135345458984e-01 2.803361229598522186e-02 -1.260117292404174805e-01 -4.316275939345359802e-02 4.065186157822608948e-02 5.991970375180244446e-02 -1.544973105192184448e-01
-1.211624145507812500e-01 -2.751038670539855957e-01 1.313690841197967529e-01 -5.892179906368255615e-02 3.915601968765258789e-02 -1.105171591043472290e-01 -1.463811397552490234e-01 -1.357671767473220825e-01 -3.305059671401977539e-01 1.830798685550689697e-01 -2.579778134822845459e-01 -7.428656518459320068e-02 -2.183049470186233521e-01 -1.436698883771896362e-01 4.319488704204559326e-01 7.321265991777181625e-03 -2.024720907211303711e-01 -7.357353717088699341e-02 -1.128550246357917786e-01 -2.532601952552795410e-01 -1.072252616286277771e-01 -1.549609377980232239e-02 3.458182513713836670e-01 -6.220767647027969360e-02 1.114748269319534302e-01 6.139940023422241211e-02 5.350955948233604431e-02 1.398263573646545410e-01 -1.566377133131027222e-01 2.723072655498981476e-02 -2.609351091086864471e-02 -2.061405032873153687e-01
-2.956670820713043213e-01 -2.687983959913253784e-02 7.433195412158966064e-02 -7.745737582445144653e-02 2.793984115123748779e-01 -2.597135305404663086e-01 1.970075964927673340e-01 3.436074405908584595e-02 1.429466158151626587e-01 2.023246437311172485e-01 1.617585308849811554e-02 1.797118782997131348e-01 -1.898386329412460327e-02 -1.483032852411270142e-01 -1.142547931522130966e-03 1.760299950838088989e-01 -8.509044349193572998e-02 -1.049485579133033752e-01 2.548626363277435303e-01 -2.456005513668060303e-01 -1.288159638643264771e-01 -9.022005647420883179e-02 2.423846870660781860e-01 1.159428209066390991e-01 1.170369014143943787e-01 1.809267699718475342e-01 -1.107808202505111694e-02 2.288931012153625488e-01 -3.903205394744873047e-01 1.724325269460678101e-01 -1.130268573760986328e-01 -1.824737489223480225e-01
-2.895710170269012451e-01 -2.275987863540649414e-01 -9.835866838693618774e-02 2.205140888690948486e-01 1.170853003859519958e-01 -3.926435858011245728e-02 1.256426721811294556e-01 -1.806765943765640259e-01 4.242402017116546631e-01 -1.128322165459394455e-02 4.113718401640653610e-03 -2.019143849611282349e-02 -2.587588131427764893e-01 -3.381323516368865967e-01 3.276472166180610657e-02 -1.850246638059616089e-01 -2.356229275465011597e-01 1.280654668807983398e-01 -6.788713485002517700e-02 4.586655180901288986e-03 -2.382848411798477173e-01 -7.445300370454788208e-02 5.351072177290916443e-02 -7.410983741283416748e-02 -3.020721077919006348e-01 3.625883162021636963e-02 6.717697530984878540e-02 1.414028368890285492e-02 -1.867017894983291626e-02 2.871329486370086670e-01 -1.035459041595458984e-01 8.496565371751785278e-02
-2.325929254293441772e-01 -2.129900157451629639e-01 -1.047528088092803955e-01 -1.769980490207672119e-01 -6.512375175952911377e-02 -1.859208494424819946e-01 -2.075290121138095856e-02 -1.692650914192199707e-01 2.258675694465637207e-01 3.180451691150665283e-01 -1.575393229722976685e-01 -1.151431053876876831e-01 -1.913805603981018066e-01 -2.529629739001393318e-03 7.463048398494720459e-02 1.247640997171401978e-01 -3.250747025012969971e-01 -3.284521698951721191e-01 -1.052466779947280884e-02 -1.074452921748161316e-01 -2.062513530254364014e-01 -1.440849453210830688e-01 -7.058933377265930176e-02 -3.817328810691833496e-01 -2.142029553651809692e-01 1.016553342342376709e-01 -6.218308582901954651e-03 -1.142149344086647034e-01 -1.250097006559371948e-01 -4.224557429552078247e-02 -4.607241135090589523e-03 -1.280028820037841797e-01
-3.002215325832366943e-01 -1.069962903857231140e-01 2.223165482282638550e-01 -1.614940762519836426e-01 3.668296933174133301e-01 1.778334081172943115e-01 6.401684880256652832e-02 -2.050110250711441040e-01 -2.180580794811248779e-01 2.961016893386840820e-01 -1.817136108875274658e-01 -1.473776157945394516e-02 -1.103166565299034119e-01 -2.895897328853607178e-01 3.007368445396423340e-01 -1.563390716910362244e-02 6.080014631152153015e-02 -1.108999401330947876e-01 -4.811138380318880081e-03 -2.516597807407379150e-01 -1.243659406900405884e-01 -1.179570853710174561e-01 1.581958383321762085e-01 -5.969253554940223694e-02 1.854105107486248016e-02 8.722648769617080688e-02 -1.583930850028991699e-01 -3.392881900072097778e-02 5.684879422187805176e-02 1.152034997940063477e-01 1.062440276145935059e-01 -2.368790358304977417e-01
-2.167975902557373047e-01 -4.330512881278991699e-01 -9.735435247421264648e-02 -9.002305567264556885e-02 -8.454789407551288605e-03 -6.403899192810058594e-02 1.523796916007995605e-01 -2.349838465452194214e-01 2.288650572299957275e-01 1.945954859256744385e-01 -1.829803735017776489e-01 5.780854821205139160e-02 1.053190045058727264e-02 -2.082102745771408081e-01 2.210634052753448486e-01 3.129464760422706604e-02 -3.213532269001007080e-02 4.023132845759391785e-02 -6.933884322643280029e-02 2.598176598548889160e-01 -5.607845261693000793e-02 -1.018361300230026245e-01 3.398196101188659668e-01 3.905761986970901489e-02 1.903892904520034790e-01 -2.748007774353027344e-01 -7.882705330848693848e-02 2.879907190799713135e-01 1.893190741539001465e-01 -2.246049791574478149e-02 3.544213622808456421e-02 -2.986663952469825745e-02
-1.410119086503982544e-01 -2.829968370497226715e-02 2.059008330106735229e-01 -5.809052661061286926e-02 9.529747767373919487e-04 -5.087704584002494812e-02 2.581945061683654785e-01 -2.942034900188446045e-01 3.332551121711730957e-01 1.703569591045379639e-01 -4.127983748912811279e-02 -2.641309201717376709e-01 1.676836162805557251e-01 -1.555978357791900635e-01 1.768758445978164673e-01 4.633028805255889893e-02 -1.002860739827156067e-01 2.059216499328613281e-01 1.210011541843414307e-01 7.112924009561538696e-02 -6.300186365842819214e-02 2.515395171940326691e-03 2.808360159397125244e-01 -7.871989160776138306e-02 -2.392472922801971436e-01 2.678267285227775574e-02 -3.602136671543121338e-01 5.886149406433105469e-02 -1.881782859563827515e-01 1.679427325725555420e-01 -1.310280291363596916e-03 2.538312971591949463e-01
-2.678660154342651367e-01 -1.489709764719009399e-01 -2.209769189357757568e-02 -1.291077584028244019e-01 -1.027407944202423096e-01 2.350823730230331421e-01 -9.684008359909057617e-02 4.462952166795730591e-02 1.828163266181945801e-01 -5.876250937581062317e-02 -1.827751472592353821e-02 -5.340937152504920959e-02 -9.062720090150833130e-02 -2.834370732307434082e-01 3.843597769737243652e-01 3.232758119702339172e-02 4.754471406340599060e-02 4.343523085117340088e-01 1.009181141853332520e-01 4.677968099713325500e-02 -1.091081872582435608e-01 8.064074814319610596e-02 3.277220427989959717e-01 -1.950805038213729858e-01 1.371180987916886806e-03 -1.749183982610702515e-02 -2.509144544601440430e-01 1.240025609731674194e-01 5.043380660936236382e-04 1.116578802466392517e-01 -2.518601715564727783e-01 -1.123186945915222168e-01
-1.524963527917861938e-01 -3.397557139396667480e-01 1.353297382593154907e-01 7.271681725978851318e-02 9.266907721757888794e-02 1.018476113677024841e-01 -1.570747978985309601e-02 -1.717469841241836548e-01 3.506710380315780640e-02 -4.807479307055473328e-02 -2.526241838932037354e-01 6.137042492628097534e-02 -4.522730112075805664e-01 -1.071476712822914124e-01 1.682396084070205688e-01 -1.044355481863021851e-01 -2.166854739189147949e-01 -1.161463484168052673e-01 2.750222757458686829e-02 1.880779117345809937e-01 -2.253911495208740234e-01 -4.708850011229515076e-02 2.815815508365631104e-01 -7.576892524957656860e-02 -3.712047040462493896e-01 3.283206000924110413e-02 -1.568967849016189575e-01 -4.731648042798042297e-02 -1.166979372501373291e-01 1.153423562645912170e-01 1.309229582548141479e-01 1.350056231021881104e-01
-3.607688844203948975e-01 -4.507636129856109619e-01 -3.951044380664825439e-02 -2.088156491518020630e-01 -1.812621355056762695e-01 -2.263636589050292969e-01 1.833121925592422485e-01 -6.864127516746520996e-02 1.412899643182754517e-01 -2.090956456959247589e-02 1.054773479700088501e-01 -1.470274031162261963e-01 -1.146538108587265015e-01 -3.482053577899932861e-01 -1.359946727752685547e-01 -1.646408624947071075e-02 -6.649421900510787964e-02 3.462024265900254250e-03 -2.184641808271408081e-01 5.150849744677543640e-02 -2.289097011089324951e-01 -6.972972303628921509e-02 1.375982016324996948e-01 1.308114826679229736e-01 4.344823211431503296e-02 -3.240650147199630737e-02 -2.438570559024810791e-01 -3.454804793000221252e-02 5.153954960405826569e-03 8.985664695501327515e-03 -1.149523779749870300e-01 2.602728009223937988e-01
-2.554204165935516357e-01 -3.417294472455978394e-03 -1.676631271839141846e-01 -1.718562245368957520e-01 3.950372636318206787e-01 -1.147157847881317139e-01 3.244360387325286865e-01 6.366546452045440674e-02 2.269492745399475098e-01 1.488445997238159180e-01 -2.438700795173645020e-01 -7.976184040307998657e-02 3.064787760376930237e-02 -3.991698380559682846e-03 2.994850277900695801e-01 1.330274045467376709e-01 -2.461792081594467163e-01 -8.915697783231735229e-02 -1.458086222410202026e-01 -9.689566493034362793e-02 1.733205914497375488e-01 -3.076685070991516113e-01 1.648273319005966187e-01 -3.942231833934783936e-02 -8.252271264791488647e-02 -5.906066671013832092e-02 5.817248299717903137e-02 1.822662502527236938e-01 -1.397229284048080444e-01 1.654957979917526245e-02 -8.133292198181152344e-02 -1.574802547693252563e-01
-2.466334402561187744e-01 -1.297652572393417358e-01 -1.627089530229568481e-01 -1.767519116401672363e-02 2.293177694082260132e-01 -2.230650633573532104e-01 -1.028523780405521393e-02 -3.143873214721679688e-01 -1.500207334756851196e-01 7.339593023061752319e-02 -7.246457785367965698e-02 -1.436174809932708740e-01 1.415982246398925781e-01 -7.111044228076934814e-02 3.233081698417663574e-01 2.529813647270202637e-01 -2.313182055950164795e-01 -1.568800359964370728e-01 -6.480987370014190674e-02 1.392496079206466675e-01 -1.775767803192138672e-01 1.196697801351547241e-01 2.756221890449523926e-01 -2.040200121700763702e-02 -7.178425043821334839e-02 -2.146346420049667358e-01 -7.404690980911254883e-02 -2.715723216533660889e-01 -1.700326055288314819e-01 4.165345802903175354e-02 -2.357669472694396973e-01 7.883951812982559204e-02
-2.476065605878829956e-01 -1.669529676437377930e-01 -8.453269302845001221e-02 -5.427148342132568359e-01 -8.934826403856277466e-02 -1.822801679372787476e-01 1.959809064865112305e-01 -1.435571163892745972e-01 -7.221013307571411133e-02 1.200471371412277222e-01 6.927194446325302124e-02 -4.588998481631278992e-02 -5.654415115714073181e-02 -1.350176781415939331e-01 2.350592613220214844e-01 -1.564745306968688965e-01 -1.422496885061264038e-01 -2.863966226577758789e-01 5.586708337068557739e-02 1.652855575084686279e-01 -3.150140643119812012e-01 8.053348213434219360e-02 1.685732305049896240e-01 4.261341318488121033e-02 1.253822073340415955e-02 -1.159585192799568176e-01 7.491587847471237183e-02 -5.923584848642349243e-02 -5.093802139163017273e-02 9.365615993738174438e-02 1.373969465494155884e-01 2.441153377294540405e-01
-2.477643340826034546e-01 6.759590934962034225e-03 6.260360032320022583e-02 -2.083306610584259033e-01 7.269152998924255371e-02 -2.151465788483619690e-02 3.945721685886383057e-01 1.999728381633758545e-02 3.590515628457069397e-02 7.403246313333511353e-02 -5.214282870292663574e-02 2.712588198482990265e-02 8.326323330402374268e-02 1.890210062265396118e-02 1.773484945297241211e-01 -1.142843738198280334e-01 -4.201150238513946533e-01 -3.083738684654235840e-01 6.731501966714859009e-02 -7.984565198421478271e-02 2.399749606847763062e-01 1.724774688482284546e-01 3.244183063507080078e-01 -1.066696941852569580e-01 9.217911213636398315e-02 -4.726307094097137451e-02 -2.111124694347381592e-01 2.685589194297790527e-01 -9.131804853677749634e-02 1.882571429014205933e-01 -6.073880475014448166e-03 -9.841014444828033447e-02
-2.370415031909942627e-01 -3.773939907550811768e-01 6.996842473745346069e-02 1.257091611623764038e-01 -1.044256798923015594e-02 7.009746134281158447e-02 -1.068004220724105835e-01 -2.504300773143768311e-01 -1.633862257003784180e-01 2.501658797264099121e-01 -1.798121631145477295e-01 8.947864919900894165e-02 -1.219609528779983521e-01 -2.386009246110916138e-01 2.478129565715789795e-01 -7.084162533283233643e-02 -2.599240839481353760e-01 5.633024126291275024e-02 5.808274145238101482e-04 -3.432660698890686035e-01 -1.349735260009765625e-01 -1.302977092564105988e-02 1.379719525575637817e-01 -4.462398961186408997e-02 -3.047359287738800049e-01 -5.716322921216487885e-03 1.708932369947433472e-01 3.239735960960388184e-02 -1.849108636379241943e-01 1.444029808044433594e-01 -1.466644704341888428e-01 -7.749014347791671753e-02
-2.812057733535766602e-01 -2.267212718725204468e-01 1.220912206918001175e-02 -4.714074358344078064e-02 -8.223772980272769928e-03 -4.530294984579086304e-02 2.471867576241493225e-02 -1.204084455966949463e-01 -9.646981209516525269e-02 -4.063445609062910080e-03 -4.149901866912841797e-02 1.699991971254348755e-01 -1.888936609029769897e-01 -3.240191936492919922e-01 2.983150780200958252e-01 8.733206242322921753e-02 1.470924168825149536e-01 -2.148686647415161133e-01 2.500136150047183037e-03 1.116122007369995117e-01 -1.067350730299949646e-01 2.003699913620948792e-02 3.282817900180816650e-01 -1.567773967981338501e-01 -1.619573384523391724e-01 1.316183954477310181e-01 -3.766351938247680664e-01 1.021028682589530945e-01 -1.247358173131942749e-01 -2.824459075927734375e-01 -2.089988142251968384e-01 1.158856377005577087e-01
-2.755450606346130371e-01 7.036899030208587646e-02 -3.556313738226890564e-02 -1.436759978532791138e-01 1.126873940229415894e-01 2.918308079242706299e-01 9.763526916503906250e-02 -1.812850832939147949e-01 -8.809818327426910400e-02 1.970982104539871216e-01 -2.776688896119594574e-02 9.591942280530929565e-02 -3.310285210609436035e-01 -8.144228905439376831e-02 3.456808924674987793e-01 1.579791754484176636e-01 -1.093672029674053192e-02 -3.412266969680786133e-01 -1.132488325238227844e-01 -6.540920585393905640e-02 -4.274744167923927307e-02 -2.023185044527053833e-01 3.815559148788452148e-01 -1.414703428745269775e-01 -1.110783889889717102e-01 -1.663662306964397430e-02 1.472845301032066345e-02 1.867563575506210327e-01 3.769882023334503174e-02 1.007042378187179565e-01 -3.354736045002937317e-02 1.931144148111343384e-01
-3.855818510055541992e-01 -2.234321683645248413e-01 1.299737393856048584e-01 -2.149761319160461426e-01 -7.137749344110488892e-02 3.939167261123657227e-01 2.412921981886029243e-03 1.708848774433135986e-01 -6.189561635255813599e-02 1.270948350429534912e-01 -2.853702008724212646e-01 -6.721493788063526154e-03 9.474669396877288818e-02 1.106098517775535583e-01 3.075228333473205566e-01 1.274046301841735840e-01 -1.314382553100585938e-01 -2.740882039070129395e-01 -1.504864660091698170e-03 -2.136256843805313110e-01 -1.817883104085922241e-01 8.409162983298301697e-03 1.792125254869461060e-01 -2.047344893217086792e-01 -9.782567620277404785e-02 1.508280038833618164e-01 -2.771440893411636353e-02 -1.717383414506912231e-02 -1.465002000331878662e-01 1.054056286811828613e-01 -6.164417043328285217e-02 -2.001759409904479980e-02
-3.986161351203918457e-01 -2.424907982349395752e-01 -1.039036288857460022e-01 -3.230042755603790283e-01 6.724987924098968506e-02 -1.218331456184387207e-01 4.033714160323143005e-02 -2.186714410781860352e-01 2.972045242786407471e-01 -2.179130911827087402e-01 -1.556417793035507202e-01 1.137506291270256042e-01 -2.549257278442382812e-01 -2.472064793109893799e-01 8.458120375871658325e-02 5.039514228701591492e-02 4.103359207510948181e-02 -1.981458812952041626e-01 4.498046357184648514e-03 -6.814786046743392944e-02 -1.711303554475307465e-02 5.138121545314788818e-02 2.459223121404647827e-01 1.422296166419982910e-01 1.259063631296157837e-01 -2.210631035268306732e-02 -2.902560234069824219e-01 8.620002865791320801e-02 -2.521801553666591644e-02 6.133354082703590393e-02 1.959279924631118774e-01 -9.766244888305664062e-02
-2.372636049985885620e-01 -9.385829418897628784e-02 6.680233031511306763e-02 -2.261622101068496704e-01 5.582239013165235519e-03 -1.006825268268585205e-01 1.003147009760141373e-02 -1.508989632129669189e-01 -1.508556455373764038e-01 4.701745137572288513e-02 -3.896360471844673157e-02 1.380452662706375122e-01 1.506984531879425049e-01 6.616020109504461288e-03 1.464817374944686890e-01 -1.586766391992568970e-01 -3.302941620349884033e-01 -2.878120541572570801e-01 1.165258288383483887e-01 -1.106044575572013855e-01 -1.144198179244995117e-01 -2.098896354436874390e-01 -3.967226948589086533e-03 3.567280620336532593e-02 -1.193509176373481750e-01 -4.813869297504425049e-02 -1.256022751331329346e-01 1.789723783731460571e-01 -2.226132303476333618e-01 3.802463412284851074e-01 -4.333912730216979980e-01 9.379503130912780762e-02
-3.698227405548095703e-01 -3.394811451435089111e-01 1.412944495677947998e-01 4.981169477105140686e-02 2.251447141170501709e-01 -1.039919629693031311e-01 1.885724067687988281e-01 -3.222495317459106445e-02 -4.270321875810623169e-02 2.237718552350997925e-01 1.283075939863920212e-02 2.152954414486885071e-02 1.842434108257293701e-01 -3.527106046676635742e-01 1.835692673921585083e-01 -1.604825109243392944e-01 3.567464649677276611e-02 -7.750332355499267578e-02 -1.427418440580368042e-01 3.460811078548431396e-02 -1.079223230481147766e-01 1.483241915702819824e-01 2.444153577089309692e-01 4.045310243964195251e-02 -1.855278946459293365e-02 -1.958994381129741669e-02 -1.569244265556335449e-02 2.557382881641387939e-01 3.409070074558258057e-01 1.887293606996536255e-01 2.555547095835208893e-02 1.198616698384284973e-01
-2.964285612106323242e-01 -1.944308727979660034e-01 9.153514355421066284e-02 -2.074698954820632935e-01 -8.382547646760940552e-02 3.329842686653137207e-01 2.231430113315582275e-01 -7.844597101211547852e-02 -8.415399491786956787e-02 2.229005098342895508e-01 -1.292499303817749023e-01 1.957159936428070068e-01 -1.329770833253860474e-01 -8.250223100185394287e-02 2.126201391220092773e-01 2.985576987266540527e-01 -3.795091807842254639e-01 -2.867907881736755371e-01 -2.165708690881729126e-01 -1.450948417186737061e-02 -1.311856359243392944e-01 -8.208245038986206055e-02 3.261691331863403320e-02 -9.926119446754455566e-02 -3.437597677111625671e-02 2.891525067389011383e-02 -1.568142026662826538e-01 -6.890448927879333496e-02 2.361064776778221130e-02 2.227338589727878571e-02 -1.208538711071014404e-01 -1.522265374660491943e-01
-4.353118538856506348e-01 -3.014599978923797607e-01 -1.267183721065521240e-01 -4.989737644791603088e-02 6.494139134883880615e-02 1.725693941116333008e-01 2.587060444056987762e-04 1.533814817667007446e-01 3.225962445139884949e-02 1.458908915519714355e-01 -1.954100281000137329e-01 1.380168795585632324e-01 -1.073448136448860168e-01 -1.572133302688598633e-01 4.063077643513679504e-02 6.989365816116333008e-02 1.899282783269882202e-01 7.872886955738067627e-02 -2.476935535669326782e-01 -1.674718596041202545e-02 -1.646876782178878784e-01 -1.050763055682182312e-01 3.328724503517150879e-01 -5.756202340126037598e-02 1.889237612485885620e-01 -2.562277205288410187e-02 8.078575134277343750e-03 -1.159544289112091064e-01 -3.526093065738677979e-01 1.658736765384674072e-01 -7.522679865360260010e-02 -2.401483654975891113e-01
-1.478097587823867798e-01 -3.430671393871307373e-01 2.980773150920867920e-01 -6.810396164655685425e-02 2.579039335250854492e-01 -1.817691475152969360e-01 2.173730432987213135e-01 -1.398676931858062744e-01 2.495319843292236328e-01 -6.489709950983524323e-03 -2.480771988630294800e-01 5.029161646962165833e-02 2.045961320400238037e-01 -4.518099427223205566e-01 1.762917786836624146e-01 -1.433653873391449451e-03 -8.628191053867340088e-02 -1.162886526435613632e-02 8.885440230369567871e-02 -3.034515865147113800e-02 -2.123034149408340454e-01 4.609098250512033701e-04 1.900252103805541992e-01 3.867590427398681641e-02 1.153209209442138672e-01 8.383665233850479126e-02 1.010971516370773315e-01 -9.407085925340652466e-02 1.607029587030410767e-01 6.014394387602806091e-02 -5.969649180769920349e-02 -1.602180898189544678e-01
-1.382174491882324219e-01 8.289323304779827595e-04 1.911197453737258911e-01 -1.685965508222579956e-01 1.172990575432777405e-01 1.815471053123474121e-01 -3.090032935142517090e-02 -1.185233891010284424e-01 -2.132258005440235138e-02 6.553169339895248413e-02 -1.736764609813690186e-01 1.101013366132974625e-02 -2.437029480934143066e-01 -1.882369071245193481e-01 4.755802154541015625e-01 1.198404282331466675e-01 -2.879591584205627441e-01 -5.122504197061061859e-03 -9.812926501035690308e-02 -3.903705477714538574e-01 -1.060203462839126587e-01 -8.067380636930465698e-02 2.711991965770721436e-01 -2.170435190200805664e-01 5.660326685756444931e-03 -4.926656186580657959e-02 -7.356391102075576782e-02 -1.600098460912704468e-01 -9.219276905059814453e-02 2.261994779109954834e-02 -2.109144777059555054e-01 -1.161267831921577454e-01
-4.071502685546875000e-01 -4.056619480252265930e-02 -1.433423161506652832e-01 -7.275226712226867676e-02 1.713736653327941895e-01 4.815069958567619324e-02 2.029340565204620361e-01 -2.513791918754577637e-01 -2.762784361839294434e-01 1.108520105481147766e-01 -2.147914320230484009e-01 -2.244505584239959717e-01 -2.086607515811920166e-01 -3.032512962818145752e-01 1.300740540027618408e-01 -3.474842011928558350e-02 -2.256224602460861206e-01 -6.948230415582656860e-02 1.972694508731365204e-02 1.148168519139289856e-01 -6.533547490835189819e-02 1.006085723638534546e-01 7.505351305007934570e-02 -7.648637890815734863e-02 -7.640160620212554932e-02 -2.687005698680877686e-01 -7.703790813684463501e-02 1.121288239955902100e-01 1.108666211366653442e-01 1.811982691287994385e-01 -1.053695455193519592e-01 2.897796928882598877e-01
-3.844587206840515137e-01 -2.500255107879638672e-01 1.057991534471511841e-01 -6.511230021715164185e-02 1.683315187692642212e-01 3.280679695308208466e-03 -1.541846841573715210e-01 -9.445361793041229248e-02 -1.947867423295974731e-01 4.536977037787437439e-02 -9.729871898889541626e-02 2.416121363639831543e-01 -1.960589736700057983e-01 -2.596005201339721680e-01 4.883452355861663818e-01 1.019779592752456665e-01 -2.445850968360900879e-01 1.246594190597534180e-01 -1.104905009269714355e-01 -2.565086781978607178e-01 -1.132764294743537903e-01 8.934294432401657104e-02 2.039241492748260498e-01 -8.355286717414855957e-02 -5.525903776288032532e-02 1.137780025601387024e-02 -5.243818089365959167e-02 1.097341999411582947e-01 1.665298640727996826e-02 -8.037883788347244263e-02 2.769995667040348053e-02 4.922311753034591675e-02
-3.613578677177429199e-01 -2.346777766942977905e-01 -6.918992102146148682e-02 -5.279319733381271362e-02 8.134413510560989380e-02 -3.503431081771850586e-01 4.885811358690261841e-02 -2.636160254478454590e-01 -1.280134767293930054e-01 2.754496969282627106e-02 -2.764991298317909241e-02 -1.137854754924774170e-01 1.163298413157463074e-01 4.316097497940063477e-02 2.596333920955657959e-01 1.401928365230560303e-01 -2.301595956087112427e-01 1.067177727818489075e-01 -5.047674104571342468e-02 2.051340192556381226e-01 -7.683064043521881104e-02 2.776751480996608734e-02 1.976821273565292358e-01 1.046850085258483887e-01 -2.351051568984985352e-01 -3.726725280284881592e-02 -2.058571875095367432e-01 -1.808979548513889313e-02 -4.033154249191284180e-01 1.094451919198036194e-01 -1.794863194227218628e-01 1.709128729999065399e-02
-1.967301666736602783e-01 -1.431382726877927780e-02 3.218096196651458740e-01 -1.669985204935073853e-01 -2.067877799272537231e-01 2.084075845777988434e-02 6.292746961116790771e-02 -2.167107313871383667e-01 6.005565170198678970e-03 8.393404632806777954e-02 -1.632243096828460693e-01 1.302278190851211548e-01 5.437097325921058655e-02 -1.817316561937332153e-01 8.688747137784957886e-02 -5.514355003833770752e-02 -3.898695111274719238e-02 -4.628307372331619263e-02 1.194556951522827148e-01 2.806560099124908447e-01 -5.161134004592895508e-01 8.330123871564865112e-02 2.673915326595306396e-01 -2.440773993730545044e-01 -2.016879469156265259e-01 7.175259292125701904e-02 5.988696590065956116e-02 8.636730164289474487e-02 -1.636729091405868530e-01 4.201797768473625183e-03 -1.001510396599769592e-01 2.085081934928894043e-01
-3.022497296333312988e-01 -2.901714146137237549e-01 -2.840954661369323730e-01 1.808366179466247559e-01 4.600478336215019226e-02 -2.688830494880676270e-01 1.614166647195816040e-01 -3.229303658008575439e-01 -6.884043663740158081e-02 -1.124899536371231079e-01 -1.897626668214797974e-01 -6.550098210573196411e-02 4.052484035491943359e-02 -3.393996506929397583e-02 3.036040663719177246e-01 1.420956943184137344e-02 -2.591237723827362061e-01 -1.253212392330169678e-01 -9.082201868295669556e-02 1.538971364498138428e-01 5.447317287325859070e-02 5.830479413270950317e-02 7.841452956199645996e-02 1.417900919914245605e-01 -2.328280955553054810e-01 -8.856529742479324341e-02 -2.133553475141525269e-01 -4.612723831087350845e-03 -2.137634307146072388e-01 1.297330260276794434e-01 -1.663739532232284546e-01 9.061563760042190552e-02
-2.822494208812713623e-01 -1.046453230082988739e-02 -1.906788796186447144e-01 -8.624964952468872070e-02 1.542736589908599854e-01 -2.366978675127029419e-01 -7.917226850986480713e-02 -2.599010467529296875e-01 -1.193111687898635864e-01 1.735417991876602173e-01 4.200861975550651550e-02 7.108709216117858887e-02 -8.750624954700469971e-02 -3.339061737060546875e-01 3.163067400455474854e-01 -5.481754615902900696e-02 -2.250079512596130371e-01 -7.556535303592681885e-02 2.521605230867862701e-02 -6.428562104701995850e-02 1.325994431972503662e-01 -1.773183792829513550e-01 1.840197741985321045e-01 8.095409721136093140e-03 -1.199549213051795959e-01 -2.558054029941558838e-01 -2.583151757717132568e-01 4.113625735044479370e-02 -1.769340336322784424e-01 2.930459976196289062e-01 -1.992031931877136230e-01 -1.553423516452312469e-02
-2.105549871921539307e-01 -2.704306840896606445e-01 -2.333212941884994507e-01 -2.192831784486770630e-01 -3.963454440236091614e-02 1.256112903356552124e-01 -2.368090208619832993e-03 7.486210018396377563e-02 -2.865259349346160889e-01 1.342487484216690063e-01 -2.148643285036087036e-01 5.611357744783163071e-03 -1.905174255371093750e-01 -1.667162925004959106e-01 2.296366840600967407e-01 4.395639896392822266e-02 -5.241622403264045715e-02 -3.563042357563972473e-02 -1.447791308164596558e-01 1.354301255196332932e-02 -4.249485433101654053e-01 -1.715871244668960571e-01 2.622815966606140137e-01 -2.851206362247467041e-01 -7.404156494885683060e-03 -7.761156186461448669e-03 -1.906279772520065308e-01 -2.180258184671401978e-01 -9.901215136051177979e-02 2.294089645147323608e-02 9.691888093948364258e-02 5.471828952431678772e-02
-3.817268610000610352e-01 -3.776214420795440674e-01 -2.058509439229965210e-01 2.844281680881977081e-02 1.391689479351043701e-01 2.429299801588058472e-02 7.618705928325653076e-02 3.501994907855987549e-02 2.383294850587844849e-01 -9.114295244216918945e-02 2.063789367675781250e-01 9.012827277183532715e-02 -6.795984506607055664e-02 -2.161882966756820679e-01 2.348519414663314819e-01 3.564801812171936035e-02 -2.366876751184463501e-01 1.596089005470275879e-01 1.238712295889854431e-01 -9.419197589159011841e-02 -1.779072135686874390e-01 -2.415254861116409302e-01 2.650996744632720947e-01 -3.668897598981857300e-02 -1.873166859149932861e-01 8.178472518920898438e-02 1.633760333061218262e-01 -1.746360212564468384e-01 -1.442381832748651505e-02 -3.606410697102546692e-02 -8.625914901494979858e-02 2.065714746713638306e-01
-7.137179374694824219e-02 -1.499497741460800171e-01 5.543937161564826965e-02 1.873187534511089325e-02 2.485763281583786011e-01 1.503097712993621826e-01 3.184659481048583984e-01 -2.420624643564224243e-01 -3.127922862768173218e-02 1.866822242736816406e-01 -2.303597778081893921e-01 -1.292469799518585205e-01 -2.417420893907546997e-01 -1.874301768839359283e-02 -4.533427208662033081e-02 -1.568257212638854980e-01 -1.848519444465637207e-01 -3.160255774855613708e-02 -1.465927362442016602e-01 -5.053845420479774475e-02 -3.020499348640441895e-01 -1.959971338510513306e-01 3.479587147012352943e-03 -4.482453465461730957e-01 -1.253915131092071533e-01 2.751378342509269714e-03 -5.098987370729446411e-02 8.256834745407104492e-02 -8.114487677812576294e-02 1.851995885372161865e-01 -2.400822192430496216e-01 1.417430639266967773e-01
-2.789162993431091309e-01 -1.586482673883438110e-01 3.835939764976501465e-01 -4.638656973838806152e-01 1.586430817842483521e-01 -1.006771028041839600e-01 1.223904713988304138e-01 -2.581283152103424072e-01 1.574205011129379272e-01 -1.455429568886756897e-02 3.093612194061279297e-02 7.541149109601974487e-02 -6.312622129917144775e-02 1.597653478384017944e-01 9.803420305252075195e-02 -1.160858944058418274e-01 -1.323019806295633316e-02 -1.173907071352005005e-01 -2.508138716220855713e-01 4.285576939582824707e-02 -9.540928155183792114e-02 -1.877731382846832275e-01 2.645595073699951172e-01 -2.384847253561019897e-01 -1.468699723482131958e-01 -9.732534177601337433e-03 -1.413395553827285767e-01 8.438450098037719727e-02 -1.379141360521316528e-01 9.712983667850494385e-02 -7.846309989690780640e-02 -1.647959277033805847e-02
-4.710936173796653748e-02 -1.744375228881835938e-01 1.888634264469146729e-01 -1.785421967506408691e-01 -1.831977814435958862e-02 -4.013782367110252380e-02 8.270914852619171143e-02 -1.405775547027587891e-01 1.138945575803518295e-03 1.310310959815979004e-01 -4.256008565425872803e-01 -9.724898263812065125e-03 4.388397932052612305e-02 1.413148920983076096e-02 1.160249337553977966e-01 2.031891494989395142e-01 -1.618742793798446655e-01 -6.909506767988204956e-02 -1.542960852384567261e-01 1.352821439504623413e-01 -2.650807201862335205e-01 2.559026703238487244e-03 2.943094968795776367e-01 -3.795345723628997803e-01 -1.531950682401657104e-01 1.683238148689270020e-01 3.241042420268058777e-02 1.060855910181999207e-01 -2.238593399524688721e-01 2.205152511596679688e-01 2.470533847808837891e-01 1.344454437494277954e-01
-3.195492029190063477e-01 -2.128157764673233032e-01 9.324905276298522949e-02 -2.376189976930618286e-01 1.799277514219284058e-01 3.347572088241577148e-01 2.490501478314399719e-02 1.446795612573623657e-01 5.101051926612854004e-02 -1.077562803402543068e-03 -3.027085959911346436e-01 -1.812513470649719238e-01 -8.562427014112472534e-02 -4.540386050939559937e-02 2.019432634115219116e-01 2.432989329099655151e-01 -1.011531054973602295e-01 -3.250710964202880859e-01 -1.304840445518493652e-01 -3.667979687452316284e-02 -2.097800374031066895e-01 6.964621692895889282e-02 1.918744891881942749e-01 -2.251525074243545532e-01 -6.693082302808761597e-02 3.201972320675849915e-02 -1.373075693845748901e-01 -1.208940520882606506e-01 -1.392917484045028687e-01 1.688614189624786377e-01 -1.418377608060836792e-01 -8.569612354040145874e-02
-2.451974898576736450e-01 -2.582407593727111816e-01 1.842427402734756470e-01 4.621160030364990234e-02 7.330659031867980957e-02 -8.766064047813415527e-02 2.017737329006195068e-01 -1.551773697137832642e-01 -5.773492529988288879e-02 1.722376346588134766e-01 1.546095460653305054e-01 4.286534339189529419e-02 2.589356005191802979e-01 -1.635577380657196045e-01 7.962598651647567749e-02 2.688609957695007324e-01 -2.480890750885009766e-01 3.014677762985229492e-01 -4.951175302267074585e-02 1.984935104846954346e-01 -2.238992303609848022e-01 -1.583816856145858765e-01 1.427698135375976562e-01 6.467135995626449585e-02 -1.034072935581207275e-01 3.333430588245391846e-01 -1.581143438816070557e-01 -9.264592081308364868e-02 -1.762620657682418823e-01 1.202952116727828979e-01 1.587685346603393555e-01 -8.881448209285736084e-02
-1.810419559478759766e-01 -2.346280515193939209e-01 -1.632579863071441650e-01 -5.309679731726646423e-02 1.698195040225982666e-01 9.115059673786163330e-02 2.267407774925231934e-01 -1.499795019626617432e-01 4.007554948329925537e-01 1.089223772287368774e-01 -4.102429375052452087e-02 1.791502982378005981e-01 -1.501098871231079102e-01 -2.190777808427810669e-01 -9.707089629955589771e-04 -1.099211275577545166e-01 -3.515865206718444824e-01 1.291790753602981567e-01 -2.076176367700099945e-02 -4.556220769882202148e-02 -6.767886132001876831e-02 -1.234632283449172974e-01 2.114664167165756226e-01 -6.787335872650146484e-02 -3.224851489067077637e-01 3.026622720062732697e-02 2.619485557079315186e-01 5.227939039468765259e-02 -1.778484582901000977e-01 2.223848551511764526e-01 -3.215226158499717712e-02 1.115920916199684143e-01
-1.728053092956542969e-01 -1.212936639785766602e-01 -4.472788050770759583e-02 -2.130821794271469116e-01 -1.207013335078954697e-02 -8.508522808551788330e-02 2.202239334583282471e-01 1.036336719989776611e-01 -3.495052158832550049e-01 9.586045145988464355e-02 7.833924144506454468e-02 -6.392014026641845703e-02 5.862004682421684265e-02 -2.798385024070739746e-01 1.734266132116317749e-01 -1.022827774286270142e-01 -1.127747446298599243e-01 -2.001698017120361328e-01 -7.324594259262084961e-02 1.017127931118011475e-01 -8.762890845537185669e-02 2.570988535881042480e-01 5.502607226371765137e-01 -1.616240739822387695e-01 9.823850123211741447e-04 -5.138637125492095947e-02 2.063054218888282776e-02 3.852522745728492737e-02 -2.252877652645111084e-01 1.938398331403732300e-01 7.994929701089859009e-02 8.421049267053604126e-02
3.024230478331446648e-03 -1.899670660495758057e-01 2.989079654216766357e-01 -4.066521942149847746e-04 -1.282519847154617310e-01 -3.385188877582550049e-01 5.205622315406799316e-02 1.956038922071456909e-02 8.847172558307647705e-02 6.437585502862930298e-02 -1.066317558288574219e-01 2.573813498020172119e-01 1.638086885213851929e-01 -2.635384202003479004e-01 2.964832484722137451e-01 -4.247959330677986145e-02 -2.536447346210479736e-01 -3.943173959851264954e-02 5.795411393046379089e-02 7.994870841503143311e-02 -2.997147738933563232e-01 -2.229338735342025757e-01 -5.158907175064086914e-02 -2.288450747728347778e-01 1.429351717233657837e-01 8.198592811822891235e-03 -1.284916847944259644e-01 6.899915635585784912e-02 -5.756846442818641663e-02 -1.878014206886291504e-01 -3.325826227664947510e-01 6.064115837216377258e-02
-3.213209807872772217e-01 -3.155691027641296387e-01 2.060526609420776367e-02 -1.412577629089355469e-01 6.689347326755523682e-02 1.483532413840293884e-02 2.402720749378204346e-01 -1.144641637802124023e-01 -6.589084118604660034e-02 -1.950796227902173996e-03 3.579536685720086098e-03 1.652306169271469116e-01 -1.713410168886184692e-01 -2.686127722263336182e-01 2.601290345191955566e-01 1.023930907249450684e-01 1.593233793973922729e-01 -2.563192695379257202e-02 1.197277903556823730e-01 1.497454345226287842e-01 3.578009456396102905e-02 -2.591124363243579865e-02 3.193151652812957764e-01 -1.443191021680831909e-01 -2.849912345409393311e-01 -4.400069266557693481e-02 -2.730731964111328125e-01 -9.928504377603530884e-02 1.613229513168334961e-02 -6.502806395292282104e-02 -3.608663082122802734e-01 -1.022467203438282013e-02
-3.472056388854980469e-01 -2.292342633008956909e-01 9.643253684043884277e-02 -2.245158143341541290e-02 -1.944558136165142059e-02 1.461453139781951904e-01 7.553692162036895752e-02 -1.239971294999122620e-01 -1.591008305549621582e-01 2.730265259742736816e-01 -2.991170287132263184e-01 -1.327214688062667847e-01 -3.300251439213752747e-02 -1.615973114967346191e-01 1.516769528388977051e-01 9.128616005182266235e-02 -3.627311810851097107e-02 -1.584918648004531860e-01 -6.961151957511901855e-02 -1.661253720521926880e-01 -2.544127404689788818e-01 1.526388972997665405e-01 -7.005008868873119354e-03 -2.215539067983627319e-01 8.261545747518539429e-02 9.484456479549407959e-02 -2.598652243614196777e-01 -1.757899820804595947e-01 1.380899250507354736e-01 2.550868093967437744e-01 -3.379324972629547119e-01 -1.290414482355117798e-02
-4.842637777328491211e-01 -1.822506934404373169e-01 2.214776426553726196e-01 6.735906004905700684e-02 1.032972037792205811e-01 -2.833082154393196106e-02 6.050571799278259277e-03 -2.269877940416336060e-01 4.590623453259468079e-02 1.392465531826019287e-01 -8.707185089588165283e-02 -1.102267801761627197e-01 -8.159756660461425781e-02 -1.217787712812423706e-01 3.918873071670532227e-01 1.434953231364488602e-02 4.982654750347137451e-02 -2.743126079440116882e-02 -1.831816881895065308e-01 -1.364759951829910278e-01 -3.228232730180025101e-03 -1.880270428955554962e-02 -9.507630020380020142e-02 -4.240821301937103271e-01 6.482557952404022217e-02 -6.503171473741531372e-02 -9.920181334018707275e-02 -3.809520602226257324e-02 1.232305169105529785e-01 2.499136514961719513e-02 -2.459802776575088501e-01 -2.417571544647216797e-01
-2.180317342281341553e-01 -1.063706055283546448e-01 -1.820210814476013184e-01 -2.066933810710906982e-01 -1.143195331096649170e-01 -2.508026361465454102e-01 -7.972680032253265381e-02 -1.616411954164505005e-01 -4.546828195452690125e-02 1.271742582321166992e-01 1.904003918170928955e-01 2.001058012247085571e-01 -5.081956833600997925e-02 -2.677518129348754883e-01 1.947556883096694946e-01 4.589699581265449524e-02 -2.438649088144302368e-01 -2.270996570587158203e-01 1.674267053604125977e-01 1.271962523460388184e-01 -1.318344473838806152e-01 -3.898366391658782959e-01 1.121574193239212036e-01 1.505500972270965576e-01 -2.132668532431125641e-02 7.375136949121952057e-03 -1.792044788599014282e-01 5.665440484881401062e-02 -2.616378962993621826e-01 1.779067218303680420e-01 -2.279165983200073242e-01 1.600735820829868317e-02
-1.697132885456085205e-01 -1.857405155897140503e-01 1.283849179744720459e-01 -1.217514127492904663e-01 1.713598966598510742e-01 2.018308490514755249e-01 1.537151485681533813e-01 -9.608204662799835205e-02 1.437893696129322052e-02 1.684856116771697998e-01 1.469515170902013779e-02 3.003534488379955292e-02 -2.528851032257080078e-01 -2.319154441356658936e-01 -2.325428463518619537e-02 2.373806685209274292e-01 -1.650034040212631226e-01 4.846063628792762756e-02 -2.983020544052124023e-01 -4.249888285994529724e-02 -1.006008908152580261e-01 -8.533383160829544067e-02 1.803638041019439697e-01 -1.954551339149475098e-01 1.004658546298742294e-02 3.062952458858489990e-01 -3.271020650863647461e-01 -6.551922112703323364e-02 1.196824982762336731e-01 3.502307832241058350e-01 -9.360103309154510498e-02 -1.965696066617965698e-01
-1.731611639261245728e-01 -8.494786173105239868e-02 -1.342176496982574463e-01 -7.342826575040817261e-02 3.503702953457832336e-02 -2.483821809291839600e-01 1.170751452445983887e-01 -1.755135208368301392e-01 -7.746771723031997681e-02 8.497639745473861694e-02 1.175271868705749512e-01 -7.182495296001434326e-02 -9.165391325950622559e-02 -3.653780817985534668e-01 2.767315804958343506e-01 -1.921216724440455437e-03 -3.622217178344726562e-01 2.193189784884452820e-02 1.327572315931320190e-01 6.379242241382598877e-02 7.846788316965103149e-02 -2.899926006793975830e-01 2.521164715290069580e-01 1.687493026256561279e-01 1.161845847964286804e-01 7.393675297498703003e-02 -2.751009762287139893e-01 -1.663806475698947906e-02 -1.439731270074844360e-01 1.853299885988235474e-01 -3.066843152046203613e-01 -3.944357484579086304e-02
-3.532285392284393311e-01 -8.324828743934631348e-02 1.188402250409126282e-01 1.362166404724121094e-01 2.194838225841522217e-01 -1.046946868300437927e-01 2.409906312823295593e-02 1.261126995086669922e-01 -1.210592240095138550e-01 2.110059261322021484e-01 -1.519156992435455322e-01 3.118631802499294281e-02 -1.107864528894424438e-01 -2.617017328739166260e-01 8.582106232643127441e-02 1.968816071748733521e-01 -3.704544007778167725e-01 -2.355468124151229858e-01 2.342466711997985840e-01 -8.996450901031494141e-02 -3.264695778489112854e-02 -1.166029796004295349e-01 -2.641065744683146477e-03 -1.593341082334518433e-01 -1.766992509365081787e-01 -1.049067676067352295e-01 -2.457989603281021118e-01 1.099249571561813354e-01 6.562736630439758301e-02 2.531212866306304932e-01 -2.517161369323730469e-01 8.761183917522430420e-02
-2.074210047721862793e-01 -2.952122688293457031e-01 6.951547414064407349e-02 -2.536622583866119385e-01 1.906311810016632080e-01 4.030086398124694824e-01 1.298083662986755371e-01 -2.489365786314010620e-01 -3.218960016965866089e-03 1.714109927415847778e-01 4.503888636827468872e-02 5.349515378475189209e-02 -1.426644921302795410e-01 -2.016852647066116333e-01 -4.939447715878486633e-02 -5.759613215923309326e-02 -1.462491303682327271e-01 -5.998773872852325439e-02 7.099682092666625977e-02 9.329868108034133911e-02 -3.305130004882812500e-01 2.909228503704071045e-01 1.120980307459831238e-01 -1.693696081638336182e-01 6.776478886604309082e-02 6.061168387532234192e-02 -1.907443255186080933e-01 1.229636818170547485e-01 -1.697034984827041626e-01 5.226747598499059677e-03 -2.412234842777252197e-01 -3.687577322125434875e-02
4.818164743483066559e-03 -3.978073596954345703e-01 6.273407489061355591e-02 -2.680950760841369629e-01 4.218290373682975769e-02 -2.645795345306396484e-01 7.372666150331497192e-03 -4.330996889621019363e-03 -1.458316892385482788e-01 1.300546079874038696e-01 -3.044584766030311584e-02 1.041843518614768982e-01 -9.588749706745147705e-02 -1.200353205204010010e-01 3.636079728603363037e-01 -2.359971851110458374e-01 -1.425725072622299194e-01 1.220653504133224487e-01 -1.781090795993804932e-01 6.344792991876602173e-02 4.970885440707206726e-02 -2.522934973239898682e-01 1.765210181474685669e-01 -2.702754139900207520e-01 5.644772201776504517e-02 7.926563173532485962e-02 -1.275831460952758789e-01 2.150800265371799469e-02 -5.757020413875579834e-02 -4.785396531224250793e-02 -3.991949558258056641e-01 -1.061590947210788727e-02
-4.981187582015991211e-01 -3.412076272070407867e-03 -3.731932025402784348e-03 6.838700175285339355e-02 4.891918972134590149e-02 -1.361553519964218140e-01 1.692869663238525391e-01 -1.048446074128150940e-01 2.693288624286651611e-01 3.232150673866271973e-01 -8.382563292980194092e-02 4.608709737658500671e-02 -1.129185482859611511e-01 -2.209175378084182739e-02 1.053485646843910217e-01 4.036344587802886963e-02 5.198674276471138000e-02 -3.884889930486679077e-02 8.684375882148742676e-02 8.903279900550842285e-02 -7.338645309209823608e-02 -2.724971771240234375e-01 5.540428683161735535e-02 2.288826406002044678e-01 1.935333460569381714e-01 2.391519993543624878e-01 7.944955676794052124e-02 4.812773317098617554e-02 -3.365994989871978760e-01 2.222727239131927490e-01 -2.125815749168395996e-01 -9.230446815490722656e-02
-2.501978278160095215e-01 -2.088589966297149658e-01 8.346346765756607056e-02 -1.821602433919906616e-01 -1.547328531742095947e-01 -1.720352321863174438e-01 1.376095265150070190e-01 -4.092333912849426270e-01 2.544665932655334473e-01 -6.715298444032669067e-02 -1.045295521616935730e-01 4.259233549237251282e-02 -8.569920808076858521e-02 -3.789087235927581787e-01 7.134599238634109497e-02 -7.534155994653701782e-02 -3.573701903223991394e-02 -1.060641258955001831e-01 2.125735394656658173e-02 -3.173459470272064209e-01 -2.329926490783691406e-01 2.619702182710170746e-02 1.460694968700408936e-01 2.331750690937042236e-01 1.010324880480766296e-01 -1.813774742186069489e-02 -1.524378359317779541e-01 1.921502500772476196e-01 -1.810921728610992432e-01 -2.579033561050891876e-02 1.411549896001815796e-01 3.939798846840858459e-02
-4.023416042327880859e-01 -1.659146398305892944e-01 8.397930115461349487e-02 -3.942035138607025146e-01 6.337138265371322632e-02 -2.217470755567774177e-04 1.942821592092514038e-01 -1.992134004831314087e-01 1.871409416198730469e-01 1.267669945955276489e-01 -2.358952164649963379e-02 1.049852520227432251e-01 -1.637178212404251099e-01 -5.044735223054885864e-02 7.890364155173301697e-03 -6.751123070716857910e-02 1.316969990730285645e-01 -1.223081871867179871e-01 -3.253740370273590088e-01 -1.315389424562454224e-01 -1.315991431474685669e-01 -2.379293292760848999e-01 3.252401053905487061e-01 -2.945941984653472900e-01 -9.753656387329101562e-02 1.536785662174224854e-01 -1.087571904063224792e-01 5.923641379922628403e-03 -4.553140699863433838e-02 3.666002303361892700e-03 2.144470997154712677e-02 2.342759817838668823e-02
-3.615735471248626709e-01 -2.235574275255203247e-01 -5.612822622060775757e-02 1.545616239309310913e-01 -9.066596627235412598e-02 -9.463193267583847046e-02 3.855495154857635498e-02 -6.417120341211557388e-03 3.741384148597717285e-01 2.238939851522445679e-01 5.468215420842170715e-02 3.530258238315582275e-01 -1.014573350548744202e-01 -1.450080424547195435e-01 9.995136409997940063e-02 -7.125341892242431641e-02 -3.512258827686309814e-01 2.854419313371181488e-02 8.374799787998199463e-02 -7.864670455455780029e-02 -2.059636116027832031e-01 -4.767556674778461456e-03 1.998368501663208008e-01 -1.179920583963394165e-01 -2.771086096763610840e-01 6.587983667850494385e-02 1.341788321733474731e-01 -7.952736318111419678e-02 7.629839330911636353e-02 1.139036715030670166e-01 -2.025210261344909668e-01 1.024104729294776917e-01
-3.526546955108642578e-01 -3.109429776668548584e-01 -1.699158847332000732e-01 -1.846767216920852661e-01 -1.100428998470306396e-01 -1.762561500072479248e-01 1.712164841592311859e-02 -7.263275980949401855e-02 2.859248593449592590e-02 2.420573383569717407e-01 -1.805126965045928955e-01 -1.126777529716491699e-01 -1.518532037734985352e-01 2.094451636075973511e-01 1.430671811103820801e-01 4.303192347288131714e-02 -3.624402880668640137e-01 -3.265331387519836426e-01 -1.074084788560867310e-01 -6.602224707603454590e-02 -7.786539196968078613e-02 9.359390288591384888e-02 -3.973017260432243347e-02 -1.703294962644577026e-01 -1.632403582334518433e-01 1.191376522183418274e-01 -3.860486904159188271e-03 -1.130866035819053650e-01 -2.037679105997085571e-01 2.366002947092056274e-01 7.975400239229202271e-02 -1.284078359603881836e-01
-1.546320915222167969e-01 -2.220291197299957275e-01 -2.090992629528045654e-01 -2.513555288314819336e-01 2.866481430828571320e-02 -2.449851296842098236e-02 3.759292960166931152e-01 -8.507452160120010376e-02 -7.872392982244491577e-02 -1.479513198137283325e-01 -2.161055803298950195e-01 -1.359706819057464600e-01 -7.613952271640300751e-03 8.328140713274478912e-03 5.443424582481384277e-01 2.264449149370193481e-01 -1.256254315376281738e-01 7.510869204998016357e-02 -1.753876656293869019e-01 -6.292570382356643677e-02 -1.235028803348541260e-01 -1.939670145511627197e-01 5.722657777369022369e-03 1.068407949060201645e-02 -1.671166718006134033e-01 2.018379718065261841e-01 6.409982591867446899e-02 -2.337026409804821014e-02 -1.287722289562225342e-01 -3.820383548736572266e-02 -2.204608544707298279e-02 -1.670375317335128784e-01
-2.744829654693603516e-01 -2.564539611339569092e-01 -5.095331743359565735e-02 -1.946283131837844849e-01 9.018260054290294647e-03 -1.461063325405120850e-01 1.726471483707427979e-01 -3.097465634346008301e-01 1.385481357574462891e-01 -9.465606510639190674e-02 1.208189874887466431e-01 1.231257468461990356e-01 -3.386674225330352783e-01 -2.963396608829498291e-01 7.886854559183120728e-02 -1.315812487155199051e-02 -6.393507122993469238e-02 -3.556556999683380127e-02 -1.424404978752136230e-01 -1.805519461631774902e-01 -2.454133480787277222e-01 2.265851479023694992e-03 3.532087504863739014e-01 4.919207096099853516e-02 2.029084414243698120e-01 -1.436325460672378540e-01 -6.584513187408447266e-02 -8.005139231681823730e-02 -1.790983229875564575e-02 5.608979612588882446e-02 -5.798107013106346130e-02 2.817664444446563721e-01
-2.236389666795730591e-01 -1.711696088314056396e-01 -3.700114414095878601e-02 -4.029473289847373962e-02 -1.510873734951019287e-01 1.890569627285003662e-01 1.368636498227715492e-03 2.047048509120941162e-02 -2.115614861249923706e-01 2.023970708250999451e-02 -1.985636204481124878e-01 2.962819999083876610e-03 -7.306458055973052979e-02 -1.355153620243072510e-01 3.158522844314575195e-01 5.973087996244430542e-02 -1.882441043853759766e-01 -1.503662616014480591e-01 -7.687143981456756592e-02 1.787735819816589355e-01 -4.508311152458190918e-01 -1.921187341213226318e-01 1.336234807968139648e-01 -3.554064333438873291e-01 -3.413589298725128174e-02 -2.619730122387409210e-02 -1.298146992921829224e-01 -3.083280026912689209e-01 -1.239183079451322556e-02 1.287247240543365479e-01 -1.280607581138610840e-01 1.411748826503753662e-01
-6.166387349367141724e-02 -3.955877423286437988e-01 9.598127007484436035e-02 6.328809261322021484e-02 -3.893012553453445435e-02 -2.082036286592483521e-01 2.194204926490783691e-01 -1.497209668159484863e-01 1.557338237762451172e-02 8.251600712537765503e-02 1.594344228506088257e-01 -6.293208897113800049e-02 4.207780212163925171e-02 -3.438532054424285889e-01 3.696953952312469482e-01 3.048970401287078857e-01 -6.061522662639617920e-02 2.081617414951324463e-01 1.186827346682548523e-01 6.937400251626968384e-02 -1.838825345039367676e-01 -1.100064907222986221e-02 2.175071239471435547e-01 -3.054830431938171387e-02 -2.058890461921691895e-01 2.286700308322906494e-01 -2.370369732379913330e-01 9.349817782640457153e-02 -8.048450201749801636e-02 -5.536099430173635483e-03 -9.298116713762283325e-02 4.634327813982963562e-02
-1.774551868438720703e-01 -2.931946814060211182e-01 -1.950098760426044464e-02 -1.001276820898056030e-01 -4.060831293463706970e-02 -1.711614057421684265e-02 1.649738401174545288e-01 -3.741959929466247559e-01 -5.982728302478790283e-02 2.937486767768859863e-01 -1.242803968489170074e-02 -2.546935714781284332e-02 1.146100834012031555e-01 -1.664393097162246704e-01 1.103189140558242798e-01 -6.930214585736393929e-04 -3.479230701923370361e-01 2.021048367023468018e-01 -7.815156131982803345e-02 1.800770461559295654e-01 -1.668784916400909424e-01 1.778519302606582642e-01 2.847325503826141357e-01 4.334550350904464722e-02 1.786470599472522736e-02 3.495024144649505615e-01 -2.322674989700317383e-01 -5.707953870296478271e-02 1.583848148584365845e-01 3.337041661143302917e-02 7.775388658046722412e-02 -6.704350560903549194e-02
-2.488046586513519287e-01 -1.622618436813354492e-01 3.360917326062917709e-03 -1.849840581417083740e-01 1.551115959882736206e-01 2.679927647113800049e-01 1.436747163534164429e-01 -1.203215122222900391e-01 -8.535860478878021240e-02 -9.421507269144058228e-02 1.037267819046974182e-01 -6.726371496915817261e-02 5.438995361328125000e-02 -1.288862079381942749e-01 2.156713604927062988e-01 3.082960546016693115e-01 1.747467368841171265e-01 2.283016033470630646e-02 -9.432609193027019501e-03 7.217485457658767700e-02 -4.270392656326293945e-01 6.297395378351211548e-02 3.184128403663635254e-01 -1.224397867918014526e-01 1.053392048925161362e-02 -4.895612969994544983e-02 3.950667008757591248e-02 6.848131865262985229e-02 -1.150470748543739319e-01 1.968536972999572754e-01 -1.965856403112411499e-01 -3.398634791374206543e-01
-7.625625282526016235e-02 -1.849512606859207153e-01 1.009994074702262878e-01 1.437654942274093628e-01 5.915233492851257324e-02 2.543309889733791351e-02 9.477310627698898315e-02 2.800725586712360382e-02 2.417564690113067627e-01 4.486136138439178467e-02 8.501539379358291626e-02 -6.005173549056053162e-03 1.957333385944366455e-01 -4.715259373188018799e-02 4.838385879993438721e-01 2.938865125179290771e-02 3.789895027875900269e-02 -4.743941500782966614e-02 1.884020417928695679e-01 1.038550212979316711e-01 -6.345558911561965942e-02 3.740347549319267273e-02 2.668773829936981201e-01 -3.914354443550109863e-01 -2.657035924494266510e-02 2.130245119333267212e-01 -1.842786073684692383e-01 4.666975885629653931e-02 -1.848753690719604492e-01 2.586859762668609619e-01 -8.130482584238052368e-02 3.196981251239776611e-01
-1.842501908540725708e-01 -2.040634453296661377e-01 8.313570171594619751e-02 -2.355895750224590302e-02 5.774138122797012329e-02 -3.071933053433895111e-02 1.804894506931304932e-01 -2.684842348098754883e-01 3.319396674633026123e-01 2.407426238059997559e-01 -1.391648799180984497e-01 -3.874887898564338684e-02 2.475565969944000244e-01 -1.191891580820083618e-01 4.892531633377075195e-01 7.078602164983749390e-02 5.407391116023063660e-02 1.147692874073982239e-01 8.858078718185424805e-02 -7.629035413265228271e-02 -7.514874637126922607e-02 4.299925267696380615e-02 1.542962044477462769e-01 -7.809053640812635422e-03 -9.759930893778800964e-03 9.357219561934471130e-03 -2.445201724767684937e-01 -2.052134126424789429e-01 8.744728565216064453e-02 1.827374249696731567e-01 -1.046242266893386841e-01 2.897022068500518799e-01
-5.958164483308792114e-02 -3.061049580574035645e-01 1.191983819007873535e-01 1.538070291280746460e-02 8.977398276329040527e-02 -1.372938454151153564e-01 2.975861728191375732e-01 -1.887341886758804321e-01 9.013184905052185059e-02 3.712765276432037354e-01 -8.968697488307952881e-02 -8.833304047584533691e-02 1.854088753461837769e-01 -1.168361082673072815e-01 2.130202949047088623e-01 -2.512476444244384766e-01 1.688405871391296387e-01 -1.974871382117271423e-02 1.314873248338699341e-01 6.390158832073211670e-02 -2.214108854532241821e-01 -3.170017525553703308e-02 1.619673222303390503e-01 1.107814684510231018e-01 -2.298709154129028320e-01 1.194453090429306030e-01 -3.617264330387115479e-01 1.276597082614898682e-01 1.460713893175125122e-01 2.108991444110870361e-01 7.518341299146413803e-04 1.216904143802821636e-03
-3.094721436500549316e-01 -1.637542992830276489e-01 2.843724489212036133e-01 -2.576171457767486572e-01 -1.571353822946548462e-01 -1.149844601750373840e-01 2.405237555503845215e-01 -2.584585845470428467e-01 6.536903232336044312e-02 9.999092668294906616e-02 7.078962773084640503e-02 5.831627175211906433e-02 -1.805090010166168213e-01 -3.336162492632865906e-02 -6.783530861139297485e-02 -1.259582675993442535e-02 7.492600381374359131e-02 -3.910343348979949951e-02 -1.342592835426330566e-01 -1.048463061451911926e-01 -1.762787252664566040e-01 -3.133908510208129883e-01 5.088335275650024414e-01 -1.330270916223526001e-01 7.314008194953203201e-03 4.617843404412269592e-02 -1.870708763599395752e-01 -5.576086044311523438e-02 -1.003775522112846375e-01 3.657436463981866837e-03 -1.176309958100318909e-01 1.407191064208745956e-02
-3.390113115310668945e-01 -2.372569143772125244e-01 -1.130803003907203674e-01 -2.109618335962295532e-01 -2.034556120634078979e-01 -9.043586254119873047e-02 4.383817315101623535e-02 -1.114128604531288147e-01 1.503288745880126953e-01 7.681035995483398438e-02 -1.913134157657623291e-01 -1.307229995727539062e-01 -2.707434892654418945e-01 -1.816180348396301270e-02 1.025197058916091919e-01 1.889156848192214966e-01 -3.995593786239624023e-01 -1.818219721317291260e-01 1.491754949092864990e-01 -1.228580474853515625e-01 -1.491769850254058838e-01 -4.563699290156364441e-02 -1.264907717704772949e-01 -3.396758437156677246e-01 -1.094243973493576050e-01 1.681158095598220825e-01 -1.303555071353912354e-01 -6.098370254039764404e-02 -2.158380448818206787e-01 9.880749881267547607e-02 4.275896027684211731e-02 2.579926699399948120e-02
-1.586108207702636719e-01 -3.317213952541351318e-01 -2.186505123972892761e-02 -2.708468139171600342e-01 -1.301980018615722656e-01 1.741694211959838867e-01 9.464354254305362701e-03 -1.810092478990554810e-01 -5.560539662837982178e-03 -5.154217779636383057e-02 -5.253474786877632141e-02 7.149849086999893188e-02 -2.445308119058609009e-01 -2.149750888347625732e-01 1.321265250444412231e-01 1.180458664894104004e-01 -2.808076143264770508e-01 1.514540165662765503e-01 -3.391608893871307373e-01 1.409205049276351929e-01 -2.485805600881576538e-01 -1.026531588286161423e-02 1.573503315448760986e-01 3.063198365271091461e-02 -4.984521493315696716e-02 2.592674791812896729e-01 -3.156804144382476807e-01 2.403588965535163879e-02 -4.776735976338386536e-02 -1.765834242105484009e-01 -1.819351464509963989e-01 -4.572734981775283813e-02
-3.374580442905426025e-01 -2.784566879272460938e-01 1.476600021123886108e-01 -2.824844419956207275e-01 -7.604853808879852295e-02 6.527689099311828613e-02 7.671069353818893433e-02 -5.086835473775863647e-02 7.745935767889022827e-02 3.244751691818237305e-01 -1.662404276430606842e-02 3.808660507202148438e-01 -1.334439516067504883e-01 -2.247099727392196655e-01 1.888763457536697388e-01 2.087118476629257202e-01 -1.751818805932998657e-01 -1.663610786199569702e-01 -1.637830436229705811e-01 -1.826982013881206512e-02 -1.619499772787094116e-01 3.725678101181983948e-02 -9.384598582983016968e-03 -3.415710479021072388e-02 -1.038531959056854248e-01 -7.226968556642532349e-02 -2.775155007839202881e-01 -2.007693350315093994e-01 -2.881041914224624634e-02 -8.857185393571853638e-02 1.144896373152732849e-01 -1.216625198721885681e-01
-2.224219590425491333e-01 -2.138582170009613037e-01 -2.626961655914783478e-02 -6.055466085672378540e-02 1.921204179525375366e-01 7.056590169668197632e-02 4.488923847675323486e-01 -4.429693892598152161e-02 1.401884257793426514e-01 -1.317243464291095734e-02 -3.503925502300262451e-01 -9.167405217885971069e-02 3.818476572632789612e-02 -6.064181681722402573e-03 1.203449293971061707e-01 -9.544057399034500122e-02 5.617398023605346680e-02 -1.612145453691482544e-01 6.943158060312271118e-02 -3.444973751902580261e-02 -3.362475335597991943e-01 -2.145392596721649170e-01 1.574205607175827026e-01 -5.819077044725418091e-02 2.007018923759460449e-01 -1.759586930274963379e-01 7.620351016521453857e-02 -1.943306922912597656e-01 -3.258807361125946045e-01 9.972859919071197510e-02 -1.600586920976638794e-01 7.974971667863428593e-04
-3.486171066761016846e-01 -3.244308829307556152e-01 -4.913559183478355408e-02 -9.499272704124450684e-02 -7.188386470079421997e-02 -2.101092189550399780e-01 2.979445159435272217e-01 -1.617652624845504761e-01 2.357516288757324219e-01 -1.727994717657566071e-02 -2.845972180366516113e-01 -7.168865948915481567e-02 -5.503900349140167236e-02 -2.102219611406326294e-01 -1.493922770023345947e-01 1.440163701772689819e-01 -1.287524551153182983e-01 -4.511133581399917603e-02 -3.032070994377136230e-01 3.039065934717655182e-02 -3.324005007743835449e-01 -9.411949664354324341e-02 2.341684103012084961e-01 -1.577385701239109039e-02 3.816729784011840820e-02 2.221238333731889725e-03 -7.363472133874893188e-02 -2.642607083544135094e-03 1.970145255327224731e-01 -1.351382732391357422e-01 -3.968857228755950928e-02 1.173955798149108887e-01
-3.366807401180267334e-01 -1.502744406461715698e-01 -1.207717657089233398e-01 -3.728466629981994629e-01 -1.795684099197387695e-01 7.860838435590267181e-03 3.109059631824493408e-01 -1.396130025386810303e-01 -2.578996680676937103e-02 -1.133823394775390625e-01 -1.111637875437736511e-01 -6.830310076475143433e-02 -6.377565860748291016e-02 -1.739042997360229492e-01 2.333013862371444702e-01 -1.101209670305252075e-01 -5.666250362992286682e-02 -2.506614923477172852e-01 2.606673538684844971e-01 3.098407015204429626e-02 -1.964859813451766968e-01 1.986436992883682251e-01 1.932007968425750732e-01 3.536327183246612549e-02 1.287508308887481689e-01 6.245451979339122772e-03 9.431298077106475830e-02 1.537270005792379379e-02 -2.937662601470947266e-01 3.181542083621025085e-02 5.013699457049369812e-02 2.518501877784729004e-01
-2.464484125375747681e-01 -4.467653855681419373e-02 -1.307238787412643433e-01 -1.148999780416488647e-01 8.098386228084564209e-02 -1.514580994844436646e-01 -7.372831553220748901e-02 -1.781323105096817017e-01 -6.304891407489776611e-02 3.658941388130187988e-02 3.493792563676834106e-02 1.683679372072219849e-01 -1.248393878340721130e-01 -3.597400486469268799e-01 9.163657575845718384e-02 -8.083418756723403931e-02 -4.111987352371215820e-01 2.349464222788810730e-03 -1.160806417465209961e-02 1.598017066717147827e-01 -5.539226159453392029e-02 -2.069650292396545410e-01 2.836740911006927490e-01 1.204221844673156738e-01 2.184848859906196594e-02 -3.362442925572395325e-02 -3.258824050426483154e-01 -1.158070191740989685e-02 -3.362669944763183594e-01 2.714876532554626465e-01 -1.035815626382827759e-01 -6.642117351293563843e-02
-2.883243262767791748e-01 -1.359577775001525879e-01 3.200523853302001953e-01 -1.237379238009452820e-01 -2.026906050741672516e-02 -9.934888035058975220e-02 2.381234616041183472e-01 -8.100879192352294922e-02 2.672789394855499268e-01 2.616853117942810059e-01 1.724618859589099884e-02 -1.366533935070037842e-01 2.293994873762130737e-01 -1.517697572708129883e-01 3.379912674427032471e-01 -7.135435938835144043e-02 -8.051596581935882568e-02 3.098026849329471588e-02 2.802991867065429688e-01 1.554525941610336304e-01 2.375508472323417664e-02 8.349913358688354492e-02 2.514256164431571960e-02 -5.188027769327163696e-02 -1.988769471645355225e-01 9.390371292829513550e-02 -2.497000247240066528e-01 -1.250337995588779449e-02 -2.963161095976829529e-02 1.270222216844558716e-01 -2.125019580125808716e-01 2.431771755218505859e-01
-1.760540753602981567e-01 -1.981033086776733398e-01 2.140476182103157043e-02 -1.226263567805290222e-01 -7.463759183883666992e-02 2.323384629562497139e-03 4.254708290100097656e-01 -2.722510993480682373e-01 -8.081605285406112671e-02 -1.946699321269989014e-01 -1.844607293605804443e-01 -1.796450316905975342e-01 -1.673557609319686890e-01 -1.121321916580200195e-01 4.635309278964996338e-01 3.104388713836669922e-02 -1.773670762777328491e-01 2.028559446334838867e-01 -1.884378939867019653e-01 -1.125554665923118591e-01 -5.951054021716117859e-02 -1.373715465888381004e-03 1.001935675740242004e-01 -7.609471678733825684e-02 -2.070416361093521118e-01 1.900320351123809814e-01 -1.320353299379348755e-01 1.191866844892501831e-01 8.591729402542114258e-02 -7.844156771898269653e-02 1.382057815790176392e-01 -5.475283414125442505e-02
-4.533955454826354980e-02 -4.220661520957946777e-01 3.181495964527130127e-01 -1.661736220121383667e-01 1.550749838352203369e-01 -8.477162569761276245e-02 7.905669510364532471e-02 -5.862447619438171387e-02 3.370070159435272217e-01 -1.482950598001480103e-01 -9.994832426309585571e-02 -7.589954137802124023e-02 1.642064750194549561e-01 -2.796406149864196777e-01 2.046010196208953857e-01 -3.044361062347888947e-02 -9.584619104862213135e-02 -1.100323125720024109e-01 1.751633435487747192e-01 1.778671741485595703e-01 -3.157746791839599609e-02 -9.607484191656112671e-02 3.887776732444763184e-01 -1.245011924766004086e-03 9.453067183494567871e-02 9.723071008920669556e-02 -1.796507090330123901e-01 -7.489237189292907715e-02 1.560868024826049805e-01 1.107742264866828918e-01 -1.052365228533744812e-01 4.257229343056678772e-02
-3.604486882686614990e-01 -3.114261627197265625e-01 -8.986611664295196533e-02 4.230806976556777954e-02 5.187198519706726074e-03 -1.353170573711395264e-01 1.214729249477386475e-01 -2.703829109668731689e-01 -9.409227059222757816e-04 5.949191004037857056e-02 2.277461588382720947e-01 6.200242042541503906e-02 1.429107040166854858e-01 -6.841148436069488525e-02 2.704765796661376953e-01 1.362507641315460205e-01 -2.956297695636749268e-01 7.969645410776138306e-02 5.013311281800270081e-03 3.933807834982872009e-02 -2.037775218486785889e-01 9.065993130207061768e-02 1.760906130075454712e-01 5.929176509380340576e-02 -4.765117913484573364e-02 4.602657258510589600e-01 -1.840912252664566040e-01 1.018155664205551147e-01 7.345059514045715332e-02 -1.366464942693710327e-01 1.372393667697906494e-01 9.169986471533775330e-03
-4.451012015342712402e-01 -2.678331136703491211e-01 -2.287339977920055389e-02 -1.292183250188827515e-01 -5.429571866989135742e-02 3.935925662517547607e-03 2.033524513244628906e-01 -8.481221273541450500e-03 5.683471914380788803e-03 -1.614920794963836670e-01 -8.856912702322006226e-02 2.194876037538051605e-02 1.666320711374282837e-01 -5.985092371702194214e-02 2.478154897689819336e-01 -2.711713546887040138e-03 -1.353860273957252502e-02 1.030134260654449463e-01 -2.240762561559677124e-01 6.104395166039466858e-02 -7.451236248016357422e-02 7.057004421949386597e-02 3.096452951431274414e-01 -3.129079937934875488e-01 -2.757132947444915771e-01 2.880181372165679932e-01 -2.613484859466552734e-01 -8.777870237827301025e-02 1.602507978677749634e-01 -7.999277114868164062e-02 -5.842904374003410339e-02 -4.250375926494598389e-02
-2.215915024280548096e-01 4.506523907184600830e-02 -8.148045092821121216e-02 -1.015326902270317078e-01 -2.484997361898422241e-02 -1.582306027412414551e-01 9.370201826095581055e-02 -3.130363523960113525e-01 -5.474141985177993774e-02 1.290625482797622681e-01 8.336602151393890381e-02 2.677846550941467285e-01 -6.225409731268882751e-02 -2.722459435462951660e-01 2.256789952516555786e-01 5.202807951718568802e-03 -2.776262164115905762e-01 -4.334711004048585892e-03 -2.423414215445518494e-02 8.311224728822708130e-02 -1.169231161475181580e-01 -2.782045304775238037e-01 2.284514307975769043e-01 3.559914827346801758e-01 1.209242045879364014e-01 -7.226943224668502808e-02 -6.244892254471778870e-02 1.735918782651424408e-02 -2.672372162342071533e-01 3.218739330768585205e-01 -1.332010924816131592e-01 -2.901213616132736206e-02
-1.526799499988555908e-01 -2.284310311079025269e-01 9.170172363519668579e-02 -1.716362684965133667e-01 -1.554529964923858643e-01 -9.155809879302978516e-02 5.200905725359916687e-02 -4.441481828689575195e-02 2.807459235191345215e-01 -1.153958123177289963e-02 1.919061839580535889e-01 -1.599662154912948608e-01 5.423407629132270813e-02 2.816930972039699554e-02 3.186562657356262207e-01 1.126698255538940430e-01 -2.186869978904724121e-01 2.656048238277435303e-01 -1.533586382865905762e-01 9.307998418807983398e-02 -1.026277989149093628e-01 -6.781599670648574829e-02 6.230011582374572754e-02 -1.185445785522460938e-01 -3.614434227347373962e-02 4.558944702148437500e-01 -1.147074550390243530e-01 2.111012339591979980e-01 -2.516671717166900635e-01 -2.421429380774497986e-02 -1.195302233099937439e-01 -2.477454841136932373e-01
-2.881057262420654297e-01 -1.054192334413528442e-01 -1.003376245498657227e-01 -1.668492853641510010e-01 9.573283046483993530e-02 4.581702128052711487e-02 -2.324012480676174164e-02 8.874056488275527954e-02 1.681748777627944946e-01 -4.192186985164880753e-03 -2.178333699703216553e-01 1.474469155073165894e-01 -1.272653937339782715e-01 4.521809518337249756e-02 3.344525992870330811e-01 2.071286737918853760e-01 -1.831104308366775513e-01 -2.849045991897583008e-01 -5.937854945659637451e-02 -6.990286707878112793e-02 -8.642528206110000610e-02 -2.060795575380325317e-01 2.428665906190872192e-01 -5.991466343402862549e-02 -2.729985713958740234e-01 2.753283679485321045e-01 -1.662721037864685059e-01 5.077265202999114990e-02 3.035972714424133301e-01 1.119455173611640930e-01 -1.788336187601089478e-01 -1.579094380140304565e-01
-3.114050626754760742e-01 -1.611374020576477051e-01 1.548423320055007935e-01 -1.282734274864196777e-01 1.498981416225433350e-01 6.003940477967262268e-02 4.123989641666412354e-01 8.575671911239624023e-02 -5.198019742965698242e-02 -1.229776768013834953e-03 2.185588516294956207e-02 5.728707090020179749e-02 -2.621957659721374512e-01 -1.638465523719787598e-01 1.911118179559707642e-01 6.838475912809371948e-02 -7.599033415317535400e-03 4.301957041025161743e-02 -2.298599332571029663e-01 2.056385017931461334e-02 4.262799024581909180e-02 -1.677387207746505737e-01 1.204084157943725586e-01 1.519126743078231812e-01 -2.651414871215820312e-01 -1.643741428852081299e-01 -2.286464422941207886e-01 1.384045183658599854e-01 -2.920117378234863281e-01 -1.778439618647098541e-02 -2.950463294982910156e-01 1.605783998966217041e-01
-1.226167231798171997e-01 1.353831887245178223e-01 2.221794277429580688e-01 -1.543118804693222046e-01 8.548653684556484222e-03 -8.989642560482025146e-02 1.171430349349975586e-01 2.431266568601131439e-02 3.175716102123260498e-01 3.089247941970825195e-01 -2.206113338470458984e-01 3.646717593073844910e-02 -2.119865119457244873e-01 -2.531316578388214111e-01 4.103147685527801514e-01 4.052003379911184311e-03 -2.621121704578399658e-01 -1.596787124872207642e-01 2.582426071166992188e-01 3.857821971178054810e-02 1.239992380142211914e-01 -1.687319129705429077e-01 -7.011893205344676971e-03 1.424049027264118195e-03 1.187358051538467407e-01 1.587796024978160858e-02 -1.907394081354141235e-01 1.809569001197814941e-01 7.848267443478107452e-03 2.315268963575363159e-01 -1.766385510563850403e-02 -5.989991873502731323e-02
-2.038346678018569946e-01 -9.422567486763000488e-02 -4.576047882437705994e-02 8.448774367570877075e-02 1.805318444967269897e-01 2.901899516582489014e-01 5.843938142061233521e-02 2.278128825128078461e-02 1.079206820577383041e-02 2.531511895358562469e-02 -3.017164766788482666e-01 -5.109175667166709900e-02 2.894343622028827667e-02 -3.299757093191146851e-02 2.089307457208633423e-01 5.498444661498069763e-02 1.278818100690841675e-01 9.547946602106094360e-02 1.207152903079986572e-01 5.420118942856788635e-02 -4.713033139705657959e-01 -1.055078208446502686e-01 2.706688642501831055e-01 -2.797073721885681152e-01 4.496792331337928772e-02 -1.617849047761410475e-04 -1.835410296916961670e-01 1.093141958117485046e-01 -4.336043000221252441e-01 -7.144274562597274780e-02 8.531160652637481689e-03 -8.953861892223358154e-02
-4.188236892223358154e-01 -1.219881996512413025e-01 -1.028251051902770996e-01 -1.194577068090438843e-01 -1.702597886323928833e-01 -1.727365702390670776e-01 -4.738396406173706055e-02 -2.721531502902507782e-02 2.319819778203964233e-01 1.443702727556228638e-01 -1.733781695365905762e-01 -7.061678916215896606e-02 -3.445099890232086182e-01 -8.210675418376922607e-02 4.008620232343673706e-02 2.150529325008392334e-01 -3.100792765617370605e-01 -1.440976113080978394e-01 -7.398723065853118896e-02 -8.186025917530059814e-02 -2.763642072677612305e-01 5.274514853954315186e-02 -1.339853256940841675e-01 -3.461612462997436523e-01 -8.029384166002273560e-02 8.800406008958816528e-02 2.405851893126964569e-02 -3.260411322116851807e-02 -1.156456768512725830e-01 2.394385039806365967e-01 7.987021654844284058e-02 -3.341755643486976624e-02
-3.365334868431091309e-01 -1.664064377546310425e-01 -1.936386823654174805e-01 -2.162859439849853516e-01 2.347592264413833618e-02 9.148336201906204224e-02 -6.883748620748519897e-02 -1.712241023778915405e-01 -5.989725515246391296e-02 -1.306212246417999268e-01 2.939229365438222885e-03 3.249524533748626709e-01 6.567821651697158813e-02 -6.768506020307540894e-02 4.384576082229614258e-01 2.508953809738159180e-01 -5.968130007386207581e-02 -1.502009481191635132e-01 -6.092826277017593384e-02 -2.851321399211883545e-01 -7.690609246492385864e-02 6.820875406265258789e-02 2.229892760515213013e-01 -1.375475078821182251e-01 -2.334905415773391724e-01 3.452735394239425659e-02 -1.803531497716903687e-01 1.237253919243812561e-01 -3.539997339248657227e-02 -7.996425777673721313e-02 -1.997808516025543213e-01 -3.337786998599767685e-03
4.122905805706977844e-02 -2.109284400939941406e-01 -3.171931020915508270e-03 -7.975159585475921631e-02 -1.233777776360511780e-02 -1.300705522298812866e-01 2.631728053092956543e-01 -5.032154917716979980e-02 -3.632256686687469482e-01 2.696042656898498535e-01 -1.819658093154430389e-02 -4.146367777138948441e-03 -7.944780588150024414e-02 -2.128110229969024658e-01 4.175516963005065918e-01 -1.856222301721572876e-01 -4.807524979114532471e-01 5.585661903023719788e-02 2.341580018401145935e-02 -3.557815030217170715e-02 -1.185650154948234558e-01 -7.087652385234832764e-02 6.653629988431930542e-02 -1.137613281607627869e-01 -7.111333310604095459e-03 1.239778175950050354e-01 -9.175625443458557129e-02 -9.192579984664916992e-02 -2.115522027015686035e-01 -1.487085521221160889e-01 -1.456495523452758789e-01 1.797690801322460175e-02
-1.479931771755218506e-01 1.367654502391815186e-01 6.524282693862915039e-02 -9.280838072299957275e-02 3.365101218223571777e-01 -1.258975416421890259e-01 3.604310099035501480e-03 -5.273838341236114502e-02 1.959838159382343292e-02 1.546452045440673828e-01 8.647495508193969727e-02 1.426667571067810059e-01 -7.568484544754028320e-02 -2.671015560626983643e-01 2.977572381496429443e-01 -2.292346358299255371e-01 -1.416954994201660156e-01 -2.012911140918731689e-01 -5.775650590658187866e-02 2.584427297115325928e-01 4.077154025435447693e-02 -1.771682500839233398e-01 1.363636106252670288e-01 -3.674238920211791992e-02 -2.145580947399139404e-01 5.126786604523658752e-02 -2.937358021736145020e-01 -9.473518282175064087e-02 -1.523833572864532471e-01 2.674488723278045654e-01 -3.406631946563720703e-01 7.608873397111892700e-02
-9.150686860084533691e-02 -3.826280832290649414e-01 -2.629818320274353027e-01 -5.299185588955879211e-02 -1.031393557786941528e-01 -1.638331711292266846e-01 2.597522735595703125e-01 -1.442522108554840088e-01 3.103785961866378784e-02 -4.998382553458213806e-02 2.403376996517181396e-02 2.444759756326675415e-02 -6.287472695112228394e-02 -2.028349190950393677e-01 4.284941554069519043e-01 1.273943781852722168e-01 3.115803375840187073e-02 -3.554623574018478394e-02 -2.573009431362152100e-01 5.271941423416137695e-02 -2.501406967639923096e-01 -4.300688952207565308e-02 2.463167998939752579e-03 -3.231736719608306885e-01 2.207091301679611206e-01 2.364257574081420898e-01 -1.460588723421096802e-01 1.005284208804368973e-02 -7.886201143264770508e-02 3.403740003705024719e-02 1.538139730691909790e-01 -2.759909257292747498e-02
-1.735597699880599976e-01 -2.330991625785827637e-01 2.503718435764312744e-01 -1.158288270235061646e-01 -9.059768915176391602e-02 -7.831089943647384644e-02 -4.953409358859062195e-02 1.032237559556961060e-01 -2.071685343980789185e-01 2.556549943983554840e-02 -2.129938900470733643e-01 4.325064644217491150e-02 -2.299568057060241699e-01 -1.744366735219955444e-01 4.048047065734863281e-01 1.859359145164489746e-01 -2.059951722621917725e-01 9.590101428329944611e-03 1.176571007817983627e-02 -3.268933296203613281e-01 -7.916022092103958130e-02 -1.432818621397018433e-01 3.025394678115844727e-01 7.288983324542641640e-04 5.172576382756233215e-02 7.326816022396087646e-02 2.883495762944221497e-02 2.932510571554303169e-03 -2.100151032209396362e-01 -2.369152940809726715e-02 -1.762672215700149536e-01 -2.948922812938690186e-01
-2.711936831474304199e-01 4.980373755097389221e-02 9.622968733310699463e-02 -2.609680294990539551e-01 -5.520278960466384888e-02 1.415120214223861694e-01 -2.961490862071514130e-02 -2.570808827877044678e-01 4.128924384713172913e-02 2.128281444311141968e-01 -2.758021950721740723e-01 -8.384356647729873657e-02 -1.921324580907821655e-01 -9.280964732170104980e-02 1.320334523916244507e-01 -2.873438969254493713e-02 3.807826712727546692e-02 -1.391062885522842407e-01 -1.409267336130142212e-01 -3.451933339238166809e-02 -2.936505675315856934e-01 -3.355870544910430908e-01 2.522335648536682129e-01 -2.476946413516998291e-01 -3.310175538063049316e-01 1.022391244769096375e-01 -2.715584635734558105e-02 1.221253722906112671e-01 2.819605544209480286e-02 -1.512102410197257996e-02 -1.598937213420867920e-01 -1.863884180784225464e-01
-3.540821373462677002e-01 -9.867665171623229980e-02 3.073587454855442047e-02 1.026039710268378258e-03 -6.298802047967910767e-02 1.965191811323165894e-01 -6.933781318366527557e-03 -1.099404413253068924e-02 -1.046931073069572449e-01 1.899887770414352417e-01 -3.300523757934570312e-02 -4.004056006669998169e-02 -1.869570761919021606e-01 -1.400194317102432251e-01 1.688013225793838501e-01 3.451436460018157959e-01 -3.851241767406463623e-01 -5.142316967248916626e-02 -8.327238261699676514e-02 -1.290977448225021362e-01 -1.706425249576568604e-01 2.027412950992584229e-01 2.094630151987075806e-01 1.626030653715133667e-01 -3.407951593399047852e-01 5.921045318245887756e-02 5.490619689226150513e-02 1.350497454404830933e-01 -3.271108493208885193e-02 3.294050693511962891e-01 -5.920180678367614746e-02 1.324844732880592346e-02
-1.198441721498966217e-02 -8.813132345676422119e-02 -1.560265719890594482e-01 4.751909989863634109e-03 4.715591669082641602e-02 -1.217474862933158875e-01 1.252782940864562988e-01 -1.153796836733818054e-01 -1.366916745901107788e-01 2.068992406129837036e-01 -4.492856189608573914e-02 3.006435036659240723e-01 1.089813373982906342e-02 -2.042892575263977051e-01 4.090876579284667969e-01 8.526032418012619019e-02 -1.269054710865020752e-01 2.008640617132186890e-01 -3.024596869945526123e-01 -1.073331534862518311e-01 -4.533500969409942627e-01 1.453935354948043823e-01 1.376912295818328857e-01 -1.879893988370895386e-01 1.574395783245563507e-02 1.877285093069076538e-01 -6.975828111171722412e-02 6.395477056503295898e-02 -2.172666639089584351e-01 -9.777297079563140869e-02 -3.445093333721160889e-02 -9.209550172090530396e-02
-1.689269542694091797e-01 -1.868492066860198975e-01 1.565848737955093384e-01 6.713607162237167358e-02 -2.038104236125946045e-01 -1.117839291691780090e-01 9.435676783323287964e-02 -1.462589055299758911e-01 1.386518627405166626e-01 -5.233562365174293518e-02 -7.029955834150314331e-02 2.421654015779495239e-01 2.402949631214141846e-01 -2.961190044879913330e-01 2.130483388900756836e-01 2.433491311967372894e-02 2.693204283714294434e-01 -1.745432615280151367e-03 5.993097275495529175e-02 8.534514904022216797e-02 -8.060821890830993652e-02 -1.386437118053436279e-01 3.593092262744903564e-01 -9.504030644893646240e-02 -2.198111861944198608e-01 2.913075089454650879e-01 -2.376630753278732300e-01 1.531223207712173462e-02 -2.587381899356842041e-01 -1.031274814158678055e-02 -1.928077042102813721e-01 6.962094455957412720e-02
-1.416788399219512939e-01 -9.579504281282424927e-02 9.687006473541259766e-02 2.740735709667205811e-01 1.314079016447067261e-01 -3.167399391531944275e-02 1.686970889568328857e-01 1.338772010058164597e-02 -9.902895241975784302e-02 2.129334956407546997e-01 -6.648819427937269211e-03 6.320618093013763428e-02 -5.610560625791549683e-02 -3.461935520172119141e-01 2.886216342449188232e-01 -1.296125203371047974e-01 -3.182326257228851318e-01 6.485054735094308853e-03 1.404809206724166870e-01 2.420418560504913330e-01 -2.934528701007366180e-02 -1.270486563444137573e-01 6.004941463470458984e-02 1.654269993305206299e-01 2.432473897933959961e-01 5.409498512744903564e-02 -3.854273557662963867e-01 2.011071518063545227e-02 -2.318499535322189331e-01 2.129709124565124512e-01 -1.365768462419509888e-01 2.507450990378856659e-02
-3.370454013347625732e-01 -1.459641903638839722e-01 7.264686375856399536e-02 6.546635180711746216e-02 1.440159827470779419e-01 -6.501045823097229004e-02 2.956874668598175049e-01 -1.480925530195236206e-01 -2.193545699119567871e-01 -5.961318966001272202e-03 -1.951472461223602295e-02 -2.532582879066467285e-01 8.979105204343795776e-02 -3.825483024120330811e-01 2.272537648677825928e-01 -1.319938451051712036e-01 -1.889256983995437622e-01 -1.745178401470184326e-01 2.101109623908996582e-01 6.809467822313308716e-02 -9.365487843751907349e-02 -1.238449569791555405e-02 1.233107075095176697e-01 1.393193304538726807e-01 -2.394769936800003052e-01 4.805472865700721741e-02 -4.555304348468780518e-02 -1.639867760241031647e-02 -1.808528006076812744e-01 2.788846790790557861e-01 4.722445830702781677e-02 2.277436405420303345e-01
-2.433349937200546265e-01 1.048249453306198120e-01 -1.673759073019027710e-01 -3.887662589550018311e-01 8.466987870633602142e-03 -2.215361595153808594e-01 2.663036882877349854e-01 2.459408342838287354e-01 -5.567367374897003174e-02 -2.781302109360694885e-02 -1.569927632808685303e-01 1.466742157936096191e-01 1.531869769096374512e-01 -2.947560548782348633e-01 2.926006019115447998e-01 4.899962246417999268e-02 -5.726468935608863831e-02 -9.349462389945983887e-02 2.597469091415405273e-01 5.547073483467102051e-02 -1.742114871740341187e-01 -1.120928749442100525e-01 1.499899923801422119e-01 -2.022153586149215698e-01 -8.741128444671630859e-02 2.134635299444198608e-01 4.082809388637542725e-02 2.318358793854713440e-02 -1.837354302406311035e-01 -6.578960269689559937e-02 -1.135804429650306702e-01 -1.625638157129287720e-01
-2.446851730346679688e-01 -8.885293453931808472e-02 -1.284186244010925293e-01 -6.170500442385673523e-02 -8.654708415269851685e-02 -1.537586841732263565e-02 2.776169180870056152e-01 -8.621264994144439697e-02 6.944177299737930298e-02 2.896312624216079712e-02 -2.999010682106018066e-01 5.024540703743696213e-03 6.487657781690359116e-03 -1.511245667934417725e-01 1.872823387384414673e-01 8.659434318542480469e-02 4.975362122058868408e-02 -1.663560867309570312e-01 -9.901446104049682617e-02 -1.343501061201095581e-01 -3.785143792629241943e-01 3.309549018740653992e-02 4.270437359809875488e-01 1.236161440610885620e-01 1.787571310997009277e-01 -1.776172667741775513e-01 -2.034929841756820679e-01 2.703258991241455078e-01 5.553796887397766113e-02 -5.727035924792289734e-02 2.459029704332351685e-01 -1.174072548747062683e-01
-4.633162617683410645e-01 1.916248798370361328e-01 -4.141303151845932007e-02 -2.208297401666641235e-01 -1.152921319007873535e-01 1.694253236055374146e-01 1.339351534843444824e-01 -9.690771251916885376e-02 1.225132346153259277e-01 -1.657217592000961304e-01 -5.918424203991889954e-02 2.641440629959106445e-01 -5.523014813661575317e-02 2.677166230569127947e-05 2.627212703227996826e-01 -6.469746120274066925e-03 -2.542970180511474609e-01 -1.364313811063766479e-01 7.327369600534439087e-02 -2.864421904087066650e-01 -2.845804095268249512e-01 -9.812428802251815796e-02 2.090066671371459961e-01 -6.219333410263061523e-02 -2.498704791069030762e-01 2.035094946622848511e-01 -8.960647881031036377e-02 8.841377496719360352e-02 1.032764688134193420e-01 -2.513748407363891602e-02 -2.503734827041625977e-02 2.145033702254295349e-02
-3.174079656600952148e-01 -2.661616206169128418e-01 1.495626866817474365e-01 -1.411860287189483643e-01 3.975751623511314392e-02 -1.117084845900535583e-01 1.179073005914688110e-01 5.398210138082504272e-02 -1.069230064749717712e-01 3.240138888359069824e-01 -2.064845263957977295e-01 2.750624157488346100e-02 1.895520836114883423e-01 2.030693739652633667e-02 3.017564713954925537e-01 3.098017573356628418e-01 2.777018211781978607e-02 5.361846089363098145e-02 -1.124601736664772034e-01 8.578187227249145508e-02 8.728653937578201294e-02 9.194018691778182983e-02 1.660481989383697510e-01 5.014361813664436340e-03 6.315043661743402481e-03 1.844398081302642822e-01 -4.831847250461578369e-01 1.363579630851745605e-01 -7.908546924591064453e-02 3.759714961051940918e-02 -7.937841117382049561e-02 -6.809335201978683472e-02
-2.899870872497558594e-01 1.038028746843338013e-01 1.776437014341354370e-01 -2.118524909019470215e-02 3.487673401832580566e-01 4.931160248816013336e-03 1.631131619215011597e-01 -1.966522336006164551e-01 1.074553728103637695e-01 3.433020412921905518e-01 -9.956227988004684448e-02 1.733520328998565674e-01 2.053397148847579956e-02 -1.622739285230636597e-01 9.885873645544052124e-02 -5.989417433738708496e-02 -3.351322412490844727e-01 -7.881259918212890625e-02 -1.036377996206283569e-01 1.009285077452659607e-01 1.390093863010406494e-01 -5.758836492896080017e-02 2.667287290096282959e-01 -1.388096362352371216e-01 2.060807347297668457e-01 1.151031628251075745e-01 -7.642055302858352661e-02 1.635348051786422729e-02 -1.714197359979152679e-02 2.809897065162658691e-01 -2.497247308492660522e-01 -1.440910547971725464e-01
-3.311660289764404297e-01 1.252446770668029785e-01 3.836654871702194214e-02 -6.775560230016708374e-02 7.017193734645843506e-02 -6.187085807323455811e-02 -1.275063902139663696e-01 -4.578529298305511475e-02 -5.151082947850227356e-02 9.837892651557922363e-02 1.655396260321140289e-02 9.471292048692703247e-02 2.747195661067962646e-01 -2.290097177028656006e-01 2.355949431657791138e-01 -1.445148736238479614e-01 -2.286321073770523071e-01 -1.565731465816497803e-01 -2.252103202044963837e-02 6.572765856981277466e-02 1.085840445011854172e-02 -2.248420938849449158e-02 1.928085088729858398e-01 -3.159212693572044373e-02 -2.927364036440849304e-02 5.885527003556489944e-03 -3.734855055809020996e-01 2.345824986696243286e-02 -3.903093934059143066e-01 3.831233978271484375e-01 -2.262604087591171265e-01 6.267207115888595581e-02
-3.525927960872650146e-01 7.337409257888793945e-02 1.190940886735916138e-01 -1.127642095088958740e-01 1.828272938728332520e-01 -1.086162701249122620e-01 2.818322181701660156e-01 2.268593385815620422e-02 3.207708895206451416e-01 4.814018309116363525e-02 -2.130614519119262695e-01 2.100321203470230103e-01 -6.820323411375284195e-03 3.337578475475311279e-02 2.606163918972015381e-01 7.691301405429840088e-02 -4.065123572945594788e-02 -5.994912609457969666e-02 -6.209894642233848572e-02 -1.202030703425407410e-01 -2.079232968389987946e-02 -3.395141959190368652e-01 -9.514175355434417725e-02 -3.279550746083259583e-02 8.110620826482772827e-02 5.564891919493675232e-02 -1.711635142564773560e-01 1.463491916656494141e-01 -3.510637581348419189e-01 1.711198538541793823e-01 -2.874070405960083008e-01 -6.007507815957069397e-02
-6.815830618143081665e-02 -4.045191779732704163e-02 -1.157417520880699158e-01 1.254285722970962524e-01 -6.214252859354019165e-02 -4.088004305958747864e-02 9.713590145111083984e-02 -2.136668115854263306e-01 1.918242196552455425e-03 -1.162691116333007812e-01 1.635679043829441071e-03 1.413617134094238281e-01 -5.478237569332122803e-02 -1.102115809917449951e-01 6.562365889549255371e-01 1.468043774366378784e-01 -1.207082122564315796e-01 -2.312880307435989380e-01 -4.028918221592903137e-02 2.027064263820648193e-01 -1.864416152238845825e-01 -9.531334042549133301e-02 1.390162017196416855e-02 -3.278346359729766846e-01 2.547841146588325500e-02 -1.323561649769544601e-02 -1.160950511693954468e-01 2.174454629421234131e-01 3.554475493729114532e-03 1.094605922698974609e-01 2.553718984127044678e-01 4.503810405731201172e-02
-2.348570227622985840e-01 -3.248578011989593506e-01 -1.102107316255569458e-01 -1.377152651548385620e-01 -9.373052418231964111e-02 1.071135327219963074e-01 3.190076649188995361e-01 -1.716327667236328125e-01 3.001777082681655884e-02 2.998163998126983643e-01 1.174190640449523926e-02 -1.189086884260177612e-01 -4.437157884240150452e-02 -1.684586852788925171e-01 1.752538233995437622e-01 4.688854888081550598e-02 -1.438732631504535675e-02 -1.126865763217210770e-02 -4.420403540134429932e-01 -2.052062898874282837e-01 -7.994121313095092773e-02 9.164704941213130951e-03 8.924335241317749023e-02 -2.353524118661880493e-01 -1.582303494215011597e-01 -1.617403775453567505e-01 9.541966766119003296e-02 -9.124655276536941528e-02 -6.527770310640335083e-02 -2.661743164062500000e-01 -1.777266860008239746e-01 7.341790944337844849e-02
-1.453747451305389404e-01 -3.014462292194366455e-01 8.674775063991546631e-02 6.598519533872604370e-02 7.195278257131576538e-02 -2.058444321155548096e-01 4.561990126967430115e-02 -4.267735779285430908e-01 1.922459006309509277e-01 7.558479160070419312e-02 -2.010649740695953369e-01 -1.236261203885078430e-01 1.131686568260192871e-01 -1.724901795387268066e-01 3.043812215328216553e-01 2.853301726281642914e-02 -1.596828103065490723e-01 1.132068336009979248e-01 2.277536392211914062e-01 7.137161493301391602e-02 -2.024583816528320312e-01 1.174236834049224854e-01 1.260968893766403198e-01 -3.588060848414897919e-03 3.545885207131505013e-03 2.397019714117050171e-01 -3.627096414566040039e-01 7.113222777843475342e-02 1.861518472433090210e-01 5.132337659597396851e-02 -7.644296437501907349e-02 -8.220768719911575317e-02
-3.939637243747711182e-01 -2.743628025054931641e-01 1.709492411464452744e-03 6.194855086505413055e-04 1.408524066209793091e-01 3.880204632878303528e-03 1.211832761764526367e-01 -1.780826151371002197e-01 8.675783127546310425e-02 8.284708112478256226e-02 1.357154399156570435e-01 -1.074117124080657959e-01 8.303969353437423706e-02 -4.028872549533843994e-01 4.758886620402336121e-02 5.184467416256666183e-03 -2.450131624937057495e-01 2.106116712093353271e-01 1.563433930277824402e-02 1.076586320996284485e-01 -7.962234318256378174e-02 3.491940349340438843e-02 1.554934829473495483e-01 5.301609169691801071e-03 -3.304063677787780762e-01 8.228963240981101990e-03 -2.207603901624679565e-01 -2.295869588851928711e-01 -1.212307512760162354e-01 2.996784746646881104e-01 -1.268949061632156372e-01 9.018097817897796631e-02
-1.068529859185218811e-01 -2.093168795108795166e-01 9.778624027967453003e-02 6.787743419408798218e-02 -4.958824068307876587e-02 -6.348501145839691162e-02 2.273176908493041992e-01 -1.142914593219757080e-01 1.157820150256156921e-01 -3.769953176379203796e-02 -3.439680933952331543e-01 -3.217841731384396553e-03 -2.059649378061294556e-01 -1.659408062696456909e-01 2.116785347461700439e-01 1.437314599752426147e-01 -1.588725745677947998e-01 -1.547760516405105591e-02 1.147056072950363159e-01 1.583246290683746338e-01 -3.015980422496795654e-01 -9.835123270750045776e-02 1.623952984809875488e-01 -1.309557557106018066e-01 -2.242140173912048340e-01 3.822264075279235840e-01 8.561171591281890869e-02 -2.397142499685287476e-01 -2.211810797452926636e-01 -1.079208701848983765e-01 -4.179105162620544434e-02 2.438502162694931030e-01
-2.614704966545104980e-01 -1.839100718498229980e-01 -4.437149316072463989e-02 -1.477179378271102905e-01 1.416802704334259033e-01 -1.623912006616592407e-01 3.416277170181274414e-01 -1.082668919116258621e-02 -1.309687793254852295e-01 -5.867133662104606628e-02 -6.571659445762634277e-02 3.777763843536376953e-01 1.785959601402282715e-01 -2.031318694353103638e-01 4.318080246448516846e-01 -7.754553854465484619e-02 -2.013854384422302246e-01 2.523355372250080109e-02 1.052386313676834106e-02 -1.059822738170623779e-01 -2.092077732086181641e-01 6.600731611251831055e-02 1.669162213802337646e-01 1.507086008787155151e-01 1.287003010511398315e-01 5.661042779684066772e-02 4.346701875329017639e-02 8.682925254106521606e-02 -2.606498019304126501e-04 -2.968275845050811768e-01 -7.153964042663574219e-02 6.191764399409294128e-02
-1.568662226200103760e-01 -1.542388796806335449e-01 -8.508868515491485596e-02 7.172507792711257935e-02 1.129624098539352417e-01 -2.331253737211227417e-01 5.620247125625610352e-02 -2.212965190410614014e-01 -6.604140251874923706e-02 7.811053842306137085e-02 -1.806978732347488403e-01 -2.626164853572845459e-01 4.199198260903358459e-02 -7.267263531684875488e-02 2.154855430126190186e-01 3.114700019359588623e-01 -4.139019548892974854e-01 -1.031672116369009018e-03 -4.681613761931657791e-03 1.370606422424316406e-01 -1.440183073282241821e-01 1.186611950397491455e-01 2.672478258609771729e-01 1.059182640165090561e-02 -2.290435731410980225e-01 -1.272757798433303833e-01 -1.981730908155441284e-01 -6.598952412605285645e-02 -2.931088507175445557e-01 2.078454941511154175e-02 -2.273414880037307739e-01 1.030084490776062012e-01
-3.691494464874267578e-01 -1.588891148567199707e-01 5.387777090072631836e-02 -2.266447097063064575e-01 3.591643273830413818e-02 -7.459152489900588989e-02 2.716208398342132568e-01 -1.912167966365814209e-01 -1.855146884918212891e-01 8.591144531965255737e-02 4.490302130579948425e-02 1.188590843230485916e-02 -5.910595878958702087e-02 -1.540921479463577271e-01 1.328762173652648926e-01 1.792578697204589844e-01 1.153697893023490906e-01 -1.616350859403610229e-01 -2.008969150483608246e-02 -2.507013380527496338e-01 3.203104808926582336e-02 -3.443584963679313660e-02 2.558489739894866943e-01 -2.060722261667251587e-01 -1.158760339021682739e-01 2.518453299999237061e-01 -3.273821771144866943e-01 -1.010491549968719482e-01 7.652392983436584473e-02 2.280833721160888672e-01 -8.493115007877349854e-02 2.717963755130767822e-01
-1.506860107183456421e-01 -2.488625794649124146e-01 -1.167690530419349670e-01 -8.351264148950576782e-02 2.347717806696891785e-02 -3.672393560409545898e-01 3.199255093932151794e-02 -3.663046658039093018e-01 -1.034748461097478867e-02 8.857817202806472778e-02 -4.795330017805099487e-02 -3.474500775337219238e-01 1.069732243195176125e-03 -1.266802400350570679e-01 1.492048650979995728e-01 2.142566889524459839e-01 -1.416537761688232422e-01 2.604052051901817322e-02 -1.075471788644790649e-01 2.596363425254821777e-01 -1.187856569886207581e-01 -3.768901526927947998e-02 2.099092155694961548e-01 5.787111446261405945e-02 -3.838497102260589600e-01 -1.856915093958377838e-02 -9.732481092214584351e-02 -6.355749815702438354e-02 -1.678370088338851929e-01 1.057196110486984253e-01 -2.135601639747619629e-01 1.132136024534702301e-02
-2.465880215167999268e-01 -4.070922732353210449e-02 4.531385004520416260e-02 -1.105193793773651123e-01 -2.416136413812637329e-01 -1.635197550058364868e-01 2.064236849546432495e-01 1.293144226074218750e-01 -1.037299036979675293e-01 -5.747105553746223450e-02 -1.544831395149230957e-01 1.922604441642761230e-01 -2.937449514865875244e-02 2.082081139087677002e-02 4.551792144775390625e-01 -2.474442590028047562e-03 -3.230673670768737793e-01 3.539020121097564697e-01 -1.658204197883605957e-02 5.670190602540969849e-02 -1.037353947758674622e-01 4.688544943928718567e-02 1.701899170875549316e-01 -8.564580976963043213e-02 -5.068141501396894455e-03 -1.027436088770627975e-02 7.849605381488800049e-02 2.470543831586837769e-01 -3.125428557395935059e-01 1.834958940744400024e-01 1.190330535173416138e-01 -1.477156393229961395e-02
-4.079122245311737061e-01 -2.181309163570404053e-01 -7.209140807390213013e-02 7.651063054800033569e-02 -1.002126000821590424e-02 -2.515498995780944824e-01 1.886666715145111084e-01 -3.066514432430267334e-01 2.883751988410949707e-01 -1.744424104690551758e-01 -1.702644526958465576e-01 -9.620112180709838867e-02 -3.166213631629943848e-01 -5.646588280797004700e-02 1.506741531193256378e-02 4.804688505828380585e-03 -1.998074948787689209e-01 1.455876324325799942e-02 8.290583267807960510e-03 -1.728058457374572754e-01 -8.945423364639282227e-02 -1.907818168401718140e-01 3.397357761859893799e-01 1.286580711603164673e-01 -1.030710060149431229e-03 6.822233647108078003e-02 -6.866706907749176025e-02 2.395507246255874634e-01 7.914484292268753052e-02 -1.342862937599420547e-02 7.916443794965744019e-02 2.323486283421516418e-02
-2.345398217439651489e-01 -2.292209267616271973e-01 1.070170700550079346e-01 -2.689401507377624512e-01 -1.803513318300247192e-01 -7.137989252805709839e-02 1.477345079183578491e-01 7.384020835161209106e-02 -3.239741027355194092e-01 1.485977321863174438e-01 -6.563014537096023560e-02 -2.008241135627031326e-03 5.896542966365814209e-02 -1.818261742591857910e-01 1.483265310525894165e-01 1.087781265377998352e-01 -1.310740318149328232e-02 5.636753141880035400e-02 -2.552395462989807129e-01 -1.475733965635299683e-01 -3.806512951850891113e-01 -3.637038767337799072e-01 2.048536539077758789e-01 -2.259599119424819946e-01 -1.459042429924011230e-01 1.591312512755393982e-02 -1.027904171496629715e-02 -7.622563093900680542e-02 -5.855713784694671631e-02 1.987320035696029663e-01 -4.884273931384086609e-02 -9.383883327245712280e-02
-6.487473100423812866e-02 -3.044299781322479248e-01 -1.802671402692794800e-01 1.727398335933685303e-01 8.976560086011886597e-03 -1.394552141427993774e-01 1.661321222782135010e-01 -2.389982715249061584e-02 3.450348079204559326e-01 6.175603717565536499e-02 8.860506862401962280e-02 1.346432268619537354e-01 6.011716648936271667e-02 -1.048532649874687195e-01 2.087164372205734253e-01 -3.633409142494201660e-01 -1.701927334070205688e-01 -1.946552284061908722e-02 -1.075918599963188171e-01 1.112561300396919250e-01 -3.602055609226226807e-01 -1.227926239371299744e-01 2.768879234790802002e-01 -1.483658999204635620e-01 -2.642687410116195679e-02 -2.426077425479888916e-02 -1.579748541116714478e-01 -2.001926600933074951e-01 -4.497116804122924805e-02 2.370756715536117554e-01 1.136633828282356262e-01 1.406356245279312134e-01
-5.471043586730957031e-01 -1.152819246053695679e-01 -1.460129022598266602e-02 -1.044516414403915405e-01 -1.012630164623260498e-01 -3.381127119064331055e-01 6.703423708677291870e-02 -1.595908552408218384e-01 1.472017168998718262e-01 -1.498908642679452896e-02 1.548163890838623047e-01 -3.817076236009597778e-02 1.682909578084945679e-01 -1.684553325176239014e-01 1.553441733121871948e-01 1.781521141529083252e-01 -4.244934301823377609e-03 9.481067210435867310e-02 -1.073131859302520752e-01 4.406027868390083313e-02 -5.498901382088661194e-02 8.872979879379272461e-02 1.187747195363044739e-01 -1.271547228097915649e-01 -4.414135590195655823e-02 2.340255677700042725e-01 4.413422569632530212e-02 4.439051747322082520e-01 -1.724937856197357178e-01 -1.045845821499824524e-02 3.741197660565376282e-02 -1.059378087520599365e-01
-3.350440263748168945e-01 -2.704330086708068848e-01 -3.575154393911361694e-02 -8.242761343717575073e-02 1.014046967029571533e-01 4.706411063671112061e-02 5.134352445602416992e-01 7.355823367834091187e-02 -5.914564058184623718e-02 1.192890778183937073e-01 -7.738251239061355591e-02 2.170063108205795288e-01 -3.158035278320312500e-01 -1.924045532941818237e-01 -8.720058947801589966e-03 -5.967578850686550140e-03 -3.907997161149978638e-02 8.116786368191242218e-03 -4.096906632184982300e-02 -9.033320844173431396e-02 -6.954611837863922119e-02 -5.814973637461662292e-02 2.112628370523452759e-01 1.434414982795715332e-01 6.229750439524650574e-02 -1.012378260493278503e-01 -4.102288186550140381e-01 -2.485107071697711945e-02 -9.490015357732772827e-02 -1.194356903433799744e-01 -1.294961422681808472e-01 9.700936079025268555e-02
-2.749483287334442139e-01 -1.227290704846382141e-01 2.202698029577732086e-02 5.957659333944320679e-02 -4.535412415862083435e-02 1.097124740481376648e-01 1.382688283920288086e-01 -2.464382946491241455e-01 -9.661249071359634399e-02 1.447047293186187744e-01 9.612287580966949463e-02 -1.418919768184423447e-03 -2.587949037551879883e-01 -1.637803614139556885e-01 1.859005242586135864e-01 -1.953825205564498901e-01 -1.655118763446807861e-01 1.162091270089149475e-01 1.604883819818496704e-01 3.391920402646064758e-02 -1.034516189247369766e-02 -2.372372597455978394e-01 2.889546751976013184e-01 1.645819395780563354e-01 -1.883748918771743774e-02 -8.583705127239227295e-02 -3.449801504611968994e-01 1.577758342027664185e-01 -1.588939577341079712e-01 7.258058059960603714e-03 -3.929830789566040039e-01 1.979292035102844238e-01
-3.888885676860809326e-01 -2.186560928821563721e-01 -4.915111884474754333e-02 -8.841463178396224976e-02 -1.077283471822738647e-01 -7.039567921310663223e-03 1.153659597039222717e-01 -1.695074439048767090e-01 -2.666319012641906738e-01 -8.044614642858505249e-02 1.531062275171279907e-02 2.516988813877105713e-01 1.165669485926628113e-01 -2.019955217838287354e-01 3.276301324367523193e-01 -7.542043924331665039e-02 2.298112958669662476e-01 -7.493932545185089111e-02 7.473406381905078888e-03 1.365487575531005859e-01 -8.263818174600601196e-02 -9.542274475097656250e-02 1.999626308679580688e-01 9.781856089830398560e-02 -2.740391790866851807e-01 -7.726288586854934692e-02 -2.782973647117614746e-01 -7.194373011589050293e-02 -1.654070317745208740e-01 1.924334019422531128e-01 -2.246515154838562012e-01 8.535311371088027954e-02
-7.017968595027923584e-02 -5.511019751429557800e-02 9.933674335479736328e-02 -2.273934483528137207e-01 5.390202999114990234e-02 -5.463348329067230225e-02 2.606705427169799805e-01 -3.711435198783874512e-02 1.632771790027618408e-01 -1.176421414129436016e-03 -1.689389646053314209e-01 -1.918009370565414429e-01 -1.637723110616207123e-02 -2.861030399799346924e-02 3.343528807163238525e-01 2.166718989610671997e-01 -2.872411608695983887e-01 -1.113291829824447632e-01 -1.522197127342224121e-01 2.248846441507339478e-01 -2.043340057134628296e-01 1.015248969197273254e-01 2.469916790723800659e-01 -1.544151306152343750e-01 -9.950637817382812500e-02 -2.076346278190612793e-01 -1.251963376998901367e-01 -2.769266068935394287e-01 -3.369222879409790039e-01 -1.493624299764633179e-01 1.204380691051483154e-01 4.657966643571853638e-02
-2.264907062053680420e-01 7.924129068851470947e-02 4.373723268508911133e-02 -1.264688223600387573e-01 1.105688363313674927e-01 4.646455869078636169e-02 2.482308447360992432e-01 -1.227452233433723450e-01 -2.559420652687549591e-02 2.503824532032012939e-01 -1.200141161680221558e-01 2.022229284048080444e-01 -2.977629937231540680e-02 2.234194055199623108e-02 2.593309581279754639e-01 -3.607172146439552307e-02 -4.465681016445159912e-01 -2.467794120311737061e-01 9.188043326139450073e-02 1.154203116893768311e-01 6.730227917432785034e-02 8.662693202495574951e-02 2.115592807531356812e-01 -2.077875882387161255e-01 1.565647423267364502e-01 -1.158824786543846130e-01 -1.759879738092422485e-01 1.708973944187164307e-01 -1.356853693723678589e-01 2.857097983360290527e-01 -1.564079672098159790e-01 -2.004641890525817871e-01
-1.690283566713333130e-01 7.776954025030136108e-02 2.528224885463714600e-02 -1.777362376451492310e-01 -1.693010628223419189e-01 -1.703305542469024658e-02 2.860053479671478271e-01 -9.341705590486526489e-02 -1.869461089372634888e-01 9.100534021854400635e-02 6.974620372056961060e-02 8.750109374523162842e-02 -2.539162933826446533e-01 -3.594956099987030029e-01 3.133054971694946289e-01 -2.798127532005310059e-01 -1.653690636157989502e-01 -1.509717106819152832e-01 -7.913693040609359741e-02 -5.715985596179962158e-02 -8.077120035886764526e-02 1.003425866365432739e-01 2.882188558578491211e-01 -7.124896626919507980e-03 1.258923858404159546e-01 -2.801668047904968262e-01 -1.305021196603775024e-01 -7.951094955205917358e-02 -1.249593347311019897e-01 2.375223487615585327e-01 -1.501348614692687988e-01 1.269058138132095337e-01
-2.400773614645004272e-01 -4.474659636616706848e-02 -2.339451313018798828e-01 -3.611174821853637695e-01 -9.632914513349533081e-02 1.607659645378589630e-02 4.456544518470764160e-01 1.710974127054214478e-01 1.365306526422500610e-01 -3.408030793070793152e-02 -1.021186932921409607e-01 -1.181620508432388306e-01 7.270298153162002563e-02 -3.575615286827087402e-01 2.531826794147491455e-01 -1.820546239614486694e-01 -9.875761717557907104e-02 -3.915606439113616943e-02 6.206387281417846680e-02 1.994179189205169678e-01 -8.501745760440826416e-02 -1.818955242633819580e-01 1.574588418006896973e-01 -2.284989058971405029e-01 1.288115531206130981e-01 9.248189628124237061e-02 -5.799763649702072144e-02 5.692769959568977356e-02 -2.559867687523365021e-02 -9.847348928451538086e-02 -1.034472063183784485e-01 -1.349171996116638184e-01
-4.513480365276336670e-01 -2.026419937610626221e-01 -5.904647707939147949e-02 -5.236395448446273804e-02 9.227389842271804810e-02 1.957806050777435303e-01 -7.704448699951171875e-02 -2.627615630626678467e-02 5.758791416883468628e-02 1.300603002309799194e-01 -4.138674736022949219e-01 2.721142023801803589e-02 -4.341349005699157715e-02 -1.040834188461303711e-01 8.027070015668869019e-02 -2.213614992797374725e-02 1.938488893210887909e-02 2.198619991540908813e-01 -1.598035544157028198e-01 1.648134887218475342e-01 -1.484283506870269775e-01 -2.363336384296417236e-01 1.289169341325759888e-01 -2.099656015634536743e-01 -4.694392904639244080e-03 -2.222754508256912231e-01 1.115439608693122864e-01 1.323964148759841919e-01 -2.277296334505081177e-01 2.326343059539794922e-01 -1.106251776218414307e-01 -2.144511044025421143e-01
-2.827667593955993652e-01 -3.017871677875518799e-01 1.892123185098171234e-02 3.127152845263481140e-02 5.310294404625892639e-02 -3.090400099754333496e-01 6.175721064209938049e-02 -1.795549541711807251e-01 -1.615510322153568268e-02 4.894020385108888149e-04 4.988542199134826660e-02 -2.384055703878402710e-01 3.900516778230667114e-02 2.799119055271148682e-02 2.184493988752365112e-01 1.259181797504425049e-01 -7.672394067049026489e-02 -6.019375100731849670e-02 3.954363986849784851e-03 3.373594582080841064e-01 -2.379616796970367432e-01 -8.763387054204940796e-02 1.892594993114471436e-01 2.906131148338317871e-01 -2.541931271553039551e-01 -1.745533943176269531e-01 -2.109658718109130859e-01 1.770163923501968384e-01 -2.540018558502197266e-01 1.134118884801864624e-01 -8.076535165309906006e-02 -7.099616527557373047e-02
-2.240096181631088257e-01 -2.537790238857269287e-01 -1.043479964137077332e-01 1.167020574212074280e-01 1.825731694698333740e-01 -2.601442039012908936e-01 -4.796925932168960571e-02 -2.881134450435638428e-01 -1.254776678979396820e-02 5.858285818248987198e-03 -1.002025157213211060e-01 -3.210253417491912842e-01 1.535552591085433960e-01 -7.048762589693069458e-02 1.936567127704620361e-01 1.719212234020233154e-01 -2.165215760469436646e-01 -1.852856948971748352e-02 -7.844919711351394653e-02 9.203733503818511963e-02 -5.660025775432586670e-02 5.541221797466278076e-02 2.134526073932647705e-01 -5.286922305822372437e-02 -1.939051747322082520e-01 -2.293779514729976654e-03 -1.665713489055633545e-01 -2.503168769180774689e-02 -1.897703260183334351e-01 1.639625728130340576e-01 -4.614223837852478027e-01 8.618018031120300293e-02
5.039092525839805603e-02 -2.927844226360321045e-01 -7.206864655017852783e-02 1.436674445867538452e-01 1.772325336933135986e-01 -1.858864128589630127e-01 1.975952833890914917e-01 -8.517590165138244629e-02 3.780632019042968750e-01 -4.239275306463241577e-02 7.339061051607131958e-02 2.218359559774398804e-01 -7.341843098402023315e-03 1.009804848581552505e-02 4.372998774051666260e-01 -2.018049210309982300e-01 -1.775917410850524902e-01 -9.366629272699356079e-02 -1.041771769523620605e-01 1.204710453748703003e-02 -3.034718334674835205e-01 2.642889134585857391e-02 2.381951510906219482e-01 -9.563905186951160431e-03 -1.846262663602828979e-01 -1.234444044530391693e-02 -9.185511618852615356e-02 -5.465690419077873230e-02 -1.206339374184608459e-01 2.254704833030700684e-01 1.214073374867439270e-01 1.244025304913520813e-01
-2.311724275350570679e-01 -2.257991731166839600e-01 5.562276020646095276e-02 -2.318837940692901611e-01 -5.763852223753929138e-02 -2.144733630120754242e-02 1.694430708885192871e-01 -6.261061131954193115e-02 -3.462871313095092773e-01 2.950492203235626221e-01 -2.744345068931579590e-01 4.968928918242454529e-02 -9.206826984882354736e-02 -1.035376563668251038e-01 1.744447201490402222e-01 4.346333816647529602e-02 -6.825249642133712769e-02 -1.427472084760665894e-01 -3.145638480782508850e-02 -1.703937202692031860e-01 -2.020196467638015747e-01 1.893582046031951904e-01 5.689842253923416138e-02 -2.917299866676330566e-01 7.436908781528472900e-02 8.633936196565628052e-02 -2.486926019191741943e-01 -7.853407412767410278e-02 2.261621057987213135e-01 2.155846655368804932e-01 -2.512217760086059570e-01 -6.494430452585220337e-02
-1.593690067529678345e-01 -2.199495732784271240e-01 2.433730810880661011e-01 -1.787117719650268555e-01 8.843326568603515625e-02 -1.187389642000198364e-01 -6.722050160169601440e-02 3.714992199093103409e-03 -5.964023619890213013e-02 4.997039586305618286e-02 -2.478053271770477295e-01 -7.813853025436401367e-02 -2.604388594627380371e-01 -2.082268446683883667e-01 4.427116215229034424e-01 1.331081986427307129e-01 -3.942344486713409424e-01 -5.105487629771232605e-02 -1.141320765018463135e-01 -1.168269440531730652e-01 -5.660780146718025208e-02 1.452531814575195312e-01 2.252703309059143066e-01 -1.541575230658054352e-02 -1.760025173425674438e-01 5.566978827118873596e-02 1.995054781436920166e-01 1.845556683838367462e-02 -7.192676514387130737e-02 -1.529915165156126022e-02 -1.971425116062164307e-01 -1.779246628284454346e-01
-1.314642876386642456e-01 -1.596039384603500366e-01 9.004324674606323242e-02 -7.201151549816131592e-02 2.453077025711536407e-02 -3.134727776050567627e-01 2.065040469169616699e-01 -4.154630601406097412e-01 1.286556571722030640e-01 2.216106206178665161e-01 4.170922935009002686e-02 -5.565189290791749954e-03 3.908605873584747314e-02 -1.172340810298919678e-01 3.916032910346984863e-01 -3.274010494351387024e-02 -1.466991454362869263e-01 6.369726359844207764e-02 -3.260720521211624146e-02 1.042205169796943665e-01 8.914005011320114136e-02 -1.307113170623779297e-01 1.497687697410583496e-01 1.208718568086624146e-01 -1.845311820507049561e-01 -1.272796690464019775e-01 -4.939696192741394043e-02 7.600430399179458618e-02 2.449957877397537231e-01 3.499111235141754150e-01 1.148895844817161560e-01 1.974715292453765869e-01
-4.831399321556091309e-01 -3.858263790607452393e-01 -8.559899777173995972e-02 3.406367823481559753e-02 -2.348423600196838379e-01 5.658594518899917603e-02 1.657011806964874268e-01 -8.004470169544219971e-02 -2.716520726680755615e-01 1.594190858304500580e-02 2.311363071203231812e-01 -9.648555517196655273e-02 -9.931297972798347473e-04 -1.581337861716747284e-02 9.683378785848617554e-02 -1.454358696937561035e-01 -8.617727458477020264e-02 -2.022583782672882080e-01 2.192041836678981781e-02 9.962151944637298584e-02 -4.635233804583549500e-02 -4.434175416827201843e-02 2.272161394357681274e-01 -9.243022650480270386e-02 -2.508967518806457520e-01 -2.239424176514148712e-02 -3.803580254316329956e-02 7.247397303581237793e-02 -2.567009627819061279e-01 1.488165706396102905e-01 -2.357378154993057251e-01 1.125091835856437683e-01
-1.616481095552444458e-01 -2.668366432189941406e-01 -5.967880412936210632e-02 -2.402705997228622437e-01 -2.990625239908695221e-02 2.013793401420116425e-02 4.103489518165588379e-01 -1.492843925952911377e-01 1.718475669622421265e-01 2.794419229030609131e-02 -3.781096041202545166e-01 3.139754235744476318e-01 1.503388136625289917e-01 -1.903983056545257568e-01 8.118132501840591431e-02 -1.375164985656738281e-01 -1.747580021619796753e-01 6.316990405321121216e-02 -1.498576104640960693e-01 1.085007414221763611e-01 -1.295860856771469116e-01 -1.385116130113601685e-01 1.215764582157135010e-01 2.723851203918457031e-01 2.246809192001819611e-02 1.582508534193038940e-01 -6.758406013250350952e-02 -1.743740774691104889e-02 1.865984648466110229e-01 1.372876167297363281e-01 -4.337698593735694885e-02 1.162274256348609924e-01
-1.955016106367111206e-01 -1.161641031503677368e-01 -3.127269074320793152e-02 -7.334293425083160400e-02 1.788447238504886627e-02 -1.868589222431182861e-02 2.423818409442901611e-01 -3.969287574291229248e-01 -2.407757192850112915e-01 1.768442690372467041e-01 -1.541735976934432983e-01 9.104810655117034912e-02 -2.430608868598937988e-01 -9.374331682920455933e-02 1.235882788896560669e-01 -2.739205658435821533e-01 -1.707240641117095947e-01 -2.407357245683670044e-01 -1.812307089567184448e-01 6.947441725060343742e-04 9.794005006551742554e-02 6.733762472867965698e-02 3.431649804115295410e-01 -1.329020112752914429e-01 -1.998817920684814453e-01 -1.494411081075668335e-01 1.395813375711441040e-01 -1.093533709645271301e-01 -2.271644175052642822e-01 9.765785187482833862e-02 -1.452714353799819946e-01 3.188342787325382233e-03
-2.803530395030975342e-01 1.524622440338134766e-01 3.504540771245956421e-02 3.864871338009834290e-03 9.488055482506752014e-03 8.841903507709503174e-02 3.099485635757446289e-01 1.343615800142288208e-01 -4.032309353351593018e-02 1.128936768509447575e-03 3.711630403995513916e-01 -1.071780472993850708e-01 -7.003647834062576294e-02 9.378176182508468628e-02 1.401446908712387085e-01 6.659191846847534180e-02 -3.076896667480468750e-01 -1.153269857168197632e-01 -1.001650020480155945e-01 8.068145066499710083e-02 -1.625404953956604004e-01 2.747117541730403900e-03 2.188766449689865112e-01 -3.872630000114440918e-01 -1.817285567522048950e-01 -1.680447161197662354e-02 -2.166791707277297974e-01 1.189018264412879944e-01 -2.671556472778320312e-01 2.828477881848812103e-02 -2.652192711830139160e-01 2.242402732372283936e-02
-4.583055973052978516e-01 -1.265650391578674316e-01 7.294934242963790894e-02 4.406746849417686462e-02 -4.121240973472595215e-02 -2.935026586055755615e-02 -3.788989409804344177e-02 -1.358027309179306030e-01 -4.288152232766151428e-02 8.482237905263900757e-02 -3.571080788969993591e-02 1.521606296300888062e-01 -4.978827759623527527e-02 -1.372972130775451660e-01 8.768148720264434814e-02 1.479027420282363892e-01 1.312298625707626343e-01 -5.057348683476448059e-02 -5.171503126621246338e-02 -1.388376951217651367e-01 -3.954715132713317871e-01 -4.554681107401847839e-02 2.979897260665893555e-01 -1.245215013623237610e-01 -2.062662690877914429e-01 2.206246405839920044e-01 -9.126205742359161377e-02 -2.390276268124580383e-02 2.741383612155914307e-01 3.026566803455352783e-01 -2.827594578266143799e-01 -9.246202558279037476e-02
-2.936984598636627197e-01 3.573560714721679688e-02 -1.055696755647659302e-01 -1.584542095661163330e-01 3.496797010302543640e-02 1.240566223859786987e-01 6.179933249950408936e-02 -7.285106182098388672e-02 1.732407212257385254e-01 -1.547781527042388916e-01 8.717612922191619873e-02 -1.563724875450134277e-01 -9.602437168359756470e-02 -2.541784644126892090e-01 2.746036648750305176e-01 2.551997639238834381e-02 -1.144721955060958862e-01 -8.164592832326889038e-02 -3.318645805120468140e-02 -1.629503667354583740e-01 -3.353785276412963867e-01 -6.796993315219879150e-02 1.483199000358581543e-01 -1.328714340925216675e-01 -4.126898348331451416e-01 2.509565651416778564e-01 -9.832853823900222778e-02 5.155534949153661728e-03 1.596284210681915283e-01 9.842344373464584351e-02 -2.561131119728088379e-01 -2.581470012664794922e-01
-2.016759365797042847e-01 -3.349830508232116699e-01 2.433778047561645508e-01 -2.287877649068832397e-01 3.165636956691741943e-02 -2.088191509246826172e-01 1.915908753871917725e-01 -2.483466267585754395e-01 -1.604093238711357117e-03 -2.171902358531951904e-01 -1.634089052677154541e-01 1.843605041503906250e-01 1.655659973621368408e-01 -2.862507998943328857e-01 1.546243876218795776e-01 3.843355923891067505e-02 4.159554466605186462e-02 -2.109007239341735840e-01 -2.240794599056243896e-01 -2.735916525125503540e-03 -2.267417460680007935e-01 -2.918483912944793701e-01 1.265858709812164307e-01 1.872680187225341797e-01 5.062523856759071350e-02 6.446386873722076416e-02 -1.854319423437118530e-01 2.979660592973232269e-02 9.107207506895065308e-02 5.237041786313056946e-02 6.986999511718750000e-02 -8.901713043451309204e-02
-2.877627611160278320e-01 -1.267621070146560669e-01 1.479661464691162109e-02 -1.459659337997436523e-01 2.474882081151008606e-02 -6.173301488161087036e-02 -2.425558306276798248e-02 -4.917009547352790833e-02 1.912065148353576660e-01 -4.983968660235404968e-02 -3.176193833351135254e-01 8.481805026531219482e-02 -1.154234707355499268e-01 -2.288396954536437988e-01 1.931035816669464111e-01 1.241622865200042725e-01 -3.315888345241546631e-02 6.888250261545181274e-02 -7.561820000410079956e-02 -2.874060273170471191e-01 -3.058094680309295654e-01 -1.156813502311706543e-01 3.392088115215301514e-01 -1.368046551942825317e-01 -1.216258406639099121e-01 3.222955167293548584e-01 -1.983527094125747681e-01 -1.212789937853813171e-01 2.868367135524749756e-01 4.121958091855049133e-02 -7.000535726547241211e-02 -1.010690107941627502e-01
-1.627723276615142822e-01 -1.596172749996185303e-01 1.424050331115722656e-01 -3.740577697753906250e-01 8.151756227016448975e-02 -2.043200433254241943e-01 1.950981765985488892e-01 -6.046083196997642517e-02 -2.158342003822326660e-01 2.555462419986724854e-01 -2.118339985609054565e-01 3.890743479132652283e-02 5.475662276148796082e-02 -5.270123481750488281e-02 3.716191649436950684e-01 -1.033876687288284302e-01 -2.367565482854843140e-01 1.163727045059204102e-01 -5.997392162680625916e-02 -5.564940720796585083e-02 -2.985228784382343292e-02 -2.245406657457351685e-01 2.563317716121673584e-01 -2.729347944259643555e-01 2.486062049865722656e-02 1.230677142739295959e-01 2.934951335191726685e-02 -9.872603416442871094e-02 1.831445991992950439e-01 -1.332351416349411011e-01 -1.697789877653121948e-01 -1.028984487056732178e-01
-6.831244379281997681e-02 -2.442550808191299438e-01 -1.961626857519149780e-01 -2.750669121742248535e-01 -1.462459862232208252e-01 -6.178225949406623840e-02 2.998407781124114990e-01 2.159128338098526001e-01 2.047689817845821381e-02 -5.598779395222663879e-02 -2.172764688730239868e-01 -4.239558428525924683e-02 7.292569428682327271e-02 -4.455586671829223633e-01 1.901699751615524292e-01 3.706934675574302673e-02 -1.556955873966217041e-01 -8.194595575332641602e-02 -1.276179105043411255e-01 5.505021661520004272e-02 -1.928168088197708130e-01 -7.500718533992767334e-02 2.284821420907974243e-01 -1.404486149549484253e-01 -1.651063412427902222e-01 1.238597556948661804e-01 -2.727612294256687164e-02 4.623176157474517822e-02 -1.463731378316879272e-01 1.087649241089820862e-01 1.993978619575500488e-01 -2.869827449321746826e-01
-1.344294250011444092e-01 -3.354505002498626709e-01 5.808900669217109680e-02 -2.638215124607086182e-01 -9.723672270774841309e-02 3.954963758587837219e-02 2.040151953697204590e-01 -2.630043029785156250e-01 4.416227713227272034e-02 -8.495783805847167969e-02 -1.078253891319036484e-02 1.297921687364578247e-01 -1.940631717443466187e-01 -7.870206981897354126e-02 2.591261267662048340e-01 1.792365163564682007e-01 -9.201259911060333252e-02 8.249103277921676636e-02 -2.839359045028686523e-01 -2.269436605274677277e-02 -6.622849404811859131e-02 -2.399588562548160553e-02 4.101223945617675781e-01 -3.374683670699596405e-03 -6.622210144996643066e-02 -7.626336067914962769e-03 -4.138867259025573730e-01 -7.006117701530456543e-02 -9.051726758480072021e-02 -1.210770085453987122e-01 -1.342366188764572144e-01 -1.193717122077941895e-01
-3.919976055622100830e-01 -1.504095345735549927e-01 -1.154589429497718811e-01 -6.464178860187530518e-02 3.211867213249206543e-01 3.570691943168640137e-01 1.213272437453269958e-01 -1.391888409852981567e-01 1.413163542747497559e-01 8.989915996789932251e-02 -3.075067698955535889e-01 -1.025815382599830627e-01 -1.276210099458694458e-01 -2.127849012613296509e-01 8.123237639665603638e-02 -1.131905987858772278e-01 -6.472558528184890747e-02 -1.017707884311676025e-01 -9.423186630010604858e-02 -6.366684101521968842e-03 -2.151458412408828735e-01 -5.271032452583312988e-02 7.560041546821594238e-02 -3.837569653987884521e-01 2.947737835347652435e-02 -1.124701574444770813e-01 1.669633015990257263e-02 -1.700487285852432251e-01 2.342694997787475586e-02 2.111833840608596802e-01 1.154235452413558960e-01 2.530079334974288940e-02
8.627367019653320312e-02 -1.194202378392219543e-01 -5.640834569931030273e-02 -2.059689611196517944e-01 1.285147368907928467e-01 2.761280909180641174e-02 1.637042164802551270e-01 2.752444446086883545e-01 3.911266028881072998e-01 -1.054362878203392029e-01 -1.186028718948364258e-01 1.017635986208915710e-01 -1.119382008910179138e-01 9.567201882600784302e-02 5.058134794235229492e-01 9.616122394800186157e-02 -1.481153070926666260e-01 -1.652755029499530792e-02 7.059191912412643433e-02 6.813044846057891846e-02 -2.088344693183898926e-01 -1.073623728007078171e-02 3.356651365756988525e-01 1.207168772816658020e-01 -9.273124486207962036e-02 2.613824605941772461e-01 7.710652798414230347e-02 -1.641455888748168945e-01 -1.369766592979431152e-01 6.157563626766204834e-02 -3.801715746521949768e-02 -3.067668527364730835e-02
-2.726412415504455566e-01 -1.083318442106246948e-01 1.615492254495620728e-01 -2.935409545898437500e-02 2.793317139148712158e-01 8.450187742710113525e-02 2.169924974441528320e-01 -9.585791081190109253e-02 1.797938793897628784e-01 4.079409241676330566e-01 3.576362505555152893e-02 1.121107190847396851e-01 -1.480902731418609619e-01 1.588378846645355225e-02 1.863742321729660034e-01 -1.091665625572204590e-01 -2.201725989580154419e-01 -2.241908460855484009e-01 3.020691918209195137e-03 9.748576581478118896e-02 8.717497438192367554e-02 -4.216231778264045715e-02 3.566221594810485840e-01 -3.012784756720066071e-03 2.456174790859222412e-01 -5.717546492815017700e-02 -1.981800794601440430e-01 1.597866863012313843e-01 -1.372700482606887817e-01 1.496049314737319946e-01 -5.839204881340265274e-03 -2.227694988250732422e-01
-3.973245620727539062e-01 1.445434689521789551e-01 -1.878197044134140015e-01 -1.345261484384536743e-01 1.487255841493606567e-01 2.229125052690505981e-01 5.841982737183570862e-02 -1.313545554876327515e-01 1.806553453207015991e-01 -7.292338460683822632e-02 -3.574066758155822754e-01 1.083738431334495544e-01 3.695958107709884644e-02 -1.549874246120452881e-01 3.018219172954559326e-01 1.341768503189086914e-01 -1.883232742547988892e-01 -8.718162775039672852e-02 -2.096378430724143982e-02 -1.711216121912002563e-01 -2.443465590476989746e-01 2.966167172417044640e-03 9.854648262262344360e-02 3.753096982836723328e-02 -2.569429576396942139e-01 2.537507712841033936e-01 -1.979349404573440552e-01 -9.368225187063217163e-02 1.516650617122650146e-01 -7.342947274446487427e-02 4.196488857269287109e-02 -1.064133271574974060e-01
-3.030813634395599365e-01 2.039947314187884331e-03 3.541770204901695251e-02 -1.314035207033157349e-01 1.932301223278045654e-01 -3.093026205897331238e-02 4.712111949920654297e-01 -1.633072942495346069e-01 -1.965953409671783447e-01 -3.854407696053385735e-03 3.795763710513710976e-03 -1.959678679704666138e-01 -1.861823797225952148e-01 -3.064748048782348633e-01 2.371365018188953400e-02 -7.694029062986373901e-02 -9.802599996328353882e-02 -2.886252701282501221e-01 1.138416752219200134e-01 2.340739071369171143e-01 -2.229782491922378540e-01 -1.041202992200851440e-01 1.916485466063022614e-02 -1.964848786592483521e-01 5.072594806551933289e-02 9.687574952840805054e-02 -4.514637589454650879e-02 1.149765104055404663e-01 5.139063671231269836e-02 1.872487217187881470e-01 -1.522611081600189209e-01 2.053209692239761353e-01
-3.223553001880645752e-01 1.309538347413763404e-04 3.816487500444054604e-03 -2.142924070358276367e-01 7.171034067869186401e-02 1.010423675179481506e-01 -4.595343023538589478e-02 -2.341171056032180786e-01 5.841985717415809631e-02 2.800991013646125793e-02 -2.612535357475280762e-01 -3.089019469916820526e-02 -2.201474038884043694e-03 -1.855860203504562378e-01 1.813649982213973999e-01 2.692109160125255585e-02 -7.227309793233871460e-02 -1.066239997744560242e-01 3.035162575542926788e-02 -1.276056021451950073e-01 -1.064234748482704163e-01 -4.973892569541931152e-01 3.058774769306182861e-01 1.746682077646255493e-02 -2.103611677885055542e-01 1.554433852434158325e-01 -1.472906768321990967e-01 -9.479709900915622711e-03 2.934415340423583984e-01 3.958146646618843079e-02 -2.420605421066284180e-01 -1.164266765117645264e-01
-2.157483994960784912e-01 2.095629274845123291e-02 -2.333388850092887878e-02 -3.039900399744510651e-02 8.888615667819976807e-02 -3.047601282596588135e-01 7.054213434457778931e-02 -3.957749903202056885e-01 -1.667117001488804817e-03 1.373598724603652954e-01 -7.003436982631683350e-02 -1.704335808753967285e-01 9.823027253150939941e-02 -1.826766692101955414e-02 2.181469202041625977e-01 6.729379761964082718e-03 -2.314971834421157837e-01 1.046497300267219543e-01 3.065526485443115234e-02 1.732303798198699951e-01 -2.877800762653350830e-01 -6.302274763584136963e-02 7.287648320198059082e-02 -1.112288832664489746e-01 -3.292104005813598633e-01 2.062217146158218384e-02 -2.291983962059020996e-01 -1.491240859031677246e-01 -3.622095882892608643e-01 -4.592375829815864563e-03 -2.485928237438201904e-01 4.646463692188262939e-02
-2.505914866924285889e-01 1.944143138825893402e-02 -1.241151839494705200e-01 1.884454395622014999e-03 1.803980171680450439e-01 1.826682128012180328e-02 8.096137642860412598e-02 -1.021365821361541748e-01 1.318707019090652466e-01 -1.405688524246215820e-01 1.952822953462600708e-01 -6.507257372140884399e-02 -1.098624616861343384e-01 -6.125991791486740112e-02 1.851945072412490845e-01 6.622023880481719971e-02 -2.395569533109664917e-01 7.876727730035781860e-02 -1.624405384063720703e-01 -7.629593461751937866e-02 1.141967345029115677e-02 1.432904414832592010e-02 3.464028239250183105e-01 -4.489362537860870361e-01 -5.638504028320312500e-02 2.490416020154953003e-01 -2.636358141899108887e-01 -7.253750413656234741e-02 -1.904323846101760864e-01 -2.091064155101776123e-01 -2.953837811946868896e-01 1.124634891748428345e-01
-3.183298707008361816e-01 2.056777104735374451e-02 -1.278881635516881943e-02 -1.960377693176269531e-01 1.374571323394775391e-01 -1.511420011520385742e-01 2.594328820705413818e-01 1.391235888004302979e-01 6.628811359405517578e-02 2.433369755744934082e-01 -2.384159266948699951e-01 8.116842806339263916e-02 4.909808933734893799e-02 6.104281172156333923e-02 3.811947703361511230e-01 8.041755855083465576e-02 -3.955543041229248047e-03 -1.253801435232162476e-01 -7.301256060600280762e-02 -1.966975480318069458e-01 -1.407983303070068359e-01 -2.730348706245422363e-01 -9.515033662319183350e-02 1.052606850862503052e-01 1.032633036375045776e-01 -4.767136275768280029e-02 -4.330804571509361267e-02 1.904591619968414307e-01 -3.437227308750152588e-01 1.674401760101318359e-01 -2.492553144693374634e-01 -1.124313250184059143e-01
-2.918131649494171143e-01 -3.697530329227447510e-01 -4.754857346415519714e-02 -6.349511444568634033e-02 -1.237828582525253296e-01 -1.016110256314277649e-01 8.770024031400680542e-02 -1.575589925050735474e-02 -3.119509816169738770e-01 1.087165921926498413e-01 9.583052247762680054e-02 -9.615176171064376831e-02 2.362187355756759644e-01 -6.234049424529075623e-02 3.454912304878234863e-01 1.384776085615158081e-01 1.197761576622724533e-02 -5.005897581577301025e-02 -1.856248825788497925e-01 -7.477540988475084305e-03 3.365178033709526062e-02 -1.112294849008321762e-02 3.075505495071411133e-01 -8.083030581474304199e-02 3.423041431233286858e-03 3.294877111911773682e-01 -3.047474920749664307e-01 1.624372415244579315e-02 -2.869941852986812592e-02 8.253972232341766357e-02 6.679406017065048218e-02 -2.431376278400421143e-01
-4.786474406719207764e-01 2.966546267271041870e-02 4.183280840516090393e-02 6.527625489979982376e-03 -3.258296474814414978e-02 -8.984152972698211670e-02 8.228929340839385986e-02 1.330632567405700684e-01 1.488970071077346802e-01 -8.143002539873123169e-02 1.784501373767852783e-01 3.552216803655028343e-03 -1.988051086664199829e-01 1.063507646322250366e-01 1.155708283185958862e-01 -1.302241981029510498e-01 -2.327564060688018799e-01 -8.715507388114929199e-02 -1.206928491592407227e-01 2.243226207792758942e-02 -1.772564500570297241e-01 -6.714557111263275146e-02 2.389956563711166382e-01 -3.659657537937164307e-01 1.092778220772743225e-01 1.665259301662445068e-01 -3.815656602382659912e-01 -7.109246402978897095e-02 4.351967945694923401e-02 -7.925543189048767090e-02 -2.904713153839111328e-01 7.822114229202270508e-02
-4.305135086178779602e-02 -1.721707880496978760e-01 -1.089741587638854980e-01 -3.758835792541503906e-02 -1.482414752244949341e-01 1.038264259696006775e-01 4.008315503597259521e-01 -2.237556725740432739e-01 5.231142789125442505e-02 1.427735388278961182e-02 -7.743007689714431763e-02 -4.131653346121311188e-03 1.391883045434951782e-01 6.655917316675186157e-02 4.150642752647399902e-01 1.187698245048522949e-01 -2.498195171356201172e-01 -1.531787514686584473e-01 -2.645125389099121094e-01 1.292295902967453003e-01 -3.020411133766174316e-01 -5.232293531298637390e-02 1.064093783497810364e-01 -2.927899360656738281e-01 -1.602591946721076965e-02 1.834638863801956177e-01 -4.444957152009010315e-02 4.324262216687202454e-02 4.928201436996459961e-02 -2.215344905853271484e-01 -2.467919327318668365e-02 1.978728026151657104e-01
-1.275364160537719727e-01 -1.102961227297782898e-01 -1.160636171698570251e-01 -2.813889086246490479e-01 -4.399438574910163879e-02 -2.466312050819396973e-01 3.617926239967346191e-01 -3.627050668001174927e-02 -2.601993083953857422e-02 1.276005059480667114e-01 -4.655756056308746338e-02 1.470593214035034180e-01 3.366591930389404297e-01 -3.047927618026733398e-01 2.865121364593505859e-01 -4.811127483844757080e-02 4.743124544620513916e-02 -8.063979446887969971e-03 -1.151009835302829742e-02 3.119822442531585693e-01 -2.206465899944305420e-01 -5.579862277954816818e-03 2.046799212694168091e-01 -6.850469857454299927e-02 6.952490191906690598e-03 3.322999179363250732e-02 -1.884271353483200073e-01 5.460869148373603821e-02 -2.774371802806854248e-01 -1.344632208347320557e-01 -1.706736162304878235e-02 -1.499551087617874146e-01
-1.978819519281387329e-01 -3.531780466437339783e-02 1.759422272443771362e-01 3.992168605327606201e-02 -1.805430054664611816e-01 -1.356865614652633667e-01 -2.251523546874523163e-02 -6.643097102642059326e-02 1.448715031147003174e-01 8.226682990789413452e-02 -1.741002351045608521e-01 3.865369828417897224e-03 -1.400658935308456421e-01 6.700780242681503296e-02 1.489253640174865723e-01 1.717068850994110107e-01 -5.078952908515930176e-01 -2.029427587985992432e-01 -1.630126386880874634e-01 -1.669421494007110596e-01 -1.567853540182113647e-01 -8.965866267681121826e-02 1.396821290254592896e-01 -9.364049136638641357e-02 -3.034314215183258057e-01 1.452587097883224487e-01 -1.415241509675979614e-01 1.208444982767105103e-01 -1.593526154756546021e-01 2.548454999923706055e-01 1.360833942890167236e-01 -2.571384906768798828e-01
-1.854321062564849854e-01 -1.256501674652099609e-01 -6.387588381767272949e-02 -1.165726259350776672e-01 -4.161112941801548004e-03 2.823563059791922569e-03 4.171215891838073730e-01 1.363306939601898193e-01 -9.939757734537124634e-02 -1.058997586369514465e-01 -5.220031365752220154e-02 5.160993430763483047e-03 4.391192644834518433e-02 -3.298108279705047607e-01 2.163035720586776733e-01 -3.730291873216629028e-02 -1.113834455609321594e-01 1.985129565000534058e-01 1.672600954771041870e-01 1.459938883781433105e-01 -3.483283221721649170e-01 -1.646881252527236938e-01 1.842547357082366943e-01 -2.772172689437866211e-01 -2.180514186620712280e-01 1.729788333177566528e-01 -2.550570368766784668e-01 -1.060254648327827454e-01 9.505660831928253174e-02 -2.044579759240150452e-02 -9.356517344713211060e-03 -1.821122169494628906e-01
-2.583747208118438721e-01 8.098918199539184570e-02 -1.607519537210464478e-01 4.463502019643783569e-02 1.223424971103668213e-01 -1.667819470167160034e-01 2.727631032466888428e-01 -1.729676127433776855e-01 3.114627897739410400e-01 4.003441333770751953e-01 -2.377184182405471802e-01 3.047432899475097656e-01 -8.323897421360015869e-02 -1.150548085570335388e-01 2.935222983360290527e-01 1.114236637949943542e-01 -1.778773665428161621e-01 -3.089004158973693848e-01 2.632043883204460144e-02 -1.583259319886565208e-03 1.180703053250908852e-03 -2.093647122383117676e-01 -2.585854567587375641e-02 6.517064571380615234e-02 1.095586195588111877e-01 -1.866798289120197296e-02 6.295018643140792847e-02 6.958781182765960693e-02 -1.382955163717269897e-01 6.050615385174751282e-02 -6.357192248106002808e-02 -4.310151934623718262e-02
-2.066388577222824097e-01 -4.121346399188041687e-02 -1.028939485549926758e-01 -1.077354550361633301e-01 -1.148104891180992126e-01 2.080387203022837639e-03 1.905582994222640991e-01 -1.224141046404838562e-01 -9.127429872751235962e-02 4.883159697055816650e-02 2.458378374576568604e-01 1.070980876684188843e-01 -4.351640343666076660e-01 -2.321528196334838867e-01 3.288977965712547302e-02 -8.044982701539993286e-02 -2.742209136486053467e-01 -9.646503627300262451e-02 7.151253521442413330e-02 1.824802905321121216e-01 -1.259547378867864609e-02 -4.155335482209920883e-03 2.502682805061340332e-01 3.720062598586082458e-02 -8.388079702854156494e-02 7.842490822076797485e-02 -4.109813272953033447e-01 5.562551692128181458e-02 -1.852583885192871094e-01 1.910897642374038696e-01 -3.037174046039581299e-01 1.048168633133172989e-02
-4.313315153121948242e-01 -2.828890271484851837e-02 -1.047732606530189514e-01 -1.715424060821533203e-01 1.645746380090713501e-01 -1.308041960000991821e-01 2.445145696401596069e-01 -1.747654974460601807e-01 -1.953433305025100708e-01 3.136684298515319824e-01 2.070377171039581299e-01 -5.478290095925331116e-02 -2.463156580924987793e-01 -4.545773938298225403e-02 -4.923984035849571228e-02 6.883697956800460815e-02 -3.141226172447204590e-01 -2.589491903781890869e-01 1.852465718984603882e-01 -1.493103057146072388e-01 -1.723645031452178955e-01 -1.118465289473533630e-01 -3.058790974318981171e-02 -9.390723705291748047e-02 -1.129074692726135254e-01 3.444425761699676514e-02 2.762034907937049866e-02 2.541735768318176270e-01 1.309651434421539307e-01 -4.843766801059246063e-03 -1.220436617732048035e-01 -1.509323623031377792e-02
-5.555169656872749329e-02 -2.518339753150939941e-01 -9.841734915971755981e-02 -2.189804017543792725e-01 7.596485316753387451e-02 -1.918381303548812866e-01 1.891553997993469238e-01 1.748251914978027344e-01 6.167897954583168030e-02 -6.202504783868789673e-02 4.129745066165924072e-02 4.998455196619033813e-02 2.935780882835388184e-01 -2.856188416481018066e-01 2.755165696144104004e-01 -3.213383629918098450e-02 1.744488067924976349e-02 -2.141586840152740479e-01 3.606546297669410706e-02 3.113900721073150635e-01 -2.604071497917175293e-01 -8.661388605833053589e-02 1.835323274135589600e-01 1.034017130732536316e-01 -7.203504443168640137e-02 1.926344037055969238e-01 -1.409368067979812622e-01 -3.437204286456108093e-02 -1.813089698553085327e-01 -1.515014022588729858e-01 -1.504584401845932007e-01 -3.231840431690216064e-01
-4.289915859699249268e-01 -1.213958561420440674e-01 4.499430209398269653e-02 6.009915098547935486e-02 1.604333817958831787e-01 -1.324997246265411377e-01 1.619690507650375366e-01 -3.451651036739349365e-01 -2.164657264947891235e-01 8.066016435623168945e-02 4.042794171255081892e-04 -1.264081746339797974e-01 2.414791844785213470e-02 -2.930594682693481445e-01 2.231021039187908173e-02 -1.604726314544677734e-01 -4.324924945831298828e-01 -2.310913614928722382e-02 2.501351758837699890e-02 -1.458896845579147339e-01 1.105408929288387299e-02 -1.239602789282798767e-01 2.898467890918254852e-02 -2.638357505202293396e-02 -9.423413872718811035e-02 -7.754195481538772583e-02 -1.174195185303688049e-01 -3.009972162544727325e-02 -2.296267598867416382e-01 2.056297361850738525e-01 -2.369157373905181885e-01 1.327433288097381592e-01
-3.319927752017974854e-01 -1.373454034328460693e-01 3.122037462890148163e-02 -1.074834316968917847e-01 -1.333262771368026733e-01 -1.677465438842773438e-01 2.052704989910125732e-01 1.601861119270324707e-01 2.420482225716114044e-02 3.378473967313766479e-02 2.059779465198516846e-01 -6.741251051425933838e-02 -5.804790928959846497e-02 -8.012537844479084015e-03 5.138435587286949158e-02 -1.166231632232666016e-01 -7.729717344045639038e-02 -1.091167181730270386e-01 1.481195986270904541e-01 1.306822597980499268e-01 -5.930788516998291016e-01 -8.631981909275054932e-03 3.150684237480163574e-01 -1.740477234125137329e-01 8.044072985649108887e-02 -1.377498060464859009e-01 -1.592410914599895477e-02 -9.548655152320861816e-02 -1.821386814117431641e-01 -1.767732948064804077e-02 -1.459364593029022217e-01 2.200632393360137939e-01
-1.371126770973205566e-01 -2.476444095373153687e-01 3.274757415056228638e-02 -2.145947962999343872e-01 1.809236556291580200e-01 -1.269337981939315796e-01 -6.208226457238197327e-02 -4.159204363822937012e-01 2.222153991460800171e-01 3.233717381954193115e-02 -1.745369285345077515e-01 1.405148394405841827e-02 2.745877765119075775e-02 -7.096605002880096436e-02 3.452603518962860107e-01 -6.385049223899841309e-02 -1.386318653821945190e-01 1.527921557426452637e-01 1.281581819057464600e-01 1.252489816397428513e-02 -1.764807254076004028e-01 1.090600863099098206e-01 2.165312618017196655e-01 7.736095041036605835e-02 5.932667478919029236e-02 4.164767265319824219e-01 -2.283126115798950195e-01 2.896631136536598206e-02 -5.712567269802093506e-02 9.348908066749572754e-02 1.946270763874053955e-01 4.499467089772224426e-02
-2.925480604171752930e-01 -2.964832186698913574e-01 4.551264643669128418e-02 -2.577844262123107910e-01 4.405557364225387573e-02 -1.703486442565917969e-01 1.738303005695343018e-01 1.093856524676084518e-02 3.338847681879997253e-02 1.042711883783340454e-01 -1.990263611078262329e-01 1.245445087552070618e-01 -1.972009390592575073e-01 -2.110382914543151855e-01 6.735920161008834839e-02 -6.661991029977798462e-02 -1.118523105978965759e-01 -2.251371890306472778e-01 1.045140922069549561e-01 3.267965316772460938e-01 -4.382119700312614441e-02 9.954128414392471313e-02 1.009935066103935242e-01 -1.356636434793472290e-01 -2.549766004085540771e-01 1.661829352378845215e-01 -9.947249293327331543e-02 9.124186635017395020e-02 -1.469180732965469360e-01 -1.181795224547386169e-01 -1.770463436841964722e-01 3.715990781784057617e-01
-2.054861932992935181e-01 -1.297737360000610352e-01 -2.370837144553661346e-02 -1.466773152351379395e-01 4.349986463785171509e-02 -1.148332357406616211e-01 2.316557317972183228e-01 -2.506901696324348450e-02 -2.903971970081329346e-01 2.845442593097686768e-01 -1.782557815313339233e-01 4.841997846961021423e-02 -2.408922612667083740e-01 -1.031686887145042419e-01 4.544620588421821594e-02 2.451707422733306885e-01 1.078504621982574463e-01 -2.213265150785446167e-01 -1.143325567245483398e-01 -4.078721627593040466e-02 -3.535317480564117432e-01 -9.992544353008270264e-02 1.053761616349220276e-01 7.079747505486011505e-03 -6.239146739244461060e-02 2.538729310035705566e-01 -1.476296037435531616e-01 1.063417419791221619e-01 1.562491804361343384e-01 2.072596698999404907e-01 -3.572853207588195801e-01 3.573176264762878418e-02
-1.440903842449188232e-01 -3.736775517463684082e-01 -2.404993027448654175e-01 -1.052768621593713760e-02 2.603855170309543610e-02 2.315320074558258057e-02 2.411275953054428101e-01 -5.722020193934440613e-02 4.158722981810569763e-02 -1.631109118461608887e-01 -1.319367671385407448e-03 -1.015233695507049561e-01 -1.145897507667541504e-01 -8.308911323547363281e-02 8.285211399197578430e-03 -8.963941037654876709e-02 -7.931464910507202148e-02 1.113495379686355591e-01 -1.241685226559638977e-01 -5.332567263394594193e-03 -6.262981891632080078e-01 -2.385876923799514771e-01 2.130014151334762573e-01 -1.247258037328720093e-01 -5.615381896495819092e-02 -1.252798289060592651e-01 -9.383671730756759644e-02 -8.740498870611190796e-02 8.321841806173324585e-02 2.493454664945602417e-01 -5.712700635194778442e-02 1.868558116257190704e-02
-3.285037875175476074e-01 -1.439036577939987183e-01 -7.093603257089853287e-03 1.182014495134353638e-01 3.926453180611133575e-03 -2.492936253547668457e-01 1.057623047381639481e-02 -4.154328107833862305e-01 -1.512521207332611084e-01 4.545200243592262268e-02 -1.552930474281311035e-01 -7.409570366144180298e-02 6.989708542823791504e-02 -7.145750522613525391e-02 2.446190267801284790e-01 6.701415032148361206e-02 -3.627194166183471680e-01 -1.508209705352783203e-01 -1.245592162013053894e-01 2.448470890522003174e-01 -1.638923734426498413e-01 7.453999668359756470e-02 2.488993555307388306e-01 9.771102666854858398e-02 -1.695757806301116943e-01 -1.670942008495330811e-01 -1.849489957094192505e-01 -1.563981026411056519e-01 -1.093548312783241272e-01 8.066705614328384399e-02 -1.151994764804840088e-01 1.133733987808227539e-01
-2.000582814216613770e-01 -3.147778809070587158e-01 1.154571250081062317e-01 -4.441060870885848999e-02 2.388556003570556641e-01 -9.949759393930435181e-02 1.488177012652158737e-02 -3.747514784336090088e-01 1.334672570228576660e-01 3.496578335762023926e-01 -1.706368774175643921e-01 -7.762121409177780151e-02 1.238893866539001465e-01 -7.869338989257812500e-02 2.188403159379959106e-01 8.296246826648712158e-02 -7.688002288341522217e-02 1.477351486682891846e-01 -8.149576373398303986e-03 1.865796744823455811e-02 -1.953758299350738525e-01 -3.845785930752754211e-02 2.055726349353790283e-01 7.029288262128829956e-02 2.551286295056343079e-02 2.922706902027130127e-01 -2.047471404075622559e-01 -7.670853286981582642e-02 1.988987326622009277e-01 2.849680185317993164e-01 8.590702712535858154e-02 9.704088419675827026e-02
-6.013501882553100586e-01 -1.244137510657310486e-01 -1.899627298116683960e-01 -1.305648535490036011e-01 -3.554535657167434692e-02 9.490820765495300293e-02 2.291951775550842285e-01 -5.842054635286331177e-02 -9.219410829246044159e-03 -1.258918642997741699e-01 -1.972723603248596191e-01 4.674772731959819794e-03 -1.811796128749847412e-01 -1.883065402507781982e-01 9.808061271905899048e-02 -7.187111675739288330e-02 -3.386633098125457764e-02 1.461846381425857544e-01 -1.033622473478317261e-01 2.800451405346393585e-02 -2.159600853919982910e-01 -3.428871035575866699e-01 2.418205440044403076e-01 4.568381980061531067e-02 2.673492208123207092e-02 -1.132559850811958313e-01 -8.729267120361328125e-02 -1.365926414728164673e-01 2.186410427093505859e-01 8.846948621794581413e-04 -1.854110858403146267e-03 1.386443376541137695e-01
-3.841979801654815674e-02 -2.125973850488662720e-01 7.340224832296371460e-02 -2.965816259384155273e-01 -2.424020506441593170e-02 -1.577107161283493042e-01 5.338627099990844727e-02 -9.643060714006423950e-02 -8.291544020175933838e-02 1.922507733106613159e-01 -3.417982757091522217e-01 -6.892424076795578003e-02 -2.302090972661972046e-01 -2.601380646228790283e-01 1.745288968086242676e-01 3.011609613895416260e-01 -3.093445301055908203e-02 -6.524194777011871338e-02 -9.399654716253280640e-02 -1.509916931390762329e-01 -4.560251533985137939e-01 7.548145949840545654e-02 2.324656844139099121e-01 -2.274996191263198853e-01 1.418989989906549454e-02 2.341152541339397430e-02 -2.841768786311149597e-02 -1.380244642496109009e-01 1.295411884784698486e-01 8.424081653356552124e-02 -2.854797756299376488e-03 1.197365522384643555e-01
-3.199998438358306885e-01 -3.129379749298095703e-01 9.218524396419525146e-02 -4.508938640356063843e-02 -1.217462588101625443e-02 2.938756048679351807e-01 7.202807068824768066e-02 -6.941785663366317749e-02 1.409697979688644409e-01 3.065364621579647064e-02 -4.416868984699249268e-01 -1.260827761143445969e-02 -4.273293539881706238e-02 -2.140116691589355469e-01 1.183603480458259583e-01 -1.563569307327270508e-01 6.984171271324157715e-02 -4.786462336778640747e-02 -8.003541827201843262e-02 1.007046829909086227e-02 -6.958467513322830200e-02 -1.019661650061607361e-01 -1.344285756349563599e-01 -2.771667242050170898e-01 -6.037046387791633606e-02 2.173386812210083008e-01 -6.455213576555252075e-02 1.426190976053476334e-02 -2.139753252267837524e-01 3.057090640068054199e-01 -2.140044122934341431e-01 -1.624152660369873047e-01
-3.099892437458038330e-01 -2.116100192070007324e-01 2.589763887226581573e-02 -3.125090897083282471e-01 -1.785500496625900269e-01 -2.051880210638046265e-01 8.960975706577301025e-02 2.391448765993118286e-01 -6.107777729630470276e-02 -2.349961549043655396e-02 -1.241599246859550476e-01 2.275666892528533936e-01 1.856220513582229614e-01 -9.545250982046127319e-02 4.261035621166229248e-01 -1.477140337228775024e-01 -2.130819112062454224e-01 -7.635919004678726196e-02 3.891409188508987427e-02 -8.145180344581604004e-02 -1.660197973251342773e-01 -7.041024044156074524e-03 9.579714387655258179e-04 2.250662297010421753e-01 1.282676905393600464e-01 2.171175926923751831e-01 6.993278511799871922e-04 -7.465244829654693604e-02 -3.284311667084693909e-02 1.121974885463714600e-01 -2.082417756319046021e-01 1.982634961605072021e-01
-8.938932418823242188e-02 -2.139480113983154297e-01 1.298109889030456543e-01 4.672516079153865576e-04 -1.388005316257476807e-01 -1.723872274160385132e-01 -8.077551424503326416e-02 -3.156478404998779297e-01 2.406875491142272949e-01 -1.338446885347366333e-01 -2.174790799617767334e-01 -7.533238083124160767e-02 -2.451027333736419678e-01 1.815380342304706573e-02 4.121858477592468262e-01 1.216130331158638000e-01 -2.991968765854835510e-02 -1.660495400428771973e-01 1.092473566532135010e-01 -1.047111898660659790e-01 -2.871648073196411133e-01 -9.722629934549331665e-02 5.627583712339401245e-02 -1.577808111906051636e-01 -2.798163592815399170e-01 1.242142394185066223e-01 -1.021614447236061096e-01 -1.188327521085739136e-01 2.005136385560035706e-02 3.243256509304046631e-01 1.883948221802711487e-02 6.899814307689666748e-02
-3.817957937717437744e-01 2.943511353805661201e-04 6.222138181328773499e-02 -1.630789339542388916e-01 1.260297596454620361e-01 1.402944698929786682e-02 5.910617485642433167e-02 -1.835002005100250244e-02 1.188453212380409241e-01 -2.805778756737709045e-02 -1.537821739912033081e-01 2.329547405242919922e-01 -8.284167200326919556e-02 -1.345274299383163452e-01 2.213830351829528809e-01 -2.934077009558677673e-02 2.023362219333648682e-01 -1.637924164533615112e-01 6.503684818744659424e-02 -1.905786693096160889e-01 -2.694894671440124512e-01 -1.378948986530303955e-01 3.336463570594787598e-01 5.986212287098169327e-03 -3.256524205207824707e-01 1.314477771520614624e-01 -3.135269284248352051e-01 7.212981581687927246e-02 1.783400177955627441e-01 1.016380265355110168e-01 -1.010226979851722717e-01 -2.138012796640396118e-01
-2.203835695981979370e-01 -8.140080422163009644e-02 -2.037911564111709595e-01 -4.009227827191352844e-02 3.082712739706039429e-02 -2.513318061828613281e-01 3.032163977622985840e-01 1.404567342251539230e-02 -1.698549836874008179e-01 -1.270186901092529297e-02 -1.279041320085525513e-01 -1.153766289353370667e-01 2.547085471451282501e-02 -1.399187445640563965e-01 4.720384776592254639e-01 1.474751979112625122e-01 -4.873545169830322266e-01 2.155656218528747559e-01 -4.113928601145744324e-02 6.311434507369995117e-02 7.343255914747714996e-03 -1.332498341798782349e-01 5.777244642376899719e-02 -2.599659264087677002e-01 8.327582478523254395e-02 1.171764358878135681e-01 9.371712803840637207e-03 -1.147133018821477890e-02 3.394094854593276978e-02 -8.136118948459625244e-02 -5.907792225480079651e-02 -1.067627817392349243e-01
-2.277980595827102661e-01 -1.650832295417785645e-01 -6.875191349536180496e-03 7.379600405693054199e-02 -6.055035814642906189e-02 5.784590914845466614e-02 -7.661414891481399536e-02 1.055907905101776123e-01 -1.754778921604156494e-01 1.981523483991622925e-01 -1.873780786991119385e-01 5.611768737435340881e-02 -1.984916180372238159e-01 -1.921890974044799805e-01 3.643266558647155762e-01 1.459556967020034790e-01 -6.667947769165039062e-02 -1.342357229441404343e-02 -7.447603344917297363e-02 1.955310255289077759e-01 -4.830217659473419189e-01 -1.649402379989624023e-01 5.823188275098800659e-02 -2.448813468217849731e-01 1.040800139307975769e-01 -7.035969197750091553e-02 -1.002679914236068726e-01 -2.475750595331192017e-01 -9.712303429841995239e-02 2.457633018493652344e-01 5.951493233442306519e-02 1.409205347299575806e-01
-2.900211215019226074e-01 -5.416014045476913452e-02 1.036045998334884644e-01 -1.246459782123565674e-01 -1.019810885190963745e-01 1.765235364437103271e-01 -7.700036466121673584e-02 9.027861058712005615e-02 2.306745797395706177e-01 -1.519776582717895508e-01 -1.688364595174789429e-01 2.480026781558990479e-01 1.300157457590103149e-01 -1.257191151380538940e-01 1.845156699419021606e-01 1.614904552698135376e-01 -2.746647000312805176e-01 1.582236588001251221e-02 -1.103474497795104980e-01 -2.343480736017227173e-01 -3.823740184307098389e-01 5.490905418992042542e-02 3.246640861034393311e-01 -3.689187765121459961e-02 -7.809828221797943115e-02 9.765755385160446167e-02 -1.413046866655349731e-01 -1.510856859385967255e-02 -2.407437562942504883e-01 4.884314164519309998e-02 -1.547835767269134521e-01 -2.301698029041290283e-01
-1.978739500045776367e-01 -3.649991452693939209e-01 -1.368662267923355103e-01 -8.259811252355575562e-02 1.201459467411041260e-01 -8.189830929040908813e-02 1.528856009244918823e-01 6.302762031555175781e-02 2.658928632736206055e-01 7.156886160373687744e-02 -1.343519538640975952e-01 -2.097704559564590454e-01 9.894458949565887451e-02 7.797306869179010391e-03 2.039428949356079102e-01 -1.257681846618652344e-01 -3.018077611923217773e-01 8.755477517843246460e-02 -4.540905728936195374e-02 2.186627835035324097e-01 -5.399075150489807129e-01 -4.883692413568496704e-02 -5.351739376783370972e-02 1.153593882918357849e-01 1.914571672677993774e-01 -4.131172597408294678e-02 -1.315325498580932617e-01 -6.170078739523887634e-02 5.947475507855415344e-02 -5.596924200654029846e-02 -8.763340860605239868e-02 -1.262362003326416016e-01
-4.213629066944122314e-01 2.117411494255065918e-01 -1.796106696128845215e-01 -1.512692421674728394e-01 7.409881800413131714e-02 2.002764940261840820e-01 1.324022561311721802e-01 -1.716507673263549805e-01 2.124640494585037231e-01 -3.088543936610221863e-02 -5.900076031684875488e-02 1.154847890138626099e-01 -7.025374472141265869e-02 -1.781747639179229736e-01 2.176001965999603271e-01 2.279309928417205811e-01 -5.350116640329360962e-02 -2.572332918643951416e-01 -1.593370735645294189e-01 -8.876981586217880249e-02 -3.007777631282806396e-01 2.187003754079341888e-02 2.376522570848464966e-01 1.220381632447242737e-02 -8.392329514026641846e-02 1.655229628086090088e-01 -3.998129814863204956e-02 1.663515120744705200e-01 2.297378331422805786e-01 -5.577500537037849426e-02 -2.413771599531173706e-01 -5.697167664766311646e-02
-4.064101576805114746e-01 1.579624973237514496e-02 9.984122961759567261e-02 -3.006873726844787598e-01 1.013357043266296387e-01 6.361140310764312744e-02 6.319713592529296875e-02 -1.600510776042938232e-01 -2.099646069109439850e-02 -7.910443842411041260e-02 3.154686093330383301e-02 -9.736595302820205688e-02 -2.616073191165924072e-01 -1.611793786287307739e-01 2.218951433897018433e-01 7.458602637052536011e-02 1.355030685663223267e-01 -3.616092726588249207e-02 -2.997397212311625481e-03 -2.674842178821563721e-01 -3.022064864635467529e-01 -2.270797193050384521e-01 4.108352065086364746e-01 -2.686122059822082520e-02 -1.817510575056076050e-01 1.009151414036750793e-01 -8.429746329784393311e-02 1.759832352399826050e-01 -1.087315008044242859e-01 7.433863729238510132e-02 -1.450871229171752930e-01 2.374932356178760529e-02
-5.785583332180976868e-02 -1.760343164205551147e-01 -2.389110773801803589e-01 -1.368553340435028076e-01 -1.912740021944046021e-01 -1.889387704432010651e-02 4.121278226375579834e-01 2.044691592454910278e-01 -6.657355278730392456e-02 1.298011243343353271e-01 -6.611195206642150879e-02 1.723074913024902344e-01 -1.996818464249372482e-03 -2.433697283267974854e-01 2.162069380283355713e-01 -1.197682619094848633e-01 -1.481301188468933105e-01 9.764671325683593750e-02 2.505694031715393066e-01 3.418168723583221436e-01 -1.562836766242980957e-01 -8.328796178102493286e-02 1.706937700510025024e-01 -1.453019827604293823e-01 -2.025706619024276733e-01 4.416057094931602478e-02 5.424168705940246582e-02 4.315218422561883926e-03 -1.935208439826965332e-01 8.263470977544784546e-02 -2.248469740152359009e-01 -1.791674643754959106e-01
-2.767644524574279785e-01 1.695753484964370728e-01 -9.187258034944534302e-02 5.206028372049331665e-02 3.192314505577087402e-01 1.529529094696044922e-01 2.690657973289489746e-01 -1.032184138894081116e-01 7.742309570312500000e-02 3.214585185050964355e-01 -2.858470939099788666e-02 2.606352269649505615e-01 -1.476583722978830338e-02 -4.670829698443412781e-02 2.520399391651153564e-01 -9.846902638673782349e-02 -3.712754249572753906e-01 -1.799738258123397827e-01 -3.734154254198074341e-02 -1.113108992576599121e-01 -5.236221477389335632e-02 1.122170165181159973e-01 3.222543895244598389e-01 -1.241823807358741760e-01 1.305602192878723145e-01 -4.383133351802825928e-02 2.487396076321601868e-02 1.086401864886283875e-01 -8.615765720605850220e-02 2.284725010395050049e-01 -1.010624617338180542e-01 -3.992883116006851196e-02
-3.569616377353668213e-01 -1.218513250350952148e-01 1.115211918950080872e-01 1.425898075103759766e-02 2.953376770019531250e-01 -7.872434705495834351e-02 4.024499356746673584e-01 -2.736864089965820312e-01 -7.441740483045578003e-02 2.062829583883285522e-02 -1.638446152210235596e-01 -1.108453199267387390e-01 2.962736599147319794e-02 9.102272801101207733e-03 -1.450964529067277908e-02 -6.086688488721847534e-02 -2.950940728187561035e-01 -2.337664067745208740e-01 -2.670205011963844299e-02 1.441595554351806641e-01 -1.414737105369567871e-01 -9.187496453523635864e-02 1.547372639179229736e-01 -5.797908455133438110e-02 4.926052689552307129e-02 -2.493272274732589722e-01 3.695657849311828613e-02 2.850136160850524902e-01 3.285621106624603271e-02 2.427667379379272461e-01 -1.148979365825653076e-01 1.594925969839096069e-01
-2.354104369878768921e-01 -4.064307808876037598e-01 -6.921300198882818222e-03 -7.122033834457397461e-02 3.048237562179565430e-01 2.350737899541854858e-01 9.103697538375854492e-02 -1.363074183464050293e-01 -1.929473876953125000e-01 4.336713254451751709e-01 -2.468098141252994537e-02 -1.054069176316261292e-01 -1.163403317332267761e-01 -1.563486754894256592e-01 1.665177196264266968e-02 -2.115168571472167969e-01 -9.310793876647949219e-02 -1.859064549207687378e-01 -8.549723774194717407e-03 5.771127715706825256e-02 -2.637730836868286133e-01 1.184905245900154114e-01 1.430356502532958984e-01 -5.954168736934661865e-02 -3.570152446627616882e-02 6.326479371637105942e-03 -2.277688831090927124e-01 -9.361712262034416199e-03 -2.587535679340362549e-01 -1.747801713645458221e-02 3.280935809016227722e-02 -5.782860890030860901e-02
-2.885370254516601562e-01 2.125188149511814117e-02 -1.560829132795333862e-01 -2.845856547355651855e-02 5.523650720715522766e-02 8.196980925276875496e-04 2.208234369754791260e-01 -9.691413491964340210e-02 2.465961277484893799e-01 4.667429625988006592e-01 -1.469977647066116333e-01 2.222741693258285522e-01 -1.086682677268981934e-01 9.438545256853103638e-02 3.389312624931335449e-01 -5.668323952704668045e-03 -1.307174284011125565e-02 -1.090157330036163330e-01 6.780939549207687378e-02 -5.057549104094505310e-02 1.244903579354286194e-01 -2.171661704778671265e-01 7.015779614448547363e-02 -8.378282934427261353e-02 -7.613107562065124512e-02 7.999185472726821899e-02 -1.520492881536483765e-01 2.709326148033142090e-01 -4.176445677876472473e-02 2.205045819282531738e-01 -2.695524394512176514e-01 -1.380731910467147827e-01
-3.893299698829650879e-01 -3.722640573978424072e-01 1.256263405084609985e-01 -1.225179135799407959e-01 1.987944394350051880e-01 6.007266789674758911e-02 9.800211526453495026e-03 -1.466579288244247437e-01 -4.489529132843017578e-02 -9.900870919227600098e-02 1.546827703714370728e-01 7.226985692977905273e-02 -5.215233191847801208e-02 -3.464331924915313721e-01 1.216777041554450989e-01 -1.775092333555221558e-01 -9.086613357067108154e-02 6.108981370925903320e-02 -9.910579770803451538e-02 -7.686366885900497437e-02 -5.479453876614570618e-02 5.902890488505363464e-02 3.499752283096313477e-01 7.503698114305734634e-03 -2.959101200103759766e-01 -2.503169514238834381e-02 -3.279826045036315918e-01 -1.786364056169986725e-02 -1.656414717435836792e-01 1.109438948333263397e-02 -1.192457899451255798e-01 9.845063835382461548e-02
-3.972528874874114990e-01 -2.231034934520721436e-01 -2.148328535258769989e-02 -4.475212842226028442e-02 2.618579007685184479e-02 -5.911508575081825256e-02 5.176275968551635742e-02 -9.393137693405151367e-02 -2.489181607961654663e-01 2.027069479227066040e-01 -1.847950220108032227e-01 -3.871849551796913147e-02 1.077905595302581787e-01 -2.678609192371368408e-01 7.479178160429000854e-02 8.882128447294235229e-02 -9.992443025112152100e-02 1.595723032951354980e-01 -6.568066030740737915e-02 1.502746343612670898e-01 -1.973011940717697144e-01 2.571205198764801025e-01 1.600929498672485352e-01 -2.282128185033798218e-01 1.428552716970443726e-01 2.925437092781066895e-01 -2.158553749322891235e-01 1.192422360181808472e-01 1.664247959852218628e-01 1.822154074907302856e-01 1.796047389507293701e-01 -1.834789216518402100e-01
-1.347821950912475586e-01 -3.961088508367538452e-02 -1.973963528871536255e-01 -3.440330326557159424e-01 -5.081004649400711060e-02 -2.268636785447597504e-02 2.479249686002731323e-01 -1.134566217660903931e-01 -1.033156588673591614e-01 -2.099771648645401001e-01 -1.267459988594055176e-01 7.206550240516662598e-02 9.120134264230728149e-02 -1.493370085954666138e-01 5.093792676925659180e-01 2.379466742277145386e-01 -2.641249001026153564e-01 1.873280405998229980e-01 -2.912129759788513184e-01 1.507231313735246658e-02 -9.912461787462234497e-02 -2.032164782285690308e-01 2.528418041765689850e-02 -1.816361583769321442e-02 -9.123852103948593140e-02 1.527981013059616089e-01 -5.360561236739158630e-02 -9.762544184923171997e-02 -6.427090615034103394e-02 1.568778455257415771e-01 3.594672307372093201e-02 -8.179406076669692993e-02
-3.776676952838897705e-01 -1.240203231573104858e-01 5.959557369351387024e-02 8.484432101249694824e-02 1.578699052333831787e-02 -1.688261330127716064e-01 1.418267637491226196e-01 -9.887538617476820946e-04 -1.856051087379455566e-01 6.853326410055160522e-02 -2.124469727277755737e-02 -2.079314142465591431e-01 8.865283429622650146e-02 -3.265599906444549561e-01 1.530045270919799805e-01 1.312406267970800400e-03 -1.733570098876953125e-01 -2.793944478034973145e-01 1.294935494661331177e-01 -1.426560282707214355e-01 -2.574841976165771484e-01 -5.488162860274314880e-03 -4.640061408281326294e-02 4.644688218832015991e-02 -2.615616917610168457e-01 -4.782050848007202148e-03 -1.673226803541183472e-01 1.496328413486480713e-01 -2.676081061363220215e-01 2.205782681703567505e-01 -1.657666265964508057e-02 3.261642456054687500e-01
8.165182173252105713e-02 -3.231986463069915771e-01 -2.215008735656738281e-01 -1.573684159666299820e-03 -7.111234962940216064e-02 -1.948093324899673462e-01 1.770743727684020996e-01 -5.537007749080657959e-02 3.791460394859313965e-01 -3.555357828736305237e-02 -1.605795323848724365e-01 4.304241854697465897e-03 -2.219715714454650879e-01 -2.077887393534183502e-02 4.186315238475799561e-01 -8.366888761520385742e-02 2.813086658716201782e-02 -3.268985152244567871e-01 1.323739439249038696e-02 1.283464767038822174e-02 -2.565343976020812988e-01 -8.626673370599746704e-02 7.752727717161178589e-02 -8.012656867504119873e-02 1.723467931151390076e-02 2.668296545743942261e-02 -1.047838479280471802e-01 -1.894035488367080688e-01 -2.199366241693496704e-01 2.184469401836395264e-01 -2.510220743715763092e-02 1.461006402969360352e-01
-2.147234380245208740e-01 -3.824223875999450684e-01 2.494371123611927032e-02 -6.418041884899139404e-02 5.370027199387550354e-02 -1.983401626348495483e-01 1.550917774438858032e-01 -3.630273789167404175e-02 2.476744800806045532e-01 -3.308100402355194092e-01 -2.730228006839752197e-01 -6.924473494291305542e-02 2.696194648742675781e-01 -1.183772310614585876e-01 4.603609442710876465e-02 7.475804071873426437e-03 -1.756826490163803101e-01 -1.285346001386642456e-01 2.230147570371627808e-01 1.888939738273620605e-01 -1.251839399337768555e-01 -4.331570491194725037e-02 6.441427767276763916e-02 -2.120415866374969482e-01 1.623812615871429443e-01 2.857125923037528992e-02 -3.297583758831024170e-01 8.037332445383071899e-02 -3.492181003093719482e-02 1.239078491926193237e-01 -1.869428157806396484e-01 -5.430997908115386963e-02
1.232840865850448608e-02 -3.070646896958351135e-02 2.985150516033172607e-01 -2.175470590591430664e-01 -7.354865968227386475e-02 -9.086897969245910645e-02 4.738078266382217407e-02 -1.265713423490524292e-01 1.783303171396255493e-01 1.469299644231796265e-01 -3.044168055057525635e-01 -1.474415659904479980e-01 -2.164191752672195435e-01 -1.798592358827590942e-01 3.159840404987335205e-01 1.581230759620666504e-01 -1.621979027986526489e-01 -1.381264328956604004e-01 1.133729964494705200e-01 2.230927646160125732e-01 -2.059038728475570679e-01 -2.369445264339447021e-01 1.448559165000915527e-01 -2.020061165094375610e-01 -8.421857655048370361e-02 9.776840358972549438e-02 -6.955183297395706177e-02 -8.037171512842178345e-02 -2.455005794763565063e-01 -7.198324054479598999e-02 -1.184687614440917969e-01 2.879688143730163574e-01
-1.577625274658203125e-01 -4.185169637203216553e-01 -8.146710693836212158e-02 9.759578108787536621e-02 1.562979072332382202e-01 9.605842828750610352e-02 1.414098888635635376e-01 -2.649953365325927734e-01 1.466438323259353638e-01 1.548075079917907715e-01 -1.061074435710906982e-01 -3.642510622739791870e-02 -7.396168261766433716e-02 -6.505174189805984497e-02 3.149100542068481445e-01 1.305474191904067993e-01 -2.500892430543899536e-02 1.958250254392623901e-01 -4.919755458831787109e-02 -8.441107347607612610e-03 1.433684304356575012e-02 -6.121921911835670471e-02 3.020426332950592041e-01 9.134026616811752319e-02 -1.067491471767425537e-01 3.770529329776763916e-01 9.937312453985214233e-03 9.043717384338378906e-02 7.373885810375213623e-02 7.900083065032958984e-02 1.696617305278778076e-01 -3.586814999580383301e-01
-2.022518515586853027e-01 -1.048837453126907349e-01 1.084664240479469299e-01 -2.235928364098072052e-02 9.942743182182312012e-02 -3.642511963844299316e-01 1.451095193624496460e-01 -9.966842085123062134e-02 1.688974499702453613e-01 1.245197653770446777e-01 -2.505937516689300537e-01 1.484708786010742188e-01 -6.265944242477416992e-02 -3.136968612670898438e-01 1.428198814392089844e-01 -2.166718840599060059e-01 -1.135228946805000305e-02 2.367111295461654663e-02 -1.347957253456115723e-01 4.792160987854003906e-01 -2.496401965618133545e-01 -4.130779951810836792e-02 2.191224247217178345e-01 -1.025926843285560608e-01 -5.685913935303688049e-02 9.636185318231582642e-02 9.084130823612213135e-02 2.250975668430328369e-01 -1.470330357551574707e-02 -9.850756078958511353e-02 -2.414096612483263016e-03 -1.062357202172279358e-01
-3.090628981590270996e-01 1.193507015705108643e-01 8.050173521041870117e-02 -1.185477599501609802e-01 2.999226190149784088e-02 4.560484364628791809e-02 4.244621396064758301e-01 -8.095894753932952881e-02 -3.271300718188285828e-02 2.214433401823043823e-01 -4.586263373494148254e-02 1.256739944219589233e-01 7.562647759914398193e-02 1.142138615250587463e-01 2.713453471660614014e-01 -1.590408682823181152e-01 -4.214317202568054199e-01 -2.289863079786300659e-01 4.546411335468292236e-02 1.026068329811096191e-01 6.765005737543106079e-02 1.050632074475288391e-01 2.547639608383178711e-01 -5.834981799125671387e-02 1.310374438762664795e-01 -7.684106938540935516e-03 -1.877260059118270874e-01 1.944204568862915039e-01 -9.697392582893371582e-02 1.718689501285552979e-01 -1.618100851774215698e-01 -1.111494749784469604e-01
-2.206798642873764038e-01 -1.995602101087570190e-01 -1.309824548661708832e-02 -1.502609401941299438e-01 -1.426469981670379639e-01 -1.750811040401458740e-01 1.654046624898910522e-01 -1.291630566120147705e-01 3.128338754177093506e-01 -7.232238352298736572e-02 -1.168120373040437698e-02 1.094611808657646179e-01 -5.234647914767265320e-02 -5.020653828978538513e-02 3.792969286441802979e-01 3.706296160817146301e-02 4.612930864095687866e-02 -9.111633896827697754e-02 -2.308465540409088135e-01 1.254690885543823242e-01 -2.537663578987121582e-01 8.516907691955566406e-02 8.892250806093215942e-02 -4.338996410369873047e-01 -1.129149422049522400e-01 2.794963121414184570e-01 -5.285222455859184265e-02 -1.172787845134735107e-01 -8.806305378675460815e-02 8.526506274938583374e-02 2.401491254568099976e-01 -2.379367128014564514e-02
-2.922041118144989014e-01 -2.700222469866275787e-02 2.181112580001354218e-02 1.810233853757381439e-02 -9.832731448113918304e-03 2.045912593603134155e-01 1.819033473730087280e-01 -2.224380373954772949e-01 -1.900801993906497955e-02 1.663875579833984375e-01 -1.389268785715103149e-01 9.591225534677505493e-03 -2.633459568023681641e-01 1.104641053825616837e-02 1.076584607362747192e-01 2.440142482519149780e-01 6.665656715631484985e-02 -6.951588392257690430e-02 -1.307562738656997681e-01 -6.872228346765041351e-03 -1.692143678665161133e-01 -3.927981853485107422e-01 4.424673020839691162e-01 -2.917158417403697968e-02 -2.244925498962402344e-01 1.386266648769378662e-01 4.632668569684028625e-02 1.904745846986770630e-01 3.778373450040817261e-02 1.491059958934783936e-01 -2.460370063781738281e-01 -4.805862531065940857e-02
-3.395590782165527344e-01 -3.335784673690795898e-01 -7.538153976202011108e-02 -2.651546895503997803e-01 -1.774063110351562500e-01 6.320969760417938232e-02 1.284355670213699341e-01 -2.239682823419570923e-01 -7.028890401124954224e-02 1.282974034547805786e-01 -8.726290613412857056e-02 5.237901210784912109e-02 -1.653785556554794312e-01 1.388151049613952637e-01 2.960251569747924805e-01 1.111000776290893555e-01 -2.732264101505279541e-01 3.435746207833290100e-02 2.315245270729064941e-01 -1.813038289546966553e-01 -1.876025497913360596e-01 -4.308138042688369751e-02 -8.444557338953018188e-02 -2.640604078769683838e-01 -1.341130286455154419e-01 -2.321859747171401978e-01 8.025019778870046139e-04 -1.260761022567749023e-01 -2.162942737340927124e-01 4.597695916891098022e-02 6.065640971064567566e-02 1.925686374306678772e-02
-4.148245453834533691e-01 -1.987805813550949097e-01 1.041422188282012939e-01 1.493185013532638550e-01 3.753793612122535706e-02 -8.386077359318733215e-03 -1.299545983783900738e-03 -6.763225793838500977e-02 -3.220031037926673889e-02 1.878000944852828979e-01 -2.847121059894561768e-01 -1.976108700037002563e-01 2.249112576246261597e-01 -2.970502972602844238e-01 1.433189511299133301e-01 1.197278592735528946e-02 1.435025930404663086e-01 -4.854055494070053101e-02 1.200763583183288574e-01 -2.033274769783020020e-01 -2.486781179904937744e-01 2.316072024405002594e-02 2.636829018592834473e-02 -4.249223768711090088e-01 3.884160518646240234e-02 9.271679073572158813e-02 -1.124715805053710938e-01 2.378633432090282440e-02 -1.013446226716041565e-01 4.203810542821884155e-02 -2.672738730907440186e-01 -6.442556530237197876e-02
-1.942152082920074463e-01 -4.238435626029968262e-01 -1.535233259201049805e-01 -1.464123725891113281e-01 2.423950284719467163e-02 -1.208850890398025513e-01 3.208447992801666260e-01 1.166801713407039642e-02 -8.107701689004898071e-02 7.437147200107574463e-02 -2.026618421077728271e-01 1.210479065775871277e-01 2.239276170730590820e-01 1.204261090606451035e-02 3.987785875797271729e-01 -2.435899227857589722e-01 -1.177406385540962219e-01 5.178824067115783691e-03 -7.200659811496734619e-02 -8.993663638830184937e-02 -5.327155813574790955e-02 -5.970704182982444763e-02 6.163835525512695312e-02 1.789611130952835083e-01 6.063219532370567322e-02 2.716403305530548096e-01 4.687006026506423950e-02 3.259897232055664062e-03 -6.974836578592658043e-04 -5.326963588595390320e-02 -3.517828285694122314e-01 8.497627824544906616e-02
-1.600371748208999634e-01 -1.758066713809967041e-01 1.343581229448318481e-01 -3.396528065204620361e-01 1.749239489436149597e-02 -1.006909087300300598e-01 1.907341927289962769e-01 -2.231509983539581299e-01 -3.179629743099212646e-01 2.228531986474990845e-01 -6.973958015441894531e-02 4.854061827063560486e-02 9.212392568588256836e-02 7.298987358808517456e-02 2.209115624427795410e-01 -2.393643409013748169e-01 -2.050023078918457031e-01 -1.350590400397777557e-02 -1.108729317784309387e-01 1.567479372024536133e-01 8.984433487057685852e-03 -2.483937740325927734e-01 3.477527499198913574e-01 -2.135057896375656128e-01 -1.784885078668594360e-01 -1.163806244730949402e-01 -6.760462373495101929e-02 8.767840266227722168e-02 1.957508362829685211e-02 -1.073472946882247925e-01 -2.407731264829635620e-01 -2.532536350190639496e-02
-1.262760311365127563e-01 -1.119454056024551392e-01 -2.276199758052825928e-01 -2.165934443473815918e-01 -1.465278863906860352e-01 -1.037215888500213623e-01 2.894867658615112305e-01 2.544051706790924072e-01 -8.373163640499114990e-02 2.777491509914398193e-01 -6.907029449939727783e-02 -1.228568851947784424e-01 1.295327544212341309e-01 -3.109952509403228760e-01 1.877259165048599243e-01 8.206432312726974487e-02 -2.798245251178741455e-01 5.820776894688606262e-02 1.556399315595626831e-01 1.420188099145889282e-01 -8.137353509664535522e-02 -1.095058545470237732e-01 1.761569827795028687e-01 -3.797227144241333008e-01 -1.682084500789642334e-01 1.704468131065368652e-01 7.560805231332778931e-02 2.844326011836528778e-02 -2.095397561788558960e-01 -1.997479936107993126e-03 -5.599233508110046387e-02 -4.145871102809906006e-02
-3.093509078025817871e-01 -2.443194538354873657e-01 -6.946088373661041260e-02 -5.740784108638763428e-02 -5.120011046528816223e-02 1.813882961869239807e-02 2.579727768898010254e-01 1.613841950893402100e-01 -2.626287378370761871e-02 -1.185446828603744507e-01 -8.318744599819183350e-02 -1.236400157213211060e-01 6.040682271122932434e-02 -2.212179005146026611e-01 2.344980984926223755e-01 -3.480688855051994324e-02 2.393823117017745972e-01 -2.061265259981155396e-01 -1.791740208864212036e-01 6.232127174735069275e-02 -4.597910642623901367e-01 -4.098524153232574463e-01 1.609222143888473511e-01 5.981847643852233887e-02 -7.614879310131072998e-02 -1.813621260225772858e-02 9.409667551517486572e-02 -7.499440759420394897e-02 -5.635450035333633423e-02 6.391674280166625977e-02 -1.089946776628494263e-01 -1.040205061435699463e-01
-9.897989034652709961e-02 5.785431340336799622e-02 3.211865574121475220e-02 -2.928066253662109375e-01 -1.699006110429763794e-01 -1.191892474889755249e-01 -5.080357193946838379e-02 -1.482135206460952759e-01 3.874848410487174988e-02 -1.235246062278747559e-01 -1.526096016168594360e-01 -2.414095848798751831e-01 1.141667459160089493e-02 -1.843138039112091064e-01 3.274849951267242432e-01 6.719622015953063965e-02 -8.089367300271987915e-02 -1.360801607370376587e-01 -1.369860619306564331e-01 3.018543124198913574e-02 -4.357060790061950684e-01 6.383585184812545776e-02 2.756007313728332520e-01 -2.777079343795776367e-01 -7.557055354118347168e-02 2.197394371032714844e-01 1.004697568714618683e-02 -9.928702563047409058e-02 1.136865690350532532e-01 3.348561525344848633e-01 3.127133473753929138e-02 -8.099279552698135376e-02
-2.121835500001907349e-01 -1.275847703218460083e-01 1.867170035839080811e-01 -4.954252019524574280e-02 -1.345502883195877075e-01 1.940360479056835175e-02 3.318510577082633972e-02 -1.310717910528182983e-01 1.172710284590721130e-01 2.792636118829250336e-02 -4.255513101816177368e-02 -6.759018171578645706e-03 -2.806147634983062744e-01 -7.759717851877212524e-02 2.965560555458068848e-01 2.125701457262039185e-01 -2.046535462141036987e-01 -2.767236232757568359e-01 2.462658286094665527e-02 3.016323447227478027e-01 -3.112039268016815186e-01 8.522193133831024170e-02 2.180571854114532471e-01 6.117724347859621048e-03 -2.057106979191303253e-02 -3.229938820004463196e-02 1.633408814668655396e-01 -5.136163160204887390e-02 -4.261661767959594727e-01 -1.819439977407455444e-02 2.351480126380920410e-01 -2.370962314307689667e-02
-5.252901315689086914e-01 -3.132384717464447021e-01 1.473899930715560913e-01 3.174866735935211182e-02 5.004378780722618103e-02 1.086918339133262634e-01 -9.868072718381881714e-02 -1.398078724741935730e-02 5.438655242323875427e-02 3.235615417361259460e-02 -3.837076127529144287e-01 -5.036624133936129510e-05 1.322785019874572754e-01 5.573314428329467773e-02 1.821971982717514038e-01 -1.339982599020004272e-01 2.589185349643230438e-02 1.259916871786117554e-01 1.935685612261295319e-02 -9.338735789060592651e-02 -2.592104077339172363e-01 1.333831846714019775e-01 6.832723040133714676e-03 -1.223745271563529968e-01 5.647315457463264465e-02 1.780554652214050293e-01 -5.799686908721923828e-02 1.001788303256034851e-01 -2.565888166427612305e-01 3.560044243931770325e-02 -3.367742300033569336e-01 -3.897546976804733276e-02
-3.129265308380126953e-01 -2.461133897304534912e-01 -2.247933857142925262e-02 -1.254369132220745087e-02 2.182863056659698486e-01 3.414246067404747009e-02 1.858708113431930542e-01 -1.340975612401962280e-01 2.250185161828994751e-01 1.025138571858406067e-01 -5.500230565667152405e-02 -1.610537916421890259e-01 1.257142871618270874e-01 -2.849227786064147949e-01 8.243193477392196655e-02 -2.173872664570808411e-02 -3.052030205726623535e-01 3.300823569297790527e-01 5.607726052403450012e-02 1.394252181053161621e-01 -1.681663542985916138e-01 1.136098504066467285e-01 2.000188827514648438e-01 1.368413120508193970e-01 -2.266850024461746216e-01 7.241744548082351685e-02 -1.987629085779190063e-01 -2.343727350234985352e-01 -7.074706256389617920e-02 1.224314644932746887e-01 -9.712117165327072144e-02 2.000921964645385742e-01
-1.787941008806228638e-01 -1.889091879129409790e-01 -7.654267549514770508e-02 -1.683641225099563599e-01 3.897311091423034668e-01 -1.336628496646881104e-01 3.260222971439361572e-01 3.741620481014251709e-02 1.700472682714462280e-01 2.165230065584182739e-01 -1.574357599020004272e-01 1.123303920030593872e-02 1.284052878618240356e-01 2.007603645324707031e-02 4.115443527698516846e-01 -5.807133391499519348e-02 -4.769510775804519653e-02 -5.938924103975296021e-02 5.405906587839126587e-02 -9.079949557781219482e-02 4.913497343659400940e-02 -3.462838530540466309e-01 -8.549272269010543823e-02 -1.391030699014663696e-01 4.981041699647903442e-02 -1.466640084981918335e-01 -1.531622558832168579e-02 -2.919057384133338928e-02 -3.261954188346862793e-01 1.181476190686225891e-01 -9.901048988103866577e-02 -9.567673504352569580e-02
-9.323550760746002197e-02 -1.159610226750373840e-01 3.604054450988769531e-02 1.781555414199829102e-01 -2.335896044969558716e-01 -6.420780718326568604e-02 3.533199131488800049e-01 -2.504870593547821045e-01 3.390307128429412842e-01 -7.636045105755329132e-03 -5.748939141631126404e-02 3.509106859564781189e-02 -2.694960832595825195e-01 -1.347177922725677490e-01 2.567853331565856934e-01 2.303293347358703613e-02 1.307660341262817383e-02 -4.378817230463027954e-02 8.066827058792114258e-02 1.960936039686203003e-01 -3.867965936660766602e-01 5.935186147689819336e-02 -1.139159575104713440e-01 -3.710963129997253418e-01 -7.036507129669189453e-02 9.659623354673385620e-02 -8.897505700588226318e-03 -2.050663810223340988e-03 -1.850427240133285522e-01 1.202285736799240112e-01 -5.950451269745826721e-02 6.557182222604751587e-02
-1.441684663295745850e-01 -3.507989346981048584e-01 -5.596745759248733521e-02 -3.167199492454528809e-01 1.532240118831396103e-02 -1.470881551504135132e-01 2.295906394720077515e-01 -1.141870021820068359e-02 1.040183678269386292e-01 -9.261123836040496826e-02 -8.600921183824539185e-02 2.309503406286239624e-01 2.380916476249694824e-01 3.375703841447830200e-02 1.585075557231903076e-01 2.271977625787258148e-02 -1.900504231452941895e-01 -7.942705415189266205e-03 -2.932952940464019775e-01 -6.645937263965606689e-02 -4.177507162094116211e-01 -2.794983685016632080e-01 1.357054561376571655e-01 -1.092722713947296143e-01 1.415376067161560059e-01 1.352553218603134155e-01 -4.072612896561622620e-02 6.718688458204269409e-02 4.169218614697456360e-02 -1.367657929658889771e-01 -1.884064823389053345e-01 6.593216210603713989e-02
-2.792233824729919434e-01 -3.591454401612281799e-02 2.796854674816131592e-01 3.109159180894494057e-03 -8.104259520769119263e-02 -1.081644296646118164e-01 1.932901740074157715e-01 -2.376154959201812744e-01 9.919946640729904175e-02 -5.120979249477386475e-02 -1.706623733043670654e-01 6.638833787292242050e-03 -2.673353999853134155e-02 9.536439180374145508e-02 6.190911401063203812e-03 -1.379203796386718750e-01 -7.949244230985641479e-02 -7.529411464929580688e-02 -3.030559420585632324e-01 -2.258279919624328613e-01 -2.146491110324859619e-01 -2.411425709724426270e-01 4.451449513435363770e-01 -9.759497642517089844e-02 -2.046627700328826904e-01 4.947796091437339783e-02 -3.096014261245727539e-01 -8.165999315679073334e-04 -1.170969903469085693e-01 -1.931692706421017647e-03 -8.679613471031188965e-02 -1.781835854053497314e-01
-2.582244873046875000e-01 -2.617965042591094971e-01 7.212108001112937927e-03 1.970717124640941620e-02 1.164489015936851501e-01 4.800923634320497513e-03 2.646734714508056641e-01 -2.989376485347747803e-01 8.745276182889938354e-02 1.943260878324508667e-01 -1.923037506639957428e-02 -1.247681081295013428e-01 2.183593362569808960e-01 -8.524209260940551758e-02 1.439137756824493408e-01 5.228405818343162537e-03 -2.097494006156921387e-01 -9.589362889528274536e-02 1.552549749612808228e-01 1.103598922491073608e-01 -9.464159607887268066e-02 -3.458378463983535767e-02 6.217334046959877014e-02 8.047118171816691756e-06 -5.002761483192443848e-01 7.272312790155410767e-02 -1.097063794732093811e-01 -1.614855676889419556e-01 -3.714186251163482666e-01 -3.597453981637954712e-02 -1.183364167809486389e-01 6.237158551812171936e-02
-3.488036096096038818e-01 -1.899685859680175781e-01 -6.776935607194900513e-02 1.831464171409606934e-01 -6.742359697818756104e-02 -1.310048550367355347e-01 8.042967319488525391e-02 -3.008086383342742920e-01 -2.814238891005516052e-02 1.933796405792236328e-01 -1.124332994222640991e-01 -2.550180815160274506e-02 -5.499465391039848328e-02 -3.977119922637939453e-01 1.023156717419624329e-01 1.849377900362014771e-02 -3.400920927524566650e-01 1.013111602514982224e-02 -1.482100635766983032e-01 1.518256217241287231e-01 1.648192666471004486e-02 -1.479899734258651733e-01 6.077232211828231812e-02 3.202600032091140747e-02 -2.967574000358581543e-01 -1.747166663408279419e-01 -2.079769372940063477e-01 -1.632070913910865784e-02 -3.106001615524291992e-01 -2.688279375433921814e-02 -5.855989083647727966e-02 -1.074734181165695190e-01
-3.318502306938171387e-01 -1.226294934749603271e-01 -5.119425710290670395e-03 -2.924065589904785156e-01 -2.025703191757202148e-01 1.098819971084594727e-01 2.738221585750579834e-01 -1.288020610809326172e-01 4.955164715647697449e-02 2.312715500593185425e-01 -7.108662277460098267e-02 1.591918915510177612e-01 2.080468647181987762e-02 2.401607809588313103e-03 2.114911973476409912e-01 2.444689124822616577e-01 -2.346552461385726929e-01 -1.896270513534545898e-01 -4.502056539058685303e-02 -6.997597962617874146e-02 -2.623829543590545654e-01 -4.807781055569648743e-02 -2.667960524559020996e-02 -1.793922856450080872e-02 -3.050896525382995605e-01 -1.517803221940994263e-01 -1.643749177455902100e-01 -1.916249394416809082e-01 -1.661397367715835571e-01 -1.980757899582386017e-02 1.262753307819366455e-01 -2.437857687473297119e-01
-1.841093003749847412e-01 1.336992834694683552e-03 6.204465031623840332e-02 -3.276891633868217468e-02 4.147516191005706787e-01 -9.316144138574600220e-02 2.339953482151031494e-01 -7.789868861436843872e-02 2.187822908163070679e-01 1.190052330493927002e-01 -1.700442135334014893e-01 -8.978433161973953247e-02 1.357448380440473557e-02 2.455700933933258057e-02 4.452178776264190674e-01 -5.761842429637908936e-02 -3.316786885261535645e-01 -1.330875139683485031e-02 -9.420701861381530762e-02 -2.804449796676635742e-01 -5.928296223282814026e-02 -3.927364051342010498e-01 -5.302861332893371582e-03 3.438531234860420227e-02 5.225761979818344116e-02 -5.247912183403968811e-02 1.658441871404647827e-02 8.422659337520599365e-02 -1.885809749364852905e-01 7.150146365165710449e-02 -8.792089670896530151e-02 -1.974041573703289032e-02
-2.108113020658493042e-01 -2.200201451778411865e-01 1.074343919754028320e-01 -9.203882515430450439e-02 1.515290234237909317e-02 -6.504084169864654541e-02 2.529006898403167725e-01 -2.233304679393768311e-01 7.056635618209838867e-02 1.330001950263977051e-01 -7.255913317203521729e-02 -2.068859189748764038e-01 1.804548949003219604e-01 -6.070044264197349548e-02 9.816038608551025391e-02 1.992203760892152786e-03 -3.595589697360992432e-01 5.875460430979728699e-02 -1.065844111144542694e-02 9.649873524904251099e-02 -1.327631175518035889e-01 5.952039361000061035e-02 8.144861459732055664e-02 1.342942714691162109e-01 -4.748667776584625244e-01 3.764136880636215210e-02 -2.340177148580551147e-01 -2.221850007772445679e-01 -2.913556396961212158e-01 9.170692414045333862e-02 -1.626964658498764038e-01 1.157838702201843262e-01
-1.284481287002563477e-01 -1.448558866977691650e-01 4.638080671429634094e-02 -3.404631018638610840e-01 -1.274398863315582275e-01 -2.903177440166473389e-01 1.642963588237762451e-01 -1.787061542272567749e-01 -1.879244148731231689e-01 3.315200805664062500e-01 -7.897330820560455322e-02 2.122263908386230469e-01 8.435299247503280640e-02 7.786556147038936615e-03 2.502494454383850098e-01 -9.506520628929138184e-02 -1.853655129671096802e-01 -1.074768975377082825e-02 -3.701459243893623352e-02 1.291367318481206894e-02 -6.546820700168609619e-02 -1.488738059997558594e-01 3.159405887126922607e-01 -2.751213014125823975e-01 -1.981441676616668701e-02 -1.445649415254592896e-01 6.692946702241897583e-02 -8.246674202382564545e-03 1.442195177078247070e-01 2.867593429982662201e-02 -3.523163199424743652e-01 -1.004453469067811966e-02
-1.706907004117965698e-01 -4.022489786148071289e-01 -2.354344874620437622e-01 6.243970990180969238e-02 -1.686048507690429688e-01 -2.346965819597244263e-01 3.749627470970153809e-01 -8.204754441976547241e-02 1.147206425666809082e-01 1.342267096042633057e-01 -2.053927332162857056e-01 -4.646120592951774597e-02 2.458903193473815918e-01 -1.054436117410659790e-01 2.922785878181457520e-01 5.038507282733917236e-02 -4.487273469567298889e-02 -8.867402374744415283e-02 -1.304561048746109009e-01 -4.858860746026039124e-02 -2.727498114109039307e-01 -2.487512379884719849e-01 2.308007031679153442e-01 -1.523599624633789062e-01 -1.045208424329757690e-02 -1.019105315208435059e-01 6.424278020858764648e-02 2.954613417387008667e-02 1.313444972038269043e-01 -8.768495917320251465e-02 2.722507901489734650e-02 2.530195936560630798e-02
-1.392738968133926392e-01 -7.539157569408416748e-02 -1.617794334888458252e-01 -1.290741711854934692e-01 9.277129545807838440e-03 -1.534229665994644165e-01 2.797057628631591797e-01 -1.968129575252532959e-01 1.107083726674318314e-02 -6.332287192344665527e-02 -2.455014735460281372e-01 -2.017603516578674316e-01 -4.081558063626289368e-02 -1.633916348218917847e-01 4.807996153831481934e-01 2.666539549827575684e-01 -1.310633867979049683e-01 1.396369040012359619e-01 -2.261199951171875000e-01 6.826224178075790405e-02 -2.283326089382171631e-01 -2.071369141340255737e-01 -7.008121162652969360e-02 -4.913324955850839615e-03 -1.337060481309890747e-01 2.791829407215118408e-01 -1.187186092138290405e-01 -4.042942821979522705e-02 3.618545830249786377e-02 -1.038809772580862045e-02 1.313987225294113159e-01 -1.818512976169586182e-01
-3.367160558700561523e-01 -9.680423140525817871e-02 1.976089775562286377e-01 -3.165750503540039062e-01 1.292350590229034424e-01 -1.038396880030632019e-01 2.424059510231018066e-01 -3.874938786029815674e-01 1.398521848022937775e-02 9.260652959346771240e-02 1.471274066716432571e-02 5.275683850049972534e-02 -1.628933548927307129e-01 7.100112736225128174e-02 4.831042140722274780e-02 -1.509385369718074799e-02 -3.833551332354545593e-02 -7.658512890338897705e-02 -3.802775144577026367e-01 -1.493156999349594116e-01 -2.097452580928802490e-01 -2.232290059328079224e-01 2.045215964317321777e-01 -2.291749268770217896e-01 -1.609778404235839844e-01 9.054218977689743042e-02 -7.304201275110244751e-02 1.564807146787643433e-01 -8.830573409795761108e-02 -1.989429630339145660e-02 -1.283823698759078979e-01 -6.821119785308837891e-02
-1.876554787158966064e-01 -2.836591899394989014e-01 1.565261036157608032e-01 5.430757254362106323e-02 -1.154218688607215881e-01 -1.836946159601211548e-01 2.020831108093261719e-01 -6.869017332792282104e-02 -1.046407446265220642e-01 -8.944820612668991089e-02 4.219708964228630066e-02 2.845156192779541016e-01 2.579340338706970215e-01 -2.544434964656829834e-01 4.437508881092071533e-01 1.670949533581733704e-02 1.047787815332412720e-01 2.081185393035411835e-02 -2.471707202494144440e-02 1.187549307942390442e-01 -1.372463107109069824e-01 5.765318498015403748e-02 3.062408268451690674e-01 -1.973735392093658447e-01 -2.324095964431762695e-01 2.261919155716896057e-02 -1.345728039741516113e-01 1.410360336303710938e-01 -8.710549771785736084e-02 7.084105163812637329e-02 1.797956526279449463e-01 1.249830573797225952e-01
-3.937878608703613281e-01 -1.279679834842681885e-01 1.683831065893173218e-01 -1.274904757738113403e-01 2.108485549688339233e-01 2.479126006364822388e-01 1.766455620527267456e-01 9.802079945802688599e-02 -2.041562274098396301e-02 1.829186230897903442e-01 -1.338430494070053101e-01 -2.472679018974304199e-01 -9.958287328481674194e-02 -9.480368345975875854e-02 1.498537883162498474e-02 2.587838172912597656e-01 -1.649538278579711914e-01 -2.424260675907135010e-01 2.012604475021362305e-01 9.881377220153808594e-02 -2.226233184337615967e-01 -9.643103927373886108e-02 4.387431219220161438e-02 -2.454323768615722656e-01 -1.767891943454742432e-01 2.332541625946760178e-03 -8.957906812429428101e-02 -1.515509337186813354e-01 -1.477837264537811279e-01 2.408620864152908325e-01 -1.673207432031631470e-01 1.039945185184478760e-01
-1.114393845200538635e-01 -2.303797006607055664e-01 3.818190470337867737e-02 7.393639534711837769e-02 -2.110634595155715942e-01 -1.644635051488876343e-01 1.320536285638809204e-01 -2.495402842760086060e-01 -9.928639046847820282e-03 -1.073621883988380432e-01 -1.122858468443155289e-02 2.486711889505386353e-01 -9.243132919073104858e-02 -7.292433828115463257e-02 4.175498485565185547e-01 1.464581787586212158e-01 -4.074084106832742691e-03 -1.958978325128555298e-01 -1.505109220743179321e-01 5.990756675601005554e-02 -1.540612876415252686e-01 4.344228655099868774e-02 2.500793635845184326e-01 -4.565847516059875488e-01 5.047740042209625244e-02 1.385344862937927246e-01 -4.647168517112731934e-02 8.423710614442825317e-02 -6.620460003614425659e-02 2.463019937276840210e-01 1.774294823408126831e-01 -6.510552763938903809e-02
-2.180946618318557739e-01 -3.203229606151580811e-01 5.903159081935882568e-02 2.110602557659149170e-01 2.013977020978927612e-01 -1.535386443138122559e-01 2.248305827379226685e-01 -3.830539882183074951e-01 2.846020758152008057e-01 -2.586925774812698364e-02 -9.279103577136993408e-02 1.640175580978393555e-01 7.982008159160614014e-02 -2.767036557197570801e-01 2.290606349706649780e-01 -1.068371236324310303e-01 -2.624386548995971680e-01 8.827453851699829102e-02 -1.497182399034500122e-01 -1.454778462648391724e-01 5.784699693322181702e-02 -1.494051665067672729e-01 5.952661484479904175e-02 -2.676291018724441528e-02 2.471339330077171326e-02 1.089694947004318237e-01 -2.477980107069015503e-01 -6.840661913156509399e-02 1.022422220557928085e-02 -1.581050455570220947e-02 1.483563054352998734e-02 2.169497013092041016e-01
-3.937814235687255859e-01 -1.031029596924781799e-01 2.673195116221904755e-02 1.061018109321594238e-01 2.178950048983097076e-02 6.740412116050720215e-02 4.669003933668136597e-02 6.835568696260452271e-02 2.023906111717224121e-01 1.958301663398742676e-01 -4.361513257026672363e-01 -6.586990505456924438e-02 3.659759089350700378e-02 -1.593218743801116943e-01 1.089235097169876099e-01 2.640605866909027100e-01 1.038554608821868896e-01 1.709324270486831665e-01 1.080817058682441711e-01 1.560667902231216431e-01 -1.091455370187759399e-01 -1.301434040069580078e-01 1.277972906827926636e-01 -1.045034751296043396e-01 4.208796843886375427e-02 1.427434086799621582e-01 1.108270958065986633e-01 4.148938134312629700e-02 -3.344803154468536377e-01 4.338897019624710083e-02 -3.750515282154083252e-01 -7.449778169393539429e-02
-2.856934368610382080e-01 4.150595888495445251e-02 -9.191317111253738403e-02 -1.914463788270950317e-01 3.278641700744628906e-01 3.430338110774755478e-03 3.439424633979797363e-01 -9.247179329395294189e-02 1.678652912378311157e-01 5.202663317322731018e-02 -2.440970391035079956e-01 1.038703173398971558e-01 -3.032867610454559326e-02 -7.900609076023101807e-02 1.731854528188705444e-01 1.397410631179809570e-01 -2.100864425301551819e-02 -1.523266732692718506e-01 2.861104533076286316e-02 -2.413949966430664062e-01 -1.304030418395996094e-01 -2.474496960639953613e-01 9.558852016925811768e-02 -9.943992644548416138e-02 2.115543037652969360e-01 -2.937632799148559570e-01 -9.125343523919582367e-03 -1.403418462723493576e-02 -3.059212565422058105e-01 1.882017552852630615e-01 -1.956376060843467712e-02 -1.963228136301040649e-01
-3.387961387634277344e-01 3.182685002684593201e-03 1.369301974773406982e-01 -6.434202939271926880e-02 -5.046753212809562683e-03 -1.515983343124389648e-01 2.106922119855880737e-01 -1.361836120486259460e-02 3.148185312747955322e-01 2.208070755004882812e-01 -1.109679229557514191e-03 -8.314189314842224121e-02 2.871036529541015625e-01 -2.766057550907135010e-01 2.630744874477386475e-01 -4.404960200190544128e-03 -4.429432004690170288e-02 1.150188595056533813e-01 6.845549494028091431e-02 -4.776737838983535767e-02 -1.441981941461563110e-01 3.240396082401275635e-02 2.543686032295227051e-01 3.254061192274093628e-02 -1.017611846327781677e-01 -1.541189849376678467e-01 -3.699923753738403320e-01 -2.603805959224700928e-01 -3.824991732835769653e-02 8.306179940700531006e-02 6.671730428934097290e-02 2.245156764984130859e-01
-2.296523898839950562e-01 -3.011553883552551270e-01 -7.373761385679244995e-02 -1.679750829935073853e-01 -3.278784081339836121e-02 -1.734194159507751465e-01 2.549680173397064209e-01 2.042644917964935303e-01 1.385555863380432129e-01 -1.422319654375314713e-02 3.545056283473968506e-02 -2.007770352065563202e-02 2.292895019054412842e-01 -2.511272132396697998e-01 2.128188870847225189e-02 -2.262337207794189453e-01 -3.264811635017395020e-01 1.117636915296316147e-02 1.084675788879394531e-01 -1.116404607892036438e-01 -2.827426791191101074e-01 -3.117986023426055908e-01 2.740232050418853760e-01 -3.735285997390747070e-02 -8.095651865005493164e-02 1.391309499740600586e-01 1.632762257941067219e-03 -3.470874205231666565e-02 -8.535370230674743652e-02 -9.049537032842636108e-02 1.336138397455215454e-01 -2.272924333810806274e-01
-2.455671280622482300e-01 -1.095780134201049805e-01 -1.127876713871955872e-01 -1.997234076261520386e-01 -6.724932789802551270e-02 -5.337275564670562744e-02 2.884911596775054932e-01 1.402667611837387085e-01 -1.239803805947303772e-01 9.322661906480789185e-02 1.250599622726440430e-01 -1.362066119909286499e-01 -1.807149648666381836e-01 -2.176132984459400177e-02 3.279361426830291748e-01 -3.487152047455310822e-03 -2.327471375465393066e-01 -6.975947320461273193e-02 -2.483668327331542969e-01 2.141675800085067749e-01 -2.391026169061660767e-01 2.781476378440856934e-01 1.881636083126068115e-01 9.475427120923995972e-02 6.417977809906005859e-02 -7.146437466144561768e-02 -1.918594539165496826e-02 1.144481375813484192e-01 -3.583346009254455566e-01 -4.631145671010017395e-02 -1.394877284765243530e-01 2.183027267456054688e-01
-1.271544843912124634e-01 -1.037278771400451660e-01 -6.135977804660797119e-02 -5.846428871154785156e-01 -5.472215637564659119e-02 -6.317752599716186523e-02 3.714523315429687500e-01 7.802965492010116577e-02 4.489050805568695068e-02 -5.836924910545349121e-02 -5.504117906093597412e-02 2.710742689669132233e-02 7.009463757276535034e-02 -1.865029931068420410e-01 3.406653702259063721e-01 -2.765906043350696564e-03 -1.022838801145553589e-01 -9.732646495103836060e-02 -2.712993621826171875e-01 1.359830200672149658e-01 -1.199210211634635925e-01 -2.108428180217742920e-01 1.175435781478881836e-01 -3.638473153114318848e-02 -4.559464380145072937e-02 2.426377683877944946e-01 -8.760291337966918945e-02 4.783933982253074646e-03 3.597452118992805481e-02 -1.380953122861683369e-03 2.068977802991867065e-01 -1.129060387611389160e-01
-2.332871779799461365e-02 9.627837687730789185e-02 -1.115577891469001770e-01 -2.483997941017150879e-01 -8.036775141954421997e-02 1.269742846488952637e-01 1.108377948403358459e-01 -1.031121984124183655e-01 -3.250831365585327148e-02 3.854002952575683594e-01 4.070613533258438110e-03 -1.748404353857040405e-01 -2.301209419965744019e-02 -2.829061150550842285e-01 3.414274752140045166e-01 -2.738074064254760742e-01 -2.056279778480529785e-01 9.118904173374176025e-02 1.369858682155609131e-01 -1.210546568036079407e-01 -8.693385124206542969e-02 -1.056811660528182983e-01 3.645679056644439697e-01 5.805442109704017639e-02 6.600124388933181763e-02 -8.760161697864532471e-02 -6.899661570787429810e-02 5.006368458271026611e-02 -2.339634895324707031e-01 1.538235545158386230e-01 -2.781937122344970703e-01 -6.436156481504440308e-02
-2.990581095218658447e-01 -1.581066697835922241e-01 4.216716624796390533e-03 2.208370529115200043e-02 2.528774440288543701e-01 -2.891711657866835594e-03 4.969741702079772949e-01 8.860795199871063232e-02 1.103050485253334045e-01 -1.284098029136657715e-01 6.070509180426597595e-02 3.347518295049667358e-02 1.250917017459869385e-01 -4.232574254274368286e-02 -5.656240973621606827e-03 1.829453743994235992e-02 -3.711063265800476074e-01 6.733940541744232178e-02 -4.753362759947776794e-02 8.178443647921085358e-03 -5.786822363734245300e-02 -1.150533631443977356e-01 1.632130146026611328e-01 6.167178228497505188e-02 2.616682350635528564e-01 1.749086752533912659e-02 -2.055940777063369751e-01 1.555595695972442627e-01 -1.414294242858886719e-01 3.383581638336181641e-01 -2.297794669866561890e-01 -2.938259020447731018e-02
-3.579434752464294434e-01 -4.187153577804565430e-01 -2.495075464248657227e-01 -4.677224159240722656e-02 1.436148732900619507e-01 6.440293509513139725e-04 -1.086571812629699707e-02 7.835949212312698364e-02 3.919035792350769043e-01 1.396082043647766113e-01 2.155932597815990448e-02 7.494093477725982666e-02 -5.528755113482475281e-02 -1.658094823360443115e-01 5.440483242273330688e-02 6.502471864223480225e-02 -2.894800305366516113e-01 -1.603658348321914673e-01 7.512290775775909424e-02 -1.328487843275070190e-01 -2.205752432346343994e-01 6.553300470113754272e-02 1.085394695401191711e-01 -1.466898173093795776e-01 -2.800081670284271240e-01 -7.672885060310363770e-02 1.753715127706527710e-01 1.204797159880399704e-02 -1.645585754886269569e-03 1.850670576095581055e-01 4.912642389535903931e-02 1.319765746593475342e-01
-3.054724335670471191e-01 4.749040305614471436e-02 -2.049195617437362671e-01 -1.297392845153808594e-01 1.806131005287170410e-01 -4.068747907876968384e-02 -3.705438598990440369e-02 -6.472781300544738770e-02 -1.290203183889389038e-01 2.352811098098754883e-01 2.604444511234760284e-02 2.591430395841598511e-02 -1.580286622047424316e-01 -1.481707990169525146e-01 2.829268872737884521e-01 -1.366086751222610474e-01 -1.196049898862838745e-01 -8.611012250185012817e-02 -1.668159849941730499e-03 2.509903609752655029e-01 3.088541328907012939e-02 -2.463623434305191040e-01 1.260955035686492920e-01 8.998034894466400146e-02 -2.857547998428344727e-01 9.434273838996887207e-02 -2.416556030511856079e-01 1.289616823196411133e-01 -3.579011261463165283e-01 3.120968937873840332e-01 -1.389445215463638306e-01 7.762004435062408447e-02
-2.353469282388687134e-01 -3.468276932835578918e-02 3.304185345768928528e-02 -2.445108443498611450e-01 -1.606345027685165405e-01 1.654108911752700806e-01 2.037688493728637695e-01 2.025446854531764984e-02 -4.137245193123817444e-02 2.476988434791564941e-01 9.148794412612915039e-02 -2.294266968965530396e-01 7.702714204788208008e-02 -2.230313792824745178e-02 3.459944427013397217e-01 -1.015295162796974182e-01 -2.605728507041931152e-01 -1.384355425834655762e-01 2.774133384227752686e-01 1.720195412635803223e-01 -1.868721842765808105e-01 1.540018022060394287e-01 3.513309657573699951e-01 -1.654468029737472534e-01 -1.263015419244766235e-01 -5.437545105814933777e-02 2.014901638031005859e-01 -1.363469660282135010e-01 5.359997600317001343e-02 1.281894296407699585e-01 -7.230091840028762817e-02 1.456898301839828491e-01
-3.324992060661315918e-01 -3.652448058128356934e-01 -1.094351410865783691e-01 -2.174903899431228638e-01 -2.211417704820632935e-01 4.297950863838195801e-02 3.842882066965103149e-02 -1.315908879041671753e-02 5.032806470990180969e-02 6.773103773593902588e-02 -1.869159489870071411e-01 -1.898887902498245239e-01 -8.648225665092468262e-02 1.890516281127929688e-01 1.169364601373672485e-01 2.489120662212371826e-01 -2.318981289863586426e-01 -2.797780036926269531e-01 -1.426177918910980225e-01 5.467020347714424133e-02 -2.914232909679412842e-01 -9.430816024541854858e-02 -7.956419140100479126e-02 -2.571655511856079102e-01 -1.551226377487182617e-01 4.205914586782455444e-02 -1.014042794704437256e-01 -7.082637399435043335e-02 -1.641490012407302856e-01 2.074398100376129150e-01 -4.340086132287979126e-02 -1.128561347723007202e-01
-2.369502484798431396e-01 5.789332464337348938e-02 1.144139021635055542e-01 -7.977472245693206787e-02 -1.487333327531814575e-01 -8.961494080722332001e-03 1.792505234479904175e-01 -2.161595821380615234e-01 -2.024070359766483307e-02 -2.259966917335987091e-02 -2.060272097587585449e-01 1.653911918401718140e-01 7.173015177249908447e-02 9.997303038835525513e-02 1.934296190738677979e-01 -1.537804007530212402e-01 -4.323070049285888672e-01 -2.340816110372543335e-01 2.767306864261627197e-01 -5.337566509842872620e-02 2.593196369707584381e-02 -1.490578949451446533e-01 3.047176897525787354e-01 8.348353207111358643e-02 -2.122307009994983673e-02 -5.582149699330329895e-02 -7.100712507963180542e-02 6.154677271842956543e-02 -1.357199996709823608e-01 1.844349801540374756e-01 -3.930779397487640381e-01 9.948512166738510132e-02
-3.305465281009674072e-01 -3.261246383190155029e-01 1.351098865270614624e-01 -8.956890553236007690e-02 1.136281713843345642e-01 1.479023694992065430e-01 1.296334713697433472e-01 1.755444705486297607e-02 -1.813748329877853394e-01 -9.164988249540328979e-02 -4.823676124215126038e-02 1.929672956466674805e-01 -1.412839293479919434e-01 -8.628355711698532104e-02 2.828906774520874023e-01 1.922628469765186310e-02 -6.519777327775955200e-02 -2.253048866987228394e-01 1.095311567187309265e-01 1.557135581970214844e-01 8.185005933046340942e-02 -8.564146235585212708e-03 3.211324512958526611e-01 -7.283505797386169434e-02 -3.191413283348083496e-01 1.856376677751541138e-01 -2.579695880413055420e-01 1.140459254384040833e-01 -1.503390222787857056e-01 -2.052889168262481689e-01 -1.672021746635437012e-01 -5.012448504567146301e-02
-2.437578290700912476e-01 -2.210031449794769287e-01 1.753099113702774048e-01 -1.284940242767333984e-01 1.374570094048976898e-02 6.478367000818252563e-02 1.079958602786064148e-01 -2.090319544076919556e-01 -8.131188154220581055e-02 4.859700426459312439e-02 7.494503259658813477e-02 -1.353082014247775078e-03 6.128923222422599792e-02 -2.528032660484313965e-01 1.088949069380760193e-01 2.634036839008331299e-01 -6.341374944895505905e-03 1.132063195109367371e-02 -1.830335110425949097e-01 -7.896380126476287842e-02 -1.959748938679695129e-02 8.701589889824390411e-03 1.441196948289871216e-01 -1.437354385852813721e-01 -1.238909512758255005e-01 2.723339796066284180e-01 -4.841236770153045654e-01 1.287248879671096802e-01 2.235571481287479401e-02 4.289927780628204346e-01 -8.684018254280090332e-02 8.320648968219757080e-02
-4.549904167652130127e-02 -3.515657484531402588e-01 -1.008311808109283447e-01 -2.782631516456604004e-01 -1.635958552360534668e-01 6.444416940212249756e-03 2.252335995435714722e-01 -4.949416499584913254e-03 -1.078222692012786865e-02 -1.674907840788364410e-02 6.874359399080276489e-02 1.313458103686571121e-02 -2.805585861206054688e-01 -1.214534118771553040e-01 1.270179301500320435e-01 -9.696996212005615234e-02 -2.048452794551849365e-01 -3.616564348340034485e-02 -1.848807036876678467e-01 1.973147317767143250e-02 1.928058266639709473e-02 2.248554974794387817e-01 4.066070616245269775e-01 5.771931260824203491e-02 -1.009153053164482117e-01 2.305890247225761414e-02 -4.138858020305633545e-01 -1.692553423345088959e-02 -2.077587246894836426e-01 -5.596247315406799316e-02 -2.203314900398254395e-01 -1.014952138066291809e-01
-1.840202361345291138e-01 -2.838942408561706543e-01 8.509603142738342285e-02 -1.300192922353744507e-01 2.980519235134124756e-01 2.876971065998077393e-01 1.452756226062774658e-01 -3.546574115753173828e-01 -1.872651278972625732e-01 1.464476734399795532e-01 -1.166845485568046570e-01 -1.741255074739456177e-01 -7.412498444318771362e-02 -9.053690731525421143e-02 9.953106194734573364e-02 -1.827345490455627441e-01 -1.352499723434448242e-01 -1.791148185729980469e-01 -8.309088647365570068e-02 -3.883676975965499878e-02 -2.101546078920364380e-01 2.053135335445404053e-01 9.801445156335830688e-02 -7.375122606754302979e-02 -9.423720836639404297e-02 1.984756886959075928e-01 -1.883157491683959961e-01 1.905691772699356079e-01 -1.433282196521759033e-01 8.197941631078720093e-02 -7.681108266115188599e-02 -2.685047984123229980e-01
-2.643902003765106201e-01 -1.378293186426162720e-01 -6.226701289415359497e-02 7.315643876791000366e-02 1.328164339065551758e-01 -1.034216284751892090e-01 1.857960224151611328e-01 5.615404993295669556e-02 1.840870380401611328e-01 6.345040351152420044e-02 -1.202810183167457581e-02 -2.114595174789428711e-01 2.466885298490524292e-01 8.837857842445373535e-02 3.180161416530609131e-01 -1.567754000425338745e-01 -2.006148695945739746e-01 -1.657727509737014771e-01 -2.993593513965606689e-01 2.135230973362922668e-02 -3.764074444770812988e-01 -1.380422115325927734e-01 1.164635084569454193e-02 1.745439916849136353e-01 7.699043024331331253e-03 -2.166702747344970703e-01 -3.494869545102119446e-02 2.236045897006988525e-01 -3.008616715669631958e-02 1.926696747541427612e-01 -5.523956939578056335e-02 -2.650797069072723389e-01
1.018732041120529175e-01 -9.942181408405303955e-02 1.515534371137619019e-01 -1.108997385017573833e-03 -2.493321150541305542e-01 -6.828981637954711914e-02 3.433946073055267334e-01 -1.259597241878509521e-01 1.693959534168243408e-01 -6.228289753198623657e-02 1.073090955615043640e-01 1.360844671726226807e-01 -8.213087916374206543e-02 -1.117437109351158142e-01 4.425865411758422852e-01 8.700852841138839722e-02 -9.202623367309570312e-02 -8.199103176593780518e-02 -1.980014592409133911e-01 9.674684703350067139e-02 -2.885977327823638916e-01 -6.976338569074869156e-03 4.617641121149063110e-02 -3.443646728992462158e-01 -7.405056059360504150e-02 2.087422758340835571e-01 -1.927943676710128784e-01 1.602228283882141113e-01 -1.327582448720932007e-01 2.034550756216049194e-01 1.722613871097564697e-01 -4.954652860760688782e-02
-3.498841822147369385e-01 -7.518652826547622681e-02 -3.083061240613460541e-02 -1.358507759869098663e-02 -2.786280587315559387e-02 4.014988243579864502e-01 1.281591206789016724e-01 -2.105060778558254242e-02 1.005635559558868408e-01 3.471203893423080444e-02 -1.638504564762115479e-01 -1.979741305112838745e-01 1.411835104227066040e-01 -2.290707379579544067e-01 2.155459672212600708e-01 4.584911465644836426e-02 1.775301992893218994e-01 1.309824436902999878e-01 -6.654521822929382324e-02 -4.103595018386840820e-02 -1.760811358690261841e-01 -6.745951622724533081e-02 1.783614903688430786e-01 -2.590128481388092041e-01 -8.904588408768177032e-03 5.485986359417438507e-03 4.057636111974716187e-02 2.265572994947433472e-01 -3.171846866607666016e-01 2.950405776500701904e-01 -1.184269934892654419e-01 -2.227439880371093750e-01
-1.117531396448612213e-02 8.623283356428146362e-03 3.413593173027038574e-01 -2.710569798946380615e-01 5.958750098943710327e-02 -1.151741147041320801e-01 -1.678897254168987274e-02 -1.242938637733459473e-01 -5.982086434960365295e-02 1.474331617355346680e-01 -3.140671551227569580e-01 -1.802364885807037354e-01 -1.943307220935821533e-01 -7.402858138084411621e-02 3.925245702266693115e-01 1.108761355280876160e-01 -1.616353541612625122e-01 1.641958765685558319e-02 -5.789248738437891006e-03 8.408348262310028076e-02 -3.340169787406921387e-01 -1.836827695369720459e-01 1.502619236707687378e-01 -1.600845903158187866e-01 1.369204074144363403e-01 1.808481812477111816e-01 -5.503331124782562256e-02 -6.700799614191055298e-02 -2.820893824100494385e-01 1.828092895448207855e-02 -1.012089401483535767e-01 1.872664690017700195e-01
-2.718064486980438232e-01 -2.972276508808135986e-01 1.789302080869674683e-01 -4.575240984559059143e-02 8.475229889154434204e-02 6.089179590344429016e-02 1.154413148760795593e-01 -1.345820128917694092e-01 4.462032914161682129e-01 1.825054436922073364e-01 -7.778132706880569458e-02 -2.418932616710662842e-01 2.971465885639190674e-01 -7.633886486291885376e-02 3.881545662879943848e-01 -1.789916455745697021e-01 3.209441155195236206e-02 9.865307807922363281e-02 2.134689688682556152e-02 -3.823474049568176270e-02 -5.122757330536842346e-02 -6.286823004484176636e-02 1.183276474475860596e-01 -4.626584239304065704e-03 -9.978665411472320557e-02 1.194389984011650085e-01 -2.353363335132598877e-01 1.114729791879653931e-01 1.492896974086761475e-01 1.529778838157653809e-01 -3.531980514526367188e-02 1.236737892031669617e-01
-2.894523739814758301e-01 -8.698604255914688110e-02 -1.639951616525650024e-01 2.280763350427150726e-02 2.030101865530014038e-01 -4.761412739753723145e-02 6.565749645233154297e-02 -2.213022559881210327e-01 5.701332166790962219e-02 -8.945340663194656372e-02 4.780144989490509033e-02 -1.360467970371246338e-01 1.928681880235671997e-01 -1.159446761012077332e-01 1.554538309574127197e-01 1.083261147141456604e-01 -3.722934722900390625e-01 5.775391682982444763e-02 5.244437977671623230e-02 1.115215346217155457e-01 -1.270714849233627319e-01 -9.640853106975555420e-02 1.729885041713714600e-01 2.355329692363739014e-01 -4.536066949367523193e-02 -5.105943605303764343e-02 -3.586552143096923828e-01 -2.688784897327423096e-02 -3.469004631042480469e-01 2.554702162742614746e-01 -2.796102762222290039e-01 -1.031963713467121124e-02
-3.372287154197692871e-01 3.670452162623405457e-02 -1.627308130264282227e-02 -4.513140884228050709e-04 3.340956941246986389e-02 1.579505205154418945e-01 -5.110128968954086304e-02 6.412437558174133301e-02 7.374112308025360107e-02 -8.068525046110153198e-02 -1.962148398160934448e-01 2.050145864486694336e-01 5.405702814459800720e-02 -3.167850971221923828e-01 1.913326680660247803e-01 -8.507214486598968506e-02 -2.334554344415664673e-01 -1.289253532886505127e-01 -2.935870885848999023e-01 -1.927802562713623047e-01 -3.641883432865142822e-01 6.958957761526107788e-02 2.412070035934448242e-01 -3.779710084199905396e-02 3.582764416933059692e-02 3.034770488739013672e-01 -1.106097102165222168e-01 -1.470739766955375671e-02 -1.882951557636260986e-01 -4.674138128757476807e-02 1.256381422281265259e-01 -2.478985637426376343e-01
-2.657837271690368652e-01 2.070240862667560577e-02 -4.888503625988960266e-02 -7.882209867238998413e-02 1.194365918636322021e-01 1.192129775881767273e-01 2.876924574375152588e-01 -6.834540516138076782e-02 3.034141659736633301e-01 3.010234832763671875e-01 -7.840276509523391724e-02 2.930113077163696289e-01 4.139894619584083557e-03 5.999565869569778442e-02 3.310928940773010254e-01 1.058599948883056641e-01 -6.323366612195968628e-02 -2.459586113691329956e-01 -2.260757610201835632e-03 -6.553633511066436768e-02 1.559169441461563110e-01 -2.130048573017120361e-01 4.777536913752555847e-02 -5.872745439410209656e-02 -1.081639379262924194e-01 1.601103395223617554e-01 -2.099519520998001099e-01 2.284222394227981567e-01 -1.020013019442558289e-01 1.939350962638854980e-01 -2.778055071830749512e-01 -4.796136543154716492e-02
-2.883393764495849609e-01 -9.472054988145828247e-02 -6.158027425408363342e-02 -1.998911499977111816e-01 8.072199672460556030e-02 -6.776984035968780518e-02 2.361822873353958130e-01 -1.099727465771138668e-03 9.248702973127365112e-02 9.602512419223785400e-02 1.037069037556648254e-01 -4.527246952056884766e-02 -4.134928807616233826e-03 -2.676118724048137665e-02 2.442707121372222900e-02 4.833175614476203918e-02 -9.896457195281982422e-02 -8.484457433223724365e-02 -2.576578855514526367e-01 -1.890286058187484741e-01 -1.536934264004230499e-02 -2.481976337730884552e-02 4.658233523368835449e-01 -5.457475185394287109e-01 -2.012614160776138306e-01 1.533755809068679810e-01 -2.189163416624069214e-01 1.944595947861671448e-02 6.040007248520851135e-02 -1.003049537539482117e-01 -3.360696136951446533e-02 3.217499703168869019e-02
-2.886842787265777588e-01 -5.905832722783088684e-02 1.313142329454421997e-01 -2.808684669435024261e-02 3.305313177406787872e-03 1.414153575897216797e-01 2.815016210079193115e-01 -2.967732846736907959e-01 2.560847438871860504e-02 1.422475208528339863e-03 -6.111167743802070618e-02 -6.874968111515045166e-02 -1.080544069409370422e-01 -1.135296598076820374e-01 -3.698696568608283997e-02 3.881672862917184830e-03 1.550006866455078125e-02 -4.209155589342117310e-02 -1.825793981552124023e-01 -2.393248230218887329e-01 -1.725852936506271362e-01 -3.703608512878417969e-01 4.030836522579193115e-01 -2.582863867282867432e-01 -1.142910495400428772e-01 9.164755791425704956e-02 -2.136532962322235107e-01 -8.323211967945098877e-02 -1.330304592847824097e-01 6.063260883092880249e-02 -1.883391588926315308e-01 -2.304361313581466675e-01
-3.345794379711151123e-01 -1.668192446231842041e-01 1.057373583316802979e-01 -8.542669005692005157e-03 2.363933026790618896e-01 -1.386288404464721680e-01 -3.919950220733880997e-03 1.716743968427181244e-02 6.272361427545547485e-02 2.605671286582946777e-01 -2.043969780206680298e-01 -2.382401674985885620e-01 -1.463972032070159912e-01 -1.450440585613250732e-01 2.150766104459762573e-01 1.156185269355773926e-01 7.359355688095092773e-03 -2.197322249412536621e-02 -2.469212114810943604e-01 -1.189612373709678650e-01 -2.866666615009307861e-01 2.844557166099548340e-01 1.255064159631729126e-01 -3.684048354625701904e-01 1.614457219839096069e-01 1.092197746038436890e-02 -1.693327724933624268e-01 -1.959953643381595612e-02 7.451889663934707642e-02 3.955628350377082825e-02 -1.808921545743942261e-01 -1.256830394268035889e-01
-1.932130604982376099e-01 -3.862318098545074463e-01 4.926353320479393005e-02 1.830318868160247803e-01 -3.451596200466156006e-02 -6.209922581911087036e-02 4.082776308059692383e-01 -8.006434887647628784e-02 -2.627246826887130737e-02 1.024102121591567993e-01 -1.416444182395935059e-01 4.359600716270506382e-04 3.093779683113098145e-01 -2.819157242774963379e-01 2.334160357713699341e-01 -2.129937112331390381e-01 1.267540734261274338e-02 -4.399441927671432495e-02 -4.125171899795532227e-02 1.439779400825500488e-01 -3.617983162403106689e-01 -1.682386547327041626e-01 3.453199937939643860e-02 -1.596318930387496948e-01 -1.689719259738922119e-01 -6.499105691909790039e-02 3.669340163469314575e-02 1.013830769807100296e-02 -1.981504112482070923e-01 -3.539945557713508606e-02 7.530724257230758667e-02 -4.815052449703216553e-02
-2.463166713714599609e-01 -3.357467651367187500e-01 -4.413008317351341248e-02 -1.820399165153503418e-01 -3.843522071838378906e-02 1.172103211283683777e-01 4.745762795209884644e-02 -1.945666670799255371e-01 1.621133238077163696e-01 2.212027609348297119e-01 -1.687132716178894043e-01 -8.523841202259063721e-02 -3.656200468540191650e-01 2.111593037843704224e-01 3.256089687347412109e-01 1.304860860109329224e-01 -2.187504768371582031e-01 -8.039361983537673950e-02 1.104286760091781616e-01 3.284535408020019531e-01 -1.719937473535537720e-01 2.637659199535846710e-02 -7.405497133731842041e-02 9.309510886669158936e-02 -9.096136689186096191e-02 -4.924359545111656189e-02 -1.217041537165641785e-01 -1.679790019989013672e-01 -1.955855637788772583e-01 -3.045201674103736877e-02 -1.087939217686653137e-01 -1.930532976984977722e-02
-3.674755096435546875e-01 -3.306789398193359375e-01 3.028867021203041077e-02 -1.932463943958282471e-01 1.080323308706283569e-01 1.330563127994537354e-01 1.707800477743148804e-01 -1.338172405958175659e-01 3.109257109463214874e-02 1.771152764558792114e-01 -1.128990203142166138e-01 -1.456388980150222778e-01 -3.786166384816169739e-02 2.989313378930091858e-02 6.853878498077392578e-02 2.684082835912704468e-02 2.267720699310302734e-01 -1.872879713773727417e-01 2.829322405159473419e-02 -7.338009029626846313e-02 -3.277291655540466309e-01 -1.869919896125793457e-01 1.731357574462890625e-01 -2.504782974720001221e-01 1.354638040065765381e-01 3.189302980899810791e-02 -2.269914001226425171e-01 -4.176481813192367554e-02 3.249471485614776611e-01 3.550343215465545654e-02 -2.440055906772613525e-01 -7.952277548611164093e-03
-2.519305646419525146e-01 -2.096353098750114441e-02 1.147430539131164551e-01 -8.092217892408370972e-02 1.312813013792037964e-01 -2.040994539856910706e-02 4.346592724323272705e-01 -8.140378445386886597e-02 -4.365734010934829712e-02 1.241602301597595215e-01 6.677412986755371094e-02 -2.503351271152496338e-01 -9.405709803104400635e-02 -2.925420999526977539e-01 1.028890684247016907e-01 -5.077973380684852600e-02 -1.575539410114288330e-01 -3.736717998981475830e-02 1.026765704154968262e-01 1.186957433819770813e-01 -1.545816361904144287e-01 2.767839841544628143e-02 1.418294906616210938e-01 1.021734699606895447e-01 1.997603848576545715e-02 4.877882450819015503e-02 -2.593168616294860840e-01 9.082750976085662842e-02 -1.142944023013114929e-01 1.267309188842773438e-01 -2.504326403141021729e-01 4.847155809402465820e-01
1.257496476173400879e-01 -2.494490295648574829e-01 -1.990353465080261230e-01 -1.433909833431243896e-01 5.940797924995422363e-02 -1.771875470876693726e-01 1.344933956861495972e-01 -3.360780179500579834e-01 2.289815396070480347e-01 6.864601373672485352e-02 7.409879565238952637e-02 4.076690226793289185e-02 4.850811138749122620e-02 -2.837907373905181885e-01 2.872962057590484619e-01 -6.002209708094596863e-02 -9.970616549253463745e-02 -1.855757385492324829e-01 2.377470582723617554e-02 4.398965835571289062e-02 -2.698720395565032959e-01 1.265646666288375854e-01 -6.296688318252563477e-02 -3.885925412178039551e-01 2.728848345577716827e-02 -5.591292306780815125e-02 -2.037506848573684692e-01 1.006418000906705856e-02 1.301934849470853806e-02 2.136959135532379150e-01 -1.904193609952926636e-01 -2.102736681699752808e-01
-2.808153331279754639e-01 -3.125754296779632568e-01 2.005743421614170074e-02 -1.715200990438461304e-01 -1.703184247016906738e-01 -2.170294374227523804e-01 1.857239156961441040e-01 -7.561349868774414062e-02 1.158192828297615051e-01 9.750211983919143677e-02 -5.483031645417213440e-02 1.823984384536743164e-01 -3.179490566253662109e-01 -1.255167722702026367e-01 1.365121901035308838e-01 1.357874125242233276e-01 8.767268061637878418e-02 6.810659915208816528e-02 -9.243319928646087646e-02 7.125079631805419922e-02 -1.376940310001373291e-01 -2.076991051435470581e-01 3.062635362148284912e-01 1.517579853534698486e-01 3.491416946053504944e-02 -8.855228126049041748e-02 -3.908493816852569580e-01 -1.378044188022613525e-01 6.615209579467773438e-02 -1.618741303682327271e-01 -2.113743573427200317e-01 5.689207464456558228e-02
-2.968191206455230713e-01 -2.119623124599456787e-01 -6.113500520586967468e-02 -2.082840204238891602e-01 -1.555439233779907227e-01 -1.966823264956474304e-02 1.014932021498680115e-01 -1.372359395027160645e-01 2.763644158840179443e-01 1.999058276414871216e-01 -1.167081892490386963e-01 -1.002569347620010376e-01 -1.429450660943984985e-01 2.515014708042144775e-01 1.432519704103469849e-01 1.973358690738677979e-01 -3.169260919094085693e-01 -2.815333604812622070e-01 3.224790096282958984e-03 -1.868924051523208618e-01 -1.119468286633491516e-01 -1.096840873360633850e-01 -6.961572915315628052e-02 -2.967142462730407715e-01 -1.449593305587768555e-01 1.582730561494827271e-01 2.294749580323696136e-02 -6.011847406625747681e-03 -2.083843946456909180e-01 2.433221191167831421e-01 -1.742795854806900024e-02 -3.638944402337074280e-02
-4.374235123395919800e-02 -1.206640973687171936e-01 7.231596112251281738e-02 -1.196998804807662964e-01 -1.729860901832580566e-02 -9.352666884660720825e-02 -6.670863181352615356e-02 -9.392249584197998047e-02 2.487024366855621338e-01 1.312681138515472412e-01 -2.749535441398620605e-01 -2.159138023853302002e-01 -2.977074086666107178e-01 -1.737662591040134430e-02 1.235707998275756836e-01 9.234290570020675659e-02 -2.028813511133193970e-01 -8.075459301471710205e-02 6.944871693849563599e-02 1.489599496126174927e-01 -2.486791163682937622e-01 -1.453274935483932495e-01 3.136090636253356934e-01 -2.598337233066558838e-01 -1.889371126890182495e-02 3.170155882835388184e-01 1.918704062700271606e-02 -1.335022449493408203e-01 -3.816887438297271729e-01 8.316701650619506836e-02 7.689135521650314331e-02 1.629049628973007202e-01
-1.390549391508102417e-01 -3.583023548126220703e-01 6.515398621559143066e-02 -1.105954498052597046e-02 -5.402337014675140381e-02 -2.621162235736846924e-01 5.939486995339393616e-02 2.120459638535976410e-02 1.007211357355117798e-01 -5.077081918716430664e-02 -1.508256793022155762e-01 -2.524721994996070862e-02 -2.993960678577423096e-01 3.603368997573852539e-02 2.976838350296020508e-01 -1.860683411359786987e-01 -2.017417997121810913e-01 -3.052476048469543457e-01 1.225091442465782166e-01 6.095761805772781372e-02 -9.197277575731277466e-02 -3.355063032358884811e-03 1.823603361845016479e-01 -1.110324263572692871e-01 -1.033168360590934753e-01 3.659586608409881592e-01 -7.753629237413406372e-02 -1.917323768138885498e-01 -2.444324195384979248e-01 2.428669035434722900e-01 7.315067946910858154e-02 6.263779848814010620e-02
-2.616748586297035217e-02 -2.270761877298355103e-01 8.156739920377731323e-02 -1.998405009508132935e-01 -2.700920216739177704e-02 9.203492105007171631e-02 1.822016388177871704e-01 -9.997837990522384644e-02 4.798214510083198547e-02 -3.077610209584236145e-02 -3.821167647838592529e-01 1.211482435464859009e-01 2.085275389254093170e-02 -1.312014460563659668e-01 4.461003467440605164e-02 1.705615222454071045e-01 -1.535596847534179688e-01 -1.433376520872116089e-01 -3.226794600486755371e-01 -5.227788165211677551e-02 -2.710286378860473633e-01 -2.054815143346786499e-01 4.713142514228820801e-01 -1.339595913887023926e-01 -1.955439895391464233e-02 1.923727691173553467e-01 -8.904857188463211060e-02 -2.261592149734497070e-01 5.569880083203315735e-02 1.692076772451400757e-01 2.434062212705612183e-02 2.374188788235187531e-02
-2.774237990379333496e-01 -2.055506855249404907e-01 1.837048083543777466e-01 -1.928494125604629517e-01 -1.643189787864685059e-02 -1.733829379081726074e-01 9.020645916461944580e-02 -9.188202023506164551e-02 -1.363366097211837769e-01 2.340715527534484863e-01 7.509022951126098633e-02 -6.309128552675247192e-02 -9.013933688402175903e-02 1.022088825702667236e-01 2.945788800716400146e-01 -2.827520370483398438e-01 -2.320237457752227783e-01 -4.355053976178169250e-02 -6.393060088157653809e-02 1.660044491291046143e-01 -3.845961764454841614e-02 -1.713102161884307861e-01 3.702553808689117432e-01 -2.141543924808502197e-01 -1.414542049169540405e-01 -7.133128494024276733e-02 1.361023932695388794e-01 -1.517660915851593018e-01 5.765758082270622253e-02 -8.002965897321701050e-02 -3.421563208103179932e-01 5.827903281897306442e-03
-3.064531683921813965e-01 -1.039150506258010864e-01 -1.503781378269195557e-01 1.603929400444030762e-01 1.577476859092712402e-01 -2.164526283740997314e-01 1.330763101577758789e-01 -1.573556065559387207e-01 -7.298196852207183838e-02 -3.323089331388473511e-03 -2.630244009196758270e-02 3.193522989749908447e-02 -8.586423099040985107e-02 -1.813675165176391602e-01 1.967398524284362793e-01 -1.160067692399024963e-01 -3.149125874042510986e-01 -2.836285829544067383e-01 5.021425709128379822e-02 1.365004330873489380e-01 -7.871826738119125366e-02 -1.853589564561843872e-01 1.540890634059906006e-01 2.654779553413391113e-01 -7.918422669172286987e-02 -1.442262437194585800e-02 -2.252996116876602173e-01 6.573341041803359985e-02 -3.164125680923461914e-01 2.825976908206939697e-01 -2.364640086889266968e-01 -1.626125723123550415e-02
-4.141410291194915771e-01 -3.873611688613891602e-01 -1.560208760201931000e-02 -3.944117575883865356e-02 -3.229016661643981934e-01 4.822828806936740875e-03 -7.827983796596527100e-02 -1.521500498056411743e-01 1.080132052302360535e-01 -2.122876606881618500e-02 -6.129454448819160461e-02 2.993869185447692871e-01 -2.020628899335861206e-01 -1.046892553567886353e-01 3.529712855815887451e-01 3.987436741590499878e-02 -9.103590995073318481e-02 1.192355304956436157e-01 2.909496426582336426e-01 1.613050550222396851e-01 -7.360158115625381470e-02 1.601921916007995605e-01 3.864091634750366211e-02 -2.319905310869216919e-01 -3.009882755577564240e-02 -1.048408970236778259e-01 -3.768188506364822388e-02 -2.237826818600296974e-03 4.627306386828422546e-02 1.299428641796112061e-01 -7.462910562753677368e-02 4.596734046936035156e-02
-2.372679561376571655e-01 -2.611699700355529785e-01 -2.864193320274353027e-01 -9.260568767786026001e-02 1.806303486227989197e-02 -3.246644437313079834e-01 2.556700706481933594e-01 1.365874558687210083e-01 -1.258626300841569901e-02 6.475225836038589478e-02 -2.410596609115600586e-02 2.385616451501846313e-01 -2.949612587690353394e-02 -2.748356461524963379e-01 2.595900297164916992e-01 -1.458082646131515503e-01 9.150259941816329956e-02 -6.668004393577575684e-02 9.349139034748077393e-02 2.786573767662048340e-01 -1.079897880554199219e-01 -2.412663996219635010e-01 1.561920493841171265e-01 -1.264136582612991333e-01 3.217478469014167786e-02 2.983460128307342529e-01 3.353992104530334473e-02 1.704918742179870605e-01 1.056650802493095398e-01 -5.384413525462150574e-02 -5.445149168372154236e-02 -1.466475278139114380e-01
-5.857147276401519775e-02 -3.055303990840911865e-01 1.302309781312942505e-01 9.308476001024246216e-02 -1.279257535934448242e-01 -2.043289691209793091e-01 1.080646142363548279e-01 -1.696467697620391846e-01 6.336427479982376099e-02 2.225516438484191895e-01 6.479351781308650970e-03 -1.440605521202087402e-01 9.157715737819671631e-02 -3.843878507614135742e-01 5.462190508842468262e-01 6.306071579456329346e-02 9.843371808528900146e-02 1.592227965593338013e-01 -7.089520990848541260e-02 1.036606263369321823e-02 -1.247197836637496948e-01 -4.518729075789451599e-02 6.984515488147735596e-02 -7.407131046056747437e-02 -1.884245425462722778e-01 2.742990553379058838e-01 -1.478901226073503494e-02 1.694487929344177246e-01 -2.776895090937614441e-02 9.927985817193984985e-02 -1.250301301479339600e-01 1.101744398474693298e-01
-4.188884496688842773e-01 -8.214588463306427002e-02 -2.194005697965621948e-01 1.394888609647750854e-01 -1.983591318130493164e-01 -4.278846830129623413e-02 3.611731529235839844e-01 -2.433503419160842896e-01 -1.119577586650848389e-01 1.977185606956481934e-01 -2.117098718881607056e-01 -4.623886570334434509e-02 4.979609325528144836e-02 5.915695056319236755e-02 1.859187781810760498e-01 -1.134361028671264648e-01 8.359193056821823120e-02 -2.075987160205841064e-01 2.525473535060882568e-01 -4.632223397493362427e-02 -2.180148959159851074e-01 1.359771341085433960e-01 -2.582967653870582581e-02 -1.409149356186389923e-02 -2.293532900512218475e-02 5.863385740667581558e-03 -2.506363391876220703e-01 -2.224965207278728485e-02 -3.153439238667488098e-02 1.547350436449050903e-01 -2.996430993080139160e-01 7.651717215776443481e-02
-4.485626220703125000e-01 -6.874504685401916504e-02 2.118009626865386963e-01 1.128557100892066956e-01 -1.908289268612861633e-02 1.160222142934799194e-01 -4.981441050767898560e-02 7.152767479419708252e-02 -8.507154136896133423e-02 2.043944597244262695e-01 -9.378299862146377563e-02 -9.691137820482254028e-02 -1.703230887651443481e-01 -2.833894081413745880e-02 3.327233195304870605e-01 2.581784725189208984e-01 -2.213564217090606689e-01 -1.230512410402297974e-01 -2.560806274414062500e-01 -1.233706250786781311e-01 -3.040019981563091278e-02 -5.080594215542078018e-03 3.075290918350219727e-01 2.192582190036773682e-02 -3.654911220073699951e-01 1.029323637485504150e-01 -2.684823796153068542e-02 -6.315346062183380127e-02 -4.129750281572341919e-02 1.825556308031082153e-01 -1.191622093319892883e-01 4.011073708534240723e-02
-2.008568197488784790e-01 -2.009431123733520508e-01 1.534507423639297485e-01 1.229066587984561920e-02 2.338102161884307861e-01 -2.864014804363250732e-01 3.148923516273498535e-01 -3.107483386993408203e-01 4.599890485405921936e-02 1.200923174619674683e-01 -2.269033193588256836e-01 3.335939049720764160e-01 1.623007655143737793e-02 -3.303751945495605469e-01 1.717884838581085205e-01 -1.588052660226821899e-01 -1.641418784856796265e-01 -5.508418381214141846e-02 -1.946378201246261597e-01 1.656313538551330566e-01 -2.001893222332000732e-01 -1.084588989615440369e-01 6.347344070672988892e-02 9.838619828224182129e-02 -2.427423931658267975e-02 5.863865464925765991e-02 9.251108020544052124e-02 2.832111530005931854e-02 2.080552875995635986e-01 4.272493347525596619e-02 -1.515055354684591293e-02 1.198543142527341843e-02
-2.284147590398788452e-01 -2.430427633225917816e-02 1.526476591825485229e-01 -1.856979876756668091e-01 -3.263450786471366882e-02 3.171334564685821533e-01 2.427824214100837708e-02 8.690360933542251587e-02 2.335890680551528931e-01 1.520428508520126343e-01 -1.614451259374618530e-01 3.115277364850044250e-02 -1.192312315106391907e-01 -8.037377893924713135e-02 1.258888542652130127e-01 7.386983186006546021e-02 -1.685468405485153198e-01 -3.469637632369995117e-01 -1.648700386285781860e-01 -2.856774628162384033e-02 -1.655052155256271362e-01 -2.265577912330627441e-01 4.435462951660156250e-01 -1.859639436006546021e-01 -1.619370877742767334e-01 2.423543184995651245e-01 -2.526409924030303955e-02 4.067051783204078674e-02 -6.575710326433181763e-02 6.919705867767333984e-02 -1.830294430255889893e-01 -1.276087164878845215e-01
-4.078339636325836182e-01 -2.217728644609451294e-01 1.442234218120574951e-01 6.902047991752624512e-02 -1.077303662896156311e-01 -1.083308756351470947e-01 1.903348229825496674e-02 -3.764958977699279785e-01 1.677848547697067261e-01 1.354440897703170776e-01 -2.716323919594287872e-02 3.529964014887809753e-02 2.059100270271301270e-01 -4.816782101988792419e-02 3.643796741962432861e-01 -1.758296638727188110e-01 -8.466256409883499146e-02 6.804648041725158691e-02 1.370432674884796143e-01 6.166606768965721130e-02 -1.544203609228134155e-01 3.577543795108795166e-02 2.549915313720703125e-01 1.302159279584884644e-01 3.995367884635925293e-02 2.411951720714569092e-01 -1.576248407363891602e-01 3.247200697660446167e-02 2.583454363048076630e-02 1.791501194238662720e-01 8.785417675971984863e-02 2.625774145126342773e-01
-2.481679916381835938e-01 -2.396984100341796875e-01 1.104876250028610229e-01 -9.591534733772277832e-02 1.093588024377822876e-01 -6.648071110248565674e-02 -2.477473393082618713e-02 -8.083123713731765747e-02 4.897202830761671066e-03 8.332780003547668457e-02 2.157600224018096924e-01 -1.381679624319076538e-01 -1.319934576749801636e-01 -3.001710176467895508e-01 3.067233264446258545e-01 3.486145660281181335e-02 1.237819045782089233e-01 -4.848842322826385498e-02 4.744740668684244156e-03 1.858557909727096558e-01 -3.410073220729827881e-01 1.433251947164535522e-01 3.416048586368560791e-01 -7.475261390209197998e-02 -2.749616503715515137e-01 3.011355921626091003e-02 -1.576913744211196899e-01 1.064038947224617004e-01 2.004102915525436401e-01 3.404662385582923889e-02 -5.097884684801101685e-02 -3.043425977230072021e-01
-4.617494344711303711e-01 -2.104859948158264160e-01 1.808192282915115356e-01 2.819055132567882538e-02 3.018496371805667877e-02 6.200133636593818665e-02 -2.004952915012836456e-02 2.425127103924751282e-02 -2.190404683351516724e-01 9.736843407154083252e-02 -3.059952259063720703e-01 2.380852773785591125e-02 -2.047527432441711426e-01 7.877095602452754974e-03 3.296161890029907227e-01 2.563249170780181885e-01 -1.247160658240318298e-01 -1.509720236063003540e-01 -1.177196279168128967e-01 -2.012439668178558350e-01 -1.855872124433517456e-01 9.519089013338088989e-02 2.685737013816833496e-01 7.109995931386947632e-02 -2.068927735090255737e-01 1.656250506639480591e-01 2.160921320319175720e-02 -1.280305087566375732e-01 -6.869971752166748047e-02 9.907203912734985352e-02 -1.607865467667579651e-02 -1.413148939609527588e-01
-2.924776673316955566e-01 -5.822413042187690735e-02 -3.592414036393165588e-02 -1.315799355506896973e-01 6.548950076103210449e-02 -3.055922500789165497e-02 1.076120957732200623e-01 -7.442284375429153442e-02 -3.883085027337074280e-02 4.636684805154800415e-02 -4.583845660090446472e-02 2.054622918367385864e-01 1.083815768361091614e-01 -7.502167671918869019e-02 1.207819283008575439e-01 -1.239766553044319153e-01 -4.418830275535583496e-01 -2.150994986295700073e-01 1.937305480241775513e-01 -1.913513842737302184e-04 -1.636288911104202271e-01 -3.128122091293334961e-01 3.814129903912544250e-02 9.690298140048980713e-02 -3.536388650536537170e-02 -1.775608658790588379e-01 -2.471317797899246216e-01 4.293984174728393555e-02 -2.241597026586532593e-01 2.329588681459426880e-01 -3.997560441493988037e-01 -1.627057790756225586e-02
-2.744960784912109375e-01 -2.840189635753631592e-01 8.741539902985095978e-03 -1.006839349865913391e-01 -2.625672221183776855e-01 3.291966393589973450e-02 2.168617695569992065e-01 -1.189933121204376221e-01 5.875285714864730835e-02 1.627341806888580322e-01 -2.780147790908813477e-01 1.747184097766876221e-01 -6.562539190053939819e-02 -3.995827212929725647e-02 2.327599823474884033e-01 3.125876486301422119e-01 -2.210708111524581909e-01 -2.410157173871994019e-01 -9.754747152328491211e-02 -8.572455495595932007e-02 -2.203972786664962769e-01 1.026102807372808456e-02 -1.693679094314575195e-01 -3.806501254439353943e-02 -2.219494432210922241e-01 -7.155703008174896240e-02 -1.683721244335174561e-01 6.976943463087081909e-03 -1.802952289581298828e-01 1.077082976698875427e-01 -3.779192268848419189e-02 -2.757858633995056152e-01
-5.818067118525505066e-02 -6.614050827920436859e-03 1.627042144536972046e-02 -1.619978109374642372e-03 1.135175228118896484e-01 -2.492970973253250122e-01 2.061162739992141724e-01 -1.628585532307624817e-02 -8.414498716592788696e-02 2.547825276851654053e-01 6.532356888055801392e-02 8.358979225158691406e-02 -5.136607214808464050e-02 -1.762544214725494385e-01 3.827175498008728027e-01 1.172882765531539917e-01 -2.518231272697448730e-01 3.534235358238220215e-01 -1.149184778332710266e-01 -5.334866419434547424e-02 -4.537418186664581299e-01 1.782217472791671753e-01 9.054037928581237793e-02 -2.432429641485214233e-01 -1.972599625587463379e-01 1.848813332617282867e-02 -1.927163898944854736e-01 -6.357080489397048950e-02 -1.043309792876243591e-01 -2.127193287014961243e-02 -1.019982993602752686e-02 8.758312091231346130e-03
-3.336993753910064697e-01 -2.903189323842525482e-02 3.075535409152507782e-02 -2.235618531703948975e-01 1.876940280199050903e-01 1.021148934960365295e-01 2.976752631366252899e-02 -6.957440078258514404e-02 1.053004860877990723e-01 2.090623676776885986e-01 -3.476805984973907471e-02 6.601209286600351334e-03 -2.093514800071716309e-01 -1.223398745059967041e-01 1.661837249994277954e-01 7.345973700284957886e-02 1.573760509490966797e-01 9.339481592178344727e-02 -1.872771829366683960e-01 -3.283945322036743164e-01 -3.176733553409576416e-01 -2.011655569076538086e-01 4.008654356002807617e-01 -1.109688729047775269e-01 -2.622042298316955566e-01 -1.120744049549102783e-01 -2.023723423480987549e-01 7.261703163385391235e-02 -5.678377300500869751e-02 1.177482381463050842e-01 -1.643629930913448334e-02 4.406119138002395630e-02
-4.663506150245666504e-01 -1.338803172111511230e-01 -2.628706097602844238e-01 -5.681572109460830688e-02 -2.160564437508583069e-02 2.057655304670333862e-01 1.205175668001174927e-01 -8.429436385631561279e-02 -1.291613429784774780e-01 4.329564422369003296e-02 -2.778189182281494141e-01 -1.228080689907073975e-01 -1.219934970140457153e-01 -1.153482794761657715e-01 1.228235065937042236e-01 -6.001484394073486328e-02 9.740292280912399292e-02 5.121750384569168091e-02 -2.484558075666427612e-01 -8.156748116016387939e-02 -7.574024796485900879e-02 -1.722780168056488037e-01 3.330128490924835205e-01 -1.848489791154861450e-01 -3.923790156841278076e-02 -6.017982214689254761e-02 1.580670475959777832e-01 -1.548112928867340088e-01 -1.527213901281356812e-01 9.868077188730239868e-02 -3.002949953079223633e-01 -1.783302873373031616e-01
-2.575763761997222900e-01 -4.919580742716789246e-02 1.621713191270828247e-01 -6.080010533332824707e-02 2.420115657150745392e-02 -6.185189262032508850e-02 1.285723745822906494e-01 2.425573300570249557e-03 -6.638791412115097046e-02 1.886305660009384155e-01 -6.422895938158035278e-02 3.215140849351882935e-02 1.265123393386602402e-02 2.708464860916137695e-03 2.044662237167358398e-01 -5.837764963507652283e-02 -2.339430749416351318e-01 -1.515231728553771973e-01 1.899259537458419800e-01 4.420067742466926575e-02 -6.717748194932937622e-02 -2.085894048213958740e-01 3.742837533354759216e-02 4.307585302740335464e-03 3.219187259674072266e-03 -4.108616709709167480e-02 -1.025839671492576599e-01 -4.784991964697837830e-02 -2.414371818304061890e-01 4.598133563995361328e-01 -5.829990506172180176e-01 -2.200976200401782990e-02
-2.380820177495479584e-02 -2.553480565547943115e-01 5.616677924990653992e-02 -1.065735612064599991e-02 -1.262750625610351562e-01 -8.229519426822662354e-02 1.312441229820251465e-01 -1.454186588525772095e-01 1.336646974086761475e-01 3.622011467814445496e-02 -1.848164647817611694e-01 -4.409378767013549805e-02 -3.131838738918304443e-01 -9.117675572633743286e-02 1.894320696592330933e-01 2.561356723308563232e-01 -1.681466847658157349e-01 -3.463980555534362793e-02 -8.436738699674606323e-02 3.062687069177627563e-02 -3.131634294986724854e-01 2.508401498198509216e-02 1.250618696212768555e-01 -3.163426518440246582e-01 -1.305772960186004639e-01 1.411549150943756104e-01 2.756039984524250031e-02 1.732125431299209595e-01 -4.202185273170471191e-01 1.194320172071456909e-01 1.343884766101837158e-01 2.794955968856811523e-01
-3.165405392646789551e-01 1.023835018277168274e-01 6.195517256855964661e-02 -3.081060647964477539e-01 3.900923207402229309e-02 6.248986348509788513e-02 -9.112817049026489258e-02 -1.697533130645751953e-01 9.075950086116790771e-02 -9.091637097299098969e-03 -1.583643555641174316e-01 -1.179641485214233398e-02 -2.651485800743103027e-01 -1.354422867298126221e-01 3.474579453468322754e-01 3.293347358703613281e-02 1.292763203382492065e-01 9.255331754684448242e-02 2.685538306832313538e-02 -2.460631430149078369e-01 -3.574036955833435059e-01 -1.423515230417251587e-01 3.016037642955780029e-01 -7.991799712181091309e-02 -1.888883560895919800e-01 -4.867716133594512939e-02 -1.949285268783569336e-01 1.707879751920700073e-01 1.722985506057739258e-02 1.705622076988220215e-01 -1.203613802790641785e-01 -1.517150104045867920e-01
-2.558577954769134521e-01 -1.495434045791625977e-01 -1.092768609523773193e-01 1.114954426884651184e-01 8.879713714122772217e-02 -2.768543064594268799e-01 9.429229795932769775e-02 -2.352125197649002075e-01 6.833349168300628662e-02 1.675739586353302002e-01 -6.288159638643264771e-02 -4.762418940663337708e-02 2.428563535213470459e-01 8.675386011600494385e-02 1.906297355890274048e-01 2.036053091287612915e-01 -3.092731535434722900e-01 2.307672053575515747e-03 5.272492021322250366e-02 1.339730471372604370e-01 -1.718756556510925293e-01 1.589492708444595337e-02 1.739100068807601929e-01 -2.467372454702854156e-02 -1.123853251338005066e-01 -2.463318780064582825e-02 -3.731106221675872803e-01 -1.671291142702102661e-01 -3.879947662353515625e-01 7.900267839431762695e-02 -1.719132214784622192e-01 1.096866652369499207e-01
-3.053796589374542236e-01 -7.691061496734619141e-02 -1.273892372846603394e-01 2.436499483883380890e-02 2.946532666683197021e-01 1.376196593046188354e-01 4.549516439437866211e-01 -6.373947113752365112e-02 1.843264326453208923e-02 1.907773874700069427e-02 -2.527000010013580322e-01 9.440082311630249023e-02 1.737403720617294312e-01 -4.311591014266014099e-02 -3.883597999811172485e-02 7.822039723396301270e-02 -2.051860094070434570e-01 -1.839510947465896606e-01 -4.490505158901214600e-02 2.328047715127468109e-02 -2.763260900974273682e-01 -3.211633563041687012e-01 1.678751409053802490e-01 -1.001724321395158768e-02 2.214109152555465698e-01 -4.683814197778701782e-02 3.749459749087691307e-03 -1.197431758046150208e-01 -2.915036678314208984e-02 7.881431281566619873e-02 -2.821065783500671387e-01 -1.247490793466567993e-01
-4.269433021545410156e-01 -3.632327020168304443e-01 6.611648947000503540e-02 7.596505433320999146e-02 6.901200860738754272e-02 -3.550280928611755371e-01 1.906529664993286133e-01 -3.830721601843833923e-02 -1.918528825044631958e-01 6.981894839555025101e-03 -4.393076524138450623e-02 -8.896888792514801025e-02 8.981064707040786743e-02 -1.829340308904647827e-01 1.567807048559188843e-02 9.858564287424087524e-02 -1.235719397664070129e-01 -7.973412051796913147e-03 -8.137921988964080811e-02 8.854101598262786865e-02 -2.880719602108001709e-01 -4.595410451292991638e-02 1.793695241212844849e-01 -4.555719718337059021e-02 1.004205942153930664e-01 3.133243620395660400e-01 -1.900175511837005615e-01 -8.959522843360900879e-02 7.658836245536804199e-02 -6.578955799341201782e-02 2.739804685115814209e-01 -1.484139412641525269e-01
-4.923790097236633301e-01 -2.965475246310234070e-02 2.466711401939392090e-01 -3.117683231830596924e-01 5.377124622464179993e-02 -8.622255176305770874e-02 2.401170134544372559e-01 -2.332640439271926880e-01 -3.308600559830665588e-02 3.149447962641716003e-02 -6.820811331272125244e-02 1.308330744504928589e-01 -1.330006420612335205e-01 1.508878171443939209e-01 6.467635929584503174e-02 1.250180900096893311e-01 1.902272365987300873e-02 9.336151182651519775e-02 -2.385859936475753784e-01 -1.256661303341388702e-02 -1.831487715244293213e-01 -2.161244750022888184e-01 3.587306439876556396e-01 -6.840847432613372803e-02 -2.373945608269423246e-04 9.167927503585815430e-02 -1.288726925849914551e-01 2.140424996614456177e-01 -1.551412791013717651e-01 -4.612588882446289062e-02 -2.739742025732994080e-02 -1.206800863146781921e-01
-2.395830303430557251e-01 1.815505698323249817e-02 -1.524098068475723267e-01 -4.048052132129669189e-01 -6.626475602388381958e-02 -2.010872773826122284e-02 3.556237518787384033e-01 -8.307228982448577881e-02 1.333504617214202881e-01 -8.738794177770614624e-02 -1.744704693555831909e-01 -1.703324317932128906e-01 1.267262995243072510e-01 -1.049595847725868225e-01 3.792683482170104980e-01 5.074370279908180237e-02 -1.857549250125885010e-01 1.124499812722206116e-01 -2.083932012319564819e-01 9.668881073594093323e-03 -1.478233784437179565e-01 -2.837568223476409912e-01 7.192963361740112305e-02 -5.509969219565391541e-02 -2.176761329174041748e-01 2.001822143793106079e-01 7.373602129518985748e-03 -4.931318387389183044e-02 -3.006353043019771576e-02 5.527689307928085327e-02 2.077710926532745361e-01 -1.425529718399047852e-01
-3.444766998291015625e-01 5.036403238773345947e-02 6.241285055875778198e-02 7.730576395988464355e-02 3.491594791412353516e-01 -1.692318767309188843e-01 2.178954780101776123e-01 5.315538123250007629e-02 2.878917157649993896e-01 2.290576696395874023e-01 -2.628035843372344971e-01 -2.165746316313743591e-02 9.745408780872821808e-03 -6.894326210021972656e-02 2.183912396430969238e-01 6.123773287981748581e-03 1.653171889483928680e-02 -1.062000840902328491e-01 -1.603994071483612061e-01 1.511850487440824509e-02 -1.478708684444427490e-01 -3.105566203594207764e-01 -3.870296478271484375e-02 -4.458885639905929565e-02 9.319104254245758057e-02 8.274032175540924072e-02 -5.083239078521728516e-02 1.284386366605758667e-01 -3.624694645404815674e-01 8.552637696266174316e-02 -2.603129744529724121e-01 -1.011418625712394714e-01
-2.201899588108062744e-01 -6.293855607509613037e-02 -8.426496386528015137e-02 -4.598696529865264893e-01 -1.413174439221620560e-02 -8.845863491296768188e-02 2.332319468259811401e-01 -1.639880537986755371e-01 -7.437542080879211426e-02 2.092275172472000122e-01 1.701456904411315918e-01 -7.996905595064163208e-02 6.787351518869400024e-02 -2.019632160663604736e-01 2.134726494550704956e-01 -1.810907870531082153e-01 -1.150407642126083374e-01 -2.083690315485000610e-01 8.344144374132156372e-02 1.887298375368118286e-02 -2.955262660980224609e-01 2.526127099990844727e-01 2.437301576137542725e-01 -1.816820949316024780e-01 7.743583992123603821e-03 2.502616308629512787e-02 1.684303730726242065e-01 -7.870026677846908569e-02 -2.585327327251434326e-01 -1.278667477890849113e-03 -6.692770123481750488e-02 1.309441179037094116e-01
-1.675008982419967651e-01 -2.551146447658538818e-01 1.124129965901374817e-01 -4.012074321508407593e-02 -1.390923410654067993e-01 -2.684595249593257904e-02 -1.145218312740325928e-02 -3.400242701172828674e-02 -4.907405748963356018e-02 -6.977295037358999252e-03 -3.840169906616210938e-01 1.203593239188194275e-01 -7.617418467998504639e-02 -1.797301620244979858e-01 9.779540449380874634e-02 2.145173698663711548e-01 -1.277247518301010132e-01 -4.220507666468620300e-02 -3.817341523244976997e-03 1.042941287159919739e-01 -4.153028726577758789e-01 1.142200604081153870e-01 2.536872029304504395e-01 -4.532516598701477051e-01 2.344915270805358887e-02 2.215479165315628052e-01 6.857305299490690231e-03 1.008005887269973755e-01 -1.971144676208496094e-01 1.292308121919631958e-01 8.010707795619964600e-02 8.392139524221420288e-02
-6.008052229881286621e-01 1.294113248586654663e-01 -3.159299492835998535e-01 -2.791319414973258972e-02 -8.658359944820404053e-02 -8.637502789497375488e-02 1.166627705097198486e-01 -1.465296000242233276e-01 1.845001801848411560e-02 -3.309553116559982300e-02 1.246658116579055786e-01 1.025806739926338196e-01 1.569759286940097809e-02 -1.099339574575424194e-01 2.028526514768600464e-01 4.305579233914613724e-03 -2.386102974414825439e-01 1.293557137250900269e-01 6.828935444355010986e-02 -7.774669677019119263e-02 -2.031612098217010498e-01 -8.319680392742156982e-02 6.251328438520431519e-02 1.080942675471305847e-01 -4.559917375445365906e-03 -2.045322656631469727e-01 -2.634386122226715088e-01 1.104823946952819824e-01 -2.519102394580841064e-01 9.008079022169113159e-02 -9.748421609401702881e-02 -1.948217898607254028e-01
-3.086384832859039307e-01 -1.571288853883743286e-01 -2.157921195030212402e-01 1.745445728302001953e-01 -2.909111417829990387e-02 1.547459959983825684e-01 1.003607958555221558e-01 -4.481156542897224426e-02 2.966501712799072266e-01 1.275914460420608521e-01 -2.070406675338745117e-01 -6.862422078847885132e-02 -1.798112690448760986e-02 -2.110170125961303711e-01 -1.648241579532623291e-01 2.917744219303131104e-01 -1.539551168680191040e-01 2.118485718965530396e-01 1.057772710919380188e-01 6.776918889954686165e-04 -1.280161440372467041e-01 5.257455632090568542e-03 2.446033954620361328e-01 1.254193335771560669e-01 2.343363128602504730e-02 1.074839308857917786e-01 -1.071615815162658691e-01 -3.164634853601455688e-02 -3.638047873973846436e-01 3.363292217254638672e-01 -9.400760382413864136e-02 -8.060695976018905640e-02
7.706987857818603516e-02 -1.155993863940238953e-01 -6.684671156108379364e-03 -1.580678224563598633e-01 1.607471853494644165e-01 -1.321957111358642578e-01 3.104661107063293457e-01 -3.248895052820444107e-03 1.151531860232353210e-01 4.679792746901512146e-02 3.604429587721824646e-02 -4.563391208648681641e-02 1.005748584866523743e-01 -2.286711633205413818e-01 3.814254403114318848e-01 1.273014396429061890e-01 -1.094422787427902222e-01 -4.970665648579597473e-02 2.351452037692070007e-02 5.938269197940826416e-02 -1.167220771312713623e-01 1.143495440483093262e-01 5.933566484600305557e-03 1.019054129719734192e-01 1.275278329849243164e-01 -5.762064084410667419e-02 -3.510556519031524658e-01 8.867676556110382080e-02 -2.865327298641204834e-01 2.470453977584838867e-01 -3.870617449283599854e-01 2.715493440628051758e-01
-2.409325689077377319e-01 -2.899446338415145874e-02 -1.313147991895675659e-01 -1.506245732307434082e-01 -1.156078428030014038e-01 -4.872066527605056763e-02 3.368825316429138184e-01 3.484034240245819092e-01 3.116270005702972412e-01 -1.042519807815551758e-01 -2.299300432205200195e-01 -6.540196388959884644e-02 1.997338980436325073e-01 -1.933913677930831909e-01 1.776618659496307373e-01 -2.375145815312862396e-02 -3.104694783687591553e-01 -7.437068223953247070e-02 4.596751183271408081e-02 1.449744999408721924e-01 -2.448084503412246704e-01 2.829930931329727173e-02 2.243074178695678711e-01 -1.207746937870979309e-01 -7.775302231311798096e-02 1.288491189479827881e-01 5.450559780001640320e-02 1.529129892587661743e-01 -3.134119510650634766e-02 -1.483334749937057495e-01 -5.795392394065856934e-02 -2.235822975635528564e-01
-3.387868702411651611e-01 -1.678381860256195068e-01 -1.216924786567687988e-01 -7.557559013366699219e-02 2.298483103513717651e-01 3.489626944065093994e-01 2.736556231975555420e-01 -2.408814579248428345e-01 1.385181844234466553e-01 1.273606717586517334e-01 -1.759213805198669434e-01 -6.241120025515556335e-02 -4.678231105208396912e-02 -1.287719905376434326e-01 -6.080598011612892151e-02 -1.820107698440551758e-01 2.956077083945274353e-02 -1.039352715015411377e-01 -9.423391520977020264e-02 -1.670321971178054810e-01 -3.644092381000518799e-01 -1.989505887031555176e-01 1.716988394036889076e-03 -2.440127879381179810e-01 1.145459711551666260e-02 1.485426127910614014e-01 -1.960877329111099243e-02 -7.353395223617553711e-02 5.160555243492126465e-02 2.909504175186157227e-01 -4.082585871219635010e-02 7.630313932895660400e-02
-3.307063877582550049e-02 -1.326289772987365723e-01 2.403073608875274658e-01 -4.532539248466491699e-01 -4.470991715788841248e-02 -1.599917858839035034e-01 1.655795723199844360e-01 -2.704039514064788818e-01 9.697084873914718628e-02 1.174097508192062378e-01 -1.941888220608234406e-02 2.784025371074676514e-01 -1.903982087969779968e-02 2.636233344674110413e-02 7.509529590606689453e-02 -1.225666049867868423e-02 2.272189036011695862e-02 -2.110610902309417725e-02 3.920092433691024780e-02 -9.936222434043884277e-02 -4.449934065341949463e-01 -2.173595875501632690e-01 3.284861147403717041e-01 -5.755216628313064575e-02 1.697444468736648560e-01 9.841146320104598999e-02 -1.377650946378707886e-01 5.963017791509628296e-02 -2.031174451112747192e-01 -3.314920514822006226e-02 4.014757648110389709e-02 -9.069801121950149536e-02
-3.051762878894805908e-01 -3.091140389442443848e-01 -6.994548439979553223e-02 1.162290456704795361e-03 -1.506405975669622421e-02 -1.649000495672225952e-01 -3.271889314055442810e-02 -7.377056404948234558e-03 4.035162627696990967e-01 2.450988292694091797e-01 -1.276997774839401245e-01 -1.221035495400428772e-01 2.762764990329742432e-01 -3.723805770277976990e-02 3.083235621452331543e-01 -9.037092328071594238e-02 -7.215044647455215454e-02 -2.867787890136241913e-02 -5.053012073040008545e-02 -2.323761396110057831e-02 -3.144478201866149902e-01 -6.718756258487701416e-02 9.330978244543075562e-02 7.675213739275932312e-03 -1.672297418117523193e-01 -1.320959478616714478e-01 -2.048934102058410645e-01 2.320702224969863892e-01 -3.224207460880279541e-02 -2.093485444784164429e-01 1.590098887681961060e-01 1.006736606359481812e-01
-2.109417915344238281e-01 -8.418750017881393433e-02 1.492753624916076660e-01 8.305659890174865723e-02 -3.147882968187332153e-02 1.867284029722213745e-01 1.249024942517280579e-01 -2.036441862583160400e-02 6.609675288200378418e-02 -1.469735801219940186e-02 -1.101857125759124756e-01 -1.364943087100982666e-01 3.721671402454376221e-01 -4.580313265323638916e-01 1.317896991968154907e-01 -5.102777853608131409e-02 -9.024193882942199707e-02 3.488252162933349609e-01 1.482148375362157822e-02 1.127390190958976746e-01 -3.303223848342895508e-01 3.872964531183242798e-02 2.049050331115722656e-01 -1.894586533308029175e-01 -1.439202427864074707e-01 -5.014647915959358215e-02 -2.036006748676300049e-01 1.339969635009765625e-01 -3.436224535107612610e-02 7.548799365758895874e-02 -2.021548300981521606e-01 -4.585881903767585754e-02
-3.399501442909240723e-01 -2.611316926777362823e-02 7.741216570138931274e-02 -9.892805665731430054e-02 6.809648126363754272e-02 -1.848979145288467407e-01 2.743186354637145996e-01 -1.133518293499946594e-01 -1.944664120674133301e-01 8.213233202695846558e-03 6.360235065221786499e-02 -6.328321248292922974e-02 -1.393610090017318726e-01 -2.180224955081939697e-01 3.350729942321777344e-01 5.535550788044929504e-02 -3.876342475414276123e-01 -1.152223628014326096e-02 4.344402253627777100e-02 1.392512172460556030e-01 -1.215989738702774048e-01 -8.390035480260848999e-02 -2.573849819600582123e-02 -2.459971457719802856e-01 -1.012011617422103882e-01 3.275796473026275635e-01 2.140260934829711914e-01 -1.956856399774551392e-01 3.991324920207262039e-03 -2.185667306184768677e-01 6.765741854906082153e-02 -6.427930295467376709e-02
-1.927857697010040283e-01 5.687640979886054993e-02 -4.481939226388931274e-02 -2.165074944496154785e-01 6.640733033418655396e-02 2.839889191091060638e-02 4.168080091476440430e-01 -2.225624173879623413e-01 2.066704444587230682e-03 2.191852033138275146e-01 -7.491323351860046387e-02 1.414171233773231506e-02 9.593867510557174683e-02 5.375631898641586304e-02 2.186204865574836731e-02 5.857501178979873657e-03 -3.732581436634063721e-01 -1.718095131218433380e-02 1.060249432921409607e-01 7.504534721374511719e-02 -6.829328835010528564e-02 -2.993427962064743042e-02 3.744228184223175049e-01 -1.109588965773582458e-01 5.682166293263435364e-02 -1.129151955246925354e-01 -1.076227575540542603e-01 2.705200612545013428e-01 1.848206371068954468e-01 3.577383160591125488e-01 -5.484215170145034790e-02 -1.879652142524719238e-01
-2.503681182861328125e-01 -3.181347846984863281e-01 -5.125701054930686951e-02 1.776068359613418579e-01 -1.623959243297576904e-01 1.018838509917259216e-01 8.038932085037231445e-02 -4.049891829490661621e-01 -6.741695851087570190e-02 9.214064478874206543e-02 -2.337166108191013336e-03 8.834613114595413208e-02 1.736872643232345581e-02 4.523022100329399109e-02 3.800380229949951172e-01 -5.906283855438232422e-02 2.496340721845626831e-01 -2.705600559711456299e-01 5.321684852242469788e-02 2.062080204486846924e-01 -2.131895422935485840e-01 -6.568147242069244385e-02 1.052225083112716675e-01 -1.839496791362762451e-01 -2.066892236471176147e-01 1.049816459417343140e-01 -1.101626604795455933e-01 -8.086095005273818970e-02 -1.621625572443008423e-01 -8.401118684560060501e-04 -2.112409621477127075e-01 6.863158196210861206e-02
-3.686796724796295166e-01 6.742691248655319214e-02 4.369488358497619629e-02 -7.775576412677764893e-02 1.190427318215370178e-01 7.918392866849899292e-02 3.027786500751972198e-02 -1.283134818077087402e-01 2.687824070453643799e-01 3.730820715427398682e-01 -1.055742241442203522e-02 1.046358421444892883e-01 -8.268779516220092773e-02 -5.634298920631408691e-02 3.276690840721130371e-01 9.673260897397994995e-02 -3.332993686199188232e-01 -2.144319564104080200e-01 3.162395209074020386e-02 1.618736074306070805e-03 4.912910237908363342e-02 -1.353030800819396973e-01 3.162435442209243774e-02 -5.418571457266807556e-02 1.656068116426467896e-01 -2.891833521425724030e-02 -2.577881515026092529e-01 3.082639276981353760e-01 -9.043026715517044067e-02 1.577781438827514648e-01 -2.359407097101211548e-01 -5.752687901258468628e-02
-2.351523041725158691e-01 -2.353425025939941406e-01 1.534679532051086426e-01 -1.079700514674186707e-01 1.144806742668151855e-01 -1.831347942352294922e-01 2.081641703844070435e-01 -8.795469999313354492e-02 1.425459980964660645e-01 2.479910850524902344e-01 -1.518650054931640625e-01 3.259465098381042480e-02 -8.883554488420486450e-02 -3.960369825363159180e-01 1.452426016330718994e-01 -2.315614819526672363e-01 -6.461099535226821899e-02 -6.736573576927185059e-02 -1.396257430315017700e-01 5.316034555435180664e-01 -1.831772327423095703e-01 4.671136289834976196e-02 6.950563192367553711e-02 -4.969045519828796387e-02 3.205895796418190002e-02 -9.604259580373764038e-02 1.563785821199417114e-01 7.507111877202987671e-02 9.816876053810119629e-02 1.620215363800525665e-02 -6.322949379682540894e-02 -5.395921319723129272e-02
-3.264910578727722168e-01 -5.430022254586219788e-02 -2.478976249694824219e-01 -2.309616059064865112e-01 5.834309756755828857e-02 1.971142739057540894e-02 -1.034602671861648560e-01 -1.214761435985565186e-01 1.297035217285156250e-01 -1.630701683461666107e-02 -2.903075516223907471e-01 2.218554913997650146e-01 -3.357703983783721924e-02 -1.417827755212783813e-01 2.308539301156997681e-01 1.328070014715194702e-01 -1.125774309039115906e-01 -2.578326761722564697e-01 -8.329569548368453979e-02 -1.763002276420593262e-01 -2.311822772026062012e-01 -5.918111652135848999e-02 3.130333125591278076e-01 -7.027854770421981812e-02 -2.161535620689392090e-01 1.789593249559402466e-01 -6.979678571224212646e-02 -6.875679828226566315e-03 2.645091414451599121e-01 9.014426171779632568e-02 -2.459005266427993774e-01 -6.620999425649642944e-02
-6.170560419559478760e-02 -1.371849328279495239e-01 -1.186677366495132446e-01 -4.262337684631347656e-01 -3.523252531886100769e-02 -9.577564150094985962e-02 3.289456367492675781e-01 2.177600413560867310e-01 4.984425753355026245e-02 -5.822997912764549255e-02 -8.840469270944595337e-02 -1.308565735816955566e-01 -4.329625982791185379e-03 -1.294518858194351196e-01 1.938028037548065186e-01 -1.289281100034713745e-01 -2.558007240295410156e-01 -1.864312775433063507e-02 1.049898788332939148e-01 -1.148469075560569763e-01 -1.738762259483337402e-01 -2.290706634521484375e-01 2.615034878253936768e-01 -3.331295847892761230e-01 -1.992103457450866699e-01 5.785480886697769165e-02 -1.810954064130783081e-01 1.033867970108985901e-01 -1.290187239646911621e-01 2.071996591985225677e-02 1.454317569732666016e-01 -1.923587918281555176e-01
-2.042603641748428345e-01 -4.131005108356475830e-01 -2.429623454809188843e-01 7.212055474519729614e-02 -1.372177749872207642e-01 -2.176962494850158691e-01 2.837487757205963135e-01 -3.248684480786323547e-02 1.526978164911270142e-01 1.425018608570098877e-01 -3.482348322868347168e-01 -9.112265706062316895e-02 2.024480998516082764e-01 1.322440803050994873e-02 3.509545922279357910e-01 1.083119288086891174e-01 -7.876293361186981201e-02 -6.314613670110702515e-02 -9.212391823530197144e-02 5.899890325963497162e-03 -2.425225228071212769e-01 -1.999294161796569824e-01 1.335019059479236603e-02 -1.061250269412994385e-01 -3.689948096871376038e-02 -1.777137070894241333e-01 -4.167652875185012817e-02 9.264466166496276855e-02 1.612323075532913208e-01 -1.332801282405853271e-01 -1.859973301179707050e-03 1.018858700990676880e-01
-3.296518027782440186e-01 3.691872581839561462e-02 -3.448170609772205353e-03 -9.866101294755935669e-02 2.463383525609970093e-01 -1.351068615913391113e-01 3.017342090606689453e-01 9.870718419551849365e-02 1.577413231134414673e-01 1.291312575340270996e-01 -2.123014926910400391e-01 1.479862481355667114e-01 4.637244343757629395e-02 1.929701492190361023e-02 2.976953089237213135e-01 6.738478690385818481e-02 9.823143482208251953e-03 -1.343373656272888184e-01 -1.961223930120468140e-01 -6.044153496623039246e-02 2.268300205469131470e-02 -3.816784322261810303e-01 2.178314141929149628e-02 4.754935204982757568e-02 9.568544477224349976e-02 -3.381153196096420288e-02 -5.036626383662223816e-02 -3.755730763077735901e-02 -3.773762583732604980e-01 2.872113883495330811e-01 -1.675814986228942871e-01 -1.409287005662918091e-01
-3.782862722873687744e-01 -1.793698966503143311e-01 -1.247803047299385071e-01 -2.396943122148513794e-01 -8.086990565061569214e-02 1.014690473675727844e-01 -8.461428433656692505e-02 -5.969855561852455139e-02 1.397325843572616577e-01 9.751952439546585083e-02 -2.941719591617584229e-01 2.148243039846420288e-01 4.058711603283882141e-02 -2.534938752651214600e-01 1.359449774026870728e-01 2.650051005184650421e-02 -1.525925695896148682e-01 -3.225463628768920898e-01 -2.700319699943065643e-02 -1.477354019880294800e-01 -9.260711818933486938e-02 -8.004677295684814453e-02 2.935862541198730469e-01 -7.095465809106826782e-02 -3.262375295162200928e-01 1.538470387458801270e-01 -4.978581517934799194e-02 4.834453016519546509e-02 1.825394332408905029e-01 7.333604246377944946e-02 -1.977914720773696899e-01 -9.224392473697662354e-02
-3.849746584892272949e-01 1.167005151510238647e-01 3.663619607686996460e-02 -1.551832258701324463e-02 2.054906934499740601e-01 -6.023354083299636841e-02 2.611543536186218262e-01 -8.972319215536117554e-02 2.189648300409317017e-01 4.673852920532226562e-01 -8.765281736850738525e-02 1.405331492424011230e-01 -1.649494320154190063e-01 5.990114063024520874e-02 2.705564200878143311e-01 -4.135259985923767090e-02 -2.534105479717254639e-01 -1.250833868980407715e-01 1.155558004975318909e-01 1.438457220792770386e-01 7.377067953348159790e-02 1.557516027241945267e-02 1.498066335916519165e-01 -4.042361304163932800e-02 7.825849950313568115e-02 -2.850588224828243256e-02 -1.237376555800437927e-01 2.433234453201293945e-01 -6.946392357349395752e-02 1.445031911134719849e-01 -2.154052704572677612e-01 -1.331298649311065674e-01
-2.163243293762207031e-01 1.711848080158233643e-01 -1.239463835954666138e-01 -1.489697545766830444e-01 3.221741318702697754e-01 -1.728824898600578308e-02 1.048200298100709915e-02 -2.120392620563507080e-01 2.607320547103881836e-01 2.516530454158782959e-01 -2.316264510154724121e-01 9.149541147053241730e-03 -1.610693335533142090e-02 -1.220002397894859314e-01 1.289879828691482544e-01 -1.705121845006942749e-01 -2.094536125659942627e-01 -2.230910658836364746e-01 2.294863462448120117e-01 9.946368634700775146e-02 7.931740954518318176e-03 -3.291190266609191895e-01 3.228463828563690186e-01 -3.980961441993713379e-02 8.348800987005233765e-02 1.837474666535854340e-02 -2.031864225864410400e-01 8.495762944221496582e-02 -1.981053948402404785e-01 8.218785375356674194e-02 -7.736558467149734497e-02 -1.144019290804862976e-01
-4.706066101789474487e-02 -2.748025059700012207e-01 -1.613725572824478149e-01 -1.561448909342288971e-02 8.386550098657608032e-02 9.929227828979492188e-02 1.070816740393638611e-01 -5.359710752964019775e-02 3.840210437774658203e-01 -1.108873635530471802e-01 -5.295078083872795105e-02 -1.915553361177444458e-01 9.550583362579345703e-02 1.251068711280822754e-01 3.761003911495208740e-01 -1.806170493364334106e-01 -2.930167615413665771e-01 -1.786259561777114868e-01 -7.685028761625289917e-02 -4.447933286428451538e-02 -1.804864555597305298e-01 -3.195916488766670227e-02 8.845623582601547241e-02 1.502173244953155518e-01 1.882250010967254639e-01 -2.017475292086601257e-02 -1.266865730285644531e-01 2.156392186880111694e-01 -1.233233436942100525e-01 1.386020034551620483e-01 -3.761802911758422852e-01 -5.183596536517143250e-02
-4.050190746784210205e-02 -4.127040803432464600e-01 -1.749090254306793213e-01 -2.349551580846309662e-02 -2.357936650514602661e-02 -2.304644286632537842e-01 2.624745070934295654e-01 8.750843256711959839e-02 3.325213789939880371e-01 1.685778610408306122e-02 6.326853483915328979e-02 1.703105717897415161e-01 2.619645092636346817e-03 -3.804467990994453430e-02 2.518332302570343018e-01 6.299585103988647461e-02 -1.990645751357078552e-02 -3.257429227232933044e-02 -1.228885278105735779e-01 4.667661339044570923e-02 -2.164295017719268799e-01 -2.298310585319995880e-02 1.164514292031526566e-02 -2.292460650205612183e-01 -1.669053882360458374e-01 3.597635626792907715e-01 -2.838704288005828857e-01 4.530783742666244507e-02 1.571125686168670654e-01 2.539620101451873779e-01 -8.386906236410140991e-03 7.741177082061767578e-02
-3.795482516288757324e-01 -2.654440999031066895e-01 -5.341412872076034546e-02 1.574658006429672241e-01 1.818106919527053833e-01 -1.769111007452011108e-01 -7.790616154670715332e-02 -2.298585176467895508e-01 2.600781619548797607e-01 3.255546092987060547e-02 1.976902186870574951e-01 2.462678551673889160e-01 -3.433313593268394470e-02 -2.327584475278854370e-01 1.479425728321075439e-01 -4.136954993009567261e-02 -3.165152966976165771e-01 -4.641005769371986389e-02 4.770484194159507751e-02 -2.432096935808658600e-02 -2.157515883445739746e-01 -1.192034706473350525e-01 2.620289921760559082e-01 -3.377331187948584557e-03 -2.867267131805419922e-01 -6.067620217800140381e-02 1.322059929370880127e-01 -6.291186437010765076e-03 -1.944205909967422485e-01 2.938729524612426758e-02 -8.210639655590057373e-02 6.119933351874351501e-02
-2.200753539800643921e-01 1.606542058289051056e-02 7.756327837705612183e-02 2.668199874460697174e-02 -1.212631240487098694e-01 9.984690696001052856e-02 3.391396999359130859e-01 -1.313279420137405396e-01 -1.517563462257385254e-01 4.389413446187973022e-02 -2.981845736503601074e-01 6.061129644513130188e-02 4.678925499320030212e-02 -1.061282232403755188e-01 2.269837111234664917e-01 -4.249151423573493958e-02 -6.544702500104904175e-02 -2.265721792355179787e-03 -1.394054740667343140e-01 7.558844238519668579e-02 -2.751531898975372314e-01 -3.294157683849334717e-01 1.260717660188674927e-01 -1.558695584535598755e-01 1.773924231529235840e-01 -2.146494239568710327e-01 -5.388253182172775269e-02 -1.760042309761047363e-01 -3.364006876945495605e-01 2.627521455287933350e-01 1.785465627908706665e-01 1.548040211200714111e-01
-3.970306813716888428e-01 -1.047633308917284012e-02 -2.294099330902099609e-02 -9.296263754367828369e-02 -1.644132584333419800e-01 -2.511380314826965332e-01 -2.848472073674201965e-02 -2.239133566617965698e-01 -2.106050848960876465e-01 -1.406585872173309326e-01 -1.635758131742477417e-01 -4.089483991265296936e-02 2.434810250997543335e-02 -1.577720344066619873e-01 3.172399401664733887e-01 -6.752169132232666016e-02 -1.553071588277816772e-01 1.703360378742218018e-01 -2.850902080535888672e-01 9.618601202964782715e-02 -2.295841425657272339e-01 7.912549376487731934e-02 1.177216023206710815e-01 -1.910506039857864380e-01 -1.716290861368179321e-01 2.950243949890136719e-01 -2.275119572877883911e-01 -1.776596158742904663e-01 -1.084883138537406921e-01 1.347047649323940277e-02 4.744713380932807922e-02 -4.206758737564086914e-02
-2.795308530330657959e-01 -1.065641641616821289e-01 5.353146046400070190e-02 -1.246527060866355896e-01 1.391412466764450073e-01 -6.359704304486513138e-03 -1.231593359261751175e-02 -1.770846247673034668e-01 -6.520494073629379272e-02 1.162728890776634216e-01 1.321005225181579590e-01 -1.018175855278968811e-01 -3.572583198547363281e-01 -2.213216125965118408e-01 2.883122265338897705e-01 4.992009699344635010e-02 1.108115166425704956e-01 2.595198526978492737e-02 2.888794615864753723e-02 7.450101524591445923e-02 -4.814339876174926758e-01 -8.160632848739624023e-02 3.062759935855865479e-01 1.680018901824951172e-01 -1.646614819765090942e-01 8.755028992891311646e-02 -1.324029564857482910e-01 9.927800297737121582e-02 -1.290734559297561646e-01 -1.678695827722549438e-01 -2.013426274061203003e-01 -7.759226113557815552e-02
-4.321572780609130859e-01 -1.502448618412017822e-01 -2.524150907993316650e-01 -1.634871773421764374e-02 -7.718257606029510498e-02 3.079459071159362793e-01 -1.505930721759796143e-01 -9.601411968469619751e-02 -2.767700888216495514e-02 1.440629549324512482e-02 -5.602097138762474060e-02 -6.426687818020582199e-03 -2.406673282384872437e-01 -1.265102773904800415e-01 2.071975320577621460e-01 2.102152630686759949e-02 -1.470898836851119995e-01 6.277981679886579514e-03 -3.127255737781524658e-01 -2.141145430505275726e-02 -1.922528818249702454e-02 -3.220598446205258369e-03 4.236756265163421631e-01 -1.489071547985076904e-01 7.826153188943862915e-02 1.666884422302246094e-01 -2.870110273361206055e-01 1.371486950665712357e-02 -1.331462990492582321e-02 1.574327498674392700e-01 -8.116580545902252197e-02 -5.041125416755676270e-02
-2.852671146392822266e-01 1.046229898929595947e-01 1.048112809658050537e-01 -2.126088887453079224e-01 -8.343605324625968933e-03 9.074166417121887207e-02 3.636620640754699707e-01 -1.391276866197586060e-01 -1.291779130697250366e-01 1.613941490650177002e-01 -1.443070471286773682e-01 1.087232083082199097e-01 -8.834036439657211304e-02 -1.620063930749893188e-01 4.018014967441558838e-01 -2.934095263481140137e-01 7.139632105827331543e-02 9.609138220548629761e-02 -2.904429137706756592e-01 -2.658259272575378418e-01 4.532900080084800720e-02 -9.834911674261093140e-02 1.405533850193023682e-01 -5.915409699082374573e-02 -1.866920590400695801e-01 1.152548287063837051e-02 -1.896822750568389893e-01 2.229773998260498047e-02 -7.260985672473907471e-02 -1.338362097740173340e-01 -1.822830140590667725e-01 4.905722662806510925e-02
-9.661480784416198730e-02 -3.786414563655853271e-01 1.592685282230377197e-01 3.006344139575958252e-01 2.323146462440490723e-01 1.929026544094085693e-01 2.499956935644149780e-01 -7.535961270332336426e-02 1.049047932028770447e-01 -1.191482990980148315e-01 -1.749234199523925781e-01 2.930896356701850891e-02 -5.562971904873847961e-02 3.013938851654529572e-02 2.749936580657958984e-01 -2.165464609861373901e-01 -1.975611150264739990e-01 -8.160671591758728027e-02 -2.549741184338927269e-03 6.364291161298751831e-02 -3.119912743568420410e-01 1.367897242307662964e-01 8.688833564519882202e-02 6.104470696300268173e-03 2.417369335889816284e-01 1.405454725027084351e-01 -6.134542450308799744e-02 2.037022262811660767e-01 -2.044131308794021606e-01 1.126671060919761658e-01 -1.620624661445617676e-01 1.069596484303474426e-01
-6.256722658872604370e-02 -2.538461387157440186e-01 1.390299350023269653e-01 -1.417807340621948242e-01 3.545083850622177124e-02 -1.580842137336730957e-01 -1.333918869495391846e-01 -2.514919824898242950e-02 4.887052252888679504e-02 1.589660346508026123e-02 -4.005868434906005859e-01 -2.846653163433074951e-01 -1.761287748813629150e-01 -7.979649305343627930e-02 3.135606646537780762e-01 -2.612210437655448914e-02 -2.626160681247711182e-01 -1.217975988984107971e-01 1.642806529998779297e-01 2.045042812824249268e-01 -2.256203144788742065e-01 -7.562743872404098511e-02 2.536611258983612061e-01 -1.176190674304962158e-01 2.114108800888061523e-01 1.237566322088241577e-01 -2.584015727043151855e-01 1.127280667424201965e-02 -1.437957882881164551e-01 -1.422045528888702393e-01 1.006968021392822266e-01 4.055183380842208862e-02
-2.265939563512802124e-01 -3.859535157680511475e-01 -4.813926666975021362e-02 2.918553166091442108e-02 4.042964801192283630e-02 -1.965185105800628662e-01 2.960727512836456299e-01 -1.425800621509552002e-01 3.531328737735748291e-01 -9.633283317089080811e-02 -2.297777831554412842e-01 3.714103698730468750e-01 -4.450516309589147568e-03 -2.444725036621093750e-01 1.690302342176437378e-01 9.403999894857406616e-02 -1.876040101051330566e-01 2.560818567872047424e-02 -1.066258996725082397e-01 -1.962311863899230957e-01 -1.494434569031000137e-02 -2.084052115678787231e-01 -3.967021033167839050e-02 -3.086501918733119965e-02 -7.278989255428314209e-02 9.134773164987564087e-03 -2.577790021896362305e-01 -1.156054623425006866e-02 1.269588470458984375e-01 4.625482484698295593e-02 -5.934350565075874329e-02 2.648412622511386871e-02
-1.545229554176330566e-01 -4.723283946514129639e-01 1.216558068990707397e-01 -1.573081500828266144e-02 3.175509721040725708e-02 -2.729795277118682861e-01 1.882719546556472778e-01 -2.994455695152282715e-01 2.008721530437469482e-01 -1.570296436548233032e-01 -2.526271045207977295e-01 1.867523640394210815e-01 1.819085329771041870e-02 -2.520645260810852051e-01 2.246790826320648193e-01 -2.213921844959259033e-01 -1.017400845885276794e-01 -2.905516512691974640e-02 -1.043080091476440430e-01 5.467584729194641113e-02 4.118875786662101746e-02 -2.095667868852615356e-01 3.993306308984756470e-02 -7.385364174842834473e-02 4.539857618510723114e-03 1.735596731305122375e-02 -1.790235042572021484e-01 -1.557683348655700684e-01 1.738587468862533569e-01 1.597352474927902222e-01 -1.391331106424331665e-01 -2.845110744237899780e-02
-3.429764807224273682e-01 -1.753872781991958618e-01 -1.525864452123641968e-01 1.160281524062156677e-01 -1.412335187196731567e-01 -1.913016885519027710e-01 1.158360987901687622e-01 -2.765584290027618408e-01 1.019846200942993164e-01 3.017042279243469238e-01 -5.856331065297126770e-02 -2.477909252047538757e-02 9.236318618059158325e-02 -9.505630284547805786e-02 2.536596059799194336e-01 4.153478145599365234e-02 -3.548555672168731689e-01 -4.087817668914794922e-02 -1.238429546356201172e-02 1.386707574129104614e-01 -1.359582990407943726e-01 1.133455112576484680e-01 1.375900655984878540e-01 -6.538423709571361542e-03 -3.587623536586761475e-01 -6.765158474445343018e-02 -4.878715053200721741e-02 -5.901329685002565384e-03 -3.237251937389373779e-01 -1.533757150173187256e-01 -1.281958520412445068e-01 3.962220996618270874e-02
-2.501275241374969482e-01 -4.673542976379394531e-01 5.088836699724197388e-02 2.550003118813037872e-02 5.725217983126640320e-03 -4.026157408952713013e-02 9.449286013841629028e-02 -8.040736615657806396e-02 -1.903545707464218140e-01 6.110836751759052277e-03 -1.376691013574600220e-01 7.981176674365997314e-02 -1.522155553102493286e-01 5.432320758700370789e-02 2.624444961547851562e-01 -5.484952032566070557e-02 -8.324828930199146271e-03 -2.753635942935943604e-01 1.133819296956062317e-01 3.911192417144775391e-01 1.018205136060714722e-01 2.103344723582267761e-02 3.462886214256286621e-01 -1.206425875425338745e-01 -2.134421914815902710e-01 9.853309392929077148e-02 -1.401386708021163940e-01 -1.646185293793678284e-02 -1.652413457632064819e-01 -1.364549696445465088e-01 -1.758156120777130127e-01 -1.053548883646726608e-02
-2.017328292131423950e-01 -2.498512715101242065e-01 1.881541013717651367e-01 -1.309446543455123901e-01 -1.406859457492828369e-01 4.614846780896186829e-02 -1.701822504401206970e-02 -5.971333011984825134e-02 1.565163433551788330e-01 1.766098737716674805e-01 -4.615811258554458618e-02 2.375425957143306732e-02 -2.484894916415214539e-02 6.242921226657927036e-04 2.935340106487274170e-01 -1.574766039848327637e-01 -1.227103024721145630e-01 -9.067833423614501953e-02 -3.021599352359771729e-02 3.760004043579101562e-01 -2.501326203346252441e-01 -1.366361230611801147e-02 1.348448395729064941e-01 -2.514461874961853027e-01 1.367944199591875076e-02 3.750056028366088867e-01 8.208498358726501465e-02 -1.297678519040346146e-02 -1.756505966186523438e-01 1.034179236739873886e-02 -1.316824406385421753e-01 3.779363632202148438e-01
-2.199862003326416016e-01 -3.109284043312072754e-01 1.901804953813552856e-01 -3.549658507108688354e-02 4.178292304277420044e-02 8.133061230182647705e-02 1.750093400478363037e-01 -3.735245168209075928e-01 1.915884613990783691e-01 -1.003802716732025146e-01 8.403126895427703857e-02 2.972807884216308594e-01 -2.266573533415794373e-02 -1.716054230928421021e-01 3.210161328315734863e-01 -7.341703027486801147e-02 9.819153696298599243e-02 -1.047196984291076660e-01 -2.004288434982299805e-01 -1.338390749879181385e-03 -7.492131739854812622e-02 2.988448925316333771e-02 3.298794925212860107e-01 -6.090153008699417114e-02 -1.004715934395790100e-01 1.240081116557121277e-01 -3.173249065876007080e-01 -5.659168213605880737e-02 -1.063394993543624878e-01 -1.516532897949218750e-01 -1.185428872704505920e-01 2.867027372121810913e-02
-1.254463195800781250e-01 -6.323397904634475708e-02 -6.991787347942590714e-03 -3.248786032199859619e-01 -1.223513707518577576e-01 9.188901633024215698e-03 3.601984977722167969e-01 2.561202049255371094e-01 3.217796608805656433e-02 -3.325917199254035950e-02 -1.026462391018867493e-01 -1.958802342414855957e-02 -2.804172970354557037e-02 -3.118552565574645996e-01 5.529102683067321777e-02 1.085827872157096863e-01 -1.011123433709144592e-01 -1.487629413604736328e-01 -2.214246541261672974e-01 1.590960770845413208e-01 -2.918635904788970947e-01 -3.400613069534301758e-01 2.165735810995101929e-01 -2.278012335300445557e-01 -1.365392208099365234e-01 2.059974521398544312e-01 -1.346154808998107910e-01 6.277698278427124023e-02 -1.427060924470424652e-02 1.046524755656719208e-02 8.879692852497100830e-02 -2.016673386096954346e-01
-1.516487151384353638e-01 -1.560728549957275391e-01 1.977198570966720581e-01 -4.549341648817062378e-02 1.073757037520408630e-01 -4.395160824060440063e-02 1.313506364822387695e-01 -3.444371744990348816e-02 1.227524504065513611e-01 1.930227279663085938e-01 -7.000641524791717529e-02 9.518187493085861206e-02 1.916093379259109497e-01 -5.205481871962547302e-02 3.227176070213317871e-01 1.065309792757034302e-01 -1.365898102521896362e-01 1.816878020763397217e-01 2.832567393779754639e-01 2.363900840282440186e-01 -3.117725551128387451e-01 -1.088688988238573074e-02 2.351555824279785156e-01 1.815681904554367065e-01 -2.274619936943054199e-01 6.633974611759185791e-02 -2.114677280187606812e-01 1.242745965719223022e-01 1.631904393434524536e-01 1.993074417114257812e-01 -7.603516429662704468e-02 3.107545375823974609e-01
-8.949585258960723877e-02 -2.759815752506256104e-01 -1.051742807030677795e-01 -1.346391290426254272e-01 -2.666303217411041260e-01 -9.217355400323867798e-03 2.780849039554595947e-01 -6.569831073284149170e-02 2.385940998792648315e-01 1.783451586961746216e-01 -1.872867047786712646e-01 -1.982444375753402710e-01 -3.031249530613422394e-02 -6.260457634925842285e-02 2.347981184720993042e-01 -9.588509052991867065e-02 -5.868175625801086426e-02 -1.067727878689765930e-01 -1.583432555198669434e-01 -9.673043340444564819e-02 -2.487798333168029785e-01 -1.640061736106872559e-01 4.406391382217407227e-01 1.350442022085189819e-01 1.346144527196884155e-01 -2.862444892525672913e-02 4.290153458714485168e-02 3.365414738655090332e-01 5.510224401950836182e-02 -5.576645210385322571e-02 5.015789344906806946e-02 9.149862080812454224e-02
-2.082319855690002441e-01 -1.265531182289123535e-01 6.499255448579788208e-02 -4.733768478035926819e-02 3.434469997882843018e-01 -1.165235880762338638e-02 1.968639642000198364e-01 1.423762738704681396e-01 1.959523260593414307e-01 2.548140585422515869e-01 -2.201002687215805054e-01 1.575636565685272217e-01 5.568271502852439880e-02 -4.587345197796821594e-02 3.246625661849975586e-01 7.808483392000198364e-02 -2.737490832805633545e-01 -6.271198391914367676e-02 -1.064144298434257507e-01 -2.313724458217620850e-01 -2.872222661972045898e-02 -2.625122070312500000e-01 -8.917830884456634521e-02 6.041277572512626648e-02 7.191765308380126953e-02 -5.298116430640220642e-02 -2.112322598695755005e-01 9.933978319168090820e-02 -2.755991220474243164e-01 2.523051798343658447e-01 -8.756659924983978271e-02 -1.700561493635177612e-01
-5.474641919136047363e-02 -1.192886382341384888e-01 -8.716917783021926880e-02 -2.705594897270202637e-01 1.414545923471450806e-01 -1.015290990471839905e-01 5.750555396080017090e-01 4.876219108700752258e-02 2.612068653106689453e-01 -1.175101622939109802e-01 -1.238726601004600525e-01 -2.474302612245082855e-02 2.306347936391830444e-01 -2.434986382722854614e-01 5.700775980949401855e-02 -6.896527856588363647e-02 -1.710320413112640381e-01 -1.277877837419509888e-01 7.895881682634353638e-02 1.344210952520370483e-01 -7.110100239515304565e-02 7.109557092189788818e-02 3.064397573471069336e-01 -1.182295605540275574e-01 9.347891807556152344e-02 1.365044713020324707e-01 -8.522293716669082642e-02 7.209741324186325073e-02 -1.680080741643905640e-01 -1.417020261287689209e-01 -8.007332682609558105e-02 -1.940984129905700684e-01
-8.983799070119857788e-02 -3.435838818550109863e-01 -8.784896880388259888e-02 -1.634793132543563843e-01 1.886768043041229248e-01 -6.732874363660812378e-02 7.331866025924682617e-02 -4.152428731322288513e-02 2.993944287300109863e-01 -8.662728965282440186e-02 -9.651314467191696167e-02 -1.446218490600585938e-01 7.084853947162628174e-02 1.858408376574516296e-02 1.723033338785171509e-01 -1.742955297231674194e-01 -4.125081896781921387e-01 -5.470167100429534912e-02 8.233641833066940308e-02 7.280058413743972778e-02 -4.497965574264526367e-01 -2.017710804939270020e-01 -1.235910411924123764e-02 5.730389431118965149e-02 8.636430650949478149e-02 -7.069894671440124512e-02 -2.476137131452560425e-01 5.360113456845283508e-02 -1.718796342611312866e-01 -2.334358245134353638e-01 -8.337107300758361816e-02 8.510893210768699646e-03
-1.925973594188690186e-01 -3.029642701148986816e-01 8.677119761705398560e-02 -4.910197556018829346e-01 -1.314751654863357544e-01 -1.649820655584335327e-01 5.555940791964530945e-02 -1.745018213987350464e-01 4.154638200998306274e-02 1.262313723564147949e-01 -5.817293003201484680e-02 3.897760808467864990e-02 -2.159655392169952393e-01 1.634550392627716064e-01 1.304574906826019287e-01 2.815146744251251221e-02 -1.019464582204818726e-01 1.844834238290786743e-01 -7.932554185390472412e-02 -1.915638595819473267e-01 -3.925415575504302979e-01 -1.473209857940673828e-01 2.897725999355316162e-01 -2.362604588270187378e-01 5.173896998167037964e-02 8.669920265674591064e-02 -8.141001313924789429e-02 -3.164275363087654114e-02 7.178776711225509644e-02 4.098848998546600342e-02 4.405671730637550354e-02 3.345870971679687500e-02
-2.294961065053939819e-01 -6.991023547016084194e-04 -8.846663683652877808e-02 -8.040954172611236572e-02 2.129105776548385620e-01 -9.387410432100296021e-02 2.797307968139648438e-01 -6.164420768618583679e-02 1.887799054384231567e-01 4.068062007427215576e-01 -1.913518756628036499e-01 2.593324184417724609e-01 -1.145015936344861984e-02 5.672864615917205811e-02 2.171733528375625610e-01 1.106361150741577148e-01 -1.625640094280242920e-01 -2.253232598304748535e-01 -1.002768129110336304e-01 -1.356607228517532349e-01 1.218215897679328918e-01 -2.998017966747283936e-01 1.195557564496994019e-01 -1.935899443924427032e-02 1.290804445743560791e-01 1.528300195932388306e-01 -1.950537860393524170e-01 1.668368428945541382e-01 -2.448273301124572754e-01 1.294211745262145996e-01 -1.464433521032333374e-01 3.551910398527979851e-03
-2.920371107757091522e-02 -2.702888548374176025e-01 -1.827275454998016357e-01 -6.893850862979888916e-02 -4.551283270120620728e-02 -2.463274896144866943e-01 2.988207042217254639e-01 -2.595774233341217041e-01 1.945672631263732910e-01 1.921409666538238525e-01 1.617022305727005005e-01 1.105677336454391479e-02 2.142276987433433533e-02 6.166724115610122681e-02 3.423056900501251221e-01 4.281141795217990875e-03 -1.023454293608665466e-01 1.210758388042449951e-01 -1.674204319715499878e-01 1.707778871059417725e-01 -1.619497239589691162e-01 -4.038196429610252380e-02 1.999579668045043945e-01 -3.922756388783454895e-02 -2.638628147542476654e-02 4.626073539257049561e-01 -1.895040720701217651e-01 -7.367372163571417332e-04 -6.213911622762680054e-02 3.820409998297691345e-02 9.122466295957565308e-02 -1.733851134777069092e-01
-1.199978142976760864e-01 -9.196109324693679810e-02 3.803664818406105042e-02 7.527916878461837769e-02 9.947949647903442383e-02 1.972790360450744629e-01 2.475269138813018799e-01 -3.369261920452117920e-01 4.367176294326782227e-01 9.890846908092498779e-02 1.714065074920654297e-01 5.459872260689735413e-02 3.034102022647857666e-01 -1.150121986865997314e-01 4.606354236602783203e-01 3.729278966784477234e-02 -1.831877045333385468e-02 -6.168878823518753052e-02 -5.128981545567512512e-02 1.596142053604125977e-01 -2.481352537870407104e-01 -6.722940504550933838e-02 1.313918530941009521e-01 -1.062173917889595032e-01 7.822180539369583130e-02 -1.100989617407321930e-02 -1.556482017040252686e-01 -5.950366705656051636e-02 2.674765512347221375e-02 1.624908894300460815e-01 2.729640156030654907e-02 7.708588987588882446e-02
-2.549278140068054199e-01 -3.234258294105529785e-01 2.407514005899429321e-01 -1.479787677526473999e-01 -5.453046783804893494e-02 -2.973228394985198975e-01 9.983430057764053345e-02 4.332079738378524780e-02 -1.476937085390090942e-01 1.756079792976379395e-01 -8.631250262260437012e-02 5.502928793430328369e-02 6.518807262182235718e-02 -6.090724840760231018e-02 2.900378704071044922e-01 -2.656619548797607422e-01 -2.072937339544296265e-01 -6.302820146083831787e-02 2.195727638900279999e-02 1.357735991477966309e-01 -6.569243851117789745e-04 -2.941522896289825439e-01 3.457378447055816650e-01 -1.866848953068256378e-02 -7.061220705509185791e-02 1.668464541435241699e-01 7.563418149948120117e-02 -1.001889165490865707e-02 2.301124632358551025e-01 -1.284655034542083740e-01 -2.024400979280471802e-01 -1.387506257742643356e-02
-1.934603899717330933e-01 5.214496701955795288e-02 -1.250874549150466919e-01 1.152896136045455933e-01 -9.499295800924301147e-02 -9.922503679990768433e-02 2.970689535140991211e-01 -2.173380181193351746e-02 -2.318919301033020020e-01 2.683296501636505127e-01 -4.985857009887695312e-02 -3.522819280624389648e-02 8.203768171370029449e-03 8.954431116580963135e-02 3.533742129802703857e-01 -2.553185448050498962e-02 -2.705540508031845093e-02 -5.684730410575866699e-02 -2.544651627540588379e-01 -3.045876510441303253e-02 -5.681419372558593750e-01 6.720263045281171799e-03 1.245597600936889648e-01 -1.105966940522193909e-01 -4.032222926616668701e-02 2.950137257575988770e-01 3.085561096668243408e-02 5.586353316903114319e-02 9.260237216949462891e-02 3.417858108878135681e-02 1.297945380210876465e-01 -1.437662243843078613e-01
-3.331440091133117676e-01 -1.305799782276153564e-01 -2.224354743957519531e-01 1.447400599718093872e-01 1.909537240862846375e-02 -5.653749778866767883e-02 1.951591670513153076e-01 -3.799083232879638672e-01 6.406544148921966553e-02 3.734419494867324829e-02 -9.886658191680908203e-02 -3.025920689105987549e-02 -5.547066405415534973e-02 -2.005013525485992432e-01 1.874330639839172363e-01 2.072894871234893799e-01 -4.483324289321899414e-01 1.138318777084350586e-01 -2.996783517301082611e-02 1.761738210916519165e-01 -8.687351644039154053e-02 -1.726164519786834717e-01 1.331944763660430908e-01 1.143359094858169556e-01 -2.716286182403564453e-01 -6.888117641210556030e-02 4.728030040860176086e-02 6.785541772842407227e-02 -2.364212125539779663e-01 -1.296138912439346313e-01 -7.427710294723510742e-02 -1.899623498320579529e-02
-3.709115684032440186e-01 1.160366833209991455e-01 -1.649311929941177368e-01 -7.603242248296737671e-02 5.679932609200477600e-02 1.313136816024780273e-01 4.729484021663665771e-01 -5.140455812215805054e-02 -1.666959822177886963e-01 8.530841767787933350e-02 -4.623140767216682434e-02 -9.556841105222702026e-02 -3.412763178348541260e-01 -1.079668626189231873e-01 8.018605411052703857e-02 -1.161871701478958130e-01 -1.265349239110946655e-02 -2.913131713867187500e-01 6.773127615451812744e-02 -2.072849310934543610e-02 -1.771035641431808472e-01 -6.391882896423339844e-02 1.428308188915252686e-01 1.578984037041664124e-02 -1.553052663803100586e-01 1.152043510228395462e-02 1.226839795708656311e-01 1.952691823244094849e-01 2.160781249403953552e-02 1.901027709245681763e-01 -3.325164616107940674e-01 6.359585374593734741e-02
-1.837393790483474731e-01 -3.928507566452026367e-01 -2.509326636791229248e-01 6.974519044160842896e-02 1.879027299582958221e-02 -2.183342128992080688e-01 1.067739427089691162e-01 7.930902391672134399e-02 7.883457094430923462e-02 3.467312827706336975e-02 3.437094390392303467e-02 -7.004082947969436646e-02 -1.637490689754486084e-01 1.639051586389541626e-01 3.427928090095520020e-01 4.729808494448661804e-02 -1.915803700685501099e-01 -3.434368968009948730e-02 -4.710571467876434326e-02 9.549551457166671753e-02 -2.950018048286437988e-01 -2.995506227016448975e-01 -9.379264712333679199e-02 1.444411128759384155e-01 4.610988870263099670e-02 -1.110140681266784668e-01 -1.306033730506896973e-01 8.239128440618515015e-02 6.816574186086654663e-02 1.425392627716064453e-01 -3.912787735462188721e-01 1.394256651401519775e-01
-4.094258248805999756e-01 -3.809331059455871582e-01 -1.629677861928939819e-01 -2.546311914920806885e-02 4.324197769165039062e-02 -1.676565706729888916e-01 8.582081645727157593e-02 -3.527549654245376587e-02 2.515223324298858643e-01 1.628983467817306519e-01 1.396379321813583374e-01 -6.224548816680908203e-02 1.180285215377807617e-01 -2.953114509582519531e-01 5.393950268626213074e-02 -9.867622703313827515e-02 -1.821550726890563965e-01 2.187148034572601318e-01 -2.378980666399002075e-01 -4.895017668604850769e-02 8.986061066389083862e-02 -1.722263991832733154e-01 9.239672124385833740e-02 -8.830054849386215210e-02 -1.230250671505928040e-01 3.298485279083251953e-01 -1.825201213359832764e-01 4.695625603199005127e-02 -1.582905091345310211e-02 -4.732302948832511902e-02 6.500775367021560669e-02 -1.850884109735488892e-01
-3.534964919090270996e-01 5.470586195588111877e-02 1.162494421005249023e-01 -2.197969853878021240e-01 -1.169111812487244606e-03 -8.980394154787063599e-02 1.951540112495422363e-01 -1.571362465620040894e-01 1.396243721246719360e-01 1.791155487298965454e-01 -1.003756895661354065e-01 9.474620968103408813e-02 -1.139968186616897583e-01 -1.481956690549850464e-01 3.198061138391494751e-02 1.415161043405532837e-01 -8.003749698400497437e-02 -4.102994129061698914e-02 -4.314685761928558350e-01 -1.997502595186233521e-01 -1.931754313409328461e-02 -9.599696099758148193e-02 4.203480184078216553e-01 -2.301415503025054932e-01 -1.763638556003570557e-01 1.719981431961059570e-01 -2.366777211427688599e-01 -4.951662383973598480e-03 -7.599321752786636353e-02 -1.266984790563583374e-01 -2.794516645371913910e-02 2.427454339340329170e-03
-1.755147278308868408e-01 -1.954296678304672241e-01 -2.703008055686950684e-01 -2.300011217594146729e-01 -8.677887730300426483e-03 7.856544107198715210e-02 3.455624878406524658e-01 -5.533155053853988647e-02 -1.433107350021600723e-02 -1.993757486343383789e-02 -2.092110514640808105e-01 -1.604729145765304565e-01 1.219777856022119522e-02 -1.485307961702346802e-01 4.314646124839782715e-01 2.639619410037994385e-01 -1.146564185619354248e-01 2.041979581117630005e-01 -2.962371706962585449e-01 9.247145056724548340e-02 -1.070671975612640381e-01 -2.672954201698303223e-01 4.889101255685091019e-03 -8.560226857662200928e-02 -1.284853965044021606e-01 1.603203713893890381e-01 -9.576594829559326172e-02 8.584316074848175049e-02 -7.408823072910308838e-02 4.796045273542404175e-02 7.730879634618759155e-02 -1.192268505692481995e-01
-1.640978455543518066e-01 -4.553115069866180420e-01 8.863883465528488159e-02 -1.005578935146331787e-01 3.385997116565704346e-01 -1.216091960668563843e-01 5.829071998596191406e-02 -4.824836738407611847e-03 4.120105877518653870e-02 -5.512429028749465942e-02 -2.891314625740051270e-01 -3.456465005874633789e-01 -1.584673821926116943e-01 -9.204027801752090454e-02 1.900234222412109375e-01 -3.989748656749725342e-02 1.240110769867897034e-02 -6.269165873527526855e-02 1.855996698141098022e-01 2.968716435134410858e-03 -2.563594877719879150e-01 -7.539092749357223511e-02 -1.756053045392036438e-02 -7.813705503940582275e-02 -1.794192008674144745e-02 -3.831778094172477722e-02 5.989097803831100464e-02 2.798945605754852295e-01 -2.232560217380523682e-01 2.792079746723175049e-01 -3.762600198388099670e-02 8.095820248126983643e-02
-4.664456844329833984e-02 -2.729895412921905518e-01 -5.570185557007789612e-02 -2.483552843332290649e-01 -1.057135760784149170e-01 -7.154577970504760742e-02 1.256750822067260742e-01 -8.805340155959129333e-03 -9.676129370927810669e-02 2.339269220829010010e-01 1.260476708412170410e-01 1.022637709975242615e-01 -1.898113042116165161e-01 -3.310996666550636292e-02 2.371362894773483276e-01 -1.936115324497222900e-01 -2.202934324741363525e-01 1.812888309359550476e-02 1.185960397124290466e-01 8.457806706428527832e-02 -1.419599801301956177e-01 -1.198547985404729843e-02 5.716159343719482422e-01 -1.075640022754669189e-01 -7.085153460502624512e-02 1.114526018500328064e-02 -3.393363356590270996e-01 -9.620285779237747192e-02 1.337674558162689209e-01 -1.527260690927505493e-01 -7.493605464696884155e-02 -2.773754298686981201e-03
-3.411684334278106689e-01 -1.659531295299530029e-01 7.700451463460922241e-02 -3.081715293228626251e-02 1.139769554138183594e-01 1.551405489444732666e-01 1.053291633725166321e-01 -5.621441639959812164e-03 -8.450667560100555420e-02 2.090926319360733032e-01 -1.285012215375900269e-01 -2.256746143102645874e-01 -3.367508649826049805e-01 -1.878874152898788452e-01 2.667205035686492920e-01 -2.670772373676300049e-02 1.465511918067932129e-01 1.244153752923011780e-01 1.880447752773761749e-02 1.299595534801483154e-01 -4.233264550566673279e-02 -3.150868415832519531e-01 1.713577359914779663e-01 -5.877605453133583069e-02 -2.102240771055221558e-01 -1.141598820686340332e-01 -3.054419457912445068e-01 3.336788117885589600e-01 -3.495715558528900146e-02 -5.400390177965164185e-02 2.683434821665287018e-02 -8.561323583126068115e-02
-5.025120973587036133e-01 6.062394008040428162e-02 -2.935715615749359131e-01 5.554983392357826233e-02 1.379637271165847778e-01 -1.580492258071899414e-01 1.637866944074630737e-01 -2.142613679170608521e-01 3.656593617051839828e-03 7.550278306007385254e-02 -7.373743504285812378e-02 4.961811006069183350e-02 6.037538498640060425e-02 -2.510153353214263916e-01 1.336235702037811279e-01 -2.487173080444335938e-01 -2.382221668958663940e-01 1.725816279649734497e-01 2.358416020870208740e-01 -3.936852142214775085e-02 -1.430600136518478394e-01 1.003301665186882019e-01 5.045709013938903809e-02 -2.892524190247058868e-02 -1.090402901172637939e-01 -6.576970219612121582e-02 -1.771169602870941162e-01 1.457502506673336029e-02 -9.723907709121704102e-02 2.628364562988281250e-01 -1.800646483898162842e-01 -2.035341113805770874e-01
-2.747925519943237305e-01 -2.688016593456268311e-01 1.151226088404655457e-01 2.972626984119415283e-01 7.152360677719116211e-02 -2.062398493289947510e-01 5.107453465461730957e-02 -3.051904141902923584e-01 -1.157880648970603943e-01 1.930099129676818848e-01 -1.245397552847862244e-01 -1.270473748445510864e-01 -1.338288746774196625e-02 -2.355684787034988403e-01 2.556062340736389160e-01 4.261540248990058899e-02 -3.052566647529602051e-01 -5.720052868127822876e-03 -5.752408131957054138e-02 1.507263630628585815e-01 1.124154310673475266e-03 6.731154024600982666e-02 1.243527531623840332e-01 -1.076792925596237183e-02 -2.585074603557586670e-01 -6.777183711528778076e-02 -1.314461976289749146e-01 -7.163581252098083496e-02 -1.044468358159065247e-01 -9.689988940954208374e-02 -3.691322505474090576e-01 -1.110998466610908508e-01
-1.554367840290069580e-01 -2.101518958806991577e-01 1.081956326961517334e-01 3.091687858104705811e-01 -3.526972606778144836e-02 1.795392781496047974e-01 2.606791257858276367e-01 -9.585861116647720337e-02 -9.634560346603393555e-02 -1.715463697910308838e-01 -3.747753798961639404e-01 -3.000684455037117004e-02 -6.432548165321350098e-03 -2.211894840002059937e-01 1.198062226176261902e-01 -1.299162507057189941e-01 -5.129967350512742996e-03 -1.597880199551582336e-02 -9.355183690786361694e-02 3.338188864290714264e-03 -2.956608533859252930e-01 -7.094928622245788574e-02 3.392904996871948242e-01 -2.198012769222259521e-01 2.220550924539566040e-01 1.623510569334030151e-01 -8.603798598051071167e-02 -2.539438009262084961e-02 -7.251920551061630249e-02 2.820354998111724854e-01 6.235454604029655457e-02 -1.271535605192184448e-01
-3.345279395580291748e-01 -9.678342938423156738e-02 4.058980941772460938e-02 -1.390182375907897949e-01 3.461005985736846924e-01 -1.361902207136154175e-01 2.099170982837677002e-01 -4.982589185237884521e-02 2.880840934813022614e-02 8.774171769618988037e-02 -4.077944532036781311e-02 6.404042243957519531e-02 -5.830518528819084167e-02 -7.734118402004241943e-02 2.392464727163314819e-01 -1.062000021338462830e-01 -1.203115656971931458e-01 6.752268224954605103e-02 4.092706441879272461e-01 -2.539357170462608337e-02 -8.065614849328994751e-02 -9.997967630624771118e-03 -7.938884943723678589e-02 1.156795322895050049e-01 3.403300046920776367e-02 7.105124741792678833e-02 1.231409758329391479e-01 3.426618278026580811e-01 -1.927263736724853516e-01 2.552522420883178711e-01 -2.562286257743835449e-01 -2.459051609039306641e-01
-1.724264323711395264e-01 7.483074814081192017e-02 2.586776912212371826e-01 -2.009763270616531372e-01 2.385556697845458984e-01 -3.932905569672584534e-02 2.447902560234069824e-01 -2.285418212413787842e-01 1.494639962911605835e-01 2.202612757682800293e-01 1.405443903058767319e-02 9.580715745687484741e-02 3.056023083627223969e-02 1.500798761844635010e-01 2.124578952789306641e-01 -2.792258858680725098e-01 -2.914662659168243408e-01 -2.563046813011169434e-01 5.363071709871292114e-02 1.158686652779579163e-01 -1.413959711790084839e-01 -1.187122762203216553e-01 2.433743029832839966e-01 -3.329566493630409241e-02 5.733385682106018066e-02 4.147534444928169250e-02 -3.562686219811439514e-02 1.065649315714836121e-01 -5.861557647585868835e-02 3.353400826454162598e-01 9.979841299355030060e-03 -2.548872530460357666e-01
-2.697145640850067139e-01 -2.478677034378051758e-01 -2.093420326709747314e-01 2.083911933004856110e-02 1.654843091964721680e-01 1.465268582105636597e-01 1.821787953376770020e-01 -1.228584200143814087e-01 1.178626492619514465e-01 -2.372462004423141479e-01 -2.247082442045211792e-01 -4.885387048125267029e-02 7.260078191757202148e-02 -2.774689532816410065e-02 1.789309680461883545e-01 2.281584292650222778e-01 1.288856659084558487e-02 9.546545147895812988e-02 -1.192095726728439331e-01 -1.636171340942382812e-01 -2.739908695220947266e-01 -7.654992491006851196e-02 3.651573061943054199e-01 -2.331964522600173950e-01 8.451048284769058228e-02 7.423046231269836426e-02 -3.305707871913909912e-01 -5.306109413504600525e-02 2.609075978398323059e-02 1.388573497533798218e-01 1.124716922640800476e-01 -1.870252192020416260e-01
-3.534529209136962891e-01 -1.335568130016326904e-01 4.958668351173400879e-02 4.492001980543136597e-02 2.243314683437347412e-02 7.132559549063444138e-03 2.225262299180030823e-02 -1.985327452421188354e-01 4.350264072418212891e-01 1.689396053552627563e-01 -5.499372258782386780e-02 -7.695724070072174072e-02 1.921337246894836426e-01 -2.972297966480255127e-01 3.143317103385925293e-01 -7.091523706912994385e-02 1.731728017330169678e-01 -1.692873425781726837e-02 2.526907324790954590e-01 -2.945624291896820068e-02 -1.414176225662231445e-01 -8.781795948743820190e-02 1.561890095472335815e-01 4.282605648040771484e-02 -6.647951155900955200e-02 2.321967929601669312e-01 -3.239625096321105957e-01 -5.247648805379867554e-02 9.886465966701507568e-02 -6.296225637197494507e-02 -1.908848062157630920e-03 1.665671318769454956e-01
-2.902169823646545410e-01 -1.474269926548004150e-01 3.312662243843078613e-02 -2.839716374874114990e-01 -4.641912505030632019e-02 1.418352276086807251e-01 1.332843303680419922e-01 -2.125667780637741089e-01 -3.268298134207725525e-02 1.233992427587509155e-01 -1.547127962112426758e-01 -1.802631914615631104e-01 -2.141874283552169800e-01 -4.527455195784568787e-02 4.266034811735153198e-02 6.790787726640701294e-02 5.950217694044113159e-02 -1.442324370145797729e-01 -1.369181126356124878e-01 -6.922511011362075806e-02 -5.714042112231254578e-02 -3.581568598747253418e-01 3.383206427097320557e-01 -1.963933110237121582e-01 -2.282833606004714966e-01 2.027603238821029663e-01 1.426490955054759979e-03 3.448407351970672607e-01 -7.184735685586929321e-02 5.871854349970817566e-02 -1.534330248832702637e-01 -1.524739861488342285e-01
-2.270893603563308716e-01 -1.581304073333740234e-01 1.726506352424621582e-01 -3.341332674026489258e-01 2.573151290416717529e-01 -1.204996183514595032e-01 2.207296192646026611e-01 -1.590354889631271362e-01 -6.670962274074554443e-02 2.460923343896865845e-01 1.167455092072486877e-01 1.157835945487022400e-01 -2.501732409000396729e-01 -1.382625550031661987e-01 9.733830392360687256e-02 1.380497962236404419e-01 1.089736893773078918e-01 2.977827796712517738e-03 -1.064529269933700562e-01 2.864162810146808624e-02 -2.196570783853530884e-01 -1.397566497325897217e-01 2.559905350208282471e-01 -9.388756752014160156e-02 -1.439772546291351318e-01 2.575792372226715088e-01 -2.230318039655685425e-01 -2.979757077991962433e-02 8.948091417551040649e-02 8.330096304416656494e-02 -1.508965939283370972e-01 2.887162268161773682e-01
-2.733884155750274658e-01 -2.019332721829414368e-02 1.518690735101699829e-01 -2.137222588062286377e-01 4.493182152509689331e-02 -2.486661374568939209e-01 3.631493449211120605e-01 -1.984444409608840942e-01 1.006820872426033020e-01 7.845371961593627930e-02 -2.656047604978084564e-02 1.964891701936721802e-01 -2.176641859114170074e-02 -2.825093828141689301e-02 -1.826309412717819214e-02 1.386796832084655762e-01 -4.713421314954757690e-02 -4.484760016202926636e-02 -3.629507422447204590e-01 -2.148761004209518433e-01 -1.891785711050033569e-01 -1.349708884954452515e-01 4.792702496051788330e-01 -1.111445501446723938e-01 -1.776767820119857788e-01 -2.925053611397743225e-02 -8.719094842672348022e-02 3.755773231387138367e-02 -1.686423271894454956e-02 -2.127948217093944550e-02 -7.523022592067718506e-02 -1.361042112112045288e-01
-3.307459652423858643e-01 4.798026382923126221e-02 -2.867099456489086151e-02 -1.101412326097488403e-01 1.221516635268926620e-02 1.146796643733978271e-01 -7.198658585548400879e-02 -1.801299750804901123e-01 -1.453669071197509766e-01 8.554968982934951782e-02 -6.221517454832792282e-03 -2.499660849571228027e-01 2.166691794991493225e-02 -2.615568041801452637e-01 4.591118991374969482e-01 -2.778487801551818848e-01 -1.981368511915206909e-01 1.453213114291429520e-02 2.499974071979522705e-01 -5.149214714765548706e-02 -1.264117565006017685e-02 -5.701848119497299194e-02 9.300293773412704468e-02 1.953995600342750549e-02 -2.994143031537532806e-02 -1.172775998711585999e-01 -8.421400189399719238e-02 5.711527075618505478e-03 -1.741079986095428467e-01 4.292276203632354736e-01 -1.522951722145080566e-01 -2.116988645866513252e-03
-3.307447433471679688e-01 -2.647215723991394043e-01 -1.567231863737106323e-01 -1.323057860136032104e-01 5.728281661868095398e-02 6.008562073111534119e-02 1.685874611139297485e-01 -1.751546114683151245e-01 1.640741974115371704e-01 2.691993415355682373e-01 -2.096797227859497070e-01 -1.186210960149765015e-01 -3.819324374198913574e-01 2.955653369426727295e-01 2.597914934158325195e-01 9.638635069131851196e-02 -1.390037983655929565e-01 7.040153443813323975e-02 7.407322525978088379e-02 2.590097784996032715e-01 -1.312883198261260986e-01 1.332253217697143555e-01 -6.034458801150321960e-02 7.689806818962097168e-02 -2.239168621599674225e-02 -2.021652460098266602e-02 -2.036500424146652222e-01 -2.049305140972137451e-01 -7.039804756641387939e-02 1.871315017342567444e-02 -9.128532558679580688e-02 -7.497838884592056274e-02
-3.489139676094055176e-01 -1.432861536741256714e-01 1.264606267213821411e-01 -2.805756032466888428e-01 -5.350316315889358521e-02 2.003446221351623535e-01 1.477440148591995239e-01 -3.095771372318267822e-02 -4.300151765346527100e-02 2.086079120635986328e-01 -9.635551273822784424e-02 2.766155898571014404e-01 -1.334484517574310303e-01 -1.431466937065124512e-01 1.962869018316268921e-01 2.808291316032409668e-01 -2.676405906677246094e-01 -3.319272398948669434e-01 -1.718391329050064087e-01 -1.160558760166168213e-01 -2.270533144474029541e-01 1.480061858892440796e-01 -2.575500868260860443e-02 -5.330707505345344543e-02 -8.159421384334564209e-02 -2.063409984111785889e-02 -1.849614977836608887e-01 -1.158392876386642456e-01 2.339548617601394653e-02 1.380727142095565796e-01 -1.829260736703872681e-01 -2.847733907401561737e-02
-2.296537905931472778e-01 -1.198893785476684570e-02 -3.594241291284561157e-02 -2.241776585578918457e-01 7.001192867755889893e-02 1.836714334785938263e-02 2.667205333709716797e-01 1.507994085550308228e-01 -1.666035503149032593e-01 -8.606258779764175415e-02 6.140153855085372925e-02 1.800880953669548035e-02 -2.553768754005432129e-01 -8.702404052019119263e-02 2.212740033864974976e-01 -1.641247421503067017e-01 -2.635337412357330322e-01 7.777988910675048828e-03 -7.192879170179367065e-02 2.225535213947296143e-01 -3.216892480850219727e-01 2.970239818096160889e-01 3.434394299983978271e-01 -7.354766130447387695e-02 -7.382729649543762207e-02 -1.984800025820732117e-02 -1.253451704978942871e-01 8.396377414464950562e-02 -2.913700938224792480e-01 2.462087757885456085e-02 -2.221666127443313599e-01 7.585002481937408447e-02
-3.504369854927062988e-01 -8.743304014205932617e-02 -2.815359234809875488e-01 -4.936487600207328796e-02 -3.134309351444244385e-01 8.596471743658185005e-04 2.494660913944244385e-01 -1.203832104802131653e-01 -8.647524751722812653e-03 1.831483095884323120e-02 -1.933199018239974976e-01 3.509587794542312622e-02 2.612922489643096924e-01 -1.574179343879222870e-02 3.674407005310058594e-01 -3.904337808489799500e-02 -2.412290424108505249e-01 3.419118002057075500e-02 -1.371390521526336670e-01 -8.418828248977661133e-02 -2.493878006935119629e-01 -3.467472968623042107e-03 1.681614816188812256e-01 -2.360935062170028687e-01 1.408328115940093994e-02 3.156301081180572510e-01 7.243313640356063843e-02 -8.776593953371047974e-02 3.707341104745864868e-02 -6.860778480768203735e-02 1.058131828904151917e-01 8.534633368253707886e-02
-2.553796470165252686e-01 -6.898849457502365112e-02 1.896399706602096558e-01 -2.205038517713546753e-01 1.930671632289886475e-01 -1.265698075294494629e-01 2.498080134391784668e-01 -1.497072726488113403e-01 1.990033239126205444e-01 1.846999824047088623e-01 -2.649223199114203453e-03 2.923915982246398926e-01 -9.435539692640304565e-02 1.254293769598007202e-01 1.030699536204338074e-01 -2.685975432395935059e-01 -3.207750916481018066e-01 -1.561109125614166260e-01 -3.228336200118064880e-02 1.553893089294433594e-01 -1.126021817326545715e-01 -8.402492851018905640e-02 1.227896288037300110e-01 -1.105265989899635315e-01 2.156023234128952026e-01 4.647638648748397827e-03 -2.425496280193328857e-01 1.194123402237892151e-01 -1.705963164567947388e-02 2.735749185085296631e-01 -6.236962601542472839e-02 -2.063919603824615479e-01
-1.416095048189163208e-01 -5.700890719890594482e-02 -1.971470564603805542e-02 -1.744447052478790283e-01 2.892410159111022949e-01 -1.692045927047729492e-01 2.625005543231964111e-01 -5.963962152600288391e-02 1.788331568241119385e-01 1.512900441884994507e-01 -2.209563702344894409e-01 1.566712260246276855e-01 3.887040913105010986e-02 3.192536765709519386e-03 3.236041069030761719e-01 9.652151912450790405e-02 -1.259237825870513916e-01 -1.351257264614105225e-01 -1.883822977542877197e-01 -8.335866779088973999e-02 -4.577489569783210754e-02 -4.091137051582336426e-01 -1.620976328849792480e-01 -5.151185020804405212e-02 4.071436077356338501e-02 -1.338578015565872192e-01 -1.779561489820480347e-01 1.161139383912086487e-01 -3.480572700500488281e-01 1.267547756433486938e-01 -2.010759264230728149e-01 3.019502852112054825e-03
-4.258016645908355713e-01 7.465552538633346558e-02 -8.175523579120635986e-02 -1.271515041589736938e-01 1.515787094831466675e-01 2.178090251982212067e-02 -1.313149631023406982e-01 -1.847792118787765503e-01 1.432764381170272827e-01 -4.041272401809692383e-02 -2.084170579910278320e-01 8.544740080833435059e-02 4.379303660243749619e-03 -1.506208628416061401e-01 1.247722357511520386e-01 -2.259260416030883789e-02 -2.254966050386428833e-01 -3.065919578075408936e-01 -5.322805047035217285e-02 -8.689698576927185059e-02 -2.917274534702301025e-01 -1.844384223222732544e-01 2.968885302543640137e-01 -1.021811813116073608e-01 -2.331087440252304077e-01 1.196326762437820435e-01 -9.838855266571044922e-02 1.527572423219680786e-01 2.837232351303100586e-01 4.930303618311882019e-02 -5.887364223599433899e-02 -2.067499458789825439e-01
-2.705737352371215820e-01 -4.946560040116310120e-02 -3.483486920595169067e-02 -8.074068278074264526e-02 7.224564254283905029e-02 -1.103295609354972839e-01 -5.683334916830062866e-02 -1.094375252723693848e-01 5.643797665834426880e-02 -8.155289292335510254e-02 -2.764365673065185547e-01 1.422794461250305176e-01 -6.646007299423217773e-02 -3.112928271293640137e-01 1.583832353353500366e-01 1.520132720470428467e-01 -1.108042001724243164e-01 -2.809806764125823975e-01 1.626910828053951263e-02 -7.808786630630493164e-02 -1.610136777162551880e-01 -2.339705526828765869e-01 3.334393799304962158e-01 -1.224391087889671326e-01 -3.847425580024719238e-01 1.788618564605712891e-01 -7.399537414312362671e-02 -7.920453697443008423e-02 1.553002744913101196e-01 6.914320588111877441e-02 -1.648688614368438721e-01 -2.751780748367309570e-01
-1.789857745170593262e-01 -1.466151475906372070e-01 -7.287015765905380249e-02 -1.116781383752822876e-01 -1.668890565633773804e-01 7.718449924141168594e-04 -5.587521940469741821e-02 9.119590371847152710e-02 -1.273584812879562378e-01 1.793653517961502075e-01 -2.255262434482574463e-01 1.608151644468307495e-01 1.124768145382404327e-02 8.448503911495208740e-02 5.546629428863525391e-01 -4.281632229685783386e-02 -2.557176053524017334e-01 3.629623055458068848e-01 -7.074077427387237549e-02 1.799292117357254028e-01 -1.782472282648086548e-01 -2.512525618076324463e-01 1.283726245164871216e-01 6.768829375505447388e-02 1.361642926931381226e-01 1.569050997495651245e-01 1.062283962965011597e-01 9.712528437376022339e-02 -7.534801959991455078e-02 1.333713829517364502e-01 3.499519079923629761e-02 -9.214089810848236084e-02
-1.424906998872756958e-01 -9.516346454620361328e-02 -9.074099361896514893e-02 2.222687192261219025e-02 6.174392253160476685e-02 -1.847188323736190796e-01 1.438328325748443604e-01 -3.387251496315002441e-02 -2.190106362104415894e-01 1.217029020190238953e-01 -8.802464604377746582e-02 -4.397675395011901855e-02 1.614034324884414673e-01 1.398090273141860962e-01 1.619855016469955444e-01 1.383508592844009399e-01 -2.729347944259643555e-01 -1.791718304157257080e-01 -1.849150359630584717e-01 4.241292178630828857e-01 -3.329592347145080566e-01 -7.234207540750503540e-02 3.665335178375244141e-01 -1.372220814228057861e-01 -2.395419031381607056e-01 -6.550088524818420410e-02 1.542166024446487427e-01 6.401056889444589615e-03 -2.028574608266353607e-02 1.924851536750793457e-02 -2.070265114307403564e-01 1.400816738605499268e-01
-1.503924578428268433e-01 -1.760386228561401367e-01 9.029109776020050049e-02 -1.595152020454406738e-01 1.734752953052520752e-01 1.267821490764617920e-01 2.099331021308898926e-01 -4.848138615489006042e-02 4.402544349431991577e-02 3.374716639518737793e-01 -1.293084621429443359e-01 -7.829294353723526001e-02 -2.454519867897033691e-01 -3.784064203500747681e-02 2.258105278015136719e-01 1.997361183166503906e-01 -1.911836266517639160e-01 -4.132204689085483551e-03 -1.338374987244606018e-02 4.017260074615478516e-01 -2.451861649751663208e-01 6.095308437943458557e-02 1.881597340106964111e-01 -6.105325371026992798e-02 -1.940618641674518585e-02 -7.906615734100341797e-02 4.602282494306564331e-02 -2.625850141048431396e-01 -3.126438856124877930e-01 -2.010449171066284180e-01 -8.518818020820617676e-02 -6.893781572580337524e-02
-3.215886056423187256e-01 1.366598606109619141e-01 6.182999536395072937e-02 -1.700176894664764404e-01 -3.528678789734840393e-02 3.876668214797973633e-02 5.815126933157444000e-04 8.516263216733932495e-02 3.223862349987030029e-01 3.699472248554229736e-01 -1.128671169281005859e-01 -1.462799590080976486e-02 -1.473177969455718994e-01 -2.921484708786010742e-01 2.800384163856506348e-01 -8.651845157146453857e-02 -3.759514987468719482e-01 -1.965165883302688599e-02 2.488314211368560791e-01 -4.587094113230705261e-02 5.758858099579811096e-02 -1.769179999828338623e-01 8.163749426603317261e-02 2.307198708876967430e-03 1.566665917634963989e-01 -9.639406949281692505e-02 -1.146335154771804810e-01 1.132141873240470886e-01 8.034723252058029175e-02 2.581427395343780518e-01 -3.971999511122703552e-02 -8.348023891448974609e-02
-2.722256481647491455e-01 3.088685125112533569e-02 -9.781099855899810791e-02 2.075901031494140625e-01 3.210514485836029053e-01 -1.334645599126815796e-01 8.085740357637405396e-02 5.402663722634315491e-02 1.800333261489868164e-01 2.564834952354431152e-01 -1.768298745155334473e-01 1.797348856925964355e-01 1.906867697834968567e-02 -1.039235666394233704e-01 1.312634646892547607e-01 3.991920035332441330e-03 -6.867691129446029663e-02 -6.625805795192718506e-02 5.074135214090347290e-02 -1.151661276817321777e-01 -1.216941475868225098e-01 -3.337064981460571289e-01 2.195674777030944824e-01 6.169827654957771301e-02 1.374187171459197998e-01 2.348244786262512207e-01 -1.149170175194740295e-01 2.272749990224838257e-01 -2.215995192527770996e-01 3.226637542247772217e-01 -2.373642921447753906e-01 -1.338025741279125214e-02
-4.495999217033386230e-01 -2.769812941551208496e-01 1.589543521404266357e-01 -6.071868911385536194e-02 -1.719605028629302979e-01 -2.351426035165786743e-01 1.490350514650344849e-01 -1.845269799232482910e-01 2.200864255428314209e-01 1.094226911664009094e-02 -1.638753116130828857e-01 -1.634065434336662292e-02 6.162638310343027115e-03 -3.487849831581115723e-01 2.739156782627105713e-01 -6.106454133987426758e-02 9.626198559999465942e-02 1.289898157119750977e-02 -2.595231123268604279e-02 1.220153528265655041e-03 -1.597406864166259766e-01 -2.552203275263309479e-02 2.109473496675491333e-01 2.393165975809097290e-01 2.844727039337158203e-01 -3.936319425702095032e-02 1.344117075204849243e-01 9.884796291589736938e-02 1.487687528133392334e-01 6.543442141264677048e-03 -6.604336202144622803e-02 -6.369870621711015701e-03
-6.266535073518753052e-02 -3.044703900814056396e-01 -6.371682882308959961e-02 -6.953674554824829102e-02 1.035397648811340332e-01 -1.895070448517799377e-02 4.368026852607727051e-01 -1.760834902524948120e-01 8.519002795219421387e-02 -1.019062101840972900e-01 -2.856766581535339355e-01 1.752250641584396362e-01 1.524918973445892334e-01 -2.943067848682403564e-01 1.507138758897781372e-01 -6.279611028730869293e-03 -6.424377113580703735e-02 -1.462796777486801147e-01 -3.158672153949737549e-01 1.631182581186294556e-01 -1.240946054458618164e-01 2.526903524994850159e-02 2.487998604774475098e-01 1.210774406790733337e-01 1.521724276244640350e-02 2.818443439900875092e-02 -1.159097328782081604e-01 -6.776266265660524368e-03 2.138698846101760864e-01 1.889244765043258667e-01 -2.401759922504425049e-01 -2.974062785506248474e-02
-9.538578987121582031e-02 -8.130741119384765625e-02 -9.147728793323040009e-03 -2.244594544172286987e-01 4.605899006128311157e-02 9.774826467037200928e-02 -5.086075514554977417e-02 -2.677991986274719238e-01 1.321468502283096313e-01 1.230969205498695374e-01 -2.441962361335754395e-01 6.510660797357559204e-02 5.513358861207962036e-02 -1.907934844493865967e-01 2.514087259769439697e-01 -2.796431304886937141e-03 -4.880746826529502869e-03 -1.936848014593124390e-01 4.210689663887023926e-02 -2.322260141372680664e-01 -1.872580796480178833e-01 -2.820020020008087158e-01 2.553255259990692139e-01 -2.879441715776920319e-02 -4.501293003559112549e-01 1.818672120571136475e-01 -8.173605054616928101e-02 1.204551681876182556e-01 1.221396550536155701e-01 1.366152018308639526e-01 -1.938458681106567383e-01 -2.163615822792053223e-01
-1.527159214019775391e-01 -2.597193419933319092e-01 8.949097245931625366e-02 1.200523823499679565e-01 -9.315250441431999207e-03 -3.702989816665649414e-01 3.126549422740936279e-01 -7.142716646194458008e-02 1.760204881429672241e-01 1.791537255048751831e-01 -2.692095935344696045e-01 1.511008143424987793e-01 -1.215546131134033203e-01 -1.924643069505691528e-01 2.148918211460113525e-01 -2.435992360115051270e-01 -1.236257329583168030e-01 -5.305194854736328125e-02 -7.040007412433624268e-02 4.048402011394500732e-01 -1.160867810249328613e-01 2.485801652073860168e-02 5.862037837505340576e-02 -8.045450598001480103e-02 7.603321224451065063e-02 -1.049034949392080307e-02 2.969075366854667664e-02 2.903299331665039062e-01 8.469440042972564697e-02 1.132235974073410034e-01 -6.509196013212203979e-02 -6.907285749912261963e-02
-3.849737942218780518e-01 -1.630772799253463745e-01 1.987028121948242188e-01 8.041574060916900635e-02 1.076101418584585190e-02 1.429182477295398712e-02 3.783189356327056885e-01 -1.808026731014251709e-01 -1.407534033060073853e-01 -3.036284632980823517e-02 1.793145202100276947e-02 2.861257195472717285e-01 1.149008497595787048e-01 -6.957326829433441162e-02 1.969780921936035156e-01 -1.644164621829986572e-01 1.933133229613304138e-02 2.238647453486919403e-02 -7.499633729457855225e-02 3.570959717035293579e-02 -4.970505088567733765e-02 -9.558247774839401245e-02 2.895006537437438965e-01 -4.657496511936187744e-02 -3.695700466632843018e-01 -4.290761426091194153e-03 -3.027446568012237549e-01 -8.508466184139251709e-03 -1.538122743368148804e-01 -8.688418567180633545e-02 -2.056503742933273315e-01 9.555499255657196045e-02
-3.465482592582702637e-01 -1.812606467865407467e-03 -2.227672003209590912e-02 4.163866490125656128e-02 1.515633165836334229e-01 1.560287177562713623e-01 6.620892882347106934e-02 -3.243237733840942383e-02 -9.334846585988998413e-02 1.908200234174728394e-01 -1.789159327745437622e-01 8.092381060123443604e-02 -1.690289825201034546e-01 -5.697019398212432861e-02 1.658739149570465088e-01 3.511686325073242188e-01 7.451552432030439377e-03 -3.020767271518707275e-01 -1.136475279927253723e-01 -1.541783362627029419e-01 -7.114241272211074829e-02 -1.524365097284317017e-01 4.609196484088897705e-01 3.692292049527168274e-02 -1.892797797918319702e-01 9.109958261251449585e-02 -7.298649847507476807e-02 9.773000329732894897e-02 -1.227509900927543640e-01 2.931579351425170898e-01 -2.848620153963565826e-02 1.663048118352890015e-01
3.554699197411537170e-02 -2.691710591316223145e-01 -3.984343260526657104e-02 -2.989749908447265625e-01 -1.845369860529899597e-02 -1.003306135535240173e-01 2.946730554103851318e-01 2.123009711503982544e-01 -5.617235228419303894e-02 8.278871327638626099e-02 -3.518741726875305176e-01 6.436410546302795410e-02 2.775511741638183594e-01 -2.790848612785339355e-01 1.863982677459716797e-01 1.400577020831406116e-03 -1.505013257265090942e-01 -1.973834633827209473e-01 1.539766881614923477e-02 1.586262881755828857e-01 -1.007848605513572693e-01 -1.052621304988861084e-01 2.123006731271743774e-01 -2.399813383817672729e-01 -1.410302519798278809e-01 3.312617540359497070e-02 -1.855663359165191650e-01 2.551142573356628418e-01 -1.720058731734752655e-02 -7.095384411513805389e-03 -9.352783113718032837e-02 -1.576483547687530518e-01
-4.390205144882202148e-01 -2.542456984519958496e-01 9.598279371857643127e-03 -2.896824181079864502e-01 6.520666927099227905e-02 -3.167942911386489868e-02 2.286381125450134277e-01 -1.654392182826995850e-01 -1.049688830971717834e-01 1.963307559490203857e-01 6.191782187670469284e-03 2.363447099924087524e-02 -5.461147055029869080e-03 5.000110715627670288e-02 -8.178498595952987671e-02 1.593428403139114380e-01 -2.592056989669799805e-02 3.805586323142051697e-02 -1.699603199958801270e-01 -3.850755989551544189e-01 -8.360623382031917572e-03 -9.931334853172302246e-02 1.580478549003601074e-01 -1.713825166225433350e-01 3.666614368557929993e-02 1.145988702774047852e-01 -2.786996662616729736e-01 9.794909507036209106e-02 -2.748624682426452637e-01 -2.571247890591621399e-02 -2.260040938854217529e-01 -1.278039216995239258e-01
-4.628285765647888184e-01 -3.507864475250244141e-02 -6.827168911695480347e-02 9.802491217851638794e-02 5.062074214220046997e-02 -1.033150628209114075e-01 1.179811432957649231e-01 -1.970630884170532227e-02 1.848266422748565674e-01 -6.401998456567525864e-03 -3.357962369918823242e-01 8.679046481847763062e-02 1.786699295043945312e-01 -1.769311577081680298e-01 1.428493484854698181e-02 -3.714747726917266846e-02 -1.185620203614234924e-01 7.445158809423446655e-02 -9.723208099603652954e-02 2.564658038318157196e-02 -3.883762955665588379e-01 -2.418311834335327148e-01 1.000843103975057602e-02 1.098225191235542297e-01 1.532439142465591431e-01 -2.074162662029266357e-02 1.421866472810506821e-02 1.527263410389423370e-02 -3.977630734443664551e-01 -7.376399636268615723e-02 -2.814624905586242676e-01 -7.086136937141418457e-02
-4.721480309963226318e-01 -2.934174835681915283e-01 -1.065452694892883301e-01 -4.707802459597587585e-02 -2.530718035995960236e-02 -4.937570169568061829e-02 1.259467303752899170e-01 -7.717870175838470459e-02 7.696574181318283081e-02 -1.339382380247116089e-01 -1.679586917161941528e-01 -7.313187234103679657e-03 -2.553642988204956055e-01 -1.273929476737976074e-01 1.205838024616241455e-01 -6.930908188223838806e-03 1.332563161849975586e-01 2.166949063539505005e-01 -1.133736521005630493e-01 1.137364357709884644e-01 -3.702981770038604736e-01 -2.081955969333648682e-01 3.000340759754180908e-01 5.554183200001716614e-02 1.534217447042465210e-01 -9.115129709243774414e-02 -1.544479578733444214e-01 -1.555945575237274170e-01 1.153346672654151917e-01 1.529254317283630371e-01 -3.698283806443214417e-03 1.538625806570053101e-01
-4.041292667388916016e-01 -2.844294607639312744e-01 1.520340442657470703e-01 -7.109349966049194336e-02 -2.473212964832782745e-02 1.149384584277868271e-02 2.071382552385330200e-01 1.749712973833084106e-02 -1.662076115608215332e-01 2.742533683776855469e-01 -2.532550096511840820e-01 -3.056960366666316986e-02 -1.377353072166442871e-01 -6.542555987834930420e-02 -2.928113937377929688e-02 1.964437663555145264e-01 -4.781120643019676208e-02 1.341054122895002365e-02 -1.480366941541433334e-02 2.000903338193893433e-01 -2.979040443897247314e-01 2.137046456336975098e-01 1.410487890243530273e-01 -7.679063826799392700e-02 7.274532318115234375e-02 1.301578432321548462e-01 7.958808541297912598e-02 -1.071388944983482361e-01 -1.048421561717987061e-01 1.718296706676483154e-01 -2.524091005325317383e-01 3.253310322761535645e-01
-9.549595415592193604e-02 -3.647394776344299316e-01 1.474046260118484497e-01 1.218147054314613342e-01 -4.473388195037841797e-02 -3.675097599625587463e-02 1.528807282447814941e-01 -2.191072404384613037e-01 -1.268495433032512665e-02 1.898216307163238525e-01 -8.091162890195846558e-02 -2.366344630718231201e-02 -2.722755540162324905e-03 -3.263234198093414307e-01 4.823152124881744385e-01 1.744989752769470215e-01 9.547570347785949707e-02 1.557612866163253784e-01 -1.187674179673194885e-01 1.630427092313766479e-01 -1.208459958434104919e-01 -5.678412504494190216e-03 1.133854165673255920e-01 -1.943242847919464111e-01 -3.058158457279205322e-01 2.318456470966339111e-01 -2.677333727478981018e-02 1.254359632730484009e-01 -1.272065639495849609e-01 -6.519578164443373680e-04 -7.874301820993423462e-02 9.080322831869125366e-02
-3.261670768260955811e-01 1.089519262313842773e-02 1.050893664360046387e-01 -1.257596909999847412e-01 -7.958427816629409790e-02 1.070398185402154922e-02 2.630412876605987549e-01 -6.181838735938072205e-02 -3.691947758197784424e-01 8.037922903895378113e-03 -1.615597903728485107e-01 -8.419980108737945557e-02 -2.053043246269226074e-01 -3.411874473094940186e-01 2.131556570529937744e-01 7.103603333234786987e-02 1.958240754902362823e-02 -7.850201800465583801e-03 -5.899069458246231079e-02 -1.010144799947738647e-01 -2.473229765892028809e-01 -1.106125637888908386e-01 4.442910850048065186e-02 7.598771154880523682e-02 -5.860068276524543762e-02 -2.284595668315887451e-01 -1.919936686754226685e-01 3.879180550575256348e-01 -2.022980302572250366e-01 -1.169061586260795593e-01 -1.009183228015899658e-01 7.449235022068023682e-02
-2.464109659194946289e-01 -1.379182934761047363e-01 -6.496412213891744614e-03 1.300735175609588623e-01 1.576862484216690063e-01 -2.725938856601715088e-01 -1.194212678819894791e-02 -2.230546921491622925e-01 -2.649805136024951935e-02 1.001748740673065186e-01 -1.893302351236343384e-01 -1.146332100033760071e-01 1.492877900600433350e-01 -1.718606203794479370e-01 1.793179661035537720e-01 1.460164934396743774e-01 -3.001591265201568604e-01 -1.600028425455093384e-01 -2.492226511240005493e-01 2.895100116729736328e-01 -1.236171796917915344e-01 8.781053870916366577e-02 1.997251212596893311e-01 -2.961757034063339233e-02 -1.733581870794296265e-01 -2.292788475751876831e-01 -1.511241942644119263e-01 -4.519395530223846436e-02 -2.276519834995269775e-01 1.423665136098861694e-01 -2.748401165008544922e-01 9.322453290224075317e-02
-2.300285501405596733e-03 -8.955349773168563843e-02 -1.096246689558029175e-01 -1.618382637389004230e-03 -3.864170312881469727e-01 -1.052980870008468628e-01 4.095622003078460693e-01 -1.138037219643592834e-01 4.728202894330024719e-02 4.545588418841362000e-02 -1.374056190252304077e-01 -6.259820610284805298e-02 1.879715733230113983e-02 -1.595851778984069824e-01 3.458836674690246582e-01 1.112035065889358521e-01 -1.624830663204193115e-01 8.965406566858291626e-02 -1.232740506529808044e-01 5.206707399338483810e-03 -3.683816194534301758e-01 -1.921222358942031860e-01 1.271666884422302246e-01 -2.395247519016265869e-01 -1.740407384932041168e-02 2.397902756929397583e-01 -1.487303432077169418e-02 1.354771554470062256e-01 -2.305066585540771484e-01 -1.524148583412170410e-01 2.899344079196453094e-03 7.322613149881362915e-02
-4.101735949516296387e-01 -4.916527122259140015e-02 1.359621435403823853e-01 -1.408605873584747314e-01 7.255563884973526001e-02 -3.255627816542983055e-03 -4.656020179390907288e-02 -4.013866558670997620e-02 1.229087933897972107e-01 1.475339978933334351e-01 -5.812843143939971924e-02 -1.754914820194244385e-01 -4.314662516117095947e-02 -1.536702960729598999e-01 3.412305936217308044e-02 1.234599277377128601e-01 -1.513450294733047485e-01 3.601212054491043091e-03 -2.482610642910003662e-01 -2.455980926752090454e-01 -3.247567415237426758e-01 5.821452662348747253e-02 1.746407896280288696e-01 -3.229047954082489014e-01 1.518771201372146606e-01 -1.356993466615676880e-01 -3.448626399040222168e-01 3.693443164229393005e-02 4.446681123226881027e-03 1.962483674287796021e-02 -3.364073634147644043e-01 -7.199925929307937622e-02
-1.701775938272476196e-01 -3.396981861442327499e-03 1.999868080019950867e-02 -1.300537437200546265e-01 8.924937993288040161e-02 -1.021066084504127502e-01 1.656177043914794922e-01 9.467713534832000732e-02 -9.011828899383544922e-02 1.072020679712295532e-01 1.191732883453369141e-01 -9.685909748077392578e-02 -9.529521316289901733e-02 -4.118314981460571289e-01 3.896139562129974365e-01 -2.760809659957885742e-01 -1.908532679080963135e-01 -1.673121452331542969e-01 -5.834930390119552612e-02 -2.556761801242828369e-01 -1.441693399101495743e-02 -1.284435670822858810e-02 1.733312159776687622e-01 2.479132115840911865e-01 1.343380846083164215e-02 -1.261164247989654541e-01 -3.545356541872024536e-02 4.732912871986627579e-03 -2.390317469835281372e-01 2.582590878009796143e-01 -2.659977078437805176e-01 -1.095523908734321594e-01
-4.384483098983764648e-01 -2.314109355211257935e-01 1.579168140888214111e-01 -9.297545999288558960e-02 1.742947250604629517e-01 3.191990256309509277e-01 -2.606022171676158905e-02 2.705639004707336426e-01 3.732030838727951050e-02 -2.522759325802326202e-02 -3.393100202083587646e-01 -5.240665003657341003e-02 1.521658711135387421e-02 -1.155995428562164307e-01 2.432850152254104614e-01 1.275380849838256836e-01 -2.365666627883911133e-01 -2.567450702190399170e-01 -8.716078102588653564e-02 4.911257326602935791e-02 -2.407239228487014771e-01 9.164159744977951050e-02 1.806684732437133789e-01 -1.538109928369522095e-01 -2.118151634931564331e-02 -3.931075334548950195e-02 -5.870136618614196777e-02 -1.043257862329483032e-01 1.370763871818780899e-02 9.348426759243011475e-02 -7.697230577468872070e-02 -1.407556533813476562e-01
-1.276715546846389771e-01 -3.275307714939117432e-01 -1.170923858880996704e-01 1.727078296244144440e-02 -1.551293879747390747e-01 -2.366165369749069214e-01 1.079194769263267517e-01 -9.442775696516036987e-02 2.186141312122344971e-01 -7.154004275798797607e-02 -4.238558933138847351e-02 -2.013879120349884033e-01 -2.100684940814971924e-01 -9.987709671258926392e-02 1.489961445331573486e-01 -9.051675349473953247e-02 -2.741158306598663330e-01 -2.160203754901885986e-01 1.092615425586700439e-01 5.034889280796051025e-02 -1.028030961751937866e-01 -1.294273287057876587e-01 6.284797936677932739e-02 -5.857696756720542908e-02 -4.247495904564857483e-02 2.040993720293045044e-01 -2.375707626342773438e-01 -3.801572322845458984e-01 -3.418146967887878418e-01 1.929400414228439331e-01 5.810219794511795044e-02 -9.591888636350631714e-02
-1.638908237218856812e-01 -3.558146059513092041e-01 -2.947672903537750244e-01 1.520593762397766113e-01 -4.353091493248939514e-02 -2.595070004463195801e-01 2.601627111434936523e-01 8.702073991298675537e-02 1.666787713766098022e-01 -4.733083769679069519e-02 -7.087243348360061646e-02 -1.655058711767196655e-01 -1.011248081922531128e-01 4.737716540694236755e-02 2.271492928266525269e-01 4.276230931282043457e-03 -1.674021780490875244e-01 -1.315756589174270630e-01 -4.960816726088523865e-02 1.786758750677108765e-01 -2.455651611089706421e-01 -3.395610749721527100e-01 3.925872221589088440e-02 5.014740303158760071e-02 -9.156344830989837646e-02 -1.040615588426589966e-01 -7.932956516742706299e-02 1.985218673944473267e-01 -1.020256653428077698e-01 2.488992065191268921e-01 -2.484731525182723999e-01 8.431681245565414429e-02
-1.873706877231597900e-01 -3.407085239887237549e-01 1.902576349675655365e-02 2.367720752954483032e-02 1.561548113822937012e-01 -2.113031744956970215e-01 1.542167365550994873e-01 -2.567669749259948730e-02 -9.590996801853179932e-02 4.378971755504608154e-01 -8.908270299434661865e-02 8.165512979030609131e-02 -1.248511672019958496e-01 -1.641220897436141968e-01 2.524841725826263428e-01 1.905131898820400238e-02 -2.188292145729064941e-01 1.034687012434005737e-01 3.182114660739898682e-02 4.450556933879852295e-01 -1.807732582092285156e-01 2.169756293296813965e-01 1.821836084127426147e-01 -6.606198847293853760e-02 3.322207182645797729e-02 9.979118406772613525e-02 1.764121800661087036e-01 -9.392038732767105103e-02 5.064439401030540466e-02 -1.595931313931941986e-02 -5.680138990283012390e-02 -1.338761951774358749e-02
-3.032626211643218994e-01 -4.220617190003395081e-02 -3.509321808815002441e-02 1.076292693614959717e-01 1.688639819622039795e-01 -2.463626563549041748e-01 1.702417135238647461e-01 1.687158495187759399e-01 6.315134465694427490e-02 4.092556610703468323e-02 -1.361706852912902832e-01 -3.205411434173583984e-01 1.890736818313598633e-01 -2.544304728507995605e-01 1.480222046375274658e-01 8.881025016307830811e-02 -1.650864928960800171e-01 -3.667300939559936523e-01 7.396087050437927246e-02 -6.335040181875228882e-02 -3.336839377880096436e-01 -7.568040862679481506e-03 1.450134962797164917e-01 -1.051350682973861694e-02 -6.758371740579605103e-02 -2.509375475347042084e-02 1.389396563172340393e-02 1.576645672321319580e-01 -4.293864592909812927e-02 6.345321983098983765e-02 -3.764555603265762329e-02 3.850181996822357178e-01
8.208690583705902100e-02 -3.636319339275360107e-01 -3.125047087669372559e-01 -1.031578108668327332e-01 1.799282617866992950e-02 -2.128775119781494141e-01 2.352098226547241211e-01 -6.313392519950866699e-02 2.500525116920471191e-01 4.907698166789487004e-05 -2.215532027184963226e-02 2.118825018405914307e-01 -4.510655254125595093e-02 3.353768959641456604e-02 3.746573925018310547e-01 1.394917815923690796e-01 -3.602187335491180420e-02 -1.199083104729652405e-01 -1.116134375333786011e-01 -6.215030793100595474e-03 -2.016137391328811646e-01 2.925878390669822693e-02 1.196668669581413269e-01 -1.286810189485549927e-01 -4.148837178945541382e-02 3.903062343597412109e-01 -1.963997334241867065e-01 -1.411772072315216064e-01 -5.969403311610221863e-02 2.278525680303573608e-01 4.833721369504928589e-02 -7.713715732097625732e-02
-6.216206029057502747e-02 -1.486784219741821289e-01 -2.210724055767059326e-01 -1.661680042743682861e-01 -1.349428147077560425e-01 -1.188014969229698181e-01 1.471725851297378540e-01 -1.489310115575790405e-01 -1.165689527988433838e-01 4.990167543292045593e-02 -2.349598705768585205e-02 -1.270952373743057251e-01 -1.137685328722000122e-01 1.654331572353839874e-02 6.556215286254882812e-01 1.753919124603271484e-01 5.735661089420318604e-02 7.653845846652984619e-02 -2.855975031852722168e-01 -2.285225316882133484e-03 -1.809383332729339600e-01 4.003651067614555359e-02 1.881023347377777100e-01 -1.991856247186660767e-01 1.738321334123611450e-01 -4.258080944418907166e-02 -2.868366800248622894e-02 5.366441607475280762e-02 1.094611128792166710e-03 2.714764773845672607e-01 3.282214701175689697e-02 -6.442156434059143066e-02
-3.935638368129730225e-01 1.399158779531717300e-02 1.564828008413314819e-01 9.965817630290985107e-02 -2.162154465913772583e-01 2.236448526382446289e-01 1.470607221126556396e-01 1.028459444642066956e-01 1.502688676118850708e-01 2.164667993783950806e-01 -1.362212747335433960e-01 -9.379746764898300171e-02 -1.707760989665985107e-02 -2.162846922874450684e-01 1.539464741945266724e-01 -3.509629890322685242e-02 -3.516627252101898193e-01 5.085983127355575562e-02 -2.709860503673553467e-01 -2.210721522569656372e-01 -4.089490324258804321e-02 8.593481034040451050e-02 9.416762739419937134e-02 -1.854193657636642456e-01 -1.066149398684501648e-01 3.072220385074615479e-01 -6.824374943971633911e-02 2.030284404754638672e-01 -1.278918385505676270e-01 1.824394762516021729e-01 4.454012587666511536e-02 9.278474748134613037e-02
-3.695711493492126465e-01 1.509487032890319824e-01 3.143986314535140991e-02 -3.712033852934837341e-02 -1.178316101431846619e-01 7.753688842058181763e-03 1.796751469373703003e-01 4.857720341533422470e-03 8.959533274173736572e-02 -1.009580865502357483e-01 1.804891526699066162e-01 -8.167210966348648071e-02 -2.296932488679885864e-01 -2.098953584209084511e-03 2.769913077354431152e-01 -1.281773392111063004e-02 -3.468888103961944580e-01 -1.726075410842895508e-01 -1.612395346164703369e-01 2.200489118695259094e-02 -1.347034890204668045e-02 -1.040091067552566528e-01 1.525863856077194214e-01 -2.982722818851470947e-01 -6.132576614618301392e-02 -1.018880493938922882e-02 -4.622274339199066162e-01 -3.410253673791885376e-02 8.630924858152866364e-03 -3.764433786273002625e-03 -2.749590277671813965e-01 1.032812744379043579e-01
-2.364825457334518433e-01 -2.616196274757385254e-01 1.947341673076152802e-02 -2.557451426982879639e-01 3.640577569603919983e-02 -3.646861389279365540e-02 3.409287631511688232e-01 -3.125174343585968018e-02 -6.289058178663253784e-02 -4.955981858074665070e-03 -9.599154442548751831e-02 6.341315805912017822e-02 -3.608575761318206787e-01 -2.168801724910736084e-01 6.419018656015396118e-02 -4.806066676974296570e-02 -2.625788748264312744e-01 4.602934792637825012e-02 -1.914520710706710815e-01 1.255964785814285278e-01 1.365086436271667480e-01 -1.991923451423645020e-01 2.235250920057296753e-01 -1.730536669492721558e-02 -2.943629324436187744e-01 4.951778799295425415e-02 -3.058582246303558350e-01 2.042533159255981445e-01 5.506894737482070923e-02 -8.540682494640350342e-02 -3.750931844115257263e-02 1.445930600166320801e-01
-2.478281855583190918e-01 -3.362190127372741699e-01 -1.627577543258666992e-01 -2.807971835136413574e-02 1.804127395153045654e-01 -3.010289072990417480e-01 2.623665332794189453e-01 3.206637129187583923e-02 -2.343525178730487823e-03 5.975773185491561890e-02 -1.645570844411849976e-01 -8.091508410871028900e-03 8.384985476732254028e-02 -7.901377975940704346e-02 9.342645853757858276e-02 -1.526863127946853638e-02 3.539428114891052246e-02 1.382599174976348877e-01 1.037815958261489868e-01 4.083395004272460938e-01 -2.263177037239074707e-01 -2.971382737159729004e-01 1.780344396829605103e-01 -1.494072377681732178e-01 -9.743925929069519043e-02 1.542358249425888062e-01 -3.446701914072036743e-02 8.237764239311218262e-02 1.767580062150955200e-01 8.380144089460372925e-02 -2.005434595048427582e-02 -2.844922244548797607e-01
-3.814256787300109863e-01 5.058767274022102356e-02 -7.584781199693679810e-02 -1.306271702051162720e-01 9.780733287334442139e-02 -2.180830240249633789e-01 1.963109225034713745e-01 -1.368803530931472778e-01 3.933139517903327942e-02 2.083917558193206787e-01 -1.089686453342437744e-01 1.445732712745666504e-01 1.255435645580291748e-01 -2.668581306934356689e-01 7.717392593622207642e-02 -2.474905252456665039e-01 -1.631704270839691162e-01 8.750408142805099487e-02 2.753618061542510986e-01 -6.589614599943161011e-02 -1.932215690612792969e-01 -1.128717325627803802e-02 -6.623322516679763794e-02 5.906001850962638855e-02 -1.023102328181266785e-01 -1.103746518492698669e-01 -1.361677944660186768e-01 9.646535664796829224e-02 -2.065151929855346680e-01 3.192642033100128174e-01 -2.314825505018234253e-01 -2.726948261260986328e-01
-4.417982995510101318e-01 -1.911414563655853271e-01 1.180143877863883972e-01 -1.627468466758728027e-01 1.446438878774642944e-01 8.402971923351287842e-02 1.581836044788360596e-01 -2.574017345905303955e-01 1.269567459821701050e-01 2.319273203611373901e-01 -1.688105612993240356e-01 -2.899022102355957031e-01 -3.668878227472305298e-02 -3.466324135661125183e-02 9.558313339948654175e-02 7.115736603736877441e-02 6.918974220752716064e-02 2.925796061754226685e-02 -2.699044942855834961e-01 -2.342545986175537109e-01 -1.508101224899291992e-01 3.289102111011743546e-03 -5.086550489068031311e-02 -3.241248130798339844e-01 8.002429269254207611e-03 2.986129373311996460e-02 -2.946405708789825439e-01 2.652650699019432068e-02 -1.706118322908878326e-02 -1.619458384811878204e-02 -2.214979678392410278e-01 -8.692783862352371216e-02
-4.590190351009368896e-01 -1.304657757282257080e-01 1.093410700559616089e-02 8.490540087223052979e-03 7.659228146076202393e-02 6.198408454656600952e-02 2.105359584093093872e-01 -2.028242498636245728e-01 -5.347970873117446899e-02 4.684404730796813965e-01 9.970636107027530670e-03 -1.548510491847991943e-01 8.392523974180221558e-02 -2.409328371286392212e-01 1.039951294660568237e-01 1.383888125419616699e-01 -3.037041425704956055e-01 -7.854374498128890991e-02 -7.072057574987411499e-02 4.417277872562408447e-02 -3.906329348683357239e-02 1.522676646709442139e-01 3.356550633907318115e-02 1.705522835254669189e-01 -1.827024966478347778e-01 3.569461032748222351e-02 -1.888534240424633026e-02 -8.297057449817657471e-02 1.219463869929313660e-01 1.958849579095840454e-01 -1.387456618249416351e-02 2.826134264469146729e-01
-3.799790516495704651e-02 -4.694038033485412598e-01 -1.911608725786209106e-01 5.064705759286880493e-02 -1.605254560708999634e-01 -8.393640816211700439e-02 3.477817177772521973e-01 4.593516141176223755e-02 1.554775238037109375e-01 2.106176167726516724e-01 -2.609220445156097412e-01 -1.739923097193241119e-02 2.502476871013641357e-01 -1.506289243698120117e-01 2.715907990932464600e-01 -3.732378408312797546e-02 -1.422008872032165527e-01 -1.411229670047760010e-01 1.177656352519989014e-01 -5.891707167029380798e-02 -2.276422977447509766e-01 -2.823047339916229248e-02 3.088663220405578613e-01 -1.179611682891845703e-01 -1.349639594554901123e-01 -5.697285383939743042e-02 -4.017527028918266296e-02 -9.027699008584022522e-03 1.305505186319351196e-01 -1.533779948949813843e-01 2.478025294840335846e-02 4.585034027695655823e-02
-7.818968594074249268e-02 -3.159902691841125488e-01 6.801691651344299316e-02 -9.082201123237609863e-02 -2.329396754503250122e-01 -3.580846190452575684e-01 2.099723070859909058e-01 -8.161910623311996460e-02 -1.831134706735610962e-01 2.483791112899780273e-01 1.150799915194511414e-01 -6.012715399265289307e-02 -1.891123503446578979e-01 -4.758119583129882812e-02 1.659465879201889038e-01 -3.255531564354896545e-02 -1.387896239757537842e-01 -1.222261711955070496e-01 1.569201350212097168e-01 1.013082861900329590e-01 3.650440275669097900e-02 -1.142824068665504456e-01 4.463365674018859863e-01 -2.244803309440612793e-01 -1.012079492211341858e-01 8.744248189032077789e-03 -1.579679548740386963e-01 7.749840617179870605e-02 1.547961235046386719e-01 -2.081188559532165527e-02 -2.340743392705917358e-01 -1.251559853553771973e-01
-2.714653909206390381e-01 -3.272358775138854980e-01 1.302000600844621658e-02 1.109269633889198303e-01 4.871404543519020081e-02 -5.112238228321075439e-03 1.252581924200057983e-01 -3.190505802631378174e-01 1.962859481573104858e-01 8.407915383577346802e-02 -1.665524393320083618e-01 -1.063363254070281982e-01 1.185465380549430847e-01 -1.607408225536346436e-01 1.336867511272430420e-01 1.956107467412948608e-02 -3.858096003532409668e-01 -3.481893613934516907e-02 -1.541366875171661377e-01 3.407806456089019775e-01 8.160600438714027405e-03 -5.470451340079307556e-02 1.277648806571960449e-01 -1.110123703256249428e-03 -3.408788740634918213e-01 -1.131268739700317383e-01 -6.629616022109985352e-02 -1.707354784011840820e-01 -2.214782834053039551e-01 6.614562124013900757e-02 -1.306353211402893066e-01 4.130446165800094604e-02
[truncated: 3,279,953 more chars]
