# Supplementary material for: The Language of Innovation
Source: PLoS One. 2020 Apr 30;15(4):e0230107. doi: 10.1371/journal.pone.0230107 (PMC7194493; doi:10.1371/journal.pone.0230107)
Supplement: S3 File — (GZ) [file pone.0230107.s003.tar.gz › 1981-1985/V2Run_17_VS_4500_embeddings1981-1985ED32.txt]

2.040157914161682129e-01 1.444774419069290161e-01 2.233970016241073608e-01 2.682426758110523224e-02 2.405396848917007446e-01 -9.856604784727096558e-02 2.484727799892425537e-01 -3.261545896530151367e-01 3.333614021539688110e-02 1.341115087270736694e-01 -3.901242315769195557e-01 -2.468059211969375610e-01 8.514900691807270050e-03 1.263971626758575439e-01 2.554310858249664307e-01 9.488520771265029907e-02 4.090497642755508423e-02 -3.628696873784065247e-02 1.848565340042114258e-01 -2.592455223202705383e-02 -1.437963396310806274e-01 8.985999226570129395e-02 1.996659040451049805e-01 -1.152163743972778320e-01 -6.519633531570434570e-02 1.244422867894172668e-01 1.153458803892135620e-01 -6.904978305101394653e-02 2.677456736564636230e-01 1.130804270505905151e-01 2.217199802398681641e-01 1.936813890933990479e-01
-8.790838718414306641e-02 1.421207487583160400e-01 1.283895969390869141e-01 7.561393082141876221e-02 4.918624460697174072e-01 3.296681912615895271e-03 -3.501277044415473938e-02 -3.298274874687194824e-01 -5.857571214437484741e-02 8.805029094219207764e-02 2.249894142150878906e-01 9.539112448692321777e-03 -2.212000079452991486e-02 9.573270380496978760e-02 4.745397344231605530e-02 -4.445002414286136627e-03 7.174833118915557861e-02 -9.297244995832443237e-02 2.211374193429946899e-01 -9.787232428789138794e-02 2.495213225483894348e-02 -3.287218138575553894e-02 -2.043171525001525879e-01 -2.422063499689102173e-01 1.325365751981735229e-01 1.798695027828216553e-01 3.315607309341430664e-01 4.362953081727027893e-02 -1.173867508769035339e-01 -2.926199138164520264e-01 1.425113826990127563e-01 -2.612360119819641113e-01
-8.489616215229034424e-02 1.796537786722183228e-01 1.767100989818572998e-01 3.115805983543395996e-01 2.602164745330810547e-01 7.409134507179260254e-02 2.433365024626255035e-02 -3.422178924083709717e-01 3.573147952556610107e-01 1.528852283954620361e-01 1.383907496929168701e-01 -1.589030325412750244e-01 -1.695218682289123535e-01 -2.194539457559585571e-01 -1.030819043517112732e-01 1.194757372140884399e-01 1.960875838994979858e-01 -1.638037562370300293e-01 1.386443674564361572e-01 1.011495441198348999e-01 1.419090293347835541e-02 1.928012967109680176e-01 -3.119423240423202515e-02 -1.551415622234344482e-01 1.390687674283981323e-01 1.423445940017700195e-01 -8.399114012718200684e-03 5.733228288590908051e-03 -6.694541871547698975e-02 -1.872189044952392578e-01 2.825557887554168701e-01 1.668103784322738647e-01
1.717050559818744659e-02 1.223672255873680115e-01 2.823772728443145752e-01 1.880185492336750031e-02 2.596327364444732666e-01 -1.173072904348373413e-01 1.965149641036987305e-01 -2.981442511081695557e-01 8.777903392910957336e-03 9.113298356533050537e-02 -2.567793428897857666e-01 -3.809605911374092102e-02 2.260109409689903259e-02 1.018025279045104980e-01 -4.944504424929618835e-02 -5.679465830326080322e-02 8.711545728147029877e-03 2.538429796695709229e-01 6.099694967269897461e-02 -1.686676740646362305e-01 -1.323236078023910522e-01 2.297638207674026489e-01 4.365844279527664185e-02 -2.294225096702575684e-01 2.357435673475265503e-01 -7.073995471000671387e-02 4.417777061462402344e-02 -1.100065484642982483e-01 1.246455013751983643e-01 -2.910883426666259766e-01 4.119023382663726807e-01 1.938050687313079834e-01
-2.027308493852615356e-01 -2.260999567806720734e-02 2.703902721405029297e-01 1.335533857345581055e-01 4.531280696392059326e-01 1.863310299813747406e-02 1.390193682163953781e-02 -1.961406916379928589e-01 1.428693085908889771e-01 -6.155163422226905823e-02 -7.204940170049667358e-02 1.107384935021400452e-01 1.282098144292831421e-01 1.098620742559432983e-01 -1.689969599246978760e-01 4.023069143295288086e-02 -1.317762769758701324e-02 1.990148127079010010e-01 1.122635602951049805e-01 -3.521545827388763428e-01 6.614632159471511841e-02 1.065086498856544495e-01 -1.423742771148681641e-01 8.198687434196472168e-02 1.162940040230751038e-01 -8.674433082342147827e-02 1.480049043893814087e-01 3.145926818251609802e-02 2.376870512962341309e-01 8.761924505233764648e-02 4.387805163860321045e-01 5.487956479191780090e-02
1.147042512893676758e-01 2.018921673297882080e-01 2.786715924739837646e-01 -6.215384975075721741e-02 4.442003369331359863e-01 4.861457273364067078e-02 -1.811623722314834595e-01 -2.337062358856201172e-01 8.360078930854797363e-02 2.539432942867279053e-01 -1.591801643371582031e-01 1.715624779462814331e-01 -1.943200677633285522e-01 3.356794186402112246e-04 1.605274379253387451e-01 6.548797339200973511e-02 2.958264052867889404e-01 1.909532397985458374e-01 7.782263308763504028e-02 -1.780296415090560913e-01 -1.444452702999114990e-01 6.008254736661911011e-02 3.330369712784886360e-03 -2.442464083433151245e-01 3.248011693358421326e-02 1.492206454277038574e-01 9.220348298549652100e-02 1.274534612894058228e-01 2.007111608982086182e-01 -1.223642602562904358e-01 9.477502107620239258e-02 -1.587525606155395508e-01
-1.935393214225769043e-01 -1.187098696827888489e-01 2.029418051242828369e-01 1.922670751810073853e-01 2.838216722011566162e-01 -2.974072284996509552e-02 8.511289209127426147e-02 -3.272199332714080811e-01 -1.422284841537475586e-01 1.666216701269149780e-01 1.745381206274032593e-02 2.040669322013854980e-01 -5.433234944939613342e-02 8.308092132210731506e-03 -1.372640877962112427e-01 -8.052515983581542969e-02 9.186652302742004395e-02 1.572005301713943481e-01 -1.789778098464012146e-02 1.117624528706073761e-02 6.495126336812973022e-02 2.781770825386047363e-01 1.029102355241775513e-01 -4.718987047672271729e-01 -2.086918354034423828e-01 -4.123770631849765778e-03 1.980635076761245728e-01 -6.827695667743682861e-02 1.844715094193816185e-03 2.517428062856197357e-02 2.226792424917221069e-01 -2.647557556629180908e-01
2.378467470407485962e-03 4.772712662816047668e-02 1.965305060148239136e-01 2.237600535154342651e-01 3.940787613391876221e-01 -2.615317702293395996e-02 -5.866426974534988403e-02 -1.233990937471389771e-01 -1.129601150751113892e-01 -6.647599488496780396e-02 -3.151183724403381348e-01 -2.403917759656906128e-01 7.306799292564392090e-02 1.362977325916290283e-01 -7.280246913433074951e-02 3.721979558467864990e-01 -2.054033428430557251e-02 -3.464149311184883118e-02 2.617894411087036133e-01 7.155741751194000244e-02 -4.612386226654052734e-02 6.613015383481979370e-02 -2.972308695316314697e-01 1.613053679466247559e-02 -1.763894855976104736e-01 1.368932723999023438e-01 8.334548026323318481e-02 2.070528268814086914e-01 3.048889935016632080e-01 1.306554377079010010e-01 -1.084630116820335388e-01 -2.264382690191268921e-02
5.916804075241088867e-02 1.059964150190353394e-01 2.657026052474975586e-01 8.632420748472213745e-02 3.385798931121826172e-01 -1.614210382103919983e-02 -9.655184298753738403e-02 -4.536073803901672363e-01 1.913915425539016724e-01 1.987717747688293457e-01 -2.627291083335876465e-01 8.270642161369323730e-02 1.277537196874618530e-01 5.343630909919738770e-03 9.669950604438781738e-02 1.145562455058097839e-01 6.141186133027076721e-02 1.046827733516693115e-01 3.312102258205413818e-01 -2.076355367898941040e-01 -2.465786337852478027e-01 8.983857929706573486e-03 4.829536750912666321e-02 -8.904193341732025146e-02 2.777956724166870117e-01 5.900096520781517029e-02 1.226040646433830261e-01 3.186095133423805237e-02 1.225263550877571106e-01 7.639855891466140747e-02 3.255322948098182678e-02 -1.706200540065765381e-01
-1.884747445583343506e-01 2.582512795925140381e-01 1.875589191913604736e-01 -1.288954615592956543e-01 6.255447268486022949e-01 1.226088330149650574e-01 3.826092183589935303e-02 -1.075560376048088074e-01 4.287759959697723389e-02 -6.519702821969985962e-02 -2.592966258525848389e-01 -1.134730279445648193e-01 -8.229976892471313477e-02 1.069302409887313843e-01 -2.999790310859680176e-01 -7.518404722213745117e-02 -6.871854513883590698e-02 6.694128364324569702e-02 4.122975096106529236e-02 4.108485952019691467e-02 -1.310275197029113770e-01 -7.905457168817520142e-03 -1.148987114429473877e-01 -7.823556661605834961e-02 2.151491865515708923e-02 7.614204287528991699e-02 1.545566618442535400e-01 3.001185320317745209e-02 5.232941731810569763e-02 3.612577319145202637e-01 -7.196828722953796387e-02 -8.918624371290206909e-02
4.339096322655677795e-02 5.438718944787979126e-02 3.288318514823913574e-01 -1.780949532985687256e-03 2.554906308650970459e-01 -1.254678666591644287e-01 -1.154643967747688293e-01 -3.151231706142425537e-01 2.323485463857650757e-01 1.396916247904300690e-02 -1.385878473520278931e-01 -1.371329426765441895e-01 7.959359139204025269e-02 3.176266252994537354e-01 2.975597977638244629e-01 5.955411866307258606e-02 1.727107167243957520e-01 -6.408683210611343384e-02 1.536954194307327271e-01 -1.122755110263824463e-01 2.590693533420562744e-01 9.412302821874618530e-02 -2.155601084232330322e-01 -2.360042780637741089e-01 -8.492471277713775635e-02 2.179078161716461182e-01 1.781390979886054993e-02 3.952710330486297607e-02 1.784766465425491333e-01 -1.221378222107887268e-01 1.818972453474998474e-02 -2.233549505472183228e-01
-1.387858092784881592e-01 2.789699137210845947e-01 7.507316768169403076e-02 -1.912530809640884399e-01 2.639622390270233154e-01 1.675684563815593719e-02 -1.216407269239425659e-01 -3.375649154186248779e-01 9.794837981462478638e-02 8.762389421463012695e-02 -1.068121939897537231e-01 -1.492927819490432739e-01 -1.856381818652153015e-02 1.588456630706787109e-01 1.586522459983825684e-01 1.085931360721588135e-01 4.559599608182907104e-02 -1.449582725763320923e-01 2.516355216503143311e-01 -2.681171894073486328e-01 1.296598613262176514e-01 2.259531468152999878e-01 -1.314536631107330322e-01 -2.960319817066192627e-01 -4.908514767885208130e-02 3.381326422095298767e-02 6.211372837424278259e-02 -1.281052082777023315e-01 -8.234749734401702881e-02 -2.783706784248352051e-01 3.266049325466156006e-01 -5.142109468579292297e-02
-1.696133464574813843e-01 4.425371810793876648e-02 4.659717082977294922e-01 1.237995550036430359e-01 3.439162671566009521e-01 -8.377207070589065552e-02 1.956985741853713989e-01 -3.668142715469002724e-03 -1.272927690297365189e-02 1.713479459285736084e-01 4.403793066740036011e-02 -7.133168727159500122e-02 1.132094301283359528e-02 -7.893032580614089966e-02 -1.907964199781417847e-01 -4.357530549168586731e-02 2.221039235591888428e-01 2.899451181292533875e-02 2.263277769088745117e-01 -8.966417610645294189e-02 1.032701358199119568e-01 1.674443930387496948e-01 -1.880646646022796631e-01 -1.353733707219362259e-02 7.467781752347946167e-02 1.616407483816146851e-01 1.626378595829010010e-01 -9.925707429647445679e-02 1.467239409685134888e-01 -3.828880488872528076e-01 2.288484722375869751e-01 1.407142877578735352e-01
6.809261441230773926e-02 1.976168155670166016e-01 9.867122769355773926e-02 4.995524138212203979e-02 2.611486911773681641e-01 1.950631886720657349e-01 -4.472040757536888123e-02 -4.680175334215164185e-02 9.647469222545623779e-02 4.304878786206245422e-02 -1.502116024494171143e-01 1.062032729387283325e-01 -1.641011387109756470e-01 8.679734170436859131e-02 1.816282123327255249e-01 2.774452269077301025e-01 2.827714979648590088e-01 -7.417128887027502060e-03 -3.385261818766593933e-02 2.363454401493072510e-01 1.530664116144180298e-01 4.116404056549072266e-02 3.239208161830902100e-01 -1.117240786552429199e-01 1.910066455602645874e-01 1.279346644878387451e-02 1.786723583936691284e-01 -4.994079098105430603e-02 1.755378842353820801e-01 -2.657007612287998199e-02 3.114588856697082520e-01 -4.062858223915100098e-01
1.969867199659347534e-02 2.617418393492698669e-02 4.512796700000762939e-01 -7.043968141078948975e-02 3.282535970211029053e-01 2.316016852855682373e-01 1.265384256839752197e-02 -2.607793211936950684e-01 4.431676864624023438e-02 1.641546338796615601e-01 -5.426647141575813293e-02 1.883805543184280396e-01 1.009234189987182617e-01 1.435582786798477173e-01 -1.230551451444625854e-01 -7.038811594247817993e-02 2.583955787122249603e-02 1.010723561048507690e-01 4.187670648097991943e-01 6.648935377597808838e-02 -7.534983009099960327e-02 1.397091150283813477e-01 -1.947589963674545288e-01 -2.498071640729904175e-01 -1.522190123796463013e-01 1.076309010386466980e-01 7.966885715723037720e-02 1.619878858327865601e-01 1.414117664098739624e-01 9.780135005712509155e-02 5.835084617137908936e-02 1.612811535596847534e-01
-1.986443400382995605e-01 2.395910769701004028e-01 1.210395991802215576e-01 -3.091344796121120453e-02 4.682211577892303467e-01 -2.752864956855773926e-01 2.125122398138046265e-02 -2.723437361419200897e-02 2.875298857688903809e-01 1.180561929941177368e-01 -8.292120695114135742e-02 8.808948099613189697e-02 -2.512554638087749481e-02 -2.619221508502960205e-01 -7.492221146821975708e-02 2.333594858646392822e-02 4.069422185420989990e-02 -4.865795746445655823e-02 2.716737091541290283e-01 4.237274080514907837e-02 -1.594592779874801636e-01 3.071999847888946533e-01 -1.029339656233787537e-01 -1.199460551142692566e-01 -6.162327714264392853e-03 8.830825984477996826e-02 -1.764637976884841919e-01 -1.925284564495086670e-01 1.142741292715072632e-01 -2.698015868663787842e-01 1.220413073897361755e-01 5.906520783901214600e-02
-1.583523601293563843e-01 -5.797487869858741760e-02 7.837934792041778564e-02 -2.131951153278350830e-01 3.104969561100006104e-01 -2.680630236864089966e-02 -1.362909749150276184e-02 -2.791914939880371094e-01 1.075879484415054321e-01 4.251559376716613770e-01 -7.286474108695983887e-02 8.479603379964828491e-02 1.531259268522262573e-01 1.594057530164718628e-01 6.194485351443290710e-02 4.777109250426292419e-02 2.013450674712657928e-02 -1.296500116586685181e-01 2.782184481620788574e-01 -2.183660864830017090e-03 5.226557701826095581e-02 2.187223881483078003e-01 -1.118069142103195190e-02 -2.274885326623916626e-01 -1.702162772417068481e-01 2.146138995885848999e-01 -1.690693572163581848e-02 -2.943863905966281891e-02 2.080488950014114380e-01 -2.219689786434173584e-01 1.679447293281555176e-01 -3.014642894268035889e-01
8.513514697551727295e-02 -8.129565045237541199e-03 2.740429639816284180e-01 6.811247020959854126e-02 1.821228563785552979e-01 1.151823252439498901e-01 6.679011136293411255e-02 -1.388722360134124756e-01 -1.684775650501251221e-01 3.423973917961120605e-01 -3.347899913787841797e-01 -9.381661191582679749e-03 -7.642408460378646851e-02 8.821544051170349121e-02 1.360827088356018066e-01 -4.806774109601974487e-02 2.823701798915863037e-01 8.311797864735126495e-03 4.049102067947387695e-01 -1.264871358871459961e-01 1.733622997999191284e-01 -2.068657577037811279e-01 -1.631962656974792480e-01 -9.949202090501785278e-02 -2.870111912488937378e-02 6.085760146379470825e-02 1.723368614912033081e-01 -5.869660899043083191e-02 6.377288699150085449e-02 -1.579979658126831055e-01 2.921568155288696289e-01 1.712562739849090576e-01
-2.269493937492370605e-01 1.587050966918468475e-02 4.488741159439086914e-01 1.454967260360717773e-02 3.461292386054992676e-01 1.391869187355041504e-01 -1.397232562303543091e-01 -1.197935417294502258e-01 2.392905503511428833e-01 1.069773659110069275e-01 -4.627312719821929932e-02 -5.024404078722000122e-02 -4.793269559741020203e-02 1.621829122304916382e-01 9.644697606563568115e-02 -1.513372361660003662e-01 -8.489050716161727905e-02 9.844793379306793213e-02 2.009779810905456543e-01 2.060639262199401855e-01 -1.637109220027923584e-01 -1.320816129446029663e-01 -1.147723048925399780e-01 -2.645893990993499756e-01 8.104418218135833740e-02 1.186702549457550049e-01 -7.868944667279720306e-03 -1.376354098320007324e-01 3.525840044021606445e-01 -1.101159378886222839e-01 8.390209078788757324e-02 1.702895611524581909e-01
2.429971247911453247e-01 3.585079908370971680e-01 4.494411125779151917e-02 -1.014739647507667542e-01 1.979275196790695190e-01 -6.570255756378173828e-02 -1.519942134618759155e-01 -1.806477457284927368e-01 -7.762225717306137085e-02 2.239790409803390503e-01 -1.003277748823165894e-01 -1.807876974344253540e-01 2.289988547563552856e-01 -1.466846168041229248e-01 -3.189039230346679688e-01 7.948888838291168213e-02 -8.163702487945556641e-02 -4.673897102475166321e-02 2.130540162324905396e-01 4.608064517378807068e-02 -1.937446743249893188e-02 2.381652742624282837e-01 -1.126329898834228516e-01 -2.563318610191345215e-01 -1.699085533618927002e-01 3.163331449031829834e-01 2.430640012025833130e-01 7.246006280183792114e-02 5.870756506919860840e-02 7.096415758132934570e-02 1.003369465470314026e-01 1.276385784149169922e-01
1.478672609664499760e-03 5.956732109189033508e-02 6.064725667238235474e-02 -5.797320604324340820e-02 1.047615334391593933e-01 -6.376739591360092163e-03 9.516812860965728760e-02 -2.959930896759033203e-01 3.827419281005859375e-01 3.383031189441680908e-01 -1.128660589456558228e-01 -6.312260520644485950e-04 -1.111835688352584839e-01 3.399219512939453125e-01 -5.294561386108398438e-02 2.462167441844940186e-01 1.470288485288619995e-01 1.391254961490631104e-01 2.128517478704452515e-01 6.572411954402923584e-02 2.195605933666229248e-01 5.065293610095977783e-02 -1.206314638257026672e-01 -1.000804379582405090e-01 1.149102151393890381e-01 -4.362221434712409973e-02 -7.831007242202758789e-02 2.107708714902400970e-02 8.178192377090454102e-02 -6.110969185829162598e-02 3.575054109096527100e-01 -3.014225661754608154e-01
-9.350424259901046753e-02 7.119575887918472290e-02 3.082890212535858154e-01 -4.047355055809020996e-02 5.539767146110534668e-01 3.069646470248699188e-02 1.182066742330789566e-02 1.069534290581941605e-02 3.030042946338653564e-01 2.335002124309539795e-01 1.641935557126998901e-01 2.710912376642227173e-02 -3.914381563663482666e-02 3.657820820808410645e-02 3.317567170597612858e-04 1.856001019477844238e-01 1.411752253770828247e-01 -1.087578851729631424e-02 1.102952435612678528e-01 1.249607130885124207e-01 1.338167488574981689e-01 2.107284367084503174e-01 -3.806441128253936768e-01 -7.827389240264892578e-02 9.502559155225753784e-02 7.843194901943206787e-02 1.161908134818077087e-01 1.626458205282688141e-02 5.808891728520393372e-02 4.580475389957427979e-02 1.696953922510147095e-01 2.137775570154190063e-01
-1.893521398305892944e-01 -1.589895971119403839e-02 2.493816912174224854e-01 2.235085703432559967e-02 2.781611979007720947e-01 -1.719629317522048950e-01 1.554389446973800659e-01 -3.772506117820739746e-01 5.020083487033843994e-02 3.177069127559661865e-01 2.248437106609344482e-01 -1.215468719601631165e-01 -1.517017334699630737e-01 -1.002579927444458008e-01 -1.041104197502136230e-01 -1.677744984626770020e-01 -2.212266474962234497e-01 1.764450967311859131e-01 -1.768972538411617279e-02 1.268134266138076782e-01 -5.967746675014495850e-02 2.715595066547393799e-01 -2.262573130428791046e-02 1.201231405138969421e-01 1.976655796170234680e-02 1.203499287366867065e-01 2.376166544854640961e-02 -2.373986095190048218e-01 7.889490574598312378e-02 -3.428531810641288757e-03 3.273578584194183350e-01 -1.141334474086761475e-01
1.551074832677841187e-01 1.418187022209167480e-01 1.473656147718429565e-01 -1.203118935227394104e-01 4.339540600776672363e-01 8.361942321062088013e-02 1.482996344566345215e-01 -1.350749582052230835e-01 5.263944715261459351e-02 7.505885511636734009e-02 -1.206572749651968479e-03 -2.132481336593627930e-01 7.809801399707794189e-02 -2.307208180427551270e-01 2.975350022315979004e-01 4.615413546562194824e-01 -7.295373082160949707e-02 2.125562168657779694e-02 5.705872550606727600e-02 -1.833179742097854614e-01 4.972413554787635803e-02 1.295331865549087524e-01 -1.242832094430923462e-01 9.978324919939041138e-02 1.838320642709732056e-01 9.305512160062789917e-02 2.920025587081909180e-01 1.527215703390538692e-03 2.028235606849193573e-02 -8.507861196994781494e-02 1.841212064027786255e-01 -1.130049601197242737e-01
-6.783206760883331299e-02 1.302499324083328247e-01 3.209715485572814941e-01 2.095479220151901245e-01 4.069579243659973145e-01 -3.274856880307197571e-02 -1.979382485151290894e-01 -2.063100785017013550e-01 -5.351946689188480377e-03 7.275203615427017212e-02 -1.693886518478393555e-02 2.892538718879222870e-02 -1.243805140256881714e-02 -7.133974879980087280e-02 -6.720823049545288086e-02 -3.119249045848846436e-01 4.888281226158142090e-02 2.141067199409008026e-02 2.110242545604705811e-01 1.394209731370210648e-02 1.338949501514434814e-01 4.584612846374511719e-01 -1.049249917268753052e-01 -2.594746053218841553e-01 2.440673485398292542e-02 -1.496596485376358032e-01 1.966828405857086182e-01 -8.915206044912338257e-02 -2.850868366658687592e-02 6.388127058744430542e-02 1.273318529129028320e-01 -1.575102210044860840e-01
1.530588567256927490e-01 -1.180197671055793762e-01 1.310022175312042236e-01 -1.346413642168045044e-01 3.483088016510009766e-01 -2.619766891002655029e-01 3.303596377372741699e-02 -1.988311409950256348e-01 2.769536375999450684e-01 3.890108764171600342e-01 -2.159147560596466064e-01 -2.520260512828826904e-01 1.614084541797637939e-01 6.725140661001205444e-02 -6.286721676588058472e-02 -1.181592792272567749e-02 2.072836607694625854e-01 1.462101936340332031e-01 1.387962251901626587e-01 -1.923218965530395508e-01 -7.580563426017761230e-03 -1.770999468863010406e-02 -1.345500349998474121e-01 -2.588726878166198730e-01 7.427284121513366699e-02 9.817240387201309204e-02 5.908951535820960999e-02 1.727097928524017334e-01 1.161913201212882996e-01 3.113293834030628204e-02 2.209692895412445068e-01 -7.800216227769851685e-02
2.891326695680618286e-02 1.001020446419715881e-01 3.674429655075073242e-01 8.488148450851440430e-02 1.807850599288940430e-01 1.044495031237602234e-01 4.151992872357368469e-02 -2.917059659957885742e-01 2.040812745690345764e-02 1.067412793636322021e-01 -1.010523438453674316e-01 -1.828444749116897583e-01 -1.420913636684417725e-01 6.297977268695831299e-02 3.427766263484954834e-03 -3.944389522075653076e-02 7.472103834152221680e-02 7.077620923519134521e-02 3.174787759780883789e-02 -2.156529277563095093e-01 1.059370338916778564e-01 2.145643234252929688e-01 -2.555439770221710205e-01 1.717714071273803711e-01 7.128016650676727295e-02 1.404847055673599243e-01 -3.718807920813560486e-02 -2.674138918519020081e-02 5.010342597961425781e-01 1.116565801203250885e-02 3.163292109966278076e-01 -2.168484330177307129e-01
-1.445164531469345093e-01 -6.577635556459426880e-02 2.487867772579193115e-01 9.776286035776138306e-02 3.700637221336364746e-01 9.272741526365280151e-02 3.191531002521514893e-01 -8.164404332637786865e-02 2.372021526098251343e-01 1.053104698657989502e-01 -1.900923904031515121e-03 1.195400282740592957e-01 -1.237176209688186646e-01 -2.494852244853973389e-01 1.175807882100343704e-02 1.958919167518615723e-01 1.874954104423522949e-01 -2.031740993261337280e-01 6.445478647947311401e-02 -3.564259782433509827e-02 4.131515324115753174e-02 3.124487996101379395e-01 -8.529320359230041504e-02 -2.547579705715179443e-01 1.777566820383071899e-01 2.890568673610687256e-01 8.975064009428024292e-02 -1.150593832135200500e-01 4.225089028477668762e-02 -9.086575359106063843e-02 1.603761166334152222e-01 1.611902415752410889e-01
-5.597121268510818481e-02 -1.481602042913436890e-01 3.429813086986541748e-01 1.907739937305450439e-01 2.874659597873687744e-01 -3.012800216674804688e-02 -5.250347778201103210e-02 -5.857168510556221008e-02 -6.852219346910715103e-03 6.498157978057861328e-02 4.403374623507261276e-03 -2.411663979291915894e-01 -9.483800828456878662e-02 1.776594519615173340e-01 8.905041962862014771e-02 2.327786237001419067e-01 4.394165799021720886e-02 1.578227877616882324e-01 2.038244009017944336e-01 1.339397672563791275e-02 -1.430363059043884277e-01 3.266168534755706787e-01 -7.082001119852066040e-02 -2.938030064105987549e-01 3.530731797218322754e-01 4.610459879040718079e-02 8.326820284128189087e-02 -8.102803677320480347e-02 2.980540692806243896e-01 -1.635006219148635864e-01 1.480574756860733032e-01 -3.490976989269256592e-02
1.246211677789688110e-01 1.106847301125526428e-01 3.169443011283874512e-01 1.098239943385124207e-01 3.732829391956329346e-01 -1.910729110240936279e-01 7.175926864147186279e-02 -9.830427914857864380e-02 1.582046300172805786e-01 1.227290853857994080e-01 5.126165226101875305e-02 -2.855037748813629150e-01 1.873251050710678101e-01 -1.811781898140907288e-03 -2.313167452812194824e-01 3.178134933114051819e-02 -1.162866875529289246e-01 2.111508101224899292e-01 2.081760764122009277e-01 -5.248842760920524597e-02 -1.178047433495521545e-01 1.468421369791030884e-01 -2.472705766558647156e-02 -2.248950302600860596e-01 2.763742208480834961e-01 5.232088733464479446e-03 -6.827794015407562256e-02 -9.689662605524063110e-02 3.934863805770874023e-01 -1.075651198625564575e-01 8.475608378648757935e-02 1.797032915055751801e-02
-7.975050061941146851e-02 7.770539075136184692e-02 4.701607227325439453e-01 4.854250326752662659e-02 3.847821056842803955e-01 -1.087615191936492920e-01 1.730249673128128052e-01 2.416689880192279816e-02 2.356896363198757172e-02 -1.431457791477441788e-02 1.406120695173740387e-02 2.252411097288131714e-02 1.198382861912250519e-02 7.476242631673812866e-02 -2.211151421070098877e-01 9.547051042318344116e-02 1.386709213256835938e-01 3.697672188282012939e-01 9.539443254470825195e-02 2.541134320199489594e-02 -2.177614569664001465e-01 1.211742684245109558e-01 -1.156461387872695923e-01 -3.208175599575042725e-01 5.126278474926948547e-02 7.320088893175125122e-02 5.876958370208740234e-02 -2.203565090894699097e-01 2.806008458137512207e-01 -8.176004886627197266e-02 1.346401423215866089e-01 3.049752488732337952e-02
-3.637482225894927979e-01 1.043108850717544556e-01 1.058089882135391235e-01 5.315271019935607910e-02 3.813595175743103027e-01 4.095153883099555969e-02 2.341688610613346100e-02 -1.915598958730697632e-01 5.283341929316520691e-02 2.073943018913269043e-01 -1.177218183875083923e-01 -3.164663910865783691e-02 -5.793852731585502625e-02 1.900549978017807007e-01 -2.003275305032730103e-01 6.880686432123184204e-02 1.687273234128952026e-01 1.249029673635959625e-02 3.796462118625640869e-01 9.635376930236816406e-02 -2.167038805782794952e-02 1.676867604255676270e-01 2.897181510925292969e-01 -1.228680014610290527e-01 -2.120056748390197754e-02 1.580743044614791870e-01 1.327376514673233032e-01 1.243833228945732117e-01 3.154567182064056396e-01 1.897639036178588867e-01 -1.845804229378700256e-02 -9.679815918207168579e-02
-1.470179706811904907e-01 -4.754457995295524597e-02 2.007704973220825195e-01 1.304828748106956482e-02 8.947681635618209839e-02 2.659059688448905945e-02 7.358137518167495728e-02 -1.820924878120422363e-01 2.805129587650299072e-01 8.223051205277442932e-03 -2.706100940704345703e-01 -1.702800542116165161e-01 2.188443392515182495e-01 -9.395592659711837769e-02 1.524258404970169067e-01 4.318238701671361923e-03 5.030106753110885620e-02 -7.014655321836471558e-02 4.666865170001983643e-01 2.530317381024360657e-02 1.267023235559463501e-01 4.424306452274322510e-01 5.475353449583053589e-03 -1.928855478763580322e-01 -2.709056064486503601e-02 -5.804529041051864624e-02 3.209699988365173340e-01 -4.936823993921279907e-02 1.357802748680114746e-01 2.004164271056652069e-02 -7.916206493973731995e-03 -1.549998074769973755e-01
-1.466448158025741577e-01 -2.039286345243453979e-01 3.873531818389892578e-01 1.594990640878677368e-01 3.189845979213714600e-01 9.749674238264560699e-03 7.505310326814651489e-02 -3.589462339878082275e-01 -1.391323953866958618e-01 2.013786882162094116e-01 -1.063892841339111328e-01 -1.001218110322952271e-01 -5.738283321261405945e-02 -1.589940935373306274e-01 -5.721770599484443665e-02 4.797545447945594788e-02 6.883968412876129150e-02 2.773971855640411377e-01 1.457004249095916748e-02 -1.440783403813838959e-02 2.398125268518924713e-02 1.674566566944122314e-01 -2.176390886306762695e-01 -3.199779987335205078e-02 -8.436466008424758911e-02 -1.580301076173782349e-01 7.358167320489883423e-02 5.141717195510864258e-02 4.002297222614288330e-01 -8.878792077302932739e-02 1.147512495517730713e-01 -1.708904355764389038e-01
-4.063424840569496155e-02 -5.925907567143440247e-02 -1.113152354955673218e-01 -2.938737869262695312e-01 3.332716226577758789e-01 -1.088562980294227600e-01 -5.241280049085617065e-02 -3.008973002433776855e-01 4.002670943737030029e-02 3.487768769264221191e-01 -1.963127106428146362e-01 2.528379112482070923e-02 5.321847647428512573e-02 -2.579387724399566650e-01 -1.147405430674552917e-01 7.682224735617637634e-03 -1.054111029952764511e-02 -3.006789684295654297e-01 1.450403481721878052e-01 -9.082226455211639404e-02 -8.723734319210052490e-02 -5.043288692831993103e-02 -1.551512032747268677e-01 -2.835209965705871582e-01 -7.116983085870742798e-02 2.192289531230926514e-01 7.843673974275588989e-02 -2.413648515939712524e-01 2.365020215511322021e-01 -2.928042784333229065e-02 1.056539490818977356e-01 1.223140582442283630e-01
8.741396665573120117e-02 1.007246375083923340e-01 3.632766902446746826e-01 3.905395865440368652e-01 3.684394955635070801e-01 8.272372931241989136e-02 1.539399474859237671e-01 -2.047391533851623535e-01 1.287599056959152222e-01 2.358528524637222290e-01 4.549305886030197144e-02 1.639186590909957886e-01 -2.909968979656696320e-02 7.741720229387283325e-02 5.818261578679084778e-02 6.999254226684570312e-02 6.499519944190979004e-02 2.692629992961883545e-01 3.130472004413604736e-01 3.739240020513534546e-02 1.708977967500686646e-01 -2.599225938320159912e-02 -4.108149930834770203e-02 8.402647078037261963e-02 -1.697329729795455933e-01 1.513172835111618042e-01 1.092530712485313416e-01 -1.548423916101455688e-01 8.135676383972167969e-02 1.524775773286819458e-01 1.635555773973464966e-01 1.193976551294326782e-01
2.641397118568420410e-01 -3.942444920539855957e-02 2.564671933650970459e-01 -1.071370914578437805e-01 4.103884994983673096e-01 9.968015551567077637e-02 -2.220080792903900146e-02 -7.437480241060256958e-02 -5.152341350913047791e-02 3.236411511898040771e-01 -1.846542209386825562e-01 -3.776425495743751526e-02 2.626450061798095703e-01 -3.497464060783386230e-01 4.642493557184934616e-03 -4.049143195152282715e-02 1.961486041545867920e-02 7.914523035287857056e-02 9.451072663068771362e-02 -7.183960080146789551e-02 1.451300531625747681e-01 -4.365354031324386597e-02 -6.770221143960952759e-02 -2.881829440593719482e-01 -1.610407680273056030e-01 2.531951963901519775e-01 8.632727712392807007e-02 -2.086114138364791870e-01 1.091747581958770752e-01 4.651141539216041565e-02 1.328201442956924438e-01 1.645459532737731934e-01
1.356189604848623276e-02 -7.485157251358032227e-02 1.477777063846588135e-01 1.539892852306365967e-01 3.133033215999603271e-01 -1.512461602687835693e-01 -1.579575054347515106e-02 -1.983957141637802124e-01 1.195724755525588989e-01 1.095564588904380798e-01 -1.501206308603286743e-01 -3.088100254535675049e-01 -1.005186960101127625e-01 -8.376264572143554688e-02 -1.275718063116073608e-01 1.579222977161407471e-01 1.119428277015686035e-01 6.578203290700912476e-02 8.608464151620864868e-02 -1.763611435890197754e-01 -4.869749397039413452e-02 2.245028465986251831e-01 -1.003533154726028442e-01 -3.402034938335418701e-01 3.203680813312530518e-01 -4.504869505763053894e-02 -9.547582268714904785e-02 -2.016188204288482666e-01 2.075316458940505981e-01 -2.192839384078979492e-01 1.108213663101196289e-01 -3.060421347618103027e-01
-2.181807756423950195e-01 1.610062271356582642e-01 8.048375695943832397e-02 -1.119113788008689880e-01 2.693656086921691895e-01 -1.745360493659973145e-01 9.166742861270904541e-02 -2.751035392284393311e-01 3.808343783020973206e-02 2.037113159894943237e-02 -1.412030905485153198e-01 -2.693390250205993652e-01 -1.000761836767196655e-01 3.032774627208709717e-01 -1.226403191685676575e-01 5.356844142079353333e-02 1.883561164140701294e-01 -8.660967648029327393e-02 3.790529370307922363e-01 2.649370431900024414e-01 5.111464485526084900e-02 2.108992040157318115e-01 1.811787337064743042e-01 -1.418654918670654297e-01 -4.934854432940483093e-02 -2.566530555486679077e-02 1.007163673639297485e-01 1.849213689565658569e-01 2.832858562469482422e-01 8.976038545370101929e-02 1.104307547211647034e-01 -3.585618734359741211e-02
-3.388585746288299561e-01 1.481596231460571289e-01 1.715708374977111816e-01 -1.959182024002075195e-01 2.684822380542755127e-01 -5.560096818953752518e-03 2.345492318272590637e-02 -3.212186694145202637e-01 -6.517644226551055908e-02 -9.533732663840055466e-04 -1.600738465785980225e-01 -7.096273452043533325e-02 -7.425661385059356689e-02 2.322434484958648682e-01 -1.756582409143447876e-01 1.104450225830078125e-01 1.758715957403182983e-01 7.580547779798507690e-02 3.639259338378906250e-01 -3.445566073060035706e-02 8.875207602977752686e-02 3.025713264942169189e-01 2.406013011932373047e-01 -7.067479193210601807e-02 -6.026858836412429810e-02 1.476837247610092163e-01 2.023327350616455078e-01 3.629644960165023804e-02 1.914129257202148438e-01 1.547905802726745605e-01 1.433087736368179321e-01 2.632043883204460144e-02
-3.637140244245529175e-02 1.159807145595550537e-01 -4.991513863205909729e-02 -1.698552072048187256e-01 4.447092711925506592e-01 -7.753548026084899902e-02 1.176669448614120483e-01 -1.452910751104354858e-01 1.539641767740249634e-01 1.525498628616333008e-01 -1.083336919546127319e-01 -1.562143862247467041e-01 3.908354938030242920e-01 4.629635438323020935e-02 1.155008599162101746e-01 1.417423039674758911e-01 -9.367112070322036743e-02 3.843932151794433594e-01 -8.283315598964691162e-02 4.480323567986488342e-02 2.773838043212890625e-01 1.875159144401550293e-01 1.454606503248214722e-01 8.880262821912765503e-02 7.168165757320821285e-04 1.696550995111465454e-01 -1.009105332195758820e-02 1.053613424301147461e-01 1.699315905570983887e-01 2.213137596845626831e-02 2.552540302276611328e-01 -5.148006603121757507e-02
-2.022977471351623535e-01 1.221925467252731323e-01 2.488299012184143066e-01 2.990096248686313629e-02 2.535849809646606445e-01 1.467670798301696777e-01 1.398528516292572021e-01 -1.446054726839065552e-01 1.271993815898895264e-01 1.220099627971649170e-01 -2.735381759703159332e-02 -1.856157369911670685e-02 -1.454322934150695801e-01 -4.200220853090286255e-02 -3.498987853527069092e-01 1.435609161853790283e-01 7.213432341814041138e-02 2.748938500881195068e-01 2.191436439752578735e-01 -2.899229526519775391e-02 -1.184270158410072327e-01 1.693418622016906738e-01 -2.018117606639862061e-01 -3.490654230117797852e-01 5.701917782425880432e-02 1.230508089065551758e-02 2.255410850048065186e-01 4.556151106953620911e-02 3.222160935401916504e-01 -2.139263302087783813e-01 1.264034509658813477e-01 -9.095277637243270874e-03
4.724767804145812988e-02 -6.199011951684951782e-02 3.523644208908081055e-01 5.283126980066299438e-02 4.094235897064208984e-01 1.007984355092048645e-01 -2.088506966829299927e-01 -3.109046220779418945e-01 1.465652585029602051e-01 2.857343852519989014e-01 9.524134546518325806e-02 2.605675756931304932e-01 -2.516955696046352386e-02 7.394339144229888916e-02 1.381814926862716675e-01 3.611687198281288147e-02 -8.364143967628479004e-02 -8.939067274332046509e-02 3.042143583297729492e-01 -1.189068257808685303e-01 1.580121926963329315e-03 5.054152011871337891e-02 2.206790447235107422e-01 -1.178602427244186401e-01 1.324784010648727417e-01 2.522402405738830566e-01 1.338201314210891724e-01 1.311140041798353195e-02 1.729776263236999512e-01 6.016432493925094604e-02 1.242589280009269714e-01 8.519081026315689087e-02
1.061251685023307800e-01 -3.535690531134605408e-02 -4.906385205686092377e-03 5.281408131122589111e-02 4.508167803287506104e-01 1.716602593660354614e-01 1.247071288526058197e-02 -3.262806832790374756e-01 -4.212248325347900391e-02 -3.509084880352020264e-02 -1.645453721284866333e-01 -1.261141300201416016e-01 1.066014990210533142e-01 8.832096308469772339e-02 -3.504016399383544922e-01 2.180752754211425781e-01 -1.940419524908065796e-01 -8.150479942560195923e-02 1.668145805597305298e-01 3.126120939850807190e-02 4.115670919418334961e-01 1.544534880667924881e-02 1.328751295804977417e-01 -5.815624073147773743e-02 -1.336567550897598267e-01 2.208399921655654907e-01 3.555599600076675415e-02 -1.987214982509613037e-01 3.595594689249992371e-02 1.793880611658096313e-01 -4.407406598329544067e-02 -5.744708329439163208e-02
-5.021994933485984802e-02 -4.956071078777313232e-02 1.154146790504455566e-01 1.402935832738876343e-01 3.297117054462432861e-01 -2.688265740871429443e-01 -6.516813766211271286e-03 -5.837912485003471375e-02 1.019925847649574280e-01 1.083135753870010376e-01 -2.506477236747741699e-01 -3.562237322330474854e-02 -2.540560672059655190e-03 2.719224616885185242e-02 2.341579273343086243e-02 -3.585763648152351379e-02 1.529389619827270508e-01 8.245424926280975342e-02 8.013681322336196899e-02 -8.631690591573715210e-02 -1.640020012855529785e-01 2.713886797428131104e-01 -1.486649513244628906e-01 -4.568786919116973877e-01 2.903755009174346924e-01 -7.404822111129760742e-02 2.004932016134262085e-01 -5.065770447254180908e-02 3.448037803173065186e-01 -6.801116466522216797e-02 2.036270946264266968e-01 -1.256579607725143433e-01
1.959528774023056030e-01 -1.317651271820068359e-01 7.159971445798873901e-02 -1.065239161252975464e-01 3.238620758056640625e-01 -5.101955309510231018e-02 2.818467319011688232e-01 -3.230875432491302490e-01 -1.090467125177383423e-01 7.460223138332366943e-02 -1.343821585178375244e-01 1.235004700720310211e-02 -1.156053245067596436e-01 4.070006776601076126e-03 -1.689874567091464996e-02 3.310633823275566101e-02 -1.458513587713241577e-01 9.951715171337127686e-02 2.772291302680969238e-01 -2.309172414243221283e-02 -5.470527708530426025e-02 7.353451848030090332e-02 -3.599351346492767334e-01 -2.332323789596557617e-01 1.398122757673263550e-01 -1.703489124774932861e-01 7.667161524295806885e-02 -1.802149862051010132e-01 1.261642277240753174e-01 -3.117781579494476318e-01 1.828830987215042114e-01 -2.271907478570938110e-01
-1.224238425493240356e-01 6.234428286552429199e-02 -9.109822660684585571e-02 -1.397063490003347397e-02 4.303810596466064453e-01 -2.526951022446155548e-02 2.029513418674468994e-01 -2.517048120498657227e-01 7.057366520166397095e-02 1.784881949424743652e-01 -3.697127401828765869e-01 -3.519052267074584961e-02 -5.754040926694869995e-02 -2.068142592906951904e-01 -2.682711482048034668e-01 -2.752589434385299683e-02 1.010444685816764832e-01 8.080516755580902100e-02 2.033458203077316284e-01 1.686603128910064697e-01 1.501230597496032715e-01 -2.105254828929901123e-01 2.587666213512420654e-01 1.886402517557144165e-01 1.172929331660270691e-01 2.642855644226074219e-01 6.845604628324508667e-02 -7.995274662971496582e-02 -1.544698774814605713e-01 6.062909588217735291e-02 2.467775344848632812e-02 9.938988089561462402e-02
-8.285079151391983032e-02 1.941464692354202271e-01 1.984775960445404053e-01 2.662524953484535217e-02 6.095787286758422852e-01 -7.327796891331672668e-03 -1.099284514784812927e-01 -4.945917427539825439e-02 1.438228487968444824e-01 4.963967949151992798e-02 -1.121985614299774170e-01 -1.382964104413986206e-01 -3.328764066100120544e-02 -1.760397553443908691e-01 5.578039959073066711e-02 1.965453103184700012e-02 3.561845421791076660e-01 1.985900700092315674e-01 1.868924498558044434e-01 -1.152476742863655090e-01 2.562597692012786865e-01 5.573670938611030579e-02 -1.103542465716600418e-02 -3.196527659893035889e-01 -1.294859051704406738e-01 1.054807752370834351e-01 1.036641537211835384e-03 1.281808465719223022e-01 3.367775934748351574e-04 -2.609362453222274780e-02 -1.436581602320075035e-03 -9.006746858358383179e-02
-3.265443742275238037e-01 -2.219274081289768219e-02 -5.574629642069339752e-03 2.325374633073806763e-03 5.523929595947265625e-01 -8.940812200307846069e-02 -6.420225650072097778e-02 -1.721420437097549438e-01 -6.319416314363479614e-02 5.371260643005371094e-02 -3.606970310211181641e-01 -1.996235363185405731e-02 -2.463471889495849609e-01 1.660317033529281616e-01 6.185347586870193481e-02 -1.020400747656822205e-01 2.357724606990814209e-01 -1.125219091773033142e-01 7.365068793296813965e-02 -7.395448535680770874e-02 4.465945065021514893e-02 1.759851574897766113e-01 2.243036329746246338e-01 -1.802225410938262939e-01 -1.167884841561317444e-01 -5.272037163376808167e-02 -6.763915065675973892e-03 -2.302085757255554199e-01 8.828752487897872925e-02 6.283397227525711060e-02 1.471606642007827759e-01 -9.122163057327270508e-02
6.245602294802665710e-02 1.290990319103002548e-02 3.009130358695983887e-01 1.501070559024810791e-01 2.251888364553451538e-01 -1.711530089378356934e-01 2.855880260467529297e-01 -1.569575816392898560e-01 6.087142229080200195e-02 -2.639254927635192871e-02 -1.668080985546112061e-01 -6.345991790294647217e-02 7.823562622070312500e-02 1.705104261636734009e-01 -6.110658496618270874e-02 2.519514970481395721e-02 1.005045548081398010e-01 -3.513276949524879456e-02 1.916275769472122192e-01 -3.313173353672027588e-02 1.479116920381784439e-02 2.896873354911804199e-01 -2.796239256858825684e-01 -3.536794781684875488e-01 1.851010024547576904e-01 -1.607870496809482574e-02 -3.266017511487007141e-02 5.858547519892454147e-03 3.512145280838012695e-01 -2.521676719188690186e-01 2.163969129323959351e-01 -1.219612434506416321e-01
2.534951865673065186e-01 -8.884765952825546265e-02 8.836220949888229370e-02 2.315537631511688232e-01 2.671396732330322266e-01 -2.495305836200714111e-01 1.543733328580856323e-01 -2.610043287277221680e-01 -6.929831951856613159e-02 1.811143159866333008e-01 -1.250020265579223633e-01 -1.315546482801437378e-01 -1.830426752567291260e-01 -1.165448352694511414e-01 4.427860304713249207e-02 1.260514706373214722e-01 3.584625422954559326e-01 1.987553536891937256e-01 4.257483035326004028e-02 1.211445480585098267e-01 -2.259442061185836792e-01 -1.313575208187103271e-01 6.979660596698522568e-03 -4.200056940317153931e-02 8.893223851919174194e-02 2.470249533653259277e-01 2.118855863809585571e-01 -2.748902142047882080e-01 1.306146532297134399e-01 -1.907756030559539795e-01 7.656440138816833496e-02 -4.527825862169265747e-02
1.182053610682487488e-01 -8.272827253676950932e-04 3.086424246430397034e-02 -1.043930202722549438e-01 9.284620732069015503e-02 -2.020968645811080933e-01 -5.210563167929649353e-02 -1.334350258111953735e-01 4.029333889484405518e-01 1.564918309450149536e-01 -2.093393802642822266e-01 8.745208382606506348e-02 -4.657257720828056335e-02 2.029575966298580170e-02 1.319459974765777588e-01 9.102404862642288208e-02 -7.930404692888259888e-02 -2.826298177242279053e-01 3.190259933471679688e-01 1.762932538986206055e-01 -8.171241730451583862e-02 2.887064814567565918e-01 1.601962000131607056e-01 -9.672878682613372803e-02 -5.168655887246131897e-02 4.957961291074752808e-02 4.040285646915435791e-01 -1.657153964042663574e-01 1.510216146707534790e-01 2.537312805652618408e-01 6.354166567325592041e-02 -8.045345544815063477e-02
-2.068259865045547485e-01 7.338156551122665405e-02 2.272048145532608032e-01 7.175417244434356689e-02 4.076932370662689209e-01 2.206643223762512207e-01 -6.486156582832336426e-02 -2.593833804130554199e-01 -2.448472008109092712e-02 1.639882177114486694e-01 -7.605664432048797607e-02 2.510045766830444336e-01 1.090805232524871826e-01 7.198864966630935669e-02 1.363623607903718948e-02 9.359882771968841553e-02 1.545741260051727295e-01 2.250225543975830078e-01 4.510589838027954102e-01 2.679184451699256897e-02 6.650783121585845947e-02 4.897427931427955627e-02 -6.295029819011688232e-02 9.045017883181571960e-03 1.673804372549057007e-01 -4.793607071042060852e-02 1.286167204380035400e-01 -3.054488599300384521e-01 -1.532858796417713165e-02 3.467078134417533875e-02 1.862469911575317383e-01 1.432478725910186768e-01
-2.078280448913574219e-01 5.646586418151855469e-02 1.099101901054382324e-01 -5.199859663844108582e-02 1.536129117012023926e-01 1.460362318903207779e-02 1.187191233038902283e-01 -3.666645884513854980e-01 8.250981569290161133e-02 9.504674375057220459e-02 -9.304645657539367676e-02 -3.207737803459167480e-01 -1.064013019204139709e-01 2.954347133636474609e-01 -1.526399254798889160e-01 1.374766677618026733e-01 1.989492326974868774e-01 4.679331183433532715e-02 2.251782864332199097e-01 1.306481212377548218e-01 1.860793381929397583e-01 2.328139096498489380e-01 2.121464014053344727e-01 -1.889446377754211426e-01 -1.828272640705108643e-01 1.198228225111961365e-01 1.928800046443939209e-01 9.210976213216781616e-02 2.942026853561401367e-01 1.875407397747039795e-01 6.863212678581476212e-03 -6.299364566802978516e-02
-4.021560773253440857e-02 3.737346827983856201e-02 6.222455203533172607e-02 2.084798216819763184e-01 2.303021699190139771e-01 3.418148756027221680e-01 1.358047872781753540e-01 -7.052034884691238403e-02 -3.776521235704421997e-02 1.568155884742736816e-01 -1.096780970692634583e-01 1.432943195104598999e-01 -1.731016635894775391e-01 -3.665762022137641907e-02 1.545148044824600220e-01 2.709375619888305664e-01 1.213923916220664978e-01 -5.773873534053564072e-03 3.253091573715209961e-01 2.893209457397460938e-01 1.460570991039276123e-01 2.021227478981018066e-01 -9.631997346878051758e-02 1.861606538295745850e-01 -1.341072916984558105e-01 1.813260763883590698e-01 1.127962619066238403e-01 -3.797736391425132751e-02 2.140580117702484131e-01 -1.402770131826400757e-01 1.665012091398239136e-01 -3.170419931411743164e-01
-1.541809141635894775e-01 2.794311344623565674e-01 4.741701483726501465e-02 -9.635025262832641602e-02 3.729734420776367188e-01 2.078377902507781982e-01 1.177300959825515747e-01 -2.552086710929870605e-01 1.261728703975677490e-01 1.531672775745391846e-01 -1.637339890003204346e-01 6.803706288337707520e-03 1.580592691898345947e-01 9.267246723175048828e-02 2.450913190841674805e-01 -9.506598114967346191e-02 1.883813440799713135e-01 -2.812303043901920319e-02 1.552652716636657715e-01 2.086448669433593750e-01 2.668199539184570312e-01 4.505756497383117676e-02 3.562682867050170898e-01 -5.053328350186347961e-02 -1.711488366127014160e-01 -1.372461300343275070e-02 7.619180530309677124e-02 -4.694982431828975677e-03 1.706496775150299072e-01 6.180608272552490234e-02 2.853871285915374756e-01 -9.344963356852531433e-03
2.243028879165649414e-01 6.582745164632797241e-02 2.306123971939086914e-01 1.339324861764907837e-01 4.735485911369323730e-01 8.456706255674362183e-02 1.012502834200859070e-01 -9.398028254508972168e-02 1.092066913843154907e-01 4.485624134540557861e-01 -9.544409811496734619e-02 -1.212908849120140076e-01 1.240056529641151428e-01 6.094998121261596680e-02 -5.190635100007057190e-02 -7.066097855567932129e-02 -8.093278110027313232e-02 1.818487793207168579e-01 1.771727204322814941e-01 -2.159892618656158447e-01 -1.005083695054054260e-01 2.391237579286098480e-02 -8.962673693895339966e-02 2.293856581673026085e-03 -4.928969591856002808e-02 4.036691505461931229e-03 3.449418544769287109e-01 -2.586126029491424561e-01 -2.408252283930778503e-02 4.394978284835815430e-02 5.423399806022644043e-02 1.728570461273193359e-01
6.508789956569671631e-02 -1.586485058069229126e-01 2.709875106811523438e-01 1.442500054836273193e-01 3.074223697185516357e-01 1.439942866563796997e-01 4.077335894107818604e-01 -3.388195037841796875e-01 2.363569289445877075e-01 3.298129737377166748e-01 -1.922319978475570679e-01 8.626904338598251343e-02 -5.619500204920768738e-02 2.057035565376281738e-01 -5.226498097181320190e-02 5.673113465309143066e-02 1.322083175182342529e-01 1.143996119499206543e-01 3.776651620864868164e-02 -1.584181785583496094e-01 -1.823329180479049683e-01 6.825779564678668976e-03 -5.924173444509506226e-02 -8.106385916471481323e-02 2.251762896776199341e-01 3.093426674604415894e-02 3.061857260763645172e-02 -1.974560320377349854e-02 2.216223180294036865e-01 -5.492041260004043579e-02 2.004433050751686096e-02 -1.167059242725372314e-01
-1.829702705144882202e-01 2.578723728656768799e-01 1.391568779945373535e-01 -1.669106930494308472e-01 2.830825448036193848e-01 -8.680126629769802094e-03 2.272862941026687622e-01 -2.682434618473052979e-01 -2.440276183187961578e-02 8.027639985084533691e-02 -8.145409822463989258e-02 -1.211629360914230347e-01 -1.578072160482406616e-01 2.276527136564254761e-01 -1.880759596824645996e-01 5.879069864749908447e-02 1.489474177360534668e-01 -5.046481266617774963e-02 3.302404582500457764e-01 1.226285174489021301e-01 4.700421169400215149e-02 4.080716669559478760e-01 2.117317467927932739e-01 -6.250184029340744019e-02 -3.402272611856460571e-02 4.292581975460052490e-02 4.119926318526268005e-02 1.187256276607513428e-01 2.103509306907653809e-01 2.241692692041397095e-01 -2.342871157452464104e-03 -1.595838963985443115e-01
-7.893979549407958984e-03 -8.769595623016357422e-02 -4.002516716718673706e-02 -1.443889886140823364e-01 2.330255061388015747e-01 1.064019161276519299e-03 3.988008946180343628e-02 -1.479806751012802124e-01 3.057666718959808350e-01 3.376381397247314453e-01 -2.317237257957458496e-01 1.005500778555870056e-01 1.332302391529083252e-01 5.711047723889350891e-02 3.000927902758121490e-02 4.809269309043884277e-02 1.047918274998664856e-01 2.115047723054885864e-01 1.524921320378780365e-02 4.258722811937332153e-02 1.043906584382057190e-01 1.809634119272232056e-01 -1.470560394227504730e-02 -1.118091642856597900e-01 5.714029073715209961e-02 9.317607432603836060e-02 -7.914402335882186890e-02 -5.233918502926826477e-02 2.348034381866455078e-01 -9.350566565990447998e-02 5.060614943504333496e-01 -3.760759830474853516e-01
9.614226222038269043e-02 -1.207423806190490723e-01 2.566202580928802490e-01 -6.138158496469259262e-03 3.686070740222930908e-01 -2.315502464771270752e-01 1.428300440311431885e-01 -7.784821838140487671e-02 -1.250309124588966370e-02 2.678420767188072205e-02 -8.253479003906250000e-02 3.549211472272872925e-02 -4.104837775230407715e-02 1.325998306274414062e-01 -1.310929656028747559e-02 1.992078274488449097e-01 -6.607375293970108032e-02 1.299979835748672485e-01 -2.362401597201824188e-02 -6.987373530864715576e-02 1.720532029867172241e-02 3.495218753814697266e-01 4.815668612718582153e-02 -4.469283223152160645e-01 2.264255136251449585e-01 1.483218930661678314e-02 1.821263134479522705e-01 8.075658977031707764e-02 3.698467910289764404e-01 -1.854075938463211060e-01 8.166247606277465820e-02 -7.763558626174926758e-02
-6.863277405500411987e-02 -2.605186998844146729e-01 -8.575027436017990112e-02 1.238941550254821777e-01 3.202485144138336182e-01 8.737172186374664307e-02 2.868906594812870026e-03 -3.202756643295288086e-01 3.028320968151092529e-01 2.970018237829208374e-02 -1.375326514244079590e-01 -5.101251974701881409e-02 -2.315023094415664673e-01 -1.241259351372718811e-01 -5.199746042490005493e-02 2.222457155585289001e-02 -1.327642500400543213e-01 7.519216090440750122e-02 1.843472570180892944e-02 1.621985733509063721e-01 -2.800937555730342865e-02 8.589383959770202637e-02 -9.305265545845031738e-02 -1.574480120325461030e-04 7.921530306339263916e-02 1.598899662494659424e-01 4.505175650119781494e-01 -3.305673003196716309e-01 2.261527627706527710e-01 -1.054183617234230042e-01 -8.624814450740814209e-02 -1.584516018629074097e-01
6.172618269920349121e-02 4.113661870360374451e-02 4.843607544898986816e-03 3.210664987564086914e-01 1.012356355786323547e-01 -9.081347286701202393e-02 1.002044081687927246e-01 -2.621144950389862061e-01 2.754092216491699219e-01 -4.570464044809341431e-02 -1.494789570569992065e-01 -1.518481597304344177e-02 -2.175583392381668091e-01 -1.601763069629669189e-03 9.905115514993667603e-02 -8.273248560726642609e-03 2.468365877866744995e-01 -6.537128984928131104e-02 6.430502235889434814e-02 1.086644157767295837e-01 -1.926265209913253784e-01 2.139921486377716064e-01 1.753680408000946045e-01 4.636150971055030823e-02 -3.203538060188293457e-02 -2.060514092445373535e-01 4.226112961769104004e-01 -1.209790930151939392e-01 1.908555924892425537e-01 1.605554670095443726e-01 2.829719483852386475e-01 -2.459266036748886108e-01
-6.294977664947509766e-02 2.979114055633544922e-01 1.918807625770568848e-01 -1.370480358600616455e-01 3.344705998897552490e-01 -7.734672725200653076e-02 1.119775697588920593e-01 -2.992564439773559570e-01 2.157955169677734375e-01 1.159916743636131287e-01 -5.646377801895141602e-02 5.533893033862113953e-02 4.148086160421371460e-02 1.506173759698867798e-01 2.246997505426406860e-01 -8.340152353048324585e-02 1.692228913307189941e-01 5.210613831877708435e-02 1.094471812248229980e-01 2.890211045742034912e-01 2.456816285848617554e-01 2.521320944651961327e-03 3.064513802528381348e-01 -9.663581848144531250e-03 -3.046067655086517334e-01 3.618842363357543945e-02 7.221528887748718262e-02 -2.988734841346740723e-02 7.289692014455795288e-02 -5.336076393723487854e-02 2.193844765424728394e-01 -2.142102867364883423e-01
-1.964848190546035767e-01 1.427721977233886719e-02 -7.071324437856674194e-02 -9.539699554443359375e-02 4.054225385189056396e-01 -1.489368919283151627e-02 7.410702854394912720e-02 -1.021616812795400620e-02 -6.771205365657806396e-02 -1.218734402209520340e-02 -1.457082182168960571e-01 -3.785036504268646240e-01 1.479026526212692261e-01 6.781036406755447388e-02 6.685826182365417480e-02 1.609042733907699585e-01 -1.664398163557052612e-01 -1.413369178771972656e-01 9.261532872915267944e-02 3.931452035903930664e-01 -1.030146628618240356e-01 -6.584442406892776489e-02 -3.203690052032470703e-02 -2.424436956644058228e-01 3.550928458571434021e-02 3.496009111404418945e-01 -4.930386319756507874e-02 5.564701184630393982e-02 2.084125727415084839e-01 -2.715702652931213379e-01 3.633674979209899902e-02 -1.332390457391738892e-01
6.617262959480285645e-02 -8.418422192335128784e-02 8.713806420564651489e-02 1.055574417114257812e-01 1.575111150741577148e-01 1.269844919443130493e-01 7.524080574512481689e-02 -4.883533120155334473e-01 2.654079534113407135e-02 7.945314794778823853e-02 -2.273669987916946411e-01 5.628133937716484070e-02 -1.108970567584037781e-01 1.745205968618392944e-01 4.098584875464439392e-03 3.028675355017185211e-02 -2.702983915805816650e-01 -6.493572145700454712e-02 -1.006071735173463821e-02 3.421959280967712402e-01 2.377638965845108032e-01 1.904070526361465454e-01 -3.131225937977433205e-03 -1.561623662710189819e-01 2.646230459213256836e-01 1.804405003786087036e-01 2.054398208856582642e-01 -2.280139029026031494e-01 2.948143705725669861e-02 2.614192431792616844e-03 1.808356791734695435e-01 1.926810443401336670e-01
-1.909650713205337524e-01 1.146136000752449036e-01 6.252480298280715942e-02 2.099853008985519409e-01 1.239056885242462158e-01 -2.755980752408504486e-02 1.384314149618148804e-01 -1.546196192502975464e-01 1.567561030387878418e-01 2.606670856475830078e-01 -3.589255362749099731e-02 -2.059444785118103027e-01 2.101380378007888794e-01 -9.895633161067962646e-02 2.349685430526733398e-01 1.225055456161499023e-01 6.035893410444259644e-02 -1.181434169411659241e-01 3.921741843223571777e-01 1.867426335811614990e-01 1.152306050062179565e-01 9.248155355453491211e-02 3.534868955612182617e-01 -4.650320857763290405e-02 -5.143332760781049728e-03 1.629834771156311035e-01 2.643769085407257080e-01 -4.918428882956504822e-02 1.145232766866683960e-01 -6.300448626279830933e-02 3.307861983776092529e-01 -4.680615290999412537e-02
-2.275755703449249268e-01 2.034014612436294556e-01 1.234818249940872192e-01 6.417047977447509766e-02 3.145080804824829102e-01 -1.152005568146705627e-01 4.966528713703155518e-02 -1.866790950298309326e-01 -7.699047774076461792e-02 1.059079393744468689e-01 -1.341819912195205688e-01 -1.232887953519821167e-01 -1.435521841049194336e-01 2.496979385614395142e-01 -1.217886731028556824e-01 6.727310270071029663e-02 2.467030584812164307e-01 -2.585655602160841227e-04 4.029783904552459717e-01 2.507681772112846375e-02 1.935310065746307373e-01 2.578655183315277100e-01 2.232195734977722168e-01 -6.814462691545486450e-02 -1.878170371055603027e-01 1.382305324077606201e-01 5.143550410866737366e-02 4.593297839164733887e-02 3.234310746192932129e-01 1.779365092515945435e-01 8.524826169013977051e-02 1.813509315252304077e-02
-2.816498279571533203e-02 2.247180789709091187e-02 1.639630943536758423e-01 1.009558886289596558e-02 4.766299203038215637e-02 2.182595878839492798e-01 -5.774424970149993896e-02 -7.517831772565841675e-02 1.420677751302719116e-01 -9.352621436119079590e-02 -3.938394188880920410e-01 1.523061245679855347e-01 -2.210684567689895630e-01 2.228063717484474182e-02 -3.230246901512145996e-01 2.778758406639099121e-01 4.663838446140289307e-02 9.457983076572418213e-02 2.664728164672851562e-01 2.911614179611206055e-01 2.225484102964401245e-01 1.473692953586578369e-01 -8.109895884990692139e-02 3.165739774703979492e-02 -1.000706758350133896e-02 3.461688458919525146e-01 1.627381145954132080e-01 -4.250751435756683350e-02 -3.771413490176200867e-02 -7.659276574850082397e-02 2.384506016969680786e-01 -1.286740154027938843e-01
1.558887213468551636e-01 3.016200289130210876e-02 2.388219237327575684e-01 -1.469795554876327515e-01 3.437604904174804688e-01 -1.163469105958938599e-01 -1.485149413347244263e-01 -2.047677785158157349e-01 2.289434373378753662e-01 -2.340144813060760498e-01 -2.912247925996780396e-02 -1.073443442583084106e-01 -1.551550626754760742e-01 -1.401176303625106812e-01 -2.043581902980804443e-01 1.004523783922195435e-01 1.125800460577011108e-01 -1.159064192324876785e-02 3.069626726210117340e-02 3.508866429328918457e-01 -3.782899677753448486e-01 2.717938274145126343e-02 -1.783475428819656372e-01 1.177969425916671753e-01 1.109954714775085449e-02 2.677017822861671448e-02 2.259813696146011353e-01 -1.677294671535491943e-01 8.684930205345153809e-02 -1.456550061702728271e-01 2.185936272144317627e-01 -4.865755513310432434e-02
-1.275710612535476685e-01 -5.739123001694679260e-02 2.044950872659683228e-01 1.673087924718856812e-01 6.062309741973876953e-01 3.207541257143020630e-02 -1.857999130152165890e-03 1.154735684394836426e-02 -1.310579329729080200e-01 3.102085739374160767e-02 -2.278843224048614502e-01 -2.244529724121093750e-01 -1.177160516381263733e-01 1.622627526521682739e-01 -1.860322505235671997e-01 -1.375336498022079468e-01 -7.597516477108001709e-02 5.912073329091072083e-02 1.915370374917984009e-01 2.096993774175643921e-01 -8.820033073425292969e-02 7.768273353576660156e-02 -5.398656055331230164e-02 -5.033704265952110291e-02 3.310507163405418396e-02 2.452102005481719971e-01 3.201842010021209717e-01 6.280510872602462769e-02 3.703076764941215515e-02 1.289390772581100464e-01 -1.249033659696578979e-01 -1.315568536520004272e-01
2.841489315032958984e-01 -3.882808238267898560e-02 4.475896060466766357e-02 1.043227850459516048e-03 1.661394089460372925e-01 2.481536194682121277e-02 -2.959699332714080811e-01 -4.134770035743713379e-01 2.728786468505859375e-01 9.824386239051818848e-02 -2.675189971923828125e-01 5.116693302989006042e-02 -5.150199681520462036e-02 2.439949847757816315e-02 9.857445023953914642e-03 1.496933549642562866e-01 1.141011938452720642e-01 1.474040746688842773e-01 3.254515826702117920e-01 3.062929809093475342e-01 3.399660810828208923e-02 2.190356701612472534e-01 -2.324117347598075867e-02 1.657321453094482422e-01 1.116730347275733948e-01 -5.638048518449068069e-03 1.362119615077972412e-01 2.743808552622795105e-02 1.459112167358398438e-01 -9.457118809223175049e-02 2.085120081901550293e-01 1.666568666696548462e-01
-2.583368122577667236e-01 2.110184878110885620e-01 1.844600886106491089e-01 -1.101905927062034607e-01 2.688468694686889648e-01 -7.223096489906311035e-02 1.291590183973312378e-01 -3.003650903701782227e-01 -2.437254227697849274e-02 3.803658112883567810e-02 -2.132638692855834961e-01 -1.203267648816108704e-01 -1.827339082956314087e-01 2.408584356307983398e-01 -1.168455332517623901e-01 7.152156531810760498e-02 1.965657919645309448e-01 1.169066783040761948e-02 3.547114133834838867e-01 1.172045245766639709e-03 6.747212260961532593e-02 8.220980316400527954e-02 4.101276993751525879e-01 -1.543664783239364624e-01 -9.262083470821380615e-02 -3.770427778363227844e-03 1.187308430671691895e-01 6.006824225187301636e-02 2.547131776809692383e-01 9.085929393768310547e-02 1.320156920701265335e-02 -1.358219385147094727e-01
-1.281975358724594116e-01 -1.116141602396965027e-01 4.142037127166986465e-03 5.648821219801902771e-02 2.929119169712066650e-01 1.028695181012153625e-01 1.126979198306798935e-02 -1.065128892660140991e-01 2.200232744216918945e-01 1.329468488693237305e-01 -2.029963880777359009e-01 -1.525461971759796143e-01 -2.289684712886810303e-01 -5.314120650291442871e-02 1.717803478240966797e-01 -1.006870493292808533e-01 4.598745703697204590e-01 9.211366623640060425e-02 1.551031023263931274e-01 4.144693315029144287e-01 1.284223608672618866e-02 8.423222601413726807e-02 1.034368276596069336e-01 1.987582445144653320e-01 9.913911670446395874e-02 -8.310773223638534546e-02 2.089534550905227661e-01 -1.023791357874870300e-01 1.521239131689071655e-01 6.267360411584377289e-03 2.252198904752731323e-01 -1.285664290189743042e-01
-1.465044617652893066e-01 4.250366240739822388e-02 3.596801757812500000e-01 1.551767140626907349e-01 4.502266049385070801e-01 8.053766191005706787e-02 4.935336485505104065e-02 -7.148984819650650024e-02 -7.180707901716232300e-02 3.362751305103302002e-01 -1.588651537895202637e-01 -6.702248007059097290e-02 2.370196580886840820e-01 6.059459224343299866e-02 2.327964408323168755e-03 1.244559064507484436e-01 1.099931523203849792e-01 1.259103119373321533e-01 1.598309576511383057e-01 1.600528359413146973e-01 5.322626978158950806e-02 2.504981756210327148e-01 2.796535193920135498e-01 -7.138734310865402222e-02 -1.685851961374282837e-01 1.011418625712394714e-01 -1.388428956270217896e-01 6.339689344167709351e-02 1.260430365800857544e-01 -1.900997161865234375e-01 6.033866200596094131e-03 2.030356079339981079e-01
-1.009049117565155029e-01 2.276934981346130371e-01 2.276099324226379395e-01 -1.757902801036834717e-01 4.398772418498992920e-01 -1.252645552158355713e-01 2.047205716371536255e-01 -2.491072416305541992e-01 1.578065007925033569e-01 1.440253108739852905e-01 -1.747697889804840088e-01 4.868144169449806213e-02 -4.497075080871582031e-02 9.375017881393432617e-02 -1.482221186161041260e-01 1.423812955617904663e-01 6.050164252519607544e-02 -1.906583160161972046e-01 2.759049832820892334e-01 -7.868421822786331177e-02 3.810589760541915894e-02 -1.936792582273483276e-01 1.097698807716369629e-01 2.690640389919281006e-01 -1.122647002339363098e-01 -6.110334023833274841e-02 6.592678278684616089e-02 -2.661373019218444824e-01 1.336857676506042480e-01 -4.138495773077011108e-02 -2.025933116674423218e-01 -1.123718097805976868e-01
-2.589909732341766357e-01 3.125686049461364746e-01 6.286808848381042480e-02 -1.527103930711746216e-01 2.188972234725952148e-01 2.188748866319656372e-01 1.262067258358001709e-01 -2.498653233051300049e-01 -1.254387665539979935e-02 1.307563483715057373e-01 -7.529423385858535767e-02 -3.703977912664413452e-02 1.046239659190177917e-01 6.171083077788352966e-03 1.061807125806808472e-01 7.836278527975082397e-02 6.618637591600418091e-02 -1.750222295522689819e-01 2.732138335704803467e-01 3.594238460063934326e-01 6.753187626600265503e-02 8.921460807323455811e-02 2.744874060153961182e-01 1.498946696519851685e-01 -1.710911653935909271e-02 -2.430774644017219543e-02 2.232867032289505005e-01 -2.600989341735839844e-01 1.697197258472442627e-01 -9.529718197882175446e-03 2.810973823070526123e-01 -7.479079812765121460e-02
5.491041019558906555e-02 1.689718663692474365e-01 3.425101339817047119e-01 5.718834325671195984e-02 2.556186914443969727e-01 -9.246977418661117554e-02 -4.356117174029350281e-02 -2.269246801733970642e-02 2.601979672908782959e-02 2.912185788154602051e-01 -7.544897496700286865e-02 5.085686594247817993e-02 -1.121701207011938095e-03 -5.100290104746818542e-02 -1.264282613992691040e-01 3.395633697509765625e-01 2.178613096475601196e-01 3.818324804306030273e-01 4.452861472964286804e-02 -1.738413274288177490e-01 1.138143166899681091e-01 1.824149042367935181e-01 -1.948558241128921509e-01 4.186428338289260864e-02 1.317640542984008789e-01 8.649459108710289001e-03 1.500672698020935059e-01 -1.421383321285247803e-01 2.981189787387847900e-01 -6.323752552270889282e-02 2.811016738414764404e-01 -2.063233219087123871e-02
2.304662168025970459e-01 1.096154656261205673e-02 2.333660572767257690e-01 8.457166701555252075e-02 3.704429268836975098e-01 3.634981438517570496e-02 9.862943738698959351e-02 -4.037860631942749023e-01 1.255641877651214600e-01 1.111179366707801819e-01 -5.296017974615097046e-03 4.642290994524955750e-02 -4.343099426478147507e-03 1.317283362150192261e-01 -1.814317852258682251e-01 7.611444592475891113e-02 2.789500951766967773e-01 6.688426714390516281e-03 3.433815762400627136e-02 -1.701361387968063354e-01 -8.071493357419967651e-02 1.866781115531921387e-01 -3.345731496810913086e-01 -7.574167102575302124e-02 -1.956344991922378540e-01 -3.513004630804061890e-02 1.607887893915176392e-01 -3.516542017459869385e-01 2.892083954066038132e-03 5.054048076272010803e-02 1.684275567531585693e-01 -2.190573513507843018e-02
-1.685856282711029053e-01 -1.866854578256607056e-01 7.540789991617202759e-02 -5.301127955317497253e-02 3.766618967056274414e-01 -1.328010708093643188e-01 1.389290094375610352e-01 -2.232684642076492310e-01 6.032506376504898071e-02 9.055313467979431152e-02 -1.576307117938995361e-01 -9.946047328412532806e-03 -4.013245925307273865e-02 3.413910046219825745e-02 6.004255637526512146e-02 5.179126933217048645e-02 4.641413688659667969e-02 1.671540141105651855e-01 1.780499964952468872e-01 -6.801602244377136230e-02 -1.373326182365417480e-01 2.073958218097686768e-01 -1.816043257713317871e-01 -2.709969282150268555e-01 2.138293087482452393e-01 1.062083840370178223e-01 -1.265441030263900757e-01 4.104746505618095398e-02 4.001835584640502930e-01 -2.755690813064575195e-01 2.483202815055847168e-01 -2.157691121101379395e-01
-3.599512577056884766e-01 1.805053949356079102e-01 1.238627359271049500e-01 -6.228310987353324890e-02 3.360243141651153564e-01 4.110303521156311035e-02 1.849635094404220581e-01 -3.113030493259429932e-01 1.448278129100799561e-01 -2.685562334954738617e-02 2.599010616540908813e-02 -1.428628414869308472e-01 -8.027877658605575562e-02 1.980746723711490631e-02 6.019293889403343201e-02 1.107584387063980103e-01 1.056129634380340576e-01 -1.539801806211471558e-01 4.102777838706970215e-01 3.201441094279289246e-02 1.798878759145736694e-01 -5.447024479508399963e-03 1.791032701730728149e-01 -1.948011815547943115e-01 -2.136709690093994141e-01 1.048655435442924500e-01 9.491629898548126221e-02 -6.467898190021514893e-02 4.729057848453521729e-02 2.414708286523818970e-01 1.568372696638107300e-01 -2.139654606580734253e-01
-8.361739665269851685e-02 1.127965655177831650e-02 9.205996245145797729e-02 1.332877203822135925e-02 2.784364223480224609e-01 -3.281806036829948425e-02 1.620982587337493896e-01 -1.306282877922058105e-01 2.410363256931304932e-01 2.728321589529514313e-02 -3.287079930305480957e-01 4.596258327364921570e-02 -3.048557043075561523e-01 1.523647457361221313e-01 -7.274395972490310669e-02 7.425593584775924683e-02 2.308979630470275879e-01 1.031365524977445602e-02 1.029308233410120010e-02 -1.955293864011764526e-01 1.704144924879074097e-01 -6.939670443534851074e-02 -1.583393216133117676e-01 -1.950775682926177979e-01 -2.738723158836364746e-01 2.018112242221832275e-01 1.098088249564170837e-01 7.532905042171478271e-02 7.977885752916336060e-02 -2.164983600378036499e-01 2.890235483646392822e-01 -3.276341557502746582e-01
1.611954718828201294e-01 1.356250345706939697e-01 1.111910678446292877e-03 -1.535747051239013672e-01 3.607286214828491211e-01 -3.485052883625030518e-01 -8.914825320243835449e-02 -7.433507591485977173e-02 1.952387392520904541e-01 -4.516045376658439636e-02 6.188695877790451050e-02 -1.733067482709884644e-01 -1.816190183162689209e-01 6.959396600723266602e-02 3.124815179035067558e-03 1.979910433292388916e-01 2.842577099800109863e-01 6.975933909416198730e-02 4.043341800570487976e-02 2.635627985000610352e-01 -1.089564636349678040e-01 1.608057022094726562e-01 -1.460442841053009033e-01 2.420970052480697632e-02 2.713836543262004852e-02 -1.908176243305206299e-01 3.295534849166870117e-01 -9.382869116961956024e-03 3.022804260253906250e-01 1.434416919946670532e-01 2.028548568487167358e-01 -2.376285940408706665e-02
-9.996785782277584076e-03 -3.858581185340881348e-02 1.956409662961959839e-01 2.017011791467666626e-01 4.495838582515716553e-01 -8.064528554677963257e-02 -1.575215756893157959e-01 -3.365099430084228516e-01 -6.753988564014434814e-02 1.027343124151229858e-01 6.694485247135162354e-02 -2.011182159185409546e-01 -3.254550993442535400e-01 -1.669488996267318726e-01 -3.068456798791885376e-02 -2.390731424093246460e-01 -9.935689717531204224e-02 1.774160563945770264e-01 9.340288490056991577e-02 5.848166719079017639e-02 -8.436752483248710632e-03 1.027669534087181091e-01 5.470814928412437439e-02 -8.414749056100845337e-02 -2.626248002052307129e-01 -4.560686647891998291e-02 -5.028749257326126099e-02 -1.372971236705780029e-01 1.782988011837005615e-01 -3.741203993558883667e-02 3.357464671134948730e-01 -9.104482084512710571e-02
-9.456250071525573730e-02 3.060042262077331543e-01 -9.540839493274688721e-02 -1.438287347555160522e-01 3.431600332260131836e-01 9.327829815447330475e-03 -8.448699861764907837e-02 4.923070594668388367e-02 -1.305525451898574829e-01 1.668430715799331665e-01 -4.946726858615875244e-01 -3.158311545848846436e-01 2.525096759200096130e-02 -5.271934438496828079e-03 1.243057381361722946e-02 1.351487189531326294e-01 2.532958388328552246e-01 1.775475777685642242e-02 2.189803682267665863e-02 3.324051499366760254e-01 -7.630029320716857910e-02 1.120947152376174927e-01 -1.007323637604713440e-01 -1.581361591815948486e-01 1.543993502855300903e-02 -1.136623099446296692e-01 9.448557347059249878e-02 4.512732848525047302e-02 2.219308912754058838e-01 9.641402214765548706e-02 -1.354256570339202881e-01 -4.252094030380249023e-02
-7.159925252199172974e-02 2.897585332393646240e-01 4.842574521899223328e-02 -1.037055701017379761e-01 3.213342130184173584e-01 1.108730211853981018e-01 -1.468123793601989746e-01 -2.105236500501632690e-01 1.990962773561477661e-01 -1.009332686662673950e-01 1.691269874572753906e-02 -4.881702363491058350e-02 3.926829993724822998e-01 1.528751011937856674e-02 3.985124826431274414e-02 1.702436953783035278e-01 -7.008045166730880737e-02 -9.971816837787628174e-02 -1.015723217278718948e-02 2.961032390594482422e-01 2.800431251525878906e-01 1.504848748445510864e-01 -5.805782973766326904e-03 -5.418560281395912170e-02 -8.960185945034027100e-02 3.350312709808349609e-01 1.586793512105941772e-01 1.539539098739624023e-01 1.594807803630828857e-01 1.148612871766090393e-01 2.434200942516326904e-01 -7.196878641843795776e-02
9.609490633010864258e-02 -4.357073828577995300e-02 1.082216650247573853e-01 -2.275401726365089417e-02 5.219022631645202637e-01 2.291535735130310059e-01 3.269860744476318359e-01 -9.761736541986465454e-02 2.394634038209915161e-01 1.610155999660491943e-01 1.504683941602706909e-01 8.778263628482818604e-02 -5.028961598873138428e-02 -2.166987955570220947e-01 6.324221193790435791e-02 2.862467169761657715e-01 1.161811351776123047e-01 2.593423053622245789e-02 5.633874982595443726e-02 1.105783879756927490e-01 2.245033532381057739e-01 1.598795503377914429e-01 2.149705775082111359e-02 -1.271964907646179199e-01 4.628722742199897766e-02 -9.674677252769470215e-02 2.137626558542251587e-01 1.345874369144439697e-01 8.228077739477157593e-02 -1.856575310230255127e-01 2.101932168006896973e-01 5.786883831024169922e-02
-3.100949823856353760e-01 2.662396430969238281e-01 4.791159629821777344e-01 1.845846176147460938e-01 2.818818390369415283e-01 -4.268300160765647888e-02 -1.347322314977645874e-01 -2.160607576370239258e-01 1.755204349756240845e-01 3.843907639384269714e-02 -1.413083970546722412e-01 -2.605029381811618805e-02 -2.271747402846813202e-02 -4.280696064233779907e-02 -2.489876002073287964e-02 -3.635743632912635803e-02 5.876119434833526611e-02 2.215988785028457642e-01 -1.971549913287162781e-02 -2.323939353227615356e-01 7.526284549385309219e-03 1.722768098115921021e-01 -2.453653812408447266e-01 -5.519969016313552856e-02 8.210073411464691162e-02 1.426236331462860107e-01 1.997829377651214600e-01 -5.726783722639083862e-02 1.593868583440780640e-01 8.275576680898666382e-02 2.251463532447814941e-01 1.133026108145713806e-01
3.374582156538963318e-02 -2.404364496469497681e-01 -7.366839796304702759e-02 2.060519605875015259e-01 2.817811071872711182e-01 7.859932631254196167e-02 -3.881202638149261475e-02 -3.363660871982574463e-01 -1.491529308259487152e-02 -4.550467804074287415e-02 -3.607559502124786377e-01 5.110849812626838684e-02 -1.897177547216415405e-01 1.757724732160568237e-01 -4.882176592946052551e-02 2.828781604766845703e-01 -6.041956320405006409e-02 -5.189390107989311218e-02 -4.385240003466606140e-02 2.953442037105560303e-01 1.045449078083038330e-01 6.253339350223541260e-02 -1.468581799417734146e-02 -8.273526281118392944e-02 7.219817489385604858e-02 2.354020029306411743e-01 1.560885906219482422e-01 -1.454164236783981323e-01 2.098236232995986938e-01 -3.249801099300384521e-01 1.754546463489532471e-01 -6.814092397689819336e-02
-2.663182839751243591e-02 2.731004357337951660e-01 1.900355964899063110e-01 -7.831402868032455444e-02 2.102139294147491455e-01 2.402130812406539917e-01 9.348591417074203491e-02 -2.789120972156524658e-01 -1.807437092065811157e-02 -1.658685058355331421e-01 -2.038368731737136841e-01 2.338404506444931030e-01 -1.518541574478149414e-01 8.875568211078643799e-02 2.630176842212677002e-01 2.272214442491531372e-01 7.006362080574035645e-02 -1.809214353561401367e-01 1.455771476030349731e-01 1.472833752632141113e-01 8.544079214334487915e-02 1.808811575174331665e-01 1.823338717222213745e-01 -5.866346415132284164e-03 9.506116621196269989e-04 3.897993639111518860e-02 1.154053211212158203e-01 -2.637182474136352539e-01 3.303211927413940430e-02 4.234271869063377380e-02 3.092526495456695557e-01 -2.854634821414947510e-01
-1.172064468264579773e-01 1.662764698266983032e-01 2.340473607182502747e-02 -3.307045623660087585e-02 1.565798074007034302e-01 -1.079773157835006714e-01 8.177552372217178345e-03 -3.238840997219085693e-01 -8.473834395408630371e-02 2.012224197387695312e-01 -4.239008203148841858e-02 5.981826037168502808e-02 1.955000907182693481e-01 -1.570098698139190674e-01 -3.097152411937713623e-01 -1.101445704698562622e-01 1.331054270267486572e-01 1.233778744935989380e-01 2.041379213333129883e-01 2.485229671001434326e-01 4.710423294454813004e-03 3.597293421626091003e-02 -6.972230225801467896e-02 1.643366664648056030e-01 -7.657818496227264404e-02 5.635000765323638916e-02 -2.593906968832015991e-02 -6.056861579418182373e-02 4.003040492534637451e-01 -1.484706550836563110e-01 3.828589916229248047e-01 -2.829267978668212891e-01
1.347935199737548828e-01 1.692452430725097656e-01 1.363633871078491211e-01 1.181031484156847000e-02 4.128465056419372559e-01 -9.046677500009536743e-03 -1.142544001340866089e-01 -1.570726186037063599e-01 2.559870481491088867e-01 1.586941480636596680e-01 2.222288399934768677e-01 -3.465602397918701172e-01 1.046377941966056824e-01 -2.225622348487377167e-02 1.395107209682464600e-01 7.199677824974060059e-02 -1.345742493867874146e-01 -1.024063080549240112e-01 1.769263744354248047e-01 -8.419523388147354126e-02 7.993347197771072388e-02 6.504997611045837402e-02 -3.209740296006202698e-02 -1.631192564964294434e-01 -4.374234005808830261e-03 1.155951917171478271e-01 8.777741342782974243e-02 2.966292016208171844e-02 -1.903090067207813263e-02 -1.396679729223251343e-01 3.991017937660217285e-01 -3.514862060546875000e-01
-1.001359429210424423e-03 2.152293547987937927e-02 1.786403730511665344e-02 -2.618249058723449707e-01 1.634071022272109985e-01 7.917388528585433960e-02 1.712896972894668579e-01 -4.253478944301605225e-01 1.879812628030776978e-01 2.907456755638122559e-01 -2.114591002464294434e-01 1.997431367635726929e-01 -7.224807143211364746e-02 -3.935834392905235291e-02 6.869713217020034790e-02 1.929336637258529663e-01 1.728082448244094849e-01 -2.176842838525772095e-02 2.377863824367523193e-01 1.507301628589630127e-01 1.278527528047561646e-01 -1.090076416730880737e-01 6.156273931264877319e-02 -1.892637833952903748e-02 -9.984278678894042969e-02 2.780170440673828125e-01 -2.673650346696376801e-02 -1.480644345283508301e-01 1.929049789905548096e-01 -3.409943282604217529e-01 1.025803312659263611e-01 1.354669928550720215e-01
-1.570249646902084351e-01 2.549028098583221436e-01 -5.709528457373380661e-03 1.327580511569976807e-01 2.899414002895355225e-01 5.299966037273406982e-02 -6.052632629871368408e-02 -7.862181216478347778e-02 -3.382624685764312744e-01 2.056455165147781372e-01 -4.115758538246154785e-01 -2.911074757575988770e-01 3.477332182228565216e-03 7.943793386220932007e-02 -9.443705528974533081e-02 1.415233612060546875e-01 -3.015096783638000488e-01 2.716310787945985794e-03 1.175227686762809753e-01 -4.146716743707656860e-02 -1.244625002145767212e-01 3.282950446009635925e-02 1.734023913741111755e-02 -7.536692917346954346e-02 1.420068293809890747e-01 2.717472910881042480e-01 2.493634968996047974e-01 1.276089400053024292e-01 1.492989808320999146e-01 -1.140934601426124573e-02 1.572822332382202148e-01 -3.519070520997047424e-02
-1.687382459640502930e-01 -2.694630064070224762e-02 3.191193640232086182e-01 1.004054695367813110e-01 5.893096700310707092e-02 2.203786820173263550e-01 2.921303808689117432e-01 -2.013740092515945435e-01 1.013212054967880249e-01 1.824164986610412598e-01 -1.725379079580307007e-01 -5.551712587475776672e-02 1.275875866413116455e-01 -9.182442724704742432e-02 1.745193451642990112e-01 1.116777434945106506e-01 8.634738624095916748e-02 7.586891949176788330e-02 2.739216089248657227e-01 1.016694307327270508e-01 7.477787882089614868e-02 3.192887604236602783e-01 1.579194664955139160e-01 -2.275383323431015015e-01 -1.255263537168502808e-01 9.359185397624969482e-02 4.032917022705078125e-01 1.581095010042190552e-01 1.561484858393669128e-02 2.773096039891242981e-02 1.253852155059576035e-02 -2.018887996673583984e-01
-1.233065649867057800e-01 3.001368343830108643e-01 2.086669206619262695e-01 6.722683459520339966e-02 2.614400982856750488e-01 -9.493079781532287598e-02 2.471735142171382904e-02 -3.961491286754608154e-01 2.666731476783752441e-01 2.121285498142242432e-01 -1.850492060184478760e-01 -3.754249215126037598e-02 -2.819533348083496094e-01 -1.132971569895744324e-01 -8.382158726453781128e-02 2.823108136653900146e-01 -7.929375767707824707e-02 2.616300992667675018e-02 -2.664809525012969971e-01 1.455181092023849487e-01 9.208166599273681641e-02 1.458264142274856567e-01 5.031076818704605103e-02 -2.255382016301155090e-02 -1.383896619081497192e-01 -6.575889140367507935e-02 1.704015582799911499e-01 -1.226429864764213562e-01 -2.502727806568145752e-01 -4.783874377608299255e-02 1.148709729313850403e-01 -5.745454877614974976e-02
-7.637445628643035889e-02 9.204707294702529907e-02 1.741496473550796509e-01 9.898517280817031860e-02 5.568410158157348633e-01 2.135248854756355286e-02 -4.209177196025848389e-02 -1.836825460195541382e-01 -7.605065405368804932e-02 1.083828434348106384e-01 -7.789184153079986572e-02 -2.608899176120758057e-01 -2.337239235639572144e-01 4.306831210851669312e-02 -1.127936765551567078e-01 8.742253296077251434e-03 -1.797453686594963074e-02 -2.742054164409637451e-01 9.635656327009201050e-02 3.228173255920410156e-01 -3.117678761482238770e-01 -1.092402487993240356e-01 -7.574448734521865845e-02 -2.397815324366092682e-02 7.907348126173019409e-02 2.577283978462219238e-01 8.150698244571685791e-02 -5.642567947506904602e-02 -7.014580816030502319e-02 1.389174610376358032e-01 -1.547836661338806152e-01 -5.877906456589698792e-02
-2.336706370115280151e-01 -1.289039105176925659e-01 2.101396769285202026e-01 2.562606632709503174e-01 3.636934757232666016e-01 5.822973325848579407e-02 6.520377844572067261e-02 -3.692714869976043701e-01 -5.408091098070144653e-02 -8.192773908376693726e-02 2.587577700614929199e-02 -1.695337444543838501e-01 1.659916788339614868e-01 2.645115368068218231e-02 1.186638996005058289e-01 2.036103419959545135e-02 7.541820406913757324e-02 1.434869766235351562e-01 8.554998040199279785e-02 1.146153509616851807e-01 1.613637953996658325e-01 1.948788911104202271e-01 -9.906882047653198242e-02 -1.564105749130249023e-01 -1.021831408143043518e-01 -1.874896287918090820e-01 -9.642077982425689697e-02 -6.953580677509307861e-02 2.698922716081142426e-02 -9.461858309805393219e-03 4.646355211734771729e-01 -1.985534131526947021e-01
-6.430861353874206543e-02 -4.340276494622230530e-02 2.421253621578216553e-01 -5.769592523574829102e-02 1.290737092494964600e-01 -1.163271665573120117e-01 6.028664112091064453e-02 -1.700712591409683228e-01 1.981245875358581543e-01 3.337239325046539307e-01 -1.644907742738723755e-01 -1.659932434558868408e-01 7.520133256912231445e-02 3.875254988670349121e-01 -5.680759251117706299e-02 1.287690401077270508e-01 1.114320158958435059e-01 1.948235332965850830e-01 2.439913153648376465e-01 6.614916771650314331e-02 -5.097908526659011841e-02 -4.816543683409690857e-02 -7.142329961061477661e-02 1.041193958371877670e-02 -4.024928435683250427e-02 2.176354825496673584e-01 -1.325504388660192490e-02 -2.438808679580688477e-01 1.710697412490844727e-01 -1.155318319797515869e-01 3.336186110973358154e-01 -3.184942603111267090e-01
-9.518488496541976929e-02 -9.211404621601104736e-02 3.221696913242340088e-01 7.007422298192977905e-02 3.713959455490112305e-01 3.788186609745025635e-02 9.155700355768203735e-02 -3.490503728389739990e-01 4.048069939017295837e-02 5.306480079889297485e-02 -2.814404964447021484e-01 1.371970772743225098e-01 7.728484272956848145e-02 -4.921044036746025085e-02 6.729687005281448364e-02 2.411474101245403290e-02 1.070834789425134659e-02 1.030238792300224304e-01 6.233070418238639832e-02 -1.999687552452087402e-01 -4.512117244303226471e-03 5.853806622326374054e-03 1.751049049198627472e-02 -3.602305948734283447e-01 2.398813515901565552e-01 -1.077565625309944153e-01 2.761877775192260742e-01 7.673791050910949707e-02 2.466489821672439575e-01 -2.287997752428054810e-01 3.548819571733474731e-02 -1.941009312868118286e-01
2.483755648136138916e-01 1.769321411848068237e-01 2.318671792745590210e-01 2.541822753846645355e-02 5.008614063262939453e-01 -6.507599353790283203e-02 -5.324310436844825745e-02 -2.996777184307575226e-02 -8.720144629478454590e-02 1.936345547437667847e-01 -2.740508876740932465e-02 -1.000465676188468933e-01 -9.245969355106353760e-02 -2.028274536132812500e-01 5.292339250445365906e-02 -8.440767228603363037e-02 1.755212992429733276e-01 1.935184150934219360e-01 3.994853794574737549e-02 -1.096120923757553101e-01 -7.788469642400741577e-02 9.524285048246383667e-02 3.375039994716644287e-02 -2.538975477218627930e-01 -3.234378993511199951e-02 -8.066185563802719116e-02 9.567846357822418213e-02 -1.278105527162551880e-01 4.433478713035583496e-01 -1.176439002156257629e-01 1.992762982845306396e-01 1.803752481937408447e-01
-1.408038660883903503e-03 2.278205007314682007e-01 1.037646755576133728e-01 9.610892087221145630e-02 1.280016005039215088e-01 9.240794926881790161e-03 2.210357785224914551e-01 -3.317140340805053711e-01 1.227607429027557373e-01 2.480614036321640015e-01 -1.082769855856895447e-01 -1.721945405006408691e-02 7.905133068561553955e-02 6.376401335000991821e-02 4.023897647857666016e-02 3.235203027725219727e-01 -1.788894981145858765e-01 4.563993588089942932e-02 5.853228643536567688e-02 1.759660989046096802e-02 -1.739882677793502808e-01 -5.407211184501647949e-02 4.154180735349655151e-02 8.601644635200500488e-02 2.678439617156982422e-01 4.597063958644866943e-01 -4.914030805230140686e-02 -1.066874638199806213e-01 1.191617846488952637e-01 -2.208037674427032471e-01 3.109042644500732422e-01 1.043235510587692261e-01
-2.903084643185138702e-02 2.081946879625320435e-01 1.702134013175964355e-01 3.289414569735527039e-02 3.905274569988250732e-01 3.713486343622207642e-02 -4.133082181215286255e-02 -7.439045608043670654e-02 -7.401426136493682861e-02 3.211993277072906494e-01 -6.762517243623733521e-02 -2.039260864257812500e-01 1.083207596093416214e-02 2.111019492149353027e-01 -1.475627720355987549e-01 1.256007608026266098e-02 2.036743760108947754e-01 2.937890216708183289e-02 3.187019824981689453e-01 9.108607470989227295e-02 8.090306073427200317e-02 2.844496071338653564e-01 1.251590847969055176e-01 -4.044999778270721436e-01 7.853130251169204712e-02 7.938281446695327759e-02 2.997308410704135895e-02 3.873449191451072693e-02 -1.630980670452117920e-01 2.574445903301239014e-01 4.254855215549468994e-02 -1.212110221385955811e-01
1.627770364284515381e-01 1.153400540351867676e-01 6.357377767562866211e-02 4.945351928472518921e-02 3.667608797550201416e-01 9.465505182743072510e-02 3.589184954762458801e-03 -4.004446566104888916e-01 1.648035948164761066e-03 -2.249393016099929810e-01 -8.404412865638732910e-02 3.001613616943359375e-01 -9.096501767635345459e-02 2.304403334856033325e-01 -5.908831208944320679e-02 -9.184128139168024063e-04 1.210929229855537415e-01 -1.404967904090881348e-01 2.151895165443420410e-01 1.037632077932357788e-01 2.662705779075622559e-01 4.088118299841880798e-02 -7.669425010681152344e-02 9.289548546075820923e-02 4.726225137710571289e-02 1.026234030723571777e-01 1.323424279689788818e-01 -2.617188692092895508e-01 -1.683869212865829468e-01 -1.668143421411514282e-01 3.215948939323425293e-01 -1.733950711786746979e-02
-1.175844203680753708e-02 5.382049828767776489e-02 3.186299502849578857e-01 2.201776355504989624e-01 4.098342359066009521e-01 -1.090074107050895691e-01 2.130778878927230835e-01 1.773038180544972420e-03 3.193181455135345459e-01 2.200275063514709473e-01 -1.179268136620521545e-01 3.156638890504837036e-02 -6.779348850250244141e-02 2.512641809880733490e-02 -1.278928220272064209e-01 1.405207514762878418e-01 1.153677478432655334e-01 1.433225274085998535e-01 3.618849441409111023e-02 4.781796783208847046e-02 -4.012462869286537170e-02 3.094024360179901123e-01 -5.795262753963470459e-02 -1.866815537214279175e-01 1.716517470777034760e-02 -1.292672008275985718e-01 1.078108698129653931e-01 -6.019173189997673035e-02 2.444416135549545288e-01 -3.036712706089019775e-01 1.410691440105438232e-01 1.948994547128677368e-01
8.777601271867752075e-02 2.822802662849426270e-01 -9.094264358282089233e-02 2.855341136455535889e-01 1.466164737939834595e-01 2.007293514907360077e-02 1.144990101456642151e-01 -1.921909153461456299e-01 5.272766575217247009e-02 1.234169676899909973e-01 -1.593053638935089111e-01 9.583681076765060425e-02 1.081899031996726990e-01 -4.923130199313163757e-02 -1.405452191829681396e-01 1.185275465250015259e-01 2.955308258533477783e-01 7.513236254453659058e-02 8.497442305088043213e-02 -1.331009864807128906e-01 -2.006733715534210205e-01 -2.317752130329608917e-02 -1.682055592536926270e-01 -4.200918972492218018e-01 -1.267370134592056274e-01 3.175960779190063477e-01 1.448209434747695923e-01 -1.547619998455047607e-01 2.130837440490722656e-01 3.413608530536293983e-03 2.359706610441207886e-01 -1.546328812837600708e-01
9.057849645614624023e-02 2.457191944122314453e-01 8.992833644151687622e-02 1.244562566280364990e-01 2.096669077873229980e-01 2.507937140762805939e-02 -2.959839701652526855e-01 -3.855895996093750000e-01 1.934672147035598755e-01 -1.524535417556762695e-01 -2.066821455955505371e-01 1.489866226911544800e-01 -1.707539707422256470e-01 -2.391685172915458679e-02 -1.986274421215057373e-01 2.136668413877487183e-01 -1.751125007867813110e-01 1.011613011360168457e-01 3.481700420379638672e-01 1.777699887752532959e-01 1.432941854000091553e-01 1.555818766355514526e-01 8.806851506233215332e-02 1.305275559425354004e-01 1.636554002761840820e-01 7.170186191797256470e-02 1.200122311711311340e-01 -9.340340644121170044e-02 1.942602097988128662e-01 -4.332614690065383911e-02 1.009144634008407593e-01 -1.357957571744918823e-01
-1.247823610901832581e-01 -5.212747678160667419e-02 2.849583029747009277e-01 2.740807235240936279e-01 2.841802835464477539e-01 -3.361192345619201660e-02 1.828655302524566650e-01 -3.529772460460662842e-01 1.796794310212135315e-02 8.343317359685897827e-02 -1.886543780565261841e-01 -7.000865787267684937e-02 -2.255955897271633148e-02 6.235655397176742554e-02 -2.181014791131019592e-02 5.235498026013374329e-02 2.862996235489845276e-02 4.307133853435516357e-01 -5.567777529358863831e-02 -1.004783138632774353e-01 -3.282311931252479553e-02 2.593351006507873535e-01 -1.406274437904357910e-01 -1.824189275503158569e-01 -9.042813628911972046e-02 -5.625004693865776062e-02 -5.729992687702178955e-02 -1.427960395812988281e-01 1.687488257884979248e-01 5.503007397055625916e-02 3.763898015022277832e-01 -3.125281259417533875e-02
-1.263067722320556641e-01 4.938024096190929413e-03 2.660643458366394043e-01 -1.803534105420112610e-02 5.557561516761779785e-01 -9.778032451868057251e-02 -1.509818136692047119e-01 -3.197022974491119385e-01 1.456697285175323486e-01 2.391692698001861572e-01 -2.763155102729797363e-01 4.248387366533279419e-02 1.378096938133239746e-01 -1.321717798709869385e-01 2.663926184177398682e-01 -1.733490824699401855e-01 1.411897689104080200e-01 -1.035793051123619080e-01 -2.621310949325561523e-02 8.801801130175590515e-03 5.723147466778755188e-02 -4.459697380661964417e-02 1.817935407161712646e-01 -6.772276759147644043e-02 -2.151086330413818359e-01 -1.676588505506515503e-02 1.676896959543228149e-01 -5.876517668366432190e-02 -8.714070543646812439e-03 -9.976892173290252686e-02 1.137170195579528809e-01 -2.915418474003672600e-03
-1.185983419418334961e-01 -1.892009228467941284e-01 1.280204206705093384e-01 1.984288543462753296e-01 3.199028670787811279e-01 9.963584691286087036e-02 -8.861006237566471100e-03 -4.324215948581695557e-01 1.255723536014556885e-01 2.017436027526855469e-01 -5.555869266390800476e-02 -5.368624255061149597e-02 6.740438938140869141e-02 2.670135535299777985e-02 -3.684467077255249023e-02 -7.188997417688369751e-02 -8.538029342889785767e-02 1.902371942996978760e-01 -9.300498291850090027e-03 -3.871554799843579531e-04 8.811290562152862549e-02 1.091528907418251038e-01 2.667963877320289612e-02 9.765872731804847717e-03 -1.509156972169876099e-01 -1.016647219657897949e-01 1.066632866859436035e-01 -1.276968885213136673e-02 2.520208656787872314e-01 -1.173376664519309998e-01 5.718299150466918945e-01 -8.858165889978408813e-02
-2.079507261514663696e-01 1.703430861234664917e-01 2.289340496063232422e-01 -1.017738804221153259e-01 1.023376956582069397e-01 1.693759709596633911e-01 1.924110352993011475e-01 -2.701010704040527344e-01 1.364612132310867310e-01 1.715809851884841919e-01 -1.349260956048965454e-01 -1.359167397022247314e-01 8.081042766571044922e-02 -2.056747525930404663e-01 1.396590471267700195e-01 -1.283870488405227661e-01 1.810976117849349976e-01 -1.912608891725540161e-01 4.203970730304718018e-01 9.533740580081939697e-02 7.849604636430740356e-02 2.124077081680297852e-01 1.690369248390197754e-01 -1.421970129013061523e-01 -1.814862480387091637e-03 1.761541366577148438e-01 3.025556504726409912e-01 -2.606055699288845062e-02 1.228632926940917969e-01 6.240569055080413818e-02 1.277035623788833618e-01 -1.801383197307586670e-01
1.054569259285926819e-01 1.035495474934577942e-01 2.570163607597351074e-01 -1.611427217721939087e-01 2.464291900396347046e-01 -1.985249817371368408e-01 -1.135043054819107056e-02 -1.666933894157409668e-01 2.055983245372772217e-01 -4.998862743377685547e-02 -2.523839175701141357e-01 -5.374862626194953918e-02 -1.625877469778060913e-01 -1.431874185800552368e-01 4.346738383173942566e-02 2.543777227401733398e-01 2.984212897717952728e-02 1.615236550569534302e-01 1.024790257215499878e-01 -9.887301363050937653e-03 1.939433217048645020e-01 -2.936150133609771729e-01 -1.654212325811386108e-01 -8.695859462022781372e-02 -1.202216520905494690e-01 -1.008116826415061951e-01 9.704027324914932251e-02 -2.592112720012664795e-01 2.873081527650356293e-02 -1.638486683368682861e-01 3.256265223026275635e-01 -3.192619383335113525e-01
-1.695931255817413330e-01 5.882121995091438293e-02 2.512120306491851807e-01 -1.228632405400276184e-01 1.403360962867736816e-01 1.119744312018156052e-02 3.812446296215057373e-01 -1.896732747554779053e-01 7.483145594596862793e-02 -1.779978424310684204e-01 -1.124076023697853088e-01 -6.228225305676460266e-02 1.406952440738677979e-01 -3.533805161714553833e-02 9.659736603498458862e-02 5.912043154239654541e-02 1.986873000860214233e-01 -1.239076927304267883e-01 4.973569810390472412e-01 9.265792369842529297e-02 -2.385737188160419464e-02 1.351864635944366455e-01 3.144097328186035156e-01 -1.396625638008117676e-01 -5.457871407270431519e-02 1.974616497755050659e-01 1.603290587663650513e-01 -4.506511241197586060e-02 -8.448078483343124390e-02 -4.267865791916847229e-02 2.676196396350860596e-01 -4.996839165687561035e-02
-4.301086664199829102e-01 1.654166281223297119e-01 2.312185466289520264e-01 5.875971168279647827e-02 3.576854467391967773e-01 -1.674366742372512817e-01 1.031768620014190674e-01 -2.963301539421081543e-01 2.425231039524078369e-02 8.007551729679107666e-02 -1.564036160707473755e-01 -2.097238004207611084e-01 -1.140448972582817078e-01 2.451661974191665649e-01 3.583342581987380981e-02 -5.563505366444587708e-02 2.321982197463512421e-02 -1.094965357333421707e-02 3.377366960048675537e-01 6.533874571323394775e-02 2.005729973316192627e-01 1.341076195240020752e-01 2.230122834444046021e-01 -2.657970413565635681e-02 7.579959183931350708e-02 -5.519055412150919437e-04 4.956245422363281250e-02 9.353957325220108032e-02 1.874906569719314575e-01 1.756417453289031982e-01 1.128916963934898376e-01 3.290399676188826561e-03
2.396074533462524414e-01 -3.187969326972961426e-02 1.865946948528289795e-01 1.159435957670211792e-01 3.305470943450927734e-01 -1.420058310031890869e-02 1.103802919387817383e-01 -3.077108561992645264e-01 1.386059820652008057e-01 3.587404787540435791e-01 -1.516523491591215134e-02 -2.330114841461181641e-01 -4.379017651081085205e-02 8.725426159799098969e-03 -1.321104913949966431e-01 7.124828547239303589e-02 -1.747581176459789276e-02 4.805356264114379883e-02 8.035280555486679077e-02 -1.638904064893722534e-01 -2.634808421134948730e-01 -4.331857338547706604e-02 -4.122297465801239014e-02 -5.120056122541427612e-02 -2.161916643381118774e-01 -5.910560488700866699e-02 3.186241090297698975e-01 -3.455975055694580078e-01 9.164538979530334473e-02 -1.315523684024810791e-01 1.835691928863525391e-01 8.877220749855041504e-02
-6.517728418111801147e-02 -1.205163374543190002e-01 -1.440594494342803955e-01 1.575260013341903687e-01 3.546529412269592285e-01 1.184078119695186615e-02 1.401889175176620483e-01 -3.134595155715942383e-01 1.945463567972183228e-01 -5.520326644182205200e-02 -4.300676658749580383e-02 -1.231629475951194763e-01 3.279539048671722412e-01 9.801793098449707031e-02 9.266225248575210571e-02 1.095726117491722107e-01 -2.960980869829654694e-02 6.217543780803680420e-02 5.399616807699203491e-02 3.161428272724151611e-01 2.588378787040710449e-01 2.666885778307914734e-02 -3.997334837913513184e-02 -3.105362690985202789e-02 -1.925512105226516724e-01 -7.719899993389844894e-03 2.328899055719375610e-01 3.713129553943872452e-03 2.891551554203033447e-01 -1.699864119291305542e-01 3.316043615341186523e-01 6.658675521612167358e-02
-9.479179233312606812e-02 -9.377968311309814453e-02 2.023766040802001953e-01 -5.340042710304260254e-02 4.713499248027801514e-01 -5.239013954997062683e-02 -3.781167268753051758e-01 -3.379943370819091797e-01 1.448570340871810913e-01 8.527211844921112061e-02 9.319257736206054688e-02 4.985565692186355591e-02 1.659598052501678467e-01 -1.378893852233886719e-01 -1.563447862863540649e-01 2.493749260902404785e-01 -1.052467226982116699e-01 1.809127926826477051e-01 7.466217130422592163e-02 -5.257528647780418396e-02 -1.651591993868350983e-02 1.233449671417474747e-02 9.608817845582962036e-02 -3.117502033710479736e-01 -1.201659142971038818e-01 2.217480093240737915e-01 1.946236640214920044e-01 -1.188025102019309998e-01 3.060121089220046997e-02 -3.232123702764511108e-02 6.259772926568984985e-02 -5.635586380958557129e-02
-5.598440393805503845e-02 -8.352459222078323364e-02 2.904297709465026855e-01 -1.445527561008930206e-02 3.883783519268035889e-01 -3.200009465217590332e-01 2.174996733665466309e-01 -1.404292285442352295e-01 1.087119653820991516e-01 3.087725862860679626e-02 -2.202530354261398315e-01 1.613862663507461548e-01 -2.089513987302780151e-01 6.564780324697494507e-02 -5.425620824098587036e-02 4.445704072713851929e-02 -1.377047002315521240e-01 7.041802257299423218e-02 1.438274830579757690e-01 -9.505473077297210693e-02 -1.146088764071464539e-01 -1.605224907398223877e-01 -1.075112968683242798e-01 -2.586134523153305054e-02 1.354404687881469727e-01 3.342984318733215332e-01 -3.159530088305473328e-02 1.772001385688781738e-01 5.453187972307205200e-02 -1.503011137247085571e-01 3.339159488677978516e-01 -2.012759447097778320e-01
3.528833687305450439e-01 3.216929035261273384e-03 4.313944578170776367e-01 -1.447870135307312012e-01 2.102691978216171265e-01 -9.964639693498611450e-02 1.987271942198276520e-02 -1.144452616572380066e-01 8.132746070623397827e-02 2.260043658316135406e-02 -3.586386889219284058e-02 -6.305887550115585327e-02 -2.639738917350769043e-01 3.850601613521575928e-02 1.687154173851013184e-01 1.002562195062637329e-01 -2.386107593774795532e-01 8.190979808568954468e-02 2.761579453945159912e-01 -7.241813093423843384e-02 1.341812163591384888e-01 2.418292611837387085e-01 -1.086698025465011597e-01 -2.885820567607879639e-01 3.290299326181411743e-02 3.945535048842430115e-03 3.203894197940826416e-01 -1.256610602140426636e-01 6.492101401090621948e-02 2.035541087388992310e-02 1.925256848335266113e-01 2.709908969700336456e-02
1.085775569081306458e-01 2.224190086126327515e-01 1.266732662916183472e-01 2.731232158839702606e-02 5.122890472412109375e-01 -8.254485577344894409e-02 1.684965640306472778e-01 -8.718927949666976929e-02 -4.025964811444282532e-02 1.809460967779159546e-01 7.272650487720966339e-03 1.129464060068130493e-02 1.746262237429618835e-02 -1.801416128873825073e-01 -1.861741207540035248e-02 2.261190414428710938e-01 1.385010331869125366e-01 3.281316161155700684e-01 1.860259026288986206e-01 -3.267048299312591553e-01 -8.326481282711029053e-02 1.251715570688247681e-01 -4.966396093368530273e-02 -1.868740320205688477e-01 1.044669523835182190e-01 2.262300997972488403e-02 3.106746263802051544e-02 -2.209102064371109009e-01 2.606780529022216797e-01 -4.497084394097328186e-02 1.963956505060195923e-01 2.096934011206030846e-03
-1.668608039617538452e-01 -1.623602956533432007e-02 -6.470337510108947754e-03 -2.206519059836864471e-02 1.586892753839492798e-01 2.341326773166656494e-01 -8.529700338840484619e-03 -1.141421049833297729e-01 -6.908512860536575317e-02 3.279497623443603516e-01 -2.745301723480224609e-01 -3.650863096117973328e-02 3.345208615064620972e-02 -2.037313021719455719e-02 2.721092700958251953e-01 -5.606759339570999146e-02 2.717083692550659180e-01 -1.065952852368354797e-01 1.364963799715042114e-01 2.891809344291687012e-01 7.400499284267425537e-02 2.845640061423182487e-03 -8.794392645359039307e-02 1.530967205762863159e-01 -7.703987509012222290e-02 1.564734242856502533e-02 4.358732402324676514e-01 -3.764372691512107849e-02 1.736181974411010742e-01 1.317894756793975830e-01 3.759284317493438721e-01 3.898082941304892302e-04
-1.669346094131469727e-01 2.492819577455520630e-01 1.808455213904380798e-02 4.358862712979316711e-02 3.597240447998046875e-01 -3.877884149551391602e-02 1.800607591867446899e-01 -1.441446840763092041e-01 2.919710576534271240e-01 -1.350507140159606934e-01 -1.111737564206123352e-01 -9.995607286691665649e-02 2.674056589603424072e-01 2.801088616251945496e-02 -4.818398039788007736e-03 2.646025419235229492e-01 1.057303920388221741e-01 -5.347500368952751160e-02 -1.198150664567947388e-01 4.096292853355407715e-01 3.189122676849365234e-01 1.435336172580718994e-01 -3.949465230107307434e-02 -8.007489889860153198e-02 1.283418573439121246e-02 6.320317834615707397e-02 1.831094175577163696e-02 1.494521647691726685e-01 1.109632775187492371e-01 3.143592923879623413e-02 2.420532554388046265e-01 -1.740816980600357056e-01
-3.470645844936370850e-01 4.961678013205528259e-02 1.760759353637695312e-01 9.526657313108444214e-02 3.422084152698516846e-01 -3.053503930568695068e-01 7.765498012304306030e-02 -2.767473459243774414e-01 2.019285410642623901e-02 1.313551217317581177e-01 -2.571536004543304443e-01 4.949480667710304260e-02 -4.427867941558361053e-03 1.403819769620895386e-01 -2.296901494264602661e-02 3.803791999816894531e-01 3.400399908423423767e-02 1.561913639307022095e-01 9.258829988539218903e-03 1.199303939938545227e-01 -1.487407535314559937e-01 6.300951540470123291e-02 -6.182867288589477539e-02 1.651168614625930786e-01 -1.760423928499221802e-01 1.762743922881782055e-03 2.432394921779632568e-01 -1.053172573447227478e-01 -1.407054960727691650e-01 -1.352480947971343994e-01 -3.885924443602561951e-02 -2.341070175170898438e-01
4.808329977095127106e-03 -1.966904848814010620e-01 4.540230706334114075e-02 3.170781955122947693e-02 3.586427271366119385e-01 -1.001428291201591492e-01 1.114984080195426941e-01 -6.421876698732376099e-02 2.263849973678588867e-01 -6.411332637071609497e-02 -2.160672098398208618e-01 2.189695537090301514e-01 -1.239874511957168579e-01 -3.075656890869140625e-01 -3.070931434631347656e-01 1.839157640933990479e-01 -5.140146613121032715e-02 -8.167586475610733032e-02 1.793534755706787109e-01 3.062929511070251465e-01 2.097351253032684326e-01 6.651234626770019531e-02 4.437897726893424988e-02 7.796459645032882690e-02 3.919714596122503281e-03 1.491480767726898193e-01 5.302283540368080139e-02 4.252483695745468140e-02 -3.962123021483421326e-02 -6.176676601171493530e-02 2.923204302787780762e-01 -3.247252702713012695e-01
-6.426504254341125488e-02 -3.570995852351188660e-02 2.646257281303405762e-01 -2.057598531246185303e-01 1.033760905265808105e-01 2.605247125029563904e-02 -2.575464546680450439e-02 -2.179289758205413818e-01 3.299113512039184570e-01 3.956778049468994141e-01 -2.502286434173583984e-01 -1.522074490785598755e-01 -4.251895099878311157e-02 1.925018727779388428e-01 -1.659608483314514160e-01 -1.135051809251308441e-02 8.399946987628936768e-02 1.366872806102037430e-02 3.010046184062957764e-01 4.334234073758125305e-02 1.513052880764007568e-01 1.083631962537765503e-01 -9.158498048782348633e-02 5.565807223320007324e-04 -2.606058716773986816e-01 9.919326752424240112e-02 1.485819183290004730e-02 -6.089711189270019531e-02 1.182772964239120483e-01 -1.408350765705108643e-01 3.391202688217163086e-01 -1.781274229288101196e-01
4.449562355875968933e-02 1.688039004802703857e-01 4.036119282245635986e-01 2.168633341789245605e-01 4.298160076141357422e-01 1.561628133058547974e-01 3.066375618800520897e-03 -9.968147426843643188e-02 5.038862302899360657e-02 2.399852126836776733e-01 -1.207657903432846069e-01 1.779545396566390991e-01 9.843137115240097046e-02 -6.788425892591476440e-02 1.063086651265621185e-02 1.070962995290756226e-01 1.105403974652290344e-01 2.174105942249298096e-01 3.180803060531616211e-01 -4.968155920505523682e-02 -5.438669025897979736e-02 7.223419100046157837e-02 -1.152037233114242554e-01 -4.271416738629341125e-02 -1.087973564863204956e-01 8.530265837907791138e-02 -9.058041498064994812e-03 -2.709698677062988281e-01 -1.075255312025547028e-02 -1.943406462669372559e-02 2.703377604484558105e-01 2.359170466661453247e-01
-2.121291160583496094e-01 1.429265886545181274e-01 3.133122324943542480e-01 1.939850300550460815e-01 3.566078543663024902e-01 6.453246623277664185e-02 1.381292194128036499e-01 -3.954352065920829773e-02 2.806141674518585205e-01 2.964930795133113861e-02 3.978991881012916565e-02 2.254606038331985474e-02 2.155301906168460846e-02 -1.393270343542098999e-01 -3.905380964279174805e-01 -1.089202538132667542e-01 -5.466808751225471497e-02 1.148988455533981323e-01 1.691937744617462158e-01 1.057670190930366516e-01 1.879813373088836670e-01 -4.908528551459312439e-02 -7.713638991117477417e-02 -1.065882388502359390e-04 8.510535210371017456e-02 1.826632022857666016e-01 2.311961911618709564e-02 -1.532002985477447510e-01 3.592050075531005859e-02 -1.093019768595695496e-01 4.389782249927520752e-01 -1.028285026550292969e-01
-3.149593174457550049e-01 2.004578560590744019e-01 8.919114619493484497e-02 -5.830511078238487244e-02 2.209776192903518677e-01 -9.460932761430740356e-02 1.394970268011093140e-01 -2.051905393600463867e-01 7.655134797096252441e-02 7.457724958658218384e-02 -1.431947052478790283e-01 -2.141951322555541992e-01 -1.438145637512207031e-01 1.642706394195556641e-01 -2.157233953475952148e-01 3.594658896327018738e-02 1.665354669094085693e-01 1.647206097841262817e-01 4.106453657150268555e-01 1.205943226814270020e-01 7.986196130514144897e-02 2.692248523235321045e-01 2.575461268424987793e-01 -1.099328994750976562e-01 7.754089683294296265e-02 1.432346254587173462e-01 -9.683429449796676636e-02 3.865648806095123291e-02 2.951868474483489990e-01 1.600632071495056152e-01 4.994882643222808838e-02 -9.300891309976577759e-02
-1.856241673231124878e-01 -3.766420856118202209e-02 2.979002594947814941e-01 -1.502784434705972672e-02 3.121649324893951416e-01 2.921499907970428467e-01 -3.786954283714294434e-02 -1.886184066534042358e-01 1.389769464731216431e-01 1.490251272916793823e-01 -2.077682316303253174e-01 6.836078315973281860e-02 -1.436712443828582764e-01 -9.729123674333095551e-03 -7.068623602390289307e-02 6.612253934144973755e-02 -5.158845800906419754e-03 6.610677391290664673e-02 1.919960081577301025e-01 7.970380038022994995e-02 -1.433574408292770386e-01 -2.454627119004726410e-02 -3.336171209812164307e-01 -2.925949096679687500e-01 1.321205198764801025e-01 -5.587422847747802734e-02 -1.129442378878593445e-01 -1.778349727392196655e-01 3.509823679924011230e-01 -2.095765769481658936e-01 1.888717859983444214e-01 4.955294728279113770e-02
-2.376712113618850708e-01 2.210403382778167725e-01 2.491573989391326904e-01 -7.138099521398544312e-02 1.581060290336608887e-01 -1.296628266572952271e-01 -6.946120411157608032e-02 -2.978609502315521240e-01 -1.086483374238014221e-01 3.155126795172691345e-02 -2.159176021814346313e-01 -1.809970885515213013e-01 -1.577739417552947998e-01 1.481986045837402344e-01 -8.316726982593536377e-02 -6.876990944147109985e-02 2.326392084360122681e-01 4.889630153775215149e-02 3.580281138420104980e-01 1.320207864046096802e-01 1.775166243314743042e-01 2.699291110038757324e-01 1.495607495307922363e-01 -9.483993798494338989e-02 -1.026124209165573120e-01 5.467450618743896484e-02 1.802461892366409302e-01 -3.470101952552795410e-02 2.368915081024169922e-01 2.435067147016525269e-01 8.528902381658554077e-02 -1.835207194089889526e-01
-2.374382168054580688e-01 1.432795077562332153e-01 2.416743189096450806e-01 1.540583968162536621e-01 4.941262602806091309e-01 1.322347521781921387e-01 -2.173702716827392578e-01 -2.107527256011962891e-01 -6.589644402265548706e-02 1.755799055099487305e-01 2.333083935081958771e-02 -2.652634680271148682e-01 4.378466680645942688e-02 1.094627077691257000e-04 1.620899587869644165e-01 5.335981771349906921e-02 1.376214344054460526e-02 1.172215417027473450e-01 2.116533964872360229e-01 1.015122979879379272e-01 -5.127676762640476227e-03 2.403834015130996704e-01 -9.380693733692169189e-02 -2.442225515842437744e-01 -1.316971480846405029e-01 2.837643325328826904e-01 -1.472022235393524170e-01 -5.809349194169044495e-02 1.115228906273841858e-01 7.583262771368026733e-02 -1.172704026103019714e-01 1.964487694203853607e-02
-3.633515536785125732e-01 -9.976864792406558990e-03 3.892511427402496338e-01 -1.061959266662597656e-01 3.929502069950103760e-01 1.882563531398773193e-01 -1.171373873949050903e-01 -3.179512172937393188e-02 7.775973528623580933e-02 6.310176104307174683e-02 -1.904163658618927002e-01 1.938787251710891724e-01 -3.944463282823562622e-02 3.203523810952901840e-03 -2.143944054841995239e-01 1.362627297639846802e-01 2.091885358095169067e-01 9.196639060974121094e-02 -9.691861271858215332e-02 -1.733624003827571869e-02 1.442718058824539185e-01 -1.283001713454723358e-02 -1.500173062086105347e-01 -1.215740069746971130e-01 -8.342093974351882935e-02 1.114002242684364319e-01 2.513164579868316650e-01 -1.899866312742233276e-01 3.826010599732398987e-02 -2.845232784748077393e-01 1.427505612373352051e-01 -9.450092911720275879e-02
8.402829617261886597e-02 -5.437607178464531898e-04 -1.282349079847335815e-01 -6.727162003517150879e-02 4.180846810340881348e-01 -3.388477265834808350e-01 4.040375351905822754e-02 -1.871262192726135254e-01 1.921862363815307617e-01 6.039797142148017883e-02 -2.612361311912536621e-01 1.172318384051322937e-01 -1.355379223823547363e-01 -4.367591068148612976e-02 -1.799870580434799194e-01 -7.597027719020843506e-02 7.122672349214553833e-02 1.223383396863937378e-01 3.581086397171020508e-01 1.671165823936462402e-01 -4.386749118566513062e-02 4.557619243860244751e-02 -9.944936633110046387e-02 2.510335296392440796e-02 -2.879116833209991455e-01 -1.390365604311227798e-02 -1.104739606380462646e-01 -3.921408206224441528e-03 1.320810467004776001e-01 -3.306199982762336731e-02 2.504706382751464844e-01 -3.120581805706024170e-01
-1.360666453838348389e-01 2.069658488035202026e-01 -5.164069309830665588e-02 -9.061093628406524658e-02 2.762340903282165527e-01 -7.075579464435577393e-02 1.701502948999404907e-01 -3.160891681909561157e-02 -1.779810935258865356e-01 1.674840301275253296e-01 -5.391756296157836914e-01 -9.661638736724853516e-02 3.005415797233581543e-01 1.488466411828994751e-01 -2.266802825033664703e-03 1.533855944871902466e-01 1.613371372222900391e-01 1.181850954890251160e-01 2.555261552333831787e-01 1.952553540468215942e-01 -1.877031475305557251e-01 7.748690992593765259e-02 -6.249902024865150452e-02 -1.028061509132385254e-01 -5.381089448928833008e-02 2.797479629516601562e-01 -6.291386485099792480e-02 6.197283044457435608e-02 1.406645178794860840e-01 9.872569888830184937e-02 1.585869118571281433e-02 -5.348180606961250305e-02
2.679561078548431396e-02 2.535392642021179199e-01 -1.121244952082633972e-02 1.404345333576202393e-01 3.194546103477478027e-01 2.563071250915527344e-01 2.845093421638011932e-02 -3.496836721897125244e-01 2.273010462522506714e-01 1.322336196899414062e-01 2.992627210915088654e-02 8.960457891225814819e-02 -1.236359849572181702e-01 8.624232560396194458e-02 -1.417014598846435547e-01 2.170508652925491333e-01 -1.873134225606918335e-01 -9.504500776529312134e-02 6.606898456811904907e-02 2.051193118095397949e-01 -4.154259338974952698e-02 -2.679940871894359589e-02 1.781094670295715332e-01 1.061715036630630493e-01 -9.304247796535491943e-02 2.917333841323852539e-01 -2.389593794941902161e-02 1.371984463185071945e-02 9.358529001474380493e-02 -1.974674314260482788e-01 3.779931962490081787e-01 1.875537037849426270e-01
-5.643714219331741333e-02 -2.769530415534973145e-01 3.961200118064880371e-01 1.318246424198150635e-01 2.795058190822601318e-01 2.071424201130867004e-02 1.198232173919677734e-01 -3.688756525516510010e-01 2.743619382381439209e-01 1.115259379148483276e-01 -3.186504915356636047e-02 -1.685892790555953979e-02 -3.246934413909912109e-01 5.015863105654716492e-02 -6.578221172094345093e-02 1.618612259626388550e-01 2.204291522502899170e-02 -6.606439274037256837e-05 7.679218053817749023e-02 -6.404667347669601440e-02 -8.687856048345565796e-02 -4.774515703320503235e-02 8.592069894075393677e-02 -1.801641136407852173e-01 2.676022946834564209e-01 2.848140299320220947e-01 4.514785110950469971e-02 5.985418707132339478e-02 1.066042259335517883e-01 -8.873318135738372803e-02 1.666216552257537842e-01 -1.544599235057830811e-01
-1.158217620104551315e-02 1.286570429801940918e-01 1.841001026332378387e-02 5.649096891283988953e-02 4.113275110721588135e-01 1.109515205025672913e-01 3.295634686946868896e-01 -2.932079732418060303e-01 -3.428523615002632141e-02 -5.189388617873191833e-02 3.243827074766159058e-02 -1.325774639844894409e-01 3.331393897533416748e-01 3.665844723582267761e-02 4.335505142807960510e-02 9.530500322580337524e-02 -1.504522468894720078e-02 6.325384974479675293e-02 -2.144630700349807739e-01 3.106455206871032715e-01 1.871065646409988403e-01 1.144743189215660095e-01 5.032800510525703430e-02 -4.768225178122520447e-02 -1.044112965464591980e-01 1.251786500215530396e-01 1.780808903276920319e-02 7.648047059774398804e-02 -3.192556649446487427e-02 -3.731607645750045776e-02 4.480307102203369141e-01 -1.496346592903137207e-01
1.707238890230655670e-02 -1.866407133638858795e-02 1.765666306018829346e-01 7.033801823854446411e-02 5.054445266723632812e-01 1.513871401548385620e-01 4.359731078147888184e-01 -1.182729154825210571e-01 5.430356785655021667e-02 2.834676504135131836e-01 2.342527732253074646e-02 -1.679633855819702148e-01 7.088315673172473907e-03 -1.418719291687011719e-01 2.270620763301849365e-01 1.857964694499969482e-01 -3.551210090517997742e-02 -3.439277037978172302e-02 1.143834665417671204e-01 4.718955978751182556e-02 1.175442859530448914e-01 2.615288794040679932e-01 9.620109200477600098e-02 -3.789544105529785156e-02 1.922549307346343994e-01 7.610993832349777222e-02 1.023497283458709717e-01 3.074508719146251678e-02 -3.533640131354331970e-02 -4.085294529795646667e-02 1.555250138044357300e-01 2.655650675296783447e-01
1.843167245388031006e-01 2.403874509036540985e-02 2.856684625148773193e-01 -1.155314818024635315e-01 2.923147380352020264e-01 -1.408550441265106201e-01 6.119139492511749268e-02 -1.117518171668052673e-01 2.847441136837005615e-01 -1.956481337547302246e-01 8.055989444255828857e-02 -4.663037881255149841e-02 -9.210828691720962524e-02 9.095907211303710938e-02 -4.442141577601432800e-02 1.187591627240180969e-01 1.325491666793823242e-01 1.702512800693511963e-02 1.038750261068344116e-01 4.249587059020996094e-01 -4.181913137435913086e-01 9.521272778511047363e-02 -1.295292843133211136e-02 -1.705224663019180298e-01 1.316936463117599487e-01 7.589087635278701782e-02 2.264509946107864380e-01 -1.259572058916091919e-01 2.118449807167053223e-01 1.155370995402336121e-01 1.305049508810043335e-01 -1.332705467939376831e-02
5.806416273117065430e-03 7.584286481142044067e-02 2.883875370025634766e-01 -2.404569387435913086e-01 6.978216022253036499e-02 2.016886621713638306e-01 2.309929281473159790e-01 -2.877607941627502441e-01 2.001460790634155273e-01 1.256599575281143188e-01 -3.173812925815582275e-01 9.644589573144912720e-02 -1.535022631287574768e-02 -1.072927489876747131e-01 8.367393165826797485e-02 3.291729986667633057e-01 -2.294788695871829987e-02 -3.197602927684783936e-02 -1.234047953039407730e-02 -6.632649898529052734e-02 9.547945111989974976e-02 1.081162714399397373e-03 -5.540517345070838928e-02 -1.089784577488899231e-01 -1.513307392597198486e-01 4.054645597934722900e-01 -7.030586898326873779e-02 -4.119290784001350403e-02 1.938503086566925049e-01 -3.328518569469451904e-01 7.002190500497817993e-02 -3.394699096679687500e-02
2.326757162809371948e-01 -7.436039298772811890e-02 2.121259868144989014e-01 -3.938411176204681396e-02 3.734614849090576172e-01 9.598919190466403961e-03 1.836178004741668701e-01 -1.539347469806671143e-01 1.786350756883621216e-01 2.735275328159332275e-01 3.746730089187622070e-02 -1.695663034915924072e-01 -2.445207536220550537e-02 -1.130407676100730896e-02 -7.846400886774063110e-02 7.599116861820220947e-02 -1.888507045805454254e-03 7.773541379719972610e-03 -2.785172127187252045e-02 -8.506115525960922241e-02 -1.196079105138778687e-01 4.636221379041671753e-02 -7.572300732135772705e-02 -2.451581507921218872e-01 -1.645055562257766724e-01 -2.010727822780609131e-01 3.433636128902435303e-01 -4.352805912494659424e-01 6.964261829853057861e-02 7.371469587087631226e-02 2.373472899198532104e-01 1.241807192564010620e-01
-3.026428073644638062e-02 6.609663367271423340e-02 1.193240880966186523e-01 -4.303304105997085571e-02 8.128690719604492188e-02 1.538094878196716309e-01 3.438746556639671326e-02 -1.069370359182357788e-01 1.870573163032531738e-01 1.529514491558074951e-01 -6.613099575042724609e-02 9.366085380315780640e-02 -1.198259443044662476e-01 2.238009124994277954e-01 5.733815208077430725e-02 -1.282012183219194412e-02 9.588985890150070190e-02 1.578495465219020844e-02 1.756558269262313843e-01 3.729224205017089844e-01 1.316519081592559814e-01 2.919411659240722656e-01 -7.021230459213256836e-02 1.405231561511754990e-02 -1.101478636264801025e-01 1.754549294710159302e-01 3.858144581317901611e-01 -1.534406393766403198e-01 7.803962379693984985e-02 -5.090894550085067749e-02 5.061156153678894043e-01 -1.706075519323348999e-01
1.073689684271812439e-01 -4.055355116724967957e-02 4.540107026696205139e-02 1.948800683021545410e-01 2.279101610183715820e-01 3.441709876060485840e-01 1.272776573896408081e-01 -1.605122089385986328e-01 2.450662404298782349e-01 2.235182523727416992e-01 -1.212875545024871826e-01 -5.940838530659675598e-02 -2.394119203090667725e-01 1.819694638252258301e-01 2.195396423339843750e-01 -2.289952337741851807e-02 1.192654743790626526e-01 -9.239009767770767212e-02 4.704373478889465332e-01 2.755753099918365479e-01 -4.389527067542076111e-02 6.895098090171813965e-02 -1.533101946115493774e-01 -1.711095566861331463e-03 2.710248157382011414e-02 -7.909223437309265137e-02 1.564001888036727905e-01 -1.351308375597000122e-01 1.718730181455612183e-01 1.560035794973373413e-01 1.019392907619476318e-01 -5.324117466807365417e-02
1.003084182739257812e-01 2.517547905445098877e-01 2.996757030487060547e-01 7.733738422393798828e-02 3.841465115547180176e-01 2.121540606021881104e-01 -1.797413220629096031e-03 -9.533639997243881226e-02 7.030846923589706421e-02 3.990387916564941406e-02 -2.033608220517635345e-02 9.461453557014465332e-02 6.317624449729919434e-02 -1.195419132709503174e-01 -3.869389891624450684e-01 -3.433182090520858765e-02 1.958450525999069214e-01 -3.333209827542304993e-02 -6.640408188104629517e-02 -6.687056273221969604e-02 -2.696373760700225830e-01 -5.848745256662368774e-02 1.536471955478191376e-02 -4.376973956823348999e-02 1.203329190611839294e-01 -6.091183051466941833e-02 2.430174201726913452e-01 -1.315139979124069214e-01 2.307184487581253052e-01 -4.575989395380020142e-02 3.488265872001647949e-01 -2.141147404909133911e-01
1.772134006023406982e-01 2.175463289022445679e-01 3.140977621078491211e-01 -4.279656335711479187e-02 2.206875532865524292e-01 1.900582164525985718e-01 -4.960659146308898926e-02 -2.857569605112075806e-03 -2.340372186154127121e-03 -2.156933099031448364e-01 6.201611459255218506e-02 -1.799523681402206421e-01 8.906009048223495483e-02 2.417523264884948730e-01 1.645606942474842072e-02 2.608373761177062988e-01 -9.832854382693767548e-03 -5.941039696335792542e-02 9.169212728738784790e-02 8.478424698114395142e-02 -5.984260886907577515e-02 2.212014496326446533e-01 1.639841794967651367e-01 1.102306246757507324e-01 3.180156275629997253e-02 1.244999766349792480e-01 3.348154723644256592e-01 -3.722690343856811523e-01 -2.495664544403553009e-02 -7.064345479011535645e-02 2.592448592185974121e-01 -2.554446756839752197e-01
-1.721644960343837738e-02 1.271068304777145386e-01 1.416174173355102539e-01 2.524066865444183350e-01 2.737869322299957275e-01 1.816541850566864014e-01 6.578571349382400513e-02 2.627001330256462097e-02 5.152742937207221985e-02 1.015977188944816589e-01 -2.973302602767944336e-01 7.703083753585815430e-02 -5.661288648843765259e-02 2.952870130538940430e-01 2.042833715677261353e-01 2.918605208396911621e-01 -9.741535782814025879e-02 7.086966186761856079e-02 1.545547414571046829e-02 1.298941373825073242e-01 -3.468810394406318665e-02 1.171419546008110046e-01 2.101977914571762085e-01 8.247474581003189087e-02 4.242653772234916687e-02 1.395058184862136841e-01 4.294473677873611450e-02 -2.963429391384124756e-01 1.599754840135574341e-01 1.172571107745170593e-01 1.741717755794525146e-01 -4.289995729923248291e-01
-5.914747342467308044e-02 1.740353181958198547e-02 5.995820462703704834e-02 1.750459820032119751e-01 3.511464893817901611e-01 3.339752852916717529e-01 1.109602209180593491e-02 -2.025705575942993164e-01 -4.892608150839805603e-02 7.676943391561508179e-02 -1.120620444416999817e-01 1.546818464994430542e-01 -1.000642329454421997e-01 2.292815297842025757e-01 4.025063291192054749e-02 2.218501120805740356e-01 8.586693555116653442e-02 8.587943017482757568e-02 7.834303379058837891e-02 -1.724322885274887085e-02 2.288812994956970215e-01 1.239811554551124573e-01 1.999911069869995117e-01 2.126939743757247925e-01 1.647890359163284302e-01 9.547577053308486938e-02 4.037419259548187256e-01 -1.874920874834060669e-01 -3.193374350666999817e-02 -6.939582526683807373e-02 2.887097299098968506e-01 -1.731241196393966675e-01
7.547900825738906860e-02 -2.852202355861663818e-01 2.521221935749053955e-01 -1.303195804357528687e-01 3.216988444328308105e-01 -3.388191387057304382e-02 1.695756018161773682e-01 -4.337739944458007812e-01 2.334785610437393188e-01 -6.148819625377655029e-02 -6.244254112243652344e-02 -6.995730102062225342e-02 -1.250404268503189087e-01 7.184694986790418625e-03 -6.216611713171005249e-02 1.712270379066467285e-01 1.184022426605224609e-01 2.286709658801555634e-02 2.532102763652801514e-01 -2.640406787395477295e-01 -6.483191251754760742e-02 -1.350358724594116211e-01 -1.160341575741767883e-01 -3.990685567259788513e-02 7.892064750194549561e-02 2.458382248878479004e-01 6.066070497035980225e-02 7.742369081825017929e-03 2.513484358787536621e-01 -1.441607903689146042e-02 1.205158010125160217e-01 -2.463977336883544922e-01
-3.423428907990455627e-02 4.742725566029548645e-02 3.577432781457901001e-02 -8.490420877933502197e-02 5.508741736412048340e-01 9.420593082904815674e-02 2.334350645542144775e-01 -1.333373934030532837e-01 2.244839370250701904e-01 1.923074424266815186e-01 9.446496516466140747e-02 -5.115865916013717651e-02 -9.143349528312683105e-02 -4.014476537704467773e-01 1.649248301982879639e-01 1.453119814395904541e-01 -2.106156386435031891e-02 3.287469968199729919e-02 7.068156450986862183e-02 3.806958906352519989e-03 1.246032938361167908e-01 2.960792481899261475e-01 -2.249135822057723999e-02 -2.134504318237304688e-01 -3.106310591101646423e-02 1.355488412082195282e-02 1.954673379659652710e-01 1.398531049489974976e-01 -8.359437808394432068e-03 -1.159316208213567734e-02 2.179697602987289429e-01 1.559144258499145508e-01
-3.187867999076843262e-02 -5.136646330356597900e-02 1.778471171855926514e-01 -9.563248604536056519e-03 2.145132273435592651e-01 2.316610068082809448e-01 1.089135631918907166e-01 -1.686857491731643677e-01 4.440732300281524658e-01 7.455137372016906738e-02 3.602159023284912109e-02 -3.755265846848487854e-02 5.293354764580726624e-02 9.535359591245651245e-02 -3.567083925008773804e-02 -6.843706220388412476e-02 1.374665945768356323e-01 5.230548232793807983e-02 1.008601337671279907e-01 1.048911288380622864e-01 -3.313940763473510742e-01 3.240965902805328369e-01 -4.437167942523956299e-02 -1.965473443269729614e-01 2.105998620390892029e-02 1.646509766578674316e-01 8.833622187376022339e-02 -1.701004803180694580e-01 3.189925253391265869e-01 -1.981492787599563599e-01 2.147926986217498779e-01 -2.271407693624496460e-01
-1.570428460836410522e-01 4.204638302326202393e-03 1.168023496866226196e-01 6.881182640790939331e-02 3.682006001472473145e-01 -8.268851041793823242e-02 3.119088411331176758e-01 -8.093050867319107056e-02 2.110683172941207886e-01 1.761009246110916138e-01 -5.512099247425794601e-03 -1.770488917827606201e-01 -4.121941328048706055e-02 4.766155406832695007e-02 -2.372440695762634277e-01 3.826687484979629517e-02 1.588324606418609619e-01 9.785822778940200806e-02 1.465097814798355103e-01 1.472744792699813843e-01 -5.597010999917984009e-02 3.843084871768951416e-01 -1.346734166145324707e-01 -1.554585397243499756e-01 -1.133988946676254272e-01 2.478870190680027008e-02 2.321420237421989441e-02 7.768376916646957397e-02 1.086685284972190857e-01 -3.705751299858093262e-01 2.967281937599182129e-01 1.171302720904350281e-01
1.098313331604003906e-01 9.349993616342544556e-02 6.158024072647094727e-03 1.520847249776124954e-02 3.658849298954010010e-01 -7.825630903244018555e-02 1.550817582756280899e-02 -6.515261530876159668e-02 6.335654854774475098e-02 2.894270718097686768e-01 -1.789991855621337891e-01 -1.027800962328910828e-01 1.989109367132186890e-01 -2.995139956474304199e-01 -2.670106589794158936e-01 3.377951681613922119e-01 -1.118311434984207153e-01 -1.365062594413757324e-01 9.055631607770919800e-02 -1.476921793073415756e-02 7.265649735927581787e-02 -9.451260417699813843e-02 -1.585825979709625244e-01 -2.140225470066070557e-01 -2.076195031404495239e-01 3.598091006278991699e-01 2.560106813907623291e-01 -1.381053477525711060e-01 2.204061113297939301e-02 1.940308324992656708e-02 7.705967128276824951e-02 2.599102258682250977e-02
9.129154682159423828e-02 -1.064030304551124573e-01 5.620092526078224182e-02 -1.255188584327697754e-01 1.372597366571426392e-01 2.198901586234569550e-02 4.057760350406169891e-03 -4.051393568515777588e-01 2.205781489610671997e-01 1.761028356850147247e-02 -2.403250038623809814e-01 1.231866329908370972e-01 -8.436316996812820435e-02 1.229321658611297607e-01 3.187965601682662964e-02 3.010478615760803223e-01 -9.444316849112510681e-03 4.164237901568412781e-02 2.604845166206359863e-01 2.797628939151763916e-02 7.785888016223907471e-02 2.732349038124084473e-01 -2.191070020198822021e-01 -1.630488783121109009e-01 8.904474228620529175e-02 4.199607968330383301e-01 7.164533436298370361e-02 -2.142922729253768921e-01 2.151047065854072571e-02 -2.179671972990036011e-01 2.573272399604320526e-02 1.800724416971206665e-01
-1.396504044532775879e-01 2.421720325946807861e-01 1.655543893575668335e-01 -4.446808993816375732e-02 3.457567989826202393e-01 -1.721165031194686890e-01 -9.982959181070327759e-02 -2.886405587196350098e-01 1.489091217517852783e-01 9.781525284051895142e-02 -1.375807374715805054e-01 -3.351410478353500366e-02 -1.771767437458038330e-01 4.353202134370803833e-02 -8.471229672431945801e-02 4.362389445304870605e-01 -1.684211641550064087e-01 5.890563130378723145e-02 -1.757820397615432739e-01 2.621756196022033691e-01 -1.383498907089233398e-01 6.775848567485809326e-02 4.016614705324172974e-02 -9.979939460754394531e-02 -2.455313876271247864e-02 1.695636601652950048e-04 2.596755325794219971e-01 -1.305039376020431519e-01 -1.079753488302230835e-01 -3.221420943737030029e-01 -1.328824553638696671e-02 6.104701897129416466e-04
-3.062424957752227783e-01 1.421742290258407593e-01 1.184599176049232483e-01 -5.617313459515571594e-02 3.090319335460662842e-01 -2.094740718603134155e-01 9.291661530733108521e-02 -3.882929086685180664e-01 2.321342751383781433e-02 -4.482473805546760559e-02 -1.017777770757675171e-01 -1.760706156492233276e-01 1.697398163378238678e-02 1.276999861001968384e-01 -8.023764938116073608e-02 4.139080643653869629e-02 1.464889198541641235e-01 -1.238333806395530701e-01 3.521031141281127930e-01 3.832180425524711609e-02 7.239637523889541626e-02 2.741319239139556885e-01 1.739457547664642334e-01 -1.647149324417114258e-01 -5.921539291739463806e-02 6.134305894374847412e-02 4.240639880299568176e-02 1.175500229001045227e-01 3.392213582992553711e-01 2.252691537141799927e-01 9.235762804746627808e-02 -6.422774493694305420e-02
-8.328081667423248291e-02 3.689121603965759277e-01 1.900158822536468506e-01 3.819670295342803001e-03 2.750298976898193359e-01 1.615996211767196655e-01 3.677178174257278442e-02 -6.652113795280456543e-02 -6.411390751600265503e-02 -7.582486420869827271e-02 -2.679084539413452148e-01 8.356086164712905884e-02 -7.377529889345169067e-02 2.981722950935363770e-01 2.305229008197784424e-01 2.119121700525283813e-01 2.226666659116744995e-01 6.619028002023696899e-02 7.962794601917266846e-02 1.278633624315261841e-01 1.533905714750289917e-01 7.080200314521789551e-02 4.318730533123016357e-02 8.279950171709060669e-02 -1.614948511123657227e-01 1.420593559741973877e-01 2.270211279392242432e-01 -3.011423945426940918e-01 1.127014532685279846e-01 -4.282651841640472412e-02 1.327620893716812134e-01 -3.126307427883148193e-01
2.192762196063995361e-01 7.789604365825653076e-03 2.191606760025024414e-01 -6.113488227128982544e-02 2.015889286994934082e-01 5.195686593651771545e-02 -1.519365143030881882e-02 -3.383226096630096436e-01 3.910324275493621826e-01 1.644699424505233765e-01 8.294072002172470093e-02 1.269483286887407303e-02 -1.581588983535766602e-01 1.783563196659088135e-01 6.897798925638198853e-02 7.131715118885040283e-02 6.507050991058349609e-02 1.737554520368576050e-01 -1.237451508641242981e-01 2.661490440368652344e-01 -1.489085257053375244e-01 2.212167531251907349e-01 8.160214871168136597e-02 1.236207261681556702e-01 -3.608709666877985001e-03 1.327953040599822998e-01 2.564996480941772461e-01 -5.376207828521728516e-02 2.455550432205200195e-01 -1.024212613701820374e-01 3.304021954536437988e-01 9.210551530122756958e-02
3.267510533332824707e-01 1.309825628995895386e-01 1.378982067108154297e-01 -1.274131471291184425e-03 1.773163080215454102e-01 2.230652421712875366e-01 -2.943836338818073273e-02 -1.987127959728240967e-01 6.938274949789047241e-02 6.968042254447937012e-02 -3.005928695201873779e-01 2.321554869413375854e-01 -9.161011874675750732e-02 1.428116112947463989e-01 -4.513279721140861511e-02 1.337070465087890625e-01 -2.190903127193450928e-01 1.323516517877578735e-01 3.302299082279205322e-01 1.719509363174438477e-01 9.557518362998962402e-02 -5.215365067124366760e-02 1.343389451503753662e-01 1.314543094485998154e-02 1.154105216264724731e-01 4.099300801753997803e-01 1.731358915567398071e-01 5.955046415328979492e-02 3.690696507692337036e-02 8.524872362613677979e-02 1.901751309633255005e-01 -1.974644213914871216e-01
-3.031985834240913391e-02 2.782323025166988373e-02 -4.072971642017364502e-03 6.419652700424194336e-02 3.047716617584228516e-01 1.509872823953628540e-01 -4.750870540738105774e-02 -4.799958318471908569e-02 1.467959582805633545e-01 2.503316104412078857e-01 -1.418737024068832397e-01 -8.685271441936492920e-02 -7.079844176769256592e-02 1.313602458685636520e-02 3.301698267459869385e-01 -1.219246089458465576e-01 2.016478180885314941e-01 1.950944960117340088e-01 3.699387907981872559e-01 3.390399515628814697e-01 -1.185769438743591309e-01 1.679765880107879639e-01 -8.885816670954227448e-03 2.042638808488845825e-01 2.244772017002105713e-02 1.612645983695983887e-01 1.952720731496810913e-01 -8.439476042985916138e-02 3.263511955738067627e-01 1.040470693260431290e-02 1.211742013692855835e-01 -1.590898931026458740e-01
7.901458442211151123e-02 -3.133328855037689209e-01 7.398966699838638306e-02 -1.700801551342010498e-01 6.282772123813629150e-02 -2.338005416095256805e-02 3.640309907495975494e-03 -3.702951371669769287e-01 1.978728175163269043e-01 1.314391493797302246e-01 -1.209532991051673889e-01 -4.377937689423561096e-02 -1.736943870782852173e-01 1.547094732522964478e-01 5.284594371914863586e-02 8.414003252983093262e-02 2.598437964916229248e-01 3.745373710989952087e-02 3.322164714336395264e-01 4.494778439402580261e-02 -1.572125405073165894e-01 7.749442756175994873e-02 9.158567525446414948e-03 -5.094667151570320129e-02 1.123678162693977356e-01 -2.458017878234386444e-02 1.389854699373245239e-01 -1.390483379364013672e-01 3.529194295406341553e-01 -7.311148196458816528e-02 4.283480644226074219e-01 5.125254765152931213e-02
-2.380297780036926270e-01 1.638136953115463257e-01 1.940768063068389893e-01 -1.515303999185562134e-01 2.815726697444915771e-01 -2.219753712415695190e-01 1.469187438488006592e-02 -1.393635869026184082e-01 -7.424589991569519043e-02 -2.658545412123203278e-02 -2.265161871910095215e-01 -1.309533715248107910e-01 9.032974019646644592e-03 2.274079918861389160e-01 -1.339303404092788696e-01 4.316419735550880432e-02 -5.135017633438110352e-02 -4.998706281185150146e-02 3.184235394001007080e-01 1.001391485333442688e-01 6.020640954375267029e-02 2.932509779930114746e-01 3.687697350978851318e-01 -2.100976109504699707e-01 -2.088186293840408325e-01 1.416990309953689575e-01 3.485995903611183167e-02 5.141723155975341797e-02 2.001302540302276611e-01 1.773964613676071167e-01 1.898335516452789307e-01 -3.136379236821085215e-04
-4.014066979289054871e-02 6.477790419012308121e-03 -1.721172779798507690e-01 -1.406001001596450806e-01 2.172870039939880371e-01 5.638165026903152466e-02 1.234680488705635071e-01 -2.742667198181152344e-01 1.339735835790634155e-01 2.470585405826568604e-01 -2.366793453693389893e-01 2.527390373870730400e-03 9.539239108562469482e-02 -4.049139842391014099e-02 -1.784447021782398224e-02 -1.592869684100151062e-02 -4.629801958799362183e-02 2.035945206880569458e-01 2.692078649997711182e-01 3.387614488601684570e-01 -1.679468154907226562e-01 2.070532590150833130e-01 1.102247759699821472e-01 2.103239297866821289e-02 2.555257380008697510e-01 -1.722746491432189941e-01 2.898591756820678711e-01 -2.576144598424434662e-02 2.844409644603729248e-01 -7.192976027727127075e-02 2.599826455116271973e-01 1.181201115250587463e-01
1.397506296634674072e-01 7.241491228342056274e-02 3.548099696636199951e-01 1.860852241516113281e-01 1.565473526716232300e-01 -2.064107954502105713e-01 7.722549140453338623e-02 -1.033697649836540222e-02 2.020027115941047668e-02 2.976268529891967773e-01 -9.070124477148056030e-02 -1.912937015295028687e-01 -2.619783766567707062e-02 -2.458288334310054779e-02 -2.435429953038692474e-02 2.518821954727172852e-01 2.503416128456592560e-02 6.777282059192657471e-02 1.671071397140622139e-03 -4.241352900862693787e-03 -2.430400848388671875e-01 5.248048305511474609e-01 -5.014887079596519470e-02 -1.241544634103775024e-01 2.733097672462463379e-01 1.549853682518005371e-01 2.500836551189422607e-02 9.750272147357463837e-03 1.652866601943969727e-01 4.377382621169090271e-02 2.213032990694046021e-01 -8.413095772266387939e-02
-1.750400215387344360e-01 1.398681253194808960e-01 1.649890542030334473e-01 -2.147177606821060181e-02 2.900702655315399170e-01 -2.281083166599273682e-01 1.600297391414642334e-01 -1.169891431927680969e-01 2.238415032625198364e-01 9.051926434040069580e-02 -2.128178924322128296e-01 8.874472230672836304e-02 5.168545991182327271e-02 1.921819746494293213e-01 -4.429062828421592712e-02 4.244350269436836243e-02 -1.328324377536773682e-01 -2.310132235288619995e-01 2.698617279529571533e-01 -2.425901591777801514e-01 -1.003682836890220642e-01 5.464068427681922913e-02 1.403908133506774902e-01 -2.209616750478744507e-01 -1.618964523077011108e-01 1.819171458482742310e-01 1.533522009849548340e-01 1.882732100784778595e-02 2.348242253065109253e-01 -1.756341606378555298e-01 1.182238385081291199e-01 -3.526880741119384766e-01
-2.000767290592193604e-01 -4.164326190948486328e-02 -5.868079513311386108e-02 2.554640769958496094e-01 4.342708587646484375e-01 2.584229409694671631e-01 3.578210622072219849e-02 -2.974633872509002686e-01 -2.242948412895202637e-01 -6.420402973890304565e-02 -3.796205222606658936e-01 -1.598395109176635742e-01 -1.198020577430725098e-01 -5.909318476915359497e-02 -2.168194651603698730e-01 2.037668377161026001e-01 2.885249629616737366e-02 3.683647140860557556e-02 7.778688520193099976e-02 1.179907917976379395e-01 2.527211420238018036e-02 2.078703641891479492e-01 -9.239097684621810913e-02 -2.464029006659984589e-02 1.091623231768608093e-01 -1.442792452871799469e-02 3.331535495817661285e-03 1.972370147705078125e-01 2.377654463052749634e-01 7.471245527267456055e-02 -3.975298255681991577e-03 -1.600070744752883911e-01
2.156827747821807861e-01 2.309213578701019287e-01 -3.019353561103343964e-02 5.865398794412612915e-02 1.674595028162002563e-01 1.433591544628143311e-01 -7.607426494359970093e-02 -1.697867065668106079e-01 -1.142119392752647400e-01 4.283480346202850342e-01 -2.908333241939544678e-01 -1.887418776750564575e-01 -3.054572641849517822e-02 -1.326625496149063110e-01 -3.575051426887512207e-01 1.051366236060857773e-02 7.165164500474929810e-02 2.402229756116867065e-01 1.901059970259666443e-02 7.188733667135238647e-02 -1.278368104249238968e-02 -1.306576877832412720e-01 -1.964879408478736877e-02 -1.405834406614303589e-01 -7.074385881423950195e-02 -1.306217461824417114e-01 2.077456116676330566e-01 -1.819083541631698608e-01 8.969594538211822510e-02 -6.136908009648323059e-02 2.785129845142364502e-01 -2.365515977144241333e-01
6.926318019395694137e-05 6.076496839523315430e-02 9.122262895107269287e-02 6.144941225647926331e-02 6.554011702537536621e-01 6.084713339805603027e-02 3.607338070869445801e-01 -9.031123667955398560e-02 3.701362609863281250e-01 2.526286244392395020e-02 8.146184496581554413e-03 -8.784770220518112183e-02 1.160745173692703247e-01 -1.789807379245758057e-01 1.331962347030639648e-01 4.673188086599111557e-03 3.390952944755554199e-02 4.202319309115409851e-02 4.387818649411201477e-02 -1.250341301783919334e-03 1.387461926788091660e-02 1.719276160001754761e-01 -1.239945292472839355e-01 4.931217990815639496e-03 1.408925503492355347e-01 -1.545099634677171707e-02 1.785338371992111206e-01 1.539400964975357056e-01 3.655699780210852623e-03 -9.102535434067249298e-03 2.468699961900711060e-01 1.314660906791687012e-01
-6.445609033107757568e-02 -4.658848419785499573e-02 2.064738869667053223e-01 -7.558988872915506363e-03 1.139122545719146729e-01 -1.776119694113731384e-02 3.836048766970634460e-02 -2.195981442928314209e-01 2.218555193394422531e-03 1.929815411567687988e-01 -3.123860657215118408e-01 -3.219270706176757812e-02 1.405893713235855103e-01 1.001824885606765747e-01 1.970413606613874435e-03 1.880121082067489624e-01 9.695718996226787567e-03 1.084619536995887756e-01 1.677073091268539429e-01 -1.774757206439971924e-01 -2.123674154281616211e-01 3.198080062866210938e-01 1.879741996526718140e-01 4.260108247399330139e-02 -6.873001810163259506e-03 2.655651792883872986e-02 -1.359315067529678345e-01 -1.442698836326599121e-01 4.796228706836700439e-01 -1.218904852867126465e-01 3.793826699256896973e-01 -4.581995308399200439e-02
-1.056307461112737656e-02 -5.233392119407653809e-02 -4.420452937483787537e-02 -6.732633709907531738e-02 3.656059205532073975e-01 -3.299225866794586182e-01 1.687109842896461487e-02 -2.187950313091278076e-01 9.801923483610153198e-02 2.947721183300018311e-01 -2.875289134681224823e-02 1.540248394012451172e-01 -1.185970082879066467e-01 -1.075016781687736511e-01 4.106651991605758667e-02 1.679289489984512329e-01 -4.729894548654556274e-02 -1.164703369140625000e-01 1.739062368869781494e-01 1.882934272289276123e-01 -8.068741858005523682e-02 3.205030858516693115e-01 2.933938801288604736e-01 -1.324812415987253189e-02 -2.530757486820220947e-01 -6.948074698448181152e-02 2.811184823513031006e-01 1.173474416136741638e-01 9.450711309909820557e-02 1.067997217178344727e-01 2.001925855875015259e-01 -1.560675650835037231e-01
-3.510355353355407715e-01 1.700061410665512085e-01 1.367655862122774124e-02 -1.459008008241653442e-01 4.501495659351348877e-01 4.355071485042572021e-02 -5.570385605096817017e-03 -1.203808933496475220e-01 -5.347796902060508728e-02 2.255597412586212158e-01 -1.553393453359603882e-01 5.783733353018760681e-02 -1.748019158840179443e-01 2.700642943382263184e-01 5.470104143023490906e-02 1.948497630655765533e-02 1.727082021534442902e-02 -7.306826114654541016e-02 3.224039375782012939e-01 4.736090824007987976e-02 6.163239106535911560e-02 1.061799079179763794e-01 -4.028848558664321899e-02 -2.509402632713317871e-01 -9.891801327466964722e-02 1.736276298761367798e-01 1.357259303331375122e-01 2.576714754104614258e-01 9.885337948799133301e-02 1.479150056838989258e-01 6.167656555771827698e-02 -2.599529027938842773e-01
2.130099087953567505e-01 -2.993450686335563660e-02 7.717096060514450073e-02 -2.776998281478881836e-01 3.353314399719238281e-01 -5.818713456392288208e-02 -2.621220191940665245e-03 1.187880486249923706e-01 1.592168658971786499e-01 -1.316494196653366089e-01 -2.375762164592742920e-01 8.759831637144088745e-02 -7.628196477890014648e-02 -6.664767116308212280e-02 -5.758492741733789444e-03 -2.280330657958984375e-02 1.584505438804626465e-01 1.149617321789264679e-02 1.020247191190719604e-01 5.172592774033546448e-02 -1.452437490224838257e-01 2.750788927078247070e-01 -1.101457253098487854e-01 7.217226549983024597e-03 -1.296913903206586838e-02 8.930475264787673950e-02 4.617135524749755859e-01 -2.958546280860900879e-01 2.566258907318115234e-01 -9.266427904367446899e-02 3.018932342529296875e-01 3.726410120725631714e-02
2.063797786831855774e-02 -1.006973683834075928e-01 2.857727110385894775e-01 2.569207549095153809e-01 3.746801912784576416e-01 -5.820953473448753357e-02 2.207973748445510864e-01 -3.555202186107635498e-01 4.717825446277856827e-03 1.799123436212539673e-01 1.744655966758728027e-01 -1.065797731280326843e-01 -1.594621241092681885e-01 -1.472074389457702637e-01 -8.737830072641372681e-02 -1.092198789119720459e-01 -3.648868948221206665e-02 2.447843104600906372e-01 8.983537554740905762e-02 7.540349662303924561e-02 -1.302785873413085938e-01 2.290730774402618408e-01 2.079904526472091675e-01 -6.008822098374366760e-02 -5.386980623006820679e-02 -6.024364754557609558e-02 -5.625795945525169373e-02 -2.094437330961227417e-01 1.483744531869888306e-01 -4.019168671220541000e-03 2.457538247108459473e-01 -2.338300347328186035e-01
1.115803569555282593e-01 2.123791910707950592e-02 5.532920956611633301e-01 1.031849905848503113e-01 4.010484516620635986e-01 1.106807496398687363e-03 9.661209583282470703e-02 -2.195524573326110840e-01 1.031306013464927673e-01 2.355595678091049194e-01 -8.307602256536483765e-02 -7.666824012994766235e-02 -7.445703446865081787e-02 -2.566379308700561523e-02 2.448836341500282288e-02 1.202100981026887894e-02 -1.292716804891824722e-02 4.970356822013854980e-02 -2.115523815155029297e-01 -2.035297155380249023e-01 -2.896638512611389160e-01 1.041327565908432007e-01 -1.920956522226333618e-01 -1.496599465608596802e-01 1.669690310955047607e-01 7.669617235660552979e-02 -2.453035302460193634e-02 -6.741523742675781250e-02 1.662330478429794312e-01 9.194631129503250122e-02 1.005594357848167419e-01 -1.952419728040695190e-01
-5.028768628835678101e-02 1.675522625446319580e-01 1.755379736423492432e-01 -1.583341695368289948e-02 5.226573348045349121e-01 -1.400536894798278809e-01 2.118244767189025879e-03 -6.447469443082809448e-02 -1.874537393450737000e-02 8.648463338613510132e-02 -7.380165159702301025e-02 -4.009930044412612915e-02 1.461900472640991211e-01 -4.677341878414154053e-02 2.551929652690887451e-01 -8.568951860070228577e-03 9.694579243659973145e-02 7.466419041156768799e-02 -1.919513195753097534e-02 8.926642686128616333e-02 2.569787502288818359e-01 2.570386528968811035e-01 -1.173093095421791077e-01 -1.975754350423812866e-01 5.429868400096893311e-02 -2.287315130233764648e-01 -1.669120937585830688e-01 -9.835729002952575684e-02 3.902303576469421387e-01 -1.284213513135910034e-01 2.605569362640380859e-01 8.219690062105655670e-03
-9.211781620979309082e-02 -6.128310784697532654e-02 -5.177234485745429993e-02 1.846593990921974182e-02 2.602354884147644043e-01 5.493114516139030457e-02 -7.493764162063598633e-02 -2.819427847862243652e-01 1.131009683012962341e-02 1.185327991843223572e-01 1.441867202520370483e-01 -3.807908296585083008e-02 -1.491715610027313232e-01 1.412516809068620205e-03 -1.452658623456954956e-01 -4.856524616479873657e-02 6.879600882530212402e-02 6.055121868848800659e-02 1.571254990994930267e-02 1.359701305627822876e-01 -1.713663488626480103e-01 3.128155767917633057e-01 1.740014106035232544e-01 5.799760669469833374e-02 -1.838411092758178711e-01 1.096118837594985962e-01 5.803396701812744141e-01 -1.810024380683898926e-01 5.412144958972930908e-02 9.722625464200973511e-02 3.619214296340942383e-01 5.036029499024152756e-03
-5.420966818928718567e-02 -2.464307695627212524e-01 2.267124652862548828e-01 -3.004599213600158691e-01 7.076019793748855591e-02 1.676114946603775024e-01 8.415646851062774658e-02 -1.743961684405803680e-02 3.895486518740653992e-02 9.454014897346496582e-02 -3.194198310375213623e-01 -1.435455400496721268e-02 -1.528082787990570068e-02 4.289781749248504639e-01 -1.763918623328208923e-02 2.910627052187919617e-02 1.099776923656463623e-01 6.072590872645378113e-02 1.971576511859893799e-01 1.604630947113037109e-01 1.260524541139602661e-01 1.874913275241851807e-02 -5.293933674693107605e-02 -6.962522119283676147e-02 2.841150760650634766e-02 1.177049353718757629e-01 2.683905959129333496e-01 -7.275001704692840576e-02 2.017665356397628784e-01 -1.180814951658248901e-01 3.529332578182220459e-01 -2.838507890701293945e-01
-1.905281543731689453e-01 7.138902693986892700e-02 -1.356771029531955719e-02 -1.652887612581253052e-01 4.442137181758880615e-01 8.455195277929306030e-02 -5.696877837181091309e-03 -4.380083084106445312e-02 1.533666532486677170e-02 1.168154254555702209e-01 -2.585962414741516113e-01 2.760552242398262024e-02 1.485082060098648071e-01 2.272688746452331543e-01 -1.244376748800277710e-01 2.601773738861083984e-01 1.742985695600509644e-01 -8.192326128482818604e-02 1.534764617681503296e-01 1.422063708305358887e-01 8.043683134019374847e-03 1.280933916568756104e-01 3.767878413200378418e-01 -2.109900414943695068e-01 -1.477846503257751465e-01 9.550235420465469360e-02 2.386759966611862183e-01 2.534231357276439667e-02 1.422991454601287842e-01 2.855407595634460449e-01 -3.777213394641876221e-02 -1.032856479287147522e-01
-2.319870144128799438e-01 -7.277406286448240280e-03 1.816781610250473022e-01 -1.914613395929336548e-01 3.734449446201324463e-01 -3.167513757944107056e-02 -6.757512688636779785e-02 -7.690778374671936035e-02 1.192729845643043518e-01 1.605650931596755981e-01 -2.347164750099182129e-01 -7.057675719261169434e-02 1.156858503818511963e-01 1.488890051841735840e-01 2.541106045246124268e-01 -2.728005405515432358e-03 1.743080615997314453e-01 -1.178941968828439713e-02 4.818075150251388550e-02 2.200965285301208496e-01 7.527921348810195923e-02 2.158208787441253662e-01 3.132639527320861816e-01 -2.598198950290679932e-01 5.801517143845558167e-02 -3.765659872442483902e-03 2.191343903541564941e-01 -3.500103950500488281e-01 -1.815386712551116943e-01 4.605603590607643127e-02 9.615818411111831665e-02 -8.890843391418457031e-02
-5.038934946060180664e-02 -1.677430570125579834e-01 3.296088874340057373e-01 4.271921515464782715e-02 4.983809590339660645e-02 -2.486513257026672363e-01 2.347566336393356323e-01 -2.724673748016357422e-01 -1.981005370616912842e-01 2.898893319070339203e-02 -1.320355832576751709e-01 1.011742427945137024e-01 -1.554670035839080811e-01 -1.407022327184677124e-01 -2.162285447120666504e-01 1.109062358736991882e-01 1.359297186136245728e-01 -1.279703825712203979e-01 8.438760042190551758e-02 3.385372757911682129e-01 3.667805716395378113e-02 5.896366387605667114e-02 -1.459690779447555542e-01 1.796074211597442627e-02 -7.696275413036346436e-02 1.004789844155311584e-01 4.468444287776947021e-01 3.419038653373718262e-02 1.730539053678512573e-01 8.570110052824020386e-02 2.294777631759643555e-01 6.764315813779830933e-02
4.503662884235382080e-02 -1.138963326811790466e-01 1.915870308876037598e-01 1.106184795498847961e-01 1.018063947558403015e-01 4.693756997585296631e-02 6.663625687360763550e-02 -3.662357926368713379e-01 1.276761591434478760e-01 6.666413694620132446e-02 -2.755954861640930176e-01 -5.577484145760536194e-02 -2.188689857721328735e-01 -5.371524766087532043e-02 -2.718511223793029785e-01 1.570383608341217041e-01 1.037509292364120483e-01 -1.438395492732524872e-02 -2.211447358131408691e-01 1.026874333620071411e-01 -3.908784687519073486e-02 1.703991591930389404e-01 1.453599631786346436e-01 -1.108908653259277344e-01 -4.839163273572921753e-02 4.127938449382781982e-01 8.830230683088302612e-02 -2.571979165077209473e-01 -5.472179502248764038e-02 -1.345692873001098633e-01 2.664023935794830322e-01 2.501708865165710449e-01
8.653531223535537720e-02 -5.614805594086647034e-02 3.731714487075805664e-01 -2.716018259525299072e-02 2.774418145418167114e-02 -1.531658470630645752e-01 2.057949453592300415e-02 -1.244665458798408508e-01 -9.844734519720077515e-02 1.088281050324440002e-01 -1.513189524412155151e-01 -1.156931966543197632e-01 -3.608305379748344421e-02 2.253500372171401978e-02 -5.084851756691932678e-02 2.129811793565750122e-01 1.389178335666656494e-01 6.544405966997146606e-02 1.339419037103652954e-01 -1.118830516934394836e-01 -3.367254137992858887e-02 4.359827935695648193e-01 8.634511381387710571e-03 -1.235444620251655579e-01 -2.663933113217353821e-02 2.917351424694061279e-01 -4.452036693692207336e-02 -4.981282725930213928e-02 5.576999187469482422e-01 3.736022487282752991e-02 1.958167254924774170e-01 1.354412641376256943e-03
-1.344324946403503418e-01 9.663884341716766357e-02 2.973083257675170898e-01 -2.094024568796157837e-01 2.822131216526031494e-01 7.672005891799926758e-02 -6.188955903053283691e-02 -8.189036697149276733e-02 -4.272130131721496582e-02 -4.977284371852874756e-02 -2.802383899688720703e-02 9.492354094982147217e-02 -4.411089792847633362e-02 8.168614469468593597e-03 7.927270606160163879e-03 7.132542668841779232e-04 1.359564065933227539e-01 1.052351370453834534e-01 3.138086795806884766e-01 2.922762930393218994e-01 -1.246367394924163818e-01 -6.847699731588363647e-02 -2.897509336471557617e-01 1.094987709075212479e-02 2.012748122215270996e-01 3.056997954845428467e-01 2.078048586845397949e-01 8.394488133490085602e-03 -6.285698711872100830e-02 8.928775787353515625e-02 4.255962669849395752e-01 -2.001875042915344238e-01
-1.925034523010253906e-01 9.436304122209548950e-02 1.800740808248519897e-01 2.371287904679775238e-02 5.297097563743591309e-01 1.301304697990417480e-01 -2.099083214998245239e-01 -4.738263040781021118e-02 -6.557905580848455429e-03 -1.569648087024688721e-01 -3.614638149738311768e-01 -1.994759887456893921e-01 -8.406990021467208862e-02 1.027667447924613953e-01 -4.337399080395698547e-02 -5.804674699902534485e-02 1.344778537750244141e-01 4.487396031618118286e-02 3.007293045520782471e-01 1.983889788389205933e-01 -2.035366892814636230e-01 -6.145181134343147278e-02 -1.676984876394271851e-02 -1.824828088283538818e-01 -4.176895692944526672e-02 -5.915793403983116150e-02 1.855200380086898804e-01 1.053763255476951599e-01 7.763212919235229492e-02 2.407867014408111572e-01 8.634927868843078613e-02 9.111925959587097168e-02
-4.411360621452331543e-01 1.616221368312835693e-01 -1.172672864049673080e-02 -2.056412026286125183e-02 3.828055560588836670e-01 8.387026190757751465e-02 2.854784131050109863e-01 -1.976993680000305176e-01 -1.513142585754394531e-01 2.221548408269882202e-01 -2.259561717510223389e-01 -1.150578930974006653e-01 -3.787970542907714844e-02 2.573373913764953613e-01 1.884717121720314026e-02 -1.047252714633941650e-01 1.988890767097473145e-01 -1.776124387979507446e-01 2.070335745811462402e-01 1.535123139619827271e-01 9.809990227222442627e-02 4.048023838549852371e-03 -1.672711819410324097e-01 -3.118458576500415802e-02 1.529440376907587051e-02 6.762494891881942749e-02 1.207882612943649292e-01 -9.092852473258972168e-03 9.711476415395736694e-02 2.808384597301483154e-01 3.575844690203666687e-02 -6.206811219453811646e-02
-2.770507521927356720e-02 1.622688174247741699e-01 -2.849479019641876221e-02 8.517824858427047729e-02 3.256330192089080811e-01 -1.698312461376190186e-01 9.992235898971557617e-02 -1.695068925619125366e-01 -1.942657232284545898e-01 1.431117858737707138e-02 -3.206504881381988525e-01 -1.794308722019195557e-01 2.288296669721603394e-01 -8.891265839338302612e-03 9.013679623603820801e-02 3.302840888500213623e-01 -1.569866985082626343e-01 -5.581611767411231995e-02 3.102117776870727539e-01 8.148788660764694214e-02 -2.735904455184936523e-01 5.088675394654273987e-02 6.364341825246810913e-02 -3.848432749509811401e-02 -1.320346742868423462e-01 1.790469735860824585e-01 2.463718950748443604e-01 1.131469532847404480e-01 2.074332684278488159e-01 2.355468571186065674e-01 7.069438695907592773e-02 -9.231165796518325806e-02
1.261000633239746094e-01 1.130752824246883392e-02 1.892628706991672516e-02 -1.137458980083465576e-01 3.197766244411468506e-01 -8.706935681402683258e-03 1.127847805619239807e-01 1.848249137401580811e-01 1.222307980060577393e-01 -1.382440477609634399e-01 -8.610904216766357422e-02 -3.021873533725738525e-01 -2.429105490446090698e-01 1.405402570962905884e-01 -2.231246531009674072e-01 -1.354027446359395981e-02 1.273916214704513550e-01 -1.022183075547218323e-01 -1.166265383362770081e-01 1.747285723686218262e-01 1.463558077812194824e-01 2.212505340576171875e-01 -1.696847975254058838e-01 -9.334620833396911621e-02 9.163505584001541138e-02 -7.365074008703231812e-02 3.825936615467071533e-01 -3.024405539035797119e-01 2.064462304115295410e-01 -1.299832463264465332e-01 2.548102736473083496e-01 -7.177259027957916260e-02
-1.128612533211708069e-01 -2.182110026478767395e-02 8.124273270368576050e-02 8.782150596380233765e-02 9.877499938011169434e-02 6.489956378936767578e-02 2.338658273220062256e-01 -1.960103362798690796e-01 2.923411130905151367e-01 1.601957976818084717e-01 -2.076967358589172363e-01 9.004947729408740997e-03 -2.350222505629062653e-02 -5.066524073481559753e-02 7.584740221500396729e-02 1.591870747506618500e-02 3.529812768101692200e-02 1.263270080089569092e-01 4.481402412056922913e-02 1.237097196280956268e-02 -1.457096636295318604e-01 2.246804237365722656e-01 -3.233522772789001465e-01 -1.057074684649705887e-02 -5.564938783645629883e-01 2.770168483257293701e-01 2.226905673742294312e-01 -1.596918404102325439e-01 1.315306723117828369e-01 -1.161449551582336426e-01 7.898501306772232056e-02 8.734542876482009888e-02
9.518928080797195435e-02 1.534885019063949585e-01 6.876821070909500122e-02 1.416778117418289185e-01 2.462388277053833008e-01 3.211138248443603516e-01 5.947797000408172607e-02 -3.215407580137252808e-02 1.744120717048645020e-01 8.818390220403671265e-02 -1.661358922719955444e-01 2.131820768117904663e-01 -1.211095005273818970e-01 4.567924514412879944e-02 1.093483194708824158e-01 3.061797916889190674e-01 -3.269804641604423523e-02 -2.876375801861286163e-02 4.022924005985260010e-01 3.172687590122222900e-01 -3.195566684007644653e-02 3.695716559886932373e-01 1.366965323686599731e-01 1.638731360435485840e-01 3.740934282541275024e-02 1.708433479070663452e-01 7.354614883661270142e-02 -6.834623962640762329e-02 5.441383272409439087e-02 2.724175155162811279e-02 2.193988114595413208e-01 -2.264344692230224609e-02
-2.184969037771224976e-01 2.361989617347717285e-01 8.616406470537185669e-02 -1.868040561676025391e-01 3.624642491340637207e-01 1.902503222227096558e-01 8.073149621486663818e-02 -2.918142676353454590e-01 1.246176362037658691e-01 2.479910291731357574e-02 -2.476262487471103668e-02 5.057195574045181274e-02 1.549879312515258789e-01 1.347102671861648560e-01 1.511655896902084351e-01 5.296011269092559814e-02 2.703707516193389893e-01 -6.909942626953125000e-02 1.559502929449081421e-01 2.386285513639450073e-01 1.671393811702728271e-01 8.719364553689956665e-02 2.409223020076751709e-01 -2.875863760709762573e-02 -2.660356462001800537e-01 -2.160162478685379028e-02 1.176731809973716736e-01 -9.534327685832977295e-02 1.969839483499526978e-01 2.182243764400482178e-02 3.288711905479431152e-01 -1.122465059161186218e-01
2.326672822237014771e-01 -4.915974661707878113e-02 9.179639071226119995e-02 -5.565647408366203308e-02 3.040768802165985107e-01 -1.483581960201263428e-01 6.212121620774269104e-02 -4.524608328938484192e-02 9.068211168050765991e-02 2.159952223300933838e-01 8.254116028547286987e-02 -2.378766089677810669e-01 -4.811540991067886353e-02 5.851614475250244141e-02 3.642323315143585205e-01 2.539798915386199951e-01 -2.513058297336101532e-02 7.364051043987274170e-02 1.716670244932174683e-01 5.089485272765159607e-02 -1.262973528355360031e-02 6.469390541315078735e-02 -4.994519427418708801e-02 -1.822564303874969482e-01 -1.376781612634658813e-01 6.415652483701705933e-02 3.933881223201751709e-01 -1.815290562808513641e-02 -1.620693132281303406e-02 -5.251036956906318665e-02 3.017349541187286377e-01 -3.741256892681121826e-01
1.676249653100967407e-01 6.107766181230545044e-02 1.515789479017257690e-01 -1.817071586847305298e-01 1.910186856985092163e-01 -1.448523998260498047e-01 -1.138714775443077087e-01 -3.496547341346740723e-01 1.065832599997520447e-01 -4.210289567708969116e-02 -1.149198636412620544e-01 4.631050676107406616e-02 -2.518333494663238525e-01 -9.329394251108169556e-02 -1.267591416835784912e-01 1.262805014848709106e-01 3.752411529421806335e-02 1.473981440067291260e-01 1.645327806472778320e-01 2.097295522689819336e-01 3.031795024871826172e-01 5.898297950625419617e-02 8.327280171215534210e-03 1.683798134326934814e-01 -3.503684401512145996e-01 1.865503787994384766e-01 4.024272561073303223e-01 1.800762712955474854e-01 7.248900830745697021e-02 3.373718634247779846e-02 1.025658100843429565e-01 1.861054915934801102e-03
-2.173180878162384033e-01 1.392651796340942383e-01 2.802256345748901367e-01 1.916674547828733921e-03 1.500876396894454956e-01 1.015881001949310303e-01 2.507883012294769287e-01 -2.541565001010894775e-01 1.590954810380935669e-01 1.058097481727600098e-01 -1.495552211999893188e-01 -1.542997807264328003e-01 6.634866446256637573e-02 -2.532357275485992432e-01 3.185597658157348633e-01 -8.198343962430953979e-02 1.259217411279678345e-01 -1.803356036543846130e-02 3.042556941509246826e-01 3.957933932542800903e-02 -2.690641395747661591e-02 2.720355987548828125e-01 2.352693974971771240e-01 -1.106779798865318298e-01 -1.183095201849937439e-01 6.709920614957809448e-02 3.082696199417114258e-01 -1.104327850043773651e-02 1.192080304026603699e-01 6.867177039384841919e-02 3.637599060311913490e-03 -2.232880890369415283e-01
1.210164278745651245e-01 7.260687649250030518e-02 2.859423756599426270e-01 -9.134656190872192383e-02 3.530838191509246826e-01 3.737021237611770630e-02 -1.247186660766601562e-01 -2.114726603031158447e-01 1.621783375740051270e-01 1.453465819358825684e-01 -4.660589993000030518e-02 6.418403238058090210e-02 1.771784424781799316e-01 3.355108797550201416e-01 2.261506170034408569e-01 2.466085553169250488e-02 2.463518828153610229e-01 8.115645498037338257e-02 2.795872986316680908e-01 -6.603772938251495361e-02 -1.541393995285034180e-01 1.251621395349502563e-01 5.897282063961029053e-02 -1.906978338956832886e-01 1.525443494319915771e-01 2.769440710544586182e-01 2.106137201189994812e-02 6.974025070667266846e-02 -1.423956640064716339e-02 7.874725386500358582e-03 3.208956122398376465e-01 1.289080977439880371e-01
-8.759178221225738525e-02 1.255849283188581467e-02 1.111491769552230835e-01 -1.242442503571510315e-01 9.687799960374832153e-02 1.211470216512680054e-01 2.770408689975738525e-01 -3.088711798191070557e-01 1.961702257394790649e-01 1.926479339599609375e-01 -2.711111903190612793e-01 -5.977008119225502014e-02 1.222377568483352661e-01 -8.286247402429580688e-02 3.670667707920074463e-01 -8.017111569643020630e-02 2.210610955953598022e-01 1.424262821674346924e-01 4.030789434909820557e-01 1.505221724510192871e-01 3.863517567515373230e-02 1.339512616395950317e-01 8.461054414510726929e-02 -1.343416720628738403e-01 -2.785239927470684052e-02 1.369182392954826355e-02 3.137438297271728516e-01 2.025860920548439026e-02 5.067361891269683838e-02 7.428355515003204346e-02 8.335161209106445312e-02 -1.968596577644348145e-01
-4.650987684726715088e-02 -2.739223279058933258e-02 1.366305798292160034e-01 -2.261165976524353027e-01 2.302803695201873779e-01 -3.994750231504440308e-02 1.380622852593660355e-04 -2.771377563476562500e-01 1.683875471353530884e-01 2.303140908479690552e-01 1.537060439586639404e-01 -2.848463952541351318e-01 -9.562430530786514282e-02 1.077625229954719543e-01 -1.258430778980255127e-01 3.657083213329315186e-01 8.783555240370333195e-04 4.854886978864669800e-02 4.287993535399436951e-02 3.858491480350494385e-01 -7.908833026885986328e-02 2.173396944999694824e-01 -3.072050958871841431e-02 2.097185105085372925e-01 -1.199050471186637878e-01 -1.663040136918425560e-03 1.012419089674949646e-01 -1.827634125947952271e-01 1.453804969787597656e-01 2.292410433292388916e-01 -3.067116998136043549e-02 -2.349651455879211426e-01
1.031701918691396713e-02 1.375376880168914795e-01 -3.358225151896476746e-02 -4.355884715914726257e-02 2.154964953660964966e-01 6.621944159269332886e-02 2.800376713275909424e-01 -3.803479373455047607e-01 1.606521159410476685e-01 8.420884609222412109e-02 -1.084957867860794067e-01 -1.630591973662376404e-02 1.974279731512069702e-01 1.952227503061294556e-01 -9.052676707506179810e-02 3.217222392559051514e-01 -1.121484935283660889e-01 -1.775354593992233276e-01 6.259723007678985596e-02 4.872628301382064819e-02 8.436462283134460449e-02 1.153164505958557129e-01 -3.127455711364746094e-02 2.353656589984893799e-01 1.077063009142875671e-01 3.412514030933380127e-01 1.051736250519752502e-01 3.088194131851196289e-02 3.578230142593383789e-01 -1.639675647020339966e-01 5.651995912194252014e-02 2.120148539543151855e-01
2.488402426242828369e-01 -1.849643141031265259e-01 3.176014423370361328e-01 1.141765490174293518e-01 4.062897264957427979e-01 -1.089360117912292480e-01 1.260955929756164551e-01 -3.834114372730255127e-01 1.219519227743148804e-01 1.028850898146629333e-01 8.092774078249931335e-03 5.636549741029739380e-02 -4.800767078995704651e-02 7.203473150730133057e-02 -1.723743230104446411e-01 -1.372758895158767700e-01 8.438811451196670532e-02 4.478574171662330627e-02 1.028066724538803101e-01 -3.805480524897575378e-02 -2.582591176033020020e-01 6.415407359600067139e-02 -1.546005010604858398e-01 -6.057712063193321228e-02 -1.608949452638626099e-01 1.087471749633550644e-02 1.711797416210174561e-01 -1.545334309339523315e-01 1.434570848941802979e-01 2.991547882556915283e-01 2.118206471204757690e-01 1.081973239779472351e-01
1.911875754594802856e-01 2.568526752293109894e-02 -1.278028786182403564e-01 -1.111779212951660156e-01 3.344189226627349854e-01 1.662126332521438599e-01 1.927274465560913086e-01 -1.321766525506973267e-01 2.534787952899932861e-01 -1.410956531763076782e-01 -3.342372179031372070e-01 -1.001304537057876587e-01 2.070610225200653076e-01 6.921109557151794434e-02 6.972149014472961426e-02 1.570526510477066040e-01 9.465868771076202393e-02 -1.730597764253616333e-01 -2.922963723540306091e-02 1.285638809204101562e-01 7.367285341024398804e-02 -5.040753260254859924e-02 1.421269476413726807e-01 -2.727122977375984192e-02 2.800974547863006592e-01 4.723539575934410095e-02 3.402289748191833496e-01 -1.467346847057342529e-01 -7.340253889560699463e-02 7.232736796140670776e-02 3.231200277805328369e-01 -1.967774033546447754e-01
-3.686671555042266846e-01 1.837346553802490234e-01 -1.119623258709907532e-01 4.648791626095771790e-02 7.434763014316558838e-02 4.876125976443290710e-02 6.137479096651077271e-03 -1.822065860033035278e-01 9.403054416179656982e-02 1.139453146606683731e-02 -3.309943377971649170e-01 -2.829872071743011475e-02 -4.104882478713989258e-02 6.148427724838256836e-02 -5.801738239824771881e-03 -1.472194343805313110e-01 1.503552347421646118e-01 9.255167841911315918e-02 4.061470180749893188e-02 3.341502547264099121e-01 -1.290417313575744629e-01 7.441511750221252441e-02 -8.153823018074035645e-02 -1.412359923124313354e-01 2.407412678003311157e-01 1.572067737579345703e-01 3.271505236625671387e-01 -1.609405279159545898e-01 3.583290278911590576e-01 -1.849031299352645874e-01 2.344721704721450806e-01 -3.944107145071029663e-02
-4.084899276494979858e-02 1.731762588024139404e-01 1.061925217509269714e-01 1.026356443762779236e-01 1.090250387787818909e-01 -1.562822908163070679e-01 2.466606944799423218e-01 -2.972009479999542236e-01 1.072162985801696777e-01 3.826061189174652100e-01 -3.039239048957824707e-01 -2.598607540130615234e-02 -6.964075565338134766e-02 2.127839326858520508e-01 -2.135482244193553925e-02 1.734116929583251476e-03 1.013498231768608093e-01 -3.016438148915767670e-02 3.208484351634979248e-01 -1.695925444364547729e-01 -1.606391072273254395e-01 7.438946515321731567e-02 1.766795516014099121e-01 -1.370207816362380981e-01 -7.259283214807510376e-02 3.908540308475494385e-01 5.044783651828765869e-02 -8.188248425722122192e-02 1.188122481107711792e-02 -2.551004886627197266e-01 2.959669753909111023e-02 -4.404915496706962585e-02
-1.493456810712814331e-01 2.954767830669879913e-02 1.264138817787170410e-01 -1.188379451632499695e-01 2.418445050716400146e-01 -3.388743475079536438e-02 2.988078296184539795e-01 -3.352970182895660400e-01 5.829659476876258850e-02 2.400811612606048584e-01 -4.611392915248870850e-01 1.525572985410690308e-01 -6.767594814300537109e-02 1.810298860073089600e-01 -5.286992341279983521e-02 -9.894462674856185913e-02 2.659462690353393555e-01 -9.739506989717483521e-02 3.068445920944213867e-01 -1.391203254461288452e-01 9.566356986761093140e-02 2.242252416908740997e-02 1.493010818958282471e-01 -1.793643683195114136e-01 -1.212747767567634583e-01 1.449818909168243408e-01 7.017865031957626343e-02 1.252394467592239380e-01 3.147149831056594849e-02 7.042068522423505783e-03 7.813107967376708984e-02 -1.309769153594970703e-01
-1.120580658316612244e-01 -1.858818978071212769e-01 3.679928779602050781e-01 -2.120297104120254517e-01 1.518817394971847534e-01 -9.693463891744613647e-02 1.330050826072692871e-01 -1.112366020679473877e-01 1.461106836795806885e-01 2.038983255624771118e-01 -1.905965209007263184e-01 -3.119086660444736481e-02 1.397418081760406494e-01 3.288543522357940674e-01 3.095257282257080078e-02 4.300694912672042847e-02 1.020930036902427673e-01 -8.115957677364349365e-02 4.066584706306457520e-01 -6.936442106962203979e-02 -8.531652390956878662e-02 -3.045580163598060608e-02 8.790556341409683228e-02 -1.549976766109466553e-01 -2.255690693855285645e-01 9.232696890830993652e-02 1.200717911124229431e-01 -2.339648753404617310e-01 1.593438386917114258e-01 8.138390630483627319e-02 2.961806058883666992e-01 -6.192054226994514465e-02
7.225675135850906372e-02 -6.426040828227996826e-02 3.313036561012268066e-01 -2.778320312500000000e-01 2.808339893817901611e-01 1.158066168427467346e-01 3.586202561855316162e-01 -1.197054013609886169e-01 1.045857816934585571e-01 3.088865801692008972e-02 -2.256661504507064819e-01 -1.439070552587509155e-01 -7.598055899143218994e-02 -9.179679304361343384e-02 8.973331004381179810e-02 -5.808082967996597290e-02 -2.437366098165512085e-01 -2.321918867528438568e-02 1.477461755275726318e-01 2.133480906486511230e-01 -8.817576617002487183e-02 3.282338082790374756e-01 1.386854099109768867e-03 -9.140969067811965942e-02 -6.159415934234857559e-03 -9.356076270341873169e-02 2.643772065639495850e-01 1.262345463037490845e-01 -4.177132621407508850e-02 -2.394136935472488403e-01 3.669842332601547241e-02 -2.305049747228622437e-01
-1.206954047083854675e-01 1.907575409859418869e-03 2.221708297729492188e-01 2.445468635414727032e-05 5.881683230400085449e-01 1.271349191665649414e-01 1.387566677294671535e-03 -2.028302699327468872e-01 -1.152105107903480530e-01 4.935639724135398865e-02 -1.789430975914001465e-01 -3.217179179191589355e-01 -2.296949625015258789e-01 1.675654053688049316e-01 -1.632294952869415283e-01 2.092177420854568481e-02 4.468689486384391785e-02 -2.350532859563827515e-01 1.534697562456130981e-01 1.480340063571929932e-01 -2.158656567335128784e-01 -9.396910667419433594e-02 -6.686446070671081543e-02 -4.766672849655151367e-02 -3.334802389144897461e-02 1.286188811063766479e-01 1.662127375602722168e-01 9.314069151878356934e-02 -3.103133663535118103e-02 2.114576399326324463e-01 -5.795944109559059143e-02 -7.609935849905014038e-02
-2.925629317760467529e-01 -9.670820087194442749e-02 1.854884326457977295e-01 -1.871579699218273163e-02 3.664344847202301025e-01 -1.366323530673980713e-01 2.776690721511840820e-01 -3.667296171188354492e-01 -2.685281261801719666e-02 1.288677603006362915e-01 -4.246339797973632812e-01 1.817290484905242920e-01 -2.171356976032257080e-01 2.390246838331222534e-01 -2.603750117123126984e-02 1.418525427579879761e-01 6.307312846183776855e-02 -5.166398361325263977e-02 -1.089410409331321716e-01 6.492446362972259521e-02 3.472726047039031982e-02 1.266871020197868347e-02 3.065156983211636543e-03 -1.017170101404190063e-01 -2.555229365825653076e-01 -1.431671679019927979e-01 1.905172690749168396e-02 7.209580391645431519e-02 5.468955636024475098e-02 -1.269086003303527832e-01 1.111550070345401764e-02 -7.066817581653594971e-02
3.177936747670173645e-02 -1.328148841857910156e-01 2.850829660892486572e-01 5.474789068102836609e-03 2.186183631420135498e-01 -3.843251764774322510e-01 3.225646913051605225e-01 -2.211536765098571777e-01 -9.862130507826805115e-03 2.749943360686302185e-02 -1.831490546464920044e-01 2.198364026844501495e-02 -1.103159487247467041e-01 -9.231151640415191650e-02 -1.976467669010162354e-02 1.270873248577117920e-01 1.467966735363006592e-01 -1.926132887601852417e-01 1.173722669482231140e-01 3.316043019294738770e-01 -6.421696394681930542e-02 -5.183054879307746887e-02 -1.717149764299392700e-01 -3.872880339622497559e-02 -5.793048441410064697e-02 2.306262999773025513e-01 1.529672294855117798e-01 -3.819980323314666748e-01 1.064541414380073547e-01 1.367052793502807617e-01 4.407414048910140991e-02 3.828527405858039856e-02
-4.819463938474655151e-02 2.610844671726226807e-01 -1.172919347882270813e-01 1.806071400642395020e-01 2.584238052368164062e-01 -5.248779058456420898e-02 4.929149523377418518e-03 -7.325706630945205688e-02 1.797668635845184326e-01 8.878202736377716064e-02 -2.832779586315155029e-01 3.410652652382850647e-02 7.755400985479354858e-02 -2.504392862319946289e-01 -1.288976669311523438e-01 -1.385925523936748505e-02 6.830886751413345337e-02 8.429863303899765015e-02 3.264186531305313110e-02 -1.536145508289337158e-01 -2.006990015506744385e-01 -1.022598147392272949e-01 -1.681934297084808350e-01 -3.610078692436218262e-01 8.965332992374897003e-03 7.415562123060226440e-02 2.590038180351257324e-01 -6.958004087209701538e-02 3.368487060070037842e-01 1.656884849071502686e-01 2.110468745231628418e-01 -3.038180768489837646e-01
-3.231474664062261581e-03 1.194168347865343094e-03 1.940438002347946167e-01 -1.830092072486877441e-01 1.812523603439331055e-01 1.182232797145843506e-01 3.254210948944091797e-01 -2.886538207530975342e-01 6.997315585613250732e-02 7.687213271856307983e-02 -1.528257429599761963e-01 -1.123050376772880554e-01 2.580631971359252930e-01 -8.710420131683349609e-02 1.012547016143798828e-01 -3.385934978723526001e-02 1.190165430307388306e-01 -2.733280323445796967e-02 5.342034101486206055e-01 1.834081560373306274e-01 8.742652088403701782e-02 6.382805854082107544e-02 9.192364662885665894e-02 -1.807482391595840454e-01 1.483684033155441284e-01 1.116194799542427063e-01 2.389308363199234009e-01 -1.903313398361206055e-01 4.302620142698287964e-02 1.176552921533584595e-01 -1.100935414433479309e-01 -1.344453245401382446e-01
-1.384756416082382202e-01 1.074053049087524414e-01 1.663245260715484619e-01 6.432756036520004272e-02 9.057288616895675659e-02 1.668004840612411499e-01 1.312933564186096191e-01 -2.783614397048950195e-01 6.537071615457534790e-02 -3.446133434772491455e-02 -3.630525469779968262e-01 -6.519003212451934814e-02 9.178385138511657715e-02 -3.158461302518844604e-02 3.649446070194244385e-01 -5.907776951789855957e-02 2.296301573514938354e-01 3.873034939169883728e-02 4.860405325889587402e-01 -4.278593510389328003e-02 2.862951718270778656e-02 2.577216029167175293e-01 8.750090003013610840e-02 -1.786217987537384033e-01 9.552416391670703888e-03 1.188072562217712402e-01 2.518910765647888184e-01 5.599628388881683350e-02 -3.168465336784720421e-03 -1.814694143831729889e-02 1.569039672613143921e-01 -1.194809600710868835e-01
8.969988673925399780e-02 -5.831414833664894104e-02 -4.099241271615028381e-02 5.563294515013694763e-03 4.106313586235046387e-01 1.987594068050384521e-01 4.317002743482589722e-02 -1.361433714628219604e-01 1.028629764914512634e-01 -1.976532787084579468e-01 -2.137662023305892944e-01 -2.255997061729431152e-01 2.971753478050231934e-01 1.296461373567581177e-01 1.560141742229461670e-01 3.273147940635681152e-01 1.866751164197921753e-02 -8.480611443519592285e-02 -1.561463326215744019e-01 8.861491829156875610e-02 1.267059445381164551e-01 1.664289236068725586e-01 1.699989587068557739e-01 1.433555334806442261e-01 2.233592867851257324e-01 1.033104434609413147e-01 3.044195771217346191e-01 -1.714650839567184448e-01 9.325536340475082397e-02 -1.189667358994483948e-02 2.138025909662246704e-01 -7.295600324869155884e-02
1.434722542762756348e-01 1.500326097011566162e-01 4.170476496219635010e-01 1.552595943212509155e-01 4.703129827976226807e-01 1.656628586351871490e-02 6.454926729202270508e-02 -9.812451899051666260e-02 1.450754553079605103e-01 2.136282473802566528e-01 -9.968176484107971191e-02 2.316258549690246582e-01 -1.476776450872421265e-01 -7.155592739582061768e-02 -2.705254405736923218e-02 8.184189349412918091e-02 5.714591965079307556e-02 3.813131153583526611e-02 3.099642097949981689e-01 -1.015351563692092896e-01 -8.282198756933212280e-02 1.642778515815734863e-01 -3.902801498770713806e-02 8.080890774726867676e-02 -2.783462107181549072e-01 3.772195801138877869e-02 -2.963346242904663086e-02 -1.059795320034027100e-01 9.909531800076365471e-04 5.605443380773067474e-03 2.442323118448257446e-01 2.351170629262924194e-01
4.234126955270767212e-02 2.025734633207321167e-02 2.158280313014984131e-01 2.868696451187133789e-01 3.312159478664398193e-01 -9.544877707958221436e-02 4.188871383666992188e-02 -3.201121985912322998e-01 1.162388995289802551e-01 1.098883748054504395e-01 -3.270781040191650391e-02 -2.192424535751342773e-01 -7.868909835815429688e-02 -7.437039166688919067e-02 3.033933602273464203e-02 -9.489556401968002319e-02 1.195739023387432098e-03 2.153858989477157593e-01 -6.824001669883728027e-02 8.510125428438186646e-02 2.361346334218978882e-01 4.084071516990661621e-01 -4.717937111854553223e-02 5.973199754953384399e-02 -2.158666253089904785e-01 -1.313277333974838257e-01 5.493090674281120300e-02 -2.119429707527160645e-01 2.220143675804138184e-01 -5.581574514508247375e-02 3.034843206405639648e-01 -8.108770102262496948e-02
1.078064553439617157e-02 3.999628499150276184e-02 -3.560405969619750977e-02 2.128695249557495117e-01 2.289016097784042358e-01 9.102690219879150391e-02 5.822847038507461548e-02 1.167342159897089005e-02 -1.810660660266876221e-01 1.372886449098587036e-01 1.139268372207880020e-02 -1.507073789834976196e-01 -5.194576457142829895e-02 2.251350432634353638e-01 1.324432492256164551e-01 1.945704072713851929e-01 1.234231442213058472e-01 1.600507348775863647e-01 1.013006493449211121e-01 3.085808753967285156e-01 2.887884676456451416e-01 1.901365369558334351e-01 2.021810263395309448e-01 -1.325235366821289062e-01 9.463672339916229248e-02 3.853293955326080322e-01 2.253743819892406464e-02 -5.635492969304323196e-03 -6.489567458629608154e-02 7.971013337373733521e-02 3.954484164714813232e-01 -2.345055192708969116e-01
-2.048765569925308228e-01 -7.791938632726669312e-02 2.242440581321716309e-01 -3.805927634239196777e-01 3.850261569023132324e-01 1.958979107439517975e-02 2.167638204991817474e-02 -1.559540480375289917e-01 -9.239341318607330322e-02 1.374637987464666367e-02 -1.636400222778320312e-01 -1.072586551308631897e-01 1.859377920627593994e-01 -2.366363815963268280e-02 -8.881453424692153931e-02 -2.331137098371982574e-02 2.558839023113250732e-01 -2.185085415840148926e-02 3.253448605537414551e-01 -8.183668553829193115e-02 -6.627714727073907852e-03 2.340807020664215088e-02 4.165758937597274780e-02 -5.945236980915069580e-02 -2.189604341983795166e-01 -7.053800672292709351e-02 2.801727056503295898e-01 -1.059885695576667786e-01 -1.635889708995819092e-01 -2.509542107582092285e-01 2.694505453109741211e-01 -5.890950560569763184e-02
5.007824301719665527e-02 -1.039075776934623718e-01 3.883308544754981995e-02 2.468882128596305847e-02 3.006841540336608887e-01 -2.662833780050277710e-02 -1.938693672418594360e-01 -4.573874473571777344e-01 -7.441999856382608414e-03 -2.107503265142440796e-01 -1.898302435874938965e-01 -5.532645434141159058e-02 -2.474712580442428589e-01 -5.304679274559020996e-02 -1.651790440082550049e-01 5.453141778707504272e-02 1.291029453277587891e-01 1.476497650146484375e-01 1.126496195793151855e-01 2.549110352993011475e-01 1.153668910264968872e-01 2.794564068317413330e-01 -1.156989783048629761e-01 7.494113594293594360e-02 1.923757940530776978e-01 2.672963738441467285e-01 2.070653438568115234e-01 8.599174022674560547e-02 -1.019248068332672119e-01 -2.009967416524887085e-01 7.966601848602294922e-02 -1.624224185943603516e-01
-3.884813487529754639e-01 -6.173178553581237793e-02 2.090660929679870605e-01 -2.763859811238944530e-04 3.644248545169830322e-01 -9.307146817445755005e-02 2.578767836093902588e-01 -3.559910655021667480e-01 3.174687444698065519e-04 1.670429706573486328e-01 -9.011109918355941772e-02 6.081699952483177185e-02 7.339344173669815063e-02 -8.187501132488250732e-02 1.104451119899749756e-01 1.336285620927810669e-01 -5.800887569785118103e-02 -8.913487941026687622e-02 1.220170184969902039e-01 -1.791259795427322388e-01 -1.059902459383010864e-01 2.352095209062099457e-02 -1.975475996732711792e-01 4.327539727091789246e-02 -3.657891154289245605e-01 1.773293763399124146e-01 9.880936890840530396e-02 -1.133976429700851440e-01 -1.060892120003700256e-01 -4.171136394143104553e-02 1.177096366882324219e-01 -2.435336112976074219e-01
7.533416897058486938e-02 1.556935757398605347e-01 2.003371268510818481e-01 -6.232162192463874817e-02 3.097715973854064941e-01 3.552718088030815125e-02 7.536642253398895264e-02 -4.153873324394226074e-01 -1.281002312898635864e-01 2.309162616729736328e-01 -1.341564804315567017e-01 -1.046034470200538635e-01 -2.525237798690795898e-01 1.040561050176620483e-01 -1.262712925672531128e-01 -2.103894352912902832e-01 -1.109995879232883453e-02 -9.831156581640243530e-02 9.233340620994567871e-02 2.248381674289703369e-01 -2.286699973046779633e-02 -2.529656589031219482e-01 2.227792292833328247e-01 4.997384734451770782e-03 -1.172008737921714783e-01 -5.344681441783905029e-02 1.108833178877830505e-01 3.401724696159362793e-01 1.803103089332580566e-02 -1.082959473133087158e-01 2.537782490253448486e-01 -1.142110228538513184e-01
1.505199819803237915e-01 -1.489054262638092041e-01 4.925765693187713623e-01 2.574258744716644287e-01 2.834677398204803467e-01 -2.363138459622859955e-02 -1.301273405551910400e-01 -3.062392957508563995e-02 1.058393418788909912e-01 3.139491379261016846e-01 -3.008393645286560059e-01 6.664633005857467651e-02 1.131739839911460876e-01 1.811428815126419067e-01 -8.749712258577346802e-02 -5.850476026535034180e-02 1.667807698249816895e-01 -5.367469042539596558e-03 2.207871824502944946e-01 -5.617471039295196533e-02 -6.744091212749481201e-02 1.859047859907150269e-01 -7.418417185544967651e-02 6.924213469028472900e-02 2.515168488025665283e-01 2.261645346879959106e-02 8.952836692333221436e-02 -1.390347629785537720e-02 1.616011559963226318e-01 3.705767169594764709e-02 2.077018171548843384e-01 -1.196374222636222839e-01
1.215269938111305237e-01 3.167941793799400330e-02 3.942660093307495117e-01 -1.023871004581451416e-01 2.521763443946838379e-01 1.890140324831008911e-01 -9.668949991464614868e-02 -1.238354947417974472e-02 -1.101194620132446289e-01 2.412220239639282227e-01 -9.900906682014465332e-02 -8.576346933841705322e-02 -5.936382338404655457e-02 7.068993896245956421e-02 -1.845886409282684326e-01 1.209061890840530396e-01 7.253509014844894409e-02 1.129761189222335815e-01 -2.521750330924987793e-02 5.936768651008605957e-02 3.814543411135673523e-02 2.745003700256347656e-01 -9.335427731275558472e-02 8.097392320632934570e-02 2.063800841569900513e-01 1.059688851237297058e-01 1.712087355554103851e-02 8.915641158819198608e-02 5.182086229324340820e-01 4.055319353938102722e-02 2.109607607126235962e-01 -2.716182172298431396e-01
1.192454174160957336e-01 3.154716268181800842e-02 3.741171956062316895e-02 -2.357834577560424805e-02 1.315343230962753296e-01 -1.313892379403114319e-02 -3.427481651306152344e-02 -3.442421555519104004e-01 9.072858095169067383e-02 1.002127155661582947e-01 -3.060033321380615234e-01 4.372393339872360229e-02 -3.469053506851196289e-01 7.478742860257625580e-03 -1.665869206190109253e-01 2.051654905080795288e-01 -4.739516600966453552e-02 2.179567068815231323e-01 1.910706162452697754e-01 -1.114755943417549133e-01 1.019729524850845337e-01 3.280069231986999512e-01 -1.873636096715927124e-01 1.923528313636779785e-01 1.765277087688446045e-01 4.002027511596679688e-01 2.957709133625030518e-02 -1.010715439915657043e-01 9.817979484796524048e-02 2.555725537240505219e-02 1.988451033830642700e-01 -2.422379702329635620e-02
1.860443055629730225e-01 -1.817028969526290894e-01 2.716720998287200928e-01 4.950715601444244385e-02 1.230397596955299377e-01 1.547462791204452515e-01 4.793997853994369507e-02 -2.083669304847717285e-01 3.406938910484313965e-02 3.006517589092254639e-01 -2.397495359182357788e-01 1.498805265873670578e-02 -1.785334199666976929e-01 1.554531008005142212e-01 -1.624186933040618896e-01 1.964216232299804688e-01 1.055270433425903320e-01 2.442239075899124146e-01 3.177648410201072693e-02 1.009577233344316483e-02 8.512751013040542603e-02 3.943165838718414307e-01 -2.694287896156311035e-01 -9.650687128305435181e-02 1.618733108043670654e-01 8.951305598020553589e-02 -1.692153140902519226e-02 -7.948543131351470947e-02 2.087298035621643066e-01 -2.938044723123311996e-03 2.980074584484100342e-01 -1.064007580280303955e-01
1.712023168802261353e-01 -1.443194318562746048e-02 3.654517978429794312e-02 1.576463878154754639e-01 3.695488870143890381e-01 -2.570370137691497803e-01 2.539912462234497070e-01 -3.054368197917938232e-01 3.013426065444946289e-01 -5.958878993988037109e-02 1.359041221439838409e-02 1.689879596233367920e-01 -1.112666875123977661e-01 -4.291035607457160950e-02 -5.103832855820655823e-02 8.984395861625671387e-02 7.390102744102478027e-02 7.231903076171875000e-02 3.657702803611755371e-01 1.193718463182449341e-01 -1.602618247270584106e-01 2.575241029262542725e-01 -7.000956684350967407e-02 9.297908842563629150e-02 -1.675676852464675903e-01 5.579425022006034851e-02 4.335814714431762695e-02 -4.413038957864046097e-03 8.452630043029785156e-02 1.902423799037933350e-01 1.902228891849517822e-01 -2.428305745124816895e-01
9.443617612123489380e-02 -1.977463364601135254e-01 3.110604584217071533e-01 7.605666667222976685e-02 6.627020239830017090e-02 -1.484402865171432495e-01 -3.061313414946198463e-03 -2.798934280872344971e-01 8.225873112678527832e-02 1.647107452154159546e-01 -4.206942766904830933e-02 -3.762756939977407455e-03 -8.973159641027450562e-02 -1.801869571208953857e-01 2.233519405126571655e-02 2.604981958866119385e-01 2.828850448131561279e-01 1.896104663610458374e-01 8.985853940248489380e-02 2.546841502189636230e-01 -2.090053409337997437e-01 6.846874207258224487e-02 7.715989649295806885e-02 -2.769093215465545654e-02 1.025341078639030457e-01 2.161977887153625488e-01 4.083503782749176025e-01 -2.858583331108093262e-01 2.058843225240707397e-01 -5.702258646488189697e-02 6.846924871206283569e-02 -6.905226036906242371e-03
-6.427749991416931152e-02 -1.740902960300445557e-01 1.563297361135482788e-01 -1.299052983522415161e-01 2.743311524391174316e-01 1.976291537284851074e-01 1.726473122835159302e-01 -2.944262325763702393e-01 3.213436901569366455e-01 9.515581279993057251e-02 -1.669280529022216797e-01 -6.063036248087882996e-02 2.043229900300502777e-02 2.633835971355438232e-01 -1.004878357052803040e-01 -1.751588424667716026e-03 2.108616679906845093e-01 1.089761853218078613e-01 5.413081124424934387e-02 -4.635983332991600037e-02 -2.319892942905426025e-01 2.261566668748855591e-01 -2.571312710642814636e-02 4.002725332975387573e-02 -4.846974834799766541e-02 2.868172824382781982e-01 2.042544260621070862e-02 -1.082210317254066467e-01 1.348625272512435913e-01 -2.623232603073120117e-01 3.129791319370269775e-01 -1.390844434499740601e-01
-8.017170242965221405e-03 1.120592430233955383e-01 1.072849482297897339e-01 1.566624641418457031e-01 4.216545224189758301e-01 -6.160010583698749542e-03 -1.507525891065597534e-01 -4.141087457537651062e-02 2.657108567655086517e-02 2.034175544977188110e-01 2.742477878928184509e-02 -2.285000681877136230e-02 1.841682568192481995e-02 -2.569871246814727783e-01 -4.921036213636398315e-02 4.782414808869361877e-02 -3.999567031860351562e-02 1.431805044412612915e-01 1.077732145786285400e-01 -1.369350552558898926e-01 -1.257437169551849365e-01 -2.213360369205474854e-01 1.380075216293334961e-01 -2.905493378639221191e-01 -7.070814818143844604e-02 2.049407511949539185e-01 3.460770547389984131e-01 -1.040216311812400818e-01 3.035673499107360840e-01 -2.303508818149566650e-01 2.968418598175048828e-01 5.432739853858947754e-02
5.447790771722793579e-02 -2.011989504098892212e-01 2.806851826608181000e-02 -1.455496549606323242e-01 4.628272056579589844e-01 -7.318178564310073853e-02 -9.433607757091522217e-02 2.187847942113876343e-01 5.629028193652629852e-03 -1.631409116089344025e-02 1.883794320747256279e-04 -1.274203658103942871e-01 6.322218477725982666e-02 -8.398401737213134766e-02 1.253380719572305679e-02 3.240071833133697510e-01 -1.425032410770654678e-02 -1.271324306726455688e-01 -2.650640346109867096e-02 2.879239916801452637e-01 -4.182216525077819824e-02 -1.023940667510032654e-01 -1.610767841339111328e-01 -1.395557522773742676e-01 3.151345551013946533e-01 1.747086942195892334e-01 2.096648961305618286e-01 1.030923426151275635e-01 2.909616827964782715e-01 -1.544688362628221512e-02 3.071714937686920166e-01 -6.504229456186294556e-02
-1.193268746137619019e-01 1.731556057929992676e-01 1.214095130562782288e-01 1.302976161241531372e-01 4.123589098453521729e-01 1.735851168632507324e-01 -1.674174666404724121e-01 -1.645015031099319458e-01 3.889513760805130005e-02 -1.027815490961074829e-01 -3.283450603485107422e-01 -3.587661087512969971e-01 -1.034489497542381287e-01 7.519914209842681885e-02 -1.098616868257522583e-01 -3.392976149916648865e-02 1.576124876737594604e-01 -1.074124202132225037e-01 1.752851158380508423e-01 2.042533606290817261e-01 -1.658299714326858521e-01 -4.898367822170257568e-02 -4.404423013329505920e-02 -1.057648509740829468e-01 1.296387016773223877e-01 1.732591688632965088e-01 3.247204124927520752e-01 2.044233232736587524e-01 7.945191860198974609e-02 1.880233138799667358e-01 -2.957449853420257568e-02 -4.664579778909683228e-02
-5.635195598006248474e-02 2.582007320597767830e-03 2.016208767890930176e-01 4.649421572685241699e-02 2.399923801422119141e-01 -3.428393602371215820e-02 -1.101143956184387207e-01 -2.884936146438121796e-02 -1.663774624466896057e-02 1.014880165457725525e-01 -9.437622129917144775e-02 -1.512980461120605469e-01 -1.431133318692445755e-02 5.135973542928695679e-02 -1.563346385955810547e-01 2.346688061952590942e-01 1.382032036781311035e-01 4.992799088358879089e-02 -1.181111857295036316e-01 -8.677792549133300781e-02 -2.351823635399341583e-02 5.103316903114318848e-01 -4.444500803947448730e-02 -4.777479544281959534e-02 1.502720862627029419e-01 2.137578725814819336e-01 -1.153381541371345520e-01 -1.114492416381835938e-01 4.609591960906982422e-01 3.857134282588958740e-02 3.566119074821472168e-01 1.186783760786056519e-01
1.009761821478605270e-02 -2.307495102286338806e-02 3.993981182575225830e-01 3.815489122644066811e-03 5.284785628318786621e-01 -9.174133092164993286e-02 -1.696488410234451294e-01 -3.148204088211059570e-01 1.828193068504333496e-01 1.103955879807472229e-01 -1.825357377529144287e-01 2.149296738207340240e-02 2.138375639915466309e-01 1.208717674016952515e-01 1.204548478126525879e-01 5.497231334447860718e-02 2.729470729827880859e-01 -1.658518910408020020e-01 -2.386042661964893341e-02 2.809392660856246948e-02 1.910544186830520630e-01 -1.122846007347106934e-01 1.383878439664840698e-01 1.854397542774677277e-02 -4.223009198904037476e-02 1.131346542388200760e-02 2.711071968078613281e-01 -3.980650380253791809e-02 2.857832424342632294e-02 -6.266688555479049683e-02 -1.135878339409828186e-01 1.905287615954875946e-02
3.523796796798706055e-02 -2.505838312208652496e-02 4.338318109512329102e-01 -3.777438029646873474e-02 3.821876645088195801e-01 -1.105009987950325012e-01 -9.218289703130722046e-02 -1.655207276344299316e-01 -1.092421859502792358e-01 2.558807730674743652e-01 -1.876322478055953979e-01 -1.543943732976913452e-01 -1.030664816498756409e-01 1.416596025228500366e-01 -9.319359064102172852e-02 6.322167813777923584e-03 2.279645055532455444e-01 8.389839529991149902e-02 -8.499285578727722168e-02 -1.671791076660156250e-01 -2.031943053007125854e-01 3.888183534145355225e-01 -1.237266957759857178e-01 2.950653433799743652e-02 2.382799237966537476e-01 9.882606565952301025e-02 9.190500527620315552e-02 -2.465367689728736877e-02 1.136089935898780823e-01 6.982096284627914429e-02 1.804191619157791138e-01 -9.846892207860946655e-02
-1.701626032590866089e-01 7.213726639747619629e-02 1.531367301940917969e-01 -1.225198432803153992e-01 1.531219482421875000e-01 -3.326658532023429871e-02 2.386153638362884521e-01 -9.419360756874084473e-02 -3.323130309581756592e-02 2.218299955129623413e-01 -1.220660805702209473e-01 -1.486134715378284454e-02 9.118252247571945190e-02 -2.215279340744018555e-01 3.508155941963195801e-01 9.292434900999069214e-02 6.975279748439788818e-02 -1.425280719995498657e-01 3.615033626556396484e-01 3.659117966890335083e-02 1.078603230416774750e-02 1.554941385984420776e-01 2.398447245359420776e-01 -1.301008164882659912e-01 -1.960011012852191925e-02 6.945306062698364258e-02 3.736338317394256592e-01 5.056605860590934753e-02 2.551755905151367188e-01 1.006882265210151672e-01 2.179029583930969238e-01 -2.375625222921371460e-01
3.322609513998031616e-02 1.798416860401630402e-02 2.182722389698028564e-01 -1.190438307821750641e-02 1.611036062240600586e-01 -4.420298337936401367e-02 1.184540539979934692e-01 -2.473895549774169922e-01 2.280371338129043579e-01 3.686193525791168213e-01 -7.089670002460479736e-02 -3.389032483100891113e-01 -2.376178652048110962e-02 4.666647687554359436e-02 1.802743598818778992e-02 -2.169321924448013306e-01 7.424151897430419922e-02 -5.402688682079315186e-02 5.998025834560394287e-02 2.844810187816619873e-01 1.027241423726081848e-01 -2.242066711187362671e-01 8.781377226114273071e-02 -9.575066715478897095e-02 7.915407419204711914e-02 1.648393124341964722e-01 -1.867398172616958618e-01 8.327572792768478394e-02 2.390036433935165405e-01 7.033094018697738647e-02 3.209930062294006348e-01 -2.806226909160614014e-01
3.323018318042159081e-03 2.312283813953399658e-01 -7.904591411352157593e-02 7.822878658771514893e-02 3.285719156265258789e-01 -1.583501547574996948e-01 1.096642166376113892e-01 -1.538170278072357178e-01 -5.778042599558830261e-02 1.174197494983673096e-01 -3.214921355247497559e-01 -2.553223669528961182e-01 -1.403093617409467697e-02 -6.751696020364761353e-02 7.103164494037628174e-02 1.366393715143203735e-01 -3.011197149753570557e-01 -2.300445549190044403e-02 2.133856564760208130e-01 -3.546379273757338524e-03 -9.891609102487564087e-02 -3.844543546438217163e-02 1.492299954406917095e-03 -1.736603826284408569e-01 -1.602305173873901367e-01 2.906978130340576172e-01 1.241542771458625793e-01 2.621892094612121582e-01 3.226121962070465088e-01 2.019898444414138794e-01 1.835068017244338989e-01 -1.515236683189868927e-02
-5.589304119348526001e-02 -1.412784755229949951e-01 2.818839251995086670e-01 -6.491693854331970215e-02 2.762832939624786377e-01 1.443682014942169189e-01 -1.381088397465646267e-03 -1.769986450672149658e-01 2.322315573692321777e-01 2.544496059417724609e-01 -9.668275713920593262e-02 5.231166258454322815e-02 5.946881696581840515e-02 1.132607236504554749e-01 -6.514096260070800781e-02 -1.220431104302406311e-01 2.843784689903259277e-01 2.189514487981796265e-01 1.857665479183197021e-01 2.596843242645263672e-01 -2.430710196495056152e-01 1.717476993799209595e-01 -5.525133013725280762e-02 9.448230266571044922e-02 2.042709141969680786e-01 1.965608298778533936e-01 1.955281943082809448e-01 -1.069355607032775879e-01 1.284393109381198883e-02 2.542385458946228027e-01 2.681436240673065186e-01 2.066443301737308502e-02
6.234533619135618210e-03 -1.377625614404678345e-01 5.416522547602653503e-02 1.641223728656768799e-01 2.488957792520523071e-01 2.179008536040782928e-02 1.653732806444168091e-01 -3.819719851016998291e-01 -2.484921365976333618e-02 1.923549771308898926e-01 -1.485122554004192352e-02 -2.353787124156951904e-01 -3.645155578851699829e-02 8.402219414710998535e-02 -6.167887151241302490e-02 -1.579566001892089844e-01 5.510293319821357727e-02 -1.996797323226928711e-01 2.262632250785827637e-01 2.021344751119613647e-01 -1.259881258010864258e-01 -3.316347599029541016e-01 1.066650003194808960e-01 -2.721107602119445801e-01 1.617492288351058960e-01 1.620790511369705200e-01 -3.844360634684562683e-02 -4.696176573634147644e-02 5.998520925641059875e-02 -5.179401487112045288e-02 3.634822368621826172e-01 -2.104735374450683594e-01
3.122347593307495117e-01 -3.243089467287063599e-02 2.138237208127975464e-01 -1.312445253133773804e-01 1.759506613016128540e-01 1.716428548097610474e-01 1.603290289640426636e-01 -1.777582317590713501e-01 2.316553294658660889e-01 -1.138018891215324402e-01 -2.333216071128845215e-01 -2.371641993522644043e-01 -2.522416114807128906e-01 -9.768459200859069824e-02 2.673088014125823975e-02 -4.027904570102691650e-02 9.803813695907592773e-02 1.054214686155319214e-01 5.573417618870735168e-02 1.085005998611450195e-01 -1.543100178241729736e-01 1.184981390833854675e-01 -1.550190746784210205e-01 5.828098207712173462e-02 -2.203391343355178833e-01 5.013901367783546448e-02 4.640778303146362305e-01 -1.744080632925033569e-01 2.184867560863494873e-01 -1.434381753206253052e-01 -4.398428648710250854e-02 1.691690064035356045e-03
-1.332579851150512695e-01 -1.180430948734283447e-01 1.459485143423080444e-01 1.387956291437149048e-01 1.409081816673278809e-01 -2.492900639772415161e-01 2.066355943679809570e-02 -1.066974177956581116e-01 3.754233568906784058e-02 9.744125604629516602e-02 -2.251617461442947388e-01 -1.024757400155067444e-01 -2.679956145584583282e-02 -5.066967383027076721e-02 -2.834934592247009277e-01 3.512285649776458740e-01 1.913060992956161499e-01 2.438657684251666069e-03 2.697222232818603516e-01 1.677415072917938232e-01 1.215020269155502319e-01 -1.947621628642082214e-02 1.054932251572608948e-01 2.715746164321899414e-01 8.387312293052673340e-02 4.940033331513404846e-02 4.156933128833770752e-01 -2.934524714946746826e-01 1.675009727478027344e-02 7.393031567335128784e-02 2.074922323226928711e-01 -1.035173796117305756e-02
1.228609159588813782e-01 -1.277265995740890503e-01 1.176816150546073914e-01 1.990963220596313477e-01 4.825866818428039551e-01 6.509193032979965210e-02 8.374453336000442505e-02 -2.091090381145477295e-01 2.611821889877319336e-02 1.234009563922882080e-01 -1.132410317659378052e-01 -1.488421857357025146e-01 1.975731849670410156e-01 -2.029481977224349976e-01 1.441305428743362427e-01 1.312379837036132812e-01 -6.724686920642852783e-02 -8.786746859550476074e-02 8.259423077106475830e-03 2.636473774909973145e-01 -8.825156837701797485e-02 2.735467255115509033e-01 -1.608713865280151367e-01 -1.166650559753179550e-02 2.388912588357925415e-01 -2.214092165231704712e-01 6.425433605909347534e-02 1.000797599554061890e-01 1.696668714284896851e-01 -2.716316878795623779e-01 2.048062682151794434e-01 5.407262593507766724e-02
1.953850686550140381e-01 -9.362163394689559937e-02 7.876009494066238403e-02 1.702116876840591431e-01 8.566319197416305542e-02 -2.673783302307128906e-01 8.952077478170394897e-02 -2.870242297649383545e-01 6.704399734735488892e-02 1.501418054103851318e-01 -2.631082572042942047e-02 1.280532032251358032e-01 9.907302260398864746e-02 5.381401628255844116e-02 -1.466343700885772705e-01 8.243807405233383179e-02 4.070928096771240234e-01 -1.327898800373077393e-01 1.732665747404098511e-01 3.319663107395172119e-01 -5.046338774263858795e-04 1.039322689175605774e-01 -1.261972486972808838e-01 -6.191170960664749146e-02 -6.315827369689941406e-02 8.811746537685394287e-02 3.131880164146423340e-01 -1.820485591888427734e-01 3.222784399986267090e-02 -2.655871771275997162e-02 4.056949317455291748e-01 -8.105446584522724152e-03
-3.019000776112079620e-02 7.665828615427017212e-02 2.881796658039093018e-01 5.620673298835754395e-02 2.608128786087036133e-01 -1.070042327046394348e-02 9.165784716606140137e-02 -1.474010795354843140e-01 -3.291942179203033447e-01 -1.608205884695053101e-01 -4.480567872524261475e-01 -2.050937563180923462e-01 -1.285549253225326538e-01 -9.075544029474258423e-02 -1.608733385801315308e-01 -9.423829615116119385e-03 -1.538444906473159790e-01 -8.699196577072143555e-02 2.782486081123352051e-01 4.907061532139778137e-02 -2.238972038030624390e-01 1.626370102167129517e-01 -4.403842240571975708e-02 -5.427877977490425110e-02 -1.042261496186256409e-01 1.864509135484695435e-01 1.342862378805875778e-02 1.635245531797409058e-01 2.769221365451812744e-01 5.097413063049316406e-02 2.698270231485366821e-02 -1.893799751996994019e-01
-3.200329542160034180e-01 9.084410220384597778e-02 2.988114953041076660e-01 -1.628634631633758545e-01 3.216227889060974121e-01 -2.178698964416980743e-02 3.504907339811325073e-02 -2.894566357135772705e-01 1.453557312488555908e-01 1.832226812839508057e-01 -1.218670755624771118e-01 -1.178066283464431763e-01 1.159898936748504639e-01 2.902154624462127686e-01 -2.284344881772994995e-01 -2.824169769883155823e-02 2.501416802406311035e-01 3.464420558884739876e-03 1.163650229573249817e-01 9.639394283294677734e-02 -5.491916090250015259e-02 -1.117611676454544067e-02 3.422775864601135254e-01 -5.616427585482597351e-02 -1.370308101177215576e-01 1.757297664880752563e-01 1.670693047344684601e-02 1.295650154352188110e-01 4.028692841529846191e-02 -4.427764192223548889e-02 4.436561837792396545e-02 -2.633537054061889648e-01
-1.103028878569602966e-01 -8.784327656030654907e-02 2.296714186668395996e-01 -1.538547873497009277e-01 4.950160980224609375e-01 -3.081293031573295593e-02 -6.157144904136657715e-02 -4.002095162868499756e-01 -6.781111657619476318e-02 2.809063494205474854e-01 -1.405044645071029663e-01 4.581063985824584961e-03 1.506207734346389771e-01 -6.894185394048690796e-02 8.482871949672698975e-02 -8.161560632288455963e-03 2.863727509975433350e-01 7.672915607690811157e-02 1.387890875339508057e-01 1.193930730223655701e-01 1.026955842971801758e-01 2.141575813293457031e-01 -8.494590967893600464e-02 5.293872579932212830e-02 4.463706165552139282e-02 2.114709466695785522e-01 -3.453265503048896790e-02 1.947018355131149292e-01 -2.405130863189697266e-02 -1.038014441728591919e-01 -1.865576803684234619e-01 1.896405369043350220e-01
-5.325055215507745743e-03 3.795480728149414062e-02 1.047973185777664185e-01 2.089052647352218628e-01 1.047071889042854309e-01 -2.117216587066650391e-01 -5.573112051934003830e-03 -4.760111123323440552e-02 1.277759224176406860e-01 1.333313584327697754e-01 -1.182780265808105469e-01 -1.071963757276535034e-01 -5.295514315366744995e-02 -4.977517202496528625e-02 -2.402881830930709839e-01 1.926160603761672974e-01 7.444351911544799805e-02 -4.709350317716598511e-02 3.652664124965667725e-01 3.786735832691192627e-01 1.093010231852531433e-01 -7.697711139917373657e-02 -7.312934100627899170e-02 1.637380719184875488e-01 9.094814211130142212e-02 2.170243263244628906e-01 4.771392643451690674e-01 -1.337979137897491455e-01 2.431105077266693115e-01 -1.222696006298065186e-01 1.190623044967651367e-01 4.845954105257987976e-02
-3.711545169353485107e-01 1.950517296791076660e-01 9.207493811845779419e-02 6.313228514045476913e-03 4.467184543609619141e-01 -1.259232461452484131e-01 -2.026706375181674957e-02 -2.887959778308868408e-01 -5.311885848641395569e-02 1.125129163265228271e-01 -5.930540338158607483e-02 -9.059903770685195923e-02 1.804552525281906128e-01 4.042495787143707275e-02 9.085925668478012085e-02 -1.021510660648345947e-01 2.828961610794067383e-01 -1.387748308479785919e-02 2.493906468152999878e-01 1.903681457042694092e-01 1.221763789653778076e-01 6.519794464111328125e-02 2.153809964656829834e-01 -1.694435179233551025e-01 -2.152678817510604858e-01 1.210069879889488220e-01 2.051492780447006226e-01 -6.254286319017410278e-02 -5.525394529104232788e-02 1.373943984508514404e-01 1.847856789827346802e-01 1.912421733140945435e-02
-6.422916054725646973e-02 1.913530379533767700e-01 2.258888781070709229e-01 1.976093649864196777e-01 1.925681829452514648e-01 9.342031180858612061e-02 1.166101396083831787e-01 -3.717741966247558594e-01 2.112757563591003418e-01 4.284754395484924316e-02 -1.956429779529571533e-01 -1.283311694860458374e-01 1.079232245683670044e-02 -1.112879812717437744e-01 -2.246710509061813354e-01 2.716493308544158936e-01 -1.000032201409339905e-01 -9.275055676698684692e-02 4.106441140174865723e-02 3.619376942515373230e-02 -1.450439393520355225e-01 -1.282093673944473267e-01 1.339241266250610352e-01 -4.622180014848709106e-02 4.437537118792533875e-02 -3.028905391693115234e-01 3.813525140285491943e-01 -1.849920749664306641e-01 -1.592086553573608398e-01 -1.839761734008789062e-01 1.177369952201843262e-01 -8.945269137620925903e-02
2.965429425239562988e-01 5.773300305008888245e-02 -4.106233641505241394e-02 8.148665726184844971e-02 2.560720145702362061e-01 2.546746432781219482e-01 2.366980910301208496e-01 -7.163739949464797974e-02 8.362773805856704712e-03 9.507962316274642944e-02 -2.258460521697998047e-01 7.913367450237274170e-02 -7.562822848558425903e-02 2.838781177997589111e-01 3.224638998508453369e-01 1.740683317184448242e-01 9.875370562076568604e-02 -6.367842108011245728e-02 2.881674766540527344e-01 1.931258141994476318e-01 -1.180948242545127869e-01 2.809401154518127441e-01 -6.932418048381805420e-02 9.220253676176071167e-02 -3.554417937994003296e-02 2.132354527711868286e-01 1.437754631042480469e-01 1.109650358557701111e-01 2.053375244140625000e-01 3.226809576153755188e-02 2.281733453273773193e-01 -8.083275705575942993e-02
3.360739676281809807e-03 1.435394138097763062e-01 5.406873673200607300e-02 -1.387056708335876465e-01 2.820619344711303711e-01 -3.352594375610351562e-01 -2.664476446807384491e-02 -2.057124972343444824e-01 3.506582975387573242e-01 3.575645387172698975e-01 -1.949406266212463379e-01 -1.834306567907333374e-01 3.801967576146125793e-02 1.554504930973052979e-01 1.503625065088272095e-01 1.094443276524543762e-01 7.569607347249984741e-03 4.746001586318016052e-02 1.903697550296783447e-01 3.057427108287811279e-01 1.721192151308059692e-01 -4.574240744113922119e-02 -9.947609156370162964e-02 -1.388641744852066040e-01 -8.063294738531112671e-02 9.164434671401977539e-02 4.854139685630798340e-02 -1.337647587060928345e-01 -2.098668552935123444e-02 -1.733283847570419312e-01 6.987230479717254639e-02 -2.759298086166381836e-01
1.636339426040649414e-01 -6.508146971464157104e-02 5.175308585166931152e-01 5.815326049923896790e-02 4.696880877017974854e-01 -7.472509145736694336e-02 -1.496588438749313354e-01 -2.052912861108779907e-01 2.496113255620002747e-02 2.793169617652893066e-01 -1.019290983676910400e-01 1.121514886617660522e-01 3.648243099451065063e-02 5.253908783197402954e-02 1.651971042156219482e-01 1.485941708087921143e-01 7.333216816186904907e-02 3.064506500959396362e-02 3.730337321758270264e-01 -6.826046109199523926e-02 -2.940022759139537811e-02 -5.503522232174873352e-03 -1.417559087276458740e-01 1.212686374783515930e-01 -8.161683380603790283e-02 1.196760088205337524e-01 -6.079386919736862183e-02 6.498130410909652710e-02 1.642033308744430542e-01 -2.781888470053672791e-02 5.436607450246810913e-02 8.090087771415710449e-02
4.379033148288726807e-01 -8.665081858634948730e-02 2.347320504486560822e-02 -1.663662791252136230e-01 2.964776754379272461e-01 5.827406421303749084e-02 1.761631518602371216e-01 -3.181528449058532715e-01 2.828974425792694092e-01 2.750012874603271484e-01 -1.080986037850379944e-01 1.362587232142686844e-02 3.265211582183837891e-01 6.742864102125167847e-02 -2.178882807493209839e-01 1.020522192120552063e-01 1.534955054521560669e-01 -1.071173176169395447e-01 5.848635360598564148e-02 8.818376064300537109e-02 1.127721741795539856e-01 -8.025316894054412842e-02 3.842638805508613586e-02 -1.319403499364852905e-01 1.275463029742240906e-03 7.340055704116821289e-02 1.760152429342269897e-01 -1.445553153753280640e-01 1.138206571340560913e-01 -1.216829288750886917e-02 1.741440147161483765e-01 1.655374318361282349e-01
-2.088632136583328247e-01 6.951598823070526123e-02 2.664051949977874756e-01 6.707183271646499634e-02 7.256542891263961792e-02 1.934675686061382294e-02 3.365775942802429199e-01 -3.336423337459564209e-01 -4.926744475960731506e-02 1.831478923559188843e-01 -9.960293024778366089e-02 -2.337387353181838989e-01 1.418925076723098755e-01 -6.419251114130020142e-02 2.270157039165496826e-01 1.058140918612480164e-01 1.765366047620773315e-01 9.755091369152069092e-02 4.272776246070861816e-01 4.000678658485412598e-02 1.140229986049234867e-03 1.353280097246170044e-01 9.965807199478149414e-02 -6.892142444849014282e-02 -1.149296090006828308e-01 1.857600659132003784e-01 3.797224462032318115e-01 3.175277635455131531e-02 -2.485492639243602753e-02 3.629416599869728088e-02 -5.935330875217914581e-03 -7.477742433547973633e-02
8.580204844474792480e-02 1.286243945360183716e-01 -1.020008325576782227e-02 1.469797939062118530e-01 4.735347628593444824e-01 3.487721383571624756e-01 7.156129926443099976e-02 -8.123236149549484253e-02 -8.043162524700164795e-03 2.533536255359649658e-01 -7.617026567459106445e-02 2.116347551345825195e-01 -6.115673482418060303e-02 5.241655185818672180e-02 9.267666935920715332e-02 8.738026767969131470e-02 2.924055792391300201e-02 1.501423269510269165e-01 2.625222504138946533e-01 2.562177777290344238e-01 -8.162789046764373779e-02 1.868252456188201904e-01 1.844790279865264893e-01 1.723396778106689453e-01 1.016251444816589355e-01 1.092931404709815979e-01 -2.463350631296634674e-02 -3.605776233598589897e-03 -5.737013742327690125e-02 5.411187186837196350e-02 3.294947743415832520e-01 -2.414369136095046997e-01
1.571492105722427368e-01 1.200652867555618286e-01 9.139347076416015625e-02 -3.264679014682769775e-02 1.569235920906066895e-01 -9.490142017602920532e-02 -1.642209142446517944e-01 -4.059397280216217041e-01 2.967033386230468750e-01 3.611404001712799072e-01 -2.728109359741210938e-01 -1.036146655678749084e-01 5.900615081191062927e-02 1.098884269595146179e-03 -1.541219353675842285e-01 5.776534229516983032e-02 3.603560850024223328e-02 -2.195188999176025391e-01 2.038769796490669250e-02 -6.834883242845535278e-02 -4.549224860966205597e-03 1.409770846366882324e-01 -2.111777663230895996e-01 -1.031242236495018005e-01 -2.595649473369121552e-02 2.616809308528900146e-01 5.300246924161911011e-02 -1.995457708835601807e-01 3.524879813194274902e-01 -1.129547804594039917e-01 -2.144015626981854439e-03 1.157710999250411987e-01
2.089593410491943359e-01 -1.165690794587135315e-01 2.101066708564758301e-01 3.311859071254730225e-02 4.942963719367980957e-01 -3.574587032198905945e-02 1.036398485302925110e-01 -2.226950675249099731e-01 2.438582181930541992e-01 1.360379606485366821e-01 -7.216955721378326416e-02 -6.161737442016601562e-02 -2.641488313674926758e-01 7.360770553350448608e-02 1.203682497143745422e-01 8.777733892202377319e-03 1.140082553029060364e-01 4.648989737033843994e-01 7.876181602478027344e-02 -1.123219579458236694e-01 2.004558034241199493e-02 -1.696760021150112152e-02 -1.112527325749397278e-01 1.988966716453433037e-03 -6.706049293279647827e-02 -1.236056536436080933e-01 1.091963201761245728e-01 -2.977998554706573486e-01 1.318502575159072876e-01 -2.945636957883834839e-02 9.584788233041763306e-02 7.736897468566894531e-02
-1.308725923299789429e-01 2.336177676916122437e-01 2.528643310070037842e-01 1.316341906785964966e-01 2.843634188175201416e-01 -2.356950789690017700e-01 7.944494485855102539e-02 -6.005725264549255371e-02 -1.414375472813844681e-02 6.197720393538475037e-02 1.602965593338012695e-02 1.310926079750061035e-01 1.925635635852813721e-01 -3.470423221588134766e-01 -1.552760750055313110e-01 1.768922060728073120e-01 -2.179580740630626678e-02 2.961733341217041016e-01 1.568558812141418457e-01 -8.736129105091094971e-02 -1.239977627992630005e-01 -1.009794976562261581e-02 -8.770131971687078476e-04 -1.399296671152114868e-01 -1.771935145370662212e-03 2.996600568294525146e-01 2.770453095436096191e-01 4.121743142604827881e-02 2.205198258161544800e-01 -2.506756410002708435e-02 3.048819899559020996e-01 1.842493750154972076e-02
2.018709629774093628e-01 -5.536714196205139160e-02 2.423306405544281006e-01 -2.321367561817169189e-01 2.308650910854339600e-01 -2.730520665645599365e-01 1.188484057784080505e-01 -3.133944571018218994e-01 7.189625501632690430e-02 1.957039386034011841e-01 -2.441051006317138672e-01 2.614337392151355743e-02 2.485914342105388641e-02 1.060728635638952255e-02 -1.208823993802070618e-01 7.779817283153533936e-02 -5.275207385420799255e-02 6.096273288130760193e-02 1.046346575021743774e-01 2.062596082687377930e-01 1.084184423089027405e-01 3.128411173820495605e-01 -3.984158486127853394e-02 1.116650551557540894e-01 -1.408935338258743286e-01 1.618603467941284180e-01 3.687914907932281494e-01 3.206636607646942139e-01 -7.760185981169342995e-04 8.251097053289413452e-02 -5.027838796377182007e-02 1.867707446217536926e-02
3.289425671100616455e-01 2.098273672163486481e-02 3.128429874777793884e-02 4.177359864115715027e-02 3.706533014774322510e-01 3.094025254249572754e-01 4.043024033308029175e-02 -1.543711125850677490e-01 1.974551528692245483e-01 1.917555183172225952e-02 1.281695347279310226e-02 -3.265939056873321533e-01 -7.749756332486867905e-03 -1.154343876987695694e-02 1.767314523458480835e-01 3.103850781917572021e-01 3.727927058935165405e-02 2.562414109706878662e-01 1.085887253284454346e-01 -8.348415791988372803e-02 1.176072284579277039e-01 1.371136307716369629e-01 6.664577871561050415e-02 -1.047639995813369751e-01 1.018216237425804138e-01 -7.619602233171463013e-02 -7.154589146375656128e-02 1.139857992529869080e-01 3.392713516950607300e-02 -2.840737067162990570e-02 4.189084470272064209e-01 -1.025525033473968506e-01
9.572612121701240540e-03 -4.085974767804145813e-02 4.956091940402984619e-01 9.416224807500839233e-02 2.002942562103271484e-01 3.931393474340438843e-02 2.143552061170339584e-03 -1.669759005308151245e-01 -6.089178845286369324e-03 4.039578437805175781e-01 -1.198657676577568054e-01 -1.706940978765487671e-01 -8.150239288806915283e-02 2.633605003356933594e-01 -2.159212380647659302e-01 1.481450051069259644e-01 1.430125534534454346e-02 4.293500632047653198e-02 -8.065970614552497864e-03 -1.624614447355270386e-01 -4.645723849534988403e-02 2.538951635360717773e-01 -1.024816883727908134e-04 9.630122222006320953e-03 1.585476547479629517e-01 2.875769138336181641e-01 -2.262075059115886688e-02 -5.367145687341690063e-02 1.804601997137069702e-01 3.377909585833549500e-02 2.333639562129974365e-01 -1.681818515062332153e-01
1.850684285163879395e-01 6.674547493457794189e-02 -1.059464663267135620e-01 -8.821608871221542358e-02 3.675556480884552002e-01 -2.254984825849533081e-01 2.335469983518123627e-02 3.736063139513134956e-03 2.434704452753067017e-01 6.056701764464378357e-02 -5.721269547939300537e-02 -1.537709534168243408e-01 -2.877045869827270508e-01 -1.789390444755554199e-01 -9.855473786592483521e-02 7.723280787467956543e-02 1.013123467564582825e-01 -1.007049605250358582e-01 -8.319775573909282684e-03 5.023902654647827148e-01 -8.383851498365402222e-02 1.059931367635726929e-01 -1.439343243837356567e-01 -6.578733026981353760e-02 -1.621728837490081787e-01 -1.056125666946172714e-02 1.660171002149581909e-01 -4.777252301573753357e-02 2.411158233880996704e-01 8.036174625158309937e-02 2.832595407962799072e-01 -1.348337829113006592e-01
2.169999182224273682e-01 1.111322343349456787e-01 1.302026659250259399e-01 1.188262924551963806e-01 2.835614085197448730e-01 -2.391511201858520508e-02 2.770239412784576416e-01 -7.087425887584686279e-02 2.139626592397689819e-01 3.223426342010498047e-01 -9.899607300758361816e-02 -2.667837142944335938e-01 -3.045951947569847107e-02 1.011642739176750183e-01 -8.421194553375244141e-02 2.010036110877990723e-01 1.190752089023590088e-01 5.141923669725656509e-03 -5.543590709567070007e-02 -7.443443685770034790e-02 -1.778236962854862213e-02 -1.404651813209056854e-02 -7.614533603191375732e-02 -1.751275546848773956e-02 -2.685172855854034424e-01 -1.889002174139022827e-01 2.973718643188476562e-01 -3.935337066650390625e-01 3.334102407097816467e-02 -1.844313956098631024e-04 2.726940810680389404e-01 3.787308186292648315e-02
1.526343375444412231e-01 9.180551022291183472e-02 1.022506356239318848e-01 1.730013638734817505e-01 2.322819679975509644e-01 -9.634906053543090820e-02 8.570449054241180420e-02 -3.367301523685455322e-01 -1.783975511789321899e-01 1.973679512739181519e-01 -1.060620844364166260e-01 -2.062104344367980957e-01 -3.588044643402099609e-02 1.306861266493797302e-02 -1.336815953254699707e-01 -2.581975236535072327e-02 -4.369397833943367004e-02 2.331469506025314331e-01 1.859966479241847992e-02 7.511488348245620728e-02 -1.869677305221557617e-01 2.189300060272216797e-01 -1.562575101852416992e-01 4.200432449579238892e-03 -4.439609125256538391e-02 3.523333743214607239e-02 1.299986615777015686e-03 -1.731652393937110901e-02 5.703553557395935059e-01 -2.022904008626937866e-01 2.438780963420867920e-01 2.405500225722789764e-02
2.756237685680389404e-01 1.337045729160308838e-01 -2.279781401157379150e-01 -5.184264108538627625e-02 3.762568235397338867e-01 3.474572300910949707e-02 -5.093869194388389587e-02 -2.206290513277053833e-01 1.561709344387054443e-01 -1.321215778589248657e-01 -9.506916999816894531e-02 6.804614514112472534e-02 -4.562777280807495117e-02 -2.896983176469802856e-02 -8.593445271253585815e-02 5.749497935175895691e-02 6.551332026720046997e-02 -1.730089932680130005e-01 2.544289529323577881e-01 3.086152374744415283e-01 2.107273042201995850e-01 1.908775418996810913e-02 9.346854686737060547e-02 -3.754535019397735596e-01 5.724983289837837219e-02 -7.489993236958980560e-03 3.430781066417694092e-01 -1.932543814182281494e-01 1.686090677976608276e-01 4.931642860174179077e-02 4.202476143836975098e-02 9.292481839656829834e-02
4.850592836737632751e-02 -2.598282136023044586e-02 2.970812916755676270e-01 -2.534984238445758820e-02 2.054875642061233521e-01 -1.753557324409484863e-01 1.355854701250791550e-02 -7.668028771877288818e-02 -1.710723340511322021e-01 2.936130166053771973e-01 -1.201553046703338623e-01 3.731759265065193176e-02 -1.233891174197196960e-01 1.481040120124816895e-01 6.695143133401870728e-02 3.367972075939178467e-01 2.427080422639846802e-01 -1.022189557552337646e-01 5.095102638006210327e-02 -7.329309731721878052e-02 -2.379320375621318817e-02 1.938789039850234985e-01 -5.344444140791893005e-02 -1.473739445209503174e-01 1.849433183670043945e-01 2.111118137836456299e-01 -1.169705614447593689e-01 -1.645635515451431274e-01 4.440723657608032227e-01 -1.133259311318397522e-01 2.637190818786621094e-01 -5.894296616315841675e-02
-1.995725184679031372e-02 1.131935268640518188e-01 4.691755771636962891e-01 -8.124438673257827759e-02 1.626699715852737427e-01 -7.328670471906661987e-03 -1.133863851428031921e-01 -5.176758170127868652e-01 9.997079521417617798e-02 1.842959076166152954e-01 -5.244700983166694641e-02 -7.481948286294937134e-02 -1.751638352870941162e-01 -6.179452687501907349e-02 -6.904253736138343811e-03 8.817287534475326538e-02 4.060389474034309387e-02 4.020570591092109680e-02 1.113707497715950012e-01 -2.635171413421630859e-01 -1.507913321256637573e-01 7.182600349187850952e-02 -6.411254405975341797e-02 -3.698587790131568909e-02 1.206469014286994934e-01 7.230630517005920410e-02 6.166973337531089783e-02 2.809745026752352715e-03 3.556061089038848877e-01 1.545970290899276733e-01 1.568992584943771362e-01 -2.025300860404968262e-01
-1.416773945093154907e-01 -1.375005394220352173e-01 2.861720025539398193e-01 1.606209874153137207e-01 8.249644190073013306e-02 -2.520209848880767822e-01 9.277218580245971680e-02 -2.993283867835998535e-01 4.261092469096183777e-02 1.316805183887481689e-01 -1.823640614748001099e-01 3.959830105304718018e-02 -3.191452473402023315e-02 -6.172596663236618042e-02 -8.602742105722427368e-02 3.176773786544799805e-01 1.538831293582916260e-01 -1.974073797464370728e-01 -1.020819414407014847e-02 3.676843643188476562e-01 1.888836361467838287e-02 4.662711545825004578e-02 3.272422403097152710e-02 -2.164481207728385925e-02 -1.027933508157730103e-02 -1.649324446916580200e-01 4.050241112709045410e-01 -1.355126351118087769e-01 3.154722452163696289e-01 -3.282213583588600159e-02 6.868217885494232178e-02 2.499849349260330200e-02
-9.485365450382232666e-02 1.447003185749053955e-01 5.991411954164505005e-02 9.883975982666015625e-02 6.403575539588928223e-01 6.845149397850036621e-02 -1.946409046649932861e-01 -7.921710610389709473e-02 -2.227689698338508606e-02 -7.280772924423217773e-02 -1.064264178276062012e-01 -3.643383383750915527e-01 2.230265550315380096e-02 6.312339752912521362e-02 -1.592255234718322754e-01 2.697238698601722717e-02 4.362607002258300781e-02 4.351278766989707947e-02 2.050453424453735352e-01 2.802028357982635498e-01 -2.117885351181030273e-01 -9.531185775995254517e-02 1.649829745292663574e-01 3.169908747076988220e-02 -2.899785339832305908e-02 7.299434393644332886e-02 1.907163262367248535e-01 1.491259932518005371e-01 3.597229346632957458e-02 1.699710488319396973e-01 5.048678070306777954e-02 -1.155120655894279480e-01
-1.061746254563331604e-01 5.789490789175033569e-02 1.279958188533782959e-01 7.479391992092132568e-02 5.259928107261657715e-01 -9.807945787906646729e-02 -1.438501030206680298e-01 -2.926984429359436035e-01 3.970873728394508362e-02 1.196762695908546448e-01 -2.344201356172561646e-01 -1.264813542366027832e-01 1.866853684186935425e-01 4.127199575304985046e-02 1.288597751408815384e-02 1.385202724486589432e-02 2.789815515279769897e-02 -7.830832153558731079e-02 2.462874799966812134e-01 6.139739975333213806e-02 5.487303808331489563e-02 -1.561397612094879150e-01 1.608466804027557373e-01 -2.098232060670852661e-01 1.735044717788696289e-01 3.706319630146026611e-01 2.313928157091140747e-01 -5.567211285233497620e-02 -1.829068362712860107e-01 2.020522393286228180e-02 -3.721528872847557068e-02 1.378214061260223389e-01
-2.727552056312561035e-01 -4.892257042229175568e-03 3.627940118312835693e-01 1.843053996562957764e-01 2.902568280696868896e-01 9.379535168409347534e-02 -2.334256172180175781e-01 -7.631690055131912231e-02 -5.371184647083282471e-02 -8.476015925407409668e-02 -1.072255373001098633e-01 6.036413833498954773e-02 -2.181811444461345673e-02 8.222486823797225952e-02 1.555276289582252502e-02 3.073033988475799561e-01 7.712815701961517334e-02 1.172708068042993546e-02 5.637152493000030518e-02 -4.240821674466133118e-02 5.809368938207626343e-02 4.051215946674346924e-02 -2.098966240882873535e-01 -2.902861237525939941e-01 -9.892577677965164185e-02 2.050361037254333496e-01 2.837695181369781494e-01 2.021007612347602844e-02 -2.240116745233535767e-01 -2.815350592136383057e-01 2.581303119659423828e-01 -7.921059429645538330e-02
-1.155940666794776917e-01 8.861783891916275024e-02 6.100170686841011047e-02 1.082487404346466064e-01 3.906684815883636475e-01 -8.689413964748382568e-02 5.332322791218757629e-02 -2.305560708045959473e-01 -1.140823215246200562e-01 7.729393243789672852e-02 -3.240044414997100830e-01 -1.623127311468124390e-01 -2.556530991569161415e-03 -7.373318821191787720e-02 -1.821906715631484985e-01 2.315422743558883667e-01 1.712430827319622040e-02 -2.143750712275505066e-02 8.908463269472122192e-02 1.944668591022491455e-01 -3.104647099971771240e-01 2.356910407543182373e-01 -7.177318632602691650e-02 7.655697315931320190e-02 -8.856399357318878174e-02 1.714706122875213623e-01 7.005771994590759277e-02 3.550576865673065186e-01 3.243468999862670898e-01 1.433131545782089233e-01 2.610196359455585480e-03 -3.447618335485458374e-02
-3.542731404304504395e-01 1.361543033272027969e-02 2.149954885244369507e-01 -5.902828997932374477e-04 1.697954237461090088e-01 1.253869086503982544e-01 6.406898051500320435e-02 -3.571007251739501953e-01 1.220294758677482605e-01 2.005936950445175171e-01 -4.497260600328445435e-02 6.642707437276840210e-02 7.918819785118103027e-02 2.771371901035308838e-01 1.202777996659278870e-01 1.115865558385848999e-01 4.604275152087211609e-02 4.097020719200372696e-03 1.862122118473052979e-01 -4.837124794721603394e-02 3.953326120972633362e-02 -4.398932680487632751e-02 5.564576387405395508e-02 -8.887091279029846191e-02 -2.239700108766555786e-01 1.628883183002471924e-01 1.605565287172794342e-02 1.790835335850715637e-02 3.343684971332550049e-01 -1.083665415644645691e-01 3.836728036403656006e-01 -2.804951965808868408e-01
-5.964227486401796341e-03 9.718231111764907837e-02 1.895866394042968750e-01 6.799275428056716919e-02 2.943097651004791260e-01 2.802692949771881104e-01 3.612342476844787598e-02 -1.775404661893844604e-01 1.869422197341918945e-01 -5.146047100424766541e-02 -1.932734847068786621e-01 1.290132254362106323e-01 -2.202716767787933350e-01 -1.523259282112121582e-01 -1.407540962100028992e-02 -2.850748598575592041e-01 3.801425918936729431e-02 -2.397570386528968811e-02 3.070612847805023193e-01 1.130347847938537598e-01 -1.424701958894729614e-01 1.072765812277793884e-01 -1.319995820522308350e-01 1.229437366127967834e-01 -1.315702646970748901e-01 5.168200656771659851e-02 1.370277404785156250e-01 -3.327112197875976562e-01 1.305071711540222168e-01 7.461071014404296875e-02 3.620367348194122314e-01 1.749943941831588745e-01
1.053797602653503418e-01 -1.251927763223648071e-02 1.224853172898292542e-01 -7.661899179220199585e-02 2.530471682548522949e-01 1.776451990008354187e-02 9.529703110456466675e-02 -2.289368361234664917e-01 2.724358141422271729e-01 -1.010920926928520203e-01 1.397726032882928848e-02 -5.823586136102676392e-02 -1.035068109631538391e-01 -3.430430591106414795e-02 -2.678319811820983887e-01 2.388620227575302124e-01 2.383923381567001343e-01 1.860965490341186523e-01 4.181396588683128357e-02 2.893887460231781006e-01 -4.472841322422027588e-01 -1.642741821706295013e-02 -6.060900632292032242e-03 2.663263119757175446e-02 2.945460844784975052e-03 -7.257966697216033936e-02 2.450293898582458496e-01 -4.882133379578590393e-02 2.263128161430358887e-01 4.150494560599327087e-02 3.093979954719543457e-01 1.375256180763244629e-01
-1.105165630578994751e-01 1.594532132148742676e-01 1.547904759645462036e-01 3.221070766448974609e-02 4.259318113327026367e-01 1.815019734203815460e-02 -2.619445556774735451e-03 -1.928273439407348633e-01 6.972061097621917725e-02 1.580716222524642944e-01 -1.057572513818740845e-01 -1.302076131105422974e-01 9.780692309141159058e-02 9.648703970015048981e-03 2.786997556686401367e-01 6.815201044082641602e-02 3.932692110538482666e-01 8.208674192428588867e-02 2.845588885247707367e-02 4.683578759431838989e-02 -1.024094671010971069e-01 2.089808434247970581e-01 3.420713841915130615e-01 -1.531337946653366089e-01 -5.917783081531524658e-02 7.909778505563735962e-02 2.108099758625030518e-01 -3.341846764087677002e-01 -1.690405309200286865e-01 9.014624357223510742e-02 -3.672589361667633057e-02 -7.421886175870895386e-02
2.724897265434265137e-01 -1.577779464423656464e-02 1.211679950356483459e-01 -2.244495600461959839e-01 4.326150417327880859e-01 6.681896746158599854e-02 1.942512989044189453e-01 -1.353390235453844070e-02 1.203700527548789978e-01 -3.510975092649459839e-02 -2.057973444461822510e-01 -2.860409021377563477e-01 5.117042362689971924e-02 -1.639922857284545898e-01 2.992607355117797852e-01 1.378024816513061523e-01 -6.712978333234786987e-02 -1.110463291406631470e-01 -5.060373991727828979e-02 3.706942545250058174e-03 8.627141267061233521e-02 -8.035255596041679382e-03 5.138270184397697449e-02 -7.408166676759719849e-02 2.982138395309448242e-01 3.043971359729766846e-01 3.141725361347198486e-01 -1.314126849174499512e-01 8.556398563086986542e-03 -1.032687071710824966e-02 1.404304653406143188e-01 2.099733054637908936e-02
1.532697677612304688e-01 1.981225758790969849e-01 -7.083997875452041626e-02 -2.852221205830574036e-02 2.959899008274078369e-01 6.504961848258972168e-02 -7.687730342149734497e-02 -1.111526787281036377e-01 1.325149983167648315e-01 2.122834920883178711e-01 -2.869012057781219482e-01 9.574761241674423218e-02 -3.100844919681549072e-01 -2.400881946086883545e-01 -5.428952723741531372e-02 3.144398033618927002e-01 1.807946711778640747e-01 3.787736594676971436e-02 9.895125031471252441e-02 2.605290710926055908e-01 1.951265931129455566e-01 -2.158451080322265625e-01 4.410592466592788696e-02 -1.349414885044097900e-01 5.641835182905197144e-02 2.628011703491210938e-01 2.662626504898071289e-01 -1.622796207666397095e-01 -2.104834653437137604e-02 1.438973098993301392e-01 6.496022641658782959e-02 1.204711012542247772e-02
7.150647789239883423e-02 1.139760538935661316e-01 2.584220096468925476e-02 6.401280313730239868e-02 4.268960952758789062e-01 -3.563325107097625732e-02 1.340676099061965942e-01 -8.143291622400283813e-02 2.576784491539001465e-01 1.837500631809234619e-01 -1.043440476059913635e-01 -1.395428627729415894e-01 -7.754290848970413208e-02 -3.974608145654201508e-03 1.596798747777938843e-01 1.491420567035675049e-01 -3.359767198562622070e-01 3.262669593095779419e-02 1.925657838582992554e-01 -8.160162717103958130e-02 1.451640427112579346e-01 8.660140633583068848e-02 -2.795566320419311523e-01 3.022135607898235321e-02 -2.579788267612457275e-01 -1.092696040868759155e-01 3.365189135074615479e-01 -1.240734979510307312e-01 2.745262980461120605e-01 5.187350139021873474e-02 -1.283966843038797379e-02 -1.845217049121856689e-01
-4.226770997047424316e-02 3.159827366471290588e-02 -1.506496667861938477e-01 6.519611179828643799e-02 3.301522731781005859e-01 1.135283634066581726e-01 -4.667497798800468445e-02 -2.452152967453002930e-02 1.296799182891845703e-01 6.041871756315231323e-02 -1.536398977041244507e-01 -1.669209916144609451e-03 -5.400675907731056213e-02 -3.214680030941963196e-02 9.051364660263061523e-02 1.819351315498352051e-01 4.611636325716972351e-02 -1.818921715021133423e-01 2.435456216335296631e-01 1.350435316562652588e-01 -2.284965366125106812e-01 4.579564630985260010e-01 -2.660591006278991699e-01 1.822315305471420288e-01 1.397286355495452881e-01 4.399937391281127930e-02 1.319563984870910645e-01 -5.780257284641265869e-02 2.447594404220581055e-01 -1.608523726463317871e-01 3.802732527256011963e-01 -7.061278074979782104e-02
-3.285302221775054932e-02 -4.644106142222881317e-03 2.157284691929817200e-02 -6.839048862457275391e-02 1.162011623382568359e-01 -3.891611695289611816e-01 -2.145157456398010254e-01 -3.014448285102844238e-01 -3.654639795422554016e-02 1.010997444391250610e-01 -3.447911143302917480e-01 -1.795806288719177246e-01 -3.154202178120613098e-02 4.978567734360694885e-02 -1.527973357588052750e-02 1.666366308927536011e-01 -3.533408045768737793e-02 2.157611213624477386e-02 -8.917951956391334534e-03 3.206857740879058838e-01 2.539775669574737549e-01 1.016036868095397949e-01 4.567598178982734680e-02 7.307174056768417358e-02 2.827371656894683838e-01 6.789174675941467285e-02 2.035524249076843262e-01 -1.928785443305969238e-01 8.274774253368377686e-02 -7.350084930658340454e-02 3.418556749820709229e-01 -1.362825036048889160e-01
-7.416033744812011719e-02 6.564249843358993530e-02 2.805682420730590820e-01 1.444263309240341187e-01 5.577481389045715332e-01 5.954131484031677246e-02 -8.287053788080811501e-04 -1.653503477573394775e-01 6.261168420314788818e-02 4.835581779479980469e-02 -1.315989941358566284e-01 -3.129738569259643555e-01 -1.790868639945983887e-01 7.033581286668777466e-02 -1.863812953233718872e-01 -5.620082840323448181e-02 -7.475332915782928467e-02 -1.865678727626800537e-01 1.371079087257385254e-01 2.652024030685424805e-01 -2.290760874748229980e-01 -1.011769548058509827e-01 2.727179415524005890e-02 -7.914058864116668701e-02 2.134256996214389801e-02 1.755626797676086426e-01 1.272242069244384766e-01 3.064402006566524506e-02 5.397315137088298798e-03 2.992864251136779785e-01 -1.124424412846565247e-01 -4.801210388541221619e-02
1.872164607048034668e-01 -1.407216936349868774e-01 2.423503547906875610e-01 -2.917620837688446045e-01 3.121628165245056152e-01 1.612944006919860840e-01 -2.206161431968212128e-02 -2.521293004974722862e-03 2.396679222583770752e-01 -5.197270214557647705e-02 2.609268529340624809e-03 -2.199254333972930908e-01 -1.255395412445068359e-01 5.755043774843215942e-02 9.824065864086151123e-02 -2.355596981942653656e-02 -3.559315111488103867e-03 2.282618135213851929e-01 8.501368761062622070e-02 2.068074196577072144e-01 7.207792252302169800e-02 1.504939943552017212e-01 -6.441997736692428589e-02 -7.730924338102340698e-02 8.985222876071929932e-02 4.368291422724723816e-02 4.533171653747558594e-01 -6.401661038398742676e-02 1.173701807856559753e-01 6.219943985342979431e-02 3.913382887840270996e-01 9.534297883510589600e-02
3.405290469527244568e-02 -9.115978330373764038e-02 4.469046592712402344e-01 -2.874195203185081482e-02 3.680296242237091064e-01 1.081987470388412476e-02 1.209816988557577133e-02 -3.010768294334411621e-01 1.033419892191886902e-01 4.651887714862823486e-02 -1.743205934762954712e-01 -3.044158965349197388e-02 1.394442319869995117e-01 -3.914725407958030701e-02 8.232514560222625732e-02 -1.281151175498962402e-02 9.535082429647445679e-02 2.121473476290702820e-02 3.643120452761650085e-02 -2.566174864768981934e-01 -3.120768666267395020e-01 1.644463241100311279e-01 -3.242516424506902695e-03 -2.876193225383758545e-01 2.609167993068695068e-01 1.555729359388351440e-01 1.933641433715820312e-01 -7.220606505870819092e-02 1.359110623598098755e-01 -2.593844383955001831e-02 1.901823841035366058e-02 -2.307933270931243896e-01
-1.022419258952140808e-01 -1.197386234998703003e-01 2.391444593667984009e-01 -8.642774820327758789e-02 2.555077373981475830e-01 6.270577665418386459e-03 2.562033534049987793e-01 -2.984671294689178467e-01 -5.092412978410720825e-02 -7.032379508018493652e-02 6.495542079210281372e-02 -6.569983065128326416e-02 1.175441667437553406e-01 -3.146138787269592285e-01 -1.244883239269256592e-02 3.210625648498535156e-01 -2.748585119843482971e-02 8.006700128316879272e-02 1.741951256990432739e-01 -9.262108244001865387e-03 3.574056178331375122e-02 3.254341781139373779e-01 1.653686910867691040e-02 -1.183287203311920166e-01 -1.252182573080062866e-01 -1.238918211311101913e-02 1.129666194319725037e-01 -1.117543950676918030e-01 -1.459421217441558838e-01 -2.247340418398380280e-02 4.327169060707092285e-01 2.218255698680877686e-01
2.711048908531665802e-02 2.496202141046524048e-01 2.462556213140487671e-01 1.996144354343414307e-01 3.521088659763336182e-01 3.706378489732742310e-02 -6.628547329455614090e-03 1.884701848030090332e-01 1.090767011046409607e-01 2.552509605884552002e-01 -2.460711449384689331e-01 1.015308573842048645e-01 8.859411627054214478e-02 -6.553623825311660767e-02 -1.257435381412506104e-01 9.923791140317916870e-02 5.942118354141712189e-03 1.452995687723159790e-01 2.987092733383178711e-01 -9.812758117914199829e-02 6.691852211952209473e-02 1.902965945191681385e-03 -2.265900373458862305e-01 -3.337954729795455933e-02 -2.312297729076817632e-04 1.562761068344116211e-01 6.404463946819305420e-02 -2.741757035255432129e-01 -3.816823707893490791e-03 1.940764039754867554e-01 3.700749874114990234e-01 -1.859010308980941772e-01
2.802920341491699219e-01 7.609532773494720459e-02 5.353436619043350220e-02 -2.108477056026458740e-01 2.617587149143218994e-01 -3.145077824592590332e-01 1.018159091472625732e-01 -3.574724793434143066e-01 3.413196653127670288e-02 -3.266088664531707764e-02 -2.300567179918289185e-01 -7.055215537548065186e-02 -1.229523643851280212e-01 -1.911579631268978119e-02 -1.320194453001022339e-01 -8.439957164227962494e-03 5.998389422893524170e-02 1.187963336706161499e-01 4.001717865467071533e-01 2.503397166728973389e-01 1.383849382400512695e-01 6.145793199539184570e-02 -8.326044678688049316e-02 6.565861403942108154e-02 -9.042348712682723999e-03 -3.230077680200338364e-03 3.880997896194458008e-01 1.531174778938293457e-01 -1.065277084708213806e-01 2.782981470227241516e-02 2.643979154527187347e-02 -8.915986865758895874e-02
-3.360814601182937622e-02 -5.472051911056041718e-03 -1.211884990334510803e-01 1.108314171433448792e-01 3.246815502643585205e-01 -5.431335046887397766e-02 1.846182197332382202e-01 -3.038198649883270264e-01 3.113012611865997314e-01 6.364882737398147583e-02 -1.754363179206848145e-01 6.914529204368591309e-02 -1.956456154584884644e-01 3.999263793230056763e-02 3.061423311010003090e-03 4.115103557705879211e-02 1.204713284969329834e-01 -1.093733869493007660e-02 2.703684270381927490e-01 1.257130783051252365e-02 -3.019887208938598633e-01 1.164824739098548889e-01 9.594646841287612915e-02 -2.134583592414855957e-01 -4.187186062335968018e-01 9.821999073028564453e-02 -9.234460443258285522e-02 -4.246240109205245972e-02 7.888367772102355957e-02 9.157904237508773804e-02 1.851764768362045288e-01 -2.595877051353454590e-01
3.104300424456596375e-02 -2.096622809767723083e-02 1.981170922517776489e-01 2.560273408889770508e-01 2.021586894989013672e-01 -1.597162038087844849e-01 -3.047749586403369904e-02 -3.057658076286315918e-01 -1.651420742273330688e-01 1.074217408895492554e-01 -4.901846125721931458e-02 -2.063580602407455444e-02 -2.364687919616699219e-01 -2.417888045310974121e-01 4.110637679696083069e-02 7.654313743114471436e-02 2.459754608571529388e-02 -5.037975683808326721e-02 1.359023004770278931e-01 4.863750636577606201e-01 -2.077752798795700073e-01 -5.611122120171785355e-03 -6.663225591182708740e-02 -4.208499193191528320e-02 -1.302448213100433350e-01 -1.091148331761360168e-01 4.058772921562194824e-01 -6.243151426315307617e-02 8.476105332374572754e-02 -9.455244243144989014e-02 1.385788023471832275e-01 -1.703254878520965576e-01
2.799555063247680664e-01 -1.223571300506591797e-01 6.600493937730789185e-02 1.219167113304138184e-01 2.959848046302795410e-01 -1.010448560118675232e-01 -6.733754277229309082e-02 -2.050255388021469116e-01 1.045378148555755615e-01 1.107290759682655334e-01 -6.079231575131416321e-02 8.319117873907089233e-02 2.320314645767211914e-01 1.466607451438903809e-01 -3.278578519821166992e-01 1.581250876188278198e-02 9.515696018934249878e-02 5.611874535679817200e-02 5.282127112150192261e-02 7.023286074399948120e-02 -5.012680590152740479e-02 9.239818155765533447e-02 -1.109112054109573364e-01 -2.665533423423767090e-01 -1.484601479023694992e-02 2.967109978199005127e-01 3.820572793483734131e-01 -2.784876823425292969e-01 2.878376543521881104e-01 8.441019058227539062e-02 1.617880910634994507e-02 -9.901818633079528809e-02
3.513990938663482666e-01 9.796753525733947754e-03 1.631077080965042114e-01 -2.191623747348785400e-01 4.319273531436920166e-01 9.825549274682998657e-02 1.934649944305419922e-01 -5.839406698942184448e-02 -4.292853176593780518e-02 1.616927087306976318e-01 9.982886724174022675e-03 -5.694902967661619186e-03 -3.605300486087799072e-01 1.654947996139526367e-01 2.308190800249576569e-03 -2.165539748966693878e-02 2.431653626263141632e-02 1.263220161199569702e-01 6.097809877246618271e-03 -8.095058053731918335e-02 -1.252289116382598877e-01 1.050730049610137939e-01 -6.025814265012741089e-02 -4.034240916371345520e-02 2.076397240161895752e-01 -3.994911164045333862e-02 1.514080017805099487e-01 -1.449168175458908081e-01 1.997174024581909180e-01 1.923077404499053955e-01 3.680318295955657959e-01 1.506520062685012817e-01
1.718371361494064331e-01 1.822971403598785400e-01 2.582957744598388672e-01 -2.028533490374684334e-03 3.143678903579711914e-01 1.383727341890335083e-01 1.607212871313095093e-01 -6.060259789228439331e-02 1.102038547396659851e-01 2.077739089727401733e-01 -1.030471473932266235e-01 -4.222637414932250977e-01 -1.111582517623901367e-01 -2.724640667438507080e-01 2.136668562889099121e-02 5.827509239315986633e-02 -1.542557477951049805e-01 5.738897621631622314e-02 3.848424553871154785e-02 -7.847722619771957397e-03 -2.054688334465026855e-02 3.064828217029571533e-01 -9.854529052972793579e-02 -7.498817890882492065e-02 -6.371299922466278076e-02 -1.257118731737136841e-01 2.235943973064422607e-01 7.943571358919143677e-02 -2.271055132150650024e-01 -6.616512686014175415e-02 2.303547263145446777e-01 -2.546577453613281250e-01
-1.163876578211784363e-01 1.623708158731460571e-01 2.885690927505493164e-01 2.219890058040618896e-01 7.234360277652740479e-02 2.190585061907768250e-02 1.283030211925506592e-01 -9.620849788188934326e-02 -4.917654022574424744e-02 8.894941769540309906e-03 -1.958908885717391968e-01 2.474780231714248657e-01 1.095391139388084412e-01 -2.111761868000030518e-01 -1.944363713264465332e-01 2.426989227533340454e-01 7.399470359086990356e-02 1.927058100700378418e-01 2.813903093338012695e-01 -7.042696326971054077e-02 4.136920720338821411e-02 -1.029183268547058105e-01 -1.570350825786590576e-01 -2.653420865535736084e-01 -3.065580129623413086e-02 1.124411448836326599e-01 2.183138877153396606e-01 -1.841391772031784058e-01 2.022929489612579346e-02 2.582624256610870361e-01 3.543224632740020752e-01 -1.369795948266983032e-01
-1.965167671442031860e-01 3.303988575935363770e-01 7.453727722167968750e-02 -9.614288061857223511e-02 3.088653683662414551e-01 2.652962803840637207e-01 1.975530013442039490e-02 -2.373405843973159790e-01 1.048987582325935364e-01 1.097186282277107239e-01 -2.287376970052719116e-01 4.131818935275077820e-02 9.899483621120452881e-02 1.204048004001379013e-02 2.077638208866119385e-01 5.719490721821784973e-02 8.627145737409591675e-02 -8.695106208324432373e-02 1.926822364330291748e-01 3.005962669849395752e-01 2.440525442361831665e-01 1.530581861734390259e-01 1.585869789123535156e-01 1.541019082069396973e-01 -6.458463519811630249e-02 -5.983644351363182068e-02 7.509983330965042114e-02 -2.740043997764587402e-01 1.594666242599487305e-01 -6.332283373922109604e-03 1.991750448942184448e-01 -2.312610000371932983e-01
5.702472478151321411e-02 1.588556021451950073e-01 -3.471039980649948120e-02 1.245025694370269775e-01 1.913052499294281006e-01 1.197393834590911865e-01 -1.404411345720291138e-01 -2.767394781112670898e-01 -3.653570711612701416e-01 1.698449552059173584e-01 -2.594702541828155518e-01 -3.431388139724731445e-01 6.429167091846466064e-02 -1.769242584705352783e-01 1.823776401579380035e-02 1.153191328048706055e-01 -2.878425419330596924e-01 -1.632254943251609802e-02 1.326382905244827271e-01 1.000758931040763855e-01 -1.184175014495849609e-01 3.171107172966003418e-02 -6.498543545603752136e-03 -8.306402713060379028e-02 4.923169035464525223e-03 2.361850887537002563e-01 1.572925299406051636e-01 6.852124352008104324e-03 3.270088434219360352e-01 1.690220236778259277e-01 2.360653430223464966e-01 8.106390386819839478e-02
2.147057354450225830e-01 7.537113875150680542e-02 1.608297079801559448e-01 -1.699466258287429810e-01 4.638973772525787354e-01 7.001147419214248657e-02 2.384898811578750610e-01 1.113237664103507996e-01 3.106910288333892822e-01 1.226733550429344177e-01 -6.373510509729385376e-02 -2.757508754730224609e-01 6.550317257642745972e-02 -1.356692798435688019e-02 3.357417881488800049e-02 4.264803975820541382e-02 -1.039091646671295166e-01 2.467959374189376831e-02 -1.455013547092676163e-02 -5.748330429196357727e-02 2.274664491415023804e-01 2.178272455930709839e-01 9.698697179555892944e-02 2.109324783086776733e-01 9.404317475855350494e-03 5.483466386795043945e-02 2.306780666112899780e-01 -2.528972625732421875e-01 -6.073520332574844360e-02 3.287290781736373901e-02 3.201729059219360352e-01 -9.718459844589233398e-02
3.972344994544982910e-01 -1.187160462141036987e-01 1.042015105485916138e-01 -1.729031950235366821e-01 1.256962865591049194e-01 -2.126425318419933319e-02 2.590553760528564453e-01 -3.718633055686950684e-01 2.458019852638244629e-01 -1.116277277469635010e-01 -3.419515192508697510e-01 -4.819178488105535507e-03 -1.265150010585784912e-01 -4.480307921767234802e-02 -1.967994868755340576e-01 -9.143776446580886841e-02 9.485058486461639404e-02 1.774996519088745117e-01 2.362332940101623535e-01 1.861651688814163208e-01 7.164900004863739014e-02 1.240714043378829956e-01 -1.023945808410644531e-01 -1.612944900989532471e-01 4.885639250278472900e-02 1.397229880094528198e-01 2.825488746166229248e-01 1.561275497078895569e-02 1.291148215532302856e-01 -1.653208583593368530e-02 -1.277834642678499222e-02 -6.072717159986495972e-02
9.947590529918670654e-02 -8.588004857301712036e-02 2.164660096168518066e-01 8.926863083615899086e-04 3.244955241680145264e-01 -6.372113525867462158e-02 7.004468888044357300e-02 -1.841464191675186157e-01 2.069358527660369873e-01 1.040266901254653931e-01 -2.663933336734771729e-01 -3.450714945793151855e-01 -2.097529172897338867e-01 1.926956884562969208e-02 -1.106613501906394958e-01 5.562672019004821777e-02 1.769990772008895874e-01 -1.450609415769577026e-02 -6.378013640642166138e-02 -1.398387700319290161e-01 -1.888142228126525879e-01 -4.979975149035453796e-02 -1.817926466464996338e-01 -1.137815192341804504e-01 5.069203302264213562e-02 2.898930907249450684e-01 -2.080479711294174194e-01 9.478265047073364258e-02 1.916735023260116577e-01 -2.407362461090087891e-01 2.923071980476379395e-01 -1.612647324800491333e-01
-1.980513185262680054e-01 1.106433123350143433e-01 1.628407835960388184e-02 -3.589306026697158813e-02 2.327487915754318237e-01 2.089965790510177612e-01 3.641879186034202576e-02 -1.375153064727783203e-01 1.077446937561035156e-01 1.404885500669479370e-01 -2.086086422204971313e-01 -2.596257925033569336e-01 5.268027633428573608e-02 -1.767809540033340454e-01 3.216108977794647217e-01 6.791297346353530884e-02 2.143772840499877930e-01 -9.949561953544616699e-02 2.660577893257141113e-01 1.633975058794021606e-01 1.060652211308479309e-01 7.590144872665405273e-02 2.332224398851394653e-01 -1.083733439445495605e-01 -2.047479897737503052e-01 -8.597146719694137573e-02 2.283398509025573730e-01 -1.795389354228973389e-01 1.236000433564186096e-01 -2.431419789791107178e-01 2.826997339725494385e-01 -1.416309773921966553e-01
-3.213664591312408447e-01 1.356660574674606323e-01 1.603734344244003296e-01 -1.070879399776458740e-01 2.359367609024047852e-01 1.805772259831428528e-02 3.474358022212982178e-01 -2.038786709308624268e-01 2.150704339146614075e-02 1.232143491506576538e-01 7.283934205770492554e-02 -1.766296476125717163e-01 1.196905151009559631e-01 -7.361857593059539795e-02 -4.440244287252426147e-02 -9.973006322979927063e-03 1.310248225927352905e-01 2.322615683078765869e-02 3.395467698574066162e-01 4.283016547560691833e-02 3.188376426696777344e-01 6.378311663866043091e-02 2.110332101583480835e-01 -1.140964776277542114e-01 -7.017252594232559204e-02 -6.751909852027893066e-02 2.762847840785980225e-01 -8.923254162073135376e-02 3.888315707445144653e-02 1.092557162046432495e-01 3.773566484451293945e-01 -3.403395414352416992e-02
2.542393840849399567e-02 6.714999675750732422e-02 1.930921226739883423e-01 7.307882606983184814e-02 3.716839849948883057e-01 1.232265494763851166e-02 4.099505543708801270e-01 -7.257840037345886230e-02 4.849163442850112915e-02 3.088242411613464355e-01 9.997039288282394409e-02 -7.671852409839630127e-02 -6.225042045116424561e-02 -1.409459114074707031e-01 -5.495165288448333740e-02 8.776797354221343994e-02 -3.698943927884101868e-02 -6.823572516441345215e-02 1.198367178440093994e-01 2.915119826793670654e-01 -2.120996862649917603e-01 2.304523736238479614e-01 6.026523932814598083e-02 -2.308963239192962646e-01 -8.320824056863784790e-02 -2.904635854065418243e-02 2.238408662378787994e-02 1.150297001004219055e-01 -1.850021257996559143e-02 -2.429230064153671265e-01 3.479561507701873779e-01 1.737601161003112793e-01
2.047291249036788940e-01 3.527742922306060791e-01 3.209615824744105339e-03 1.006433889269828796e-01 2.353025227785110474e-01 7.416992634534835815e-02 -6.087375804781913757e-02 -2.358391433954238892e-01 -3.269487619400024414e-01 2.882148511707782745e-02 -3.588175773620605469e-01 -4.199117422103881836e-01 1.825652085244655609e-02 -1.121170446276664734e-02 1.624944852665066719e-03 3.639973700046539307e-03 -9.075848013162612915e-02 -3.653380647301673889e-02 1.647180467844009399e-01 4.659588634967803955e-02 2.321187779307365417e-02 -6.066999956965446472e-02 1.034091264009475708e-01 -1.235104817897081375e-02 3.139750659465789795e-02 2.217813283205032349e-01 2.275860160589218140e-01 1.793138235807418823e-01 2.558660507202148438e-01 -8.721475303173065186e-02 1.497254073619842529e-01 -8.044856786727905273e-02
-2.339777201414108276e-01 1.585577279329299927e-01 2.657736241817474365e-01 -1.714674681425094604e-01 3.292378485202789307e-01 1.994962096214294434e-01 2.000603377819061279e-01 -1.680921465158462524e-01 1.716947406530380249e-01 9.682483226060867310e-02 -3.459284827113151550e-02 -9.384513646364212036e-02 -8.095505647361278534e-03 -5.413203686475753784e-02 3.572433888912200928e-01 -2.490505948662757874e-02 1.145503446459770203e-01 -2.593203485012054443e-01 1.640089303255081177e-01 2.337426245212554932e-01 2.015002816915512085e-01 1.780697256326675415e-01 1.354173272848129272e-01 -1.008486077189445496e-01 -8.719137310981750488e-02 -1.595659554004669189e-02 1.687695831060409546e-01 -1.627762317657470703e-01 1.354138553142547607e-01 -7.152708619832992554e-02 1.928153038024902344e-01 -1.931717395782470703e-01
2.972629480063915253e-02 2.419827319681644440e-02 -8.636038750410079956e-02 1.790875196456909180e-01 4.725337922573089600e-01 -1.642793715000152588e-01 1.652440428733825684e-01 -2.723339796066284180e-01 2.491496503353118896e-01 6.668474525213241577e-02 -1.124712154269218445e-01 -2.062153257429599762e-02 -1.276025772094726562e-01 -9.184017777442932129e-02 -1.118922606110572815e-01 5.421797931194305420e-02 1.408684998750686646e-01 1.070018559694290161e-01 2.661647796630859375e-01 -3.090235218405723572e-02 -2.266201525926589966e-01 2.120011001825332642e-01 2.662724815309047699e-02 9.060508012771606445e-02 -3.030781447887420654e-01 1.376103013753890991e-01 -5.132907256484031677e-02 -7.758156955242156982e-02 2.879825048148632050e-02 7.471899688243865967e-02 2.724305354058742523e-02 -3.905978798866271973e-01
1.857280135154724121e-01 -3.621618151664733887e-01 -3.406145796179771423e-02 -1.181430518627166748e-01 2.635670602321624756e-01 -1.908974908292293549e-02 -7.146051526069641113e-02 -2.788258790969848633e-01 1.853721588850021362e-01 6.920067220926284790e-02 -3.800447583198547363e-01 -9.900292009115219116e-02 -1.087268535047769547e-02 6.698445230722427368e-02 -9.569645859301090240e-03 7.597915083169937134e-02 -1.304175853729248047e-01 9.017488360404968262e-02 -3.307152166962623596e-02 2.891566157341003418e-01 7.664330769330263138e-03 4.799697548151016235e-02 -3.094713948667049408e-02 -1.316600944846868515e-02 -3.181059285998344421e-02 2.720314562320709229e-01 4.483816921710968018e-01 -1.723537147045135498e-01 1.799167245626449585e-01 -8.537774533033370972e-02 6.212946772575378418e-02 7.962324656546115875e-03
4.255499690771102905e-02 -4.316416755318641663e-02 1.728196293115615845e-01 -1.403598338365554810e-01 3.297458291053771973e-01 -5.768514797091484070e-02 1.946797221899032593e-02 -1.056898683309555054e-01 2.565561830997467041e-01 -5.512421950697898865e-02 6.269444525241851807e-02 7.745982706546783447e-02 -1.477713584899902344e-01 8.459054678678512573e-02 -2.977699972689151764e-03 1.756414175033569336e-01 1.974763125181198120e-01 9.471941739320755005e-02 -2.119672857224941254e-02 4.245457053184509277e-01 -3.209347724914550781e-01 1.053514033555984497e-01 -8.302868902683258057e-02 2.898020856082439423e-02 1.531806141138076782e-01 -4.031966999173164368e-02 3.747672736644744873e-01 -1.411313712596893311e-01 2.274454236030578613e-01 7.996474392712116241e-03 3.102478384971618652e-01 -2.262300997972488403e-02
-7.807725667953491211e-02 -1.335350424051284790e-01 3.813572227954864502e-01 -9.701874107122421265e-03 3.889347314834594727e-01 -1.376755386590957642e-01 1.519670635461807251e-01 -1.804140955209732056e-01 3.353722095489501953e-01 5.745524913072586060e-02 -1.267593801021575928e-01 1.695070713758468628e-01 -2.716022133827209473e-01 -5.167941749095916748e-02 2.088575391098856926e-03 8.779987692832946777e-02 -1.049661729484796524e-02 3.019966371357440948e-02 -8.377375453710556030e-02 -1.692971438169479370e-01 -1.526372432708740234e-01 -5.362017080187797546e-02 -5.635210312902927399e-03 -1.843443214893341064e-01 1.375598609447479248e-01 3.090799748897552490e-01 3.213575109839439392e-02 9.151557087898254395e-02 2.262435406446456909e-01 4.294053837656974792e-02 2.783831357955932617e-01 -9.311901777982711792e-02
4.173033311963081360e-02 -2.330333441495895386e-01 1.412477940320968628e-01 5.124441348016262054e-03 1.700086593627929688e-01 -1.158145517110824585e-01 6.694876402616500854e-02 -3.238490223884582520e-02 1.761187613010406494e-01 5.761764943599700928e-02 -1.889304965734481812e-01 -9.651117771863937378e-02 -1.133562400937080383e-01 2.419917583465576172e-01 9.769170731306076050e-02 -7.668295502662658691e-02 3.272463008761405945e-02 6.950719654560089111e-02 1.749536693096160889e-01 2.145218104124069214e-01 2.291227877140045166e-01 -1.042298972606658936e-01 9.179114550352096558e-02 5.526708066463470459e-02 6.538203358650207520e-02 2.979673743247985840e-01 2.687036991119384766e-01 -2.964226305484771729e-01 1.398136168718338013e-01 -4.861084744334220886e-02 4.993586242198944092e-01 -1.678706407546997070e-01
3.233522549271583557e-02 3.210599124431610107e-01 7.951919734477996826e-02 -4.630738869309425354e-02 5.111218094825744629e-01 6.791073083877563477e-02 -2.786501348018646240e-01 -1.701441854238510132e-01 8.342821896076202393e-02 3.277110755443572998e-01 4.904069937765598297e-03 -9.773427993059158325e-02 1.102116107940673828e-01 -1.311123967170715332e-01 6.073802337050437927e-02 1.850180178880691528e-01 2.340652644634246826e-01 1.824231147766113281e-01 1.732328683137893677e-01 -4.141269251704216003e-02 9.145039319992065430e-02 1.691101342439651489e-01 -5.899304151535034180e-02 -3.143462836742401123e-01 -4.408962279558181763e-02 -6.006396189332008362e-02 1.307388246059417725e-01 -1.073196381330490112e-01 9.831224381923675537e-02 -9.141208231449127197e-02 2.876982279121875763e-02 1.082169041037559509e-01
2.616975009441375732e-01 -5.934792757034301758e-02 3.407592475414276123e-01 -1.849554777145385742e-01 2.649870812892913818e-01 1.351212114095687866e-01 9.818729758262634277e-02 -3.205186501145362854e-02 2.505560219287872314e-01 -2.058200687170028687e-01 -3.880590200424194336e-02 -3.318713903427124023e-01 -1.262215822935104370e-01 1.269705891609191895e-01 -1.729003489017486572e-01 8.133383840322494507e-02 -6.669079512357711792e-02 6.780707091093063354e-02 1.457225233316421509e-01 2.606623433530330658e-02 1.200061440467834473e-01 2.345257401466369629e-01 -1.770604699850082397e-01 6.992131471633911133e-02 -1.904306374490261078e-02 2.688666991889476776e-02 2.632933259010314941e-01 -1.730536967515945435e-01 -7.329083513468503952e-03 -1.222569867968559265e-02 3.801723122596740723e-01 1.071509718894958496e-01
-2.749487012624740601e-02 4.982291907072067261e-02 -7.630997151136398315e-02 -9.973385185003280640e-02 2.524794936180114746e-01 2.988177239894866943e-01 -1.607292681001126766e-03 -2.850104868412017822e-01 7.431484013795852661e-02 9.695638716220855713e-02 -2.017499804496765137e-01 -1.867219805717468262e-01 -3.434941545128822327e-02 -1.328249424695968628e-01 1.492558866739273071e-01 -2.327065728604793549e-02 -1.049419268965721130e-01 9.550978988409042358e-02 2.942337691783905029e-01 3.327925205230712891e-01 2.130701243877410889e-01 3.004021756350994110e-02 -5.407522246241569519e-02 2.262697517871856689e-01 6.141310930252075195e-02 3.223898708820343018e-01 1.018946245312690735e-02 -7.513981778174638748e-03 1.770479977130889893e-01 -1.756341606378555298e-01 1.372191756963729858e-01 -3.283524513244628906e-01
7.073296606540679932e-02 5.338492989540100098e-01 1.589965522289276123e-01 1.222762614488601685e-01 1.633300930261611938e-01 -2.036709040403366089e-01 2.159884199500083923e-03 4.587648063898086548e-02 -1.104559600353240967e-01 6.127451360225677490e-02 -2.104617655277252197e-01 -2.179599180817604065e-02 1.520400196313858032e-01 1.104979366064071655e-01 -4.499671980738639832e-02 8.589354902505874634e-02 1.180417463183403015e-01 2.469099014997482300e-01 1.494653224945068359e-01 1.735399216413497925e-01 -1.304910331964492798e-01 -1.347817033529281616e-01 -2.182573080062866211e-01 -2.471004277467727661e-01 -1.536464691162109375e-01 6.674718856811523438e-02 2.407790422439575195e-01 -1.201194524765014648e-01 1.138081327080726624e-01 1.009618341922760010e-01 2.542203664779663086e-01 -1.859236210584640503e-01
-3.208462148904800415e-02 1.057506501674652100e-01 -1.253108233213424683e-01 9.021357446908950806e-02 3.207180202007293701e-01 -8.915231563150882721e-03 -2.668256498873233795e-02 -3.699453175067901611e-01 -2.516519129276275635e-01 1.995659023523330688e-01 -3.034090101718902588e-01 -2.573034763336181641e-01 1.866536587476730347e-02 -2.564108371734619141e-01 -1.562583595514297485e-01 2.801205217838287354e-01 1.361573766916990280e-02 2.577117830514907837e-02 1.065801158547401428e-01 -7.723711431026458740e-02 -9.773038327693939209e-02 -1.168729662895202637e-01 -4.221986606717109680e-02 -2.315377444028854370e-01 -1.013946011662483215e-01 2.262002676725387573e-01 2.366878092288970947e-01 1.691390126943588257e-01 1.239596977829933167e-01 7.248536497354507446e-02 1.504502296447753906e-01 8.324321359395980835e-02
-1.934020221233367920e-01 1.562128812074661255e-01 1.606947183609008789e-01 -1.294459104537963867e-01 2.127203047275543213e-01 1.049585491418838501e-01 9.141487628221511841e-02 -1.184936761856079102e-01 -7.226012647151947021e-02 6.207324564456939697e-03 -1.915246844291687012e-01 5.570723116397857666e-02 -2.288864552974700928e-01 1.586399674415588379e-01 3.122327625751495361e-01 2.215210050344467163e-01 5.686183646321296692e-02 2.905705571174621582e-02 4.121912270784378052e-02 1.237195134162902832e-01 3.912522643804550171e-02 2.018359601497650146e-01 2.245302051305770874e-01 6.694795936346054077e-02 -1.960827410221099854e-02 3.039951026439666748e-01 1.652978919446468353e-02 -4.750694930553436279e-01 2.526361048221588135e-01 4.723329842090606689e-02 1.360705196857452393e-01 -1.618902534246444702e-01
2.225373685359954834e-01 -1.553081870079040527e-01 -5.528481677174568176e-02 1.407592594623565674e-01 4.119139909744262695e-01 -2.678559124469757080e-01 1.340540349483489990e-01 -5.118712037801742554e-02 2.734786868095397949e-01 -3.164549916982650757e-02 -1.223583668470382690e-01 -2.504361234605312347e-02 -2.788917161524295807e-02 -9.548088163137435913e-02 -7.016328722238540649e-02 -5.832941737025976181e-03 2.567369937896728516e-01 2.312508970499038696e-02 1.942758709192276001e-01 2.323742061853408813e-01 2.642178237438201904e-01 -8.650746196508407593e-02 -9.101531654596328735e-02 -3.900772705674171448e-02 -1.454336494207382202e-01 2.294213026762008667e-01 2.631135880947113037e-01 -1.568077802658081055e-01 3.371335566043853760e-01 -9.177628159523010254e-02 1.225338317453861237e-02 1.049931533634662628e-02
-2.130016684532165527e-01 8.256141841411590576e-02 1.713029444217681885e-01 4.537735506892204285e-02 4.737746715545654297e-01 -1.055997014045715332e-01 2.401290088891983032e-01 -2.004427313804626465e-01 8.600464463233947754e-02 -1.012991648167371750e-02 -2.240426391363143921e-01 -3.090570122003555298e-02 6.472718901932239532e-03 -1.860775798559188843e-01 -1.187755912542343140e-01 8.891916275024414062e-02 4.710936918854713440e-03 -1.738318502902984619e-01 -1.108765974640846252e-01 8.108138293027877808e-02 -1.080955341458320618e-01 9.365868568420410156e-02 1.638144850730895996e-01 -4.509427770972251892e-02 -2.734097242355346680e-01 -3.814850002527236938e-02 2.231406420469284058e-01 -1.399380415678024292e-01 -7.027357816696166992e-02 -2.245179861783981323e-01 -1.025334745645523071e-01 -3.971791565418243408e-01
2.669868767261505127e-01 -1.627923995256423950e-01 1.997475475072860718e-01 -1.093208938837051392e-01 2.222912907600402832e-01 -2.737703919410705566e-01 1.119606010615825653e-02 -3.581717610359191895e-01 8.974150568246841431e-02 -4.066880047321319580e-02 -7.581268250942230225e-02 -1.239307150244712830e-01 -1.138419955968856812e-01 -2.191429734230041504e-01 4.597261920571327209e-02 6.606356799602508545e-02 2.361987680196762085e-01 1.579286009073257446e-01 2.420779764652252197e-01 2.846132218837738037e-01 -1.856969594955444336e-01 5.368524789810180664e-02 -1.711495667695999146e-01 -2.382684731855988503e-03 1.825878769159317017e-01 1.362519860267639160e-01 1.469442099332809448e-01 -2.195440679788589478e-01 2.369618415832519531e-01 -3.413122845813632011e-03 1.833241581916809082e-01 -2.913123928010463715e-02
-2.796482741832733154e-01 -2.015536725521087646e-01 9.658631682395935059e-02 -1.478058993816375732e-01 5.149811506271362305e-01 -2.261904031038284302e-01 -7.295694202184677124e-02 -2.769086956977844238e-01 -2.616483569145202637e-01 8.484198898077011108e-02 -1.710939258337020874e-01 1.358703710138797760e-02 -1.719769835472106934e-01 4.289702326059341431e-02 2.462431602180004120e-02 -3.502881154417991638e-02 -3.404305502772331238e-02 4.764477163553237915e-02 1.254694163799285889e-01 1.200203225016593933e-01 -5.783159285783767700e-02 -9.674480184912681580e-03 9.081846475601196289e-02 -1.551082879304885864e-01 6.144485995173454285e-02 -2.006143927574157715e-01 2.938873767852783203e-01 -5.346800386905670166e-02 2.103556543588638306e-01 2.430535852909088135e-01 7.675378769636154175e-02 -3.842321410775184631e-02
1.090238019824028015e-01 3.062697350978851318e-01 1.032016500830650330e-01 -1.199532896280288696e-01 5.104622244834899902e-01 -6.415733695030212402e-02 -9.856630116701126099e-02 -2.193519622087478638e-01 -2.124505490064620972e-01 -3.675770759582519531e-02 -2.301818728446960449e-01 -6.196402385830879211e-02 -3.496925905346870422e-02 -5.065800994634628296e-02 4.083447903394699097e-02 7.528553158044815063e-02 -2.346589788794517517e-02 -2.390087768435478210e-02 3.386742770671844482e-01 1.979259997606277466e-01 4.615409299731254578e-02 -2.303169965744018555e-01 1.630007773637771606e-01 -1.289449334144592285e-01 -1.521345824003219604e-01 2.816248834133148193e-01 7.946468889713287354e-02 -7.479316741228103638e-02 6.643604487180709839e-02 1.797408014535903931e-01 -1.500835120677947998e-01 -7.307519763708114624e-02
-1.100315228104591370e-01 1.085001602768898010e-02 1.778683066368103027e-01 -5.015256628394126892e-02 3.048445284366607666e-01 5.322347953915596008e-02 1.808133572340011597e-01 -9.137754142284393311e-02 2.740933001041412354e-01 -1.969365626573562622e-01 -2.238258719444274902e-01 -4.567003250122070312e-02 3.729083240032196045e-01 -7.324791699647903442e-02 6.792163848876953125e-02 1.155920326709747314e-01 -5.823004990816116333e-02 1.431611180305480957e-01 -7.947852462530136108e-02 2.933249473571777344e-01 2.560971975326538086e-01 2.917481064796447754e-01 -1.948025524616241455e-01 -1.399291157722473145e-01 -2.265358418226242065e-01 2.751781046390533447e-01 9.757567197084426880e-02 -1.135518178343772888e-01 5.302425473928451538e-03 1.659856550395488739e-02 1.183813065290451050e-01 8.581699803471565247e-03
-3.034361898899078369e-01 1.258984804153442383e-01 -1.024643853306770325e-01 -2.221657037734985352e-01 4.468356370925903320e-01 -3.420947119593620300e-02 1.142620071768760681e-01 -3.023533225059509277e-01 7.773452252149581909e-02 5.282055586576461792e-02 -7.505412399768829346e-02 -6.031581386923789978e-02 -4.458640143275260925e-02 3.742131590843200684e-01 -5.711140111088752747e-03 7.303100079298019409e-02 -2.421952225267887115e-02 -1.135070323944091797e-01 3.488719761371612549e-01 3.115795180201530457e-02 1.524435915052890778e-02 6.972731649875640869e-02 3.702932596206665039e-02 -2.681286334991455078e-01 1.034375280141830444e-01 9.226481616497039795e-02 -2.573258616030216217e-02 -3.709546476602554321e-02 2.209285497665405273e-01 1.958867758512496948e-01 1.309760287404060364e-02 -1.957195848226547241e-01
-1.135039776563644409e-01 2.177710831165313721e-01 2.491834461688995361e-01 -6.683989614248275757e-02 2.123056501150131226e-01 -1.072812601923942566e-01 6.023253500461578369e-02 -2.923282682895660400e-01 -1.491896808147430420e-01 2.288223654031753540e-01 -1.748993396759033203e-01 -1.002816483378410339e-01 -9.442979097366333008e-02 -1.219004392623901367e-01 -8.885778486728668213e-02 3.539010286331176758e-01 1.809033332392573357e-03 3.069431781768798828e-01 3.858477622270584106e-02 2.329623252153396606e-01 -1.770938485860824585e-01 5.375315994024276733e-02 5.994191393256187439e-03 -9.886145591735839844e-02 -3.614296019077301025e-02 -1.630777567625045776e-01 1.515916585922241211e-01 -1.078073978424072266e-01 -3.135343492031097412e-01 -3.336348757147789001e-02 1.783053278923034668e-01 -2.598706483840942383e-01
2.420504093170166016e-01 1.511668902821838856e-03 1.749687492847442627e-01 4.252400994300842285e-02 5.263136029243469238e-01 5.027412250638008118e-02 3.049288988113403320e-01 -1.788068115711212158e-01 1.619565933942794800e-01 3.106518983840942383e-01 -5.945826694369316101e-02 -5.697981640696525574e-02 -1.790042221546173096e-02 -2.904001176357269287e-01 6.805865466594696045e-02 1.085770279169082642e-01 1.591141968965530396e-01 -3.686562180519104004e-02 -1.620679721236228943e-02 2.411749213933944702e-02 5.471145361661911011e-02 1.943835467100143433e-01 -1.737102568149566650e-01 -9.678956866264343262e-02 1.243559829890727997e-02 -3.306639846414327621e-03 6.892916560173034668e-02 6.824969500303268433e-02 -7.497417926788330078e-02 -8.444640785455703735e-02 3.150409758090972900e-01 2.109249681234359741e-01
1.537518482655286789e-02 1.986027359962463379e-01 8.213835209608078003e-02 1.690060049295425415e-01 3.824184834957122803e-01 3.345339559018611908e-03 2.151657789945602417e-01 -1.029987111687660217e-01 -5.315837264060974121e-02 1.048709750175476074e-01 8.430749876424670219e-04 -2.867782115936279297e-01 -1.194939389824867249e-01 3.032543957233428955e-01 -1.655993461608886719e-01 -4.602903127670288086e-02 1.072454974055290222e-01 3.976699337363243103e-02 3.330568075180053711e-01 1.622455567121505737e-01 -1.169165130704641342e-02 1.651900112628936768e-01 2.140960469841957092e-02 -2.883712947368621826e-01 -9.347108751535415649e-02 2.842865288257598877e-01 -6.142053753137588501e-02 -1.833311095833778381e-02 -1.510988771915435791e-01 3.055884540081024170e-01 9.998088330030441284e-02 -9.354636073112487793e-02
-9.186064824461936951e-03 1.152509078383445740e-01 3.220661580562591553e-01 -2.075277268886566162e-01 2.649412155151367188e-01 -8.663459867238998413e-02 -1.171183884143829346e-01 -7.559298723936080933e-02 2.482180148363113403e-01 1.761653572320938110e-01 -1.138936951756477356e-01 -2.351394295692443848e-01 -5.061873048543930054e-02 3.530102670192718506e-01 -3.114973939955234528e-02 -1.515460908412933350e-01 9.133343398571014404e-02 1.322004795074462891e-01 1.350461393594741821e-01 3.724415227770805359e-02 -7.047640532255172729e-02 -5.343547090888023376e-03 -7.117592543363571167e-02 -1.587579846382141113e-01 -1.817742735147476196e-01 1.097095608711242676e-01 6.028687953948974609e-02 -8.744688332080841064e-02 2.163370847702026367e-01 -1.984029710292816162e-01 3.862071037292480469e-01 -2.414423823356628418e-01
-3.045251779258251190e-02 2.367217279970645905e-02 4.606344997882843018e-01 -9.826384484767913818e-02 1.800180822610855103e-01 3.507497906684875488e-01 -6.912201642990112305e-02 -2.921383380889892578e-01 6.650646775960922241e-02 5.152865499258041382e-02 -4.002427309751510620e-02 1.160702928900718689e-01 1.008009836077690125e-01 1.032173484563827515e-01 9.064942598342895508e-02 2.758511342108249664e-03 6.650345027446746826e-02 -1.149394549429416656e-02 3.215236961841583252e-01 2.674808800220489502e-01 -9.402893483638763428e-02 5.188597738742828369e-02 -1.774022728204727173e-01 -1.301044672727584839e-01 1.316462606191635132e-01 1.061607748270034790e-01 -9.983790665864944458e-02 -1.770575940608978271e-01 1.683988124132156372e-01 -9.990010410547256470e-02 3.620438575744628906e-01 3.439752757549285889e-02
-1.887120753526687622e-01 -1.477771438658237457e-02 1.456751972436904907e-01 -5.254136398434638977e-02 1.775941699743270874e-01 1.280533075332641602e-01 1.951700299978256226e-01 -4.502052068710327148e-01 2.128364741802215576e-01 1.095241084694862366e-01 -2.048471271991729736e-01 -2.462343871593475342e-01 -2.557142265141010284e-02 3.196805417537689209e-01 -2.290385812520980835e-01 -7.915627956390380859e-02 -3.549182787537574768e-02 -4.492421820759773254e-02 1.123762875795364380e-01 -4.468504711985588074e-02 -2.939681112766265869e-01 1.694382429122924805e-01 8.507198840379714966e-02 8.006720989942550659e-02 -7.967549562454223633e-02 8.976870030164718628e-02 3.059541434049606323e-02 -1.804820895195007324e-01 -8.093994110822677612e-02 -2.342588007450103760e-01 1.651470065116882324e-01 -2.161379754543304443e-01
-3.727448582649230957e-01 6.856098026037216187e-02 4.216461181640625000e-01 1.800969839096069336e-01 3.083685040473937988e-01 5.461683496832847595e-02 -2.042133659124374390e-01 -1.292738467454910278e-01 1.312331855297088623e-01 2.399339899420738220e-02 -1.560609340667724609e-01 -3.883458673954010010e-02 5.148029699921607971e-02 2.530067414045333862e-02 -1.520897299051284790e-01 1.889534592628479004e-01 5.544018745422363281e-02 2.563035190105438232e-01 6.815339624881744385e-02 -2.395817078649997711e-02 7.401760667562484741e-03 8.056182414293289185e-02 -2.309768795967102051e-01 -6.365824490785598755e-02 3.794661955907940865e-03 2.790106236934661865e-01 1.399247348308563232e-01 -1.340431123971939087e-01 -4.438141733407974243e-02 -1.969898045063018799e-01 2.781499326229095459e-01 1.112830936908721924e-01
1.516468524932861328e-01 1.710349023342132568e-01 -1.884259134531021118e-01 4.804111644625663757e-02 2.935693860054016113e-01 1.202133670449256897e-01 -5.307163298130035400e-02 -3.059175014495849609e-01 -1.187814772129058838e-01 -1.735272705554962158e-01 -2.851829528808593750e-01 -3.139346837997436523e-01 4.289286583662033081e-02 -5.303836986422538757e-02 -2.330507338047027588e-01 9.143757075071334839e-02 5.567539483308792114e-02 -3.075638115406036377e-01 2.998883426189422607e-01 1.572628691792488098e-02 3.923347592353820801e-02 3.302742168307304382e-02 1.295792311429977417e-01 -1.540522426366806030e-01 1.728527843952178955e-01 2.173074036836624146e-01 1.600524336099624634e-01 -2.141886055469512939e-01 1.106885448098182678e-01 -9.419681876897811890e-02 4.092939570546150208e-02 -1.380130648612976074e-01
3.166089653968811035e-01 3.423030301928520203e-02 2.371009141206741333e-01 -3.127637803554534912e-01 2.273513972759246826e-01 1.440637111663818359e-01 2.683719992637634277e-02 -6.282878667116165161e-02 2.512378990650177002e-01 -9.902306646108627319e-02 -1.429811418056488037e-01 -2.490003407001495361e-01 -9.990774840116500854e-02 5.822795256972312927e-02 1.808506622910499573e-02 1.054243892431259155e-01 8.217793703079223633e-02 3.096046671271324158e-02 7.820913195610046387e-02 3.889755159616470337e-02 1.319676935672760010e-01 3.278102278709411621e-01 1.990448310971260071e-02 1.165616735816001892e-01 6.746761500835418701e-02 -1.195937693119049072e-01 2.930363714694976807e-01 -2.657443284988403320e-01 2.368744462728500366e-01 8.569954335689544678e-02 3.062877058982849121e-01 2.106253616511821747e-02
8.137492835521697998e-02 3.855635821819305420e-01 2.085331231355667114e-01 2.307304553687572479e-02 2.114913612604141235e-01 -1.869004685431718826e-03 -6.364519242197275162e-03 -8.374083787202835083e-03 1.417586654424667358e-01 8.329820632934570312e-02 -6.351571530103683472e-02 1.101541612297296524e-02 2.706776857376098633e-01 -8.604788780212402344e-02 -3.674053251743316650e-01 2.424728311598300934e-02 2.552390396595001221e-01 9.947098791599273682e-02 4.476114735007286072e-02 1.490442361682653427e-02 -1.479368954896926880e-01 -1.137763820588588715e-02 4.616841673851013184e-02 -2.719471454620361328e-01 -5.915129184722900391e-02 5.774596333503723145e-02 2.008090615272521973e-01 -1.519545763731002808e-01 3.914299309253692627e-01 1.983361393213272095e-01 1.574056744575500488e-01 -2.132481336593627930e-01
1.938056647777557373e-01 8.816725760698318481e-02 9.825792908668518066e-02 1.336856484413146973e-01 3.607332408428192139e-01 2.732313424348831177e-02 -3.090326115489006042e-02 -2.782413959503173828e-01 1.777890324592590332e-01 8.303050696849822998e-02 7.597117125988006592e-02 -1.550567150115966797e-01 -1.769669204950332642e-01 2.689209952950477600e-02 1.010553538799285889e-01 1.884326338768005371e-01 -3.089241087436676025e-01 2.750639803707599640e-02 3.223598301410675049e-01 8.673374541103839874e-03 2.420394681394100189e-02 7.535324245691299438e-02 -4.123527184128761292e-02 -1.154275760054588318e-01 -3.166074156761169434e-01 -2.481485903263092041e-01 2.570909559726715088e-01 -1.460235565900802612e-01 2.870811820030212402e-01 8.842771500349044800e-02 5.965828523039817810e-02 -8.552219718694686890e-02
1.145387440919876099e-02 2.582122087478637695e-01 -2.551928348839282990e-02 -5.207078158855438232e-02 3.073886632919311523e-01 2.680856585502624512e-01 2.128391116857528687e-01 3.117137588560581207e-03 3.444253280758857727e-02 -4.807564988732337952e-02 -2.983247935771942139e-01 2.958319187164306641e-01 -5.804768577218055725e-02 1.619718223810195923e-01 5.009962990880012512e-02 1.478375345468521118e-01 -7.909280806779861450e-02 1.704971939325332642e-01 1.126909852027893066e-01 8.140734583139419556e-02 -1.711435057222843170e-02 1.074083521962165833e-01 5.988288670778274536e-02 6.380879878997802734e-02 1.599938720464706421e-01 2.999371886253356934e-01 1.427185088396072388e-01 -2.785862684249877930e-01 1.736946105957031250e-01 1.052735596895217896e-01 2.332188785076141357e-01 -3.175871968269348145e-01
-3.042270839214324951e-01 2.031840980052947998e-01 1.580278947949409485e-02 6.153392046689987183e-02 1.522831916809082031e-01 1.114313378930091858e-01 2.178790122270584106e-01 -2.131232023239135742e-01 -3.172115236520767212e-02 2.499996311962604523e-02 -3.728642463684082031e-01 -1.463284492492675781e-01 -4.069979116320610046e-02 -8.443950116634368896e-02 4.490715637803077698e-02 -4.208229482173919678e-03 1.652895659208297729e-01 -3.025797009468078613e-01 3.182827830314636230e-01 1.789705306291580200e-01 9.124823659658432007e-02 1.958009898662567139e-01 2.134617865085601807e-01 -2.287738770246505737e-01 -6.306514889001846313e-02 2.237966209650039673e-01 3.488751128315925598e-02 -1.286820471286773682e-01 1.247033383697271347e-02 2.441242486238479614e-01 1.249057650566101074e-01 -1.294802129268646240e-01
1.268356144428253174e-01 -1.714021414518356323e-01 1.361941546201705933e-01 5.323123931884765625e-02 2.778599560260772705e-01 2.007772028446197510e-01 2.585797309875488281e-01 -2.750014960765838623e-01 -1.114401370286941528e-01 8.209480345249176025e-02 -1.210557371377944946e-01 -1.327415257692337036e-01 4.135792702436447144e-02 9.066194295883178711e-02 -1.690739691257476807e-01 -2.355708554387092590e-02 1.732847988605499268e-01 2.897173464298248291e-01 -1.069799661636352539e-01 -4.774673655629158020e-02 1.168593484908342361e-02 1.395339667797088623e-01 1.481557078659534454e-02 -1.026922687888145447e-01 1.812014728784561157e-02 9.992821514606475830e-02 6.894993036985397339e-02 -1.726000756025314331e-01 5.527137517929077148e-01 -1.877678334712982178e-01 1.661441475152969360e-01 1.066236644983291626e-01
-7.774282246828079224e-02 8.539901673793792725e-02 1.829687803983688354e-01 5.042864009737968445e-02 3.661259114742279053e-01 -8.787211030721664429e-02 5.583595857024192810e-02 -1.384331285953521729e-01 -1.150785088539123535e-01 -9.069425053894519806e-03 -2.215883135795593262e-01 -1.392852067947387695e-01 -8.978527970612049103e-03 -1.518438905477523804e-01 -1.014822125434875488e-01 2.854594588279724121e-01 7.188069820404052734e-02 1.346896141767501831e-01 1.930387467145919800e-01 2.286350578069686890e-01 -3.708739280700683594e-01 2.289999425411224365e-01 -1.403162926435470581e-01 -6.013875082135200500e-02 -5.426279082894325256e-02 2.791780233383178711e-01 3.886796906590461731e-02 3.032917380332946777e-01 1.527253985404968262e-01 2.258766442537307739e-01 -5.154660716652870178e-02 -1.109854429960250854e-01
2.491367608308792114e-01 -1.368865743279457092e-02 2.808490693569183350e-01 -2.973476052284240723e-02 1.638830751180648804e-01 -1.626812070608139038e-01 5.222445726394653320e-02 -2.511554360389709473e-01 2.077436596155166626e-01 1.013527959585189819e-01 -1.788824647665023804e-01 -1.724448204040527344e-01 -2.265432924032211304e-01 -1.208727136254310608e-01 1.898464001715183258e-02 -1.444993913173675537e-02 2.515680789947509766e-01 -5.327543988823890686e-02 1.397483646869659424e-01 8.722398430109024048e-02 -1.029727309942245483e-01 -1.418674737215042114e-01 -3.245332837104797363e-02 -8.163399249315261841e-02 2.352727651596069336e-01 1.119101047515869141e-01 -2.981109619140625000e-01 -2.842874266207218170e-02 1.734778881072998047e-01 -6.949704885482788086e-02 3.986342847347259521e-01 -2.721907496452331543e-01
4.288380965590476990e-02 -1.570115834474563599e-01 4.178557097911834717e-01 -4.886910784989595413e-03 3.262999057769775391e-01 -1.153652220964431763e-01 -7.462743669748306274e-02 -3.917192518711090088e-01 1.893320232629776001e-01 1.287423223257064819e-01 -1.357381790876388550e-01 -1.692297756671905518e-01 2.400323562324047089e-02 -1.213686540722846985e-01 -2.311532497406005859e-01 7.287780940532684326e-02 2.569014430046081543e-01 -7.148618344217538834e-03 -4.898566380143165588e-02 -1.681041121482849121e-01 -4.535705596208572388e-02 -8.270885050296783447e-02 -1.202469468116760254e-01 -1.963858157396316528e-01 1.391168534755706787e-01 9.144766628742218018e-02 -6.973753124475479126e-02 -2.154753915965557098e-02 1.575186401605606079e-01 -4.237277433276176453e-02 3.514502346515655518e-01 -6.893082708120346069e-02
-7.374661415815353394e-02 2.438081204891204834e-01 3.676782846450805664e-01 1.627832651138305664e-01 4.657491743564605713e-01 1.976163685321807861e-02 1.362138688564300537e-01 8.151457458734512329e-02 2.167433500289916992e-01 2.254547476768493652e-01 -6.632201373577117920e-02 2.033277899026870728e-01 -1.494978666305541992e-01 6.076088175177574158e-03 -1.413234472274780273e-01 2.477731369435787201e-02 9.615973383188247681e-02 1.530238389968872070e-01 1.933371648192405701e-02 8.277849853038787842e-02 2.059413343667984009e-01 2.296154946088790894e-02 -2.179502248764038086e-01 -3.474485129117965698e-03 1.146064922213554382e-01 -1.116319745779037476e-01 2.254519611597061157e-01 -1.368634849786758423e-01 1.050110384821891785e-01 2.427559792995452881e-01 2.027128487825393677e-01 -8.860780298709869385e-02
2.032975666224956512e-02 -9.899996966123580933e-02 -8.530266582965850830e-02 -6.695644557476043701e-02 1.707464307546615601e-01 -1.196428909897804260e-01 -3.271712362766265869e-02 -1.215650364756584167e-01 1.302355825901031494e-01 9.388481080532073975e-02 -3.939577639102935791e-01 -6.528640538454055786e-02 -3.215367614757269621e-04 3.963128104805946350e-02 -3.749288618564605713e-02 2.204430997371673584e-01 9.288238734006881714e-02 3.662133589386940002e-02 2.102539986371994019e-01 7.421120256185531616e-02 1.674054116010665894e-01 2.484720014035701752e-02 9.768781065940856934e-02 -5.862152203917503357e-03 -7.528531551361083984e-02 1.708535850048065186e-01 6.054787635803222656e-01 -3.641813695430755615e-01 -4.875496029853820801e-02 4.181261360645294189e-02 1.981457918882369995e-01 -8.072452247142791748e-02
-3.656516317278146744e-03 3.730478882789611816e-01 2.171588540077209473e-01 6.805897690355777740e-03 3.098507523536682129e-01 8.278947323560714722e-02 3.532801270484924316e-01 -5.640031397342681885e-02 -2.746776444837450981e-03 1.242981329560279846e-01 4.973316565155982971e-02 -2.891667187213897705e-01 3.692558035254478455e-02 -1.243990659713745117e-01 1.078229919075965881e-01 5.955060198903083801e-02 -2.364986389875411987e-01 -1.010501850396394730e-02 4.346807003021240234e-01 1.159602701663970947e-01 -6.998610217124223709e-03 1.530520617961883545e-01 -1.832309663295745850e-01 -1.197606623172760010e-01 -6.615914404392242432e-02 4.570552706718444824e-02 1.283013224601745605e-01 -1.370773017406463623e-01 -5.377585999667644501e-03 -2.329427748918533325e-01 1.423074305057525635e-01 5.595506355166435242e-02
1.553780436515808105e-01 -8.269391953945159912e-02 2.378041148185729980e-01 2.266965061426162720e-01 4.418921768665313721e-01 1.491632908582687378e-01 -5.626982823014259338e-02 -2.557086646556854248e-01 1.212729737162590027e-01 3.482694029808044434e-01 -1.975403279066085815e-01 2.135443240404129028e-01 1.697230897843837738e-02 -1.970816403627395630e-01 -1.989743858575820923e-01 7.526819407939910889e-02 8.307675272226333618e-02 -7.398861646652221680e-02 1.823007017374038696e-01 -2.563382387161254883e-01 9.738712757825851440e-02 -2.671118266880512238e-02 -9.753475338220596313e-02 5.021401122212409973e-02 1.379112005233764648e-01 2.328904271125793457e-01 4.345204681158065796e-02 -1.609164625406265259e-01 7.112537324428558350e-02 5.836693942546844482e-02 1.407799571752548218e-01 8.439800888299942017e-02
1.364091731375083327e-04 3.041960299015045166e-01 2.287967652082443237e-01 2.970168553292751312e-02 4.315170943737030029e-01 -9.600834548473358154e-02 9.771250188350677490e-02 -1.776016652584075928e-01 9.979540109634399414e-02 3.400127291679382324e-01 -2.601953744888305664e-01 1.185243353247642517e-01 3.035360574722290039e-02 2.806256413459777832e-01 2.239905297756195068e-01 1.836757734417915344e-02 1.934698373079299927e-01 -1.969044208526611328e-01 1.093605831265449524e-01 7.154576480388641357e-02 7.264996413141489029e-03 -5.089206155389547348e-03 3.141514360904693604e-01 2.613885886967182159e-02 -1.111656650900840759e-01 9.331613779067993164e-03 1.539536267518997192e-01 -1.539358347654342651e-01 -3.329984610900282860e-03 -8.038327842950820923e-02 -8.585388958454132080e-02 -1.174798980355262756e-01
1.100158244371414185e-01 6.230578571557998657e-02 2.259344905614852905e-01 -2.585888840258121490e-02 1.467629224061965942e-01 1.401325017213821411e-01 3.795220702886581421e-02 -8.310125023126602173e-02 2.607239037752151489e-02 -2.041393667459487915e-01 -2.659391760826110840e-01 -4.691031761467456818e-03 -1.613681465387344360e-01 -3.133939802646636963e-01 -3.966879099607467651e-03 4.830679297447204590e-02 8.102266490459442139e-02 -2.329423576593399048e-01 9.611040353775024414e-02 -6.796448677778244019e-02 2.541461288928985596e-01 2.457382827997207642e-01 9.946367144584655762e-02 1.215381398797035217e-01 7.513094693422317505e-02 2.028765678405761719e-01 2.497245818376541138e-01 -1.538468450307846069e-01 3.352500200271606445e-01 2.513148486614227295e-01 3.205853104591369629e-01 8.710301667451858521e-02
6.252972036600112915e-02 -1.779384166002273560e-01 8.377534151077270508e-02 -1.218836680054664612e-01 7.217296957969665527e-02 2.045737951993942261e-01 -4.198523238301277161e-02 -3.657337129116058350e-01 2.841822504997253418e-01 1.678887903690338135e-01 -2.130680978298187256e-01 -1.147238537669181824e-01 -7.621099799871444702e-02 2.141725085675716400e-02 -1.041704416275024414e-01 1.497450023889541626e-01 1.374061703681945801e-01 -1.749325245618820190e-01 2.597776949405670166e-01 6.285466253757476807e-02 -9.406733512878417969e-02 1.666205972433090210e-01 -8.396286517381668091e-02 -8.103002607822418213e-02 -7.989904284477233887e-02 4.278498589992523193e-01 9.812830388545989990e-02 6.092683225870132446e-02 1.735325008630752563e-01 -3.605984747409820557e-01 8.744883537292480469e-02 -1.058613434433937073e-01
1.611077338457107544e-01 8.847856521606445312e-02 9.424295276403427124e-02 -9.138407558202743530e-02 4.484606981277465820e-01 1.819171905517578125e-01 2.173088490962982178e-01 -1.419704705476760864e-01 4.303020983934402466e-02 1.869550645351409912e-01 7.913088053464889526e-02 -3.072067163884639740e-02 4.318792372941970825e-02 -3.473063707351684570e-01 2.344767898321151733e-01 1.356074362993240356e-01 1.383988652378320694e-02 6.503108888864517212e-02 1.192387491464614868e-01 2.185621112585067749e-01 -2.319668047130107880e-02 3.858014643192291260e-01 4.596870765089988708e-02 -1.675158292055130005e-01 1.888394206762313843e-01 1.095085218548774719e-01 1.812546700239181519e-01 9.515372663736343384e-02 -4.325773939490318298e-02 -8.125570416450500488e-02 1.527271121740341187e-01 2.005141526460647583e-01
2.884797751903533936e-01 9.105688333511352539e-02 2.160012871026992798e-01 1.989513076841831207e-02 4.216841757297515869e-01 3.975491225719451904e-02 2.276381552219390869e-01 -1.819885671138763428e-01 1.080028526484966278e-02 1.378641426563262939e-01 3.099043667316436768e-02 -2.277893126010894775e-01 -2.285498380661010742e-01 7.051330991089344025e-03 2.997149527072906494e-01 2.281807512044906616e-01 -2.167451530694961548e-01 6.779935956001281738e-02 1.537252962589263916e-01 3.191451728343963623e-02 2.238656878471374512e-01 -1.423659082502126694e-02 -1.633816212415695190e-01 -1.531505435705184937e-01 -6.144787743687629700e-02 -1.123817488551139832e-01 2.554615139961242676e-01 1.413035988807678223e-01 4.632888734340667725e-02 -1.807264797389507294e-02 1.110420301556587219e-01 -1.944693177938461304e-01
9.483009576797485352e-02 1.183253675699234009e-01 9.650339931249618530e-02 -1.552043557167053223e-01 4.418793618679046631e-01 -1.752845011651515961e-02 1.564579606056213379e-01 -9.674488008022308350e-02 1.133413985371589661e-01 1.802870184183120728e-01 -4.277262091636657715e-02 -3.175266087055206299e-01 -2.339822202920913696e-01 -1.492484807968139648e-01 3.818654119968414307e-01 1.503077894449234009e-01 -3.275443986058235168e-02 1.086998581886291504e-01 -1.326628774404525757e-01 -1.598589681088924408e-02 8.375259488821029663e-02 -8.794388175010681152e-02 4.326717555522918701e-02 -6.396275013685226440e-02 2.176256030797958374e-01 1.508640646934509277e-01 3.596019744873046875e-01 1.270082145929336548e-01 1.868647336959838867e-02 -5.569234490394592285e-02 2.174575626850128174e-01 -5.480446666479110718e-02
1.325119733810424805e-01 -2.408127039670944214e-01 1.740591675043106079e-01 -2.253770530223846436e-01 2.868901193141937256e-01 -8.682511746883392334e-02 2.430734597146511078e-02 -2.082902193069458008e-01 1.375288367271423340e-01 1.756396889686584473e-01 -7.560422271490097046e-02 -1.350147575139999390e-01 -8.238244801759719849e-02 3.159348294138908386e-02 -2.424784898757934570e-01 2.060382962226867676e-01 -1.191155314445495605e-01 2.759857177734375000e-01 1.478788703680038452e-01 1.742869988083839417e-02 1.543639134615659714e-02 1.290282458066940308e-01 -2.955583333969116211e-01 -3.181650042533874512e-01 2.213623374700546265e-01 6.144845113158226013e-02 8.416701108217239380e-02 -1.207077801227569580e-01 2.743018269538879395e-01 -1.275385618209838867e-01 1.927132010459899902e-01 7.563519477844238281e-02
1.350626163184642792e-02 1.019601803272962570e-02 2.016191184520721436e-01 -1.930776610970497131e-02 3.812727332115173340e-01 -1.149186044931411743e-01 1.663589179515838623e-01 -2.323330044746398926e-01 2.146907895803451538e-01 -1.484195590019226074e-01 -1.683074086904525757e-01 3.077076282352209091e-03 -1.982589662075042725e-01 -9.319690614938735962e-02 1.540611684322357178e-01 -4.825021699070930481e-02 -6.983414292335510254e-03 -8.182629942893981934e-02 2.993796765804290771e-01 -1.497874855995178223e-01 -2.064454704523086548e-01 1.752658784389495850e-01 -1.155831292271614075e-02 6.422106176614761353e-03 -4.643454849720001221e-01 1.631296575069427490e-01 1.048595979809761047e-01 -8.993525803089141846e-02 -8.612169325351715088e-02 1.021377146244049072e-01 1.294182091951370239e-01 -2.443716675043106079e-01
-2.804988324642181396e-01 1.436171382665634155e-01 1.251776814460754395e-01 -2.279523462057113647e-01 3.196121454238891602e-01 -1.216617785394191742e-02 2.438424378633499146e-01 -1.498191058635711670e-01 -6.916776299476623535e-02 8.461447060108184814e-02 -2.566076517105102539e-01 -1.584411114454269409e-01 3.955509513616561890e-03 1.467889845371246338e-01 -9.291464835405349731e-02 4.069463536143302917e-02 1.617705672979354858e-01 -2.144052647054195404e-02 3.938306272029876709e-01 6.767353625036776066e-04 2.232694029808044434e-01 2.431431412696838379e-01 2.255444228649139404e-01 -2.652031183242797852e-01 -9.408046305179595947e-02 2.543333172798156738e-01 8.898623287677764893e-02 7.349729537963867188e-02 3.391529619693756104e-02 1.165155619382858276e-01 2.488541975617408752e-02 -2.335809171199798584e-03
-9.576185047626495361e-02 -1.810383647680282593e-01 2.939283847808837891e-01 -2.093584239482879639e-01 1.946603804826736450e-01 8.057349920272827148e-02 1.052829399704933167e-01 -1.142905950546264648e-01 1.133159920573234558e-01 1.825878396630287170e-02 -1.138837784528732300e-01 -1.480522602796554565e-01 1.719062328338623047e-01 -4.358668252825737000e-02 -4.246322065591812134e-02 1.016822829842567444e-01 -2.304198443889617920e-01 1.068094670772552490e-01 1.133133098483085632e-01 9.818506985902786255e-02 2.235009968280792236e-01 1.264383047819137573e-01 6.305187940597534180e-02 -3.802093490958213806e-02 -3.455493450164794922e-01 7.096873968839645386e-02 -2.877444773912429810e-02 -3.335875570774078369e-01 1.430052220821380615e-01 -8.875662088394165039e-02 4.886275827884674072e-01 7.526322454214096069e-02
-6.182839721441268921e-02 -5.538430809974670410e-02 1.267651915550231934e-01 8.658851683139801025e-02 1.698261201381683350e-01 -3.552863001823425293e-01 -8.909116685390472412e-02 -1.391981691122055054e-01 4.248586669564247131e-02 9.828304871916770935e-03 -2.221902161836624146e-01 -9.555330872535705566e-02 -9.460053592920303345e-02 -2.899187617003917694e-02 -1.251953840255737305e-01 2.054177224636077881e-01 1.404307037591934204e-01 -2.174709290266036987e-01 5.133044719696044922e-02 3.861331939697265625e-01 2.565484941005706787e-01 2.656864523887634277e-01 -2.874228060245513916e-01 1.922928243875503540e-01 2.762700244784355164e-02 1.614660173654556274e-01 2.916404902935028076e-01 -1.123476102948188782e-01 2.433481439948081970e-02 3.499017655849456787e-02 2.323393225669860840e-01 6.362560391426086426e-02
-4.273365437984466553e-02 2.157834619283676147e-01 1.390074491500854492e-01 -6.138691678643226624e-03 6.870107352733612061e-02 9.041271358728408813e-02 1.470747590065002441e-01 -2.000890858471393585e-02 1.096423715353012085e-01 1.352130901068449020e-02 -1.022730767726898193e-01 4.840054735541343689e-02 -1.021395847201347351e-01 2.131005823612213135e-01 -1.244540885090827942e-02 2.518744766712188721e-01 -1.789124906063079834e-01 1.157016754150390625e-01 1.831985712051391602e-01 2.602289915084838867e-01 -3.892206028103828430e-02 1.185405105352401733e-01 1.072014216333627701e-02 1.235217452049255371e-01 -4.632892459630966187e-02 1.022180542349815369e-01 3.560141026973724365e-01 -2.041332572698593140e-01 1.768056452274322510e-01 8.192705363035202026e-02 5.200747847557067871e-01 -2.929165065288543701e-01
1.131936460733413696e-01 -8.173488825559616089e-02 4.156133830547332764e-01 3.052456490695476532e-02 3.816700279712677002e-01 1.180484443902969360e-01 1.210026219487190247e-01 -7.380765676498413086e-02 -1.978364884853363037e-01 1.494542062282562256e-01 -9.970611333847045898e-02 6.499226391315460205e-02 1.895084679126739502e-01 1.483669131994247437e-02 -3.426361829042434692e-02 1.920170187950134277e-01 -5.289621278643608093e-02 -3.715680539608001709e-01 4.170946776866912842e-01 1.474471986293792725e-01 -8.119497448205947876e-03 -1.254627387970685959e-02 9.394162148237228394e-02 -6.817390024662017822e-02 -6.871436722576618195e-03 2.691923268139362335e-02 3.597301244735717773e-02 -1.796199679374694824e-01 -1.804721057415008545e-01 -1.067554112523794174e-02 2.424214780330657959e-01 3.574045002460479736e-02
-2.583498135209083557e-02 4.048719536513090134e-03 1.263672709465026855e-01 1.473178267478942871e-01 5.449377298355102539e-01 5.815798044204711914e-02 1.278084367513656616e-01 -1.531878113746643066e-01 -5.191700905561447144e-02 2.814244031906127930e-01 -8.510084450244903564e-02 2.483058720827102661e-02 1.462079733610153198e-01 1.122184544801712036e-01 2.465959042310714722e-01 -4.961691051721572876e-02 -8.819091133773326874e-03 1.586044020950794220e-02 1.265957504510879517e-01 -9.620530158281326294e-02 7.737875729799270630e-02 2.848591506481170654e-01 1.053063571453094482e-01 -1.934123784303665161e-01 1.197414100170135498e-01 -1.612084656953811646e-01 -5.434503406286239624e-02 -1.036198958754539490e-01 3.453759253025054932e-01 -1.967055946588516235e-01 2.295084446668624878e-01 -9.273405373096466064e-02
1.586954668164253235e-02 1.082103140652179718e-02 3.048813529312610626e-02 -9.748860262334346771e-03 2.750276029109954834e-01 -1.891104578971862793e-01 -8.213184028863906860e-02 -2.849727272987365723e-01 2.812933363020420074e-02 -1.519148200750350952e-01 -3.632989227771759033e-01 -4.609906300902366638e-02 -2.135094255208969116e-01 -1.135462662205100060e-03 2.028640173375606537e-02 5.956440418958663940e-02 -4.474831745028495789e-02 2.190790176391601562e-01 8.755759894847869873e-02 4.024389386177062988e-01 3.552261292934417725e-01 1.943303346633911133e-01 -9.425593167543411255e-02 7.233834359794855118e-03 2.061486244201660156e-01 7.551915943622589111e-02 1.838576421141624451e-02 -1.274848282337188721e-01 -1.137049347162246704e-01 7.619612850248813629e-03 2.883033156394958496e-01 -1.957457959651947021e-01
7.284975051879882812e-02 6.575128436088562012e-02 2.977593243122100830e-01 1.097433343529701233e-01 3.418757021427154541e-01 -5.278698727488517761e-02 1.651306450366973877e-01 -1.988793164491653442e-01 -1.403270065784454346e-01 2.057166248559951782e-01 -5.477664247155189514e-02 -2.212739288806915283e-01 1.118882447481155396e-01 2.206083014607429504e-02 -5.220416933298110962e-02 1.271852999925613403e-01 1.153149083256721497e-01 3.097571432590484619e-01 -4.222118109464645386e-02 2.805399708449840546e-02 -9.270221740007400513e-02 1.444524228572845459e-01 -1.818639934062957764e-01 -4.818743169307708740e-01 2.749660909175872803e-01 2.249244973063468933e-02 3.492094110697507858e-03 -1.138975992798805237e-01 1.692436337471008301e-01 -1.450668424367904663e-01 2.156993746757507324e-02 -1.072096750140190125e-01
1.516655683517456055e-01 4.286903142929077148e-02 6.705199927091598511e-02 8.551532030105590820e-02 3.574858605861663818e-01 2.239296287298202515e-01 1.554258912801742554e-01 1.434732824563980103e-01 4.045178368687629700e-02 -4.896098747849464417e-02 -3.073242008686065674e-01 2.006499022245407104e-01 1.502451859414577484e-02 2.146659940481185913e-01 2.313210368156433105e-01 2.337230741977691650e-01 4.833809658885002136e-02 1.348006352782249451e-02 2.580750882625579834e-01 3.458953499794006348e-01 -7.238808274269104004e-02 3.667288273572921753e-02 -5.851951614022254944e-02 -5.696992948651313782e-02 -5.510905757546424866e-02 2.414875775575637817e-01 7.616697996854782104e-02 -8.368273079395294189e-02 3.049914352595806122e-02 2.388603612780570984e-02 2.233018279075622559e-01 -3.463261127471923828e-01
1.466825306415557861e-01 -3.074268810451030731e-02 2.485193461179733276e-01 -7.388359308242797852e-02 2.190318554639816284e-01 2.158593982458114624e-01 -2.425665967166423798e-03 -1.282403320074081421e-01 1.529065240174531937e-02 1.595091819763183594e-01 -1.651656441390514374e-02 3.030445575714111328e-01 4.472054075449705124e-03 -1.997748948633670807e-02 -2.397341467440128326e-02 2.129824608564376831e-01 6.840588152408599854e-02 -1.598735004663467407e-01 1.837684363126754761e-01 8.965312503278255463e-03 -7.343453168869018555e-02 9.116129949688911438e-03 2.415580116212368011e-02 4.159209877252578735e-02 -4.901719465851783752e-02 -6.812089122831821442e-03 1.840534210205078125e-01 1.638759672641754150e-02 5.556499361991882324e-01 3.673164919018745422e-02 4.027627110481262207e-01 -2.331718653440475464e-01
1.575118601322174072e-01 1.984785869717597961e-02 2.458008676767349243e-01 2.545754313468933105e-01 5.501503348350524902e-01 6.612928118556737900e-03 1.165858283638954163e-01 -1.622278392314910889e-01 1.312672253698110580e-02 2.612044811248779297e-01 -4.486246407032012939e-02 -8.298359811305999756e-02 1.054548770189285278e-01 -5.048855394124984741e-02 9.768686443567276001e-02 -1.745791137218475342e-01 3.343420848250389099e-02 8.452878147363662720e-02 1.595833599567413330e-01 -2.109007388353347778e-01 -3.155339509248733521e-02 2.699761688709259033e-01 -4.601139202713966370e-02 -4.397868365049362183e-02 3.388626128435134888e-02 -7.881312817335128784e-02 5.252216011285781860e-02 -1.202620640397071838e-01 2.476477175951004028e-01 -1.792898476123809814e-01 3.184317946434020996e-01 1.907145045697689056e-02
-6.144208088517189026e-02 1.096316725015640259e-01 1.016002073884010315e-01 -3.972237557172775269e-02 4.135925173759460449e-01 1.135090459138154984e-02 6.273912638425827026e-02 -2.122672051191329956e-01 -1.887613832950592041e-01 1.552862823009490967e-01 5.503409728407859802e-02 -2.496376037597656250e-01 -7.068518549203872681e-02 4.232150688767433167e-02 -1.557878702878952026e-01 -1.942855492234230042e-02 1.371217072010040283e-01 -1.115937829017639160e-01 3.162268698215484619e-01 8.047136478126049042e-03 -4.961396753787994385e-02 2.397368550300598145e-01 1.649610400199890137e-01 -3.715063333511352539e-01 -1.754462867975234985e-01 2.386320233345031738e-01 3.617758862674236298e-03 4.167696833610534668e-02 3.314637765288352966e-02 3.769929111003875732e-01 7.822019606828689575e-02 -1.718612574040889740e-02
-9.195026010274887085e-03 -2.299418672919273376e-02 1.963703483343124390e-01 1.243187710642814636e-01 3.558747470378875732e-01 -5.466258525848388672e-02 2.105623930692672729e-01 -1.196748912334442139e-01 2.521188259124755859e-01 1.297071874141693115e-01 -9.948046505451202393e-02 -1.906151920557022095e-01 6.169465556740760803e-02 -2.132661789655685425e-01 7.090549170970916748e-02 2.163349986076354980e-01 1.014034971594810486e-01 -9.754403680562973022e-02 1.159704104065895081e-01 2.020934373140335083e-01 -1.156790927052497864e-01 3.973721563816070557e-01 -4.434415698051452637e-02 -1.689748018980026245e-01 7.733931415714323521e-04 -1.734022796154022217e-01 5.941947177052497864e-02 -2.964019402861595154e-02 -3.922938928008079529e-02 -2.643420696258544922e-01 3.345271646976470947e-01 1.888004392385482788e-01
-1.507852375507354736e-01 2.493400871753692627e-02 4.209987819194793701e-02 5.325250327587127686e-02 1.499346643686294556e-01 -4.001994431018829346e-02 1.357014030218124390e-01 -2.560583949089050293e-01 1.703316867351531982e-01 1.073037236928939819e-01 -6.827475875616073608e-02 -7.019593613222241402e-04 -1.974574327468872070e-01 -1.016497388482093811e-01 5.633874237537384033e-02 -9.352217614650726318e-02 1.755986362695693970e-01 1.310774236917495728e-01 -3.036016365513205528e-03 2.775525674223899841e-02 -7.009112834930419922e-02 2.298678010702133179e-01 2.958071827888488770e-01 1.682894229888916016e-01 -2.522777020931243896e-01 7.628689706325531006e-02 5.015675425529479980e-01 -7.791975885629653931e-02 1.992742717266082764e-01 4.935925081372261047e-02 3.956482410430908203e-01 -9.684704989194869995e-02
-6.807058304548263550e-02 -4.407363757491111755e-02 3.421114087104797363e-01 9.845892339944839478e-02 3.260525763034820557e-01 -3.161306306719779968e-02 3.766231983900070190e-02 -3.633250296115875244e-01 2.184958308935165405e-01 2.720608115196228027e-01 -8.637399971485137939e-02 -4.941878095269203186e-02 -2.937254309654235840e-02 6.331390142440795898e-02 -9.849901497364044189e-02 -4.190077632665634155e-02 2.987320348620414734e-02 2.876649051904678345e-02 -1.011828556656837463e-01 -2.383413761854171753e-01 -9.886556863784790039e-02 -6.695213913917541504e-02 5.854190513491630554e-02 -8.780192583799362183e-02 1.461808383464813232e-01 9.393943101167678833e-02 2.220288664102554321e-01 2.707903385162353516e-01 3.640156090259552002e-01 1.271289438009262085e-01 2.437434047460556030e-01 -1.513661146163940430e-01
-6.424796581268310547e-02 1.410245597362518311e-01 2.832333743572235107e-01 2.847495675086975098e-01 2.297018766403198242e-01 -5.364207923412322998e-02 2.343864738941192627e-02 -2.491140961647033691e-01 2.314405888319015503e-01 3.230772018432617188e-01 -2.519198358058929443e-01 -2.396043837070465088e-01 -1.100281402468681335e-01 -1.840287894010543823e-01 -1.959972679615020752e-01 -1.057673618197441101e-01 6.630723830312490463e-03 -8.782729506492614746e-02 -4.570110142230987549e-02 -2.146857529878616333e-01 -1.067750900983810425e-01 -8.844185620546340942e-02 -2.221022248268127441e-01 -1.892598271369934082e-01 -1.304660290479660034e-01 1.716026514768600464e-01 1.258608400821685791e-01 -1.954226940870285034e-01 8.425060659646987915e-02 1.872406601905822754e-01 7.339666783809661865e-02 -1.170015335083007812e-01
-5.540643259882926941e-02 6.155567243695259094e-02 2.527935989201068878e-02 -3.039399348199367523e-02 5.317907333374023438e-01 1.330910176038742065e-01 -6.373949348926544189e-02 -1.198677793145179749e-01 -1.946428865194320679e-01 2.818410396575927734e-01 -1.599164754152297974e-01 -1.717540621757507324e-01 1.639070361852645874e-02 1.102747023105621338e-01 -1.518101692199707031e-01 9.094358235597610474e-02 2.563326060771942139e-01 -8.158442564308643341e-03 3.410129249095916748e-01 1.204489544034004211e-01 1.009915545582771301e-01 1.547251790761947632e-01 -2.920416556298732758e-02 -1.783046871423721313e-01 -2.106863856315612793e-01 3.505994379520416260e-02 -1.708111315965652466e-01 -9.259513579308986664e-03 -2.396062016487121582e-02 3.257788419723510742e-01 9.453409910202026367e-02 -5.113857239484786987e-02
3.141539394855499268e-01 6.197599228471517563e-03 1.868254691362380981e-01 -6.521606445312500000e-02 3.888940811157226562e-01 9.664861112833023071e-02 -2.651333995163440704e-02 -8.775281906127929688e-02 2.359279543161392212e-01 5.071697290986776352e-03 -8.952204883098602295e-02 -2.775340676307678223e-01 1.306160725653171539e-02 1.046687364578247070e-01 3.308307826519012451e-01 1.179964914917945862e-01 -3.017694875597953796e-02 -6.923061609268188477e-02 1.811702400445938110e-01 -6.275665760040283203e-02 5.905090831220149994e-03 2.177803218364715576e-01 -2.143329977989196777e-01 -7.350365817546844482e-02 -6.635887175798416138e-02 -1.763194352388381958e-01 3.794452846050262451e-01 -4.800545051693916321e-02 -9.564467519521713257e-02 -3.535970300436019897e-02 2.723801434040069580e-01 -1.013402417302131653e-01
-6.111167743802070618e-02 9.349479526281356812e-02 3.010446727275848389e-01 1.234713196754455566e-02 2.331475764513015747e-01 2.337904088199138641e-02 -1.739305853843688965e-01 -4.575317502021789551e-01 -8.380555361509323120e-02 3.544208705425262451e-01 -8.035802841186523438e-02 -5.190866813063621521e-02 -2.142343521118164062e-01 -3.059160150587558746e-02 -2.370977550745010376e-01 4.509171843528747559e-02 5.642775446176528931e-02 5.103352665901184082e-02 1.721695996820926666e-03 -1.581392884254455566e-01 -1.808677241206169128e-02 6.010600551962852478e-02 -9.059863537549972534e-02 9.441815316677093506e-03 1.668065488338470459e-01 1.535821799188852310e-02 9.442063421010971069e-02 9.512462466955184937e-02 3.840716779232025146e-01 8.435063064098358154e-02 2.799058258533477783e-01 -1.826139837503433228e-01
-2.954726219177246094e-01 1.837660968303680420e-01 1.655509173870086670e-01 7.961612939834594727e-02 4.780261591076850891e-02 1.005282327532768250e-01 2.776092886924743652e-01 -7.573962956666946411e-02 1.257913466542959213e-02 9.471753984689712524e-02 -9.271653741598129272e-02 -2.319251894950866699e-01 -1.417620629072189331e-01 -1.829394102096557617e-01 1.569481045007705688e-01 6.640698760747909546e-02 2.328442186117172241e-01 -3.132270872592926025e-01 3.157595992088317871e-01 2.125850021839141846e-01 8.850446343421936035e-02 1.349324882030487061e-01 6.202289834618568420e-02 -1.737636327743530273e-01 -8.293256908655166626e-02 1.658676415681838989e-01 3.660407662391662598e-01 -5.651755630970001221e-02 9.834012389183044434e-02 3.641728684306144714e-02 1.306763589382171631e-01 -1.972732543945312500e-01
2.359405010938644409e-01 5.990116298198699951e-02 -1.397316455841064453e-01 -8.503239601850509644e-02 3.626787662506103516e-01 1.238719671964645386e-01 -3.381739556789398193e-02 -2.671216428279876709e-01 -1.175573468208312988e-01 1.082500964403152466e-01 -1.529148221015930176e-01 5.827679112553596497e-02 3.226305916905403137e-02 -9.132558107376098633e-02 -2.059356421232223511e-01 2.115332037210464478e-01 1.633153706789016724e-01 8.034482598304748535e-02 1.355989426374435425e-01 -5.928516387939453125e-02 -6.060833111405372620e-02 1.241507306694984436e-01 9.387934952974319458e-02 -2.905043363571166992e-01 -3.225934207439422607e-01 3.474134802818298340e-01 2.955676317214965820e-01 -3.176608681678771973e-02 -4.772009328007698059e-02 2.112076431512832642e-01 -4.542783834040164948e-03 1.356327682733535767e-01
1.278379708528518677e-01 1.090673059225082397e-01 -6.213662773370742798e-02 1.112459003925323486e-01 7.950495183467864990e-02 7.628240436315536499e-02 1.026316881179809570e-01 -1.583007574081420898e-01 3.376301527023315430e-01 1.032095775008201599e-01 -1.776582300662994385e-01 8.284947276115417480e-02 -9.076923131942749023e-02 -4.658522456884384155e-02 -3.047174401581287384e-02 1.319585647433996201e-02 2.014695256948471069e-01 1.507584899663925171e-01 5.004403591156005859e-01 9.725800901651382446e-02 6.568841170519590378e-03 2.919049859046936035e-01 -1.959318965673446655e-01 8.581230416893959045e-03 -3.753904998302459717e-02 2.850672602653503418e-01 2.286511808633804321e-01 -2.102300077676773071e-01 -9.922509640455245972e-02 4.165070503950119019e-02 2.957768738269805908e-01 8.978241682052612305e-02
-6.844428181648254395e-02 -8.429583907127380371e-02 3.449781835079193115e-01 -1.974050849676132202e-01 3.471811711788177490e-01 -2.334483154118061066e-02 1.985996514558792114e-01 -2.507276833057403564e-01 2.525196671485900879e-01 9.106012433767318726e-02 -1.210749596357345581e-01 1.285844482481479645e-02 -2.632777392864227295e-01 -8.249675482511520386e-02 -1.912808045744895935e-02 -6.913801655173301697e-03 -1.786488224752247334e-03 8.696515858173370361e-02 -7.303550839424133301e-02 -2.059024274349212646e-01 -1.996276527643203735e-01 7.038261275738477707e-03 2.333940565586090088e-02 -9.225013852119445801e-02 1.616049855947494507e-01 4.217012822628021240e-01 -1.739072427153587341e-02 1.280196290463209152e-02 1.461608558893203735e-01 -7.336216978728771210e-03 2.424580454826354980e-01 -2.335786074399948120e-01
1.951613724231719971e-01 -3.110151505097746849e-03 2.308394014835357666e-01 -1.708478033542633057e-01 2.436657845973968506e-01 -1.000712364912033081e-01 5.756537988781929016e-02 -3.445379436016082764e-01 1.605416387319564819e-01 -4.945250228047370911e-02 9.680619835853576660e-02 -1.539635360240936279e-01 -1.521085798740386963e-01 -6.351272016763687134e-02 -1.089159771800041199e-02 2.353483587503433228e-01 2.650889456272125244e-01 1.500885188579559326e-01 9.644611179828643799e-02 3.567997515201568604e-01 -3.534400761127471924e-01 2.292316034436225891e-02 -1.273179948329925537e-01 -9.122580289840698242e-03 1.202638521790504456e-01 4.877541959285736084e-02 2.420123964548110962e-01 -1.436362713575363159e-01 2.393741607666015625e-01 9.166674315929412842e-02 1.054281443357467651e-01 -6.234829779714345932e-03
5.074934661388397217e-02 4.028157591819763184e-01 4.631670657545328140e-03 1.469714343547821045e-01 3.202120363712310791e-01 -2.344535198062658310e-03 1.501612067222595215e-01 1.910511963069438934e-02 -2.449193000793457031e-01 2.673969417810440063e-02 -3.620721399784088135e-01 -2.294145524501800537e-01 2.389616891741752625e-02 -9.022892266511917114e-02 1.356389932334423065e-02 2.832976579666137695e-01 -6.651849299669265747e-02 7.335156947374343872e-02 1.901606023311614990e-01 8.306455612182617188e-02 -1.397470533847808838e-01 -1.560013890266418457e-01 3.354476764798164368e-02 -6.071933731436729431e-02 -2.507377564907073975e-01 2.296750694513320923e-01 1.393207162618637085e-01 5.116983503103256226e-02 2.820336222648620605e-01 1.429454088211059570e-01 3.981591388583183289e-02 -1.172674074769020081e-01
-1.198499947786331177e-01 1.290035694837570190e-01 4.921138882637023926e-01 -5.229576677083969116e-02 2.025106996297836304e-01 -2.613655626773834229e-01 4.605822265148162842e-03 -1.834970861673355103e-01 9.769737720489501953e-02 9.862454235553741455e-02 -3.037549555301666260e-01 -4.331335797905921936e-02 -2.634153068065643311e-01 -2.362624369561672211e-02 8.849794976413249969e-03 4.360734522342681885e-01 1.214015632867813110e-01 1.826602220535278320e-01 -1.176172718405723572e-01 1.842724829912185669e-01 1.343454420566558838e-02 -1.990979071706533432e-03 2.020580321550369263e-02 -1.248522773385047913e-01 -2.286884933710098267e-01 1.247506588697433472e-02 3.428373718634247780e-03 -1.410064995288848877e-01 -7.818678766489028931e-02 -4.117741435766220093e-02 4.333858937025070190e-02 -1.155839040875434875e-01
3.692809641361236572e-01 4.000560194253921509e-02 2.670602500438690186e-01 -2.124475240707397461e-01 2.720983326435089111e-01 -1.246008649468421936e-01 1.571827083826065063e-01 -1.078846603631973267e-01 1.114342957735061646e-01 1.376426964998245239e-01 -5.822201073169708252e-02 -1.033742260187864304e-02 -1.558354645967483521e-01 7.819297723472118378e-03 3.155780583620071411e-02 2.924307947978377342e-03 -1.013261079788208008e-01 1.436696052551269531e-01 3.364384174346923828e-01 -9.075310081243515015e-02 1.338380277156829834e-01 1.671421825885772705e-01 -1.440933197736740112e-01 -1.843290030956268311e-01 1.068290397524833679e-01 -7.300027459859848022e-02 3.107101619243621826e-01 -2.851034700870513916e-01 1.077512651681900024e-01 -3.872406482696533203e-02 2.686760723590850830e-01 -1.633113473653793335e-01
-2.439576387405395508e-01 9.463789314031600952e-02 3.743757307529449463e-01 2.538291551172733307e-02 3.113941252231597900e-01 -6.472972780466079712e-02 1.785977035760879517e-01 -1.397174745798110962e-01 -2.822664976119995117e-01 -1.007025837898254395e-01 -5.304124951362609863e-02 -1.365692466497421265e-01 -1.222079545259475708e-01 -6.356777995824813843e-02 -3.598055988550186157e-02 1.036722883582115173e-01 1.942645758390426636e-02 -2.539097070693969727e-01 1.720780283212661743e-01 9.501530230045318604e-02 3.168954551219940186e-01 -8.245962113142013550e-02 1.892982721328735352e-01 -1.041134670376777649e-01 -1.120830029249191284e-01 8.724953979253768921e-02 3.409537300467491150e-02 1.511605381965637207e-01 2.257172465324401855e-01 1.306785494089126587e-01 3.525500297546386719e-01 4.436973109841346741e-02
-2.269156873226165771e-01 4.111439287662506104e-01 -4.582202062010765076e-02 -5.135538522154092789e-03 2.450790703296661377e-01 -5.933893099427223206e-02 1.312209814786911011e-01 -3.136968016624450684e-01 -2.420045137405395508e-01 -3.030508756637573242e-02 -4.740559309720993042e-02 -2.133354097604751587e-01 1.870632618665695190e-01 3.964348137378692627e-02 6.459163129329681396e-02 2.475762516260147095e-01 2.625080943107604980e-01 2.797789406031370163e-03 6.161340326070785522e-02 1.161026209592819214e-01 -3.149292990565299988e-02 -1.928682252764701843e-02 -4.456482455134391785e-02 -1.372883170843124390e-01 -1.888485997915267944e-01 2.179595679044723511e-01 -5.722948908805847168e-02 -2.321363985538482666e-01 1.370776891708374023e-01 1.141535416245460510e-01 3.008436262607574463e-01 1.334426105022430420e-01
9.611623361706733704e-03 1.934535652399063110e-01 1.011679694056510925e-01 1.634163595736026764e-02 3.730028569698333740e-01 1.464798003435134888e-01 2.831211686134338379e-01 -1.913327574729919434e-01 -2.203171253204345703e-01 1.482167989015579224e-01 -2.638602256774902344e-01 2.422844432294368744e-02 -1.350234895944595337e-01 1.309665292501449585e-01 -7.418733835220336914e-02 2.021741718053817749e-01 2.880412340164184570e-01 -2.942086458206176758e-01 -4.400812834501266479e-02 -2.885856665670871735e-02 1.878915131092071533e-01 7.212302833795547485e-02 2.012343555688858032e-01 1.294141560792922974e-01 9.429344534873962402e-02 -3.613549098372459412e-02 1.385973691940307617e-01 -1.721445173025131226e-01 9.874628484249114990e-02 3.784700483083724976e-02 -9.434553235769271851e-02 -3.209060430526733398e-01
9.102612733840942383e-02 -1.347416341304779053e-01 1.087123975157737732e-01 1.179629564285278320e-01 3.092837333679199219e-01 -2.892688214778900146e-01 -2.269960939884185791e-02 -4.563457146286964417e-02 -6.917250156402587891e-02 1.241710186004638672e-01 -2.185535579919815063e-01 -7.362871617078781128e-02 -1.557000726461410522e-02 -6.783127039670944214e-02 9.766607545316219330e-03 1.479121744632720947e-01 2.167514264583587646e-01 -2.950489521026611328e-03 1.208207905292510986e-01 3.633444011211395264e-01 -7.408068329095840454e-02 -1.460541784763336182e-02 -1.558724492788314819e-01 2.734075486660003662e-02 -7.920595258474349976e-02 4.225302338600158691e-01 3.559438884258270264e-01 -2.073644399642944336e-01 1.946644186973571777e-01 8.453594148159027100e-02 -5.863591656088829041e-02 1.958465278148651123e-01
5.344050750136375427e-02 -6.445584446191787720e-02 1.350834667682647705e-01 5.891091376543045044e-02 4.971821606159210205e-01 -4.629431758075952530e-03 -1.077243164181709290e-01 -3.249297291040420532e-02 -4.743140190839767456e-02 1.405202001333236694e-01 -1.030829846858978271e-01 8.489415794610977173e-02 3.188961744308471680e-01 -1.429115980863571167e-01 -2.021424174308776855e-01 2.136661708354949951e-01 1.976221203804016113e-01 1.171838715672492981e-01 1.509932130575180054e-01 -1.290595382452011108e-01 -1.083374768495559692e-01 -1.645499914884567261e-01 4.059227940160781145e-04 -1.277191489934921265e-01 -4.083067178726196289e-02 2.242349684238433838e-01 1.599402278661727905e-01 1.350174308754503727e-03 2.636163234710693359e-01 -3.040057420730590820e-01 2.731685936450958252e-01 3.878688067197799683e-02
1.532500982284545898e-01 -2.833643853664398193e-01 3.087573349475860596e-01 -1.019452661275863647e-01 2.187585234642028809e-01 -8.348701149225234985e-02 2.905897796154022217e-01 -3.119617700576782227e-01 1.062694862484931946e-01 -2.224143594503402710e-01 -2.104082405567169189e-01 -7.226483523845672607e-02 -1.328567415475845337e-01 -4.593946784734725952e-02 6.265138089656829834e-02 2.235041698440909386e-03 -1.059567704796791077e-01 2.695458233356475830e-01 1.529346685856580734e-02 3.791936486959457397e-02 -1.502548903226852417e-01 -1.301996782422065735e-02 3.665027022361755371e-02 -2.233946919441223145e-01 -1.550365537405014038e-01 3.688423037528991699e-01 -1.085761189460754395e-01 -7.944367080926895142e-02 1.069419309496879578e-01 1.009631007909774780e-01 1.867404282093048096e-01 -1.604038178920745850e-01
5.010224878787994385e-02 -1.129172742366790771e-01 -1.020871400833129883e-01 -3.186642425134778023e-03 2.495400607585906982e-01 2.268152385950088501e-01 3.028625547885894775e-01 -8.839476108551025391e-02 2.069578617811203003e-01 -1.184048056602478027e-01 -2.343587726354598999e-01 1.575423330068588257e-01 2.117091789841651917e-02 1.522303223609924316e-01 2.902489341795444489e-02 3.131696283817291260e-01 -1.039879024028778076e-01 2.014108896255493164e-01 1.977619379758834839e-01 2.131152749061584473e-01 1.566886305809020996e-01 2.300114929676055908e-02 4.703843221068382263e-02 -1.958330273628234863e-01 -1.346540823578834534e-02 1.930231750011444092e-01 2.327043265104293823e-01 -3.759091198444366455e-01 2.004180103540420532e-01 -6.249568238854408264e-02 1.741369254887104034e-02 -1.519606113433837891e-01
-6.410619616508483887e-02 2.494098544120788574e-01 2.329521998763084412e-02 8.786673098802566528e-02 8.697475492954254150e-02 2.915958501398563385e-02 -6.755650043487548828e-02 -2.637315988540649414e-01 -1.111654713749885559e-01 2.734435796737670898e-01 -1.508921831846237183e-01 1.898899972438812256e-01 6.372288614511489868e-02 -1.215941756963729858e-01 -2.368396967649459839e-01 2.328563481569290161e-02 4.850227013230323792e-02 -3.692218661308288574e-02 1.782414466142654419e-01 1.791417449712753296e-01 4.146134108304977417e-02 1.035037636756896973e-01 8.950100094079971313e-02 2.434643059968948364e-01 4.377087578177452087e-02 3.056487627327442169e-02 2.083694040775299072e-01 -3.907102942466735840e-01 2.574474811553955078e-01 1.775449067354202271e-01 2.690180838108062744e-01 -3.241334557533264160e-01
1.026663705706596375e-01 3.822027472779154778e-03 2.389097958803176880e-01 -8.871774375438690186e-02 2.088508456945419312e-01 -2.255271524190902710e-01 8.081127703189849854e-02 -2.605385780334472656e-01 1.051307916641235352e-01 1.579891331493854523e-02 1.068089902400970459e-01 -7.009153068065643311e-02 -2.307613193988800049e-01 -1.406630277633666992e-01 8.443540893495082855e-03 -4.121335968375205994e-02 -1.395041588693857193e-03 -1.573541760444641113e-01 -1.498133037239313126e-02 3.200932145118713379e-01 -2.873014099895954132e-02 2.375754863023757935e-01 -1.679288893938064575e-01 -1.141004115343093872e-01 -1.205138191580772400e-01 -1.178247556090354919e-01 2.971370518207550049e-01 2.037886977195739746e-01 1.469723582267761230e-01 4.212893918156623840e-02 4.587998390197753906e-01 -1.874621212482452393e-01
-7.922819815576076508e-03 9.920607507228851318e-02 2.363373041152954102e-01 1.361522376537322998e-01 7.000393271446228027e-01 7.525472342967987061e-02 1.710462719202041626e-01 2.287506684660911560e-02 -6.932766735553741455e-02 -7.903726398944854736e-02 -2.322358489036560059e-01 -2.581259012222290039e-01 -2.268071919679641724e-01 -8.023550361394882202e-02 -2.897568279877305031e-03 -1.160129159688949585e-01 2.805181033909320831e-02 -1.328402310609817505e-01 7.425045222043991089e-02 1.780449301004409790e-01 2.538695000112056732e-02 -1.224088370800018311e-01 -8.912145346403121948e-02 -1.926803588867187500e-02 3.775791451334953308e-02 2.282177507877349854e-01 6.767883896827697754e-02 -1.535960566252470016e-02 -1.618438661098480225e-01 1.314183473587036133e-01 4.163067415356636047e-02 6.426791101694107056e-02
3.731951862573623657e-02 -8.237393200397491455e-02 3.008511364459991455e-01 -3.964423015713691711e-02 1.074375435709953308e-01 8.681021630764007568e-02 1.858984977006912231e-01 9.387017041444778442e-02 1.758000627160072327e-02 9.922071546316146851e-02 -1.115443184971809387e-01 -3.781040608882904053e-01 6.887108832597732544e-02 1.139580085873603821e-01 -8.364482223987579346e-02 1.732666492462158203e-01 1.123274639248847961e-01 -1.182219758629798889e-01 4.125560820102691650e-01 -5.022477358579635620e-02 -1.797764562070369720e-02 -6.520029157400131226e-02 -1.903753168880939484e-02 -7.986479252576828003e-02 -1.666591614484786987e-01 1.262729912996292114e-01 1.937172114849090576e-01 -2.499743551015853882e-01 -1.104791313409805298e-01 -7.423344999551773071e-02 4.290096759796142578e-01 -2.466791123151779175e-01
-9.509667009115219116e-02 1.521733701229095459e-01 2.158535122871398926e-01 2.208015024662017822e-01 5.159717798233032227e-01 8.501151204109191895e-02 1.736748404800891876e-02 -2.126643657684326172e-01 7.411277294158935547e-02 1.051863748580217361e-02 -4.477770924568176270e-01 -1.969735920429229736e-01 -1.192266028374433517e-02 -7.992359809577465057e-03 -2.453612536191940308e-01 1.587218940258026123e-01 2.300720475614070892e-02 3.645539656281471252e-02 1.379165947437286377e-01 5.468942224979400635e-02 -1.858038604259490967e-01 9.148778021335601807e-02 4.773027077317237854e-02 -1.451814323663711548e-01 7.976510375738143921e-02 6.330696400254964828e-03 -3.585015609860420227e-02 2.417921274900436401e-01 1.303647607564926147e-01 2.191788256168365479e-01 -3.525955975055694580e-02 2.042542211711406708e-02
-5.557895824313163757e-02 2.289526350796222687e-02 1.458885818719863892e-01 -1.263537723571062088e-02 1.569584608078002930e-01 -3.941707611083984375e-01 -1.249812468886375427e-01 -2.373730689287185669e-01 -6.230729632079601288e-03 1.112902835011482239e-01 -5.042769908905029297e-01 -7.561592757701873779e-02 -3.325518220663070679e-02 1.415322721004486084e-02 1.640981137752532959e-01 1.569661349058151245e-01 -1.983390375971794128e-02 5.391059070825576782e-02 -7.576256245374679565e-02 1.414947062730789185e-01 3.028219044208526611e-01 1.828304827213287354e-01 6.650538742542266846e-02 1.562347821891307831e-02 1.751055717468261719e-01 2.547103762626647949e-01 8.834452182054519653e-02 -5.396843701601028442e-02 -9.577635675668716431e-02 -8.705639839172363281e-02 3.028746545314788818e-01 -1.551232188940048218e-01
1.770731955766677856e-01 -1.357426196336746216e-01 2.398380935192108154e-01 7.038139551877975464e-02 3.129592239856719971e-01 -1.137315109372138977e-01 -6.873520556837320328e-03 -4.451737552881240845e-02 -1.856600046157836914e-01 3.127895891666412354e-01 -1.754455566406250000e-01 -1.849631220102310181e-01 -5.687520280480384827e-02 3.739778697490692139e-02 -3.334415331482887268e-02 3.207812011241912842e-01 5.176832154393196106e-02 3.863168135285377502e-02 9.100896865129470825e-02 -1.319210231304168701e-01 -9.593771398067474365e-02 4.325233399868011475e-01 -5.191940814256668091e-02 -7.067140936851501465e-02 2.595885396003723145e-01 -2.465329132974147797e-02 -8.104530721902847290e-02 -4.432334005832672119e-02 2.390730977058410645e-01 4.415235295891761780e-02 3.038321733474731445e-01 -8.435505628585815430e-02
1.769330054521560669e-01 -1.365642696619033813e-01 2.578064203262329102e-01 -8.492864668369293213e-02 3.220522105693817139e-01 -3.584027290344238281e-01 2.786017060279846191e-01 -1.574579924345016479e-01 7.967157289385795593e-03 1.773978956043720245e-02 -1.520373374223709106e-01 1.425201892852783203e-01 -7.875739783048629761e-02 -1.695267558097839355e-01 -4.343019425868988037e-02 -2.283341251313686371e-03 2.573758661746978760e-01 8.882772922515869141e-02 1.738177984952926636e-01 3.310807943344116211e-01 -8.231490105390548706e-02 2.173350658267736435e-03 -6.622186303138732910e-02 -1.075476855039596558e-01 9.888526797294616699e-02 9.403927624225616455e-02 2.043043375015258789e-01 -2.932654321193695068e-01 1.495471745729446411e-01 -1.758513003587722778e-01 1.507650017738342285e-01 -4.549802094697952271e-02
1.240015104413032532e-01 -2.420198619365692139e-01 -4.630400985479354858e-02 -1.148214936256408691e-01 3.489186167716979980e-01 4.787639901041984558e-02 1.085193548351526260e-02 -2.365815043449401855e-01 1.556185781955718994e-01 -5.848460644483566284e-02 -2.123823761940002441e-01 -4.917196929454803467e-02 -1.009978204965591431e-01 6.603255122900009155e-02 3.470902144908905029e-02 1.271505802869796753e-01 -1.228377893567085266e-01 2.736658751964569092e-01 8.418696373701095581e-02 3.375369310379028320e-01 -2.097951062023639679e-02 3.070074878633022308e-02 -3.408842906355857849e-02 -1.458877474069595337e-01 -2.522854879498481750e-02 2.250985056161880493e-01 4.425259828567504883e-01 -3.515463769435882568e-01 5.877768993377685547e-02 -9.274690598249435425e-02 -2.664002776145935059e-02 7.202409952878952026e-02
-8.389482647180557251e-02 1.029420495033264160e-01 -8.203466981649398804e-02 3.440449712797999382e-03 2.476223409175872803e-01 2.327071689069271088e-02 1.024787724018096924e-01 -2.361522912979125977e-01 -2.098599076271057129e-01 1.089579537510871887e-01 -4.353918731212615967e-01 -1.770424544811248779e-01 1.660939902067184448e-01 -1.173243820667266846e-01 -2.022599056363105774e-02 2.168754637241363525e-01 -1.876052767038345337e-01 -1.353619098663330078e-01 1.175189688801765442e-01 -7.210291922092437744e-02 -5.508447438478469849e-02 -1.093153934925794601e-02 -2.511911466717720032e-02 -1.390051543712615967e-01 -3.055277466773986816e-01 2.306009232997894287e-01 2.281854152679443359e-01 1.531109660863876343e-01 3.135489523410797119e-01 1.353171765804290771e-01 2.173069417476654053e-01 1.893734186887741089e-02
-2.585355425253510475e-03 -6.660120189189910889e-02 2.737131416797637939e-01 6.125048920512199402e-02 3.700760304927825928e-01 -1.035589072853326797e-02 3.284038975834846497e-02 -1.291253268718719482e-01 -1.967006027698516846e-01 1.879797577857971191e-01 -8.313255012035369873e-02 -1.101481691002845764e-01 -4.788806661963462830e-02 5.252356082201004028e-02 -1.301161497831344604e-01 2.436859458684921265e-01 2.799770608544349670e-02 -7.267957180738449097e-02 1.348326206207275391e-01 -1.115026026964187622e-01 -1.754223108291625977e-01 5.766147375106811523e-01 -5.303054675459861755e-02 -1.241303607821464539e-01 2.824583649635314941e-01 7.415615953505039215e-03 2.748732827603816986e-02 -1.915508694946765900e-02 1.436994075775146484e-01 -1.329528540372848511e-01 2.158902585506439209e-01 -5.986446514725685120e-02
-9.852872043848037720e-02 1.946685314178466797e-01 2.148330360651016235e-01 1.763514131307601929e-01 4.294864237308502197e-01 2.348669469356536865e-01 -9.676605463027954102e-03 -2.360340952873229980e-01 4.486600309610366821e-02 -1.685660332441329956e-01 -3.550047576427459717e-01 -3.030122518539428711e-01 3.443485498428344727e-02 1.039550974965095520e-01 -2.223278284072875977e-01 3.816493973135948181e-02 4.722573980689048767e-02 -9.853421151638031006e-02 9.478736668825149536e-02 1.101517677307128906e-01 -1.904760003089904785e-01 1.711032837629318237e-01 5.929907783865928650e-03 -7.795438915491104126e-02 2.532734535634517670e-02 1.744594573974609375e-01 1.582564711570739746e-01 1.689557880163192749e-01 7.786388695240020752e-02 2.558736205101013184e-01 -8.107202500104904175e-02 -3.260620683431625366e-02
-2.003573179244995117e-01 7.125236093997955322e-02 1.310781389474868774e-01 4.073107242584228516e-02 4.530706703662872314e-01 -1.441894918680191040e-01 -5.708532407879829407e-02 -1.724822670221328735e-01 -1.975657194852828979e-01 -1.083038821816444397e-01 -3.787877857685089111e-01 -2.335544079542160034e-01 8.262506872415542603e-02 2.626288235187530518e-01 -2.019058465957641602e-01 1.661652028560638428e-01 1.890675514005124569e-03 -2.962943725287914276e-02 -4.820741014555096626e-04 -1.305255740880966187e-01 -7.535763084888458252e-02 1.866412311792373657e-01 5.145671218633651733e-02 -2.569337487220764160e-01 -3.501073271036148071e-02 1.442875415086746216e-01 3.995531424880027771e-02 1.076941415667533875e-01 1.342718303203582764e-01 2.982759475708007812e-01 1.848147809505462646e-02 -1.192740574479103088e-01
2.056807279586791992e-01 2.327731847763061523e-01 3.818065300583839417e-02 -1.331980079412460327e-01 4.020703136920928955e-01 -8.587945997714996338e-02 1.958488225936889648e-01 -2.898766696453094482e-01 -1.282310336828231812e-01 -1.693315804004669189e-01 -1.123510897159576416e-01 -2.886698842048645020e-01 -3.425810486078262329e-02 -5.312302708625793457e-02 -1.238653510808944702e-01 2.353837639093399048e-01 -7.861416041851043701e-02 -2.527206577360630035e-02 1.854217946529388428e-01 -3.415158763527870178e-02 1.376782953739166260e-01 -1.015485450625419617e-01 3.059941530227661133e-01 -1.462084054946899414e-01 1.840128749608993530e-01 1.235044524073600769e-01 -6.740503758192062378e-02 -3.192597329616546631e-01 1.747383326292037964e-01 1.924506155773997307e-03 -1.256830710917711258e-02 -6.446606665849685669e-02
8.397100865840911865e-02 -1.025720015168190002e-01 1.122601628303527832e-01 -2.478416413068771362e-01 3.146516680717468262e-01 2.513082139194011688e-02 3.743055975064635277e-03 -4.998657852411270142e-02 1.284085512161254883e-01 -1.501208394765853882e-01 -2.344585806131362915e-01 -2.025722265243530273e-01 1.900227218866348267e-01 3.003353253006935120e-02 1.699085831642150879e-01 -6.780263502150774002e-03 2.589157037436962128e-02 2.061487287282943726e-01 1.526737213134765625e-01 2.202292382717132568e-01 1.301031466573476791e-02 1.961816400289535522e-01 4.752204939723014832e-02 3.184626102447509766e-01 3.584378063678741455e-01 1.845775693655014038e-01 2.465348392724990845e-01 -2.100323587656021118e-01 2.083015143871307373e-01 1.133345961570739746e-01 1.536604911088943481e-01 -2.639328688383102417e-02
-1.588231176137924194e-01 9.094598144292831421e-02 3.092123568058013916e-02 1.178118214011192322e-01 3.937865197658538818e-01 -6.977330893278121948e-02 2.865417003631591797e-01 -2.356027364730834961e-01 1.096841096878051758e-01 -1.760754585266113281e-01 -4.576657712459564209e-02 -2.241840772330760956e-02 4.571833610534667969e-01 6.598742306232452393e-02 1.197618320584297180e-01 -3.795614838600158691e-02 1.217529997229576111e-01 -7.066281512379646301e-03 1.153046414256095886e-01 2.268892675638198853e-01 2.491653859615325928e-01 -3.809532523155212402e-02 8.671297878026962280e-02 -1.085750386118888855e-01 -5.063422024250030518e-02 2.123375982046127319e-01 1.040152683854103088e-01 1.029343008995056152e-01 1.406060606241226196e-01 -2.657416649162769318e-02 3.120591640472412109e-01 -1.729729026556015015e-01
1.435968130826950073e-01 -1.598132587969303131e-02 -9.846566617488861084e-02 -1.457419544458389282e-01 3.543757796287536621e-01 -1.554147750139236450e-01 3.095433302223682404e-02 -5.822565779089927673e-02 -4.935312643647193909e-02 2.418316751718521118e-01 -2.762334942817687988e-01 -2.513393945991992950e-02 8.629147708415985107e-02 -1.582585424184799194e-01 -1.515997797250747681e-01 1.038537397980690002e-01 -1.683012098073959351e-01 -1.366959363222122192e-01 -1.484629362821578979e-01 -2.903514727950096130e-02 -1.489889174699783325e-01 8.392619341611862183e-02 -1.121238693594932556e-01 -2.436444610357284546e-01 -2.229999154806137085e-01 6.610471010208129883e-02 1.834936887025833130e-01 -4.417841434478759766e-01 1.034651417285203934e-02 3.867287561297416687e-02 3.495264351367950439e-01 -1.104743480682373047e-01
1.522218226455152035e-03 -1.648060628212988377e-03 1.811707615852355957e-01 -1.785900443792343140e-01 3.357206284999847412e-02 -1.263420730829238892e-01 2.127653956413269043e-01 -1.315611451864242554e-01 1.127487197518348694e-01 3.596039712429046631e-01 -1.171625629067420959e-01 -1.274110972881317139e-01 -2.391849905252456665e-01 1.562970131635665894e-01 2.244566194713115692e-02 -1.337942928075790405e-01 9.513854980468750000e-02 9.472137317061424255e-03 2.691184878349304199e-01 2.384560108184814453e-01 -1.946204751729965210e-01 2.188059836626052856e-01 -6.436850875616073608e-02 -1.055945921689271927e-02 2.329014092683792114e-01 -5.985580012202262878e-02 2.383334636688232422e-01 -1.241743862628936768e-01 5.603971332311630249e-02 1.491411682218313217e-02 4.664877951145172119e-01 6.421331316232681274e-02
4.248098994139581919e-04 1.406215727329254150e-01 3.542931973934173584e-01 -3.019171953201293945e-01 1.915737092494964600e-01 2.053504735231399536e-01 -8.292409777641296387e-02 -2.152805179357528687e-01 1.199923604726791382e-01 2.922013401985168457e-01 -4.270941019058227539e-02 9.388481080532073975e-02 -1.114105433225631714e-01 1.508175879716873169e-01 -1.215390935540199280e-01 2.393401712179183960e-01 -1.001366302371025085e-01 -8.362794667482376099e-02 1.583448201417922974e-01 -1.913443356752395630e-01 -7.372063398361206055e-02 -6.010870262980461121e-02 6.222785636782646179e-02 -2.015586243942379951e-03 3.295510634779930115e-02 3.192582726478576660e-02 2.892025411128997803e-01 4.228429496288299561e-02 4.001444578170776367e-01 -4.352451860904693604e-02 1.469931155443191528e-01 -2.259314507246017456e-01
8.735512197017669678e-02 1.520457416772842407e-01 1.232404112815856934e-01 5.126272141933441162e-02 2.639849185943603516e-01 1.482857614755630493e-01 -3.042602725327014923e-02 -3.848800957202911377e-01 1.558938771486282349e-01 2.669520974159240723e-01 -2.023391574621200562e-01 6.079765409231185913e-02 4.542904347181320190e-02 8.928908407688140869e-02 -1.328148394823074341e-01 -1.874260008335113525e-01 -1.458893269300460815e-01 -1.042744368314743042e-01 9.043782204389572144e-02 1.684178113937377930e-01 -1.933244466781616211e-01 2.065778970718383789e-01 -1.092723011970520020e-01 -3.051429092884063721e-01 2.431678324937820435e-01 1.028603501617908478e-02 -1.474574208259582520e-01 -8.944787085056304932e-02 3.149755895137786865e-01 -9.978149086236953735e-02 1.716887503862380981e-01 -1.620672643184661865e-01
-2.542263865470886230e-01 -2.857354879379272461e-01 3.469613492488861084e-01 1.338201761245727539e-01 3.213030397891998291e-01 -2.122900187969207764e-01 8.350489288568496704e-02 -5.849170684814453125e-02 2.757285535335540771e-01 1.749956756830215454e-01 -1.815446615219116211e-01 -1.317098885774612427e-01 -2.458422333002090454e-01 7.774110883474349976e-02 -1.613479256629943848e-01 -3.223833814263343811e-02 8.183211833238601685e-02 -1.931446790695190430e-01 -6.377084646373987198e-03 -1.061028167605400085e-01 9.066918492317199707e-02 1.126483455300331116e-01 -1.266212016344070435e-01 -6.782695651054382324e-02 -2.028312385082244873e-01 2.371235340833663940e-01 -2.305010333657264709e-03 -1.378485746681690216e-02 6.634242087602615356e-02 6.266488134860992432e-02 2.845740020275115967e-01 -1.500307023525238037e-01
1.872709840536117554e-01 2.648730874061584473e-01 1.390451192855834961e-01 -2.073105424642562866e-03 3.915245831012725830e-01 1.123829632997512817e-01 -3.803178295493125916e-02 -1.411402076482772827e-01 -7.973058521747589111e-02 -2.079891785979270935e-02 -1.065464839339256287e-01 -4.259854182600975037e-02 1.498118340969085693e-01 1.186012998223304749e-01 -2.435286194086074829e-01 2.869189083576202393e-01 -2.270053476095199585e-01 -2.029855549335479736e-01 1.289570182561874390e-01 5.054467916488647461e-02 1.932906955480575562e-01 -1.905412971973419189e-01 2.300219982862472534e-01 -1.527515947818756104e-01 6.737307459115982056e-02 1.155814751982688904e-01 3.098961710929870605e-01 -5.185108259320259094e-02 -1.887010186910629272e-01 -1.115373522043228149e-01 2.518270313739776611e-01 1.154189649969339371e-02
1.852509677410125732e-01 6.603574752807617188e-02 -1.157561987638473511e-01 2.151482999324798584e-01 4.664047658443450928e-01 -1.973640173673629761e-01 7.150283455848693848e-02 -1.567553877830505371e-01 6.022042036056518555e-02 -9.656491130590438843e-02 -4.023144394159317017e-02 -3.037694990634918213e-01 -2.339411973953247070e-01 3.352997452020645142e-02 4.623055830597877502e-02 3.036836385726928711e-01 -1.387758404016494751e-01 1.102870479226112366e-01 2.901699244976043701e-01 -1.879506558179855347e-02 9.362196922302246094e-02 7.394529134035110474e-02 -1.098172962665557861e-01 -2.138628810644149780e-02 -1.113457307219505310e-01 -1.324591189622879028e-01 1.754132360219955444e-01 -2.032801061868667603e-01 9.985070675611495972e-02 -1.713681071996688843e-01 -5.396627262234687805e-02 -2.671950161457061768e-01
1.000729054212570190e-01 1.620255261659622192e-01 7.672618329524993896e-02 3.776700794696807861e-02 2.212092578411102295e-01 1.365608274936676025e-01 1.093601956963539124e-01 -4.615971446037292480e-01 1.758635938167572021e-01 -1.588839478790760040e-02 -2.218149155378341675e-01 -1.846811771392822266e-01 -9.690020233392715454e-02 -7.127497345209121704e-02 2.826398611068725586e-02 9.951576590538024902e-02 -1.181299686431884766e-01 1.875402033329010010e-01 1.979756057262420654e-01 2.452573925256729126e-01 2.541347444057464600e-01 5.340798944234848022e-02 -1.926711499691009521e-01 3.072447180747985840e-01 3.009295165538787842e-01 2.312545627355575562e-01 9.287062101066112518e-03 7.668879628181457520e-02 8.640377968549728394e-02 -5.967500060796737671e-02 1.248495727777481079e-01 -9.785071015357971191e-03
1.925865709781646729e-01 1.764385849237442017e-01 5.092982575297355652e-02 -3.290785849094390869e-02 1.557964235544204712e-01 1.922902017831802368e-01 -2.074323743581771851e-01 -3.618524670600891113e-01 7.918551564216613770e-02 1.389253288507461548e-01 -4.211276173591613770e-01 -1.623121500015258789e-01 -2.741534411907196045e-01 1.143665760755538940e-01 5.052144080400466919e-02 6.137939170002937317e-02 -1.492462754249572754e-01 7.630614191293716431e-02 5.233174934983253479e-02 2.662303745746612549e-01 1.488796621561050415e-01 2.079599797725677490e-01 -2.242385447025299072e-01 1.772456318140029907e-01 1.706471592187881470e-01 1.243358328938484192e-01 6.663866341114044189e-02 2.365458011627197266e-02 1.145360693335533142e-01 8.985156565904617310e-02 1.224938631057739258e-01 -1.856428384780883789e-01
-2.973197698593139648e-01 1.775145679712295532e-01 2.974494099617004395e-01 -4.365089908242225647e-02 9.254648536443710327e-02 -1.001147776842117310e-01 2.972690463066101074e-01 -9.407999366521835327e-02 1.238122433423995972e-01 1.348571386188268661e-02 -1.034135967493057251e-01 -1.865109205245971680e-01 1.460513025522232056e-01 -2.663378715515136719e-01 1.820196360349655151e-01 5.586267262697219849e-02 3.706856071949005127e-02 1.009126231074333191e-01 2.922262251377105713e-01 1.582362353801727295e-01 2.352013587951660156e-01 -1.185212866403162479e-03 1.422511935234069824e-01 -8.005129545927047729e-02 -6.446672976016998291e-02 1.470899283885955811e-01 3.454163372516632080e-01 -1.510250419378280640e-01 1.125782206654548645e-01 -6.600645929574966431e-02 2.820538878440856934e-01 -1.262343823909759521e-01
-6.595053523778915405e-02 1.349319368600845337e-01 2.021442651748657227e-01 -3.501490354537963867e-01 9.223885834217071533e-02 -3.408181667327880859e-02 3.652010811492800713e-03 -8.828901499509811401e-02 6.029392778873443604e-02 1.899430006742477417e-01 -2.004280686378479004e-01 -2.754460871219635010e-01 -7.374438457190990448e-03 1.393604427576065063e-01 -1.898395828902721405e-02 -1.394798457622528076e-01 -1.218190565705299377e-01 4.547746852040290833e-02 2.445937842130661011e-01 2.067234553396701813e-02 -1.752365976572036743e-01 6.235076859593391418e-02 -6.858175992965698242e-02 -2.205174565315246582e-01 -3.064508438110351562e-01 1.783202886581420898e-01 2.540195882320404053e-01 -5.355142056941986084e-02 -9.042601287364959717e-02 -1.757192015647888184e-01 3.688490986824035645e-01 -2.610688209533691406e-01
1.153556331992149353e-01 1.492908895015716553e-01 3.216468393802642822e-01 -3.135332465171813965e-02 1.534592509269714355e-01 9.699215181171894073e-03 -1.654196530580520630e-01 -1.418439000844955444e-01 2.114027291536331177e-01 1.493397057056427002e-01 -2.521487474441528320e-01 -2.058447450399398804e-01 -1.517469137907028198e-01 -3.072226047515869141e-02 1.443302780389785767e-01 1.004705280065536499e-01 -4.019495844841003418e-01 3.349008783698081970e-02 2.297090291976928711e-01 1.178045645356178284e-01 2.081538289785385132e-01 5.853320937603712082e-03 -2.194218151271343231e-02 -4.230505228042602539e-02 -6.641215085983276367e-02 -1.199219375848770142e-01 2.830295860767364502e-01 -2.848240137100219727e-01 1.596676707267761230e-01 -1.386043876409530640e-01 2.066286206245422363e-01 -1.364257633686065674e-01
1.082906424999237061e-01 -2.050045281648635864e-01 9.660872817039489746e-02 4.807931184768676758e-02 3.023993670940399170e-01 7.924850285053253174e-02 -1.903375051915645599e-02 -5.823626369237899780e-02 2.885074913501739502e-01 7.199926674365997314e-02 -3.724908530712127686e-01 -1.094460934400558472e-01 -5.653563141822814941e-02 4.454124271869659424e-01 -5.603651050478219986e-03 1.479961425065994263e-01 -2.372065931558609009e-02 9.006305038928985596e-02 1.255397349596023560e-01 -7.785129547119140625e-02 1.141746342182159424e-02 8.950680494308471680e-03 2.030672971159219742e-03 8.780739456415176392e-02 -1.143738552927970886e-01 1.974674314260482788e-01 -6.192936375737190247e-02 3.831962868571281433e-02 2.350519299507141113e-01 -9.520024806261062622e-02 4.239414036273956299e-01 -1.749683320522308350e-01
1.982939988374710083e-01 -2.386322021484375000e-01 2.018395811319351196e-01 8.052322268486022949e-02 1.397785842418670654e-01 -2.104296386241912842e-01 5.086664110422134399e-02 -3.526429533958435059e-01 -1.885493658483028412e-02 1.984834223985671997e-01 1.794788800179958344e-02 -1.571713387966156006e-01 -5.716625601053237915e-02 -4.003676027059555054e-02 -1.196601763367652893e-01 9.012820571660995483e-02 3.414099812507629395e-01 1.841202750802040100e-02 1.330934464931488037e-01 2.047595530748367310e-01 -1.520230323076248169e-01 1.322478950023651123e-01 -2.678517699241638184e-01 -2.023753821849822998e-01 9.267676621675491333e-02 7.911108434200286865e-02 3.025954067707061768e-01 -3.015661537647247314e-01 1.491828709840774536e-01 -2.247354481369256973e-03 9.983032941818237305e-02 -1.193216964602470398e-01
9.347398765385150909e-03 2.824384868144989014e-01 1.312406957149505615e-01 9.887105226516723633e-02 4.199353158473968506e-01 5.001847818493843079e-02 8.045994490385055542e-02 6.678405404090881348e-02 -1.757451519370079041e-02 1.984030157327651978e-01 -2.591060698032379150e-01 2.225039750337600708e-01 -1.200329884886741638e-01 6.242683529853820801e-02 2.141952365636825562e-01 -6.527197360992431641e-02 -9.394528344273567200e-03 -2.327579632401466370e-02 2.411654405295848846e-02 1.587904542684555054e-01 2.320573478937149048e-01 8.329394459724426270e-02 2.174752503633499146e-01 1.039064973592758179e-01 6.673287600278854370e-02 2.070255279541015625e-01 3.038516938686370850e-01 -1.066413596272468567e-01 1.557669229805469513e-02 -5.680745467543601990e-02 3.125796914100646973e-01 -2.847895622253417969e-01
2.381134480237960815e-01 -2.580822706222534180e-01 1.353911310434341431e-02 1.110494807362556458e-01 3.590603470802307129e-01 -7.976123690605163574e-02 1.628053374588489532e-03 -2.411062568426132202e-01 1.711575090885162354e-01 1.574552245438098907e-02 -2.953201234340667725e-01 -8.637297898530960083e-02 -1.867672353982925415e-01 5.422953888773918152e-02 -4.169303178787231445e-02 9.160590171813964844e-02 -5.690659582614898682e-02 -9.607274830341339111e-02 -1.624493747949600220e-01 2.329428046941757202e-01 1.418600603938102722e-02 3.227468729019165039e-01 1.637433171272277832e-01 -2.605060935020446777e-01 -2.900869958102703094e-02 3.403736650943756104e-01 1.104405820369720459e-01 -1.347146779298782349e-01 1.345242857933044434e-01 -1.665972769260406494e-01 -3.431124612689018250e-02 1.111618354916572571e-01
6.486590020358562469e-03 3.027614653110504150e-01 -8.703737705945968628e-02 -7.701973617076873779e-02 2.547265887260437012e-01 1.037331745028495789e-01 6.759636104106903076e-02 -3.033757805824279785e-01 -9.192062914371490479e-02 1.230447739362716675e-02 -4.757101833820343018e-01 -4.301760792732238770e-01 -5.112862214446067810e-02 -6.517042964696884155e-02 1.559748314321041107e-02 5.915740877389907837e-02 -2.048094868659973145e-01 -3.486764430999755859e-02 1.698229312896728516e-01 -7.725089043378829956e-02 -1.265027821063995361e-01 8.972530066967010498e-02 -6.615079939365386963e-02 -1.036407873034477234e-01 -1.602376103401184082e-01 2.518264055252075195e-01 6.277170777320861816e-02 8.280934393405914307e-02 2.296257615089416504e-01 1.437886655330657959e-01 2.425525523722171783e-02 3.088523633778095245e-02
5.044862627983093262e-02 6.889450829476118088e-03 1.822353750467300415e-01 1.708631515502929688e-01 2.571307420730590820e-01 -2.753598690032958984e-01 6.209263950586318970e-02 -1.184806004166603088e-01 1.097767129540443420e-01 6.419499963521957397e-02 -2.431029081344604492e-01 1.131690517067909241e-01 -2.137641310691833496e-01 -1.223853528499603271e-01 -1.587796062231063843e-01 2.556447088718414307e-01 1.093046888709068298e-01 -1.412161737680435181e-01 4.226433336734771729e-01 2.192123830318450928e-01 -3.718900680541992188e-02 -1.315139681100845337e-01 8.386746048927307129e-02 7.255836576223373413e-02 1.005113422870635986e-01 2.560462653636932373e-01 3.097022175788879395e-01 -1.527225971221923828e-01 1.813865080475807190e-02 8.683892339468002319e-02 -7.214649766683578491e-02 1.957779377698898315e-01
2.873860597610473633e-01 8.593436330556869507e-02 -1.534924805164337158e-01 -4.442749544978141785e-02 3.174943327903747559e-01 1.551054418087005615e-01 1.212772503495216370e-01 -1.417944133281707764e-01 -3.203367581591010094e-03 1.166900843381881714e-01 7.521206140518188477e-02 -1.073754727840423584e-01 6.234473548829555511e-03 -1.214741244912147522e-01 -1.908964365720748901e-01 1.726973801851272583e-01 4.441480152308940887e-03 -1.006642431020736694e-01 2.552095949649810791e-01 3.696154356002807617e-01 3.409190475940704346e-01 -1.417213864624500275e-02 2.279225140810012817e-01 -2.505305409431457520e-01 -9.703129529953002930e-03 1.600847393274307251e-01 3.287897109985351562e-01 -1.395108997821807861e-01 1.195779666304588318e-01 1.595775783061981201e-02 4.178650304675102234e-02 1.773788779973983765e-02
1.739425808191299438e-01 -2.320020496845245361e-01 2.091478258371353149e-01 -1.564345359802246094e-01 2.872327566146850586e-01 1.147539317607879639e-01 2.501473426818847656e-01 -4.434744715690612793e-01 1.767123788595199585e-01 8.018074184656143188e-02 -1.083635762333869934e-01 2.516434062272310257e-03 -2.259873896837234497e-01 -1.678645610809326172e-01 -1.277926377952098846e-03 1.261936128139495850e-01 2.553848549723625183e-03 4.118229746818542480e-01 1.233978569507598877e-01 -5.972338374704122543e-03 -2.583211362361907959e-01 4.817134886980056763e-02 2.287846431136131287e-02 -6.031775474548339844e-02 -7.058436423540115356e-02 1.155783757567405701e-01 -1.002825871109962463e-01 -6.047185137867927551e-02 3.818866237998008728e-02 3.153308480978012085e-02 2.260665744543075562e-01 -6.721238046884536743e-02
-1.219800487160682678e-01 1.170284748077392578e-01 1.102608814835548401e-01 5.494723841547966003e-02 3.605104982852935791e-01 6.404926627874374390e-02 4.311458021402359009e-02 -1.378942877054214478e-01 -2.994453608989715576e-01 4.884077236056327820e-02 -2.231865823268890381e-01 -2.744261622428894043e-01 3.365599364042282104e-02 -6.008280068635940552e-02 -1.657923460006713867e-01 2.665931582450866699e-01 -1.231267377734184265e-01 -1.278344839811325073e-01 1.752879023551940918e-01 1.489806473255157471e-01 -3.233505785465240479e-01 2.107776850461959839e-01 -3.495863452553749084e-02 2.813808061182498932e-02 -9.109478443861007690e-03 2.252890914678573608e-01 5.192387383431196213e-03 2.899010479450225830e-01 2.438098192214965820e-01 1.598877012729644775e-01 1.588260680437088013e-01 -1.636690087616443634e-02
1.069108247756958008e-01 -8.105112612247467041e-02 -4.304682079236954451e-04 2.259512990713119507e-02 3.560974895954132080e-01 4.462658241391181946e-02 -1.367764621973037720e-01 -3.600250557065010071e-02 1.562934368848800659e-02 -2.133223600685596466e-02 -1.040936112403869629e-01 -2.319798618555068970e-01 -3.339231759309768677e-02 5.591196008026599884e-03 8.836494386196136475e-02 2.607828751206398010e-02 1.079363301396369934e-01 1.891793906688690186e-01 3.511890470981597900e-01 3.921823799610137939e-01 -7.269132137298583984e-02 1.340370327234268188e-01 3.894194215536117554e-02 3.312987685203552246e-01 1.510347276926040649e-01 -7.861261814832687378e-02 3.036955893039703369e-01 -6.777960062026977539e-02 2.968651950359344482e-01 -8.256856352090835571e-02 2.784672081470489502e-01 1.711124368011951447e-02
1.325637549161911011e-01 -1.651062630116939545e-02 -4.269661754369735718e-02 3.476587682962417603e-02 4.340088367462158203e-01 1.509979516267776489e-01 4.517369344830513000e-02 1.562178879976272583e-01 7.391816377639770508e-02 -1.591860651969909668e-01 -2.308255434036254883e-01 -1.090193986892700195e-01 -1.405467689037322998e-01 1.277066916227340698e-01 5.259819794446229935e-03 9.851388633251190186e-02 -5.512161552906036377e-02 -1.329115927219390869e-01 9.678241610527038574e-02 7.906903326511383057e-02 1.412774026393890381e-01 2.597242891788482666e-01 3.628653287887573242e-01 4.552038386464118958e-03 6.873628497123718262e-02 7.570146024227142334e-02 3.090214170515537262e-02 -2.506565153598785400e-01 2.769194841384887695e-01 -7.530048489570617676e-02 2.784942090511322021e-01 -3.319122493267059326e-01
1.560743451118469238e-01 1.709087053313851357e-03 -1.142779737710952759e-01 -5.699264816939830780e-03 3.110065162181854248e-01 -2.085220962762832642e-01 6.379737984389066696e-03 -3.724124133586883545e-01 1.097458079457283020e-01 4.424342513084411621e-02 -1.413715183734893799e-01 7.997435331344604492e-02 -3.358893990516662598e-01 -3.974200412631034851e-02 1.546993106603622437e-02 9.116517007350921631e-02 3.098212182521820068e-02 -2.747675403952598572e-02 3.259048163890838623e-01 2.862847782671451569e-02 -1.576365232467651367e-01 2.487787455320358276e-01 -1.076764687895774841e-01 1.284772157669067383e-02 -2.190730124711990356e-01 3.144299685955047607e-01 1.811152091249823570e-03 -2.888513263314962387e-03 -3.464224189519882202e-02 1.652072966098785400e-01 1.718847006559371948e-01 -3.288105130195617676e-01
1.362756341695785522e-01 -6.416791584342718124e-03 5.672479514032602310e-03 -3.305761143565177917e-03 2.585665285587310791e-01 -2.443857938051223755e-01 3.609016165137290955e-02 -2.232189774513244629e-01 1.088057383894920349e-01 -5.975703522562980652e-02 -1.627678126096725464e-01 -2.750308513641357422e-01 -1.187274828553199768e-01 1.540428251028060913e-01 3.767462074756622314e-02 -1.432062387466430664e-01 1.767857968807220459e-01 2.142445296049118042e-01 6.349531561136245728e-02 -7.404226064682006836e-02 -2.823495268821716309e-01 6.129885837435722351e-02 2.469780594110488892e-01 -4.793949425220489502e-03 5.315099284052848816e-02 9.874960780143737793e-02 4.357553422451019287e-01 -2.354836165904998779e-01 6.928564608097076416e-02 2.212228477001190186e-01 2.630651593208312988e-01 1.196404099464416504e-01
-1.764650493860244751e-01 9.019770473241806030e-02 1.013933420181274414e-01 6.185404583811759949e-02 2.232630252838134766e-01 -1.039301976561546326e-01 1.728457659482955933e-01 -2.802840769290924072e-01 9.418554604053497314e-02 -9.059042483568191528e-02 -2.959921211004257202e-02 -1.904432922601699829e-01 2.467772364616394043e-01 -2.363619357347488403e-01 2.367120049893856049e-02 -1.510612219572067261e-01 7.924967259168624878e-02 -4.812247306108474731e-02 4.095595777034759521e-01 1.479778587818145752e-01 3.419944345951080322e-01 9.664212167263031006e-02 1.840323507785797119e-01 -1.086839586496353149e-01 -5.487349256873130798e-02 -8.418014645576477051e-02 3.330275118350982666e-01 2.329942211508750916e-02 2.221004813909530640e-01 -3.651025891304016113e-02 1.969877183437347412e-01 4.405514150857925415e-02
-6.548235565423965454e-02 -4.265033826231956482e-02 3.480425775051116943e-01 1.566053479909896851e-01 4.758676886558532715e-01 1.129269897937774658e-01 -1.220522001385688782e-01 -4.215170145034790039e-01 4.440319538116455078e-02 1.631965041160583496e-01 -1.210110783576965332e-01 -1.284136064350605011e-02 3.505189344286918640e-02 -3.333611041307449341e-02 5.344025045633316040e-02 2.156345248222351074e-01 1.958081275224685669e-01 -3.626608103513717651e-02 1.692665368318557739e-01 3.808130696415901184e-02 6.230944395065307617e-02 -3.327523469924926758e-01 -1.925209164619445801e-02 1.612504571676254272e-02 -8.684096485376358032e-02 -1.350791286677122116e-02 1.590728163719177246e-01 -2.730623353272676468e-03 1.590108126401901245e-01 -4.464489221572875977e-02 -2.223682999610900879e-01 -1.630811095237731934e-01
2.219158709049224854e-01 -7.320243865251541138e-02 1.296084821224212646e-01 -1.508105993270874023e-01 3.684222996234893799e-01 -2.233318239450454712e-02 2.312527149915695190e-01 -7.588327676057815552e-02 -1.471138447523117065e-01 -1.495294868946075439e-01 -1.437661051750183105e-01 -1.857847534120082855e-02 2.977751493453979492e-01 4.621165618300437927e-02 4.022433981299400330e-02 1.545124594122171402e-02 9.060618281364440918e-02 -1.301027238368988037e-01 3.956387341022491455e-01 1.489377766847610474e-02 1.613762825727462769e-01 1.799966245889663696e-01 -2.687471732497215271e-02 -1.742538809776306152e-01 1.804722696542739868e-01 4.203271865844726562e-01 1.251055151224136353e-01 -1.490977257490158081e-01 1.352830976247787476e-01 -8.135106414556503296e-02 -6.453089416027069092e-02 7.126713544130325317e-02
-2.333121299743652344e-01 1.555711869150400162e-02 -9.463622421026229858e-02 -1.414413005113601685e-01 1.684380024671554565e-01 2.078760266304016113e-01 1.786386519670486450e-01 -3.048925995826721191e-01 1.239770650863647461e-01 -9.862197563052177429e-03 -2.978676557540893555e-01 2.552707912400364876e-03 -1.157603189349174500e-01 1.277154535055160522e-01 2.134616672992706299e-01 7.290248572826385498e-02 1.735385060310363770e-01 2.359498143196105957e-01 1.451335400342941284e-01 4.098910391330718994e-01 8.516006916761398315e-02 2.761826515197753906e-01 -1.177422031760215759e-01 -1.830591447651386261e-02 1.050682887434959412e-01 5.270295962691307068e-02 9.681539982557296753e-02 -7.596585899591445923e-02 1.508346349000930786e-01 7.039606571197509766e-02 2.346809357404708862e-01 2.253497093915939331e-01
4.368301853537559509e-02 -2.077649235725402832e-01 2.691564559936523438e-01 4.277129843831062317e-02 2.876690328121185303e-01 -6.792854517698287964e-02 2.982587814331054688e-01 -1.572555750608444214e-01 3.703492581844329834e-01 1.178116276860237122e-01 -1.159653663635253906e-01 -2.145990356802940369e-02 -1.867444217205047607e-01 1.039162948727607727e-01 -1.159096136689186096e-01 9.451037645339965820e-02 2.696404159069061279e-01 -1.222173124551773071e-02 -3.048938140273094177e-02 -8.481734246015548706e-02 -9.611831046640872955e-03 -4.049757122993469238e-02 2.366920374333858490e-02 -2.497572600841522217e-01 3.309012353420257568e-01 8.793980628252029419e-02 -2.819248288869857788e-02 7.649803999811410904e-03 2.277882248163223267e-01 -1.019165664911270142e-01 3.010717630386352539e-01 -1.730847358703613281e-01
1.642623543739318848e-01 4.097420349717140198e-02 2.461271584033966064e-01 -8.199559897184371948e-02 2.124110013246536255e-01 -9.867174178361892700e-02 -4.587564989924430847e-02 -3.235165476799011230e-01 2.694443464279174805e-01 -9.954661130905151367e-02 6.749434769153594971e-02 -1.141786351799964905e-01 -3.036257810890674591e-02 1.834478974342346191e-02 -4.656198620796203613e-02 1.372971087694168091e-01 1.715038269758224487e-01 5.634943768382072449e-02 -2.722667530179023743e-02 3.060269355773925781e-01 -4.132699370384216309e-01 1.680607497692108154e-01 -1.350556313991546631e-01 -3.249799460172653198e-02 1.565237939357757568e-01 3.114293515682220459e-02 3.178873956203460693e-01 -1.911001056432723999e-01 2.239228785037994385e-01 1.093835160136222839e-01 2.109593451023101807e-01 -7.120093703269958496e-02
1.425959020853042603e-01 1.811334192752838135e-01 8.113336563110351562e-02 8.630205690860748291e-02 4.797841906547546387e-01 9.880657494068145752e-02 -5.833154916763305664e-02 -2.555751055479049683e-02 3.293932378292083740e-01 1.405564844608306885e-01 -2.362962663173675537e-01 -1.587262004613876343e-01 1.867730319499969482e-01 -6.286300718784332275e-02 1.145662367343902588e-02 2.642749249935150146e-01 -3.302393853664398193e-02 1.383313685655593872e-01 9.565725922584533691e-02 -6.389011442661285400e-02 3.324448168277740479e-01 1.148958969861268997e-02 1.357254665344953537e-02 -2.831301391124725342e-01 7.823208346962928772e-03 1.439458876848220825e-01 1.156168524175882339e-03 -2.728394865989685059e-01 -1.444612294435501099e-01 6.836969405412673950e-02 5.568107590079307556e-02 -1.496523320674896240e-01
-9.778463281691074371e-03 -3.003692254424095154e-02 6.900064647197723389e-02 -1.187531501054763794e-01 4.078535735607147217e-01 -1.284305900335311890e-01 -1.184721589088439941e-01 -3.296442329883575439e-01 1.513404101133346558e-01 2.663427032530307770e-02 -5.117432400584220886e-02 -1.527911722660064697e-01 -7.944874465465545654e-02 2.145919762551784515e-02 -1.657248437404632568e-01 3.389086946845054626e-02 -1.102833151817321777e-01 -9.823561459779739380e-02 3.735008537769317627e-01 7.799194753170013428e-02 -2.922289371490478516e-01 1.449406147003173828e-01 6.754244863986968994e-02 1.877937018871307373e-01 -2.732408940792083740e-01 9.348811954259872437e-02 -1.270632892847061157e-01 -1.106573939323425293e-01 -1.005094423890113831e-01 -1.408435404300689697e-01 3.217964470386505127e-01 -1.752731800079345703e-01
-8.727305382490158081e-02 4.029856324195861816e-01 1.651566177606582642e-01 1.124287769198417664e-01 3.413450121879577637e-01 -1.017259806394577026e-01 -1.991274021565914154e-02 -2.445233464241027832e-01 -5.311012640595436096e-02 2.411255240440368652e-01 -2.569607198238372803e-01 -6.632521748542785645e-03 1.651581004261970520e-02 1.395069211721420288e-01 -2.614901363849639893e-01 -3.701243549585342407e-02 5.689424276351928711e-02 -2.351349592208862305e-02 9.053331613540649414e-02 -2.551502287387847900e-01 -4.467437043786048889e-02 2.793668396770954132e-02 -7.809067517518997192e-02 1.468225419521331787e-01 8.722901344299316406e-02 3.496409580111503601e-02 7.860922813415527344e-02 -1.848294138908386230e-01 2.169008404016494751e-01 -2.696020901203155518e-01 1.709594875574111938e-01 -2.843400239944458008e-01
-1.698201745748519897e-01 1.279180347919464111e-01 2.538453638553619385e-01 -1.964254379272460938e-01 3.751029968261718750e-01 1.622354984283447266e-01 1.176228895783424377e-01 -2.592225074768066406e-01 -2.373434752225875854e-01 1.711418628692626953e-01 -4.451524466276168823e-02 -1.819558888673782349e-01 -4.093080759048461914e-02 -1.071805600076913834e-02 9.135761111974716187e-02 2.868658900260925293e-01 2.764071151614189148e-02 -5.344137549400329590e-02 1.444992125034332275e-01 1.041980385780334473e-01 8.408592641353607178e-02 -1.277981102466583252e-01 4.140162169933319092e-01 -1.023157164454460144e-01 -3.813195228576660156e-02 -1.278983354568481445e-01 4.214497748762369156e-03 3.462501987814903259e-02 1.912730336189270020e-01 1.528209149837493896e-01 2.363770306110382080e-01 1.228974312543869019e-01
-2.315417826175689697e-01 3.829752281308174133e-02 3.063172996044158936e-01 1.148475483059883118e-01 1.009218916296958923e-01 7.262034714221954346e-02 2.188615798950195312e-01 -1.017826125025749207e-01 9.171366691589355469e-02 1.561924815177917480e-01 -2.511083483695983887e-01 -1.673882007598876953e-01 1.580686867237091064e-01 -1.038498282432556152e-01 2.699567973613739014e-01 -1.420812606811523438e-01 8.512411266565322876e-02 1.357657164335250854e-01 3.830077052116394043e-01 1.029512360692024231e-01 1.368986666202545166e-01 1.226319819688796997e-01 2.067835777997970581e-01 -1.227833181619644165e-01 -1.761260628700256348e-01 7.264121621847152710e-02 2.608298957347869873e-01 4.936392605304718018e-02 1.167359426617622375e-01 4.123617336153984070e-02 3.166940808296203613e-01 -1.203760579228401184e-01
2.337543219327926636e-01 -7.335738837718963623e-02 -6.119300425052642822e-02 -1.432787030935287476e-01 2.427165061235427856e-01 -1.502843499183654785e-01 -7.724656909704208374e-02 -1.982065290212631226e-01 -7.104989606887102127e-03 2.408653050661087036e-01 -1.524864584207534790e-01 -8.859258890151977539e-02 1.390107721090316772e-01 -4.166605696082115173e-02 -3.821311891078948975e-01 2.761110961437225342e-01 8.280502632260322571e-03 1.835830509662628174e-02 1.102379634976387024e-01 -1.582630425691604614e-01 -8.578915148973464966e-03 2.162428013980388641e-02 6.267282366752624512e-02 -1.217402443289756775e-01 1.116529926657676697e-01 -3.240551427006721497e-02 3.595409095287322998e-01 -9.643907099962234497e-02 8.630192279815673828e-02 -2.048179954290390015e-01 4.417980611324310303e-01 -5.385377258062362671e-02
1.251857634633779526e-02 2.321918606758117676e-01 1.723444759845733643e-01 -2.173235267400741577e-01 3.861269056797027588e-01 1.613126099109649658e-01 -3.594030160456895828e-03 -1.477563288062810898e-02 -4.871765896677970886e-02 1.054598391056060791e-01 -4.967938959598541260e-01 -1.166154816746711731e-01 -3.123928420245647430e-02 -8.028984814882278442e-02 8.708619326353073120e-02 1.745330393314361572e-01 -6.614572554826736450e-02 1.060276255011558533e-01 8.605339378118515015e-02 1.706705242395401001e-01 9.756416827440261841e-02 2.907567843794822693e-02 5.396653339266777039e-02 -3.190602958202362061e-01 1.689093858003616333e-01 -5.186488106846809387e-02 2.320698462426662445e-02 -4.289194196462631226e-02 9.574560075998306274e-02 3.928988575935363770e-01 -9.850297123193740845e-02 -1.482121460139751434e-02
-1.088814213871955872e-01 8.756057918071746826e-02 2.622122503817081451e-02 -7.366400212049484253e-02 5.379186272621154785e-01 1.716744899749755859e-01 -1.325692385435104370e-01 -1.260520219802856445e-01 -9.079930186271667480e-02 1.265182858332991600e-03 -3.691651225090026855e-01 -3.037654161453247070e-01 -1.842757910490036011e-01 1.193706467747688293e-01 -2.432525344192981720e-02 -1.229428723454475403e-01 1.724220067262649536e-01 -3.705747798085212708e-02 7.808525580912828445e-03 8.296099305152893066e-02 -7.648835331201553345e-02 -6.103642284870147705e-02 -1.180673092603683472e-01 -1.006581932306289673e-01 2.407050877809524536e-02 2.292378693819046021e-01 3.744726181030273438e-01 5.593924596905708313e-02 4.192600958049297333e-03 2.099855244159698486e-01 3.356833755970001221e-02 8.907900750637054443e-02
2.749895751476287842e-01 -7.780522853136062622e-02 -1.528143417090177536e-02 -8.561275154352188110e-02 2.293302863836288452e-02 1.070818006992340088e-01 9.614304453134536743e-02 -2.473319321870803833e-01 -8.399815997108817101e-04 2.681179046630859375e-01 -2.732359468936920166e-01 -1.484693735837936401e-01 1.560273319482803345e-01 -1.726749986410140991e-01 -2.078064829111099243e-01 1.251054406166076660e-01 2.547965943813323975e-01 1.552199274301528931e-01 1.072947531938552856e-01 2.193462103605270386e-02 -1.701118648052215576e-01 1.571508347988128662e-01 -5.277598649263381958e-02 -8.526487648487091064e-02 1.043419167399406433e-01 2.855085134506225586e-01 3.112871199846267700e-02 -1.672350317239761353e-01 9.338534623384475708e-02 -5.584454908967018127e-02 4.988926053047180176e-01 1.224575098603963852e-04
-4.779430851340293884e-02 9.423902630805969238e-02 8.560517430305480957e-02 -2.476138249039649963e-02 2.328865826129913330e-01 2.968152761459350586e-01 3.138161897659301758e-01 -1.001545935869216919e-01 9.549475461244583130e-02 -1.611487753689289093e-02 -2.734406292438507080e-01 2.182527780532836914e-01 -1.999763548374176025e-01 1.965408772230148315e-01 1.682477593421936035e-01 2.895456552505493164e-01 -1.353240106254816055e-02 1.232009455561637878e-01 8.471951819956302643e-03 2.862883210182189941e-01 -5.625668913125991821e-02 6.827313452959060669e-02 1.478560864925384521e-01 -1.183603797107934952e-02 -6.485104560852050781e-02 1.966008991003036499e-01 -1.223086495883762836e-03 -2.543216943740844727e-01 7.423283532261848450e-03 2.577712759375572205e-02 3.229401409626007080e-01 -2.602501511573791504e-01
1.731671206653118134e-02 -7.581736281281337142e-05 4.624840319156646729e-01 -6.626581400632858276e-02 3.941568732261657715e-01 -4.340008646249771118e-02 1.492805331945419312e-01 -3.508515655994415283e-01 3.069407679140567780e-02 3.002400398254394531e-01 -6.008482724428176880e-02 -1.954715000465512276e-03 4.545056074857711792e-02 -1.101492792367935181e-01 5.539085343480110168e-02 1.140272989869117737e-02 2.073838748037815094e-02 6.637971103191375732e-02 -4.557254910469055176e-02 -1.285617202520370483e-01 -3.683036267757415771e-01 -1.852493733167648315e-02 -3.798279538750648499e-02 -1.879449039697647095e-01 2.070465087890625000e-01 1.619845777750015259e-01 -1.860045641660690308e-02 -1.402373313903808594e-01 1.822636574506759644e-01 -3.662938997149467468e-02 4.900240525603294373e-02 -2.107486128807067871e-01
2.719491347670555115e-02 1.209604367613792419e-02 2.191308885812759399e-01 -3.435701131820678711e-02 4.725408554077148438e-01 9.637501090764999390e-02 2.344339340925216675e-02 -3.849565684795379639e-01 3.021051585674285889e-01 2.034824043512344360e-01 6.370448321104049683e-02 1.485284566879272461e-01 -4.567164927721023560e-02 2.171884179115295410e-01 1.562736332416534424e-01 9.469559788703918457e-02 2.621493041515350342e-01 1.001131758093833923e-01 2.092901617288589478e-01 -1.800560764968395233e-02 1.924075745046138763e-02 1.665734127163887024e-02 4.344493895769119263e-02 -6.596227735280990601e-02 1.735993325710296631e-01 2.067252099514007568e-01 -9.941355139017105103e-02 1.128573808819055557e-02 6.176593527197837830e-02 -8.770420402288436890e-02 2.083832323551177979e-01 -2.440973371267318726e-01
-1.602921634912490845e-02 -1.823303550481796265e-01 3.178750872611999512e-01 -5.990687757730484009e-02 2.463945895433425903e-01 -2.732452452182769775e-01 2.034678012132644653e-01 -1.496714949607849121e-01 3.771082758903503418e-01 1.385347843170166016e-01 -2.740696966648101807e-01 -5.121298506855964661e-02 -2.175776213407516479e-01 1.686608302406966686e-03 -1.986759006977081299e-01 1.295939385890960693e-01 8.298429846763610840e-02 1.025958061218261719e-01 -4.430243000388145447e-02 -1.642480306327342987e-02 -2.113128080964088440e-02 -4.037244245409965515e-03 -6.134143471717834473e-02 -1.261759847402572632e-01 2.288682758808135986e-01 2.757778167724609375e-01 -1.303851604461669922e-01 3.622921556234359741e-02 2.348989546298980713e-01 4.629211965948343277e-03 1.726261377334594727e-01 -2.200127840042114258e-01
-4.369893968105316162e-01 -1.855944842100143433e-02 8.602566272020339966e-02 1.558477580547332764e-01 4.565091431140899658e-01 -1.645625680685043335e-01 1.629581749439239502e-01 5.350110679864883423e-02 -1.435091346502304077e-01 1.400003582239151001e-01 -2.750682234764099121e-01 -7.129900902509689331e-02 8.658356033265590668e-03 2.759603559970855713e-01 6.603842228651046753e-02 3.318497538566589355e-02 4.675105586647987366e-02 -4.680825769901275635e-02 1.352848410606384277e-01 6.331651657819747925e-02 8.552611619234085083e-02 1.372518390417098999e-01 -2.602694742381572723e-02 -2.021433562040328979e-01 -1.000779271125793457e-01 -5.655736662447452545e-03 5.699996277689933777e-02 -2.834110558032989502e-01 -4.135832563042640686e-02 2.828398644924163818e-01 1.975263506174087524e-01 -2.741479314863681793e-02
7.599742710590362549e-02 2.250417768955230713e-01 2.535364627838134766e-01 -6.929995119571685791e-02 2.076400816440582275e-01 9.978220611810684204e-02 4.114343822002410889e-01 6.790879368782043457e-02 5.214211717247962952e-02 8.592623472213745117e-02 -8.153192698955535889e-02 -2.497026771306991577e-01 6.875185668468475342e-02 -7.916708290576934814e-02 7.570864260196685791e-02 1.700974106788635254e-01 -1.337869167327880859e-01 -7.390992343425750732e-02 4.215782880783081055e-01 1.869386285543441772e-01 1.438708901405334473e-01 9.848237037658691406e-02 -1.959540843963623047e-01 -3.211577534675598145e-01 -1.182531714439392090e-01 2.560051716864109039e-02 2.953883260488510132e-02 -8.339913934469223022e-02 9.931836277246475220e-02 -2.388061434030532837e-01 1.530497372150421143e-01 4.493056237697601318e-02
-2.230508625507354736e-02 1.500982642173767090e-01 2.359152734279632568e-01 1.985133290290832520e-01 4.884657263755798340e-01 -1.240507885813713074e-01 2.385841757059097290e-01 -2.152348682284355164e-02 2.626705169677734375e-01 9.225030243396759033e-02 -8.677870780229568481e-02 8.389311283826828003e-02 4.715773463249206543e-02 8.061141520738601685e-02 -1.023078486323356628e-01 -1.157433143816888332e-03 4.300675168633460999e-02 9.861425310373306274e-02 6.853032112121582031e-02 1.903346553444862366e-02 -8.565442264080047607e-02 3.992932438850402832e-01 -4.736778885126113892e-02 -1.882609277963638306e-01 -4.812451452016830444e-02 7.462035119533538818e-02 3.772719576954841614e-02 -6.414741277694702148e-03 1.263033300638198853e-01 -2.674174606800079346e-01 2.444905340671539307e-01 2.856432199478149414e-01
-1.304478198289871216e-01 1.714486815035343170e-02 4.029763340950012207e-01 -1.174318268895149231e-01 3.426820039749145508e-01 -1.426384299993515015e-01 4.974701255559921265e-02 -3.460402488708496094e-01 1.185183320194482803e-02 -9.261367470026016235e-02 -1.846465617418289185e-01 4.680720344185829163e-02 8.076657354831695557e-02 1.730910092592239380e-01 -2.619360685348510742e-01 1.174692064523696899e-01 -3.652077866718173027e-03 1.344623975455760956e-02 1.140192821621894836e-01 1.715703606605529785e-01 -2.130094170570373535e-01 -2.421224489808082581e-02 1.446226239204406738e-01 -6.587449461221694946e-02 -2.064563333988189697e-01 -1.286924332380294800e-01 2.377053797245025635e-01 -2.456676959991455078e-02 -4.441571608185768127e-02 -1.824437826871871948e-01 -1.138917952775955200e-01 -3.228763937950134277e-01
1.503844410181045532e-01 -9.127027541399002075e-02 9.316313266754150391e-02 -1.969952434301376343e-01 1.786937564611434937e-01 -1.472836434841156006e-01 -5.319504439830780029e-02 -3.255880773067474365e-01 1.796565055847167969e-01 7.573142647743225098e-02 -3.360168337821960449e-01 -2.680082321166992188e-01 -2.246617823839187622e-01 -4.627985414117574692e-03 -1.549709308892488480e-02 3.281711414456367493e-02 -1.088976301252841949e-02 8.725070394575595856e-03 3.670797124505043030e-02 2.648615464568138123e-02 -2.697823345661163330e-01 3.790465891361236572e-01 4.996030777692794800e-02 1.546134352684020996e-01 -1.164097338914871216e-02 3.524830937385559082e-02 3.221472203731536865e-01 -1.704483628273010254e-01 1.214737072587013245e-01 1.592512726783752441e-01 1.593114584684371948e-01 1.993424147367477417e-01
-2.862207964062690735e-02 -1.556246168911457062e-02 -1.097359601408243179e-02 1.831521838903427124e-02 6.287496685981750488e-01 2.295811623334884644e-01 -1.085668802261352539e-02 -7.826323807239532471e-02 -6.101955845952033997e-02 -1.135473623871803284e-01 -3.073643147945404053e-01 -3.766844272613525391e-01 -8.114730566740036011e-02 6.978905946016311646e-02 -1.548715978860855103e-01 -1.092342212796211243e-01 1.012638956308364868e-01 -1.332680433988571167e-01 8.283510804176330566e-03 6.387795507907867432e-02 -1.259895116090774536e-01 1.024462729692459106e-01 -2.957907132804393768e-02 -5.700871720910072327e-02 5.056441202759742737e-02 2.946396470069885254e-01 1.817004531621932983e-01 -8.575698733329772949e-02 5.520888045430183411e-02 1.991939544677734375e-01 -8.146022260189056396e-02 4.577033594250679016e-02
-2.054072916507720947e-02 1.338095813989639282e-01 -1.721079647541046143e-01 -2.008232288062572479e-02 2.590812444686889648e-01 2.469168975949287415e-02 1.525586098432540894e-01 -1.899804174900054932e-01 -2.531312704086303711e-01 3.352759033441543579e-02 -2.996040284633636475e-01 -2.052790373563766479e-01 -1.984327659010887146e-02 -1.331818550825119019e-01 6.357438862323760986e-02 3.136409521102905273e-01 -1.428413242101669312e-01 8.951157331466674805e-02 2.164152711629867554e-01 7.278680335730314255e-03 -1.669202595949172974e-01 1.985850930213928223e-02 6.037548184394836426e-02 -1.347653418779373169e-01 -7.692527025938034058e-02 2.724695503711700439e-01 3.592658638954162598e-01 1.915890872478485107e-01 3.026034235954284668e-01 1.184308454394340515e-01 1.718860864639282227e-01 -2.146537601947784424e-02
5.549678578972816467e-02 -1.129200756549835205e-01 4.184784591197967529e-01 1.578119248151779175e-01 3.110212087631225586e-01 -1.436019092798233032e-01 4.203335382044315338e-03 -1.647634804248809814e-01 -2.394787371158599854e-01 2.930857241153717041e-01 -2.153824083507061005e-02 -1.460305154323577881e-01 7.258480042219161987e-02 1.215936243534088135e-01 -5.712940171360969543e-02 2.789910137653350830e-01 -7.455173879861831665e-02 5.923852324485778809e-02 5.073811486363410950e-02 -5.967701226472854614e-02 -2.386850565671920776e-01 2.848708629608154297e-01 -1.117204204201698303e-01 1.660870164632797241e-01 2.311649024486541748e-01 1.387101709842681885e-01 4.527326673269271851e-02 -1.042985692620277405e-01 2.228954732418060303e-01 1.839445158839225769e-02 1.769123226404190063e-01 -1.145125031471252441e-01
6.790301948785781860e-02 -1.403710395097732544e-01 3.004213869571685791e-01 1.294202208518981934e-01 4.330975711345672607e-01 -8.154599368572235107e-02 6.551391445100307465e-03 -1.183925420045852661e-01 -2.042078822851181030e-01 3.056062161922454834e-01 -2.273835241794586182e-02 -1.486571431159973145e-01 2.844873070716857910e-02 7.271508127450942993e-02 -1.574983298778533936e-01 1.931472718715667725e-01 5.752012506127357483e-02 7.106132060289382935e-02 1.302068494260311127e-02 1.652359217405319214e-02 -1.524344533681869507e-01 3.508393466472625732e-01 -2.024888396263122559e-01 -7.456542551517486572e-02 2.882224917411804199e-01 1.361011154949665070e-02 -9.119510650634765625e-03 1.430869251489639282e-01 1.797134131193161011e-01 8.198668807744979858e-02 2.611422836780548096e-01 -1.475249975919723511e-01
4.113549739122390747e-02 6.455726921558380127e-02 7.890535145998001099e-02 -2.925641834735870361e-01 1.770122796297073364e-01 -4.125621914863586426e-02 3.164907097816467285e-01 -1.453902423381805420e-01 7.227697223424911499e-02 6.337999552488327026e-02 1.244330480694770813e-01 -9.451036341488361359e-03 -1.484530419111251831e-01 5.685985833406448364e-02 -2.055271863937377930e-01 4.085970818996429443e-01 1.097989082336425781e-01 -1.284114718437194824e-01 1.323177069425582886e-01 2.498862445354461670e-01 -2.629418671131134033e-01 1.755877286195755005e-01 -1.821092218160629272e-01 6.130841746926307678e-02 -7.737810909748077393e-02 2.087594270706176758e-01 2.355742752552032471e-01 -1.406239718198776245e-02 1.002542302012443542e-01 2.138083428144454956e-01 1.283978372812271118e-01 -2.565185129642486572e-01
1.602132916450500488e-01 1.235271990299224854e-01 2.388680577278137207e-01 2.617691829800605774e-02 8.110332302749156952e-03 2.161447703838348389e-02 3.724310398101806641e-01 -3.722430169582366943e-01 6.298980861902236938e-02 7.413848489522933960e-02 -1.712204366922378540e-01 -9.797719120979309082e-02 2.108014971017837524e-01 1.380737423896789551e-01 1.546478178352117538e-02 4.612572118639945984e-02 3.251705318689346313e-02 1.596426032483577728e-02 7.405148446559906006e-02 1.097655370831489563e-01 -5.038718134164810181e-02 3.119333684444427490e-01 -2.115143463015556335e-02 -1.215351894497871399e-01 4.853106662631034851e-02 -1.648085415363311768e-01 5.073226690292358398e-01 6.542243808507919312e-02 -1.478793472051620483e-01 -8.324598520994186401e-02 -1.452685706317424774e-02 -2.349291741847991943e-01
2.774955891072750092e-02 2.827830910682678223e-01 1.915696114301681519e-01 -4.126618430018424988e-02 3.803946673870086670e-01 1.371413189917802811e-02 1.585362851619720459e-01 3.325938433408737183e-02 1.122660934925079346e-01 4.995064064860343933e-02 -2.929964065551757812e-01 -7.246344536542892456e-02 2.363944798707962036e-02 -1.702090501785278320e-01 2.645339630544185638e-02 -6.517978012561798096e-02 -2.528737187385559082e-01 2.920095436275005341e-02 2.036929428577423096e-01 4.847524687647819519e-02 -5.480191856622695923e-02 2.476444542407989502e-01 -6.121328566223382950e-03 -9.571110457181930542e-02 -2.590930163860321045e-01 -1.254369914531707764e-01 2.648005187511444092e-01 9.657773375511169434e-02 -1.024617329239845276e-01 -2.895531654357910156e-01 2.425102889537811279e-01 -2.672651112079620361e-01
-1.703543066978454590e-01 -1.166136711835861206e-01 6.950062513351440430e-02 3.413466513156890869e-01 4.205458760261535645e-01 2.162903994321823120e-01 1.511637270450592041e-01 -2.892233729362487793e-01 -1.136685311794281006e-01 4.188462346792221069e-02 -3.249478936195373535e-01 -1.174596548080444336e-01 -1.622728556394577026e-01 4.594681784510612488e-02 -2.690391838550567627e-01 2.701150774955749512e-01 -1.711757853627204895e-02 6.714678555727005005e-02 2.504556812345981598e-02 1.971403807401657104e-01 -1.410273462533950806e-02 2.006372064352035522e-02 3.002131916582584381e-02 -7.650440931320190430e-02 3.684743493795394897e-02 2.745947614312171936e-02 -1.713300943374633789e-01 1.969872862100601196e-01 1.451525986194610596e-01 1.996912509202957153e-01 6.777530908584594727e-02 -1.028737574815750122e-01
-8.550294488668441772e-02 2.553163170814514160e-01 1.164564117789268494e-01 -9.362800419330596924e-02 3.617562353610992432e-01 -1.564162075519561768e-01 6.994619965553283691e-02 -1.049909554421901703e-02 -3.402091264724731445e-01 -8.857737295329570770e-03 -5.031909346580505371e-01 -8.257338404655456543e-02 6.249935925006866455e-02 1.119173318147659302e-01 -1.353615080006420612e-03 1.454023420810699463e-01 1.682168841361999512e-01 5.851381644606590271e-02 1.022100150585174561e-01 1.654027998447418213e-01 -5.926310271024703979e-02 4.413253068923950195e-02 -8.617595583200454712e-02 -2.281603515148162842e-01 -1.975700408220291138e-01 1.486886441707611084e-01 7.529162801802158356e-03 1.879329234361648560e-01 2.787121236324310303e-01 1.239103525876998901e-01 8.467103540897369385e-02 1.523959636688232422e-02
8.082894235849380493e-02 1.762375384569168091e-01 4.090005531907081604e-02 1.574933826923370361e-01 1.422193199396133423e-01 7.847410440444946289e-02 7.114087790250778198e-02 -4.016494452953338623e-01 1.178600043058395386e-01 -1.763500832021236420e-02 -2.942779958248138428e-01 2.081696689128875732e-01 -2.602658271789550781e-01 1.375249773263931274e-01 -7.677747309207916260e-02 1.095588505268096924e-01 -3.003473281860351562e-01 -1.265737414360046387e-01 1.139363460242748260e-02 3.067938685417175293e-01 7.688483595848083496e-02 1.602441072463989258e-01 4.802925884723663330e-02 -1.541041433811187744e-01 5.460429191589355469e-02 3.460870087146759033e-01 2.508382499217987061e-02 -7.376829534769058228e-02 1.122988760471343994e-02 -4.834720864892005920e-02 3.020569384098052979e-01 1.175580322742462158e-01
1.050560474395751953e-01 -1.275097876787185669e-01 1.002636179327964783e-01 -3.070744685828685760e-03 3.156526386737823486e-01 6.686922907829284668e-02 -1.666396707296371460e-01 -4.857803285121917725e-01 1.981503330171108246e-02 -8.945385366678237915e-02 -2.598166167736053467e-01 -1.344073414802551270e-01 -1.597353667020797729e-01 9.980639815330505371e-02 -1.013770252466201782e-01 1.641085892915725708e-01 1.353663764894008636e-02 2.159095108509063721e-01 1.294038444757461548e-01 2.693024277687072754e-01 1.897187829017639160e-01 3.605540394783020020e-01 -4.710898548364639282e-02 1.496555805206298828e-01 -1.417854614555835724e-02 1.847482621669769287e-01 2.811802364885807037e-02 -1.962790451943874359e-02 -2.107827365398406982e-01 -2.479657763615250587e-03 1.413333266973495483e-01 3.918197005987167358e-02
-6.076229736208915710e-03 -6.950921565294265747e-02 4.858234524726867676e-01 6.627078354358673096e-02 3.067251741886138916e-01 2.769283577799797058e-02 1.659964770078659058e-01 -9.489821642637252808e-02 -2.973193824291229248e-01 3.153664469718933105e-01 -2.237718254327774048e-01 -2.156833261251449585e-01 -4.549575503915548325e-03 3.756231861189007759e-03 -3.277132287621498108e-02 -1.300919614732265472e-02 3.121010959148406982e-03 1.759183108806610107e-01 -1.096397042274475098e-01 -3.515766188502311707e-02 -1.987190693616867065e-01 2.499823868274688721e-01 -7.975453138351440430e-02 -6.559638679027557373e-02 2.503757774829864502e-01 2.544315531849861145e-02 -3.898438811302185059e-02 -3.678230568766593933e-02 1.060501858592033386e-01 3.643017634749412537e-02 2.789354026317596436e-01 -1.553607434034347534e-01
-1.028083413839340210e-01 -1.072531864047050476e-01 -3.853392601013183594e-02 -3.124543279409408569e-02 1.599369049072265625e-01 -2.200831025838851929e-01 -8.511253632605075836e-03 -3.310685753822326660e-01 -1.843502670526504517e-01 -1.931818760931491852e-02 -4.387993812561035156e-01 -1.469191759824752808e-01 -1.608704924583435059e-01 1.092030182480812073e-01 -4.087613895535469055e-02 2.061705142259597778e-01 -7.295638322830200195e-02 -2.059369385242462158e-01 5.471140146255493164e-02 2.847987115383148193e-01 1.258853226900100708e-01 1.277084201574325562e-01 -6.910155713558197021e-02 1.603948301635682583e-03 2.791179418563842773e-01 1.407402157783508301e-01 1.196924522519111633e-01 -2.102208584547042847e-01 -1.442744731903076172e-01 -9.260956197977066040e-02 2.875077426433563232e-01 -1.557056158781051636e-01
-1.165572628378868103e-01 -1.664672046899795532e-01 1.150491461157798767e-01 -1.688411980867385864e-01 1.930232644081115723e-01 7.340497337281703949e-03 2.305859178304672241e-01 -2.307151257991790771e-01 1.426855176687240601e-01 1.368887573480606079e-01 -1.894652545452117920e-01 -1.710331067442893982e-02 9.719396010041236877e-03 1.942752748727798462e-01 1.139894276857376099e-01 -1.091114245355129242e-02 2.410581856966018677e-01 -2.699618637561798096e-01 2.644776701927185059e-01 -1.203700453042984009e-01 1.113231182098388672e-01 -3.263556957244873047e-02 1.077784970402717590e-01 -4.511653259396553040e-02 -2.770304083824157715e-01 2.444757968187332153e-01 8.209312707185745239e-02 -1.996726095676422119e-01 1.986866891384124756e-01 -1.046547964215278625e-01 3.813494443893432617e-01 -1.596763432025909424e-01
-1.819513365626335144e-02 1.562860906124114990e-01 1.573889702558517456e-01 1.266426146030426025e-01 4.299231469631195068e-01 -4.989276081323623657e-02 1.861440576612949371e-02 -3.490704596042633057e-01 5.082688108086585999e-02 2.085995860397815704e-03 -4.860633984208106995e-02 -5.568981543183326721e-02 -3.649250138550996780e-03 3.228409960865974426e-02 3.065653741359710693e-01 -4.476455226540565491e-02 5.892688408493995667e-02 1.089542582631111145e-01 2.039438039064407349e-01 -1.899437010288238525e-01 -5.379902722779661417e-05 1.144155114889144897e-01 -1.554759442806243896e-01 -3.141719102859497070e-01 2.656610310077667236e-01 1.448895689100027084e-02 1.096306294202804565e-01 8.064043521881103516e-02 3.924384117126464844e-01 -1.362917572259902954e-01 9.583536535501480103e-03 -1.698682010173797607e-01
3.170691058039665222e-02 -2.971666455268859863e-01 1.640195548534393311e-01 2.397064566612243652e-01 1.276733875274658203e-01 -2.489911913871765137e-01 9.330351650714874268e-02 -2.581869959831237793e-01 4.516571760177612305e-02 2.154313325881958008e-01 -1.647851020097732544e-01 -7.416776567697525024e-02 1.539455261081457138e-02 -1.695120483636856079e-01 1.459986716508865356e-02 1.758278310298919678e-01 3.356604604050517082e-03 6.058896705508232117e-02 2.228626310825347900e-01 4.155088961124420166e-01 -1.491046547889709473e-01 1.424439996480941772e-01 -1.534488052129745483e-02 -2.539676241576671600e-02 9.809046238660812378e-02 3.073981702327728271e-01 2.580827176570892334e-01 -1.328918188810348511e-01 -1.356612704694271088e-02 2.418867349624633789e-01 1.080914139747619629e-01 -5.741703510284423828e-02
-2.175908535718917847e-01 -1.274445056915283203e-01 3.748344182968139648e-01 2.005670405924320221e-02 2.620775401592254639e-01 -5.783167481422424316e-02 1.450113356113433838e-01 -2.292586490511894226e-02 2.555247247219085693e-01 2.159463465213775635e-01 -7.505749166011810303e-02 1.764274947345256805e-02 -1.250461488962173462e-01 -1.078503876924514771e-01 5.206588190048933029e-03 1.875391453504562378e-01 1.493285298347473145e-01 1.294794976711273193e-01 1.624041348695755005e-01 -1.659064367413520813e-02 -6.888540089130401611e-02 -8.464980870485305786e-02 -1.073849201202392578e-01 -2.730732858180999756e-01 1.041754335165023804e-01 4.811197221279144287e-01 -6.968005001544952393e-02 3.246046602725982666e-02 5.344426259398460388e-02 1.422069668769836426e-01 2.933174073696136475e-01 -2.261788211762905121e-02
-8.552378416061401367e-02 2.689010202884674072e-01 -1.099788248538970947e-01 3.204568475484848022e-02 6.309014558792114258e-02 -1.373499929904937744e-01 3.248391151428222656e-01 -2.247334867715835571e-01 -3.997527435421943665e-02 1.601900719106197357e-02 -3.450864255428314209e-01 -9.001285582780838013e-02 1.439536660909652710e-01 -3.084760345518589020e-02 -2.987290918827056885e-01 1.268290579319000244e-01 4.761618562042713165e-03 -4.023668915033340454e-02 2.883744835853576660e-01 4.142347350716590881e-02 1.387076526880264282e-01 -2.325368374586105347e-01 -1.363867521286010742e-01 -1.683889329433441162e-01 -9.063672274351119995e-02 2.123434841632843018e-01 2.899239659309387207e-01 -5.587378889322280884e-02 2.332532033324241638e-02 2.782689630985260010e-01 2.121272534132003784e-01 4.581833258271217346e-02
2.019352912902832031e-01 7.914049923419952393e-02 1.286187469959259033e-01 6.927806884050369263e-02 1.192496716976165771e-01 1.015457510948181152e-01 -1.478692442178726196e-01 -3.237044215202331543e-01 3.458800613880157471e-01 3.376928567886352539e-01 -1.575529873371124268e-01 -5.818341858685016632e-03 1.485264152288436890e-01 1.320863664150238037e-01 -1.626620143651962280e-01 2.788403332233428955e-01 -4.530992731451988220e-02 -2.014182060956954956e-01 3.338818252086639404e-02 5.884338542819023132e-02 8.303689956665039062e-02 1.836863309144973755e-01 -1.122214645147323608e-01 -1.546305119991302490e-01 -1.286913733929395676e-02 3.222321271896362305e-01 9.515061974525451660e-02 -2.505935728549957275e-01 2.561701238155364990e-01 -9.228304028511047363e-02 5.105542391538619995e-02 3.543122112751007080e-02
1.072084307670593262e-01 3.484075665473937988e-01 3.069666326045989990e-01 4.482664912939071655e-02 3.169927597045898438e-01 -2.325517684221267700e-01 -7.059092074632644653e-02 -8.108146488666534424e-02 2.537565529346466064e-01 2.787300050258636475e-01 -2.454654574394226074e-01 1.312398314476013184e-01 1.030487567186355591e-01 -8.133779466152191162e-02 1.550812423229217529e-01 8.771616220474243164e-02 -9.645721316337585449e-02 -1.044276263564825058e-02 3.674432635307312012e-01 6.189803034067153931e-02 8.587957173585891724e-02 1.495111640542745590e-02 -1.849323213100433350e-01 -2.870218083262443542e-02 -1.202331185340881348e-01 -9.108412265777587891e-02 1.742183566093444824e-01 -1.538539081811904907e-01 -8.931115269660949707e-02 -1.761661022901535034e-01 1.718900054693222046e-01 2.335052471607923508e-03
-4.330234974622726440e-02 8.040515333414077759e-02 1.479868739843368530e-01 1.624733358621597290e-01 1.380415353924036026e-02 1.328381747007369995e-01 1.307470649480819702e-01 6.854578852653503418e-03 2.839836776256561279e-01 1.607578247785568237e-01 -1.721019744873046875e-01 -9.766465425491333008e-02 5.522781051695346832e-03 2.130746096372604370e-01 3.819660097360610962e-02 1.266963034868240356e-01 -1.126412078738212585e-01 6.514661014080047607e-02 1.330089718103408813e-01 2.827880680561065674e-01 9.831207245588302612e-02 1.640464365482330322e-01 -2.225210145115852356e-02 -2.247315831482410431e-02 -1.804908066987991333e-01 1.212333887815475464e-02 3.538807928562164307e-01 -2.379593700170516968e-01 1.528820693492889404e-01 2.991375885903835297e-02 5.230458378791809082e-01 -1.876174360513687134e-01
-4.825431108474731445e-02 9.947121888399124146e-02 1.166784837841987610e-01 5.316048860549926758e-02 2.771345674991607666e-01 -3.934099525213241577e-02 1.795018017292022705e-01 -3.682024776935577393e-01 1.122786998748779297e-01 3.225564956665039062e-01 -3.454370200634002686e-01 1.179512068629264832e-01 -1.897586509585380554e-02 -3.407128900289535522e-02 -7.352447509765625000e-02 -3.091817498207092285e-01 1.409095525741577148e-01 2.804541587829589844e-02 1.727542877197265625e-01 -1.088281124830245972e-01 -3.232285380363464355e-02 -5.003359913825988770e-02 -4.730869457125663757e-02 6.097542122006416321e-02 -1.890380084514617920e-01 6.353528238832950592e-03 2.861987948417663574e-01 -2.860823869705200195e-01 2.387643009424209595e-01 -1.997435986995697021e-01 -5.403622239828109741e-02 -3.993798419833183289e-02
-6.785108149051666260e-02 1.636854708194732666e-01 4.018627107143402100e-01 7.561946660280227661e-02 8.267740905284881592e-02 -1.306638470850884914e-03 3.042452335357666016e-01 -2.377355694770812988e-01 -7.055333815515041351e-03 6.127567496150732040e-03 -1.373036503791809082e-01 -4.185188934206962585e-02 2.088889628648757935e-01 3.100220113992691040e-03 2.183043658733367920e-01 2.726991288363933563e-02 1.917790025472640991e-01 -8.117600530385971069e-02 2.976077497005462646e-01 8.488805592060089111e-02 9.726428985595703125e-02 2.966263890266418457e-01 7.461807131767272949e-02 -2.310747206211090088e-01 -7.319416385143995285e-03 1.424537599086761475e-01 3.718982338905334473e-01 1.362539082765579224e-01 -1.277360916137695312e-01 8.543173223733901978e-02 1.161234378814697266e-01 -1.511925607919692993e-01
1.786359548568725586e-01 -1.980748176574707031e-01 1.304985284805297852e-01 -1.932308524847030640e-01 3.023588061332702637e-01 -4.676000773906707764e-02 1.671386361122131348e-01 -1.925849318504333496e-01 1.696734577417373657e-01 1.064670681953430176e-01 -1.450619995594024658e-01 -4.330626130104064941e-02 -1.138522252440452576e-01 -4.553235601633787155e-03 4.814241454005241394e-02 -4.738683253526687622e-02 -1.059785857796669006e-01 5.219730362296104431e-02 3.184944763779640198e-02 1.591158062219619751e-01 -1.215802803635597229e-01 1.752750724554061890e-01 -9.534329921007156372e-02 5.241011828184127808e-02 -1.881182789802551270e-01 -7.971797883510589600e-02 5.805387496948242188e-01 -3.192793428897857666e-01 1.954905539751052856e-01 7.234088145196437836e-03 1.048380509018898010e-01 -8.758094906806945801e-02
-1.707397028803825378e-02 -2.217800170183181763e-02 2.726387977600097656e-01 1.490415632724761963e-01 5.265766382217407227e-01 1.268906425684690475e-02 1.429542899131774902e-01 1.743633672595024109e-02 2.284587919712066650e-01 2.732035517692565918e-01 -3.527343273162841797e-02 1.470074653625488281e-01 -3.644600510597229004e-02 5.485400557518005371e-02 -2.485936582088470459e-01 -1.673568934202194214e-01 -2.824600040912628174e-02 1.891998797655105591e-01 1.402901411056518555e-01 2.752781845629215240e-02 1.678913682699203491e-01 -1.377350240945816040e-01 -6.345640867948532104e-02 -1.240863054990768433e-01 1.575512140989303589e-01 1.953033208847045898e-01 1.223322600126266479e-01 5.826495960354804993e-02 1.128534302115440369e-01 1.643558293581008911e-01 3.405327498912811279e-01 -8.674880373291671276e-04
-4.273965656757354736e-01 -1.755011826753616333e-02 1.385947316884994507e-01 -4.786179633811116219e-04 5.161552429199218750e-01 -1.969029903411865234e-01 8.115530014038085938e-02 -1.108131110668182373e-01 -2.535169124603271484e-01 2.178754657506942749e-01 -3.274644613265991211e-01 -1.004441529512405396e-01 -1.220584660768508911e-01 1.655449420213699341e-01 -4.475675150752067566e-02 1.337520331144332886e-01 6.971002370119094849e-02 1.444219052791595459e-01 8.240740001201629639e-02 6.309688091278076172e-02 1.234875619411468506e-01 4.166002571582794189e-02 1.190249547362327576e-01 -1.344515979290008545e-01 -5.629725381731987000e-02 -2.980753220617771149e-02 9.456255938857793808e-04 -2.399092912673950195e-01 1.241289749741554260e-01 3.519302606582641602e-02 -1.098395586013793945e-01 -8.037042617797851562e-02
2.248684763908386230e-01 1.877806633710861206e-01 1.480329334735870361e-01 -1.742118224501609802e-02 4.283242523670196533e-01 -1.313147544860839844e-01 1.588199883699417114e-01 -8.735359460115432739e-02 -1.182795539498329163e-01 9.610573947429656982e-02 3.505424037575721741e-02 -1.655089408159255981e-01 1.732776463031768799e-01 -2.368312887847423553e-02 -7.157214730978012085e-02 1.140839885920286179e-02 2.143934518098831177e-01 2.827923893928527832e-01 2.045326083898544312e-01 -2.748957872390747070e-01 6.090855970978736877e-02 1.883455514907836914e-01 -7.462488114833831787e-02 -1.912032216787338257e-01 -3.184334561228752136e-02 2.304249443113803864e-02 1.319113075733184814e-01 -1.811157315969467163e-01 3.276056647300720215e-01 1.372624747455120087e-02 2.522462904453277588e-01 1.522145271301269531e-01
-9.896662086248397827e-02 8.026909828186035156e-02 2.232594229280948639e-02 -2.227402627468109131e-01 3.973328173160552979e-01 6.026500090956687927e-02 1.987103372812271118e-01 -1.762804687023162842e-01 1.365909576416015625e-01 -5.205786973237991333e-02 7.076118886470794678e-02 -3.073521554470062256e-01 -2.367742210626602173e-01 -2.033441215753555298e-01 3.160673677921295166e-01 2.638812661170959473e-01 1.065611541271209717e-01 -4.891160875558853149e-02 6.327844411134719849e-02 -1.670619472861289978e-02 1.286711394786834717e-01 -2.952448651194572449e-02 4.592879861593246460e-02 -2.397599518299102783e-01 1.700281202793121338e-01 1.147195696830749512e-01 2.417513281106948853e-01 2.094861119985580444e-01 3.950193524360656738e-02 -4.271006211638450623e-02 2.663901150226593018e-01 -1.711491844616830349e-03
1.162774339318275452e-01 -7.603831589221954346e-02 6.026180088520050049e-02 -1.458610743284225464e-01 2.456733137369155884e-01 -3.073983080685138702e-02 2.970632910728454590e-01 -2.025311589241027832e-01 -4.628403112292289734e-02 -1.127260029315948486e-01 -1.785183101892471313e-01 -1.070772781968116760e-01 2.805787622928619385e-01 -1.818346045911312103e-02 -7.820233702659606934e-02 1.040129885077476501e-01 1.492229402065277100e-01 -1.325406581163406372e-01 2.741888761520385742e-01 1.369264423847198486e-01 1.058720946311950684e-01 1.734885275363922119e-01 -8.166371285915374756e-02 -2.613518238067626953e-01 2.795167267322540283e-01 4.561432301998138428e-01 1.745017617940902710e-01 -1.784446537494659424e-01 3.009316138923168182e-02 -4.145645722746849060e-02 -4.040258750319480896e-02 -9.089434891939163208e-02
-2.143570035696029663e-02 1.267607957124710083e-01 1.522414088249206543e-01 -5.940134450793266296e-02 1.656796336174011230e-01 -3.514668345451354980e-01 3.186371177434921265e-03 -6.712694466114044189e-02 1.397835314273834229e-01 8.927460759878158569e-02 -4.363620877265930176e-01 -5.746259540319442749e-02 -1.032487004995346069e-01 -2.292036078870296478e-02 3.033135235309600830e-01 -1.289958786219358444e-02 -1.195519194006919861e-01 -4.479557275772094727e-02 1.253636479377746582e-01 3.319571912288665771e-01 -4.939079750329256058e-03 1.626874655485153198e-01 8.309874683618545532e-03 4.158041626214981079e-02 1.244129892438650131e-02 -5.244138464331626892e-02 1.690096557140350342e-01 1.166987121105194092e-01 -1.133069843053817749e-01 -3.792957961559295654e-02 4.190001189708709717e-01 -2.669655084609985352e-01
9.318538010120391846e-02 7.428618520498275757e-02 3.463347852230072021e-01 -7.026731222867965698e-02 2.160714268684387207e-01 2.107443101704120636e-02 1.039244681596755981e-01 -1.911320090293884277e-01 1.672230064868927002e-01 -7.780262082815170288e-02 -2.555074095726013184e-01 -9.287860244512557983e-02 1.654533147811889648e-01 -1.822022348642349243e-01 1.148107349872589111e-01 1.538625806570053101e-01 1.190360113978385925e-01 7.693140208721160889e-02 -8.084187284111976624e-03 2.318471223115921021e-01 -4.267898574471473694e-02 1.452514827251434326e-01 2.336658984422683716e-01 -2.115392535924911499e-01 -1.948598213493824005e-02 3.158528804779052734e-01 7.867949455976486206e-02 -4.461269974708557129e-01 -1.951035261154174805e-01 -4.517653211951255798e-02 -9.346009790897369385e-02 -1.035229116678237915e-01
7.734417170286178589e-02 -1.469078660011291504e-01 2.048630500212311745e-03 -5.644522234797477722e-02 3.693032562732696533e-01 1.304108947515487671e-01 9.451011568307876587e-02 7.659281790256500244e-02 1.809828728437423706e-01 -2.277938723564147949e-01 -1.271003633737564087e-01 -3.508136868476867676e-01 -9.924387559294700623e-03 -1.038935687392950058e-02 1.695239096879959106e-01 1.982418149709701538e-01 6.175226345658302307e-02 1.137726753950119019e-01 1.244591176509857178e-01 1.900094598531723022e-01 -1.669280081987380981e-01 2.722783088684082031e-01 8.321810164488852024e-04 7.786452770233154297e-02 2.800999283790588379e-01 7.180962711572647095e-02 3.488771021366119385e-01 -1.942923516035079956e-01 8.382184803485870361e-02 1.394768506288528442e-01 2.425240725278854370e-01 6.442551314830780029e-02
2.306467741727828979e-01 -7.426069676876068115e-02 1.534996926784515381e-01 -6.061853840947151184e-02 3.968563079833984375e-01 -1.018281877040863037e-01 9.345056116580963135e-02 1.109397858381271362e-01 9.027321636676788330e-02 -7.030816376209259033e-02 -1.693607419729232788e-01 -1.487451344728469849e-01 -8.476707339286804199e-02 1.783907264471054077e-01 -1.508295536041259766e-01 -1.187126711010932922e-02 7.498057186603546143e-02 2.394166886806488037e-01 -2.549303770065307617e-01 2.437426298856735229e-01 -1.595581620931625366e-01 1.103605628013610840e-01 -5.527151748538017273e-02 -8.651543408632278442e-02 -1.049879044294357300e-01 -2.905515953898429871e-02 2.315213084220886230e-01 -2.297154664993286133e-01 2.262689732015132904e-02 2.696862630546092987e-02 4.654134213924407959e-01 1.665499359369277954e-01
-4.271115735173225403e-02 1.305307894945144653e-01 1.246228739619255066e-01 5.552119016647338867e-02 3.340681493282318115e-01 1.542719006538391113e-01 3.498146533966064453e-01 -9.142688661813735962e-02 -1.252291649580001831e-01 7.079283893108367920e-02 -1.262181699275970459e-01 1.722761988639831543e-01 -1.563725620508193970e-01 -2.344984794035553932e-03 9.494864195585250854e-02 1.868068426847457886e-01 -2.071246355772018433e-01 -1.111871451139450073e-01 -2.837916314601898193e-01 6.779858469963073730e-02 -2.956581488251686096e-02 3.239905536174774170e-01 -1.090934276580810547e-01 -3.121383190155029297e-01 -2.887275815010070801e-02 2.877813391387462616e-02 -6.387829035520553589e-02 1.609424129128456116e-02 2.985715270042419434e-01 1.655061990022659302e-01 2.818904817104339600e-01 -6.438454240560531616e-02
5.574590712785720825e-02 2.531860955059528351e-02 1.733287721872329712e-01 1.439653057605028152e-02 1.556240469217300415e-01 9.080075472593307495e-02 9.016070514917373657e-02 -3.904562890529632568e-01 9.070515632629394531e-02 1.064506471157073975e-01 -1.797603070735931396e-01 -2.218309789896011353e-01 -2.280994057655334473e-01 2.373582869768142700e-02 -3.890293592121452093e-04 -3.328421339392662048e-02 -3.387048840522766113e-02 -3.929390907287597656e-01 2.397805154323577881e-01 1.668854504823684692e-01 -1.348757147789001465e-01 -2.590632140636444092e-01 1.112159416079521179e-01 -3.372299969196319580e-01 -9.636326879262924194e-02 3.419772908091545105e-02 -1.333226263523101807e-01 5.788792669773101807e-02 7.260783761739730835e-02 5.905237793922424316e-02 3.439459502696990967e-01 -8.508079499006271362e-02
-5.730342119932174683e-03 1.688376814126968384e-01 8.009872585535049438e-02 -2.270068824291229248e-01 2.252867817878723145e-01 -1.815109252929687500e-01 1.543079465627670288e-01 -3.264364302158355713e-01 2.389882355928421021e-01 1.504298001527786255e-01 -8.942956477403640747e-02 5.904005840420722961e-02 -7.355581969022750854e-02 2.546257078647613525e-01 2.978142723441123962e-02 1.022187471389770508e-01 1.852878481149673462e-01 7.759962230920791626e-02 2.171214818954467773e-01 -1.913054585456848145e-01 -2.116464227437973022e-01 1.997407823801040649e-01 1.327431648969650269e-01 -1.781294122338294983e-02 -1.229693442583084106e-01 2.484619170427322388e-01 1.613330692052841187e-01 6.763995625078678131e-03 1.842274516820907593e-01 -2.813576757907867432e-01 1.811336874961853027e-01 -2.259894013404846191e-01
1.385795772075653076e-01 -1.736279129981994629e-01 -2.800887916237115860e-03 3.000354766845703125e-02 1.212751343846321106e-01 -1.521065682172775269e-01 -4.575785622000694275e-02 -2.713332176208496094e-01 1.726169735193252563e-01 1.083942055702209473e-01 -3.530452549457550049e-01 -1.079372018575668335e-01 -8.021474815905094147e-03 6.739650270901620388e-04 -6.461285799741744995e-02 2.907734215259552002e-01 2.009152472019195557e-01 -1.498843133449554443e-01 1.851184964179992676e-01 2.955895662307739258e-01 2.996148467063903809e-01 6.371073424816131592e-02 -2.586666643619537354e-01 7.969416677951812744e-02 1.105276793241500854e-01 -2.136244066059589386e-02 2.629250884056091309e-01 -6.266044080257415771e-02 2.115019857883453369e-01 1.738621443510055542e-01 2.169577032327651978e-01 1.011581942439079285e-01
-1.324473023414611816e-01 1.762911826372146606e-01 3.240455389022827148e-01 -1.058494970202445984e-01 3.658308088779449463e-01 9.530934691429138184e-02 9.929700940847396851e-02 -1.658847182989120483e-01 -1.799782216548919678e-01 1.065918281674385071e-01 -1.470117568969726562e-01 -1.855918765068054199e-01 -1.270842850208282471e-01 -1.619645804166793823e-01 1.518431752920150757e-01 2.286581248044967651e-01 1.757521182298660278e-02 -1.642334014177322388e-01 6.833808869123458862e-02 1.471474915742874146e-01 1.204818859696388245e-01 4.949864000082015991e-02 2.531087398529052734e-01 -1.840940564870834351e-01 -1.738919019699096680e-01 -7.336232811212539673e-02 -4.163997247815132141e-02 2.178641222417354584e-02 2.102665007114410400e-01 4.055664539337158203e-01 1.164104267954826355e-01 9.348887205123901367e-02
-1.319511979818344116e-01 2.211850583553314209e-01 3.185789883136749268e-01 1.475674808025360107e-01 3.759055137634277344e-01 1.221828535199165344e-01 2.813883125782012939e-01 -3.362302482128143311e-02 2.669858038425445557e-01 1.677848547697067261e-01 7.740146946161985397e-03 1.808910816907882690e-01 -1.652128621935844421e-02 -9.744302928447723389e-02 -1.276350766420364380e-01 -7.846336066722869873e-02 -3.517169132828712463e-02 8.596409112215042114e-03 8.963358402252197266e-02 -9.967681020498275757e-03 -1.111532598733901978e-01 -1.617818921804428101e-01 -1.244381368160247803e-01 -1.823378205299377441e-01 9.518048167228698730e-02 2.495226114988327026e-01 1.238087639212608337e-01 3.206532821059226990e-02 1.686553470790386200e-03 1.744134724140167236e-01 4.410798549652099609e-01 -8.193419314920902252e-03
-2.113669067621231079e-01 3.025126159191131592e-01 2.606875598430633545e-01 -5.340153723955154419e-02 3.089699447154998779e-01 1.372412890195846558e-01 -5.136556178331375122e-02 -9.292521327733993530e-02 -2.041293978691101074e-01 1.793356537818908691e-01 -8.278094977140426636e-02 6.313185393810272217e-02 1.608193516731262207e-01 1.945734769105911255e-01 2.358606457710266113e-01 -2.421333640813827515e-02 9.823141247034072876e-02 -4.671703651547431946e-02 -1.217606198042631149e-02 4.209768176078796387e-01 1.916494034230709076e-02 2.921977937221527100e-01 5.380163434892892838e-03 -1.311436891555786133e-01 -1.218559145927429199e-01 5.088108777999877930e-02 2.376610189676284790e-01 -1.246591061353683472e-01 2.186626754701137543e-02 -2.244824320077896118e-01 1.616760939359664917e-01 6.462702155113220215e-02
1.134243607521057129e-01 -2.538338601589202881e-01 1.290455758571624756e-01 1.302423924207687378e-01 2.594839334487915039e-01 5.406474694609642029e-02 6.638877838850021362e-02 -2.456932216882705688e-01 9.489173442125320435e-02 7.497210055589675903e-02 -3.733001947402954102e-01 5.133491754531860352e-02 3.680527908727526665e-03 -3.601819276809692383e-02 6.218357011675834656e-02 1.239794939756393433e-01 -1.626920402050018311e-01 1.998849064111709595e-01 -5.960058793425559998e-02 2.075174897909164429e-01 -6.038047745823860168e-02 2.421676879748702049e-03 -5.076527222990989685e-02 1.266185939311981201e-01 -8.425053954124450684e-02 2.698365747928619385e-01 5.374066829681396484e-01 -2.324569821357727051e-01 9.873636299744248390e-04 8.914011530578136444e-03 4.189949482679367065e-02 -1.304231733083724976e-01
7.923229038715362549e-02 7.556371390819549561e-02 3.496933961287140846e-03 -8.821297436952590942e-02 3.325757384300231934e-01 -2.611438035964965820e-01 1.127609089016914368e-01 -4.103167951107025146e-01 1.828637123107910156e-01 -3.879519924521446228e-02 -1.582536250352859497e-01 -3.291020095348358154e-01 1.965500228106975555e-02 5.102493241429328918e-02 -1.058886125683784485e-01 7.067108899354934692e-02 3.596217185258865356e-02 -2.594999782741069794e-02 3.183225691318511963e-01 -6.649709492921829224e-02 -1.667812019586563110e-01 1.175825819373130798e-01 4.028370231389999390e-02 2.665268778800964355e-01 -3.454782962799072266e-01 1.618677079677581787e-01 -5.515310913324356079e-02 -1.232774257659912109e-01 -2.455523237586021423e-02 -4.439797252416610718e-02 1.477597057819366455e-01 -1.504212468862533569e-01
-1.108091250061988831e-01 1.081025302410125732e-01 2.528376579284667969e-01 4.962902516126632690e-02 2.019562274217605591e-01 7.888577878475189209e-02 2.533138394355773926e-01 -2.274723649024963379e-01 1.767931506037712097e-02 -1.723366975784301758e-02 -1.005985811352729797e-01 -1.909141987562179565e-01 2.088603526353836060e-01 -5.306100100278854370e-02 3.176619708538055420e-01 -8.231905847787857056e-02 1.613928824663162231e-01 -1.717145293951034546e-01 2.860453128814697266e-01 1.060259193181991577e-01 2.433315366506576538e-01 1.588085442781448364e-01 1.967943310737609863e-01 -1.878628134727478027e-02 -1.697926819324493408e-01 4.420094937086105347e-02 3.671938478946685791e-01 -7.387798279523849487e-02 1.520754396915435791e-01 -8.722798526287078857e-02 2.621540725231170654e-01 -5.274232104420661926e-02
-1.793324947357177734e-01 2.897566258907318115e-01 -6.089375168085098267e-02 -9.371268749237060547e-02 2.738739550113677979e-01 1.057247370481491089e-01 1.002266630530357361e-01 -1.461457610130310059e-01 1.167875900864601135e-01 2.201090157032012939e-01 -1.238399818539619446e-01 -1.486785262823104858e-01 1.463991254568099976e-01 2.048631906509399414e-01 9.907403588294982910e-02 1.098078340291976929e-01 1.797574609518051147e-01 -3.853695467114448547e-02 1.959063112735748291e-01 2.054047584533691406e-01 1.560276895761489868e-01 1.845995336771011353e-01 1.983584910631179810e-01 -2.000021636486053467e-01 -3.927119970321655273e-01 1.939116232097148895e-02 -1.414519827812910080e-02 -2.274417132139205933e-01 1.318240016698837280e-01 1.022379696369171143e-01 2.867141962051391602e-01 -1.725214906036853790e-02
-9.493543207645416260e-02 2.028521746397018433e-01 2.484739124774932861e-01 -5.360367894172668457e-02 2.530522346496582031e-01 -1.482252180576324463e-01 2.139893323183059692e-01 -7.092010229825973511e-02 -8.535178750753402710e-02 4.257740452885627747e-03 -2.605946175754070282e-02 2.419745475053787231e-01 1.667368113994598389e-01 2.661863863468170166e-01 2.192406654357910156e-01 6.671550124883651733e-02 -1.274005323648452759e-01 -7.845290750265121460e-02 -9.633070975542068481e-02 2.716255187988281250e-01 -5.935218930244445801e-02 3.967596590518951416e-01 -1.853349804878234863e-01 -2.119761705398559570e-01 -2.211581170558929443e-02 1.598390787839889526e-01 1.206810995936393738e-01 5.957335233688354492e-02 2.195783406496047974e-01 1.344411224126815796e-01 2.721126079559326172e-01 2.315396443009376526e-02
2.715128473937511444e-02 -8.922260254621505737e-02 2.646085023880004883e-01 1.367237567901611328e-01 3.725718259811401367e-01 -1.618395447731018066e-01 -4.379521589726209641e-03 -3.284748792648315430e-01 -1.828470453619956970e-02 -2.411556430160999298e-03 1.081752553582191467e-01 6.982519757002592087e-03 5.786834750324487686e-03 -8.779995143413543701e-02 1.422040015459060669e-01 -3.690913692116737366e-02 -5.282365158200263977e-02 2.361535876989364624e-01 6.385966390371322632e-02 6.232909485697746277e-02 7.457012683153152466e-02 3.724301457405090332e-01 1.480069011449813843e-01 7.441452145576477051e-02 -1.222507581114768982e-01 -1.048453301191329956e-01 -3.873387351632118225e-03 -2.550822496414184570e-01 2.624695003032684326e-01 -1.158512011170387268e-01 3.819392323493957520e-01 -1.755499541759490967e-01
[truncated: 3,262,646 more chars]
