# Supplementary material for: The Language of Innovation
Source: PLoS One. 2020 Apr 30;15(4):e0230107. doi: 10.1371/journal.pone.0230107 (PMC7194493; doi:10.1371/journal.pone.0230107)
Supplement: S3 File — (GZ) [file pone.0230107.s003.tar.gz › 1981-1985/V2Run_18_VS_4500_embeddings1981-1985ED32.txt]

1.705535501241683960e-01 -3.218608200550079346e-01 -2.257638871669769287e-01 -1.420019753277301788e-02 -3.265090286731719971e-02 -1.239609792828559875e-01 -3.858092427253723145e-01 -9.233083575963973999e-02 9.453760832548141479e-02 -4.368522390723228455e-02 8.862179704010486603e-03 2.285087108612060547e-02 -4.224023967981338501e-02 -1.746300756931304932e-01 1.449271384626626968e-02 1.098963767290115356e-01 -3.117508292198181152e-01 -2.246382534503936768e-01 2.121751308441162109e-01 -2.301275283098220825e-01 -2.238839864730834961e-01 6.090597808361053467e-02 -1.535809636116027832e-01 -1.755348145961761475e-01 -2.970396280288696289e-01 1.066470071673393250e-01 7.019867748022079468e-02 2.196091264486312866e-01 1.048371568322181702e-01 -7.576280087232589722e-02 -7.786541432142257690e-02 -2.385567426681518555e-01
-1.157553195953369141e-01 -1.199212446808815002e-01 -2.445377875119447708e-03 -6.409506499767303467e-02 2.778951525688171387e-01 -5.762754008173942566e-03 -4.166967794299125671e-02 1.261623799800872803e-01 4.826536774635314941e-01 -1.510562598705291748e-01 6.764935702085494995e-02 5.161395668983459473e-02 -1.365619897842407227e-01 -9.013151749968528748e-03 -2.000709623098373413e-01 1.346240192651748657e-01 -1.164318323135375977e-01 -1.856940239667892456e-01 3.143275082111358643e-01 -1.568685173988342285e-01 -1.027074307203292847e-01 1.894166022539138794e-01 -1.993524655699729919e-02 2.178923189640045166e-01 6.405805796384811401e-02 -1.274375915527343750e-01 -8.990786224603652954e-02 6.960326433181762695e-02 -2.913913130760192871e-02 2.962995767593383789e-01 -9.652552008628845215e-02 -3.692100942134857178e-01
3.468186259269714355e-01 1.109011918306350708e-01 -1.497208923101425171e-01 -1.002167612314224243e-01 -6.864468008279800415e-02 3.831946849822998047e-02 -1.206774041056632996e-01 2.187686115503311157e-01 1.079072579741477966e-01 -2.490633167326450348e-02 -4.716680198907852173e-02 -1.392501145601272583e-01 -3.059938549995422363e-01 -2.472848445177078247e-02 9.290480613708496094e-02 1.139452829957008362e-01 -1.030514761805534363e-01 -2.033412754535675049e-01 1.363873332738876343e-01 -2.753913998603820801e-01 4.339865595102310181e-02 -1.988033652305603027e-01 -1.628417149186134338e-02 2.255409210920333862e-01 -4.776850342750549316e-02 -1.952872611582279205e-02 3.017942011356353760e-01 -8.848235756158828735e-02 -5.175551772117614746e-02 3.437204957008361816e-01 -1.457972973585128784e-01 -3.660820424556732178e-01
1.858149468898773193e-01 -5.027551576495170593e-02 1.913542114198207855e-02 1.679708063602447510e-02 1.382467150688171387e-01 -2.698604762554168701e-01 -1.074591204524040222e-01 -1.099944114685058594e-01 3.356584161520004272e-02 8.597150444984436035e-02 3.433811664581298828e-01 1.091426238417625427e-01 2.376654371619224548e-02 -1.676263958215713501e-01 -8.156155049800872803e-02 -2.472876338288187981e-03 -2.596571743488311768e-01 -2.510641813278198242e-01 -3.563082590699195862e-02 -2.344871461391448975e-01 -1.969264149665832520e-01 7.930759340524673462e-02 1.287240833044052124e-01 -6.802657991647720337e-02 -2.517195940017700195e-01 -2.177906483411788940e-01 -3.520644828677177429e-02 -4.928816109895706177e-02 -1.096479147672653198e-01 2.695574760437011719e-01 -9.306189417839050293e-02 -4.607239365577697754e-01
1.499104052782058716e-01 -8.990798890590667725e-02 -1.104693412780761719e-01 1.714372634887695312e-01 1.254831552505493164e-01 -1.643277555704116821e-01 -1.260298937559127808e-01 -1.218830794095993042e-01 6.271929293870925903e-02 1.858706027269363403e-01 1.411844193935394287e-01 9.014324843883514404e-02 -3.970088902860879898e-03 1.436838358640670776e-01 -1.002725064754486084e-01 -1.153002083301544189e-01 3.829639777541160583e-02 -2.348570525646209717e-01 2.543556690216064453e-01 -1.921725720167160034e-01 -3.377407789230346680e-01 -1.078355461359024048e-01 -8.471820503473281860e-02 1.867848038673400879e-01 -3.000372350215911865e-01 9.970918297767639160e-02 2.054122239351272583e-01 1.179017052054405212e-01 1.853949278593063354e-01 1.452285647392272949e-01 1.789887100458145142e-01 -4.174174070358276367e-01
-8.259581774473190308e-02 4.504287615418434143e-02 -2.703791484236717224e-02 -2.401484176516532898e-02 1.280536204576492310e-01 1.462974101305007935e-01 4.512985423207283020e-02 -1.770267039537429810e-01 2.771881520748138428e-01 1.402057856321334839e-01 6.487333029508590698e-02 1.560127437114715576e-01 -2.065587043762207031e-02 8.471073955297470093e-02 -1.834237873554229736e-01 -1.427271068096160889e-01 -3.026961386203765869e-01 -3.689730465412139893e-01 -4.732733592391014099e-02 -1.519247144460678101e-01 5.234255269169807434e-02 -6.870774924755096436e-02 -2.997725903987884521e-01 5.671062320470809937e-02 5.779272690415382385e-02 -2.174509912729263306e-01 1.182860285043716431e-01 -4.162821173667907715e-02 -8.810293674468994141e-02 1.884329319000244141e-01 -5.833016708493232727e-02 -5.151310563087463379e-01
-1.527362316846847534e-01 -3.325284272432327271e-02 -2.252717912197113037e-01 1.032215282320976257e-01 2.731065154075622559e-01 1.085128262639045715e-01 1.447509676218032837e-01 -1.602222174406051636e-01 -4.994457215070724487e-02 -5.264783743768930435e-03 2.135303057730197906e-02 6.969531625509262085e-02 2.065084129571914673e-02 4.138289485126733780e-03 3.042649626731872559e-01 9.274587035179138184e-02 -2.847640514373779297e-01 -1.055528298020362854e-01 1.386211812496185303e-01 -2.761960923671722412e-01 -7.956926710903644562e-03 1.523312628269195557e-01 -9.685440361499786377e-02 -4.378063976764678955e-02 1.392040960490703583e-02 -5.140055343508720398e-02 1.386944949626922607e-01 -1.859932839870452881e-01 2.105903476476669312e-01 2.108668535947799683e-01 -3.556788340210914612e-02 -5.501619577407836914e-01
4.077307879924774170e-02 8.741515129804611206e-02 5.538680031895637512e-02 8.856254816055297852e-02 -6.249768659472465515e-02 2.243978977203369141e-01 1.776131428778171539e-02 2.817662805318832397e-02 1.914632916450500488e-01 2.553175727371126413e-04 3.150558623019605875e-04 -1.408947259187698364e-01 1.527596861124038696e-01 -1.822914481163024902e-01 -6.041399389505386353e-02 1.290519088506698608e-01 -1.954263001680374146e-01 -2.364484518766403198e-01 3.798377886414527893e-02 -4.188364744186401367e-01 -6.279724836349487305e-02 4.998564720153808594e-02 -3.746227324008941650e-01 1.900746822357177734e-01 -3.004177808761596680e-01 6.660588830709457397e-02 -1.490963399410247803e-01 1.576234251260757446e-01 -1.714000850915908813e-01 -1.080165579915046692e-01 -3.719095289707183838e-01 -1.266203820705413818e-01
3.224807232618331909e-02 -1.587840765714645386e-01 3.992705047130584717e-02 -1.596396714448928833e-01 1.483588013797998428e-02 -3.156962990760803223e-02 1.616922169923782349e-01 -1.083769127726554871e-01 3.697440922260284424e-01 3.271114528179168701e-01 6.509176641702651978e-02 1.117110848426818848e-01 1.064425557851791382e-01 -4.848661646246910095e-02 -3.092101216316223145e-01 -1.380343288183212280e-01 -2.998998463153839111e-01 -2.534333169460296631e-01 7.391679566353559494e-03 -1.845063716173171997e-01 -1.597858518362045288e-01 1.279758661985397339e-01 -3.363415002822875977e-01 1.392212361097335815e-01 -6.421788781881332397e-02 -1.408493705093860626e-02 -2.762692980468273163e-02 1.520950794219970703e-01 -1.741787344217300415e-01 1.171264201402664185e-01 6.545060127973556519e-02 -2.820379734039306641e-01
-8.864068239927291870e-02 -1.564229279756546021e-01 -1.279391720890998840e-02 1.462144702672958374e-01 2.580686211585998535e-01 4.186122119426727295e-02 -1.808281689882278442e-01 -1.404993683099746704e-01 -2.195650525391101837e-02 5.938589107245206833e-03 8.043873123824596405e-03 -4.567920789122581482e-02 -1.044904291629791260e-01 -8.159259596141055226e-05 -1.843453496694564819e-01 1.299638599157333374e-01 -2.567385733127593994e-01 -2.697933912277221680e-01 -3.803256154060363770e-02 -9.998591989278793335e-02 -7.845577597618103027e-02 1.319470554590225220e-01 -1.412609517574310303e-01 1.997962146997451782e-01 -1.652756333351135254e-01 4.020253419876098633e-01 -1.029085516929626465e-01 2.012351304292678833e-01 -1.951193064451217651e-01 9.888646751642227173e-02 -3.580376207828521729e-01 -3.335092961788177490e-01
-2.573569118976593018e-01 1.128553748130798340e-01 -1.029389351606369019e-01 -1.417617499828338623e-01 8.996353298425674438e-02 -6.048614159226417542e-02 2.206645905971527100e-03 1.574481278657913208e-01 2.844194173812866211e-01 1.265689283609390259e-01 -3.449289128184318542e-02 4.131161421537399292e-02 -6.283567100763320923e-02 -6.953938305377960205e-02 -1.760516166687011719e-01 -1.569260060787200928e-01 -2.370650321245193481e-01 8.149082772433757782e-03 2.256197929382324219e-01 -5.433081388473510742e-01 -1.337608098983764648e-01 -1.553178727626800537e-01 -2.254495173692703247e-01 -5.046897102147340775e-03 -1.080137714743614197e-01 -2.560334801673889160e-01 1.502084285020828247e-01 -5.940069630742073059e-02 -2.400831691920757294e-02 8.893126249313354492e-02 -5.212388932704925537e-02 -2.825616896152496338e-01
-6.503435224294662476e-02 -1.923635601997375488e-01 -1.945627927780151367e-01 9.181115031242370605e-02 3.013602495193481445e-01 5.852235481142997742e-03 2.755474671721458435e-02 6.616766005754470825e-02 3.641042709350585938e-01 -3.127811849117279053e-02 1.699795760214328766e-02 -4.740130528807640076e-02 7.091588526964187622e-02 -1.700635105371475220e-01 -1.415318548679351807e-01 1.747277379035949707e-01 -2.378669828176498413e-01 -3.470579534769058228e-02 2.882004678249359131e-01 -3.829426169395446777e-01 -2.135360799729824066e-02 -9.058623574674129486e-03 -7.787273824214935303e-02 -4.799577966332435608e-02 -5.609766766428947449e-02 -4.835774302482604980e-01 1.861665546894073486e-01 9.572240523993968964e-03 -5.049147829413414001e-02 -4.920592159032821655e-02 4.457135125994682312e-02 -1.442186981439590454e-01
2.492100149393081665e-01 -1.877564191818237305e-01 -1.308993846178054810e-01 -2.944383323192596436e-01 3.026264607906341553e-01 -2.057697437703609467e-02 1.590847596526145935e-02 6.854785978794097900e-02 8.862647414207458496e-02 -8.205029368400573730e-02 2.666092216968536377e-01 -4.490454867482185364e-02 6.371425092220306396e-02 3.156794607639312744e-02 3.044986352324485779e-02 1.578949242830276489e-01 7.329814834520220757e-04 -8.925104886293411255e-02 8.671607077121734619e-02 -1.638517528772354126e-01 5.096434056758880615e-02 4.686890915036201477e-02 -1.447785347700119019e-01 1.399494111537933350e-01 -2.623344361782073975e-01 -4.730397090315818787e-02 1.250062733888626099e-01 7.099092751741409302e-02 3.874629363417625427e-02 3.132445514202117920e-01 6.224307790398597717e-02 -5.480534434318542480e-01
-2.365508228540420532e-01 -2.382125109434127808e-01 1.187787130475044250e-01 6.844216585159301758e-02 -9.645058214664459229e-02 -1.985206902027130127e-01 3.443734347820281982e-02 3.196194171905517578e-01 9.385684132575988770e-02 1.022619977593421936e-01 9.477860480546951294e-02 7.909640669822692871e-02 -2.704546451568603516e-01 -1.007290109992027283e-01 1.008011251688003540e-01 -2.810974121093750000e-01 -2.240939885377883911e-01 -2.716262340545654297e-01 1.470311582088470459e-01 -1.616316884756088257e-01 6.604712456464767456e-02 2.372473925352096558e-01 -3.412388861179351807e-01 -2.444063313305377960e-03 -2.099452763795852661e-01 -5.488931387662887573e-02 -1.217038109898567200e-01 1.369004547595977783e-01 -1.488671898841857910e-01 -2.173668742179870605e-01 6.426925770938396454e-03 -1.026685684919357300e-01
1.555614322423934937e-01 -1.090441644191741943e-01 -2.897488474845886230e-01 1.178802847862243652e-01 8.013367652893066406e-02 5.959837883710861206e-02 1.294647455215454102e-01 8.897747099399566650e-02 1.297966688871383667e-01 5.983157083392143250e-03 8.828393369913101196e-02 3.369291722774505615e-01 -2.779534459114074707e-01 -9.075605124235153198e-02 -2.124431133270263672e-01 6.966377142816781998e-03 -2.584614455699920654e-01 -2.364627867937088013e-01 -6.457694619894027710e-02 -2.586212158203125000e-01 -9.152691811323165894e-02 -1.067951768636703491e-01 -2.337533086538314819e-01 3.681112453341484070e-02 -4.319668710231781006e-01 8.314835280179977417e-02 4.534181579947471619e-02 -2.276929095387458801e-02 8.338695764541625977e-02 9.026253968477249146e-02 -1.242307573556900024e-01 -2.576182186603546143e-01
2.744728028774261475e-01 -3.439782932400703430e-02 -4.565057158470153809e-02 -1.230928748846054077e-01 -1.021637488156557083e-02 3.673950582742691040e-02 5.997010972350835800e-03 1.643012464046478271e-02 -9.200189262628555298e-02 2.305987328290939331e-01 6.119196116924285889e-02 8.888531476259231567e-02 -1.304053515195846558e-01 -4.969884082674980164e-02 -1.864669024944305420e-01 2.100175470113754272e-01 -1.321481764316558838e-01 -2.475378066301345825e-01 2.526226267218589783e-02 -1.870838254690170288e-01 -5.202826112508773804e-02 2.178712040185928345e-01 -3.595252335071563721e-01 1.759178340435028076e-01 8.573848009109497070e-02 -7.391639053821563721e-02 1.302053928375244141e-01 -1.758715808391571045e-01 -2.385202646255493164e-01 2.406852692365646362e-01 1.346557885408401489e-01 -4.630745351314544678e-01
-1.748870611190795898e-01 -6.580255925655364990e-02 -1.886185705661773682e-01 -7.580654323101043701e-02 2.086386084556579590e-01 -2.560885846614837646e-01 6.190731376409530640e-02 1.115128248929977417e-01 1.302176415920257568e-01 -7.598466426134109497e-02 -8.099038898944854736e-02 1.260069161653518677e-01 1.038976460695266724e-01 7.898671180009841919e-02 -9.755346179008483887e-02 -5.428650975227355957e-02 -2.848692238330841064e-01 -2.386732399463653564e-01 -2.137904986739158630e-03 -5.180382132530212402e-01 -1.430492103099822998e-01 6.045267730951309204e-02 -2.376858443021774292e-01 8.354521542787551880e-02 -1.616949588060379028e-01 -2.504119873046875000e-01 -1.405426487326622009e-02 -2.572619169950485229e-02 4.061815515160560608e-02 -1.251658350229263306e-01 1.663291752338409424e-01 -3.081380128860473633e-01
-4.347100108861923218e-02 -6.019847467541694641e-02 -2.455670982599258423e-01 -2.273918390274047852e-01 6.304085254669189453e-02 3.503786399960517883e-02 -1.282958835363388062e-01 -9.765569865703582764e-02 2.142715901136398315e-01 -5.658266320824623108e-02 3.122984468936920166e-01 -8.974527567625045776e-02 -2.287986427545547485e-01 1.402078270912170410e-01 -2.393100857734680176e-01 6.478665769100189209e-02 -2.715941369533538818e-01 -9.569419920444488525e-02 6.512195616960525513e-02 -9.917912632226943970e-02 -7.162179052829742432e-02 2.363762408494949341e-01 -2.088129371404647827e-01 1.297701001167297363e-01 -2.441052198410034180e-01 3.980778530240058899e-02 7.195887714624404907e-02 -3.118813633918762207e-01 1.111629977822303772e-01 -1.154659613966941833e-01 1.736575365066528320e-01 -3.538284003734588623e-01
1.995363384485244751e-01 -1.306123584508895874e-01 -1.352734267711639404e-01 -5.184099078178405762e-02 1.486193686723709106e-01 -2.414376661181449890e-02 -3.000336512923240662e-02 7.473587989807128906e-02 -4.591540247201919556e-02 1.738756895065307617e-01 2.434750460088253021e-02 4.810254648327827454e-02 -1.164818108081817627e-01 1.457273364067077637e-01 -3.447426557540893555e-01 8.268323540687561035e-02 -2.444383352994918823e-01 -3.365710079669952393e-01 -2.937301248311996460e-02 -4.688581526279449463e-01 1.518460921943187714e-02 -2.286930829286575317e-01 -7.809505611658096313e-02 -1.516297757625579834e-01 -2.172850221395492554e-01 -1.792834606021642685e-03 1.017476096749305725e-01 1.577590107917785645e-01 1.820366829633712769e-01 9.198910742998123169e-02 -8.162821829319000244e-02 -3.019694387912750244e-01
2.513595819473266602e-01 -2.206655293703079224e-01 9.840758144855499268e-02 -2.208382338285446167e-01 -6.418856978416442871e-02 1.042504459619522095e-01 -2.395435869693756104e-01 6.227963790297508240e-02 3.373993039131164551e-01 3.324210643768310547e-02 -1.128031406551599503e-02 6.466095149517059326e-02 -2.016984522342681885e-01 -3.175012767314910889e-02 1.058321371674537659e-01 2.643920779228210449e-01 -2.368163168430328369e-01 -2.236164174973964691e-02 7.682941108942031860e-02 -1.781779825687408447e-01 -3.862884938716888428e-01 1.136140897870063782e-01 1.114746369421482086e-02 1.308101862668991089e-01 -9.111598134040832520e-02 4.397518560290336609e-02 -5.319996923208236694e-02 2.152349054813385010e-02 -2.730077207088470459e-01 -1.281977295875549316e-01 -2.011888921260833740e-01 -3.046450316905975342e-01
9.069640934467315674e-02 -2.359854280948638916e-01 6.505003198981285095e-03 -4.646832495927810669e-02 -3.213486925233155489e-04 -6.575321406126022339e-02 -1.771472245454788208e-01 7.316284626722335815e-02 1.229263469576835632e-01 -8.513157814741134644e-02 -1.084307804703712463e-01 1.290940307080745697e-02 -8.672185242176055908e-02 -2.428319156169891357e-01 -4.766559228301048279e-02 -1.948312073945999146e-01 -1.343010216951370239e-01 -1.690719425678253174e-01 2.373856902122497559e-01 -1.580639481544494629e-01 3.171674907207489014e-02 -1.486643850803375244e-01 -2.856955826282501221e-01 3.100384399294853210e-02 -5.566707998514175415e-02 -2.171778827905654907e-01 -1.489076614379882812e-01 1.317361891269683838e-01 2.715097367763519287e-01 1.827057003974914551e-01 2.530305683612823486e-01 -5.072078108787536621e-01
3.418842852115631104e-01 4.822248965501785278e-02 -1.863427609205245972e-01 -1.294501125812530518e-01 1.997538506984710693e-01 1.496510673314332962e-02 -9.247602522373199463e-02 3.193756192922592163e-02 1.179855167865753174e-01 7.308091968297958374e-02 7.704409211874008179e-02 2.390637993812561035e-02 -4.919826984405517578e-02 1.163645610213279724e-01 -8.110877126455307007e-02 1.283279955387115479e-01 9.253790974617004395e-02 -2.665883004665374756e-01 1.751773506402969360e-01 -1.711026728153228760e-01 1.764535531401634216e-02 -2.039615623652935028e-02 -4.303691387176513672e-01 1.436095088720321655e-01 -2.978427708148956299e-01 -5.161713063716888428e-02 2.508318722248077393e-01 1.501663625240325928e-01 1.408922374248504639e-01 3.778904676437377930e-01 -8.624306321144104004e-02 -1.474432051181793213e-01
2.265664488077163696e-01 2.950713969767093658e-02 -1.703384071588516235e-01 9.915114939212799072e-02 1.819603741168975830e-01 -2.678911983966827393e-01 -3.596868366003036499e-02 -1.894439756870269775e-01 1.426174640655517578e-01 2.208582358434796333e-03 3.119754493236541748e-01 -1.485417783260345459e-01 -2.340861707925796509e-01 4.682608321309089661e-02 2.155139297246932983e-01 -1.262646019458770752e-01 -2.131888866424560547e-01 -1.546534746885299683e-01 4.264240711927413940e-02 -1.787382513284683228e-01 -1.332963407039642334e-01 4.346449300646781921e-02 -4.384669661521911621e-02 2.095901966094970703e-01 3.041834235191345215e-01 4.079728201031684875e-02 5.820618569850921631e-02 4.169022291898727417e-02 1.311495304107666016e-01 1.629362255334854126e-01 -5.093253403902053833e-02 -4.398587644100189209e-01
2.201504856348037720e-01 -2.181996405124664307e-02 -1.149327456951141357e-01 1.230067312717437744e-01 2.563695311546325684e-01 -1.910272985696792603e-01 -4.952187538146972656e-01 7.164321839809417725e-02 4.709850847721099854e-01 -6.198252364993095398e-02 -2.392134256660938263e-02 2.298968844115734100e-02 -1.610858291387557983e-01 -5.652524158358573914e-02 8.961799740791320801e-02 1.034022793173789978e-01 -2.645829617977142334e-01 -1.876313984394073486e-01 3.589582443237304688e-02 -8.453018218278884888e-02 -7.381419837474822998e-02 1.972577068954706192e-03 -1.880112290382385254e-01 -2.412699311971664429e-01 3.938452899456024170e-02 8.387720212340354919e-03 2.290737256407737732e-02 8.487976342439651489e-02 -1.479111891239881516e-02 2.287532389163970947e-01 -1.288664340972900391e-01 -6.580401211977005005e-02
1.593903452157974243e-02 -9.983985684812068939e-03 -2.787591889500617981e-02 -1.876557804644107819e-02 1.782739758491516113e-01 -8.108120411634445190e-02 2.098986655473709106e-01 -2.155660539865493774e-01 1.907740235328674316e-01 7.244173437356948853e-02 4.944390058517456055e-02 7.590517401695251465e-02 -1.797080934047698975e-01 -2.052471786737442017e-01 1.122337132692337036e-01 -2.481760084629058838e-02 -1.953943632543087006e-02 -2.862004637718200684e-01 1.189818680286407471e-01 -4.695633649826049805e-01 4.893951863050460815e-02 3.145115375518798828e-01 -7.078490220010280609e-03 2.683572098612785339e-02 -1.625535078346729279e-02 1.800140440464019775e-01 1.434545665979385376e-01 -4.403547942638397217e-02 1.229188814759254456e-01 3.898347169160842896e-02 -1.621766984462738037e-01 -4.636950790882110596e-01
1.299742758274078369e-01 -1.782453656196594238e-01 -2.510574832558631897e-02 -1.892878264188766479e-01 -7.660590857267379761e-02 -4.026400297880172729e-02 -2.475605458021163940e-01 -1.097001358866691589e-01 4.615387618541717529e-01 2.727385237812995911e-02 3.343100845813751221e-02 4.621187224984169006e-02 -4.785313084721565247e-02 -7.110826671123504639e-02 -1.395619362592697144e-01 -1.596192829310894012e-02 -3.533676862716674805e-01 -2.123799622058868408e-01 -1.685561388731002808e-01 -1.380877643823623657e-01 -2.740927040576934814e-01 -2.023136913776397705e-01 -2.920453250408172607e-01 3.533622622489929199e-02 7.305386662483215332e-02 -2.010089904069900513e-02 6.479907035827636719e-02 6.302351597696542740e-03 1.144631654024124146e-01 1.782914251089096069e-01 1.648903191089630127e-01 -2.964175343513488770e-01
1.746938377618789673e-01 -2.610662020742893219e-02 -7.746431976556777954e-02 -2.098459750413894653e-01 7.042404264211654663e-02 -1.147826015949249268e-01 9.642802923917770386e-02 -1.882949024438858032e-01 7.654251903295516968e-02 1.086678877472877502e-01 9.331586211919784546e-02 -6.106156110763549805e-02 -7.990626618266105652e-03 5.057270452380180359e-02 -8.330341428518295288e-03 -2.650320231914520264e-01 -2.740587592124938965e-01 -3.085203841328620911e-02 2.458561211824417114e-01 -3.550280332565307617e-01 -3.333503901958465576e-01 -9.836670011281967163e-02 -1.372067034244537354e-01 -1.297091096639633179e-01 -1.490632295608520508e-01 -1.349384933710098267e-01 6.410875916481018066e-02 4.010878801345825195e-01 2.091435194015502930e-01 9.511060267686843872e-02 4.458094388246536255e-02 -2.713977098464965820e-01
3.246012926101684570e-01 -2.477648295462131500e-02 -2.308514565229415894e-01 -2.830291539430618286e-02 -8.808235079050064087e-02 3.431592583656311035e-01 -1.861320137977600098e-01 9.848149120807647705e-02 8.583606779575347900e-02 -1.361210793256759644e-01 2.812508866190910339e-02 2.307512424886226654e-02 -9.667267091572284698e-03 -1.550621688365936279e-01 -1.911114901304244995e-02 1.816181391477584839e-01 -2.407052218914031982e-01 -2.206875085830688477e-01 1.983409374952316284e-01 -1.763791739940643311e-01 7.237426936626434326e-02 1.272697597742080688e-01 -1.060326769948005676e-01 -1.765445922501385212e-03 -1.004923135042190552e-01 -1.007612198591232300e-01 1.698649525642395020e-01 -1.831946335732936859e-02 1.875414140522480011e-02 3.996496200561523438e-01 -6.755766458809375763e-03 -4.074637591838836670e-01
6.945973634719848633e-02 1.123315742006525397e-04 2.863554954528808594e-01 -6.625949591398239136e-02 -4.292383044958114624e-02 -1.106446087360382080e-01 -1.346538215875625610e-01 -2.816964127123355865e-02 3.404902294278144836e-02 -1.724436692893505096e-02 1.197031512856483459e-01 -6.306556612253189087e-02 -2.027605026960372925e-01 -3.755348548293113708e-02 -5.557688325643539429e-02 -1.176264695823192596e-02 -1.448816806077957153e-01 -1.216635927557945251e-01 -3.136418759822845459e-02 -3.769245445728302002e-01 -2.193537652492523193e-01 1.393367201089859009e-01 -1.448651552200317383e-01 1.876699365675449371e-02 -1.699438840150833130e-01 -1.104449480772018433e-01 -3.344304859638214111e-02 2.273353189229965210e-01 -3.178387880325317383e-03 5.052068829536437988e-01 7.707088440656661987e-02 -4.329932928085327148e-01
1.800612211227416992e-01 -1.955787241458892822e-01 1.412303596735000610e-01 -6.926414370536804199e-02 7.121263444423675537e-02 -1.944344788789749146e-01 -1.454018652439117432e-01 -4.028972238302230835e-02 7.141123712062835693e-02 2.618068642914295197e-02 9.070369601249694824e-02 6.745806336402893066e-02 -3.949283435940742493e-02 -1.036789268255233765e-01 1.484346669167280197e-02 -1.142376810312271118e-01 8.370529860258102417e-02 -2.576814591884613037e-01 -2.448158413171768188e-01 -2.763316333293914795e-01 -2.484441250562667847e-01 7.457350194454193115e-02 -2.672434747219085693e-01 2.343399636447429657e-02 -1.281402558088302612e-01 -1.538999825716018677e-01 4.427947103977203369e-02 3.330050781369209290e-02 6.537436693906784058e-02 4.435122311115264893e-01 -1.974204778671264648e-01 -4.033848941326141357e-01
2.561795115470886230e-01 -9.678477793931961060e-02 8.939257264137268066e-02 9.384256787598133087e-03 -1.692817546427249908e-02 -6.473599374294281006e-02 1.714613661170005798e-02 3.130607679486274719e-02 5.519350245594978333e-02 2.669937610626220703e-01 1.393402516841888428e-01 1.600006967782974243e-02 1.137522980570793152e-01 9.872791171073913574e-02 4.217185825109481812e-02 1.760493963956832886e-01 -5.403390154242515564e-02 -3.241140246391296387e-01 -1.179448515176773071e-01 -2.144985646009445190e-01 -1.435550898313522339e-01 -2.077113687992095947e-01 -1.566106379032135010e-01 -2.729819715023040771e-02 -1.532360911369323730e-01 -9.869164228439331055e-02 5.444994196295738220e-02 2.834018468856811523e-01 6.807586550712585449e-02 2.551755309104919434e-01 -2.159856706857681274e-01 -5.214367508888244629e-01
-2.617847360670566559e-02 -1.485328674316406250e-01 -2.458413839340209961e-01 -1.119325309991836548e-02 -8.355456590652465820e-02 1.685220003128051758e-02 9.071989357471466064e-02 2.535624057054519653e-02 -8.243948221206665039e-02 -3.795258700847625732e-02 -2.770053409039974213e-02 -1.884462684392929077e-01 -4.608041420578956604e-02 9.745079278945922852e-02 -8.957298845052719116e-02 6.491582095623016357e-02 -1.640220582485198975e-01 3.116545081138610840e-02 2.587441802024841309e-01 -4.736006855964660645e-01 -2.560995221138000488e-01 9.014100581407546997e-02 -4.315668344497680664e-01 4.950236901640892029e-02 -2.818894982337951660e-01 9.184096753597259521e-02 -8.974194526672363281e-02 1.543220225721597672e-02 -2.263481020927429199e-01 9.191734343767166138e-02 -4.527534916996955872e-02 -3.045059740543365479e-01
1.249750405550003052e-01 -7.771009951829910278e-02 -1.886589229106903076e-01 -8.176140487194061279e-02 -1.196518018841743469e-01 -4.251988232135772705e-01 -1.201546192169189453e-01 -1.669567972421646118e-01 2.112894803285598755e-01 8.721346408128738403e-02 3.263024613261222839e-02 1.023318618535995483e-02 -3.137581646442413330e-01 6.495556235313415527e-02 -2.357879187911748886e-03 -2.604688890278339386e-02 -1.468226313591003418e-01 -2.005372792482376099e-01 1.263028979301452637e-01 -5.411210656166076660e-01 -5.054169148206710815e-02 1.648526787757873535e-01 -6.383494287729263306e-02 1.907120198011398315e-01 1.778830029070377350e-02 -2.410608530044555664e-01 4.181566461920738220e-02 6.205051019787788391e-02 -1.827957034111022949e-01 4.167566820979118347e-02 -2.428361773490905762e-02 3.737611323595046997e-02
1.062181740999221802e-01 6.950179487466812134e-02 1.055997312068939209e-01 1.476532220840454102e-01 3.078940212726593018e-01 -1.343996971845626831e-01 1.994084715843200684e-01 -1.609500199556350708e-01 -1.318356301635503769e-02 1.151334196329116821e-01 2.592432200908660889e-01 7.648888975381851196e-02 -2.268752306699752808e-01 1.132377386093139648e-01 2.088575065135955811e-01 7.431354373693466187e-02 -3.050756752490997314e-01 -4.731022194027900696e-02 -4.390732571482658386e-02 -1.925902962684631348e-01 -2.732762992382049561e-01 -1.323640197515487671e-01 -3.796868026256561279e-01 7.558862562291324139e-04 -5.548118613660335541e-03 4.126933217048645020e-02 9.503497183322906494e-02 1.019960418343544006e-01 1.303693205118179321e-01 1.537865996360778809e-01 -6.937118619680404663e-02 -3.676396906375885010e-01
7.777464389801025391e-02 -3.499217331409454346e-01 -1.953425109386444092e-01 4.563676565885543823e-02 -9.697590023279190063e-02 1.902633905410766602e-01 -2.764520645141601562e-01 -1.869509667158126831e-01 3.271378278732299805e-01 -6.262972205877304077e-02 -5.227604880928993225e-02 1.803746670484542847e-01 4.564467072486877441e-02 1.686286181211471558e-01 3.542412817478179932e-02 2.068638056516647339e-01 -4.748758077621459961e-01 1.561736408621072769e-02 9.841163456439971924e-02 -3.155988827347755432e-02 -2.254575788974761963e-01 9.560796618461608887e-02 -4.148847609758377075e-02 -9.997286647558212280e-02 -1.107409223914146423e-01 -3.251964449882507324e-01 6.575895100831985474e-02 -4.073237255215644836e-02 -1.848181150853633881e-02 5.804504826664924622e-02 1.627260632812976837e-02 -1.319569945335388184e-01
2.493168413639068604e-01 -3.949083387851715088e-02 -2.224241644144058228e-01 -1.095266267657279968e-02 1.972901374101638794e-01 -3.804601728916168213e-02 9.193821251392364502e-02 -3.481956943869590759e-02 1.513576060533523560e-01 2.159662693738937378e-01 4.315471053123474121e-01 2.079023569822311401e-01 -2.148893475532531738e-01 1.128852888941764832e-01 2.041548490524291992e-02 -6.789749115705490112e-02 -1.339933276176452637e-01 -2.420359700918197632e-01 1.992022991180419922e-01 -1.123580262064933777e-01 -2.889003604650497437e-02 2.026595175266265869e-01 -2.008474916219711304e-01 1.201274767518043518e-01 -1.945262551307678223e-01 -1.987487375736236572e-01 3.199274539947509766e-01 -9.394316375255584717e-02 8.280767127871513367e-03 -1.678328961133956909e-01 -1.023007184267044067e-01 -1.447733640670776367e-01
1.185960546135902405e-01 -2.141548544168472290e-01 -2.091736644506454468e-01 -3.089065551757812500e-01 -2.731610089540481567e-03 3.194287419319152832e-02 -3.070271313190460205e-01 -6.213381513953208923e-02 4.231441617012023926e-01 8.152314275503158569e-02 -6.826103478670120239e-02 1.055845171213150024e-01 -1.749151349067687988e-01 7.040803879499435425e-02 1.007102504372596741e-01 4.599960055202245712e-03 -9.439482539892196655e-02 -1.515731867402791977e-02 -5.069531966000795364e-03 -1.632506400346755981e-01 -2.668603062629699707e-01 1.367725133895874023e-01 -1.010069549083709717e-01 -6.711073219776153564e-02 -3.768344521522521973e-01 -1.474306434392929077e-01 3.706281483173370361e-01 -4.773100372403860092e-04 5.738450959324836731e-02 4.687163233757019043e-02 -7.712175603955984116e-03 -8.615084737539291382e-02
1.020975410938262939e-01 -5.508522689342498779e-02 7.520772051066160202e-04 4.673828929662704468e-02 -6.366834789514541626e-02 -1.246162056922912598e-01 -7.162396609783172607e-02 -6.981727201491594315e-03 2.119568437337875366e-01 -5.934590473771095276e-02 -7.430659234523773193e-02 1.277565062046051025e-01 1.853807643055915833e-02 -1.468290537595748901e-01 -3.940942510962486267e-02 -4.222428891807794571e-03 -2.936802804470062256e-01 4.993297532200813293e-02 -1.613642573356628418e-01 -3.667653203010559082e-01 -1.983350217342376709e-01 1.487320214509963989e-01 -1.621753722429275513e-01 -2.185195535421371460e-01 -1.538075804710388184e-01 -4.508864879608154297e-02 -1.508310586214065552e-01 6.131352484226226807e-02 6.926672905683517456e-02 4.984729290008544922e-01 -1.336522251367568970e-01 -3.971013128757476807e-01
-7.734211534261703491e-02 -2.501104474067687988e-01 -1.277572363615036011e-01 -6.790626794099807739e-02 -5.626307055354118347e-02 -9.688032418489456177e-02 -1.094331741333007812e-01 -7.597870379686355591e-02 -2.477177828550338745e-01 -1.029459536075592041e-01 -8.083536289632320404e-03 -2.348129451274871826e-01 -1.666336953639984131e-01 5.897995084524154663e-02 -2.173850871622562408e-02 -7.813989371061325073e-02 -2.380630820989608765e-01 -1.217555254697799683e-01 3.175848722457885742e-01 -3.266645371913909912e-01 -3.728143572807312012e-01 -1.764395274221897125e-02 -3.470615446567535400e-01 -3.361512348055839539e-02 -1.155514717102050781e-01 1.480776723474264145e-02 -3.361473977565765381e-02 -6.313131749629974365e-02 -2.952225804328918457e-01 1.790907233953475952e-02 3.794041462242603302e-03 -2.628908157348632812e-01
-3.168095648288726807e-02 -1.596848070621490479e-01 -1.217602193355560303e-01 2.440042793750762939e-02 9.561846964061260223e-03 1.362052261829376221e-01 1.152438670396804810e-02 -1.830122992396354675e-02 -3.672444820404052734e-02 -7.541830092668533325e-02 -1.205952018499374390e-01 -1.909316927194595337e-01 -2.774346768856048584e-01 -1.922408863902091980e-02 4.919156432151794434e-02 -7.937055081129074097e-02 -2.500862181186676025e-01 1.042500063776969910e-01 2.808240950107574463e-01 -3.996036946773529053e-01 -3.014120757579803467e-01 2.727297544479370117e-01 -3.563492298126220703e-01 7.257293164730072021e-02 -1.721919924020767212e-01 -1.200002059340476990e-02 8.160040527582168579e-02 1.003281679004430771e-02 -3.053932487964630127e-01 -3.272316884249448776e-03 5.936158448457717896e-02 -2.282096743583679199e-01
-6.775631755590438843e-02 3.881305828690528870e-02 8.034645020961761475e-02 1.809062659740447998e-01 2.057214081287384033e-02 -1.078240200877189636e-02 -2.623250186443328857e-01 -3.532290756702423096e-01 7.845102250576019287e-02 -5.466248467564582825e-02 -1.296500861644744873e-01 -8.366277813911437988e-02 4.808992892503738403e-02 -1.987317949533462524e-01 8.247198164463043213e-02 -1.184083372354507446e-01 -5.851453635841608047e-03 -3.666727840900421143e-01 2.010042816400527954e-01 -2.256581187248229980e-01 4.204725846648216248e-02 -1.444969922304153442e-01 -3.801005482673645020e-01 -1.551048308610916138e-01 5.060810223221778870e-02 -8.576671034097671509e-02 1.907904148101806641e-01 9.875303506851196289e-02 -9.854010492563247681e-02 1.440086811780929565e-01 1.887600123882293701e-01 -3.547918796539306641e-01
1.673687547445297241e-01 -4.761990532279014587e-02 -1.283720880746841431e-01 4.186786711215972900e-02 4.055226221680641174e-02 1.799673028290271759e-02 1.697942614555358887e-02 -2.953377179801464081e-02 -7.294713705778121948e-02 1.433003544807434082e-01 1.271937787532806396e-01 -8.109420537948608398e-02 -2.057040333747863770e-01 4.628819599747657776e-02 2.363218460232019424e-03 1.158123537898063660e-01 -9.402254968881607056e-02 -1.175595149397850037e-01 -9.563381969928741455e-02 1.251940988004207611e-02 -2.646576762199401855e-01 -7.782661914825439453e-02 -1.787884384393692017e-01 8.340140432119369507e-02 -2.767742574214935303e-01 -2.536515891551971436e-01 9.474328905344009399e-02 2.042613625526428223e-01 1.347384154796600342e-01 3.336070477962493896e-01 -2.360122948884963989e-01 -5.640006065368652344e-01
7.013613730669021606e-02 -1.676698327064514160e-01 -1.543671786785125732e-01 1.336399912834167480e-01 -1.149533763527870178e-01 2.336107939481735229e-01 4.655792191624641418e-02 1.041867583990097046e-01 4.116228818893432617e-01 1.338927000761032104e-01 4.453796148300170898e-02 1.373160183429718018e-01 -8.327568322420120239e-02 5.391204357147216797e-02 -3.520053029060363770e-01 -1.805121153593063354e-01 -1.938142776489257812e-01 -1.560452729463577271e-01 2.031541168689727783e-01 -1.926265656948089600e-01 -1.244817748665809631e-01 3.784704580903053284e-02 -2.317142039537429810e-01 -1.588097512722015381e-01 -1.316267848014831543e-01 -1.062802784144878387e-02 1.935206949710845947e-01 5.288516730070114136e-02 2.753402478992938995e-02 1.152811348438262939e-01 6.247946619987487793e-02 -3.977014124393463135e-01
6.764735095202922821e-03 -2.181811332702636719e-01 -1.092278119176626205e-02 -1.722603142261505127e-01 2.211050689220428467e-01 2.396655827760696411e-02 -1.709567308425903320e-01 -7.627577334642410278e-02 -4.584441706538200378e-02 3.471991792321205139e-02 -9.458042681217193604e-02 4.903488978743553162e-02 8.018666994757950306e-04 1.769505441188812256e-01 -6.139199808239936829e-02 7.223831862211227417e-02 -2.177325487136840820e-01 1.962122023105621338e-01 1.627816110849380493e-01 1.946656852960586548e-01 3.058244287967681885e-02 -1.721922755241394043e-01 -3.827211260795593262e-01 1.348447054624557495e-01 -3.213997781276702881e-01 -1.152184978127479553e-01 2.879764735698699951e-01 1.601545959711074829e-01 -2.579650878906250000e-01 -4.795071110129356384e-02 -2.326197028160095215e-01 -2.990689277648925781e-01
-8.288496732711791992e-02 9.337312541902065277e-03 2.545565739274024963e-02 9.001242369413375854e-02 1.856772787868976593e-02 -7.337560504674911499e-02 -3.013782948255538940e-02 2.058975771069526672e-02 6.147383525967597961e-02 1.424247864633798599e-02 1.035000458359718323e-01 -1.709839701652526855e-01 1.493028700351715088e-01 -1.384170204401016235e-01 -1.440907269716262817e-01 4.537072964012622833e-03 -2.324479073286056519e-01 -1.660723090171813965e-01 -1.161692813038825989e-01 -2.629866302013397217e-01 -2.855136394500732422e-01 2.661681920289993286e-02 -1.480780541896820068e-01 -8.203548192977905273e-02 5.752819031476974487e-02 -1.067337840795516968e-01 2.716094255447387695e-01 1.758309006690979004e-01 3.629173338413238525e-02 4.563560187816619873e-01 -8.423993736505508423e-02 -5.097566843032836914e-01
2.234224826097488403e-01 1.255392432212829590e-01 2.643077969551086426e-01 3.045412302017211914e-01 3.806430101394653320e-02 -2.184713333845138550e-01 -9.419048577547073364e-02 1.475684046745300293e-01 3.596489131450653076e-01 2.944296896457672119e-01 8.094029873609542847e-02 -5.089554935693740845e-02 -2.422719448804855347e-02 -1.707172207534313202e-02 -6.858786195516586304e-02 1.927776485681533813e-01 -1.764142662286758423e-01 -1.690016835927963257e-01 3.014181740581989288e-02 -3.343333303928375244e-01 -1.733265370130538940e-01 2.008920013904571533e-01 -7.296892255544662476e-02 3.359662368893623352e-02 -6.693630665540695190e-02 -7.270940393209457397e-02 -1.297769993543624878e-01 4.943210259079933167e-02 1.129993945360183716e-01 2.178741842508316040e-01 -6.601699441671371460e-02 -2.847716212272644043e-01
-1.441507339477539062e-01 2.428465895354747772e-02 -1.036837771534919739e-01 -2.654758095741271973e-01 9.388220496475696564e-03 -1.000782549381256104e-01 -1.245576739311218262e-01 -3.500315845012664795e-01 -1.206533797085285187e-02 3.777224123477935791e-01 -1.690202802419662476e-01 7.927536964416503906e-02 -8.370443433523178101e-02 3.780270740389823914e-02 4.562718421220779419e-02 -1.773646622896194458e-01 -3.040596246719360352e-01 -2.012611553072929382e-02 2.492248564958572388e-01 -2.723357826471328735e-02 4.836675152182579041e-02 1.579476296901702881e-01 -8.109113201498985291e-03 -1.902922056615352631e-02 -2.680448591709136963e-01 -8.197386562824249268e-02 2.200367003679275513e-01 1.973401755094528198e-01 -2.404180765151977539e-01 -2.866496331989765167e-02 -2.172473073005676270e-01 -2.728406488895416260e-01
-3.554024174809455872e-02 -3.493089973926544189e-01 -3.961272537708282471e-01 -2.052471637725830078e-01 1.185419410467147827e-01 1.147449091076850891e-01 4.237634688615798950e-02 -5.072160158306360245e-03 3.811434805393218994e-01 1.369891315698623657e-01 8.206135779619216919e-02 -1.026391461491584778e-01 -3.611045330762863159e-02 -1.457898765802383423e-01 5.244030803442001343e-02 -5.840121209621429443e-02 7.854230701923370361e-02 -4.009537100791931152e-01 1.176556199789047241e-02 -2.484967261552810669e-01 -1.764296740293502808e-02 -6.736592389643192291e-03 -2.047489285469055176e-01 6.409044563770294189e-02 -3.820890188217163086e-02 -3.948844969272613525e-03 8.607596158981323242e-02 1.149889156222343445e-01 -2.529152035713195801e-01 1.734108775854110718e-01 -1.162764355540275574e-01 -1.836829781532287598e-01
-2.626172602176666260e-01 -3.776213526725769043e-01 -2.032474726438522339e-01 1.456797868013381958e-01 2.120796963572502136e-02 6.872985512018203735e-02 2.242592871189117432e-01 -2.115921378135681152e-01 9.179676324129104614e-02 -1.145127229392528534e-02 7.496780902147293091e-02 -4.619646817445755005e-02 -8.660028129816055298e-02 5.152760818600654602e-02 -1.243796013295650482e-02 -5.061010364443063736e-03 -2.611100971698760986e-01 4.182709008455276489e-02 1.849871623562648892e-04 -2.568654417991638184e-01 -9.937963634729385376e-02 4.569904878735542297e-02 -3.466943800449371338e-01 1.909191161394119263e-01 9.254762530326843262e-02 7.599156349897384644e-02 3.169263303279876709e-01 4.526990652084350586e-02 -2.067178636789321899e-01 1.418033391237258911e-01 -7.404486835002899170e-02 -3.306719362735748291e-01
3.203765675425529480e-02 -4.432482644915580750e-02 2.361272126436233521e-01 2.521064877510070801e-02 1.149309873580932617e-01 -1.076618358492851257e-01 -7.035780698060989380e-02 2.002811133861541748e-01 -1.021950468420982361e-01 4.388425871729850769e-02 2.353537529706954956e-01 2.865112945437431335e-02 1.162588819861412048e-01 -2.008179873228073120e-01 -1.143394410610198975e-01 5.197615828365087509e-04 -1.703640520572662354e-01 -8.623846620321273804e-02 -5.307182669639587402e-02 -4.685631096363067627e-01 -2.758291065692901611e-01 -1.170418784022331238e-02 -2.371033430099487305e-01 1.699436455965042114e-02 -1.650622636079788208e-01 -1.719499379396438599e-01 3.268006443977355957e-02 1.603600010275840759e-02 -5.332574993371963501e-02 2.348220646381378174e-01 2.487268066033720970e-03 -4.770447611808776855e-01
-8.314588665962219238e-02 6.055667623877525330e-02 1.060453131794929504e-01 -1.592970569618046284e-03 -2.800657451152801514e-01 -4.930198937654495239e-02 -7.069680839776992798e-02 6.981150060892105103e-02 4.922096431255340576e-02 4.071941077709197998e-01 -1.977916993200778961e-02 -5.623846873641014099e-02 2.425168007612228394e-01 4.728325083851814270e-02 1.965329423546791077e-02 8.624066412448883057e-02 -3.926369547843933105e-01 8.208512514829635620e-02 -9.249567985534667969e-02 -2.636260688304901123e-01 -1.172025501728057861e-01 1.126713026314973831e-02 -2.835812270641326904e-01 2.365764379501342773e-01 -9.822861850261688232e-02 -5.967624112963676453e-02 1.905168145895004272e-01 1.262255907058715820e-01 2.233207076787948608e-01 2.297823876142501831e-01 -2.209942340850830078e-01 -2.015405744314193726e-01
-9.479775279760360718e-02 -3.558652102947235107e-01 -9.806079417467117310e-02 -1.181457564234733582e-01 -2.834358215332031250e-01 -3.410074114799499512e-01 -2.469152063131332397e-01 1.893714219331741333e-01 -4.643188044428825378e-02 3.765690624713897705e-01 -1.414276510477066040e-01 -1.473343670368194580e-01 -2.043997645378112793e-01 -9.313558787107467651e-02 1.125533729791641235e-01 -9.134261310100555420e-02 -2.675844430923461914e-01 4.551562946289777756e-03 5.863505881279706955e-03 -2.441890388727188110e-01 9.663015604019165039e-02 -3.355693072080612183e-02 -2.130030095577239990e-01 -1.888442412018775940e-02 -4.690540954470634460e-02 -1.109802946448326111e-01 -7.824105024337768555e-02 -5.063255131244659424e-02 3.634627535939216614e-02 -9.863463789224624634e-02 -1.188990846276283264e-01 -2.331298887729644775e-01
1.408997476100921631e-01 -8.820337802171707153e-02 -2.398794442415237427e-01 1.001334711909294128e-01 5.082584545016288757e-02 -1.975406333804130554e-02 1.345332562923431396e-01 1.087659448385238647e-01 1.480144113302230835e-01 1.483533084392547607e-01 2.765367627143859863e-01 -4.704941809177398682e-02 -7.744922488927841187e-02 9.259232878684997559e-02 -2.486368864774703979e-01 1.417822837829589844e-01 -5.688674002885818481e-02 -2.665332555770874023e-01 3.280951678752899170e-01 -2.529215514659881592e-01 -5.894794687628746033e-02 5.433498695492744446e-02 -1.444331258535385132e-01 -3.684575110673904419e-02 -4.177297651767730713e-01 -8.451274037361145020e-02 1.923361420631408691e-01 -1.252968609333038330e-01 1.244123429059982300e-01 -9.851676225662231445e-02 1.827075518667697906e-02 -3.441072106361389160e-01
-3.852842003107070923e-02 -2.270085215568542480e-01 -1.553309410810470581e-01 2.773678302764892578e-02 1.127039082348346710e-02 -9.835544228553771973e-02 -3.264942392706871033e-02 -1.665251702070236206e-02 -1.248632594943046570e-01 1.041478067636489868e-01 -6.714186072349548340e-02 -1.531708091497421265e-01 -1.780360639095306396e-01 9.048757702112197876e-02 -6.725751608610153198e-02 -9.842472523450851440e-02 -1.661393046379089355e-01 -1.235672272741794586e-02 2.655983269214630127e-01 -5.169866085052490234e-01 -3.395833969116210938e-01 1.017538532614707947e-01 -3.609187901020050049e-01 -1.050674915313720703e-01 -9.181579947471618652e-02 -7.143522799015045166e-02 3.313900530338287354e-02 1.652378290891647339e-01 -2.195021510124206543e-01 -1.492578834295272827e-01 -1.067671179771423340e-01 -2.147110253572463989e-01
3.798777237534523010e-02 1.394856870174407959e-01 -2.528958022594451904e-01 -5.363781750202178955e-02 -1.030117273330688477e-02 -2.899769246578216553e-01 -1.445635873824357986e-02 2.498701959848403931e-01 1.900014430284500122e-01 -7.318448275327682495e-02 1.627096384763717651e-01 -1.362545192241668701e-01 -7.294051349163055420e-02 4.524450749158859253e-02 1.606458574533462524e-01 -1.606579124927520752e-01 -3.555648326873779297e-01 -3.444947004318237305e-01 3.915055990219116211e-01 2.927735215052962303e-03 1.630519777536392212e-01 1.769166588783264160e-01 -8.794726431369781494e-02 -3.937934990972280502e-03 -2.167058736085891724e-01 1.943381130695343018e-02 -2.495642378926277161e-02 3.423463180661201477e-02 -1.470925062894821167e-01 -8.474832773208618164e-02 3.283160924911499023e-02 -2.772988080978393555e-01
-1.861100345849990845e-01 -1.945477873086929321e-01 -2.773677408695220947e-01 -2.330715768039226532e-02 -1.796785145998001099e-01 -1.353916991502046585e-02 -1.342303156852722168e-01 -1.181745454668998718e-01 2.924739755690097809e-02 -1.424399614334106445e-01 -2.463654987514019012e-02 1.500870734453201294e-01 -3.704298436641693115e-01 -9.932548552751541138e-02 1.773752421140670776e-01 -7.070884108543395996e-02 -1.856521219015121460e-01 -1.226123198866844177e-01 2.019060105085372925e-01 -2.770912349224090576e-01 9.505603462457656860e-02 2.143369987607002258e-02 -3.250679671764373779e-01 -2.328154742717742920e-01 -1.128288730978965759e-01 -2.310331165790557861e-02 1.595371216535568237e-01 4.980358853936195374e-02 -2.000681310892105103e-01 -7.113324478268623352e-03 1.502646058797836304e-01 -3.427784442901611328e-01
1.511258035898208618e-01 -2.228990644216537476e-01 -7.828028500080108643e-02 3.735421597957611084e-02 5.770011618733406067e-02 -3.684259951114654541e-02 -9.740111231803894043e-02 -7.668675389140844345e-03 4.168429076671600342e-01 2.878023982048034668e-01 3.056241869926452637e-01 1.220244318246841431e-01 4.078300297260284424e-02 2.718399167060852051e-01 1.610210388898849487e-01 1.894224584102630615e-01 -5.966750904917716980e-02 -1.949134767055511475e-01 -3.248272836208343506e-02 -3.804220855236053467e-01 -8.886662870645523071e-02 1.210278272628784180e-01 -2.124096751213073730e-01 -2.315773256123065948e-02 -1.835855692625045776e-01 3.181931376457214355e-02 4.891217127442359924e-02 -1.591801941394805908e-01 1.266772300004959106e-01 5.269813910126686096e-02 1.779152639210224152e-02 -2.575922906398773193e-01
1.724361777305603027e-01 -7.986771315336227417e-02 3.992383182048797607e-02 -1.527033891761675477e-04 5.312633886933326721e-02 -5.558711662888526917e-02 -5.678375437855720520e-02 7.852657139301300049e-02 1.807071566581726074e-01 5.117109045386314392e-03 2.864031493663787842e-01 2.614538073539733887e-01 -1.160523593425750732e-01 7.536976784467697144e-02 -3.202640637755393982e-02 -2.950000166893005371e-01 -2.506548166275024414e-01 1.346734724938869476e-02 -2.018056251108646393e-02 -2.642297446727752686e-01 -2.156578302383422852e-01 -1.277273404411971569e-04 -1.436089426279067993e-01 3.190405368804931641e-01 -2.154367975890636444e-02 -3.426264226436614990e-01 1.770025938749313354e-01 1.125584319233894348e-01 -8.285274356603622437e-02 2.245607376098632812e-01 4.133648797869682312e-02 -3.656697571277618408e-01
-1.807110384106636047e-02 -3.111647069454193115e-01 -8.031392097473144531e-02 5.840483680367469788e-02 -3.066655620932579041e-02 -1.384079921990633011e-03 5.563565064221620560e-03 2.195345796644687653e-02 -1.396880298852920532e-01 -1.350845992565155029e-01 2.351666102185845375e-03 -3.386346995830535889e-01 -1.779754757881164551e-01 -8.708272874355316162e-02 -5.574978888034820557e-02 8.336120098829269409e-02 -1.801671385765075684e-01 1.193629484623670578e-02 2.929124534130096436e-01 -3.480008542537689209e-01 -2.554300129413604736e-01 2.277302183210849762e-02 -4.105908572673797607e-01 5.316844210028648376e-02 3.610391542315483093e-02 -4.587555304169654846e-02 -1.323989592492580414e-02 9.215640276670455933e-02 -2.842751443386077881e-01 8.118923008441925049e-02 -1.106239110231399536e-01 -3.184025883674621582e-01
-3.590693697333335876e-02 -2.639705687761306763e-02 -6.361939758062362671e-02 -1.750020086765289307e-01 8.146764710545539856e-03 -1.925900280475616455e-01 -1.205845028162002563e-01 -1.318316012620925903e-01 4.696854948997497559e-02 5.355816334486007690e-03 8.267780393362045288e-02 -3.249915689229965210e-02 -1.227716207504272461e-01 -2.431418895721435547e-01 5.309394374489784241e-02 -3.035998642444610596e-01 -3.392605781555175781e-01 -2.678098380565643311e-01 1.095818057656288147e-01 -4.821227863430976868e-02 -1.036729738116264343e-01 -2.536233142018318176e-02 -1.497686654329299927e-01 -1.730313450098037720e-01 -8.237891830503940582e-03 -4.304797947406768799e-01 2.507921494543552399e-02 4.060395061969757080e-03 1.721832156181335449e-01 -1.260664500296115875e-02 2.242088615894317627e-01 -4.288800656795501709e-01
2.811047993600368500e-02 4.997863993048667908e-02 2.102327495813369751e-01 1.711842715740203857e-01 -2.920957095921039581e-02 -1.007064990699291229e-02 -2.065915167331695557e-01 -1.432948112487792969e-01 3.153034299612045288e-02 -4.779366776347160339e-02 2.308295667171478271e-01 -1.209895475767552853e-03 -7.162731885910034180e-02 -2.676058411598205566e-01 -1.441114097833633423e-01 3.858722001314163208e-02 -2.618201673030853271e-01 -1.052195206284523010e-01 -2.258471101522445679e-01 -3.775497972965240479e-01 -1.672430783510208130e-01 2.704033069312572479e-02 -2.541774511337280273e-01 -1.707364916801452637e-01 -1.481716483831405640e-01 -2.249778658151626587e-01 1.111838296055793762e-01 3.189513087272644043e-02 3.118370892480015755e-03 2.879362106323242188e-01 -2.359087020158767700e-02 -3.720571696758270264e-01
3.977672383189201355e-02 6.667566485702991486e-03 1.399728506803512573e-01 -6.723069399595260620e-02 6.939817219972610474e-03 -1.870529949665069580e-01 -5.484115704894065857e-02 8.802322298288345337e-02 3.730069473385810852e-02 3.822500109672546387e-01 1.590296626091003418e-01 -2.197505384683609009e-01 -8.437985926866531372e-02 4.101167898625135422e-03 -1.218136996030807495e-01 -8.953104913234710693e-02 -4.271409511566162109e-01 -2.134297043085098267e-02 1.042206138372421265e-01 7.623452693223953247e-02 1.461121905595064163e-02 4.320220276713371277e-02 -1.209742128849029541e-01 3.936901092529296875e-01 -9.263300150632858276e-02 -4.143449366092681885e-01 2.759177982807159424e-01 6.449667364358901978e-02 -9.569156169891357422e-02 9.076483547687530518e-02 -1.102266982197761536e-01 -1.265179812908172607e-01
-4.078610613942146301e-02 -1.884730458259582520e-01 -1.356204897165298462e-01 2.169522345066070557e-01 4.152318835258483887e-02 -2.384527027606964111e-01 -3.936682641506195068e-01 -5.449353531002998352e-02 -1.705490946769714355e-01 1.116914674639701843e-01 1.185112670063972473e-01 1.284379810094833374e-01 -1.402080506086349487e-01 -1.459323167800903320e-01 8.560924232006072998e-02 -1.240094425156712532e-03 -3.373465836048126221e-01 -8.986721187829971313e-02 1.519331801682710648e-02 -9.982144832611083984e-02 2.017598599195480347e-01 1.031053066253662109e-02 -2.701395452022552490e-01 4.300644621253013611e-02 -1.433140188455581665e-01 1.017891168594360352e-01 -5.331940483301877975e-03 1.882056593894958496e-01 3.326225876808166504e-01 -2.102179825305938721e-01 1.176953688263893127e-01 -2.787348628044128418e-01
-2.878495454788208008e-01 -2.017633914947509766e-01 -2.575446963310241699e-01 -9.288614615797996521e-03 -1.641114950180053711e-01 -8.483371883630752563e-02 -1.922431141138076782e-01 5.018297210335731506e-02 -1.539951562881469727e-02 -4.485542699694633484e-02 -9.046173095703125000e-02 2.250919640064239502e-01 -2.610822618007659912e-01 -2.587175071239471436e-01 1.001028269529342651e-01 -1.068067401647567749e-01 -1.642894148826599121e-01 -1.402955055236816406e-01 2.132070213556289673e-01 -3.149699568748474121e-01 1.496588140726089478e-01 6.365364789962768555e-02 -2.837282717227935791e-01 -1.061446294188499451e-01 -5.365987867116928101e-02 -1.173142567276954651e-01 2.325611263513565063e-01 -6.325768679380416870e-02 7.273763418197631836e-02 8.841544389724731445e-02 1.241656988859176636e-01 -3.255445957183837891e-01
-8.646326512098312378e-02 -1.221808418631553650e-01 -1.081452220678329468e-01 4.297797009348869324e-02 1.018096953630447388e-01 -6.950651109218597412e-02 -4.872398674488067627e-01 4.137224704027175903e-02 1.975996196269989014e-01 -5.670773237943649292e-02 -3.182857632637023926e-01 -2.687805145978927612e-02 1.822008937597274780e-01 -1.140150651335716248e-01 1.156316921114921570e-01 1.359357386827468872e-01 -7.782758772373199463e-02 -9.077065438032150269e-02 -1.486564129590988159e-01 -1.836143583059310913e-01 1.340468674898147583e-01 -2.376960217952728271e-02 -1.187177374958992004e-01 9.101677685976028442e-02 -4.342609643936157227e-01 8.986607193946838379e-02 1.028086170554161072e-01 2.225387841463088989e-01 -1.642169505357742310e-01 1.633283197879791260e-01 -2.648733928799629211e-02 -2.555184960365295410e-01
-1.417658329010009766e-01 -1.015513166785240173e-01 3.494537770748138428e-01 3.704492747783660889e-02 -1.560390926897525787e-02 1.304555963724851608e-02 9.795066900551319122e-03 1.199766173958778381e-01 7.310462184250354767e-03 -2.643189020454883575e-02 -2.424217946827411652e-02 -8.357609063386917114e-02 1.178476959466934204e-01 8.767896145582199097e-02 -1.897287368774414062e-02 -1.370562426745891571e-02 -2.687693238258361816e-01 -4.445753991603851318e-02 2.808035910129547119e-01 8.625220507383346558e-02 -1.468971520662307739e-01 1.602851785719394684e-02 -8.662167191505432129e-02 1.810810565948486328e-01 -2.505292594432830811e-01 -3.777629435062408447e-01 2.994914948940277100e-01 1.978524327278137207e-01 4.777294769883155823e-02 6.812172941863536835e-03 -1.806070208549499512e-01 -4.570080041885375977e-01
-9.452028572559356689e-02 -2.399167865514755249e-01 -6.994917988777160645e-02 9.042293578386306763e-02 -1.488522738218307495e-01 -2.375360727310180664e-01 -1.978445947170257568e-01 -8.636630326509475708e-02 9.419390559196472168e-02 -1.784307062625885010e-01 6.783360242843627930e-02 -1.559683978557586670e-01 -3.001547753810882568e-01 -2.739706076681613922e-02 9.397829324007034302e-02 1.919377893209457397e-01 -1.665435880422592163e-01 -1.585353314876556396e-01 9.469952434301376343e-02 -4.487454593181610107e-01 1.242041438817977905e-01 -1.675916612148284912e-01 -1.922207176685333252e-01 -1.275706887245178223e-01 -9.150570631027221680e-02 -4.169703722000122070e-01 1.385435611009597778e-01 1.792916096746921539e-02 -3.955587372183799744e-02 4.249594360589981079e-02 -9.059841930866241455e-02 -1.257854253053665161e-01
-4.703002050518989563e-02 -2.842638492584228516e-01 -1.622017174959182739e-01 -6.289136130362749100e-03 -7.312680594623088837e-03 1.201850995421409607e-01 4.290817305445671082e-02 -1.206792145967483521e-01 -4.721859470009803772e-02 -1.032114401459693909e-01 -2.575765922665596008e-02 -1.091949865221977234e-01 -1.431683599948883057e-01 -5.221290513873100281e-03 2.215074747800827026e-02 -6.639603525400161743e-02 -1.503861397504806519e-01 4.186730086803436279e-02 2.369117140769958496e-01 -3.931270837783813477e-01 -3.204436302185058594e-01 2.371338009834289551e-02 -5.062180757522583008e-01 -9.899321198463439941e-02 -8.287926018238067627e-02 4.116651415824890137e-02 4.823507741093635559e-02 3.174824267625808716e-02 -2.657877206802368164e-01 -5.252187699079513550e-02 -1.304743438959121704e-01 -3.196355104446411133e-01
-2.192298509180545807e-02 5.980544537305831909e-02 -4.933954030275344849e-02 8.417605608701705933e-02 -1.997636407613754272e-01 -8.672872930765151978e-02 1.179621443152427673e-01 6.343182921409606934e-02 2.921331822872161865e-01 2.015289515256881714e-01 2.455588430166244507e-02 -3.236780166625976562e-01 -7.374448329210281372e-02 2.796088159084320068e-02 1.341800689697265625e-01 -2.549873590469360352e-01 -2.299305200576782227e-01 1.059412509202957153e-01 3.574314415454864502e-01 -7.382452487945556641e-02 1.781391948461532593e-01 4.313895851373672485e-02 -1.595449447631835938e-01 6.600791960954666138e-02 -1.941411644220352173e-01 -9.599653631448745728e-02 8.829978108406066895e-02 1.705497503280639648e-01 6.644253432750701904e-02 6.654397398233413696e-02 -5.225500836968421936e-02 -4.943875670433044434e-01
2.191754728555679321e-01 -1.017955839633941650e-01 -1.531589925289154053e-01 1.628928184509277344e-01 -3.787207603454589844e-02 -1.089932695031166077e-01 -1.554703861474990845e-01 1.348931789398193359e-01 -7.273212075233459473e-02 4.788780212402343750e-01 -9.207311272621154785e-02 -1.570440381765365601e-01 -1.636211872100830078e-01 1.592069417238235474e-01 -2.582754381000995636e-02 -2.462671399116516113e-01 -4.231771528720855713e-01 -5.679597705602645874e-02 -1.141049116849899292e-01 -7.875461131334304810e-02 -1.384329646825790405e-01 1.732790917158126831e-01 -2.850327193737030029e-01 2.331259846687316895e-01 -8.553196489810943604e-02 3.222170844674110413e-02 5.937092751264572144e-02 1.651606708765029907e-01 3.792453184723854065e-02 1.304588764905929565e-01 -5.549379438161849976e-02 -8.796226233243942261e-02
-2.137170359492301941e-02 1.539208441972732544e-01 -1.443035900592803955e-01 1.116184750571846962e-03 1.452688723802566528e-01 6.357897073030471802e-02 -5.188727006316184998e-02 -1.836757808923721313e-01 6.055818498134613037e-02 5.870076362043619156e-03 1.632340997457504272e-01 -2.047993838787078857e-01 4.742852598428726196e-02 2.594240568578243256e-02 -1.718241721391677856e-01 -5.996099114418029785e-02 -3.760032355785369873e-01 -2.050410807132720947e-01 2.615058422088623047e-01 -1.945718973875045776e-01 3.269637003540992737e-02 4.832194373011589050e-02 -1.193814575672149658e-01 2.848487496376037598e-01 -2.555846273899078369e-01 3.023532927036285400e-01 -1.388214714825153351e-02 1.354081332683563232e-01 -1.911862194538116455e-01 2.334441095590591431e-01 -3.371588885784149170e-01 -1.291087269783020020e-01
3.093551695346832275e-01 -2.469056099653244019e-02 -2.621398493647575378e-02 1.016204655170440674e-01 -3.774227797985076904e-01 -2.047128379344940186e-01 -2.904781401157379150e-01 3.496298566460609436e-02 9.313916414976119995e-02 3.010286092758178711e-01 1.251681298017501831e-01 -8.738704025745391846e-02 -3.923275973647832870e-03 -9.328154474496841431e-02 -2.439433336257934570e-01 -7.831301540136337280e-02 -2.380379885435104370e-01 -3.153716400265693665e-02 2.502331137657165527e-01 -1.113497987389564514e-01 1.904278621077537537e-02 -1.100446060299873352e-01 6.460259668529033661e-03 1.011091247200965881e-01 -3.121654391288757324e-01 -4.647258669137954712e-02 -4.853957798331975937e-03 -2.601698786020278931e-02 4.703034833073616028e-02 -9.588725119829177856e-02 -5.827767029404640198e-02 -3.940134346485137939e-01
-1.267952471971511841e-01 -2.575590610504150391e-01 -2.002037763595581055e-01 3.078557178378105164e-02 -6.543780863285064697e-02 3.939139097929000854e-02 -1.041074469685554504e-01 -8.179927617311477661e-02 -1.386133730411529541e-01 -5.032726004719734192e-02 4.997108504176139832e-02 4.886796697974205017e-02 -1.125791519880294800e-01 5.773349478840827942e-02 -6.061581149697303772e-02 -2.494587562978267670e-02 -2.265551090240478516e-01 1.670219376683235168e-02 3.290048837661743164e-01 -4.552792906761169434e-01 -2.963312566280364990e-01 8.166047930717468262e-02 -3.441820740699768066e-01 7.091071456670761108e-02 -5.555313080549240112e-03 4.762052744626998901e-02 1.131032966077327728e-02 -5.018374882638454437e-03 -3.249839246273040771e-01 -4.381761699914932251e-02 -3.120142407715320587e-02 -3.319616019725799561e-01
-1.455905586481094360e-01 -1.230232566595077515e-01 -1.227680519223213196e-01 1.346198320388793945e-01 -1.819926351308822632e-01 3.749630600214004517e-02 -1.949521750211715698e-01 6.738098710775375366e-02 -2.423529326915740967e-02 3.854494169354438782e-02 3.181121945381164551e-01 -3.952173292636871338e-01 -1.673073880374431610e-02 -2.094806283712387085e-01 -1.103322058916091919e-01 -2.075705826282501221e-01 -4.105439782142639160e-01 -1.887518316507339478e-01 1.373863220214843750e-01 -2.659118473529815674e-01 2.320144027471542358e-01 1.658581793308258057e-01 -8.648527413606643677e-02 -7.654929161071777344e-02 -2.016889303922653198e-01 -2.567181177437305450e-02 1.410767138004302979e-01 1.051866263151168823e-01 1.276832669973373413e-01 1.161401495337486267e-01 2.535122074186801910e-02 -5.778390914201736450e-02
-9.284944087266921997e-02 1.092249453067779541e-01 -3.031119108200073242e-01 -6.064144894480705261e-02 5.944472178816795349e-02 -1.028963401913642883e-01 1.403707563877105713e-01 -9.007675945758819580e-02 2.060906402766704559e-02 -1.429454386234283447e-01 2.158154845237731934e-01 6.923674792051315308e-02 -2.179166302084922791e-02 7.814770564436912537e-03 7.302296161651611328e-02 2.315785288810729980e-01 -3.354201018810272217e-01 -4.208526611328125000e-01 5.568536370992660522e-02 -2.246553003787994385e-01 -1.603808104991912842e-01 6.000563036650419235e-03 -1.248703971505165100e-01 1.637583971023559570e-01 -1.790712028741836548e-01 4.977942630648612976e-02 2.635138630867004395e-01 -1.091626584529876709e-01 -3.495901525020599365e-01 1.088479682803153992e-01 2.771988697350025177e-02 -2.194046825170516968e-01
-1.499280333518981934e-01 -3.601495325565338135e-01 2.998478151857852936e-02 -2.008969523012638092e-02 -4.754701256752014160e-02 -1.704856753349304199e-01 -1.435972899198532104e-01 -2.230116873979568481e-01 -1.449547149240970612e-02 1.004889532923698425e-01 3.406687453389167786e-02 3.743939101696014404e-01 8.245746139436960220e-04 2.404553256928920746e-02 -5.635308101773262024e-02 -8.385923504829406738e-02 -2.854532897472381592e-01 -5.437541380524635315e-02 2.573762238025665283e-01 -3.028780817985534668e-01 2.873239666223526001e-02 4.826897755265235901e-02 -8.622717112302780151e-02 8.659950643777847290e-02 1.534046083688735962e-01 3.129555657505989075e-02 -5.696155875921249390e-02 -2.606227397918701172e-01 -1.476162225008010864e-01 2.095079980790615082e-02 -2.481686025857925415e-01 -3.773564696311950684e-01
-1.758306324481964111e-01 -1.486289054155349731e-01 -2.166730165481567383e-01 9.390798211097717285e-02 -2.056930214166641235e-01 -1.740357875823974609e-01 -2.409275621175765991e-01 -3.540609404444694519e-02 -9.327281266450881958e-02 -3.020932376384735107e-01 1.506181508302688599e-01 1.203559935092926025e-01 -3.019983172416687012e-01 6.386336684226989746e-02 9.511005133390426636e-03 -6.307791173458099365e-02 -2.941772341728210449e-01 -1.426060199737548828e-01 2.734459340572357178e-01 -2.384390532970428467e-01 1.537669897079467773e-01 -6.416549533605575562e-02 -1.245412826538085938e-01 -1.196465417742729187e-01 -1.522198468446731567e-01 -9.284496307373046875e-02 7.736955583095550537e-02 1.628436297178268433e-01 -2.141984850168228149e-01 7.923234999179840088e-02 6.832540780305862427e-02 -3.250152766704559326e-01
3.187023699283599854e-01 -7.039842009544372559e-02 -2.649431116878986359e-02 2.090537222102284431e-03 1.214252114295959473e-01 -7.973326742649078369e-02 -5.637621507048606873e-02 -1.078804805874824524e-01 1.903237849473953247e-01 4.467897489666938782e-02 2.846293151378631592e-01 -9.868509322404861450e-02 -1.081430315971374512e-01 3.199243545532226562e-01 1.181195490062236786e-02 7.718001492321491241e-03 1.767781190574169159e-02 -1.375483125448226929e-01 2.097997218370437622e-01 -1.446538567543029785e-01 -3.433311879634857178e-01 1.637913733720779419e-01 -1.173814833164215088e-01 -1.618777364492416382e-01 -1.053633820265531540e-02 -2.254637330770492554e-01 -1.046112010953947902e-04 1.567259803414344788e-02 1.120495274662971497e-01 9.777988493442535400e-02 -4.901286587119102478e-02 -5.187125802040100098e-01
-4.390368983149528503e-02 -2.414932847023010254e-01 -1.380441430956125259e-02 -1.445271074771881104e-01 1.044164374470710754e-01 -1.471399608999490738e-02 -1.598223298788070679e-01 -1.557144522666931152e-01 1.131799742579460144e-01 3.205357789993286133e-01 2.169294655323028564e-01 9.257739782333374023e-02 -1.189527064561843872e-01 4.568336904048919678e-02 5.911174044013023376e-02 -1.182497665286064148e-01 -1.648273319005966187e-01 -3.571321442723274231e-02 -6.754051148891448975e-02 -2.966445088386535645e-01 -1.421721428632736206e-01 1.618089526891708374e-01 -1.053830385208129883e-01 3.739989399909973145e-01 -1.323619335889816284e-01 -2.321490794420242310e-01 1.120593473315238953e-01 -1.785095185041427612e-01 2.437080293893814087e-01 1.906333118677139282e-01 -1.129977926611900330e-01 -3.318911194801330566e-01
2.075210809707641602e-01 1.632421165704727173e-01 1.282146126031875610e-01 -7.240162789821624756e-02 6.306800246238708496e-02 -7.571142166852951050e-02 -1.850206404924392700e-01 -1.180550679564476013e-01 6.636635214090347290e-02 -2.733177691698074341e-02 2.134571224451065063e-02 -3.550223261117935181e-02 5.361004732549190521e-03 -2.539612650871276855e-01 -2.762680351734161377e-01 -8.751746267080307007e-02 -1.151820421218872070e-01 -1.312133222818374634e-01 5.573648214340209961e-02 -4.250165522098541260e-01 -2.181123197078704834e-01 -1.415770798921585083e-01 -2.129396200180053711e-01 1.000522077083587646e-01 -1.037954911589622498e-01 -1.833038032054901123e-01 4.432051256299018860e-02 1.977912038564682007e-01 1.638943701982498169e-01 2.976133227348327637e-01 -4.088261350989341736e-02 -3.944420516490936279e-01
-1.987188160419464111e-01 -2.305031269788742065e-01 -2.921516895294189453e-01 -4.188220947980880737e-02 1.234223619103431702e-01 -1.382125616073608398e-01 -1.642160862684249878e-01 -1.514951735734939575e-01 -7.951144874095916748e-02 -3.705943748354911804e-02 2.291878871619701385e-02 3.614689037203788757e-02 -3.106936216354370117e-01 -1.373158991336822510e-01 -1.468198895454406738e-01 1.242441087961196899e-01 -2.939600348472595215e-01 1.145911067724227905e-01 1.639474928379058838e-01 -4.291292428970336914e-01 9.958078712224960327e-02 -5.101780989207327366e-04 -2.487216591835021973e-01 -2.368839979171752930e-01 -8.170961588621139526e-02 -1.388659030199050903e-01 7.580577861517667770e-03 1.328001320362091064e-01 -1.295649558305740356e-01 -8.281935006380081177e-02 -1.122367978096008301e-01 -2.361113429069519043e-01
4.591361060738563538e-02 7.198369503021240234e-02 -1.753054112195968628e-01 -2.191085517406463623e-01 1.337465345859527588e-01 -1.020120829343795776e-01 7.484205812215805054e-02 -1.437159776687622070e-01 2.365870028734207153e-01 1.731060817837715149e-02 -2.123343050479888916e-01 -1.854729279875755310e-02 -2.598482929170131683e-02 -2.103543579578399658e-01 1.221328675746917725e-01 -4.631817713379859924e-02 -2.912029325962066650e-01 4.617051035165786743e-02 3.134237527847290039e-01 -1.999535858631134033e-01 -8.763159066438674927e-02 -7.922616600990295410e-02 -3.949505090713500977e-01 2.830667495727539062e-01 -1.565964967012405396e-01 -2.978419363498687744e-01 -8.500625938177108765e-02 -5.740651860833168030e-02 1.871476024389266968e-01 -1.621155999600887299e-02 1.577920652925968170e-02 -2.474371641874313354e-01
1.914610415697097778e-01 6.849206984043121338e-02 -9.395270794630050659e-02 2.467603385448455811e-01 3.304379060864448547e-02 -4.392465204000473022e-02 -2.248229086399078369e-01 -9.381892532110214233e-02 -9.111944586038589478e-02 1.540170758962631226e-01 -4.558521136641502380e-02 -4.465902447700500488e-01 -1.825624704360961914e-01 5.992865934967994690e-02 1.527755856513977051e-01 -9.960812330245971680e-02 -3.467019796371459961e-01 -1.345800468698143959e-03 3.516114130616188049e-02 4.609590861946344376e-03 1.277114264667034149e-02 3.278258070349693298e-02 -3.816132247447967529e-01 1.519679874181747437e-01 -1.552632898092269897e-01 -1.388451606035232544e-01 -1.761621050536632538e-02 2.582210004329681396e-01 2.483145892620086670e-01 1.186830848455429077e-01 -1.647797971963882446e-01 -1.347000002861022949e-01
3.982583433389663696e-02 9.052396565675735474e-02 -1.079445406794548035e-01 2.148652970790863037e-01 1.100226417183876038e-01 -2.036246955394744873e-01 1.205952465534210205e-01 -1.770307570695877075e-01 7.043653726577758789e-02 1.115785837173461914e-01 3.691117465496063232e-01 3.556210547685623169e-02 -1.828526258468627930e-01 -1.166906803846359253e-01 1.015471294522285461e-01 1.283605396747589111e-01 -2.014478892087936401e-01 -9.463071823120117188e-02 8.995991200208663940e-02 -3.105138242244720459e-01 -7.525138556957244873e-02 -8.349230885505676270e-02 -1.330675035715103149e-01 2.089703381061553955e-01 8.554723113775253296e-02 8.806792902760207653e-04 2.776046395301818848e-01 8.554753661155700684e-02 2.924125194549560547e-01 1.548787802457809448e-01 -3.266148567199707031e-01 -2.612685859203338623e-01
1.735208556056022644e-02 -9.896986186504364014e-02 -2.753376066684722900e-01 1.861127018928527832e-01 -7.932170480489730835e-02 5.544229061342775822e-04 -8.763509988784790039e-02 8.484405279159545898e-02 1.388766318559646606e-01 -6.259162444621324539e-03 -1.764359623193740845e-01 9.012575447559356689e-02 -2.292016893625259399e-02 -8.010780811309814453e-02 2.541436851024627686e-01 -7.032182812690734863e-02 -2.998487055301666260e-01 -3.437993302941322327e-02 -2.334269434213638306e-01 -3.031166493892669678e-01 1.224045455455780029e-02 -1.195331215858459473e-01 -1.725458651781082153e-01 -2.365035004913806915e-02 -3.776138424873352051e-01 1.526373326778411865e-01 -2.425364032387733459e-02 1.180230407044291496e-03 -3.314645290374755859e-01 -9.321893006563186646e-02 -3.035302460193634033e-01 -2.526500821113586426e-01
-2.777028381824493408e-01 1.091550067067146301e-01 9.741559624671936035e-02 2.524791471660137177e-02 -9.789438545703887939e-02 -8.555465191602706909e-02 -3.385274708271026611e-01 -7.076897472143173218e-02 4.673663526773452759e-02 5.434495583176612854e-02 -2.591361403465270996e-01 -5.522021651268005371e-02 -2.202940136194229126e-01 -7.039283215999603271e-02 1.098502352833747864e-01 -1.542922556400299072e-01 -1.821253150701522827e-01 -3.768035471439361572e-01 2.098743468523025513e-01 -3.120173811912536621e-01 1.349500194191932678e-02 -4.733514413237571716e-02 -1.244618669152259827e-01 1.028456091880798340e-01 -1.872510462999343872e-01 -8.369141072034835815e-02 1.448280960321426392e-01 1.576527655124664307e-01 -3.394426703453063965e-01 -4.426384717226028442e-02 1.214514151215553284e-01 -1.864395588636398315e-01
1.478198915719985962e-01 1.234238073229789734e-01 -2.321583479642868042e-01 -6.227652542293071747e-03 1.368203610181808472e-01 8.399499207735061646e-02 -4.589563906192779541e-01 -1.783994585275650024e-02 1.080325692892074585e-01 4.652963951230049133e-02 3.605858981609344482e-01 1.601599305868148804e-01 -1.942318975925445557e-01 -1.003201678395271301e-01 3.439674526453018188e-02 1.635279506444931030e-01 -2.563665211200714111e-01 -1.507793962955474854e-01 1.835501641035079956e-01 -1.222238913178443909e-01 -3.056613728404045105e-02 -5.216712504625320435e-02 -2.729148268699645996e-01 1.433941535651683807e-02 -9.324824810028076172e-02 -1.230372954159975052e-02 1.865907907485961914e-01 6.098254024982452393e-02 -2.597653865814208984e-01 2.863633036613464355e-01 9.428802877664566040e-02 -7.639335095882415771e-02
1.125310063362121582e-01 -6.789194047451019287e-02 -2.465015351772308350e-01 -9.429712779819965363e-03 2.811670303344726562e-01 -1.723054051399230957e-01 -5.571635439991950989e-02 -2.873017489910125732e-01 9.744045138359069824e-02 5.335059016942977905e-02 2.192446738481521606e-01 1.284487992525100708e-01 6.801282614469528198e-02 1.291380375623703003e-01 -1.965624243021011353e-01 6.376103311777114868e-02 -8.047544211149215698e-02 -2.121154367923736572e-01 -5.766163580119609833e-03 6.640607956796884537e-03 -1.529032289981842041e-01 3.011091612279415131e-02 -1.686682999134063721e-01 3.388989716768264771e-02 -1.538232415914535522e-01 -9.181339410133659840e-04 2.367954403162002563e-01 2.387422621250152588e-01 1.117010265588760376e-01 1.901409355923533440e-03 -6.825056858360767365e-03 -5.760919451713562012e-01
1.055894866585731506e-01 -1.720751971006393433e-01 3.401730954647064209e-01 2.332571297883987427e-01 -7.258791476488113403e-02 -2.213973850011825562e-01 6.608000397682189941e-02 -6.300536543130874634e-02 1.524953916668891907e-02 5.160656198859214783e-02 3.045710548758506775e-02 -9.665097296237945557e-02 -2.413071878254413605e-02 1.804091036319732666e-01 -7.869972288608551025e-02 3.784074261784553528e-02 -3.370490968227386475e-01 -1.471131294965744019e-01 2.853109538555145264e-01 4.576702415943145752e-02 -6.425633281469345093e-02 2.547325491905212402e-01 -1.453002728521823883e-02 3.942137584090232849e-03 -4.548035860061645508e-01 -2.424939572811126709e-01 3.982613235712051392e-02 3.996777348220348358e-03 -4.127902165055274963e-02 -7.952094078063964844e-02 -3.916576877236366272e-02 -3.282884657382965088e-01
-2.342364490032196045e-01 -7.638011872768402100e-02 -8.594610728323459625e-03 7.433444261550903320e-02 -2.672667242586612701e-02 -3.344030976295471191e-01 9.606387466192245483e-03 1.604492813348770142e-01 6.173454225063323975e-02 -1.033401638269424438e-01 2.649098634719848633e-01 1.784952580928802490e-01 -3.307892754673957825e-02 -6.576032843440771103e-03 8.128543198108673096e-02 7.817046716809272766e-03 -2.358651310205459595e-01 -1.737644225358963013e-01 2.961327135562896729e-01 -9.647852927446365356e-02 2.156940698623657227e-01 -2.155930362641811371e-02 -3.513518869876861572e-01 -1.408369392156600952e-01 -3.348975181579589844e-01 -1.864037364721298218e-01 3.049835003912448883e-02 1.229927986860275269e-01 -1.443659365177154541e-01 -1.585925221443176270e-01 -2.564525604248046875e-02 -2.971160709857940674e-01
1.749799698591232300e-01 -1.117036864161491394e-02 2.773168683052062988e-01 -4.133406281471252441e-02 1.498150359839200974e-02 1.063530147075653076e-01 -9.488984197378158569e-02 -3.496897593140602112e-02 5.841461196541786194e-02 -6.761741638183593750e-02 7.166808843612670898e-02 1.581486612558364868e-01 -2.361761331558227539e-01 -8.338620513677597046e-02 1.157579272985458374e-01 -2.362441271543502808e-01 -2.252704948186874390e-01 -3.606049120426177979e-01 3.659541904926300049e-01 -3.974862396717071533e-01 -1.049323379993438721e-01 -3.232058137655258179e-02 -1.032446920871734619e-01 -8.790555410087108612e-03 -2.781760133802890778e-02 6.934987753629684448e-02 4.250660911202430725e-02 2.113612443208694458e-01 3.283848464488983154e-01 -1.454557776451110840e-01 6.159645318984985352e-02 -1.358751803636550903e-01
-7.444814592599868774e-02 -6.044851988554000854e-02 -1.024583801627159119e-01 -2.165657281875610352e-02 3.664847612380981445e-01 -1.030998304486274719e-01 -2.199322134256362915e-01 6.230368465185165405e-02 4.962152838706970215e-01 1.559559907764196396e-02 -8.256557583808898926e-02 9.830373525619506836e-02 -1.762667447328567505e-01 -1.949037909507751465e-01 2.545847557485103607e-02 -2.420627512037754059e-02 -1.228231564164161682e-01 -1.334779113531112671e-01 1.594688370823860168e-02 -3.971016407012939453e-01 9.269629418849945068e-02 3.764649480581283569e-02 -1.576827466487884521e-01 1.555428653955459595e-01 -1.553786695003509521e-01 -2.741640508174896240e-01 -9.067367762327194214e-02 2.168414145708084106e-01 9.740683436393737793e-02 1.858542114496231079e-01 3.002337366342544556e-02 -2.096106531098484993e-03
1.420352011919021606e-01 -1.428933888673782349e-01 -3.184878826141357422e-02 -4.953899420797824860e-03 -2.412398308515548706e-01 -7.757793366909027100e-02 -1.512423157691955566e-01 1.749506592750549316e-02 6.255759298801422119e-02 6.551862508058547974e-02 -1.371156573295593262e-01 1.779936850070953369e-01 1.742786020040512085e-01 4.225889965891838074e-02 -4.180904850363731384e-02 5.750317499041557312e-02 -3.583811223506927490e-01 -3.689691126346588135e-01 3.303573727607727051e-01 -1.886473894119262695e-01 1.421350389719009399e-01 -1.952956058084964752e-02 3.846253082156181335e-02 -3.911894559860229492e-02 -3.610362410545349121e-01 -3.573642075061798096e-01 -5.916510894894599915e-02 -2.057538181543350220e-01 -8.014116436243057251e-03 -2.068817801773548126e-02 5.661889165639877319e-02 -1.859820932149887085e-01
4.010894335806369781e-03 -4.264915734529495239e-02 5.045017600059509277e-02 5.874916538596153259e-02 -5.654679611325263977e-02 6.971105188131332397e-02 -2.208846509456634521e-01 1.078868284821510315e-01 1.244702786207199097e-01 6.342251319438219070e-03 3.706279024481773376e-02 -7.988736033439636230e-02 -7.013411074876785278e-02 1.729508936405181885e-01 -5.828475579619407654e-02 2.410631775856018066e-01 -2.968366742134094238e-01 -1.347926110029220581e-01 -1.911773234605789185e-01 -9.042625874280929565e-02 -2.087747901678085327e-01 -8.361220359802246094e-02 -2.843886911869049072e-01 1.877674013376235962e-01 -2.459354549646377563e-01 8.424633182585239410e-03 1.321718394756317139e-01 4.865575432777404785e-01 -3.456706106662750244e-01 -1.030851304531097412e-01 -1.792813837528228760e-01 -9.651773422956466675e-02
3.599401935935020447e-02 -3.123774826526641846e-01 -5.091440305113792419e-02 -5.643641948699951172e-02 1.407352089881896973e-01 -4.306052923202514648e-01 -1.470263749361038208e-01 -2.236729562282562256e-01 5.742669105529785156e-02 -8.762771636247634888e-02 1.171806603670120239e-01 -8.433882892131805420e-02 -2.217003703117370605e-01 -8.579817600548267365e-03 2.786517329514026642e-02 9.955259039998054504e-03 -2.454339414834976196e-01 -2.399512976408004761e-01 2.607457041740417480e-01 -4.413832426071166992e-01 4.565562307834625244e-02 6.254304945468902588e-02 8.470936119556427002e-02 1.235577538609504700e-01 -9.732560068368911743e-02 -1.040473058819770813e-01 -2.048880327492952347e-03 -4.315398260951042175e-02 -2.522341907024383545e-01 1.083519160747528076e-01 -1.731030941009521484e-01 -9.849158814176917076e-04
6.147564202547073364e-02 2.423960529267787933e-02 -9.761590510606765747e-03 1.731386333703994751e-01 6.235895305871963501e-02 -9.727334231138229370e-02 -2.974264090880751610e-03 -1.199155151844024658e-01 2.699836194515228271e-01 6.959653645753860474e-02 -3.439564108848571777e-01 -4.976185038685798645e-02 -2.039707899093627930e-01 1.579146981239318848e-01 3.378533124923706055e-01 -5.130548030138015747e-02 -3.475546836853027344e-01 -1.901976615190505981e-01 2.431795150041580200e-01 8.196162059903144836e-03 -8.839075267314910889e-02 2.359308898448944092e-01 -3.515154123306274414e-01 1.079842597246170044e-01 1.440288964658975601e-02 -7.301539927721023560e-02 2.888188660144805908e-01 -1.891845315694808960e-01 5.867525190114974976e-02 3.006562218070030212e-02 -3.578097745776176453e-02 -1.036363691091537476e-01
2.224082313477993011e-02 4.770230129361152649e-02 -7.198362797498703003e-02 -1.594333350658416748e-01 -7.076523452997207642e-02 -7.341843098402023315e-02 2.624716237187385559e-02 2.523877285420894623e-02 3.717015311121940613e-02 9.818015247583389282e-02 -2.022901028394699097e-01 7.859853655099868774e-02 -4.236527904868125916e-02 3.911007195711135864e-02 -9.599964320659637451e-02 -5.122714862227439880e-02 -3.770485520362854004e-01 -1.140631809830665588e-01 1.905187517404556274e-01 -2.375398725271224976e-01 -2.124238992109894753e-03 -1.146134585142135620e-01 -1.651133298873901367e-01 2.099496871232986450e-01 -1.314794421195983887e-01 3.628050684928894043e-01 -7.262314110994338989e-02 3.895274698734283447e-01 -8.433319628238677979e-02 2.691147625446319580e-01 -3.429296016693115234e-01 -2.149059474468231201e-01
-1.091567277908325195e-01 1.268613934516906738e-01 -1.773503720760345459e-01 2.823834717273712158e-01 2.729365527629852295e-01 -1.814378350973129272e-01 -3.429661272093653679e-03 -1.980791985988616943e-01 8.537911623716354370e-02 3.730125352740287781e-02 3.956158459186553955e-02 1.356658786535263062e-01 -3.888279199600219727e-01 -1.167519614100456238e-01 2.937960624694824219e-01 9.016772359609603882e-02 -1.461977362632751465e-01 -1.286561787128448486e-01 8.443118631839752197e-02 -3.292536139488220215e-01 -1.218972802162170410e-01 9.366653114557266235e-02 -1.426299959421157837e-01 6.215819716453552246e-02 -2.183251678943634033e-01 -2.441597357392311096e-02 1.443108469247817993e-01 1.720885783433914185e-01 1.000681966543197632e-01 1.347942948341369629e-01 1.653788834810256958e-01 -2.658621966838836670e-01
2.537063881754875183e-02 -2.174677103757858276e-01 4.872170090675354004e-02 -1.337020099163055420e-01 1.738499552011489868e-01 4.489890416152775288e-04 8.615778386592864990e-02 1.810629293322563171e-02 2.624662220478057861e-01 -1.519564092159271240e-01 1.692753657698631287e-02 -2.031080573797225952e-01 -1.039204224944114685e-01 -7.740648090839385986e-02 -5.168196186423301697e-02 -8.838843554258346558e-02 -3.521050810813903809e-01 -2.274677008390426636e-01 1.103148162364959717e-01 -3.785784840583801270e-01 8.011699467897415161e-02 -1.470028609037399292e-01 -1.847826242446899414e-01 1.422812491655349731e-01 6.154501065611839294e-02 -2.813496887683868408e-01 -6.859777867794036865e-02 1.377471983432769775e-01 3.230603039264678955e-01 -4.911338165402412415e-02 7.267626374959945679e-02 -3.173808157444000244e-01
-1.575345844030380249e-01 1.174457520246505737e-01 -1.648556590080261230e-01 -7.940822094678878784e-02 -1.097636595368385315e-01 -2.088257670402526855e-01 1.029404774308204651e-01 -1.178941354155540466e-01 1.692247092723846436e-01 6.184524297714233398e-02 1.212664023041725159e-01 3.865960240364074707e-02 1.307420581579208374e-01 1.992656849324703217e-02 -1.403947770595550537e-01 5.451880767941474915e-02 -2.160211354494094849e-01 -1.923591792583465576e-01 7.090913504362106323e-02 -2.279797345399856567e-01 -2.889915108680725098e-01 -5.106025934219360352e-02 -4.051214456558227539e-01 5.490032583475112915e-02 -1.163776442408561707e-01 -1.659870296716690063e-01 -8.332138508558273315e-02 -8.922176808118820190e-02 -9.639172814786434174e-03 4.303378760814666748e-01 -6.023064255714416504e-02 -3.465232849121093750e-01
2.239782661199569702e-01 2.870980836451053619e-02 -5.143015459179878235e-02 -4.282663762569427490e-02 1.110734641551971436e-01 -8.791303262114524841e-03 -5.570651218295097351e-02 -1.225649379193782806e-02 2.310728877782821655e-01 8.884302526712417603e-02 6.643296033143997192e-02 8.911595493555068970e-02 6.862690299749374390e-02 1.337731033563613892e-01 1.628100723028182983e-01 -3.970516845583915710e-02 1.035932675004005432e-01 -2.080030143260955811e-01 -4.118312895298004150e-02 -4.108529388904571533e-01 -2.777036130428314209e-01 2.590377628803253174e-01 -1.116932108998298645e-01 -5.532758682966232300e-02 -1.444006711244583130e-01 -2.415122389793395996e-01 1.895731836557388306e-01 2.037690430879592896e-01 -5.088123958557844162e-03 2.534626722335815430e-01 -3.024351298809051514e-01 -3.284903168678283691e-01
1.710640490055084229e-01 -1.245014816522598267e-01 1.236965581774711609e-01 1.923811435699462891e-01 -8.532305806875228882e-02 1.018757224082946777e-01 2.574475482106208801e-03 8.717851340770721436e-02 3.057835251092910767e-02 3.149630501866340637e-02 -2.805718481540679932e-01 -3.745413571596145630e-02 -2.971504442393779755e-02 1.369020622223615646e-02 2.223314046859741211e-01 -2.608267366886138916e-01 -2.095985114574432373e-01 -3.645070195198059082e-01 1.268626004457473755e-01 -1.680547893047332764e-01 -5.149204656481742859e-02 -6.443214416503906250e-02 9.119842946529388428e-02 6.679940968751907349e-02 -1.362154483795166016e-01 -3.817223310470581055e-01 -1.088628098368644714e-01 4.534877836704254150e-02 -1.150154247879981995e-01 1.822034716606140137e-01 -2.004912495613098145e-01 -4.142024815082550049e-01
-2.766669355332851410e-02 -2.689568996429443359e-01 -3.299959599971771240e-01 -9.585773199796676636e-02 1.502879112958908081e-01 -8.431679755449295044e-02 -5.448900535702705383e-02 -1.779289990663528442e-01 3.750180080533027649e-02 -1.888418346643447876e-01 -1.578970402479171753e-01 -1.354818940162658691e-01 -1.464037150144577026e-01 1.475364528596401215e-02 -2.737078666687011719e-01 -1.850038021802902222e-01 6.403307616710662842e-02 -1.140707358717918396e-01 1.386698931455612183e-01 -9.725303947925567627e-02 -1.151244267821311951e-01 5.830150842666625977e-02 -4.007492661476135254e-01 -4.944274667650461197e-03 -1.719786375761032104e-01 1.835164129734039307e-01 1.934713274240493774e-01 9.102712571620941162e-02 -1.520238965749740601e-01 1.134950369596481323e-01 -2.358400523662567139e-01 -3.311747014522552490e-01
-1.890259385108947754e-01 -2.817914783954620361e-01 1.137016043066978455e-01 -3.863535448908805847e-02 -6.697291880846023560e-02 -4.527953639626502991e-02 -4.719591140747070312e-02 1.211097389459609985e-01 3.989762067794799805e-02 -5.734604201279580593e-04 9.546962380409240723e-02 -7.315304875373840332e-02 3.669743984937667847e-02 -1.587080024182796478e-02 -1.380273848772048950e-01 -9.244633466005325317e-02 -4.007503762841224670e-02 -3.235745728015899658e-01 3.532013297080993652e-01 -4.756234958767890930e-02 2.198625952005386353e-01 5.969853699207305908e-02 4.226496967021375895e-04 2.392300404608249664e-02 -3.432563841342926025e-01 6.006171926856040955e-02 3.791248798370361328e-01 1.097860038280487061e-01 2.538515627384185791e-01 1.118933111429214478e-01 -9.927749633789062500e-02 -3.897733986377716064e-01
3.396216928958892822e-01 -1.046967133879661560e-02 -4.593421891331672668e-02 -1.328819394111633301e-01 1.726703792810440063e-01 -1.563760191202163696e-01 -7.273538410663604736e-02 -7.848206162452697754e-02 -5.169440433382987976e-02 -4.135528951883316040e-02 5.059716850519180298e-02 -3.868681378662586212e-03 -2.563531696796417236e-02 -5.322102084755897522e-02 -1.510575506836175919e-02 3.285363018512725830e-01 -1.967054903507232666e-01 -3.464401960372924805e-01 -1.259740889072418213e-01 -1.501247286796569824e-01 -1.159106269478797913e-01 1.017543002963066101e-01 -1.096285507082939148e-01 1.369582563638687134e-01 1.792807690799236298e-02 -1.506171673536300659e-01 1.615269184112548828e-01 5.712748318910598755e-02 -5.515631288290023804e-03 3.867453038692474365e-01 -1.194036006927490234e-01 -4.610241055488586426e-01
8.327832445502281189e-03 -1.727487295866012573e-01 1.774578839540481567e-01 -1.254771947860717773e-01 -1.653323024511337280e-01 2.326828241348266602e-01 -1.180480867624282837e-01 6.388320773839950562e-02 3.374103084206581116e-02 1.592561453580856323e-01 -5.518385674804449081e-03 1.187496259808540344e-01 -6.566324830055236816e-02 -1.741668768227100372e-02 1.661356836557388306e-01 1.308264136314392090e-01 1.504907105118036270e-02 -1.299861967563629150e-01 8.507739752531051636e-02 -3.131250739097595215e-01 -4.013092517852783203e-01 -1.839026808738708496e-01 -1.691492348909378052e-01 2.046260088682174683e-01 -2.477236390113830566e-01 -2.366493344306945801e-01 9.793910384178161621e-02 5.290006101131439209e-02 1.508131772279739380e-01 -1.520341169089078903e-02 -1.587543040513992310e-01 -4.095065295696258545e-01
-1.703231930732727051e-01 6.623730063438415527e-02 5.469584837555885315e-02 -2.028136402368545532e-01 -2.491476237773895264e-01 -1.493128091096878052e-01 -1.099266037344932556e-01 1.627803742885589600e-01 2.515899240970611572e-01 4.952924326062202454e-02 1.211426258087158203e-01 -1.860538274049758911e-01 -1.226204037666320801e-01 -2.031833678483963013e-01 3.575182706117630005e-02 -2.118704840540885925e-02 -1.238219514489173889e-01 1.004369109869003296e-01 1.390508711338043213e-01 4.517341032624244690e-03 1.378158330917358398e-01 -3.318130597472190857e-02 -1.245211288332939148e-01 1.155568435788154602e-01 -2.184423357248306274e-01 -1.201420500874519348e-01 1.277768053114414215e-02 2.570708096027374268e-01 -1.207805518060922623e-02 9.158570319414138794e-02 -9.845944494009017944e-02 -6.213557124137878418e-01
1.640976518392562866e-01 3.805385902523994446e-02 -1.124975606799125671e-01 2.694849967956542969e-01 2.726611196994781494e-01 -8.728419989347457886e-02 2.408300898969173431e-02 -3.084231913089752197e-01 7.149575278162956238e-03 1.317617744207382202e-01 2.414703816175460815e-01 9.710746258497238159e-02 -2.451333031058311462e-02 1.074121426790952682e-02 1.685895025730133057e-01 2.024358659982681274e-01 -3.778253197669982910e-01 -2.620438337326049805e-01 6.441482156515121460e-02 -1.954588294029235840e-01 -2.574236690998077393e-01 -8.623732253909111023e-03 -1.192336231470108032e-01 -1.278720349073410034e-01 -2.213787101209163666e-02 -7.473170012235641479e-02 1.594452559947967529e-01 1.143255606293678284e-01 1.979333907365798950e-01 1.306108087301254272e-01 -2.216261066496372223e-02 -3.184836208820343018e-01
-1.315933018922805786e-01 -3.338537812232971191e-01 -2.471504062414169312e-01 -1.263131648302078247e-01 4.227266460657119751e-02 -1.403063088655471802e-01 -1.482457481324672699e-02 -2.957864701747894287e-01 2.784129083156585693e-01 1.304488629102706909e-01 1.864076033234596252e-02 1.331683844327926636e-01 -2.635178864002227783e-01 1.050021871924400330e-02 -1.550788283348083496e-01 4.717415664345026016e-03 -2.869990766048431396e-01 -3.711585104465484619e-01 2.272102385759353638e-01 -1.315242499113082886e-01 -1.159789040684700012e-02 4.262399673461914062e-02 -4.067298024892807007e-02 8.290585130453109741e-02 1.639147251844406128e-01 -3.893588110804557800e-02 3.031827807426452637e-01 4.752476140856742859e-02 -9.390503913164138794e-02 1.355171054601669312e-01 -1.358804013580083847e-02 -1.712003052234649658e-01
5.383205413818359375e-02 -3.966099396347999573e-02 -6.602832674980163574e-02 1.094061955809593201e-01 2.762617468833923340e-01 -1.130988746881484985e-01 -1.136698499321937561e-01 -1.167836636304855347e-01 -8.735635131597518921e-02 1.007340475916862488e-01 2.442443668842315674e-01 1.101738307625055313e-02 -2.817114591598510742e-01 -1.947786211967468262e-01 1.583135575056076050e-01 -1.154442653059959412e-01 -2.721939682960510254e-01 -1.232016161084175110e-01 2.048701345920562744e-01 -2.405285239219665527e-01 -1.992525160312652588e-01 -2.354023307561874390e-01 -1.033623963594436646e-01 5.492496304214000702e-03 -9.174535423517227173e-02 -1.484337896108627319e-01 3.338782787322998047e-01 6.121546402573585510e-02 1.768547445535659790e-01 -4.643413797020912170e-02 1.749193966388702393e-01 -3.544810116291046143e-01
1.819613203406333923e-02 -1.718489676713943481e-01 -1.674692034721374512e-01 -1.958960592746734619e-01 -5.533881857991218567e-02 -3.330805897712707520e-01 -7.984206825494766235e-02 -1.215924024581909180e-01 1.297098547220230103e-01 -1.998123824596405029e-01 2.786916866898536682e-02 -8.124413341283798218e-02 -3.718228042125701904e-01 9.102936089038848877e-02 1.517422776669263840e-02 3.944673761725425720e-02 -2.954710125923156738e-01 -1.228407770395278931e-01 2.758827805519104004e-01 -4.380071759223937988e-01 2.824985235929489136e-02 -3.380928933620452881e-02 -2.613413333892822266e-01 -3.651506826281547546e-02 -1.793196350336074829e-01 -1.251047849655151367e-01 -2.339098602533340454e-02 1.568365991115570068e-01 -1.470123231410980225e-01 2.578566782176494598e-02 -8.221317082643508911e-02 1.103765964508056641e-01
1.214743927121162415e-01 -1.329257804900407791e-02 -7.784525305032730103e-02 3.235062956809997559e-01 -1.337472647428512573e-01 -2.489042431116104126e-01 -1.581559777259826660e-01 -4.850809276103973389e-02 4.480457007884979248e-01 1.567179411649703979e-01 -1.346445530652999878e-01 5.479058995842933655e-02 -2.597015798091888428e-01 -1.791467368602752686e-01 -5.478696897625923157e-02 8.165033161640167236e-02 -8.423095941543579102e-02 -1.505804806947708130e-02 6.212634220719337463e-02 -1.405976265668869019e-01 -9.869623184204101562e-02 6.168151274323463440e-02 -3.438934087753295898e-01 1.180187147110700607e-02 -4.788449406623840332e-02 -1.681307703256607056e-01 2.320799082517623901e-01 -1.679001003503799438e-01 2.622124254703521729e-01 -7.466968894004821777e-02 -1.938206106424331665e-01 -1.552199423313140869e-01
-2.947148121893405914e-02 -2.288755327463150024e-01 -7.244817912578582764e-02 -1.872562058269977570e-02 -1.238418444991111755e-01 -1.508722752332687378e-01 -1.764760762453079224e-01 -1.642912477254867554e-01 4.826697334647178650e-02 -3.072703480720520020e-01 -1.372248232364654541e-01 -8.308330923318862915e-02 -4.776586890220642090e-01 -5.904612131416797638e-03 -7.174227386713027954e-02 1.030599977821111679e-02 -2.306081205606460571e-01 -1.047903224825859070e-01 6.760358810424804688e-02 -4.436330497264862061e-01 6.327136605978012085e-02 1.732896417379379272e-01 -1.760494709014892578e-01 4.503337200731039047e-03 -9.607535600662231445e-02 -8.061859011650085449e-02 7.749587297439575195e-02 -4.877711087465286255e-02 -1.745344139635562897e-02 3.044772446155548096e-01 -1.962841600179672241e-01 -5.242446810007095337e-02
-2.295731604099273682e-01 -2.681859433650970459e-01 -3.450298607349395752e-01 -1.489895489066839218e-02 -3.694813326001167297e-02 -1.257964968681335449e-01 -1.622574590146541595e-02 -1.272737234830856323e-01 -8.524495363235473633e-02 -1.583367958664894104e-02 8.302783966064453125e-02 -1.046172603964805603e-01 -2.615233659744262695e-01 -1.140654310584068298e-01 2.801954001188278198e-02 1.207149848341941833e-01 -1.821174919605255127e-01 7.430845499038696289e-02 1.326531022787094116e-01 -3.388229012489318848e-01 -3.642240166664123535e-01 2.703129313886165619e-02 -3.683052659034729004e-01 3.375030308961868286e-02 -1.169562488794326782e-01 -9.373856335878372192e-02 1.387116219848394394e-02 1.225876957178115845e-01 -2.262575626373291016e-01 6.460826843976974487e-02 -6.559745408594608307e-03 -2.568561732769012451e-01
1.094170883297920227e-01 -3.520561158657073975e-01 -9.756096452474594116e-02 7.550130598247051239e-03 3.145695105195045471e-02 -1.389689594507217407e-01 -2.374945878982543945e-01 5.997303500771522522e-02 1.763435751199722290e-01 3.577160239219665527e-01 1.785153895616531372e-01 1.917543411254882812e-01 -6.748241931200027466e-02 9.887051582336425781e-02 1.883413791656494141e-01 2.147385925054550171e-01 -2.564361691474914551e-01 -1.847605779767036438e-02 -1.132535487413406372e-01 -2.664625346660614014e-01 -6.469711661338806152e-02 9.989589452743530273e-02 -1.658192574977874756e-01 1.073351129889488220e-01 -1.287255883216857910e-01 -1.322051733732223511e-01 -1.136656031012535095e-01 -1.153089627623558044e-01 2.993379831314086914e-01 2.173758745193481445e-01 -7.414738088846206665e-02 -2.118213474750518799e-01
-4.441262409090995789e-02 -7.785037904977798462e-02 3.659081459045410156e-02 2.415873110294342041e-01 -2.663171589374542236e-01 -2.320067398250102997e-02 -3.490354716777801514e-01 -2.457283884286880493e-01 2.211841940879821777e-01 -1.784530431032180786e-01 -6.951873749494552612e-02 -2.383946031332015991e-01 -6.524918973445892334e-02 -1.589493304491043091e-01 1.161466166377067566e-01 1.270514428615570068e-01 -2.041988521814346313e-01 -1.860430240631103516e-01 2.596688270568847656e-01 -1.599758267402648926e-01 -4.229418188333511353e-02 -6.655222922563552856e-02 -8.896037936210632324e-02 1.217036619782447815e-01 -1.016437634825706482e-01 -2.334834448993206024e-02 1.804958730936050415e-01 2.236102223396301270e-01 -3.690977813675999641e-03 9.830132871866226196e-02 3.147296905517578125e-01 -2.766653001308441162e-01
8.948358148336410522e-02 -2.010885477066040039e-01 -2.349109202623367310e-01 2.448546001687645912e-03 3.029241561889648438e-01 1.667926646769046783e-02 -1.545540541410446167e-01 -6.679493933916091919e-02 3.941746354103088379e-01 2.198422551155090332e-01 -1.796439439058303833e-01 1.128353625535964966e-01 -1.864528842270374298e-02 1.865528710186481476e-02 3.064494021236896515e-02 -1.856697499752044678e-01 -1.845726072788238525e-01 -3.235403299331665039e-01 2.607878148555755615e-01 1.655486226081848145e-02 -2.225698232650756836e-01 6.062997877597808838e-02 -4.892143420875072479e-03 2.435207366943359375e-03 -2.337307929992675781e-01 -1.865648478269577026e-01 -6.949475407600402832e-02 -1.353771984577178955e-01 -2.301021665334701538e-02 1.908761560916900635e-01 -1.733335554599761963e-01 -2.264672666788101196e-01
2.915429174900054932e-01 7.725075632333755493e-02 4.057772457599639893e-02 1.032786220312118530e-01 3.253453969955444336e-02 -6.779933813959360123e-03 6.575156748294830322e-02 1.475205272436141968e-02 4.262594282627105713e-01 -9.305857867002487183e-02 -1.649150401353836060e-01 1.808148249983787537e-02 1.555215418338775635e-01 -7.312951982021331787e-02 -6.685216724872589111e-02 -2.060872018337249756e-01 -1.608895212411880493e-01 -1.104784533381462097e-01 4.527629539370536804e-02 -1.201031431555747986e-01 2.024888060986995697e-02 -6.856496632099151611e-02 -4.436272382736206055e-01 3.448850214481353760e-01 -4.571199417114257812e-02 -1.027407720685005188e-01 1.059323474764823914e-01 2.037946283817291260e-01 1.220656260848045349e-01 1.514206528663635254e-01 -3.781097009778022766e-03 -3.435848355293273926e-01
7.332142442464828491e-02 3.276188159361481667e-03 4.804475232958793640e-02 1.560846567153930664e-01 1.451524049043655396e-01 -2.043565362691879272e-01 -4.161190986633300781e-01 1.570526063442230225e-01 1.850358992815017700e-01 2.320747971534729004e-01 1.174522712826728821e-01 1.521194875240325928e-01 -1.844905018806457520e-01 -7.761556655168533325e-02 -1.230211257934570312e-01 -1.980016082525253296e-01 -4.710774496197700500e-02 4.649305716156959534e-02 9.032066166400909424e-02 -3.033719062805175781e-01 -3.902086615562438965e-02 3.192873895168304443e-01 -2.422787845134735107e-01 -6.846462935209274292e-02 -1.098926737904548645e-01 -1.270410716533660889e-01 5.032709985971450806e-02 -5.908637121319770813e-02 1.703021526336669922e-01 2.653884589672088623e-01 -1.925701051950454712e-01 -2.137182056903839111e-01
1.909995675086975098e-01 -3.337788954377174377e-02 -5.099432170391082764e-02 1.946314983069896698e-02 -5.040353536605834961e-02 -1.953583210706710815e-02 -1.009614244103431702e-01 -1.653737723827362061e-01 3.463091850280761719e-01 4.870577901601791382e-02 1.061429679393768311e-01 1.626674644649028778e-02 1.560441404581069946e-02 1.303517632186412811e-02 9.686581045389175415e-02 1.904244571924209595e-01 1.758270412683486938e-01 -2.487526535987854004e-01 6.219819933176040649e-02 -2.214098274707794189e-01 -3.165259659290313721e-01 -1.773998141288757324e-02 -2.659014761447906494e-01 -1.573011875152587891e-01 -1.955942660570144653e-01 -1.790548115968704224e-01 4.562020674347877502e-02 1.710335724055767059e-03 1.479605287313461304e-01 2.355145364999771118e-01 -2.067825198173522949e-01 -4.526762068271636963e-01
2.088022530078887939e-01 -1.174301654100418091e-01 -8.288884162902832031e-02 1.355399340391159058e-01 -3.598254024982452393e-01 -1.650160551071166992e-01 -6.298287957906723022e-02 1.941419094800949097e-01 -1.152796819806098938e-01 -2.190965712070465088e-01 2.462832331657409668e-01 -9.768877923488616943e-02 -8.846729248762130737e-02 1.283715851604938507e-02 -1.013355702161788940e-01 1.634870842099189758e-02 -4.035079181194305420e-01 -2.283700555562973022e-01 1.736772060394287109e-01 -3.289035558700561523e-01 1.928098052740097046e-01 1.714553236961364746e-01 -2.888794243335723877e-01 -1.249958798289299011e-01 -9.869938343763351440e-02 -8.160344511270523071e-02 8.150420151650905609e-03 1.043350026011466980e-01 1.366232894361019135e-02 -3.812579438090324402e-02 1.017791852355003357e-01 -1.033255606889724731e-01
-2.457365840673446655e-01 7.149130105972290039e-02 1.190631389617919922e-01 2.047022581100463867e-01 -6.015107035636901855e-03 1.924066059291362762e-02 -2.665414512157440186e-01 -1.057276129722595215e-01 4.304950311779975891e-02 1.678706891834735870e-02 -2.432444691658020020e-01 -1.734961420297622681e-01 -3.339359164237976074e-01 2.435131184756755829e-02 3.382606804370880127e-02 9.371296316385269165e-02 -2.461255937814712524e-01 -3.196553885936737061e-01 1.013855859637260437e-01 -1.205399110913276672e-01 -2.235773764550685883e-02 -1.273535639047622681e-01 -2.376926243305206299e-01 5.783294327557086945e-03 2.157902717590332031e-02 -1.555309146642684937e-01 1.156463101506233215e-01 2.722506821155548096e-01 -2.610476911067962646e-01 7.783378660678863525e-02 1.855101734399795532e-01 -3.174486458301544189e-01
3.553752973675727844e-02 -1.986290812492370605e-01 -2.233994156122207642e-01 1.545595973730087280e-01 9.723242372274398804e-03 -3.729170262813568115e-01 2.210982143878936768e-01 1.624800451099872589e-02 2.079614102840423584e-01 1.373551934957504272e-01 -3.502555936574935913e-02 4.330782219767570496e-02 7.117020338773727417e-02 9.422320872545242310e-02 1.945170760154724121e-01 2.431754395365715027e-02 -2.097924649715423584e-01 -1.555484682321548462e-01 3.934622406959533691e-01 -9.813889861106872559e-02 -1.768797188997268677e-01 1.705165207386016846e-01 -2.968531847000122070e-01 2.784774005413055420e-01 5.362302064895629883e-02 9.265729784965515137e-02 1.792826652526855469e-01 -5.388667434453964233e-02 1.366764456033706665e-01 1.119434013962745667e-01 -1.849356740713119507e-01 -9.478344023227691650e-02
6.465348601341247559e-02 -2.187137156724929810e-01 1.911835819482803345e-01 -1.109761372208595276e-01 2.554596215486526489e-02 -4.164215326309204102e-01 -5.471622198820114136e-02 -2.878119945526123047e-01 6.425651162862777710e-02 1.764624863862991333e-01 1.665035448968410492e-02 -2.596528232097625732e-01 1.376154869794845581e-01 -1.166278868913650513e-01 8.157289028167724609e-02 -2.698192000389099121e-01 -4.527055472135543823e-02 1.008241088129580021e-03 8.923086524009704590e-02 -1.624681502580642700e-01 1.229701042175292969e-01 9.248809516429901123e-02 -2.059308588504791260e-01 2.637167572975158691e-01 -1.167559325695037842e-01 -8.953515440225601196e-03 5.525890365242958069e-02 7.439134269952774048e-02 -9.016113728284835815e-02 -2.954911291599273682e-01 -1.482568234205245972e-01 -3.354174196720123291e-01
3.902633860707283020e-02 -2.047238945960998535e-01 -2.812380902469158173e-02 5.679418146610260010e-02 -5.546198412775993347e-02 6.425066851079463959e-03 8.386259898543357849e-03 -8.044233173131942749e-02 2.049590051174163818e-01 -1.688046939671039581e-02 -1.032468974590301514e-01 -1.026757806539535522e-01 -2.958139032125473022e-02 -4.570059850811958313e-02 -1.081292517483234406e-02 -3.445974085479974747e-03 -3.065342903137207031e-01 -2.510941326618194580e-01 1.584044396877288818e-01 -4.339626431465148926e-01 -9.856681525707244873e-02 -2.968430519104003906e-01 -4.012564718723297119e-01 1.252062022686004639e-01 -2.312328293919563293e-02 -2.029051184654235840e-01 -3.471592068672180176e-02 -5.011239275336265564e-02 2.971104085445404053e-01 -1.299338042736053467e-01 1.741793602705001831e-01 -2.245954573154449463e-01
3.029363155364990234e-01 -1.002455726265907288e-01 -1.511680334806442261e-01 -3.671105206012725830e-02 1.493619233369827271e-01 4.681943356990814209e-02 6.251593679189682007e-02 -2.173595577478408813e-01 2.726498246192932129e-01 1.259725987911224365e-01 2.555192112922668457e-01 5.754805728793144226e-02 -2.199159413576126099e-01 1.713405251502990723e-01 -6.032172217965126038e-02 2.045354992151260376e-02 -3.302231803536415100e-02 -3.853621482849121094e-01 7.998693734407424927e-02 -2.138390541076660156e-01 2.665511704981327057e-02 3.475292772054672241e-02 -6.654924899339675903e-02 8.127002045512199402e-03 -3.553203344345092773e-01 -2.137639969587326050e-01 2.427244633436203003e-01 -1.005415543913841248e-01 6.482321768999099731e-02 4.382187128067016602e-02 -1.757132709026336670e-01 -2.676537930965423584e-01
1.758220642805099487e-01 1.523045450448989868e-01 -1.622219979763031006e-01 -1.587880402803421021e-01 3.295743465423583984e-01 5.713840201497077942e-02 -2.396362274885177612e-01 -1.518526226282119751e-01 9.353382885456085205e-02 2.011541724205017090e-01 3.176760971546173096e-01 -4.315924271941184998e-02 -2.504599690437316895e-01 3.290597721934318542e-02 -8.093738555908203125e-02 -1.264587789773941040e-01 -9.722793102264404297e-02 -3.528461158275604248e-01 1.914258003234863281e-01 -1.877564489841461182e-01 -5.979890376329421997e-02 -1.522707790136337280e-01 -1.463978439569473267e-01 1.963473260402679443e-01 -1.929116435348987579e-02 9.218497574329376221e-02 6.591879762709140778e-03 1.499929279088973999e-01 7.595840841531753540e-02 -1.268531233072280884e-01 -1.009980216622352600e-02 -3.430330753326416016e-01
8.542492985725402832e-02 -1.651794910430908203e-01 -2.251532971858978271e-01 -4.308044910430908203e-02 7.956331223249435425e-02 -9.788253903388977051e-02 -2.724603936076164246e-02 -1.358817815780639648e-01 -1.812690794467926025e-01 -8.860179781913757324e-02 -6.140580773353576660e-02 -2.544312477111816406e-01 -8.791206777095794678e-02 1.293497085571289062e-01 7.394678145647048950e-02 -8.360328152775764465e-03 -1.129814088344573975e-01 7.469174265861511230e-02 1.096571013331413269e-01 -3.322113752365112305e-01 -2.795599997043609619e-01 6.325538456439971924e-02 -4.555101990699768066e-01 9.470790624618530273e-03 -9.010236710309982300e-02 -7.037782669067382812e-02 2.692626230418682098e-02 1.560725420713424683e-01 -3.629850149154663086e-01 -3.590645268559455872e-02 3.033497137948870659e-03 -3.699454665184020996e-01
2.605162560939788818e-01 -1.466048806905746460e-01 -1.628834754228591919e-01 -8.898817747831344604e-02 1.164462119340896606e-01 5.163987353444099426e-02 6.447931379079818726e-02 -4.693942144513130188e-02 -1.927581243216991425e-02 2.284742891788482666e-01 -1.494387257844209671e-02 -1.014382392168045044e-01 -1.549931615591049194e-01 2.189149148762226105e-02 -2.509823143482208252e-01 1.158112753182649612e-02 -3.291424512863159180e-01 -3.325494527816772461e-01 -1.076416671276092529e-01 -1.994468420743942261e-01 -1.338524371385574341e-01 -3.024385683238506317e-02 -2.972751483321189880e-02 3.496604785323143005e-02 -2.071113884449005127e-01 -1.592653840780258179e-01 5.268941447138786316e-02 1.517402380704879761e-01 2.223944365978240967e-01 2.791710495948791504e-01 -5.790087860077619553e-03 -4.360840320587158203e-01
-1.610458493232727051e-01 -2.267152369022369385e-01 -7.867342233657836914e-02 3.200104460120201111e-02 -5.985673889517784119e-02 -6.636012345552444458e-02 -1.515865698456764221e-02 -1.081820763647556305e-02 -2.615061104297637939e-01 -8.249539136886596680e-02 -3.944373503327369690e-02 -1.695378720760345459e-01 -3.594440817832946777e-01 8.245442807674407959e-02 -4.185961931943893433e-02 1.188435405492782593e-02 -2.307641804218292236e-01 -1.198386494070291519e-02 2.163615673780441284e-01 -3.005334436893463135e-01 -3.853168785572052002e-01 1.968607157468795776e-01 -2.347783446311950684e-01 -1.779201254248619080e-02 -8.445692807435989380e-02 3.013625927269458771e-02 1.176126822829246521e-01 1.393048185855150223e-02 -1.763211190700531006e-01 4.684242606163024902e-02 -8.184943348169326782e-02 -4.104822874069213867e-01
-1.196308434009552002e-01 -1.000583618879318237e-01 -6.921868026256561279e-02 -1.838583648204803467e-01 3.211602866649627686e-01 8.710711449384689331e-02 1.530159264802932739e-01 -8.270998485386371613e-03 -4.586971364915370941e-03 1.913688480854034424e-01 4.261102154850959778e-02 7.117561995983123779e-02 -1.025275811553001404e-01 1.004571840167045593e-01 -1.562603004276752472e-02 2.316682785749435425e-02 -4.515733569860458374e-02 -4.088620543479919434e-01 7.606379687786102295e-02 -3.334594666957855225e-01 -7.472404092550277710e-02 -2.306421659886837006e-02 -3.505045175552368164e-01 9.320637583732604980e-02 -2.180584967136383057e-01 -5.481236055493354797e-02 3.043922483921051025e-01 7.123712450265884399e-03 -3.305837213993072510e-01 6.082200631499290466e-02 -2.354349941015243530e-01 -4.939893633127212524e-02
8.502825349569320679e-02 -7.857533544301986694e-02 -3.243875801563262939e-01 -5.983116105198860168e-03 7.304044067859649658e-02 -2.285602539777755737e-01 2.032299786806106567e-01 1.185856983065605164e-01 1.903984993696212769e-01 1.977788358926773071e-01 -1.451794356107711792e-01 -5.438809096813201904e-02 -3.329638838768005371e-01 1.410631239414215088e-01 4.348091781139373779e-02 -1.253250837326049805e-01 -1.706680506467819214e-01 -3.013364672660827637e-01 6.141016259789466858e-02 -7.046196609735488892e-02 -1.616382896900177002e-01 -1.100720763206481934e-01 -5.103819444775581360e-02 3.961729630827903748e-02 -4.807883873581886292e-02 -6.568693369626998901e-02 -3.484755754470825195e-02 -8.141675591468811035e-02 -4.931630566716194153e-03 1.189004257321357727e-01 -2.237084358930587769e-01 -5.204501152038574219e-01
1.818189918994903564e-01 -1.676980406045913696e-01 7.833708077669143677e-02 -1.440461911261081696e-02 -4.170684888958930969e-02 -3.928972780704498291e-02 -1.068942248821258545e-01 -2.305576652288436890e-01 -3.943529352545738220e-02 4.534054175019264221e-02 -1.030773892998695374e-01 -1.240107938647270203e-01 7.738333940505981445e-02 -3.143075108528137207e-01 1.595780849456787109e-01 -1.942895203828811646e-01 -2.563646137714385986e-01 -3.132879137992858887e-01 5.393921583890914917e-02 -3.826007544994354248e-01 1.249873042106628418e-01 1.700138598680496216e-01 -1.983330398797988892e-01 3.057712912559509277e-01 1.557051390409469604e-01 1.713365502655506134e-02 -5.800719186663627625e-02 -2.307470887899398804e-02 1.244795471429824829e-01 -1.984212696552276611e-01 3.899499028921127319e-02 -3.027506470680236816e-01
-1.436740905046463013e-01 -1.614464670419692993e-01 1.967742480337619781e-02 2.688813805580139160e-01 -2.354024350643157959e-01 2.113800793886184692e-01 -2.708717584609985352e-01 -7.508635520935058594e-02 3.499357029795646667e-02 -5.596335604786872864e-02 -7.593902200460433960e-02 1.268297135829925537e-01 -6.136306002736091614e-02 -6.413090974092483521e-02 3.304777294397354126e-02 5.116244405508041382e-02 -2.802548706531524658e-01 -2.106076329946517944e-01 -4.751200601458549500e-02 -3.770241141319274902e-01 -9.644278138875961304e-02 1.131035909056663513e-01 -1.330529153347015381e-01 8.149202913045883179e-02 -4.500305354595184326e-01 6.377211213111877441e-02 9.450131654739379883e-02 -1.028540730476379395e-01 -2.401040047407150269e-01 -9.766215831041336060e-02 -2.158107757568359375e-01 -1.004972830414772034e-01
-5.898126587271690369e-02 -1.498061697930097580e-02 7.078129053115844727e-02 -6.324718892574310303e-02 -1.099265664815902710e-01 -1.880370676517486572e-01 -3.186001628637313843e-02 2.920887470245361328e-01 7.694122940301895142e-02 8.610441535711288452e-02 -2.022736072540283203e-01 -8.398912847042083740e-02 1.157581433653831482e-01 2.879091203212738037e-01 2.250499278306961060e-01 -3.180387020111083984e-01 -1.755321770906448364e-01 -3.547437787055969238e-01 7.667586952447891235e-02 -3.155546784400939941e-01 3.573903441429138184e-02 -1.831669732928276062e-02 1.496427226811647415e-03 1.218946278095245361e-01 -2.894158661365509033e-01 -2.080222815275192261e-01 -1.366432011127471924e-01 2.382733225822448730e-01 -4.489345476031303406e-02 1.332563310861587524e-01 -7.781507074832916260e-02 -1.929596066474914551e-01
2.313158065080642700e-01 9.787150472402572632e-02 -1.129478663206100464e-01 -5.211208015680313110e-02 -1.243637427687644958e-01 -1.323709636926651001e-01 -5.006631463766098022e-02 1.390299946069717407e-01 3.546700179576873779e-01 -8.663502335548400879e-02 -5.472179129719734192e-02 1.465645879507064819e-01 6.476046890020370483e-02 1.262331753969192505e-01 -2.131369896233081818e-03 -1.333086490631103516e-01 -3.248489797115325928e-01 -2.047512680292129517e-02 -1.109196543693542480e-01 -1.927467733621597290e-01 -4.333068802952766418e-02 -4.127868264913558960e-02 -2.503739893436431885e-01 2.915585637092590332e-01 -6.828858703374862671e-02 -5.619236826896667480e-02 8.428966999053955078e-02 1.517036110162734985e-01 6.812553107738494873e-02 3.254977762699127197e-01 5.471796169877052307e-02 -4.612388312816619873e-01
-1.841593384742736816e-01 3.005940020084381104e-01 1.779397428035736084e-01 1.906688064336776733e-01 8.012930862605571747e-03 -1.967778503894805908e-01 -2.361840009689331055e-01 -9.907487034797668457e-02 1.460945159196853638e-01 -1.056423559784889221e-01 -8.061976730823516846e-02 -5.776555463671684265e-02 -1.136047914624214172e-01 6.371435709297657013e-03 2.592106461524963379e-01 1.236264854669570923e-01 -1.657722145318984985e-01 -2.267298251390457153e-01 -5.971089377999305725e-02 -2.177167683839797974e-01 1.671259291470050812e-02 4.043793678283691406e-02 -3.820851445198059082e-01 3.899259492754936218e-02 -2.359908521175384521e-01 -5.049999430775642395e-02 1.372147649526596069e-01 1.088896915316581726e-01 -1.918592005968093872e-01 2.871874347329139709e-02 2.574144005775451660e-01 -3.057217597961425781e-01
2.586148381233215332e-01 1.497891843318939209e-01 -1.880644112825393677e-01 -1.115463152527809143e-01 2.773539721965789795e-01 -3.608436509966850281e-02 -3.122892975807189941e-01 1.603786274790763855e-02 4.847926273941993713e-02 4.698279500007629395e-02 1.217220127582550049e-01 5.929016694426536560e-02 -1.445885896682739258e-01 -9.767587482929229736e-02 2.866444289684295654e-01 1.944576948881149292e-01 -2.430959641933441162e-01 -2.215175777673721313e-01 1.689400523900985718e-01 -1.558833867311477661e-01 1.113754231482744217e-02 -4.431087989360094070e-03 -2.970772683620452881e-01 -2.043519765138626099e-01 -1.722214668989181519e-01 -2.060758918523788452e-01 2.031284123659133911e-01 -8.523119240999221802e-02 -2.025192975997924805e-01 2.233155816793441772e-01 -7.591266185045242310e-02 -7.129696011543273926e-02
1.256579905748367310e-01 -8.723250031471252441e-02 -1.001203581690788269e-01 2.970706522464752197e-01 1.706427782773971558e-01 -7.648477703332901001e-02 -2.172969579696655273e-01 8.565098047256469727e-02 -5.307737155817449093e-04 3.611469864845275879e-01 -6.792256236076354980e-02 1.395635586231946945e-02 -6.339963525533676147e-02 4.512890055775642395e-02 1.153121367096900940e-01 -3.015192449092864990e-01 -3.879653811454772949e-01 -7.205532491207122803e-02 -1.265412420034408569e-01 -2.708648890256881714e-02 -4.082906618714332581e-02 -5.276674777269363403e-02 -2.386412322521209717e-01 1.455187350511550903e-01 -1.156619414687156677e-01 -1.688560098409652710e-01 7.065762579441070557e-02 2.280540466308593750e-01 1.763074398040771484e-01 -6.279822438955307007e-02 -3.193880319595336914e-01 -2.287793308496475220e-01
1.286347508430480957e-01 1.874478347599506378e-02 -3.643767163157463074e-02 -2.020491100847721100e-02 1.534443907439708710e-02 -1.125647649168968201e-01 -1.487741321325302124e-01 -2.524362318217754364e-02 7.921580970287322998e-02 3.846649825572967529e-02 -2.999897003173828125e-01 1.922408938407897949e-01 1.687309890985488892e-01 -8.963814005255699158e-03 3.115899264812469482e-01 -6.090884283185005188e-02 -3.271243870258331299e-01 -2.368979752063751221e-01 2.726686596870422363e-01 -1.483860909938812256e-01 -3.359748050570487976e-02 5.189980566501617432e-02 -5.905069410800933838e-02 -1.515653431415557861e-01 -3.105669617652893066e-01 -3.416226208209991455e-01 -3.607495874166488647e-02 -2.150115519762039185e-01 1.023310571908950806e-01 1.016024872660636902e-01 6.874386221170425415e-02 -3.250322043895721436e-01
4.777889698743820190e-02 -3.409127891063690186e-01 -5.694507434964179993e-02 7.472910732030868530e-02 -5.727039277553558350e-02 -1.193216964602470398e-01 -4.458925724029541016e-01 -5.107589438557624817e-02 2.461022138595581055e-01 2.945131659507751465e-01 2.268526256084442139e-01 3.983472287654876709e-02 -1.600159704685211182e-01 9.612382389605045319e-03 1.959292292594909668e-01 1.390820145606994629e-01 -1.317587494850158691e-01 -2.218799442052841187e-01 -1.426468342542648315e-01 -2.410203665494918823e-01 -4.998335242271423340e-02 2.854711376130580902e-02 -7.812082767486572266e-02 7.765532284975051880e-02 -6.396314501762390137e-02 -8.111511915922164917e-02 6.902994215488433838e-02 -1.723416298627853394e-01 1.888717859983444214e-01 2.537353336811065674e-01 -7.713343948125839233e-02 -2.414982169866561890e-01
-6.658216565847396851e-02 -1.362439692020416260e-01 -1.828985065221786499e-01 8.306363224983215332e-02 -1.844857186079025269e-01 -3.731092214584350586e-01 -2.472868710756301880e-01 3.141164407134056091e-02 4.280486702919006348e-02 1.211501955986022949e-01 1.042071878910064697e-01 -2.798731923103332520e-01 -7.537241280078887939e-02 1.874482259154319763e-02 3.646602854132652283e-03 -2.034878581762313843e-01 -1.766693890094757080e-01 -3.312405943870544434e-01 2.141302227973937988e-01 -2.145505845546722412e-01 1.494378149509429932e-01 -6.212570890784263611e-02 -3.124944567680358887e-01 4.497715085744857788e-02 -2.046771347522735596e-01 1.716710440814495087e-02 -5.296635441482067108e-03 3.498554974794387817e-02 4.229952022433280945e-02 -9.851045161485671997e-02 2.525402903556823730e-01 -2.659446299076080322e-01
2.690537273883819580e-01 -2.451193332672119141e-01 -2.980688512325286865e-01 2.255914174020290375e-02 -9.985178709030151367e-02 -1.759565025568008423e-01 2.013610005378723145e-01 2.660091221332550049e-01 3.327348455786705017e-02 4.602015763521194458e-02 2.515661716461181641e-01 -1.852562874555587769e-01 -1.326326727867126465e-01 -1.735117733478546143e-01 -7.245562970638275146e-02 -8.638236671686172485e-02 -3.446278870105743408e-01 -1.504384130239486694e-01 1.243566274642944336e-01 -1.303486824035644531e-01 2.406190037727355957e-01 2.603025138378143311e-01 -1.398559659719467163e-01 -9.106887131929397583e-02 -2.330415248870849609e-01 -8.916906267404556274e-02 1.271921489387750626e-02 8.388543128967285156e-02 2.075387537479400635e-02 1.597563624382019043e-01 -2.150442823767662048e-02 -2.036114931106567383e-01
8.632341027259826660e-02 -1.247856840491294861e-01 1.344873458147048950e-01 -9.952351450920104980e-03 -5.881569534540176392e-02 4.336024448275566101e-02 -7.629161328077316284e-02 5.746162310242652893e-02 4.219509661197662354e-02 -1.034010085277259350e-03 4.275769293308258057e-01 2.543266713619232178e-01 1.981238089501857758e-02 3.572388887405395508e-01 1.148852799087762833e-02 1.122995987534523010e-01 -2.438717186450958252e-01 -6.087544187903404236e-02 2.800233662128448486e-01 -2.564130425453186035e-01 -1.856799274682998657e-01 1.104697063565254211e-01 -1.519858241081237793e-01 4.534567892551422119e-02 -2.136829048395156860e-01 -1.318962275981903076e-01 1.430654376745223999e-01 2.302516251802444458e-02 3.160576820373535156e-01 9.333396703004837036e-02 -9.351141750812530518e-02 -2.714936435222625732e-01
-2.015776485204696655e-01 -7.708396017551422119e-02 1.744226366281509399e-01 9.710115939378738403e-02 1.114888023585081100e-02 -2.806644141674041748e-01 -1.966950148344039917e-01 -1.238445267081260681e-01 2.221057862043380737e-01 4.346967115998268127e-02 3.478757441043853760e-01 6.318227946758270264e-02 -1.916660964488983154e-01 -9.960185736417770386e-03 -1.489583123475313187e-02 -4.238706454634666443e-02 -1.595644205808639526e-01 -1.934649497270584106e-01 1.311703026294708252e-01 4.547561705112457275e-02 1.876901090145111084e-01 -1.049225032329559326e-01 -5.714808106422424316e-01 -3.164147213101387024e-02 -1.825564056634902954e-01 1.534127891063690186e-01 -7.936488091945648193e-02 -1.066601723432540894e-01 -9.008795022964477539e-02 9.080649167299270630e-02 -1.094523742794990540e-01 -8.182787895202636719e-02
-8.922363072633743286e-02 -5.303770303726196289e-02 -1.254933923482894897e-01 1.730358004570007324e-01 -5.097101256251335144e-02 -2.060317695140838623e-01 -3.729833289980888367e-03 1.604361087083816528e-01 1.287180483341217041e-01 7.939609885215759277e-02 1.705884337425231934e-01 2.106045931577682495e-01 -1.242419481277465820e-01 -3.400027379393577576e-02 1.281118988990783691e-01 -1.687154918909072876e-01 -2.124107182025909424e-01 -2.580542862415313721e-01 3.723752498626708984e-01 1.715362668037414551e-01 1.800674349069595337e-01 -8.574885129928588867e-02 -3.846475183963775635e-01 1.183002740144729614e-01 -2.451042085886001587e-01 -2.089918255805969238e-01 2.444986626505851746e-02 2.420412451028823853e-01 -1.690009385347366333e-01 3.054259903728961945e-02 -6.145025789737701416e-02 -1.928959786891937256e-01
-1.417200416326522827e-01 -1.762835830450057983e-01 1.056319996714591980e-01 3.075230307877063751e-02 8.003988862037658691e-02 -1.187790855765342712e-01 -1.094945967197418213e-01 1.559690237045288086e-01 -2.954583428800106049e-02 6.123012676835060120e-02 3.444495499134063721e-01 1.866586133837699890e-02 -1.300984770059585571e-01 1.846839934587478638e-01 -1.127424016594886780e-01 -3.434115648269653320e-01 -1.130651459097862244e-01 -1.890691816806793213e-01 4.162589311599731445e-01 -3.729083016514778137e-02 2.452004700899124146e-01 2.111615687608718872e-01 -2.475216984748840332e-01 4.250533506274223328e-02 -2.622148096561431885e-01 -1.916472613811492920e-01 7.502905279397964478e-02 4.976431280374526978e-02 -1.104531064629554749e-01 8.193466067314147949e-02 9.109270758926868439e-03 -2.259359806776046753e-01
1.841817647218704224e-01 4.654619097709655762e-02 -1.816045865416526794e-02 -4.406906664371490479e-02 6.009215116500854492e-02 -4.249840974807739258e-02 -4.066029563546180725e-02 1.754885166883468628e-01 3.492289781570434570e-01 7.465543225407600403e-03 8.332322537899017334e-02 6.401864439249038696e-02 1.739612966775894165e-01 3.078145161271095276e-02 -7.431460171937942505e-02 -4.905292391777038574e-02 -5.075078606605529785e-01 4.451137408614158630e-02 1.743142679333686829e-02 -1.290995925664901733e-01 -3.790587559342384338e-02 -1.371682137250900269e-01 -3.240113258361816406e-01 2.833694517612457275e-01 -8.145076781511306763e-02 7.911584526300430298e-02 -4.723079875111579895e-02 -8.559460192918777466e-02 5.967248603701591492e-02 1.803770065307617188e-01 4.928541556000709534e-02 -4.566721320152282715e-01
3.830395936965942383e-01 1.974243298172950745e-02 -1.882121413946151733e-01 -2.740175463259220123e-02 1.257461458444595337e-01 -2.863444574177265167e-02 -3.194751143455505371e-01 -1.333415508270263672e-01 1.969242244958877563e-01 7.353051006793975830e-02 1.718667894601821899e-01 9.901314228773117065e-02 -2.267857193946838379e-01 -1.500343233346939087e-01 9.846551716327667236e-02 1.527218520641326904e-01 -7.431513071060180664e-02 -2.788849771022796631e-01 2.452784329652786255e-01 -1.632606536149978638e-01 -2.189705334603786469e-02 -2.250520139932632446e-02 -3.264604210853576660e-01 4.150769859552383423e-02 1.125730946660041809e-01 -2.018129229545593262e-01 1.149663776159286499e-01 4.655959084630012512e-02 -2.124509662389755249e-01 2.962451279163360596e-01 -7.244133204221725464e-02 -5.847856402397155762e-02
3.976026773452758789e-01 -2.408695220947265625e-01 -4.396411776542663574e-02 1.468250751495361328e-01 9.204767644405364990e-03 1.445050910115242004e-02 -5.699740722775459290e-02 6.172115728259086609e-02 -1.037622913718223572e-01 -3.078673966228961945e-02 5.483590066432952881e-02 -4.009147733449935913e-02 -1.492710411548614502e-01 -3.355259820818901062e-02 -4.817317426204681396e-02 -5.387632176280021667e-02 -3.283702433109283447e-01 -2.497640103101730347e-01 1.201651841402053833e-01 -3.536974191665649414e-01 -2.794625796377658844e-02 -2.935845591127872467e-02 -8.177050948143005371e-02 2.126766294240951538e-01 3.673233464360237122e-02 -2.778281569480895996e-01 -1.625301986932754517e-01 1.071389392018318176e-01 1.205663084983825684e-01 2.926430702209472656e-01 1.488950699567794800e-01 -3.255803287029266357e-01
3.611154854297637939e-01 1.274673361331224442e-02 -4.309764504432678223e-02 -5.620683357119560242e-02 8.537185937166213989e-02 -4.158058762550354004e-02 -2.455163374543190002e-02 -7.995963096618652344e-03 -2.700804919004440308e-02 -6.118505820631980896e-02 3.314975500106811523e-01 -8.569125831127166748e-02 -7.755932211875915527e-02 -1.333476603031158447e-01 5.155458301305770874e-02 2.427656948566436768e-01 -1.987895816564559937e-01 -1.473176628351211548e-01 -1.489368379116058350e-01 -2.375529408454895020e-01 5.970676243305206299e-02 -1.691926270723342896e-03 -1.678149700164794922e-01 2.467748522758483887e-01 -6.034992635250091553e-02 -2.386135160923004150e-01 2.206843644380569458e-01 9.834288805723190308e-02 -2.064275294542312622e-01 2.639016509056091309e-01 3.289950639009475708e-02 -4.276500344276428223e-01
1.736956238746643066e-01 -2.778293788433074951e-01 -6.386373192071914673e-02 -2.668333947658538818e-01 -8.854602277278900146e-02 1.411752402782440186e-02 -3.550278544425964355e-01 7.075719535350799561e-03 3.691456615924835205e-01 2.736076945438981056e-03 2.297989651560783386e-02 1.220806315541267395e-01 -5.141358822584152222e-02 1.165632605552673340e-01 7.160644978284835815e-02 1.792643219232559204e-01 -1.613286882638931274e-01 -5.560635775327682495e-02 2.419251352548599243e-01 4.680778458714485168e-02 -1.608971059322357178e-01 3.587005287408828735e-02 -1.417361050844192505e-01 1.299443095922470093e-01 -1.917734295129776001e-01 -2.687520682811737061e-01 -6.918261945247650146e-02 -6.248498335480690002e-02 -1.014909148216247559e-01 -8.003427088260650635e-02 -4.031651020050048828e-01 -1.646086722612380981e-01
2.940782010555267334e-01 -1.861280649900436401e-01 1.514519900083541870e-01 -1.285216677933931351e-02 -1.081895306706428528e-01 -2.343267202377319336e-02 -9.681073576211929321e-02 1.097612734884023666e-02 2.064368128776550293e-01 -6.744227558374404907e-02 -1.616561710834503174e-01 2.364142239093780518e-02 1.860217452049255371e-01 -9.104562550783157349e-02 -5.254541337490081787e-02 -1.357320602983236313e-02 -2.734399139881134033e-01 -9.543060511350631714e-02 2.066556364297866821e-01 -1.102873235940933228e-01 1.287092566490173340e-01 3.025907278060913086e-01 6.603427231311798096e-02 9.378955699503421783e-03 -2.580097615718841553e-01 -4.133298397064208984e-01 8.717760443687438965e-02 -8.037735521793365479e-02 8.594296872615814209e-02 1.882897913455963135e-01 2.891719527542591095e-02 -4.097089171409606934e-01
-7.571581006050109863e-02 1.791882887482643127e-02 1.189211197197437286e-02 6.056861951947212219e-03 -1.720014028251171112e-02 -2.279553115367889404e-01 2.315876260399818420e-02 9.997799992561340332e-02 2.588775753974914551e-01 -1.182960420846939087e-01 -3.287547826766967773e-01 -7.517504505813121796e-03 -5.143220722675323486e-02 1.144106611609458923e-01 2.762124538421630859e-01 -1.774098277091979980e-01 -2.193776518106460571e-01 -1.822042018175125122e-01 9.485521167516708374e-02 -8.328574150800704956e-02 -8.318125456571578979e-02 3.157356381416320801e-01 -3.131881952285766602e-01 1.456627249717712402e-01 1.667028367519378662e-01 -1.096686646342277527e-01 1.498525887727737427e-01 -1.694400161504745483e-01 -7.024427875876426697e-03 2.189871370792388916e-01 -3.249554336071014404e-01 -2.248797267675399780e-01
-2.042911797761917114e-01 -2.097724229097366333e-01 -1.635867655277252197e-01 1.730445958673954010e-02 -3.636820614337921143e-02 1.008773501962423325e-02 -1.043306663632392883e-01 -6.777425855398178101e-02 -9.876334667205810547e-02 1.705535873770713806e-02 -6.174638867378234863e-02 -1.587227433919906616e-01 -1.217162981629371643e-01 -2.663101628422737122e-02 -9.959420561790466309e-02 6.654445827007293701e-02 -1.226227879524230957e-01 5.142724886536598206e-02 3.065858781337738037e-01 -4.616950154304504395e-01 -3.546829521656036377e-01 1.245263293385505676e-01 -3.826163411140441895e-01 -8.839634060859680176e-02 -8.358743786811828613e-02 -1.538027673959732056e-01 1.229379978030920029e-02 2.101496234536170959e-02 -2.066858112812042236e-01 1.370565891265869141e-01 -1.005374714732170105e-01 -2.795993387699127197e-01
-2.002018243074417114e-01 -2.139052152633666992e-01 -3.152194991707801819e-02 1.949630528688430786e-01 -1.379279196262359619e-01 -3.993822634220123291e-01 8.722528815269470215e-02 -8.796244114637374878e-02 1.774192303419113159e-01 1.992085203528404236e-02 2.157510668039321899e-01 5.600436590611934662e-03 -6.820114701986312866e-02 9.683871269226074219e-02 -2.529404684901237488e-02 5.089640617370605469e-02 -6.890264153480529785e-02 -4.064573943614959717e-01 3.424371778964996338e-01 -1.627386733889579773e-02 6.476426869630813599e-02 9.475031495094299316e-02 -3.434751927852630615e-01 -1.249080672860145569e-01 -1.255593150854110718e-01 8.888475596904754639e-03 -2.206668024882674217e-03 1.129727512598037720e-01 -2.150215059518814087e-01 -5.630306154489517212e-02 -2.828212454915046692e-02 -2.692976891994476318e-01
3.521363437175750732e-01 -2.088579982519149780e-01 -2.948566153645515442e-02 2.153650224208831787e-01 2.043082416057586670e-01 -2.390377223491668701e-01 -1.174901332706212997e-02 8.192809298634529114e-03 -1.246006879955530167e-02 3.799873292446136475e-01 7.773145288228988647e-02 -4.195522144436836243e-02 5.124003440141677856e-02 4.476232081651687622e-02 1.312434077262878418e-01 -2.119640111923217773e-01 -3.132981657981872559e-01 -6.106571108102798462e-02 1.431130617856979370e-01 -2.927064895629882812e-01 9.433210641145706177e-02 -2.589881606400012970e-02 -9.909815341234207153e-02 -3.272703662514686584e-02 -2.246062457561492920e-01 -3.040260970592498779e-01 -1.427835226058959961e-01 1.910268962383270264e-01 1.258319318294525146e-01 7.148403674364089966e-04 -9.036889672279357910e-02 -1.210247725248336792e-01
-3.175648674368858337e-02 1.161394193768501282e-01 9.339305013418197632e-02 -7.056020945310592651e-02 -1.884279102087020874e-01 -2.204147428274154663e-01 -6.868985481560230255e-03 -9.946898557245731354e-03 2.498862892389297485e-01 2.042381316423416138e-01 1.063051074743270874e-01 -3.734428808093070984e-02 -1.010109633207321167e-01 5.906978622078895569e-02 2.260635793209075928e-01 -1.618070900440216064e-01 -1.631299704313278198e-01 -1.747271120548248291e-01 2.678838372230529785e-01 1.311218589544296265e-01 2.412312477827072144e-01 8.149809390306472778e-02 -6.283540278673171997e-02 -5.814794823527336121e-02 -8.840122818946838379e-02 -7.424282102874713019e-06 -6.475560367107391357e-02 2.029930800199508667e-01 -4.075073823332786560e-02 2.129682749509811401e-01 -7.812839001417160034e-02 -5.959394574165344238e-01
8.795011788606643677e-02 -5.577809736132621765e-02 -2.116161584854125977e-01 -8.314567059278488159e-02 -8.719097822904586792e-02 -1.071584671735763550e-01 -2.027041465044021606e-02 1.315499693155288696e-01 9.959340095520019531e-02 8.486647903919219971e-02 4.097904562950134277e-01 -2.581038773059844971e-01 -6.070115417242050171e-02 -2.160725444555282593e-01 -5.123487114906311035e-02 -2.323454022407531738e-01 -3.742298483848571777e-01 -9.032925963401794434e-02 2.053253352642059326e-01 -3.454828560352325439e-01 1.699929535388946533e-01 1.722467094659805298e-01 -1.232199445366859436e-01 -2.249543368816375732e-01 -1.828788071870803833e-01 -1.472859978675842285e-01 1.131119281053543091e-01 1.845418214797973633e-01 -6.923268735408782959e-02 3.076351433992385864e-02 6.605025846511125565e-03 -1.263842266052961349e-02
2.679615020751953125e-01 -2.419272512197494507e-01 -4.441621154546737671e-02 5.227125715464353561e-03 -6.268926709890365601e-02 -8.827965706586837769e-02 -3.550601899623870850e-01 -1.416456401348114014e-01 1.530511975288391113e-01 -1.232686564326286316e-01 1.672054678201675415e-01 -9.074062108993530273e-02 -7.219588384032249451e-03 -1.175023913383483887e-01 -1.695769280195236206e-01 -3.923994302749633789e-01 -3.016273379325866699e-01 -7.559575140476226807e-02 9.635271877050399780e-02 -2.984830439090728760e-01 -6.674119085073471069e-02 -6.870028562843799591e-03 -5.500397086143493652e-02 1.081526838243007660e-02 -2.202995866537094116e-01 -1.563516259193420410e-01 4.049414023756980896e-02 1.022759750485420227e-01 3.405065834522247314e-01 8.438260108232498169e-02 5.620053038001060486e-02 -1.561857312917709351e-01
-9.577753394842147827e-02 -3.506123721599578857e-01 -1.854783892631530762e-01 7.857684046030044556e-02 2.784809097647666931e-02 1.075062453746795654e-01 -9.918347746133804321e-02 -1.393904685974121094e-01 -1.676772832870483398e-01 1.262944787740707397e-01 -3.278394415974617004e-02 -2.642084658145904541e-01 -1.049720197916030884e-01 8.428454399108886719e-02 3.138453513383865356e-02 1.899993121623992920e-01 -1.409313380718231201e-01 -7.700053509324789047e-03 3.478157222270965576e-01 -3.256714940071105957e-01 -1.981082260608673096e-01 6.367644667625427246e-02 -3.694255948066711426e-01 1.053427830338478088e-01 -1.340887546539306641e-01 1.856890879571437836e-02 4.029986262321472168e-02 3.310600295662879944e-02 -2.199529260396957397e-01 -7.028616964817047119e-02 5.406228452920913696e-02 -3.169338107109069824e-01
3.186864256858825684e-01 -1.774696409702301025e-01 1.294560581445693970e-01 2.295967042446136475e-01 -2.072819471359252930e-01 2.637865766882896423e-02 -6.229856237769126892e-02 -1.280462592840194702e-01 2.008497528731822968e-02 1.544447392225265503e-01 3.666036427021026611e-01 -2.822727859020233154e-01 -2.036519646644592285e-01 -1.724956035614013672e-01 -3.656243160367012024e-02 -6.865946948528289795e-02 -1.038199514150619507e-01 -1.744128614664077759e-01 2.872912585735321045e-01 -3.145761191844940186e-01 -3.070258302614092827e-03 -1.131415367126464844e-02 1.117895357310771942e-03 -3.150428831577301025e-02 3.466561064124107361e-02 -1.015145108103752136e-01 -1.363731622695922852e-01 2.408981621265411377e-01 -3.143265843391418457e-02 -4.209443554282188416e-02 -1.801668852567672729e-01 -2.659668922424316406e-01
1.948736160993576050e-01 1.480485200881958008e-01 6.031584739685058594e-02 -5.000309646129608154e-02 6.279288977384567261e-02 3.337575495243072510e-02 -1.765560358762741089e-01 -1.129973083734512329e-01 8.055476099252700806e-02 -1.559477066621184349e-03 1.787565499544143677e-01 -2.912705540657043457e-01 2.613489516079425812e-02 7.317171245813369751e-02 -1.575784832239151001e-01 -1.053308770060539246e-01 -1.936487257480621338e-01 -1.400037407875061035e-01 2.822062559425830841e-02 -2.415088713169097900e-01 -3.260439932346343994e-01 1.897633671760559082e-01 -2.419452071189880371e-01 -1.679065078496932983e-01 -1.607844680547714233e-01 -1.022102758288383484e-01 -1.013778597116470337e-01 2.266120165586471558e-01 -6.991007179021835327e-02 3.223653435707092285e-01 4.061203822493553162e-02 -4.075164794921875000e-01
-1.230454258620738983e-02 -1.784925311803817749e-01 -8.548915386199951172e-03 -4.512630775570869446e-02 2.078751027584075928e-01 -2.915405929088592529e-01 2.158522547688335180e-04 -4.754560813307762146e-02 4.189582169055938721e-02 -6.484063714742660522e-02 -1.602631360292434692e-01 9.801314026117324829e-02 1.005815714597702026e-01 1.320247538387775421e-02 -2.600302696228027344e-01 1.526058465242385864e-01 -3.249359130859375000e-01 -3.073561191558837891e-02 2.168381363153457642e-01 -2.445017397403717041e-01 -2.008738219738006592e-01 -3.237767815589904785e-01 -3.953713178634643555e-01 2.734345495700836182e-01 -8.098109811544418335e-02 -1.532307565212249756e-01 1.545418333262205124e-02 -8.234611153602600098e-02 -5.781441926956176758e-02 -7.055719196796417236e-02 5.862802639603614807e-02 -2.335711121559143066e-01
-1.127797290682792664e-01 -9.394752979278564453e-02 1.007073596119880676e-01 -6.310080736875534058e-02 2.593585290014743805e-02 -9.371290914714336395e-03 2.001948654651641846e-01 4.880261421203613281e-02 5.932499468326568604e-02 1.232784017920494080e-01 2.000377885997295380e-02 -1.886370778083801270e-01 3.549305349588394165e-02 -3.188368976116180420e-01 8.515593409538269043e-02 1.666764467954635620e-01 -2.271932512521743774e-01 -2.147062569856643677e-01 -2.055032737553119659e-02 -2.044561803340911865e-01 2.254240401089191437e-02 2.142111212015151978e-01 -2.546789646148681641e-01 3.906835801899433136e-03 -3.975478410720825195e-01 2.842782139778137207e-01 2.253665477037429810e-01 2.337683290243148804e-01 3.350119292736053467e-02 -8.617225103080272675e-03 -2.978315055370330811e-01 -2.074909955263137817e-01
1.165292039513587952e-02 -1.354675889015197754e-01 1.308176070451736450e-01 -2.370117455720901489e-01 -1.592539623379707336e-02 7.622725516557693481e-02 -2.000005692243576050e-01 1.552745997905731201e-01 1.988620162010192871e-01 9.522053599357604980e-02 6.943435966968536377e-02 6.416457891464233398e-02 -3.431109786033630371e-01 1.038785129785537720e-01 2.102448344230651855e-01 3.098470866680145264e-01 -3.856691718101501465e-01 -2.245815992355346680e-01 1.761045604944229126e-01 -4.408065602183341980e-02 -1.386307477951049805e-01 4.333700239658355713e-02 -1.346352230757474899e-02 2.678202581591904163e-04 -1.339779496192932129e-01 1.958828419446945190e-02 -1.257858425378799438e-01 4.865512624382972717e-02 4.109618961811065674e-01 1.319157890975475311e-02 -8.620152622461318970e-02 -2.129460722208023071e-01
2.335054576396942139e-01 -1.049661934375762939e-01 -1.754895299673080444e-01 -2.236182242631912231e-02 3.292484879493713379e-01 1.164575815200805664e-01 -4.042879939079284668e-01 -1.261121630668640137e-01 3.646191209554672241e-02 2.144014462828636169e-02 1.157124936580657959e-01 -3.493649512529373169e-02 -1.709460467100143433e-01 -1.258861124515533447e-01 9.611480683088302612e-02 4.148559272289276123e-02 -1.487193554639816284e-01 -3.471067547798156738e-01 1.488598883152008057e-01 -7.125147432088851929e-02 2.127407304942607880e-02 -1.494839191436767578e-01 -1.903620660305023193e-01 -2.935076318681240082e-02 -3.506787866353988647e-02 -2.975869774818420410e-01 1.913671940565109253e-01 9.490896761417388916e-02 -1.007109507918357849e-01 3.718638420104980469e-01 -9.486713260412216187e-02 -8.268421888351440430e-02
3.775390684604644775e-01 -8.855801820755004883e-02 4.360889270901679993e-02 5.022834241390228271e-02 1.927343904972076416e-01 -1.527598351240158081e-01 -1.089870780706405640e-01 -7.790300250053405762e-02 8.281560242176055908e-02 -2.116237580776214600e-01 1.264157891273498535e-01 -6.282442808151245117e-02 -8.985344320535659790e-02 4.794408008456230164e-02 -8.276139944791793823e-02 -1.636851951479911804e-02 -2.722085118293762207e-01 -1.583196669816970825e-01 1.377160698175430298e-01 -3.586831092834472656e-01 -3.984509110450744629e-01 -4.721110686659812927e-02 -1.006953641772270203e-01 -6.447650492191314697e-02 -2.390590906143188477e-01 -1.395326256752014160e-01 9.340877830982208252e-02 2.581730782985687256e-01 5.092626437544822693e-02 -3.609316796064376831e-02 2.561857998371124268e-01 -1.846946626901626587e-01
1.462122797966003418e-01 -2.691152691841125488e-01 -1.271768808364868164e-01 4.099461808800697327e-02 -6.371422111988067627e-02 -2.742867469787597656e-01 -6.680124253034591675e-02 -2.922999206930398941e-03 -1.687630563974380493e-01 1.327329874038696289e-02 -1.515335291624069214e-01 -1.905375421047210693e-01 -8.219701051712036133e-02 -5.172301456332206726e-02 2.972607910633087158e-01 6.634039431810379028e-02 -2.455849796533584595e-01 7.522136438637971878e-03 1.707020550966262817e-01 -1.832495331764221191e-01 2.199266664683818817e-02 5.605468153953552246e-02 -2.088513374328613281e-01 1.202708408236503601e-01 3.389817774295806885e-01 -8.285273611545562744e-02 -1.000971347093582153e-02 2.516970410943031311e-02 2.621777355670928955e-01 7.123171538114547729e-02 -1.641536653041839600e-01 -4.543100297451019287e-01
-2.791391015052795410e-01 -3.670938014984130859e-01 -2.846815586090087891e-01 1.365441828966140747e-02 2.483727037906646729e-01 5.190362036228179932e-02 7.216142839752137661e-04 -5.267434194684028625e-02 1.089790742844343185e-02 -1.599923968315124512e-01 -5.042952485382556915e-03 -5.160709843039512634e-02 1.392671018838882446e-01 4.653932899236679077e-02 -2.008257806301116943e-01 4.377271607518196106e-02 -1.907026022672653198e-01 -1.552639007568359375e-01 1.756521910429000854e-01 -2.341587245464324951e-01 -1.570830941200256348e-01 2.652323804795742035e-02 -4.960662126541137695e-01 1.220185533165931702e-01 -2.117119431495666504e-01 -7.219270616769790649e-02 -7.895348221063613892e-02 2.073696255683898926e-01 -2.949154190719127655e-02 8.721701055765151978e-02 -4.227499291300773621e-02 -6.842214614152908325e-02
2.578453421592712402e-01 -2.836679518222808838e-01 6.444226019084453583e-03 2.458103187382221222e-02 -5.247068405151367188e-02 -2.185814231634140015e-01 -3.081202805042266846e-01 2.475193738937377930e-01 3.322607651352882385e-02 1.527272909879684448e-01 2.031246721744537354e-01 -1.667331457138061523e-01 -6.518043577671051025e-02 3.906039893627166748e-02 -8.037650585174560547e-02 -2.304307818412780762e-01 -3.561713397502899170e-01 6.898582447320222855e-03 5.404989793896675110e-02 -1.045443350449204445e-03 3.599961474537849426e-02 -1.218054816126823425e-01 -2.079735994338989258e-01 -5.823742225766181946e-02 6.449988484382629395e-02 -3.612636029720306396e-02 -5.634461343288421631e-02 3.977821022272109985e-02 1.703634262084960938e-01 2.521949410438537598e-01 -3.568651676177978516e-01 -2.530594766139984131e-01
1.640537977218627930e-01 2.021876275539398193e-01 -5.307025834918022156e-02 7.990340143442153931e-02 2.459224686026573181e-02 -7.491179555654525757e-02 5.323655158281326294e-02 -2.140327543020248413e-01 2.036982029676437378e-02 1.875458359718322754e-01 2.504855394363403320e-01 -6.529275327920913696e-02 -9.140072762966156006e-02 -3.002676181495189667e-02 3.707054555416107178e-01 -8.065492846071720123e-03 -2.821443378925323486e-01 -1.199696287512779236e-01 -3.421304374933242798e-02 -4.743782877922058105e-01 -1.100815981626510620e-01 -4.798405990004539490e-02 -8.402904868125915527e-02 1.713075935840606689e-01 9.925736486911773682e-02 5.830371007323265076e-02 2.649003267288208008e-01 5.687718465924263000e-02 1.817683279514312744e-01 1.144393086433410645e-01 -1.038566306233406067e-01 -3.227928578853607178e-01
5.060005933046340942e-02 8.655241876840591431e-02 -4.442933574318885803e-02 1.344060599803924561e-01 5.422922223806381226e-02 1.358325779438018799e-01 4.232485964894294739e-02 -2.445396482944488525e-01 2.918884754180908203e-01 7.747372239828109741e-02 2.556113600730895996e-01 2.390675395727157593e-01 1.181229427456855774e-01 3.957002982497215271e-02 9.162729233503341675e-02 -2.851231098175048828e-01 -2.601369917392730713e-01 -7.584728300571441650e-02 -2.074788091704249382e-03 -1.953191608190536499e-01 -2.457407861948013306e-01 -4.082616418600082397e-02 -2.559909224510192871e-01 8.585166186094284058e-02 -1.736643016338348389e-01 -1.305088400840759277e-01 2.835176512598991394e-02 2.516245841979980469e-01 -1.496926974505186081e-02 2.730359733104705811e-01 -4.522149637341499329e-02 -3.651884198188781738e-01
-8.432775735855102539e-03 8.701021783053874969e-03 -8.203004300594329834e-02 -1.119130551815032959e-01 7.396090030670166016e-02 -1.349259167909622192e-01 4.230423644185066223e-02 -7.838176935911178589e-02 9.709365665912628174e-02 -1.706955395638942719e-02 2.270960658788681030e-01 2.180744409561157227e-01 -1.438021659851074219e-01 -1.881355941295623779e-01 8.615985512733459473e-02 1.777179092168807983e-01 1.523874234408140182e-02 -3.527555763721466064e-01 -9.942987561225891113e-02 -2.973624467849731445e-01 -2.009869515895843506e-01 1.263480335474014282e-01 -4.156061410903930664e-01 -1.426721066236495972e-01 2.849423140287399292e-02 -8.107448369264602661e-02 5.243108421564102173e-02 4.046286344528198242e-01 -1.098999008536338806e-01 1.652649790048599243e-01 5.361180007457733154e-02 -2.377323508262634277e-01
-5.023921281099319458e-02 -1.089712902903556824e-01 -4.936072975397109985e-02 -8.365517109632492065e-02 1.481584310531616211e-01 -1.387849450111389160e-01 -2.413091808557510376e-01 -1.196806654334068298e-01 -2.399748712778091431e-01 8.733584731817245483e-02 4.158211052417755127e-01 -1.270535290241241455e-01 -3.882094025611877441e-01 -3.198999166488647461e-02 1.821656227111816406e-01 -6.728483736515045166e-02 -4.714610278606414795e-01 -1.616516113281250000e-01 1.267229318618774414e-01 1.080081835389137268e-01 1.288645863533020020e-01 2.597513049840927124e-02 -1.703162789344787598e-01 8.484851568937301636e-02 2.666806336492300034e-03 -1.052475497126579285e-01 2.199469693005084991e-02 2.989354357123374939e-02 1.702590435743331909e-01 1.340983659029006958e-01 -7.584950327873229980e-02 -1.545640975236892700e-01
-9.855056554079055786e-02 -1.987923085689544678e-01 1.304136663675308228e-01 3.607612848281860352e-02 -2.333508282899856567e-01 -2.656927108764648438e-01 1.152102872729301453e-01 5.461329966783523560e-02 3.025101423263549805e-01 -2.014404535293579102e-01 1.558526903390884399e-01 -3.024887144565582275e-01 -1.150980442762374878e-01 3.959980979561805725e-02 -1.047818660736083984e-01 -1.595172435045242310e-01 -4.068660736083984375e-01 -2.171154767274856567e-01 7.885953783988952637e-02 -1.279966533184051514e-01 -1.119156107306480408e-01 -2.250508517026901245e-01 -3.063910603523254395e-01 5.434747040271759033e-02 -8.946051448583602905e-02 -9.150002151727676392e-03 -1.025080680847167969e-01 -3.370199725031852722e-02 1.015803366899490356e-01 -4.032886400818824768e-02 9.200229495763778687e-02 -2.379389107227325439e-01
-8.971406519412994385e-02 -3.885787427425384521e-01 -2.420017719268798828e-01 1.118075996637344360e-01 2.851191908121109009e-02 -1.457443386316299438e-01 1.532425452023744583e-02 -1.593893915414810181e-01 -4.124297574162483215e-02 1.054037548601627350e-02 -4.480780288577079773e-02 -2.324656993150711060e-01 6.712608784437179565e-02 9.467700868844985962e-02 -4.026366397738456726e-02 1.741366088390350342e-01 -3.734702765941619873e-01 -1.300840228796005249e-01 3.712627589702606201e-01 -1.391610354185104370e-01 9.940471500158309937e-02 -9.791371412575244904e-03 -2.798225581645965576e-01 -8.904198557138442993e-02 -1.534434556961059570e-01 1.492531597614288330e-01 8.151000738143920898e-02 -2.657702006399631500e-02 -2.675554454326629639e-01 -1.856304407119750977e-01 -9.943757206201553345e-02 -2.000234574079513550e-01
-2.141578495502471924e-01 -5.114360451698303223e-01 -1.815516799688339233e-01 3.058531321585178375e-02 1.113787069916725159e-01 -1.789162904024124146e-01 3.727486124262213707e-03 -6.468768417835235596e-02 1.386574804782867432e-01 1.112152822315692902e-02 -6.659970432519912720e-02 -6.506262719631195068e-02 -2.133363336324691772e-01 2.259743772447109222e-02 -1.149056665599346161e-02 3.161944448947906494e-02 -2.629105448722839355e-01 -1.298531442880630493e-01 1.365335732698440552e-01 -1.908610761165618896e-01 2.525057494640350342e-01 2.089642137289047241e-01 -2.161589562892913818e-01 -7.537096738815307617e-02 -5.688283964991569519e-02 -5.905481055378913879e-02 3.029031157493591309e-01 -5.079282075166702271e-02 -1.226738914847373962e-01 2.275638431310653687e-01 9.131088107824325562e-02 -2.403669357299804688e-01
-4.389057680964469910e-02 4.672817885875701904e-02 -1.457172185182571411e-01 -1.350327879190444946e-01 -3.277202323079109192e-02 -3.639584183692932129e-01 -1.815208345651626587e-01 -1.048751026391983032e-01 -1.724026948213577271e-01 7.288232445716857910e-03 1.135037988424301147e-01 9.291808307170867920e-02 1.674505136907100677e-02 1.073970049619674683e-01 2.399822324514389038e-02 -1.613419204950332642e-01 -4.255403280258178711e-01 1.321215927600860596e-01 -2.447803691029548645e-02 -5.797194316983222961e-02 -5.171129480004310608e-02 3.646620512008666992e-01 -3.602237403392791748e-01 3.004055619239807129e-01 -5.113017559051513672e-02 -2.015692368149757385e-02 8.138190209865570068e-02 2.183757871389389038e-01 1.190914511680603027e-01 -4.793281108140945435e-02 -1.033366098999977112e-01 -2.158053964376449585e-01
4.817294701933860779e-02 -2.429272681474685669e-01 2.519707083702087402e-01 -9.808968752622604370e-02 -1.062108129262924194e-01 -5.978041514754295349e-02 8.993630111217498779e-02 1.649644821882247925e-01 2.059979736804962158e-01 8.424650877714157104e-02 -6.318834424018859863e-02 1.980351209640502930e-01 7.964843511581420898e-02 1.162380650639533997e-01 1.328889429569244385e-01 -1.856547296047210693e-01 -4.178678691387176514e-01 -1.884099692106246948e-01 1.653209328651428223e-01 -8.241268247365951538e-02 -4.916608706116676331e-02 3.076316118240356445e-01 4.038650542497634888e-02 2.415534406900405884e-01 -3.553889989852905273e-01 -9.578214585781097412e-02 3.635102137923240662e-02 1.410921663045883179e-01 1.469517778605222702e-02 2.446117699146270752e-01 -1.356528699398040771e-01 -1.193649992346763611e-01
2.507388591766357422e-01 -1.563170850276947021e-01 1.191326379776000977e-01 -9.920723736286163330e-02 1.076833531260490417e-01 -4.239390045404434204e-02 -4.685064777731895447e-02 -1.350305676460266113e-01 1.456000804901123047e-01 -1.855830550193786621e-01 2.673752307891845703e-01 -1.476434022188186646e-01 9.056252241134643555e-02 5.030476674437522888e-02 9.491309523582458496e-03 1.161358598619699478e-02 -3.379001915454864502e-01 -1.561217159032821655e-01 -5.153248831629753113e-02 -2.886080145835876465e-01 -4.797728061676025391e-01 1.516999602317810059e-01 -1.833707690238952637e-01 3.526334417983889580e-03 1.169042475521564484e-02 5.427006259560585022e-02 -1.253837998956441879e-02 2.320286184549331665e-01 -9.328297525644302368e-02 -8.005173876881599426e-04 1.816385537385940552e-01 -2.912890911102294922e-01
2.410022914409637451e-02 5.885632708668708801e-02 -2.321750372648239136e-01 3.795292228460311890e-02 1.427597273141145706e-02 -1.209948807954788208e-01 -4.917911067605018616e-02 1.381358802318572998e-01 8.688515424728393555e-02 -2.020747959613800049e-01 1.222862526774406433e-01 -3.842320740222930908e-01 -1.041628886014223099e-03 3.058388531208038330e-01 -2.577489316463470459e-01 -1.782326609827578068e-03 -1.965553313493728638e-01 -3.111519813537597656e-01 -3.236158937215805054e-02 -9.060156345367431641e-02 2.100898921489715576e-01 -2.355903014540672302e-02 -3.077131509780883789e-01 1.788336038589477539e-01 -1.722706705331802368e-01 -1.255060136318206787e-01 4.952437058091163635e-02 2.113733738660812378e-01 2.005796730518341064e-01 1.071659177541732788e-01 -3.963444754481315613e-02 -2.672139108180999756e-01
6.938692927360534668e-02 -7.278922200202941895e-02 -1.329280287027359009e-01 1.357081383466720581e-01 3.292877674102783203e-01 9.235736727714538574e-02 -3.608402982354164124e-02 -1.137756332755088806e-01 -6.457318365573883057e-02 9.731291234493255615e-02 3.143729269504547119e-02 -8.014042675495147705e-02 -6.193361431360244751e-02 -2.052304446697235107e-01 -2.118123918771743774e-01 1.942083984613418579e-01 -2.428363561630249023e-01 -6.021765246987342834e-02 1.372217983007431030e-01 -2.342274636030197144e-01 -2.086759805679321289e-01 1.233791038393974304e-01 -3.110531345009803772e-02 2.569542638957500458e-02 -4.510290622711181641e-01 1.048489734530448914e-01 5.680945888161659241e-02 1.667216718196868896e-01 -1.549976766109466553e-01 -1.279390882700681686e-02 -3.394008576869964600e-01 -3.024863302707672119e-01
-3.248013257980346680e-01 -4.096598625183105469e-01 -2.781892120838165283e-01 -1.208042260259389877e-02 -1.330499202013015747e-01 -1.312290281057357788e-01 -6.121018901467323303e-02 -6.485267728567123413e-02 -6.724129896610975266e-03 -7.845737040042877197e-02 4.315220937132835388e-02 2.569811791181564331e-02 -6.336894351989030838e-03 5.855336040258407593e-02 -1.212330311536788940e-01 -7.373683154582977295e-02 -8.879875391721725464e-02 -9.498445689678192139e-02 5.939656868577003479e-02 -4.044984579086303711e-01 -1.120758801698684692e-01 7.724619656801223755e-02 -2.552987635135650635e-01 4.874685406684875488e-02 -3.397850990295410156e-01 2.281852215528488159e-01 8.013951033353805542e-02 7.501994073390960693e-02 -1.692212522029876709e-01 2.289468348026275635e-01 -1.696600317955017090e-01 -1.199985444545745850e-01
-9.711542725563049316e-02 -3.152378275990486145e-02 -1.857760176062583923e-02 -8.844012767076492310e-02 1.398734468966722488e-02 2.747870981693267822e-01 -3.301923573017120361e-01 1.491765230894088745e-01 1.148835271596908569e-01 -9.208615124225616455e-02 -2.845461666584014893e-02 6.028301641345024109e-02 2.970297262072563171e-02 -6.633018702268600464e-02 2.660168707370758057e-01 2.089495658874511719e-01 -3.200558125972747803e-01 -1.568676233291625977e-01 7.382506132125854492e-02 -2.451398372650146484e-01 -1.102561056613922119e-01 7.318965345621109009e-02 -3.246854543685913086e-01 2.746363580226898193e-01 -2.155668735504150391e-01 6.014699861407279968e-02 -7.993312180042266846e-02 2.289210259914398193e-01 -2.700679600238800049e-01 -1.872599124908447266e-01 -1.175469979643821716e-01 -8.335600048303604126e-02
3.805451393127441406e-01 -3.248926699161529541e-01 1.776737272739410400e-01 1.860096603631973267e-01 1.596916019916534424e-01 -5.317316204309463501e-02 -2.556733191013336182e-01 1.615701913833618164e-01 1.337836086750030518e-01 1.816813945770263672e-01 1.639869213104248047e-01 -2.225869745016098022e-01 -2.835787832736968994e-02 2.182323485612869263e-01 1.666528880596160889e-01 5.126629956066608429e-03 -2.177303433418273926e-01 4.565352573990821838e-02 1.720923036336898804e-01 7.738685607910156250e-02 5.923045426607131958e-02 2.281023748219013214e-02 -3.765290379524230957e-01 9.452446363866329193e-03 -2.100350102409720421e-03 1.694178432226181030e-01 -1.132929511368274689e-02 7.874481379985809326e-02 -1.879112236201763153e-02 1.159484386444091797e-01 -5.045097321271896362e-02 -2.787877321243286133e-01
2.231147885322570801e-01 -2.054571360349655151e-01 -2.052179425954818726e-01 1.065989658236503601e-01 3.105229698121547699e-02 -4.791780188679695129e-02 -6.431397795677185059e-02 -1.254511624574661255e-01 1.346631944179534912e-01 -3.537139855325222015e-03 1.634380221366882324e-01 1.705880016088485718e-01 2.921500802040100098e-02 -1.190948486328125000e-01 3.484607040882110596e-01 2.197634428739547729e-01 -3.347629308700561523e-01 -1.893891990184783936e-01 2.912462055683135986e-01 7.027938216924667358e-02 -1.137457937002182007e-01 1.281249453313648701e-03 -2.972320280969142914e-02 3.886440098285675049e-01 -1.531560271978378296e-01 -3.173930943012237549e-01 7.962891459465026855e-02 1.293534040451049805e-01 -4.650853574275970459e-03 -3.719533979892730713e-02 1.410960555076599121e-01 -3.912750631570816040e-02
1.411724388599395752e-01 -8.864813297986984253e-02 -1.653389632701873779e-01 -9.780275076627731323e-02 -3.976578637957572937e-02 -3.621658980846405029e-01 -3.853388130664825439e-03 2.221262753009796143e-01 1.175888106226921082e-01 -5.249419063329696655e-02 1.694042831659317017e-01 -2.137604951858520508e-01 -2.086187601089477539e-01 -3.874891204759478569e-03 8.225554227828979492e-02 -2.461432367563247681e-01 -1.441172212362289429e-01 -1.516579687595367432e-01 2.526102960109710693e-01 -2.628185600042343140e-02 7.182702422142028809e-02 2.619105204939842224e-02 -1.742648631334304810e-01 -1.367768049240112305e-01 -5.338354706764221191e-01 1.592848449945449829e-02 -2.808376960456371307e-02 7.010506838560104370e-02 -5.755621194839477539e-02 5.409483239054679871e-02 -6.793054193258285522e-02 -2.938722372055053711e-01
-1.580908745527267456e-01 -1.600535809993743896e-01 -1.666985452175140381e-01 3.583243116736412048e-02 -4.925080388784408569e-02 -6.053053960204124451e-02 -1.092432066798210144e-01 -1.183352470397949219e-01 -5.952913314104080200e-02 -2.277570217847824097e-01 1.825798116624355316e-02 1.197134405374526978e-01 -2.850491404533386230e-01 -2.701169811189174652e-02 8.536816574633121490e-03 -1.040278971195220947e-01 -2.725750505924224854e-01 -2.176765650510787964e-01 2.498786002397537231e-01 -3.667978048324584961e-01 1.722679436206817627e-01 -1.536814589053392410e-02 -2.393337935209274292e-01 -1.757152676582336426e-01 -1.966912895441055298e-01 -1.533471345901489258e-01 2.365661114454269409e-01 8.800492435693740845e-02 -1.282810121774673462e-01 -6.096753850579261780e-02 2.051374912261962891e-01 -3.169181048870086670e-01
7.031986862421035767e-02 1.811695750802755356e-03 1.121583729982376099e-01 9.240922518074512482e-03 1.163169965147972107e-01 -4.128901362419128418e-01 -2.477315515279769897e-01 1.544847190380096436e-01 3.187779784202575684e-01 2.040818780660629272e-01 7.770365476608276367e-02 -2.532210433855652809e-03 -2.972234040498733521e-02 -4.842304438352584839e-02 -7.717723399400711060e-02 -2.926504984498023987e-02 -5.780694261193275452e-02 -1.401586830615997314e-01 3.120667338371276855e-01 -4.139596521854400635e-01 1.777244731783866882e-02 3.365736827254295349e-02 -4.005626738071441650e-01 7.148525863885879517e-02 4.974238201975822449e-02 -4.133354872465133667e-03 -1.259780228137969971e-01 1.928356289863586426e-01 1.591567546129226685e-01 1.178603991866111755e-01 -5.891369655728340149e-03 1.552077475935220718e-02
1.219249516725540161e-01 -4.263306409120559692e-02 6.058686599135398865e-02 -1.101626306772232056e-01 -1.878530681133270264e-01 3.479154407978057861e-02 -7.769352197647094727e-02 -2.029644250869750977e-01 -1.313265413045883179e-01 2.493776977062225342e-01 -3.082929551601409912e-02 -5.863349884748458862e-02 -2.439535111188888550e-01 -1.749725937843322754e-01 1.350686401128768921e-01 -2.235454916954040527e-01 -4.227631688117980957e-01 9.029632061719894409e-02 3.132635354995727539e-01 -4.916591942310333252e-02 2.105513662099838257e-01 9.945908188819885254e-02 -3.062061369419097900e-01 2.709721922874450684e-01 3.562774136662483215e-02 -5.238554254174232483e-02 7.086989004164934158e-03 2.809569798409938812e-02 -2.433660253882408142e-02 5.670681968331336975e-02 -3.614058718085289001e-02 -3.504257500171661377e-01
5.722283944487571716e-02 -7.594653218984603882e-02 -2.086147964000701904e-01 -5.843309685587882996e-02 -2.049033902585506439e-02 -4.929357767105102539e-01 -1.060719490051269531e-01 -7.283525913953781128e-02 4.502845183014869690e-02 -1.513832062482833862e-01 5.914187803864479065e-02 1.461864262819290161e-01 -2.154563665390014648e-01 1.155902743339538574e-01 1.032424345612525940e-01 1.196481510996818542e-01 -2.613239884376525879e-01 -1.747551709413528442e-01 1.517311483621597290e-01 -5.624958276748657227e-01 8.184064924716949463e-02 9.035576134920120239e-02 -1.838975399732589722e-01 5.367131903767585754e-02 -1.180467382073402405e-01 -9.266821295022964478e-02 5.083074327558279037e-03 1.887463405728340149e-02 -1.052012518048286438e-01 1.318348795175552368e-01 -9.105616807937622070e-02 -5.785803776234388351e-03
8.870274573564529419e-02 -5.293345823884010315e-02 -2.547650635242462158e-01 -8.015726692974567413e-03 3.846603259444236755e-02 -6.093396991491317749e-02 -7.958699017763137817e-03 -9.656467288732528687e-02 2.800409793853759766e-01 -2.432483434677124023e-01 1.987583488225936890e-01 7.144095748662948608e-02 2.899011410772800446e-02 -6.600704044103622437e-02 -3.833801150321960449e-01 -1.433624327182769775e-01 -1.544174700975418091e-01 -3.345054090023040771e-01 2.692125178873538971e-02 -1.179524809122085571e-01 6.699080020189285278e-02 -1.369159072637557983e-01 -2.148940712213516235e-01 2.507463656365871429e-02 -2.930494844913482666e-01 -2.621070146560668945e-01 1.656346917152404785e-01 -8.922535926103591919e-02 7.095020264387130737e-03 1.163514703512191772e-01 -1.022435277700424194e-01 -3.470072448253631592e-01
-1.819859258830547333e-02 -1.940574795007705688e-01 -1.922590732574462891e-01 -2.352908551692962646e-01 -1.944945305585861206e-01 -4.527713358402252197e-01 -1.614363789558410645e-01 -1.608317941427230835e-01 1.540868431329727173e-01 -9.752573817968368530e-02 8.850862830877304077e-02 -4.468077048659324646e-02 -1.784942895174026489e-01 -1.593930125236511230e-01 -6.273795384913682938e-03 -3.883752971887588501e-02 -2.871782183647155762e-01 -3.011654913425445557e-01 1.362551301717758179e-01 -4.642239212989807129e-01 7.163059711456298828e-02 6.939662992954254150e-02 -1.031535118818283081e-01 1.039484515786170959e-02 -1.175562664866447449e-01 5.920619890093803406e-02 -8.235318958759307861e-02 8.036687970161437988e-03 -8.041495829820632935e-02 9.134920686483383179e-02 7.372523099184036255e-02 2.594661153852939606e-02
1.776486039161682129e-01 -7.748369127511978149e-02 -3.546502068638801575e-02 2.773265540599822998e-01 1.201687678694725037e-01 -1.559879034757614136e-01 -2.384175062179565430e-01 -1.340694874525070190e-01 -1.317765861749649048e-01 -3.757507726550102234e-02 1.263948678970336914e-01 -1.064707711338996887e-01 -1.232749819755554199e-01 8.412423729896545410e-02 9.530708193778991699e-02 -1.555966585874557495e-01 -2.838177978992462158e-01 1.825030893087387085e-02 2.426684647798538208e-01 -6.240354478359222412e-02 -1.702864915132522583e-01 3.527718484401702881e-01 -1.858567744493484497e-01 1.675507426261901855e-01 6.553772836923599243e-02 -1.157130226492881775e-01 -2.662734091281890869e-01 -1.963197290897369385e-01 2.427155524492263794e-02 -1.686228066682815552e-01 -2.465169727802276611e-01 -3.039289414882659912e-01
1.106077060103416443e-01 -4.186378046870231628e-02 3.412121236324310303e-01 2.615625560283660889e-01 6.950534880161285400e-02 -5.447068437933921814e-02 -1.487894654273986816e-01 3.468300402164459229e-02 -5.440508201718330383e-02 -6.622699648141860962e-02 -2.702774107456207275e-01 -1.622636020183563232e-01 2.615867555141448975e-02 8.754842728376388550e-02 6.222342699766159058e-02 -1.030256673693656921e-01 -3.012171983718872070e-01 -3.668569624423980713e-01 1.464890092611312866e-01 -2.778194546699523926e-01 -2.589365653693675995e-02 -1.107098767533898354e-03 1.830391436815261841e-01 2.670248448848724365e-01 -1.773113459348678589e-01 -2.046951055526733398e-01 9.223334491252899170e-02 -7.623770087957382202e-02 -2.428968846797943115e-01 3.688554838299751282e-02 -4.598134756088256836e-02 -2.467892169952392578e-01
1.374703496694564819e-01 -2.264340370893478394e-01 -9.427072852849960327e-02 1.250024735927581787e-01 9.173467755317687988e-03 5.029899533838033676e-03 -1.907518208026885986e-01 -2.518754303455352783e-01 1.570515036582946777e-01 1.035566776990890503e-01 3.290047347545623779e-01 7.807851582765579224e-02 5.714316666126251221e-02 4.632475599646568298e-02 1.690932810306549072e-01 8.277214318513870239e-02 -3.103843927383422852e-01 -1.478473097085952759e-01 -2.460030168294906616e-01 -1.905360519886016846e-01 -9.656665474176406860e-02 1.441466957330703735e-01 -2.184016108512878418e-01 2.847545742988586426e-01 -1.857022941112518311e-01 2.533954195678234100e-02 1.209053993225097656e-01 -9.347003884613513947e-03 3.574001789093017578e-01 9.173706173896789551e-02 -1.678318157792091370e-02 -2.337174862623214722e-01
-3.530884161591529846e-02 -2.399588823318481445e-01 2.972026169300079346e-01 5.368158593773841858e-02 -1.054347902536392212e-01 -9.199262410402297974e-02 -4.020209610462188721e-01 -6.756370514631271362e-02 2.249502688646316528e-01 5.339742079377174377e-02 9.319912642240524292e-02 -1.435416098684072495e-02 -8.194107562303543091e-02 -7.159615051932632923e-05 2.253256291151046753e-01 -1.931497305631637573e-01 -2.606799602508544922e-01 -5.552779138088226318e-02 3.129401803016662598e-01 -1.305962055921554565e-01 9.501486271619796753e-02 -2.748468145728111267e-02 -1.923115700483322144e-01 -8.118449151515960693e-02 -5.856001004576683044e-02 -1.289709508419036865e-01 2.958136498928070068e-01 2.656231820583343506e-01 -2.857094705104827881e-01 1.535232178866863251e-02 8.761922270059585571e-02 3.035063622519373894e-03
1.318929493427276611e-01 -1.143218111246824265e-02 5.658106505870819092e-02 7.924950122833251953e-02 -2.927101850509643555e-01 -2.334948182106018066e-01 -8.814428746700286865e-02 -2.478042989969253540e-01 1.061108857393264771e-01 -2.148255705833435059e-01 2.580977380275726318e-01 -1.918365955352783203e-01 1.558930724859237671e-01 -7.673849910497665405e-02 1.328934729099273682e-01 3.335524350404739380e-02 -2.168541550636291504e-01 -3.860254883766174316e-01 3.371919989585876465e-01 -2.117894738912582397e-01 -4.350847378373146057e-02 9.505809098482131958e-02 3.629587963223457336e-02 -9.208804368972778320e-02 -9.410025179386138916e-02 5.986740440130233765e-02 -1.762271970510482788e-01 1.088987141847610474e-01 6.950618326663970947e-02 -1.649150699377059937e-01 -9.240777790546417236e-02 -2.873739898204803467e-01
1.492853164672851562e-01 -2.498003244400024414e-01 -8.933213353157043457e-02 -1.802749633789062500e-01 -6.254588067531585693e-02 -1.457192599773406982e-01 1.224865093827247620e-01 2.137247025966644287e-01 4.811242595314979553e-02 1.205397769808769226e-01 -2.348039448261260986e-01 1.471897810697555542e-01 8.138188719749450684e-02 4.563213884830474854e-02 -2.051153406500816345e-02 1.472695022821426392e-01 -3.128467798233032227e-01 -1.063547432422637939e-01 4.207766801118850708e-02 -2.926413416862487793e-01 -1.517822872847318649e-02 -2.709768116474151611e-01 -2.004385441541671753e-01 2.832403182983398438e-01 -1.134057715535163879e-01 -7.552787661552429199e-02 -1.525346487760543823e-01 -4.010484740138053894e-02 -1.285762935876846313e-01 -6.680206209421157837e-02 -4.643674939870834351e-02 -4.553084671497344971e-01
-1.049444526433944702e-01 -1.331077516078948975e-01 -2.395860999822616577e-01 -8.117028325796127319e-02 3.152032569050788879e-02 -1.138250976800918579e-01 1.766344308853149414e-01 -2.941035628318786621e-01 7.427470386028289795e-02 -2.886443398892879486e-02 -3.216134309768676758e-01 -3.503064811229705811e-02 -3.889460116624832153e-02 3.425386548042297363e-02 -4.291203990578651428e-02 1.141856908798217773e-01 -3.677753806114196777e-01 4.819007217884063721e-02 1.531584560871124268e-01 -3.396000266075134277e-01 -1.959348842501640320e-02 4.724700003862380981e-02 -3.709291517734527588e-01 1.203667446970939636e-01 -1.952953636646270752e-01 3.120070509612560272e-02 -1.566705703735351562e-01 -4.373385384678840637e-02 -6.788462400436401367e-02 5.709839612245559692e-02 1.322044432163238525e-01 -3.536615669727325439e-01
-6.359218060970306396e-02 -3.671949207782745361e-01 -1.167444884777069092e-02 1.097353473305702209e-01 -5.094450339674949646e-02 3.226565942168235779e-02 1.520351618528366089e-01 -6.212418898940086365e-02 2.691711783409118652e-01 -2.143557369709014893e-01 2.342546544969081879e-02 4.286081064492464066e-03 -2.256542146205902100e-01 -9.093230217695236206e-02 -3.990202024579048157e-02 -3.904410824179649353e-02 -3.035287261009216309e-01 -3.610864281654357910e-02 2.626666799187660217e-02 -4.185938835144042969e-01 -7.559982687234878540e-02 -4.196878150105476379e-02 -3.858928978443145752e-01 1.394926011562347412e-01 -2.190003842115402222e-01 -1.254332512617111206e-01 1.326170712709426880e-01 -1.808595359325408936e-01 2.093345373868942261e-01 -1.373101323843002319e-01 4.066409170627593994e-02 -1.163968890905380249e-01
7.511829584836959839e-02 -7.559128850698471069e-02 1.144275721162557602e-02 1.125889718532562256e-01 2.156195044517517090e-01 -3.880877792835235596e-01 -4.150444269180297852e-01 8.234976232051849365e-02 6.955015938729047775e-03 -7.333603501319885254e-02 8.735579997301101685e-02 1.566800326108932495e-01 -1.483953595161437988e-01 5.178193375468254089e-02 4.451356828212738037e-02 8.552524447441101074e-02 -2.259020805358886719e-01 -3.079755604267120361e-01 1.586441397666931152e-01 -2.995639145374298096e-01 4.191231355071067810e-02 5.237734317779541016e-02 8.249022066593170166e-02 2.095642387866973877e-01 -9.801058471202850342e-02 1.732895150780677795e-03 1.097167357802391052e-01 -2.460386604070663452e-02 1.298225969076156616e-01 1.722934097051620483e-01 -3.664345741271972656e-01 9.491895139217376709e-02
5.248459056019783020e-02 -1.116575580090284348e-02 -2.290834635496139526e-01 -5.546831712126731873e-02 5.507728084921836853e-02 2.736755460500717163e-02 2.308321744203567505e-02 -7.250180002301931381e-03 -7.592367939651012421e-03 2.110622823238372803e-02 -1.327048242092132568e-01 4.453928023576736450e-02 -8.212203532457351685e-02 -6.021120026707649231e-02 -1.590860188007354736e-01 -6.083797663450241089e-02 -3.339672684669494629e-01 -6.666284054517745972e-02 1.852549910545349121e-01 -2.389601767063140869e-01 -6.537912040948867798e-02 2.691100537776947021e-02 -2.416282445192337036e-01 1.701044887304306030e-01 -2.025959044694900513e-01 2.801314592361450195e-01 -4.238735139369964600e-02 3.504261374473571777e-01 -1.263129413127899170e-01 2.324478328227996826e-01 -4.576165676116943359e-01 -2.334284484386444092e-01
-1.137951686978340149e-01 -1.964887231588363647e-01 -3.526951074600219727e-01 3.508666064590215683e-03 1.713863387703895569e-02 -1.991248726844787598e-01 1.627007275819778442e-01 -6.659789360128343105e-04 4.428333416581153870e-02 -8.225503563880920410e-02 -2.580949477851390839e-02 -1.341480016708374023e-01 3.773120464757084846e-03 -8.481840603053569794e-03 2.006930708885192871e-01 1.279984712600708008e-01 -4.300366342067718506e-01 -1.114667877554893494e-01 2.162159085273742676e-01 2.190731652081012726e-02 -2.206128537654876709e-01 -1.845865994691848755e-01 -2.703019976615905762e-01 2.135091722011566162e-01 9.649328142404556274e-02 8.031110465526580811e-02 1.532208174467086792e-01 -1.740193516016006470e-01 4.442173242568969727e-02 2.693881988525390625e-01 -1.492048203945159912e-01 -2.473487854003906250e-01
-5.976122803986072540e-03 -1.122272480279207230e-02 1.191226486116647720e-02 4.719471931457519531e-02 -9.256675839424133301e-02 -1.246504411101341248e-01 -1.919670999050140381e-01 -1.478918939828872681e-01 7.753624022006988525e-02 1.673670858144760132e-01 1.026064902544021606e-01 1.400065887719392776e-02 2.681825757026672363e-01 7.476464658975601196e-02 -1.149139702320098877e-01 -6.809662561863660812e-03 -6.379113197326660156e-01 7.709722965955734253e-02 2.172745466232299805e-01 -6.163632124662399292e-02 3.934876585844904184e-04 1.827202290296554565e-01 -2.377889752388000488e-01 2.607122063636779785e-01 2.165490761399269104e-02 9.294239431619644165e-02 2.047207802534103394e-01 1.216690242290496826e-01 9.741612523794174194e-02 -2.186262607574462891e-01 -1.114790812134742737e-01 -1.476790308952331543e-01
-1.658828556537628174e-01 -3.560118749737739563e-02 8.143401145935058594e-02 -1.821843907237052917e-02 -7.650944590568542480e-02 2.635469138622283936e-01 -3.021835684776306152e-01 8.847355097532272339e-02 3.943936899304389954e-03 6.601265817880630493e-02 -3.219696506857872009e-02 1.899723559617996216e-01 -3.281220197677612305e-01 -2.126579172909259796e-02 1.192368939518928528e-01 6.838434934616088867e-02 -1.748101711273193359e-01 -1.989159286022186279e-01 1.957727223634719849e-01 -2.143352106213569641e-02 -5.085334777832031250e-01 -7.014161348342895508e-02 -1.864660978317260742e-01 1.205989122390747070e-01 -1.929052472114562988e-01 -2.366468310356140137e-01 1.255008429288864136e-01 -5.955385975539684296e-03 1.091305390000343323e-01 -6.066977605223655701e-02 -1.155567690730094910e-01 -2.481802701950073242e-01
7.934761047363281250e-02 -2.386195808649063110e-01 3.891418687999248505e-03 -2.976151406764984131e-01 -5.481009557843208313e-02 -3.157500624656677246e-01 -1.852553933858871460e-01 -1.375358253717422485e-01 5.959914624691009521e-02 -1.009201034903526306e-01 -2.985366806387901306e-02 -1.667919941246509552e-02 -3.443153202533721924e-01 -1.725196093320846558e-02 -1.861529052257537842e-01 1.337089389562606812e-01 -2.303983122110366821e-01 -8.970633894205093384e-02 2.499138712882995605e-01 -3.455069363117218018e-01 -1.328803785145282745e-02 2.079668343067169189e-01 -3.131855130195617676e-01 -3.422016277909278870e-02 -2.217286080121994019e-01 9.081442840397357941e-03 8.907715231180191040e-02 5.864445120096206665e-02 -1.777669340372085571e-01 6.124959327280521393e-06 -3.849947825074195862e-03 1.675332039594650269e-01
1.070280745625495911e-01 -1.485363095998764038e-01 -2.610250413417816162e-01 -1.107497662305831909e-01 -2.162346839904785156e-01 -3.372073471546173096e-01 1.176412850618362427e-01 -2.183017283678054810e-01 1.502407342195510864e-01 -2.289236932992935181e-01 4.087543860077857971e-02 -1.388668920844793320e-02 -2.039066553115844727e-01 -8.358914405107498169e-02 2.003365941345691681e-02 -5.378330871462821960e-02 -1.269677728414535522e-01 -2.317284047603607178e-01 2.528851926326751709e-01 -4.300513267517089844e-01 1.462277621030807495e-01 2.207800932228565216e-02 -1.120613664388656616e-01 1.637172102928161621e-01 -1.839537024497985840e-01 -5.541924014687538147e-02 7.245784252882003784e-02 1.203775331377983093e-01 -1.386912316083908081e-01 2.208051830530166626e-01 -1.742527335882186890e-01 -2.167258039116859436e-02
1.509021036326885223e-02 -1.763718575239181519e-01 3.417052924633026123e-01 1.134103536605834961e-01 -7.209026068449020386e-02 -9.156425297260284424e-02 -4.140032231807708740e-01 1.124295499175786972e-02 2.591643333435058594e-01 -1.721861958503723145e-01 -3.591404110193252563e-02 -8.586414903402328491e-02 -1.957865618169307709e-02 1.279807239770889282e-01 2.198761105537414551e-01 -1.688878536224365234e-01 -2.425695806741714478e-01 -2.235000729560852051e-01 2.074848562479019165e-01 -9.864561259746551514e-02 1.198471859097480774e-01 4.572949372231960297e-03 -2.655115425586700439e-01 -4.348658770322799683e-02 -2.204945683479309082e-01 1.309558451175689697e-01 1.828454583883285522e-01 1.856476664543151855e-01 -1.891510486602783203e-01 1.782042384147644043e-01 7.093984633684158325e-02 1.581183075904846191e-02
2.742248177528381348e-01 4.926181212067604065e-02 -1.812480688095092773e-01 -3.830448910593986511e-02 -3.623561561107635498e-02 1.410317607223987579e-02 9.421776235103607178e-02 -3.072775304317474365e-01 1.553474664688110352e-01 1.715848743915557861e-01 1.930012404918670654e-01 3.873090073466300964e-02 -1.280524581670761108e-01 7.065057009458541870e-02 3.731761127710342407e-02 -9.427569061517715454e-02 -3.926166892051696777e-02 -3.534293770790100098e-01 -6.674642860889434814e-02 -2.869954705238342285e-01 9.383512288331985474e-02 1.129944473505020142e-01 -1.668866425752639771e-01 1.958625018596649170e-01 -2.976250052452087402e-01 -1.963372975587844849e-01 3.278698623180389404e-01 -1.377471536397933960e-01 4.398220032453536987e-02 4.619530215859413147e-02 -6.866925209760665894e-02 -3.095275163650512695e-01
9.721492230892181396e-02 2.312959730625152588e-02 4.210971295833587646e-02 2.016287893056869507e-01 2.295339256525039673e-01 -3.233851194381713867e-01 3.515304252505302429e-02 -2.643777132034301758e-01 5.923065543174743652e-02 1.919208914041519165e-01 2.366617172956466675e-01 1.074668094515800476e-01 2.245053090155124664e-02 -7.827772200107574463e-02 3.637145161628723145e-01 7.518031448125839233e-02 -9.083411842584609985e-02 -2.689365744590759277e-01 1.714964359998703003e-01 -3.727604448795318604e-01 -5.378680676221847534e-02 -1.409482955932617188e-01 -1.986952275037765503e-01 8.893559128046035767e-02 6.745926290750503540e-02 -1.240172460675239563e-01 1.706367731094360352e-01 1.453837752342224121e-01 1.110756099224090576e-01 8.647668361663818359e-02 -8.179173618555068970e-02 -2.257042229175567627e-01
-4.989522323012351990e-02 6.459518522024154663e-02 1.587615907192230225e-01 7.504467666149139404e-02 -4.539682716131210327e-02 -9.219533205032348633e-02 -6.538517028093338013e-02 2.975353896617889404e-01 -1.830906867980957031e-01 1.062672212719917297e-01 -1.256799697875976562e-01 -6.606943160295486450e-02 -3.036314249038696289e-01 -9.386235475540161133e-02 -8.028297126293182373e-02 4.399609193205833435e-02 -4.665683582425117493e-02 -1.815163046121597290e-01 4.071369767189025879e-01 -4.014303535223007202e-02 1.835134997963905334e-02 1.652233898639678955e-01 -4.543649852275848389e-01 -2.148844301700592041e-01 -2.659817337989807129e-01 -4.363797232508659363e-02 -6.056006625294685364e-02 1.498953253030776978e-01 1.566483639180660248e-02 2.794930525124073029e-02 7.021657074801623821e-05 -3.197033703327178955e-01
3.397338837385177612e-02 -1.861419528722763062e-01 -1.178862676024436951e-01 1.233451217412948608e-01 -6.060623750090599060e-02 1.619267649948596954e-02 8.478193730115890503e-02 9.803467243909835815e-02 2.821173965930938721e-01 -1.176655143499374390e-01 -2.238338887691497803e-01 -1.407271027565002441e-01 -2.957018017768859863e-01 3.596151247620582581e-02 -7.726735621690750122e-02 2.167436331510543823e-01 -2.426055669784545898e-01 -9.510084986686706543e-02 1.767468750476837158e-01 -3.818715810775756836e-01 -2.500803582370281219e-02 9.225902706384658813e-02 -2.384019047021865845e-01 3.175538182258605957e-01 -1.693429797887802124e-01 -5.955142155289649963e-02 3.696787357330322266e-02 -3.037970662117004395e-01 -2.986965887248516083e-02 2.221575528383255005e-01 1.008673608303070068e-01 -1.060504987835884094e-01
7.708361744880676270e-02 1.213493011891841888e-02 1.429121494293212891e-01 -1.616827100515365601e-01 2.751774154603481293e-02 -2.909499779343605042e-02 -5.259440839290618896e-02 2.409371547400951385e-02 -8.892018347978591919e-03 -8.677191101014614105e-03 -3.856424987316131592e-02 -1.604693979024887085e-01 3.847782313823699951e-02 -3.290726542472839355e-01 -7.529093325138092041e-02 -6.198197230696678162e-02 -4.870688617229461670e-01 1.030402928590774536e-01 2.364703118801116943e-01 1.004253178834915161e-01 1.486594378948211670e-01 1.550036221742630005e-01 -2.068173885345458984e-01 7.238513231277465820e-02 -3.848234415054321289e-01 -5.970921367406845093e-02 -7.512125372886657715e-02 -9.369157254695892334e-02 -9.059494361281394958e-03 7.900767773389816284e-02 -5.496663972735404968e-02 -4.607673585414886475e-01
-4.102669283747673035e-02 -1.802660673856735229e-01 -2.211120128631591797e-01 1.433537900447845459e-01 9.729161858558654785e-02 -3.196066021919250488e-01 5.856864526867866516e-02 -9.453234076499938965e-02 2.532296776771545410e-01 -4.387356713414192200e-02 -8.883979916572570801e-02 -1.944263838231563568e-02 -6.551756709814071655e-02 -2.598319947719573975e-01 9.668309986591339111e-02 1.898407489061355591e-01 -1.051146537065505981e-01 -1.312185674905776978e-01 1.855540573596954346e-01 -1.231203973293304443e-01 -2.412609159946441650e-01 -1.122181192040443420e-01 -2.233086228370666504e-01 4.180350005626678467e-01 -6.160503625869750977e-02 -3.094509243965148926e-03 -1.020382046699523926e-01 -2.479763925075531006e-01 -6.920826435089111328e-02 2.269276976585388184e-01 6.922356784343719482e-03 -2.748958468437194824e-01
-1.479237973690032959e-01 -4.553217068314552307e-02 -2.891634106636047363e-01 -1.099058389663696289e-01 1.519101709127426147e-01 3.880831971764564514e-02 -2.341675013303756714e-01 1.698283106088638306e-01 -5.065768584609031677e-02 -1.876863390207290649e-01 4.527688771486282349e-02 2.864134311676025391e-02 4.555895552039146423e-02 1.268428415060043335e-01 -1.434997171163558960e-01 -1.535973995923995972e-01 -5.643416047096252441e-01 -2.134633511304855347e-01 1.113887727260589600e-01 -1.298781931400299072e-01 -1.567608267068862915e-01 1.789761893451213837e-02 3.112273849546909332e-02 -2.672157064080238342e-02 1.212205812335014343e-01 -1.307603418827056885e-01 2.909834682941436768e-01 -5.837386101484298706e-02 -7.197107374668121338e-02 -3.541086567565798759e-03 -3.311089277267456055e-01 -1.203414648771286011e-01
2.006189972162246704e-01 -1.307461708784103394e-01 1.287439167499542236e-01 -9.866945445537567139e-02 2.970244176685810089e-02 -2.762754075229167938e-02 1.967225372791290283e-01 -1.288376599550247192e-01 2.994714081287384033e-01 -8.202498406171798706e-02 1.924486011266708374e-01 -2.099249660968780518e-01 -5.921834334731101990e-02 1.906506717205047607e-01 -1.673653125762939453e-01 -2.216839045286178589e-01 -1.738999038934707642e-01 -1.708374917507171631e-01 -3.772277384996414185e-02 -3.436608016490936279e-01 -4.953021183609962463e-02 1.468717753887176514e-01 -1.761234402656555176e-01 1.873426437377929688e-01 -1.818507164716720581e-01 5.971204116940498352e-02 1.803099811077117920e-01 2.875551208853721619e-02 1.984168440103530884e-01 1.740020662546157837e-01 4.765459150075912476e-02 -3.922912180423736572e-01
1.236915439367294312e-01 -2.337950281798839569e-03 2.931247465312480927e-02 -6.456772238016128540e-02 4.237463325262069702e-02 -2.605176158249378204e-02 1.169971972703933716e-01 6.950895488262176514e-02 7.959138602018356323e-03 5.756789445877075195e-02 1.565914005041122437e-01 -2.122113667428493500e-02 7.920917123556137085e-02 1.708509922027587891e-01 1.633625850081443787e-02 -2.369774430990219116e-01 -3.773120045661926270e-01 -1.099467650055885315e-01 6.606233119964599609e-02 -1.767399162054061890e-01 -3.149692714214324951e-01 3.520079255104064941e-01 -3.761954903602600098e-01 -1.501747667789459229e-01 2.381630800664424896e-02 2.168171666562557220e-02 1.926540732383728027e-01 2.499964237213134766e-01 1.701812893152236938e-01 1.270401924848556519e-01 1.723587363958358765e-01 -2.927978634834289551e-01
1.223759129643440247e-01 -1.175112426280975342e-01 2.061266750097274780e-01 2.855630032718181610e-02 -2.464492022991180420e-01 -3.942989185452461243e-02 3.264632541686296463e-03 8.847437053918838501e-02 1.722345203161239624e-01 2.469048351049423218e-01 1.342329313047230244e-03 -1.284074932336807251e-01 5.272272042930126190e-03 -1.922415196895599365e-01 -1.401204019784927368e-01 -2.879502475261688232e-01 -1.641221642494201660e-01 1.103369668126106262e-01 1.261505037546157837e-01 -2.014729231595993042e-01 -7.887353003025054932e-02 3.982753306627273560e-02 -6.994872540235519409e-02 1.551068127155303955e-01 -5.146218538284301758e-01 -2.408149652183055878e-02 6.872112303972244263e-02 2.434644475579261780e-02 -1.107913535088300705e-02 1.582733988761901855e-01 3.357074037194252014e-02 -4.262930750846862793e-01
2.562087774276733398e-01 -1.753208413720130920e-02 8.355063199996948242e-02 -1.703362315893173218e-01 1.494643390178680420e-01 2.006957493722438812e-02 -4.187773168087005615e-02 -6.916395574808120728e-02 -1.107919728383421898e-03 1.902690976858139038e-01 1.628276258707046509e-01 -8.328643441200256348e-02 -1.581867039203643799e-01 -1.126330792903900146e-01 2.546046162024140358e-03 -2.644511461257934570e-01 -4.277196824550628662e-01 -1.064910143613815308e-01 -1.986075006425380707e-02 -9.935474395751953125e-02 -1.333809643983840942e-01 2.846913039684295654e-01 -1.569492965936660767e-01 -6.810334324836730957e-02 -1.910797655582427979e-01 -1.540162563323974609e-01 -9.844989329576492310e-02 1.101565919816493988e-02 2.411114722490310669e-01 1.714319884777069092e-01 1.112643778324127197e-01 -4.345814287662506104e-01
2.905631065368652344e-01 -2.042205333709716797e-01 -2.310874015092849731e-01 1.210245713591575623e-01 -3.518726304173469543e-02 -7.322432473301887512e-03 -4.824018478393554688e-02 -1.023664548993110657e-01 -3.265595436096191406e-02 7.976308465003967285e-02 1.117592304944992065e-01 -7.644794136285781860e-02 1.203770712018013000e-01 -3.019855022430419922e-01 2.354728877544403076e-01 -3.926306962966918945e-02 -2.956375181674957275e-01 -1.736321449279785156e-01 3.079380374401807785e-03 -1.392438560724258423e-01 1.345457881689071655e-01 1.437815576791763306e-01 -2.340762466192245483e-01 3.630104660987854004e-01 -2.948542870581150055e-02 4.880553483963012695e-02 1.344825420528650284e-02 -2.535515651106834412e-02 2.810977399349212646e-01 -1.337578594684600830e-01 -1.105928644537925720e-01 -3.574604690074920654e-01
-1.026152633130550385e-02 -1.003886237740516663e-01 -1.531438529491424561e-01 6.237829849123954773e-02 -1.804050654172897339e-01 -3.215554356575012207e-01 -1.587231010198593140e-01 6.453973799943923950e-02 7.379139214754104614e-02 3.724369704723358154e-01 1.441071927547454834e-01 -2.615749649703502655e-02 2.687715291976928711e-01 1.422511488199234009e-01 -1.749432086944580078e-02 -2.957874909043312073e-02 -4.527917802333831787e-01 1.020423918962478638e-01 -5.217927694320678711e-02 -1.146955788135528564e-01 -2.098169177770614624e-02 2.637749910354614258e-01 -2.541916072368621826e-01 1.523465067148208618e-01 -1.855125278234481812e-01 -4.012413695454597473e-02 3.872103989124298096e-02 1.884363293647766113e-01 6.623873859643936157e-02 1.416847556829452515e-01 -9.360251575708389282e-02 -2.061632126569747925e-01
2.240267246961593628e-01 1.832789857871830463e-03 -1.043751537799835205e-01 4.510060884058475494e-03 1.379944235086441040e-01 5.131644755601882935e-02 -1.463979482650756836e-01 -3.662563860416412354e-02 7.341524213552474976e-02 -6.395247578620910645e-02 4.730390384793281555e-02 -1.630368083715438843e-02 -1.707045882940292358e-01 -1.156427487730979919e-01 9.398715570569038391e-03 -3.591546714305877686e-01 -4.901380836963653564e-01 -1.616194695234298706e-01 7.055085152387619019e-02 -3.182343542575836182e-01 5.472337082028388977e-02 -5.671818181872367859e-02 -2.161347307264804840e-02 2.751780152320861816e-01 -8.545543253421783447e-02 -3.522155284881591797e-01 -9.868805110454559326e-02 8.666776120662689209e-02 3.065248392522335052e-02 1.152940914034843445e-01 1.201334223151206970e-01 -2.803317904472351074e-01
5.972039699554443359e-02 -4.209714233875274658e-01 -1.542569883167743683e-02 -1.593874245882034302e-01 3.500974178314208984e-02 1.604526191949844360e-01 -2.095321267843246460e-01 2.526388503611087799e-02 2.837763130664825439e-01 1.500264704227447510e-01 8.209010958671569824e-02 1.180483028292655945e-01 -9.834128618240356445e-02 1.644751429557800293e-01 1.561815738677978516e-01 5.400563031435012817e-02 -4.925824329257011414e-02 -4.108987152576446533e-01 -9.054018184542655945e-03 3.600186854600906372e-02 -2.579546868801116943e-01 -7.629601657390594482e-02 -1.052034869790077209e-01 -8.353119343519210815e-02 3.133529052138328552e-02 3.662164136767387390e-02 2.251854725182056427e-02 1.451563686132431030e-01 -5.919001530855894089e-03 2.307065576314926147e-01 -1.664190590381622314e-01 -4.079369008541107178e-01
-9.969417005777359009e-03 -9.379437193274497986e-03 -7.249630987644195557e-02 1.109020337462425232e-01 -2.145971208810806274e-01 9.224626421928405762e-02 -4.033225476741790771e-01 -1.454230546951293945e-01 3.810268342494964600e-01 -1.160393506288528442e-01 -5.162341054528951645e-03 -1.948249340057373047e-01 5.955230444669723511e-02 1.080953329801559448e-01 1.677969247102737427e-01 -2.481057792901992798e-01 -1.260350346565246582e-01 -1.641110479831695557e-01 3.438299149274826050e-02 -2.503876090049743652e-01 2.605751454830169678e-01 -5.589094012975692749e-02 -5.340779572725296021e-02 -3.671197593212127686e-02 7.757911831140518188e-02 1.218240149319171906e-02 -1.676420122385025024e-02 2.373168021440505981e-01 1.311257779598236084e-01 1.350464969873428345e-01 -3.459761738777160645e-01 -2.061335146427154541e-01
-6.016147322952747345e-03 1.609665714204311371e-02 -8.408792316913604736e-02 3.973635286092758179e-02 1.903704255819320679e-01 1.204706355929374695e-01 -6.667516659945249557e-03 -7.576658576726913452e-02 3.669589757919311523e-02 -1.542886486276984215e-03 -1.084977984428405762e-01 -7.557561993598937988e-02 -1.288277655839920044e-02 -1.635515987873077393e-01 1.006618812680244446e-01 -9.917066991329193115e-02 -4.093574285507202148e-01 -3.222022056579589844e-01 7.429369539022445679e-02 -1.596825569868087769e-01 -1.616320908069610596e-01 -2.796416403725743294e-03 1.434778049588203430e-02 2.357803285121917725e-01 -3.349866867065429688e-01 1.685548275709152222e-01 -7.154202461242675781e-02 2.083446085453033447e-01 -2.385567277669906616e-01 1.840725094079971313e-01 -3.853207826614379883e-01 -2.367426753044128418e-01
4.466561973094940186e-01 -2.787544205784797668e-02 1.305411756038665771e-01 1.302259787917137146e-02 -2.745360322296619415e-02 2.548692980781197548e-03 3.286655992269515991e-02 2.042194642126560211e-02 4.727995768189430237e-02 -2.771364897489547729e-02 6.282420456409454346e-02 -1.005968078970909119e-01 -6.040608137845993042e-02 -1.020781416445970535e-02 1.147508993744850159e-01 -2.158908545970916748e-01 -2.041200846433639526e-01 -2.570655941963195801e-01 -1.641138643026351929e-02 -2.781150043010711670e-01 -3.585416078567504883e-01 3.055725395679473877e-01 -2.186346203088760376e-01 -9.564513713121414185e-02 -7.929595559835433960e-02 2.868001721799373627e-02 -3.588092699646949768e-02 4.814222455024719238e-02 -1.074254140257835388e-01 8.307313919067382812e-02 1.485612839460372925e-01 -4.291680753231048584e-01
-6.269887089729309082e-02 -2.029468417167663574e-01 -1.031884849071502686e-01 -5.845386534929275513e-02 4.376620426774024963e-02 -1.584790833294391632e-02 -1.301650404930114746e-01 -1.805089116096496582e-01 3.267148137092590332e-01 7.403166592121124268e-02 -4.730334505438804626e-02 6.026258692145347595e-02 -1.026696786284446716e-01 8.037629723548889160e-02 -1.858882457017898560e-01 -1.145780161023139954e-01 -3.499920070171356201e-01 -4.632981419563293457e-01 2.275723069906234741e-01 -6.215201318264007568e-02 9.654126316308975220e-02 1.412667101249098778e-03 5.761043168604373932e-03 1.253727525472640991e-01 1.571385115385055542e-01 1.284342259168624878e-01 2.855612337589263916e-01 -1.780868023633956909e-01 -1.534729003906250000e-01 4.426354169845581055e-02 -9.074551612138748169e-02 -3.166798949241638184e-01
1.664299517869949341e-01 7.443758100271224976e-02 3.949638630729168653e-04 -9.301961213350296021e-02 2.322667092084884644e-01 -1.064703240990638733e-01 -8.536552637815475464e-02 -2.712422609329223633e-01 1.141779050230979919e-01 -9.631615132093429565e-02 7.152540981769561768e-02 -2.979051321744918823e-02 -4.717307537794113159e-02 9.185055643320083618e-02 -8.464364707469940186e-02 -2.039945125579833984e-01 -2.356345057487487793e-01 8.639452606439590454e-02 4.338669404387474060e-02 -1.584615111351013184e-01 -3.042248487472534180e-01 2.223205417394638062e-01 -2.581645548343658447e-01 5.401133000850677490e-02 -3.047951161861419678e-01 4.964549839496612549e-02 -4.446299374103546143e-02 6.597541272640228271e-02 5.559077858924865723e-02 2.707284986972808838e-01 5.293388664722442627e-02 -4.917326867580413818e-01
-5.551199987530708313e-02 -1.989481449127197266e-01 -1.812524795532226562e-01 -8.521621674299240112e-02 -1.146020516753196716e-01 -3.828332424163818359e-01 -1.536555290222167969e-01 -3.022067807614803314e-02 -6.502429395914077759e-02 -1.900354474782943726e-01 1.504261195659637451e-01 5.085561424493789673e-03 -2.020369619131088257e-01 5.052319727838039398e-03 7.021278142929077148e-02 7.392386905848979950e-03 -1.238749697804450989e-01 3.039880655705928802e-02 1.133506372570991516e-01 -6.105829477310180664e-01 2.100278586149215698e-01 6.519149243831634521e-02 -3.072834014892578125e-01 1.340728104114532471e-01 -1.129190176725387573e-01 -1.075614616274833679e-01 -3.970622643828392029e-02 1.117151081562042236e-01 -1.346473954617977142e-02 -5.485937930643558502e-03 -8.625541627407073975e-02 -1.243521198630332947e-01
-8.232103288173675537e-02 -5.948444455862045288e-02 -1.571736335754394531e-01 -4.469461366534233093e-02 -8.243517577648162842e-02 5.424101650714874268e-02 -2.152220159769058228e-01 5.826430767774581909e-02 3.731242194771766663e-02 -1.783304959535598755e-01 1.101435907185077667e-02 4.673378076404333115e-03 -1.609021276235580444e-01 -2.081153392791748047e-01 -1.319477856159210205e-01 -1.571990996599197388e-01 -4.075582027435302734e-01 -9.442080557346343994e-02 1.250155270099639893e-02 -3.606104552745819092e-01 -3.316185902804136276e-03 -2.802898287773132324e-01 -3.626987338066101074e-02 -1.163397803902626038e-01 8.822747319936752319e-02 -7.871623337268829346e-02 2.776204943656921387e-01 1.765348315238952637e-01 3.342527747154235840e-01 1.845856383442878723e-02 -1.789294779300689697e-01 -3.064834177494049072e-01
-6.183285266160964966e-02 -1.729347109794616699e-01 1.191657735034823418e-03 9.564593434333801270e-02 -3.685718402266502380e-02 2.200470864772796631e-01 -7.926794141530990601e-02 -4.855162277817726135e-02 2.204569280147552490e-01 -5.941609293222427368e-02 -3.567077592015266418e-02 4.557354748249053955e-02 6.366016715764999390e-02 -1.191592216491699219e-01 1.339110285043716431e-01 2.900685369968414307e-01 -2.539009153842926025e-01 -2.508168816566467285e-01 5.201884359121322632e-02 4.264452308416366577e-02 -2.101029604673385620e-01 4.512436222285032272e-03 -4.007090330123901367e-01 2.763305008411407471e-01 -2.043559998273849487e-01 -2.727184444665908813e-02 -3.504751250147819519e-02 2.665300667285919189e-01 -3.045198917388916016e-01 -1.983038932085037231e-01 -1.738895922899246216e-01 -1.812214851379394531e-01
2.923332452774047852e-01 -1.400042977184057236e-02 -1.528405100107192993e-01 2.448524832725524902e-01 -1.110153570771217346e-01 -5.979362409561872482e-03 -1.058259084820747375e-01 4.232503473758697510e-02 7.341178506612777710e-02 1.420550700277090073e-02 2.504628598690032959e-01 -2.308874428272247314e-01 -1.803166866302490234e-01 1.347913295030593872e-01 -1.932906955480575562e-01 -1.687828749418258667e-01 -3.977846801280975342e-01 -2.519983947277069092e-01 -2.982294827233999968e-04 -2.767660319805145264e-01 4.860527068376541138e-02 8.538904786109924316e-02 -1.110633462667465210e-01 1.493510454893112183e-01 -2.240630388259887695e-01 -3.075004816055297852e-01 2.485328614711761475e-01 5.715230479836463928e-02 1.140945553779602051e-01 -3.814023360610008240e-02 1.659469678997993469e-02 -1.856802217662334442e-02
-1.309216022491455078e-01 -5.015467479825019836e-02 -1.655300706624984741e-01 -1.907442659139633179e-01 7.104042917490005493e-02 3.633244335651397705e-02 -3.863335549831390381e-01 2.789178192615509033e-01 1.085432097315788269e-01 -1.357247233390808105e-01 7.255605608224868774e-02 -1.256410614587366581e-03 -1.659115962684154510e-02 1.371440887451171875e-01 -2.445485740900039673e-01 1.684363558888435364e-02 -6.076854467391967773e-01 -7.286181673407554626e-03 -3.414247184991836548e-02 -1.347075253725051880e-01 -1.480019688606262207e-01 -8.391619473695755005e-02 -9.829800575971603394e-02 -1.214019674807786942e-02 7.903820276260375977e-02 7.403823733329772949e-02 8.857438713312149048e-02 1.317480504512786865e-01 1.301614344120025635e-01 1.569693535566329956e-02 -1.990690454840660095e-02 -2.942537963390350342e-01
2.785369753837585449e-01 -3.284811377525329590e-01 2.632210850715637207e-01 1.604042053222656250e-01 2.285263687372207642e-01 -2.713371515274047852e-01 -2.856129109859466553e-01 2.018715739250183105e-01 -7.804482430219650269e-02 2.039424702525138855e-02 1.209617555141448975e-01 -1.705743223428726196e-01 1.920720189809799194e-02 -6.249232590198516846e-02 -1.641675829887390137e-01 -3.084809519350528717e-03 -3.287129104137420654e-01 -7.331965025514364243e-03 8.659128844738006592e-02 -7.147136330604553223e-02 1.676241159439086914e-01 2.504170835018157959e-01 -1.719552129507064819e-01 2.023258507251739502e-01 -3.076225519180297852e-02 -1.450226362794637680e-02 5.034955218434333801e-02 -5.373281612992286682e-02 1.056848540902137756e-01 2.428487986326217651e-01 -1.297842115163803101e-01 -1.194480285048484802e-01
-3.838561102747917175e-02 -2.282100617885589600e-01 -1.258189231157302856e-01 1.147319227457046509e-01 -3.290571272373199463e-01 -2.989242076873779297e-01 -2.425844408571720123e-02 -1.747473925352096558e-01 8.387663960456848145e-02 4.116003960371017456e-02 1.782357543706893921e-01 -3.842958714812994003e-03 -1.078933104872703552e-01 2.004919499158859253e-01 -1.349475979804992676e-02 6.723260134458541870e-02 -3.767946958541870117e-01 1.424966007471084595e-01 2.618537545204162598e-01 -8.475255966186523438e-02 1.496424525976181030e-01 1.388592761941254139e-03 -1.686184704303741455e-01 2.949890792369842529e-01 -2.082834839820861816e-01 8.789314329624176025e-02 1.699316315352916718e-02 1.504174470901489258e-01 2.481622546911239624e-01 -3.974251449108123779e-02 -2.067022174596786499e-01 -1.893522143363952637e-01
1.177612319588661194e-01 1.740765422582626343e-01 2.430546097457408905e-02 -1.145367920398712158e-01 2.879491448402404785e-01 5.214008037000894547e-03 -2.936821877956390381e-01 1.568876951932907104e-01 -3.754900768399238586e-02 1.327087432146072388e-01 1.846825927495956421e-01 -1.507972031831741333e-01 -2.384684830904006958e-01 -9.682843834161758423e-02 2.860163450241088867e-01 1.898951977491378784e-01 -1.793075352907180786e-01 6.187744066119194031e-02 1.243734136223793030e-01 -3.305144906044006348e-01 -1.901247650384902954e-01 -1.235642209649085999e-01 -1.982266604900360107e-01 -9.723989665508270264e-02 -4.165489971637725830e-02 -1.333606094121932983e-01 -2.505409903824329376e-02 1.712495982646942139e-01 -1.394638121128082275e-01 2.099459171295166016e-01 5.227725487202405930e-03 -3.383123278617858887e-01
-7.450301200151443481e-02 -1.879751980304718018e-01 -1.819305866956710815e-01 9.610325098037719727e-03 -3.188204765319824219e-01 -1.294959485530853271e-01 -3.302460014820098877e-01 -1.997089236974716187e-01 -1.149816787801682949e-03 2.408925443887710571e-01 1.235081106424331665e-01 2.193872071802616119e-02 -7.916948199272155762e-02 5.889870692044496536e-03 1.594411581754684448e-01 -5.587587505578994751e-02 -4.406238496303558350e-01 -4.215510562062263489e-02 -1.504738181829452515e-01 -8.963382989168167114e-02 -9.480477124452590942e-02 1.779041886329650879e-01 -1.897752881050109863e-01 1.166490241885185242e-01 -1.483227610588073730e-01 -6.327296048402786255e-02 1.922802627086639404e-01 1.123394221067428589e-01 2.259881347417831421e-01 -1.125647053122520447e-01 2.117548584938049316e-01 -2.211572825908660889e-01
3.703292459249496460e-02 8.508872985839843750e-02 -5.484444648027420044e-02 -5.508286505937576294e-02 -1.878438293933868408e-01 -1.200888026505708694e-02 -1.064180582761764526e-01 1.220830604434013367e-01 1.314650475978851318e-01 8.504975587129592896e-02 -5.287404730916023254e-02 -6.673285365104675293e-02 1.428469866514205933e-01 -1.599932312965393066e-01 1.768461801111698151e-02 1.228200271725654602e-01 -4.111710786819458008e-01 -2.540044188499450684e-01 -1.109966933727264404e-01 -4.708136990666389465e-02 -8.719395101070404053e-02 1.967098712921142578e-01 -2.422138452529907227e-01 2.193047851324081421e-01 -4.034257829189300537e-01 2.392595261335372925e-01 1.715967953205108643e-01 1.086540073156356812e-01 -3.149746954441070557e-01 1.847428648034110665e-04 -2.411898225545883179e-01 -1.035131737589836121e-01
-3.665911406278610229e-02 -1.602880209684371948e-01 -2.967136800289154053e-01 -2.491064369678497314e-02 2.797647938132286072e-02 9.549111872911453247e-02 3.988929092884063721e-02 2.342180013656616211e-01 -1.219787076115608215e-01 7.492971420288085938e-02 -2.201772034168243408e-01 8.699852228164672852e-02 -9.721074998378753662e-02 -7.216562330722808838e-02 -1.270135045051574707e-01 -8.081122487783432007e-02 -4.974313080310821533e-01 -1.154102087020874023e-01 1.852319538593292236e-01 -4.703638255596160889e-01 -1.498334556818008423e-01 -2.254000678658485413e-02 -2.240976989269256592e-01 -7.791961729526519775e-02 -8.356213569641113281e-03 -2.384730242192745209e-02 -3.691541776061058044e-02 -1.469689309597015381e-01 -2.719451114535331726e-02 1.096816882491111755e-01 2.007429674267768860e-02 -2.678799629211425781e-01
-6.527867913246154785e-02 -1.554290056228637695e-01 -1.247516348958015442e-01 -2.949027419090270996e-01 -3.413309156894683838e-02 1.187822818756103516e-01 7.714197505265474319e-03 7.649596780538558960e-02 -6.844458635896444321e-03 1.178052052855491638e-01 1.468908637762069702e-01 1.381132006645202637e-01 -2.401720359921455383e-02 -1.276127249002456665e-01 -1.236945614218711853e-01 -3.903204947710037231e-02 -1.595559865236282349e-01 -2.964219152927398682e-01 2.300467044115066528e-01 -4.992412403225898743e-02 -3.167205676436424255e-02 -7.269583642482757568e-02 -3.277471065521240234e-01 1.810942590236663818e-01 -2.540630400180816650e-01 1.989708989858627319e-01 2.417055964469909668e-01 -2.535790801048278809e-01 -2.178798168897628784e-01 3.665298223495483398e-01 -8.111714571714401245e-02 -1.706031709909439087e-01
1.299465894699096680e-01 -3.144168853759765625e-02 -1.759269833564758301e-01 1.423463523387908936e-01 -3.681921362876892090e-01 -2.262808829545974731e-01 -1.491759121417999268e-01 -2.054924219846725464e-01 1.322083026170730591e-01 8.829591423273086548e-02 2.943195700645446777e-01 -6.518001854419708252e-02 6.153341755270957947e-02 6.238635629415512085e-02 1.965238712728023529e-02 1.710125207901000977e-01 -3.428863584995269775e-01 2.171299904584884644e-01 2.951584756374359131e-01 -2.849803492426872253e-02 9.203561395406723022e-02 1.343337148427963257e-01 -2.249923348426818848e-01 2.025590389966964722e-01 -1.804522275924682617e-01 -1.094185262918472290e-01 -2.596742101013660431e-02 2.033141404390335083e-01 4.792085848748683929e-03 -4.936843179166316986e-04 -1.689294725656509399e-01 -2.007096707820892334e-01
-2.616050541400909424e-01 -3.606511056423187256e-01 -2.383542507886886597e-01 3.261472284793853760e-02 9.518578648567199707e-02 5.061098933219909668e-02 -1.571720242500305176e-01 -1.308141499757766724e-01 -7.654946297407150269e-02 -7.128402590751647949e-02 -2.136547863483428955e-02 -5.509795621037483215e-02 -3.307907581329345703e-01 1.724628731608390808e-02 -1.126818656921386719e-01 7.623941451311111450e-02 -1.131122559309005737e-01 -1.768949329853057861e-01 3.337581753730773926e-01 -3.262631595134735107e-01 1.684069260954856873e-02 1.370028685778379440e-02 -4.088830575346946716e-02 2.442478016018867493e-02 -2.077520489692687988e-01 -7.214938104152679443e-02 2.892427444458007812e-01 9.093520347960293293e-04 -1.816674470901489258e-01 1.682605296373367310e-01 6.567355990409851074e-02 -2.918771803379058838e-01
9.640104323625564575e-02 -3.723483998328447342e-03 -6.383908540010452271e-02 2.603920735418796539e-02 -3.922345582395792007e-03 -4.971047118306159973e-02 -1.541001163423061371e-02 -5.927195399999618530e-02 1.563191711902618408e-01 1.519587934017181396e-01 -1.998437941074371338e-02 -1.144070029258728027e-01 -8.012479543685913086e-02 2.356207668781280518e-01 1.368871182203292847e-01 2.171100527048110962e-01 -4.872716665267944336e-01 -9.815627336502075195e-02 2.989555895328521729e-01 -1.327689290046691895e-01 -1.080728173255920410e-01 1.873968690633773804e-01 -1.710228770971298218e-01 5.962945520877838135e-02 1.456301957368850708e-01 -3.091214299201965332e-01 2.035708427429199219e-01 -3.526050150394439697e-01 9.523897431790828705e-03 1.672398597002029419e-01 -2.066816836595535278e-01 -6.236970424652099609e-02
2.006803154945373535e-01 3.958688303828239441e-02 -1.318718194961547852e-01 4.216029122471809387e-02 -8.962820284068584442e-03 -2.319216281175613403e-01 7.023639231920242310e-02 2.844785749912261963e-01 2.119848728179931641e-01 -5.216979235410690308e-02 1.801807880401611328e-01 -2.161464840173721313e-01 -9.789308160543441772e-02 -1.190020516514778137e-01 6.268143653869628906e-02 -1.807054877281188965e-01 -2.814281284809112549e-01 -9.271178394556045532e-02 4.377880394458770752e-01 6.212135776877403259e-03 -9.133147448301315308e-02 3.991756960749626160e-02 -2.758007347583770752e-01 -6.044528260827064514e-02 -3.960327208042144775e-01 8.378667384386062622e-02 -6.705464422702789307e-02 9.461136162281036377e-02 -3.724153712391853333e-02 1.913867741823196411e-01 2.760880999267101288e-02 -1.638756543397903442e-01
-1.796754002571105957e-01 -1.971485465764999390e-01 -4.038526490330696106e-02 3.217396512627601624e-02 1.319437325000762939e-01 -3.394663333892822266e-01 -9.848711639642715454e-02 7.816719263792037964e-02 3.280529379844665527e-01 4.315027967095375061e-02 -3.317276537418365479e-01 8.219487965106964111e-02 5.832213442772626877e-03 -1.981394179165363312e-02 3.424761816859245300e-02 -2.410426549613475800e-02 -2.097427546977996826e-01 -1.758732795715332031e-01 7.925777137279510498e-02 -2.715816199779510498e-01 2.339029610157012939e-01 -5.643288791179656982e-02 -2.840456664562225342e-01 -3.310540691018104553e-02 1.460492145270109177e-02 -1.686618924140930176e-01 8.776251971721649170e-02 -9.648964554071426392e-02 2.614132463932037354e-01 -3.500506654381752014e-02 -8.512939512729644775e-02 -3.635235428810119629e-01
1.525747179985046387e-01 -1.333132479339838028e-02 -1.769920140504837036e-01 -1.344041973352432251e-01 1.648866832256317139e-01 -4.667034745216369629e-02 1.221990883350372314e-01 -6.167446821928024292e-02 3.463040590286254883e-01 -2.531520649790763855e-02 2.051314860582351685e-01 1.219702437520027161e-01 -4.081634432077407837e-02 2.467746138572692871e-01 -1.850222796201705933e-01 -1.649314314126968384e-01 -2.309346944093704224e-01 -2.859300971031188965e-01 7.914423942565917969e-02 -3.171592056751251221e-01 1.729963347315788269e-02 2.170617729425430298e-01 -2.753326892852783203e-01 2.079937607049942017e-01 -3.217884600162506104e-01 -6.912776827812194824e-02 1.065099835395812988e-01 -8.068297803401947021e-02 -5.419636890292167664e-02 1.767845898866653442e-01 3.739076107740402222e-02 -8.564079552888870239e-02
7.533241063356399536e-02 -3.380724489688873291e-01 9.589174389839172363e-02 -2.096316963434219360e-02 -1.737129688262939453e-01 1.077208966016769409e-01 -3.124084472656250000e-01 -2.031226605176925659e-01 1.756950318813323975e-01 5.166377499699592590e-02 3.728398680686950684e-02 8.754330873489379883e-02 -8.016020059585571289e-02 1.444991230964660645e-01 1.419883668422698975e-01 -2.500562183558940887e-02 -4.742226600646972656e-01 -1.297716498374938965e-01 -9.053151123225688934e-03 -9.142017364501953125e-02 4.880622774362564087e-02 -8.170405775308609009e-02 2.439906820654869080e-02 -2.684362046420574188e-02 -1.990500688552856445e-01 -4.592976272106170654e-01 2.586857080459594727e-01 -8.272277563810348511e-02 7.955684512853622437e-02 6.183439120650291443e-02 -4.349876940250396729e-02 -4.640922322869300842e-02
7.545029371976852417e-02 -2.255199402570724487e-01 -4.379715025424957275e-02 -1.451624929904937744e-01 1.308380961418151855e-01 -4.721613228321075439e-01 -5.350036546587944031e-02 -9.057310968637466431e-02 3.649000450968742371e-02 -1.174284145236015320e-01 1.877109706401824951e-02 -6.955198943614959717e-02 -3.611106276512145996e-01 -6.145786494016647339e-02 4.650941118597984314e-02 1.159715875983238220e-01 -1.510728001594543457e-01 -1.157344356179237366e-01 2.488758265972137451e-01 -5.139672160148620605e-01 1.019719708710908890e-02 4.196264222264289856e-02 -9.965461492538452148e-02 2.266709879040718079e-02 -2.478790879249572754e-01 -1.149902120232582092e-01 1.829604431986808777e-02 -9.373924136161804199e-02 3.430976346135139465e-02 1.379958093166351318e-01 -1.417132616043090820e-01 -2.271300554275512695e-02
-3.002155944705009460e-02 -1.729539968073368073e-02 -2.835901379585266113e-01 8.575574308633804321e-02 -4.482587426900863647e-02 -1.408602446317672729e-01 -6.973966024816036224e-03 3.768561184406280518e-01 1.403413414955139160e-01 5.357943475246429443e-02 3.180351257324218750e-01 6.192992907017469406e-03 -2.029165476560592651e-01 -1.794674433767795563e-02 3.771560639142990112e-02 -9.422967582941055298e-02 -1.539393812417984009e-01 -2.524235248565673828e-01 2.910051047801971436e-01 -4.014579579234123230e-02 8.435383439064025879e-02 1.082773208618164062e-01 -1.403081566095352173e-01 -3.002563118934631348e-02 -4.868904948234558105e-01 -3.588602319359779358e-02 1.039106771349906921e-01 1.772896647453308105e-01 2.320094965398311615e-02 1.161487996578216553e-01 -7.857082784175872803e-02 -2.400675117969512939e-01
1.295387446880340576e-01 -2.638520002365112305e-01 1.350227296352386475e-01 6.003910675644874573e-02 -1.675393134355545044e-01 3.596555814146995544e-02 -1.589337289333343506e-01 -1.050197854638099670e-01 1.054233312606811523e-01 7.653088867664337158e-02 -9.827067703008651733e-02 1.687228232622146606e-01 1.430142223834991455e-01 2.038650214672088623e-01 -5.808835104107856750e-02 -4.560049623250961304e-02 -3.484621047973632812e-01 -2.326866984367370605e-01 2.713215164840221405e-02 -2.225659787654876709e-01 -2.796478271484375000e-01 1.210745722055435181e-01 -9.201201051473617554e-02 1.328542530536651611e-01 -3.273855149745941162e-01 -2.529299855232238770e-01 -1.207353845238685608e-01 -3.064547181129455566e-01 -5.641701444983482361e-02 7.032556086778640747e-02 2.931241411715745926e-03 -2.663606703281402588e-01
2.365873157978057861e-01 -2.027269899845123291e-01 -3.304594755172729492e-02 1.619486361742019653e-01 1.982885152101516724e-01 -1.434532999992370605e-01 -1.744534820318222046e-01 -8.411844819784164429e-02 3.613280951976776123e-01 4.395856559276580811e-01 2.793678939342498779e-01 1.379972845315933228e-01 -6.411960721015930176e-02 -1.405691057443618774e-01 -1.011925935745239258e-01 -5.504843220114707947e-02 -1.426575034856796265e-01 -1.262554675340652466e-01 -4.119994118809700012e-02 -1.325789242982864380e-01 6.986870616674423218e-02 1.863307654857635498e-01 -2.142545878887176514e-01 -5.462659895420074463e-02 -5.529413372278213501e-02 -4.798429086804389954e-02 2.741837501525878906e-01 1.088194921612739563e-01 1.131501272320747375e-01 1.580766737461090088e-01 7.156541943550109863e-02 -2.020643353462219238e-01
1.349857598543167114e-01 -1.354081481695175171e-01 4.517845064401626587e-02 -1.265963912010192871e-01 2.940203845500946045e-01 1.664539873600006104e-01 -3.178495466709136963e-01 8.452972769737243652e-02 2.533568628132343292e-02 -2.524803392589092255e-02 1.052348613739013672e-01 2.358595430850982666e-01 -5.600247904658317566e-02 2.209389805793762207e-01 1.696166694164276123e-01 -5.906920507550239563e-02 3.888964653015136719e-02 -3.280615806579589844e-01 4.567244905047118664e-04 2.914930507540702820e-02 -2.146887928247451782e-01 -1.478270534425973892e-02 -1.940727084875106812e-01 2.265478111803531647e-02 -1.513596028089523315e-01 -4.588028788566589355e-02 5.119924992322921753e-02 -7.663893629796802998e-04 3.451983258128166199e-02 1.098441854119300842e-01 -2.354564815759658813e-01 -5.291944742202758789e-01
9.513831138610839844e-02 6.179326027631759644e-02 1.717363297939300537e-01 -1.699846833944320679e-01 3.029748797416687012e-02 -1.544050127267837524e-01 -1.389302313327789307e-01 -2.282997220754623413e-01 -2.500744462013244629e-01 2.641064822673797607e-01 -2.398653030395507812e-01 4.696539044380187988e-02 -1.907522678375244141e-01 -4.949190095067024231e-02 -3.728012740612030029e-02 -1.429937332868576050e-01 -3.499183952808380127e-01 -6.676398962736129761e-02 1.852404922246932983e-01 -2.497615963220596313e-01 1.578775644302368164e-01 -7.322844862937927246e-02 -3.929110467433929443e-01 2.394236624240875244e-01 -2.026369422674179077e-01 -1.984392255544662476e-01 -1.225978415459394455e-02 -1.055535767227411270e-02 7.188821583986282349e-02 -2.852133475244045258e-02 -1.316979527473449707e-01 -1.012153252959251404e-01
1.653447449207305908e-01 2.321325242519378662e-02 5.667252466082572937e-02 2.170534878969192505e-01 2.658104598522186279e-01 -7.459199056029319763e-03 -2.416578382253646851e-01 2.032422721385955811e-01 3.976795077323913574e-01 1.140523031353950500e-01 1.181236840784549713e-02 -2.953371778130531311e-02 1.336810179054737091e-02 -1.249140277504920959e-01 2.498796135187149048e-01 -2.446157783269882202e-01 -6.765594333410263062e-02 -3.453988730907440186e-01 1.663711220026016235e-01 -1.901936084032058716e-01 -8.714249730110168457e-02 -9.346659062430262566e-04 -2.461349219083786011e-01 -6.822983920574188232e-02 -3.102573454380035400e-01 -1.173052117228507996e-01 5.130580067634582520e-02 -1.093157380819320679e-02 -6.479657441377639771e-02 2.463507950305938721e-01 5.328888818621635437e-02 9.581082500517368317e-03
1.844300180673599243e-01 -5.055604502558708191e-02 1.439163088798522949e-01 -2.846070826053619385e-01 2.922940254211425781e-01 -8.538720011711120605e-02 1.365758925676345825e-01 -1.183476373553276062e-01 2.044953256845474243e-01 1.970969885587692261e-02 8.845681697130203247e-02 -5.943349376320838928e-02 -1.399288475513458252e-01 6.610362231731414795e-02 7.656534016132354736e-02 -2.980001270771026611e-01 -3.601495623588562012e-01 -7.596256583929061890e-02 9.055318310856819153e-03 -1.935500055551528931e-01 -1.894196271896362305e-01 2.550590932369232178e-01 -3.016914725303649902e-01 9.290725737810134888e-02 -9.480126202106475830e-02 -6.134469062089920044e-02 5.759819876402616501e-03 1.579701900482177734e-01 8.508554659783840179e-03 1.038263514637947083e-01 1.505184471607208252e-01 -3.453959226608276367e-01
2.526711225509643555e-01 -6.162841990590095520e-02 -1.936817541718482971e-02 1.224518939852714539e-01 -5.875207111239433289e-02 -3.661438450217247009e-02 -4.139929711818695068e-01 -1.145594753324985504e-02 -2.709298133850097656e-01 2.119982391595840454e-01 -2.521271631121635437e-02 -1.907535791397094727e-01 -1.233302056789398193e-01 2.071947976946830750e-02 1.371552497148513794e-01 -1.617863029241561890e-01 -2.693012356758117676e-01 -1.637576669454574585e-01 4.893959686160087585e-02 -9.797527641057968140e-02 5.302968248724937439e-02 5.619854107499122620e-02 -4.453054070472717285e-01 1.404497921466827393e-01 5.453231930732727051e-02 -1.188759580254554749e-01 2.119702249765396118e-01 2.064435929059982300e-01 1.657457500696182251e-01 -5.718764662742614746e-02 -2.170459181070327759e-01 -8.274666965007781982e-02
1.275536045432090759e-02 -3.771925866603851318e-01 2.214986458420753479e-02 2.306163311004638672e-02 2.842797338962554932e-02 -2.425540536642074585e-01 -3.067032694816589355e-01 2.945164963603019714e-02 1.783964931964874268e-01 3.759090900421142578e-01 1.869012713432312012e-01 2.871752344071865082e-02 -1.825235337018966675e-01 5.856224521994590759e-02 2.597762346267700195e-01 1.667822301387786865e-01 -2.887525130063295364e-03 -2.351841479539871216e-01 -1.182248070836067200e-01 -2.589718401432037354e-01 -1.167850121855735779e-01 3.379838913679122925e-02 -1.870541274547576904e-01 4.062969982624053955e-02 -1.409950852394104004e-01 -2.079406976699829102e-01 -8.731139451265335083e-02 -1.243096962571144104e-01 1.673603355884552002e-01 6.800338625907897949e-02 -1.671489179134368896e-01 -1.627254486083984375e-01
3.201749324798583984e-01 -2.702243626117706299e-01 1.528462618589401245e-01 2.162676602602005005e-01 1.734596043825149536e-01 -7.287066429853439331e-02 -1.292991638183593750e-01 -4.875401034951210022e-02 9.640260040760040283e-02 -2.764641046524047852e-01 1.458040624856948853e-01 -1.132327243685722351e-01 5.720360670238733292e-03 -1.650965772569179535e-02 1.475570648908615112e-01 -3.201245144009590149e-02 -1.152864322066307068e-01 -5.466592311859130859e-02 3.176748752593994141e-03 -2.409507930278778076e-01 -3.915004432201385498e-01 -7.335700094699859619e-02 -5.498465150594711304e-02 -7.299679517745971680e-02 -1.015837565064430237e-01 -1.205544248223304749e-01 2.526391297578811646e-02 2.365249842405319214e-01 1.683031022548675537e-01 1.123981550335884094e-01 -1.970609128475189209e-01 -3.928744494915008545e-01
1.567768007516860962e-01 -7.419392466545104980e-02 4.233108833432197571e-02 -5.257907882332801819e-02 6.341633945703506470e-02 6.744983047246932983e-02 -2.365065068006515503e-01 -1.539588272571563721e-01 1.433870196342468262e-01 -1.347629819065332413e-02 -3.113575279712677002e-02 -1.012907475233078003e-01 -9.072194993495941162e-02 1.041609793901443481e-01 7.938705384731292725e-02 9.369569271802902222e-02 -3.766036033630371094e-01 1.663281470537185669e-01 3.068541288375854492e-01 -1.425874605774879456e-02 2.168939858675003052e-01 1.691352427005767822e-01 -1.140184625983238220e-01 7.481206953525543213e-02 -7.259283214807510376e-02 -3.718849122524261475e-01 3.379249572753906250e-01 2.163108289241790771e-01 1.927171647548675537e-02 -2.988092899322509766e-01 -1.381006836891174316e-01 -1.990762650966644287e-01
2.962624430656433105e-01 -1.135527789592742920e-01 2.840238213539123535e-01 -9.801352024078369141e-02 1.612791270017623901e-01 -9.949250519275665283e-02 1.786634624004364014e-01 -3.800805285573005676e-02 2.443056255578994751e-01 -1.556203812360763550e-01 1.436271667480468750e-01 -1.614727228879928589e-01 -2.685063481330871582e-01 -6.448065489530563354e-02 -1.515399962663650513e-01 -6.019313260912895203e-02 -2.364511042833328247e-01 -1.043851524591445923e-01 9.831615537405014038e-02 -3.057714700698852539e-01 -3.130072951316833496e-01 2.585110068321228027e-01 -1.406917423009872437e-01 1.906791119836270809e-03 -1.042918488383293152e-02 -1.199380606412887573e-01 -7.481543347239494324e-03 1.591079533100128174e-01 -4.767227545380592346e-02 -4.543816205114126205e-03 1.683702133595943451e-02 -3.306477963924407959e-01
9.905008226633071899e-02 -4.922580346465110779e-02 6.329721212387084961e-02 -5.014668777585029602e-02 -2.827128954231739044e-02 -9.676946699619293213e-02 1.424728631973266602e-01 -2.654900550842285156e-01 2.697436511516571045e-01 1.842122524976730347e-02 2.031698077917098999e-02 2.709800601005554199e-01 -2.909829840064048767e-02 2.548378109931945801e-01 -3.108733706176280975e-02 -1.177586093544960022e-01 -4.082534015178680420e-01 -8.823090046644210815e-02 6.517665833234786987e-02 -2.834418118000030518e-01 -2.054489552974700928e-01 -7.890535891056060791e-02 -2.614135146141052246e-01 8.199588209390640259e-02 -1.574471592903137207e-02 -9.784098714590072632e-02 9.102295339107513428e-02 2.400593608617782593e-01 1.968921907246112823e-02 3.643428906798362732e-02 1.343684345483779907e-01 -4.179572165012359619e-01
-2.102953791618347168e-01 9.178085625171661377e-02 -2.368282526731491089e-01 -3.472400456666946411e-02 -3.387269079685211182e-01 -3.541280925273895264e-01 -3.302168846130371094e-01 -4.842216894030570984e-02 -7.083693146705627441e-02 6.627649813890457153e-02 5.768158286809921265e-02 -8.042489737272262573e-02 1.366717927157878876e-02 -2.904006280004978180e-02 -5.596978962421417236e-02 -2.103992970660328865e-03 -3.687540292739868164e-01 2.719058655202388763e-02 2.562551200389862061e-01 -4.796084389090538025e-02 -1.035784333944320679e-01 4.508134722709655762e-02 -2.306829541921615601e-01 2.531530559062957764e-01 6.893374025821685791e-02 -1.697184331715106964e-02 1.259658485651016235e-01 -6.448730826377868652e-02 8.786495774984359741e-02 -1.303073316812515259e-01 -1.535176485776901245e-01 -3.272214531898498535e-01
1.640952080488204956e-01 -1.029304694384336472e-02 -1.631480604410171509e-01 5.220754537731409073e-03 2.714079022407531738e-01 1.445394591428339481e-03 -8.194922655820846558e-02 -8.780214190483093262e-02 -3.264427185058593750e-02 7.228981703519821167e-02 -8.674415200948715210e-02 -6.911470741033554077e-02 1.282748878002166748e-01 -1.577492207288742065e-01 -1.694532334804534912e-01 7.579956203699111938e-02 -2.277527898550033569e-01 -1.254316419363021851e-01 2.388955056667327881e-01 -9.242825210094451904e-02 -1.503797769546508789e-01 3.947030007839202881e-02 -1.819588989019393921e-01 2.330763489007949829e-01 -2.086680978536605835e-01 9.890709817409515381e-02 3.527786955237388611e-02 1.928015649318695068e-01 -3.640674427151679993e-02 -1.745026931166648865e-02 -5.640188455581665039e-01 -3.279143869876861572e-01
9.617323055863380432e-03 -4.036406278610229492e-01 -9.476130455732345581e-02 -1.590890884399414062e-01 -1.491224765777587891e-02 -1.654845476150512695e-02 -1.641769558191299438e-01 -1.294212341308593750e-01 1.700876355171203613e-01 1.207914203405380249e-01 -2.499147653579711914e-01 1.414777338504791260e-01 -2.002182900905609131e-01 2.725975960493087769e-02 -2.437255680561065674e-01 -2.987562306225299835e-02 -1.532388180494308472e-01 -3.048429489135742188e-01 3.506463468074798584e-01 -1.062318310141563416e-01 6.153729930520057678e-02 -6.084358319640159607e-03 4.117275029420852661e-02 1.107226219028234482e-02 -3.049464225769042969e-01 8.285061269998550415e-02 1.566248983144760132e-01 9.285304695367813110e-02 -1.498845666646957397e-01 1.914935857057571411e-01 -2.544337511062622070e-01 -1.349122077226638794e-01
-3.745133755728602409e-03 -1.002556309103965759e-01 -2.853857874870300293e-01 -8.473490178585052490e-02 4.621267616748809814e-01 -1.609210968017578125e-01 3.018894977867603302e-02 1.837086528539657593e-01 2.722872793674468994e-01 9.395792335271835327e-02 -8.332815766334533691e-02 -1.374906450510025024e-01 -2.137800008058547974e-01 2.613509297370910645e-01 1.310798898339271545e-02 9.383399784564971924e-02 -3.830187320709228516e-01 -2.048240900039672852e-01 9.723878651857376099e-02 1.070032194256782532e-01 -5.555245652794837952e-02 1.381352245807647705e-01 -2.621728181838989258e-02 7.822129875421524048e-02 -2.952944301068782806e-02 -2.247644215822219849e-01 1.726366579532623291e-01 3.997732698917388916e-02 4.709938541054725647e-02 1.570972800254821777e-01 -4.505205899477005005e-02 -2.124604731798171997e-01
-1.115347370505332947e-01 1.057404652237892151e-01 -2.943863905966281891e-02 3.319624066352844238e-02 -6.335553526878356934e-02 6.949271541088819504e-03 -1.075609251856803894e-01 -1.522514820098876953e-01 9.669256210327148438e-02 1.314198970794677734e-01 2.515126951038837433e-03 -2.638940513134002686e-02 2.524112723767757416e-02 -2.527840733528137207e-01 -1.426971983164548874e-03 2.492214590311050415e-01 -3.708593845367431641e-01 -2.355231046676635742e-01 6.253106147050857544e-02 -3.873709142208099365e-01 -1.322283297777175903e-01 1.909397356212139130e-02 -3.327245712280273438e-01 2.278608232736587524e-01 -3.095811605453491211e-01 2.717987298965454102e-01 1.144281774759292603e-01 1.059933230280876160e-01 -1.286265552043914795e-01 -1.055457964539527893e-01 -1.768767982721328735e-01 -3.408432006835937500e-02
-1.250499188899993896e-01 -1.568918228149414062e-01 -1.506135463714599609e-01 -5.646144226193428040e-02 -5.786658823490142822e-02 -1.397872716188430786e-01 1.311323493719100952e-01 -5.256982054561376572e-03 5.941548198461532593e-02 -7.341685146093368530e-02 -1.341305077075958252e-01 5.416192859411239624e-02 -3.090666234493255615e-01 -5.164596810936927795e-02 2.869735844433307648e-02 -2.050094902515411377e-01 -2.306733429431915283e-01 -1.663495600223541260e-01 3.075497746467590332e-01 -4.121775925159454346e-01 -1.665902733802795410e-01 -1.822640001773834229e-01 -1.582300513982772827e-01 4.782596230506896973e-02 -8.070293068885803223e-02 -2.314742803573608398e-01 7.479590922594070435e-02 1.305421143770217896e-01 1.160361692309379578e-01 -7.092786254361271858e-04 1.824034303426742554e-01 -3.996939063072204590e-01
2.804093062877655029e-01 -2.621023356914520264e-01 -1.708711385726928711e-01 6.134447455406188965e-02 -2.815310435835272074e-04 -9.852231293916702271e-02 7.952083251439034939e-04 3.183656558394432068e-02 1.271157860755920410e-01 1.162179633975028992e-01 1.987347751855850220e-01 -1.300704628229141235e-01 -8.720554411411285400e-02 1.957223862409591675e-01 1.140988525003194809e-02 -1.958405412733554840e-02 -2.399345487356185913e-01 -3.129484653472900391e-01 1.384694688022136688e-02 -2.300076484680175781e-01 2.675530612468719482e-01 1.320559084415435791e-01 1.738132834434509277e-01 8.947663754224777222e-02 -2.353111505508422852e-01 1.197559088468551636e-01 2.129461318254470825e-01 2.167288064956665039e-01 2.278284430503845215e-01 -1.002433449029922485e-01 4.338872432708740234e-02 -3.387903273105621338e-01
5.053037405014038086e-02 -7.365915179252624512e-02 -7.432349491864442825e-03 2.172214984893798828e-01 8.525332808494567871e-02 9.870008379220962524e-02 -3.458389937877655029e-01 2.205552160739898682e-02 -1.929791420698165894e-01 3.622904121875762939e-01 6.268708407878875732e-02 -2.386320531368255615e-01 -5.129238590598106384e-02 4.209465160965919495e-02 -1.366326063871383667e-01 -3.204841315746307373e-01 -3.316122293472290039e-01 -7.709426432847976685e-02 4.047980159521102905e-02 -2.417678982019424438e-01 -1.228151842951774597e-01 1.532003283500671387e-02 -2.046697437763214111e-01 1.492635458707809448e-01 -1.934043020009994507e-01 -9.428641200065612793e-02 7.971677929162979126e-02 1.511558294296264648e-01 2.519359588623046875e-01 -7.924274541437625885e-03 -1.463444083929061890e-01 -1.912869662046432495e-01
-1.496989876031875610e-01 -3.156318664550781250e-01 -1.705528944730758667e-01 2.813896350562572479e-02 -4.526639729738235474e-02 -1.839085370302200317e-01 -1.232425682246685028e-02 2.017928473651409149e-02 2.079469412565231323e-01 1.154683995991945267e-02 -8.040942996740341187e-02 -8.462383598089218140e-02 -1.438867300748825073e-01 1.198021844029426575e-01 -1.178976073861122131e-01 1.917721331119537354e-01 -1.592027842998504639e-01 -2.070314437150955200e-01 3.191722929477691650e-02 -1.704294383525848389e-01 2.140696197748184204e-01 1.070149615406990051e-01 -3.306592404842376709e-01 -6.431073416024446487e-04 -1.837237030267715454e-01 2.334520593285560608e-02 4.081702530384063721e-01 -1.286505013704299927e-01 -2.057144194841384888e-01 3.356863558292388916e-01 1.994693186134099960e-03 -1.776914298534393311e-01
1.445216685533523560e-01 -1.911093592643737793e-01 2.797940075397491455e-01 4.687377437949180603e-02 9.367663413286209106e-02 -7.386314123868942261e-02 -4.563132822513580322e-01 -6.516375392675399780e-02 2.902809679508209229e-01 -1.474410295486450195e-01 1.137596592307090759e-01 -1.212607510387897491e-02 2.903327345848083496e-02 1.533133164048194885e-02 9.149188548326492310e-02 -6.796884536743164062e-02 -1.112494543194770813e-01 -1.888042688369750977e-02 2.653588056564331055e-01 -9.921921044588088989e-02 9.129647910594940186e-02 7.423657923936843872e-03 -3.218380808830261230e-01 -1.701551824808120728e-01 1.009145192801952362e-02 -1.522750407457351685e-01 8.961186558008193970e-02 9.757525473833084106e-02 -1.068207100033760071e-01 2.673024535179138184e-01 -3.773973286151885986e-01 -4.695596545934677124e-02
-2.437485009431838989e-02 5.601532012224197388e-02 -6.384648382663726807e-02 -2.346840649843215942e-01 -8.816938847303390503e-02 -1.650332808494567871e-01 -3.725807666778564453e-01 -7.361305505037307739e-02 1.853474378585815430e-01 3.123987615108489990e-01 -5.497064441442489624e-02 6.580955535173416138e-02 -1.003723368048667908e-01 2.198124229907989502e-01 5.751731619238853455e-02 -1.109480261802673340e-01 -1.836149096488952637e-01 7.740904390811920166e-02 2.819296121597290039e-01 -1.932073235511779785e-01 2.643359303474426270e-01 2.417990267276763916e-01 1.045058388262987137e-02 -1.651196926832199097e-02 -1.958263963460922241e-01 -9.655716270208358765e-02 1.554895570734515786e-04 2.983095347881317139e-01 -2.387179061770439148e-02 -1.353694200515747070e-01 -4.397740960121154785e-02 -3.191083669662475586e-01
-5.841314420104026794e-02 1.637014746665954590e-01 -7.884682714939117432e-02 -7.031689584255218506e-02 1.020544096827507019e-01 -2.609766423702239990e-01 -4.080690741539001465e-01 1.778860092163085938e-01 2.084920704364776611e-01 4.379210174083709717e-01 1.107980087399482727e-01 2.465271018445491791e-02 -6.611227244138717651e-02 -2.044050246477127075e-01 -1.193310618400573730e-01 3.544691205024719238e-02 -1.535067856311798096e-01 -2.653292715549468994e-01 4.209223762154579163e-02 -2.211603373289108276e-01 -1.427926239557564259e-03 6.089797616004943848e-02 -3.376667797565460205e-01 -2.259242720901966095e-02 7.574922591447830200e-02 -2.421272099018096924e-01 2.384560555219650269e-02 1.693926006555557251e-02 3.581987321376800537e-02 -6.944140791893005371e-02 -9.800578653812408447e-02 -1.683675348758697510e-01
1.786614507436752319e-01 2.431978732347488403e-01 -1.048423275351524353e-01 1.944999396800994873e-01 -2.631475031375885010e-01 -1.386421769857406616e-01 2.633969299495220184e-02 1.316183209419250488e-01 3.022092161700129509e-03 8.597412705421447754e-02 2.286629825830459595e-01 -2.254125177860260010e-01 -2.341240942478179932e-01 -1.345624625682830811e-01 2.841235399246215820e-01 -2.006178051233291626e-01 -3.789356946945190430e-01 -1.824137419462203979e-01 1.586856991052627563e-01 -1.526103615760803223e-01 -2.542907595634460449e-01 -2.790919877588748932e-02 -1.907456815242767334e-01 -7.569738477468490601e-02 -1.867255866527557373e-01 -6.225131079554557800e-02 -1.263134181499481201e-01 -7.041865028440952301e-03 -3.120786696672439575e-02 7.592116296291351318e-02 -4.457641020417213440e-02 -2.299305647611618042e-01
-1.969971209764480591e-01 -2.380642890930175781e-01 1.857207566499710083e-01 2.409258335828781128e-01 -2.153480052947998047e-02 -4.759637713432312012e-01 -1.748022139072418213e-01 1.695296168327331543e-02 1.669294536113739014e-01 -1.472294777631759644e-01 -1.054262667894363403e-01 -4.842964187264442444e-02 -9.583328664302825928e-02 -6.781980395317077637e-02 -9.616432338953018188e-02 -2.022078447043895721e-02 -3.451158106327056885e-01 7.898379117250442505e-02 1.328944116830825806e-01 -5.099423974752426147e-02 7.048663496971130371e-02 1.516297366470098495e-02 3.744104132056236267e-02 6.437644362449645996e-02 -1.237203404307365417e-01 -1.330592334270477295e-01 2.404391765594482422e-02 1.933329254388809204e-01 1.101107224822044373e-01 4.726275801658630371e-02 -2.446372210979461670e-01 -4.076366126537322998e-01
-1.280866190791130066e-02 -1.219055429100990295e-01 -1.518547236919403076e-01 -8.406071923673152924e-03 1.681270450353622437e-01 -6.045632530003786087e-03 3.875894704833626747e-03 -6.892770528793334961e-02 2.642393484711647034e-02 1.595982313156127930e-01 -1.384734362363815308e-01 -1.961131021380424500e-02 -1.000930462032556534e-02 -2.566553838551044464e-02 -1.472734361886978149e-01 -1.179403588175773621e-01 -2.987048029899597168e-01 -2.064463049173355103e-01 2.484459429979324341e-01 -3.172917962074279785e-01 -1.840695179998874664e-02 6.974411197006702423e-03 -1.797608584165573120e-01 1.538864821195602417e-01 -2.443061172962188721e-01 3.401952683925628662e-01 -5.393046140670776367e-02 2.949345111846923828e-01 -9.516409784555435181e-02 1.962764412164688110e-01 -3.858449757099151611e-01 -1.851778626441955566e-01
8.856163918972015381e-02 -9.275294095277786255e-02 1.376726781018078327e-03 1.575763076543807983e-01 9.720086306333541870e-02 -1.206159591674804688e-01 -4.762545824050903320e-01 -4.982590302824974060e-02 3.024092614650726318e-01 3.609612211585044861e-02 3.846400678157806396e-01 -2.692887485027313232e-01 -9.025988727807998657e-02 -1.625190526247024536e-01 -5.127432569861412048e-02 -2.221010327339172363e-01 -3.286746740341186523e-01 -2.680823579430580139e-02 6.190353259444236755e-02 7.782506942749023438e-02 4.035267606377601624e-02 -7.156664133071899414e-02 -2.463229596614837646e-01 -4.776777699589729309e-02 -2.724716253578662872e-02 -4.528548941016197205e-02 -5.537451803684234619e-02 1.296141743659973145e-01 1.601427607238292694e-02 2.323231548070907593e-01 -1.008473932743072510e-01 -1.740319132804870605e-01
1.412895321846008301e-01 9.131098166108131409e-03 8.246735483407974243e-02 5.482873693108558655e-02 -2.722356095910072327e-02 -4.445749521255493164e-02 -1.995685882866382599e-02 -2.512728571891784668e-01 2.972728013992309570e-01 -4.396339133381843567e-02 1.578363776206970215e-01 7.652553915977478027e-02 2.089066654443740845e-01 1.245964244008064270e-01 -1.808446496725082397e-01 -1.669964790344238281e-01 -2.050459980964660645e-01 -3.089918009936809540e-02 7.792116701602935791e-02 -4.253883361816406250e-01 -2.858408689498901367e-01 -2.535695210099220276e-02 -2.251778692007064819e-01 1.507432013750076294e-01 -1.973819360136985779e-02 -1.959320902824401855e-01 -6.888163276016712189e-03 -1.024983916431665421e-02 -1.079390421509742737e-01 2.960151433944702148e-01 -1.591780334711074829e-01 -3.372158408164978027e-01
3.240568339824676514e-01 3.348946198821067810e-02 -2.900124788284301758e-01 2.529505193233489990e-01 1.050382852554321289e-01 -1.486565321683883667e-01 -2.605459392070770264e-01 -8.379936963319778442e-02 9.683819860219955444e-02 7.326338440179824829e-02 -7.754905521869659424e-02 1.974631845951080322e-02 -1.254407763481140137e-01 3.137755766510963440e-02 2.380608618259429932e-01 2.153897434473037720e-01 -1.408085227012634277e-01 -4.826777055859565735e-02 1.947346143424510956e-02 -2.536704242229461670e-01 -2.382980100810527802e-02 2.674000859260559082e-01 -2.465863823890686035e-01 7.788499444723129272e-02 -1.601942777633666992e-01 7.308366894721984863e-02 2.310403883457183838e-01 -1.314278393983840942e-01 -2.749878354370594025e-02 3.076968491077423096e-01 1.936035603284835815e-01 -1.907953321933746338e-01
2.431724518537521362e-01 -2.080618143081665039e-01 4.722508788108825684e-02 -8.152680099010467529e-02 -8.836644142866134644e-02 1.307592988014221191e-01 -6.736291944980621338e-02 -1.449735313653945923e-01 1.743801385164260864e-01 2.128100544214248657e-01 1.395038068294525146e-01 4.238991439342498779e-02 -3.195244073867797852e-01 1.545698195695877075e-01 -9.857668774202466011e-04 -8.062598109245300293e-02 8.414910733699798584e-02 -1.551982462406158447e-01 7.207099348306655884e-02 -2.156413197517395020e-01 -4.729906469583511353e-02 1.091512143611907959e-01 -2.471346408128738403e-01 6.326379626989364624e-02 -7.859860360622406006e-02 -9.839789010584354401e-03 1.273281127214431763e-01 -4.204597696661949158e-02 6.710878014564514160e-02 -2.645846903324127197e-01 -4.289343208074569702e-02 -5.883023142814636230e-01
1.794056743383407593e-01 -1.085694506764411926e-01 5.223835632205009460e-02 -2.062260061502456665e-01 7.441580295562744141e-02 -1.910783648490905762e-01 -2.565300166606903076e-01 -1.487605273723602295e-01 -1.537432819604873657e-01 2.671511173248291016e-01 -2.016816139221191406e-01 -2.946456149220466614e-02 -1.492497473955154419e-01 -2.204218208789825439e-01 2.521879039704799652e-02 4.119738191366195679e-02 -2.430955767631530762e-01 5.084793269634246826e-02 2.353356480598449707e-01 -1.499569565057754517e-01 2.479859292507171631e-01 -1.077640280127525330e-01 -2.153978347778320312e-01 2.496837079524993896e-01 -1.751401573419570923e-01 -1.601913422346115112e-01 4.053892567753791809e-02 7.961606979370117188e-02 1.647431552410125732e-01 -1.901616342365741730e-02 -1.488647013902664185e-01 -3.683180212974548340e-01
-1.484281420707702637e-01 -2.196468561887741089e-01 -2.098264247179031372e-01 -5.860161036252975464e-02 -4.262824356555938721e-02 -3.744520246982574463e-02 4.715201444923877716e-03 4.504688084125518799e-02 1.808950752019882202e-01 -7.713234424591064453e-02 1.307963132858276367e-01 -3.044778015464544296e-03 1.246912926435470581e-01 -3.195832669734954834e-01 1.798296570777893066e-01 9.663942456245422363e-02 -3.039591610431671143e-01 -1.160983368754386902e-01 9.410932660102844238e-02 -3.120819032192230225e-01 -5.432965233922004700e-02 1.357637494802474976e-01 -2.099905461072921753e-01 4.878123998641967773e-01 1.608441956341266632e-02 3.362135216593742371e-02 -9.165765345096588135e-02 -3.350281715393066406e-02 8.702250570058822632e-02 -1.375570744276046753e-01 -9.025467443279922009e-04 -3.299595415592193604e-01
-8.401377126574516296e-03 -4.170781746506690979e-02 -2.300407886505126953e-01 -2.286482416093349457e-02 -1.911317706108093262e-01 -3.040875792503356934e-01 -2.908320724964141846e-01 1.592925786972045898e-01 -4.191570729017257690e-02 -1.155363116413354874e-02 -4.209059476852416992e-02 4.878469556570053101e-02 1.177154779434204102e-01 3.281652182340621948e-02 2.497046291828155518e-01 2.529658377170562744e-02 -3.818882107734680176e-01 -4.440499003976583481e-03 1.410973519086837769e-01 -5.498355999588966370e-02 -4.988378658890724182e-02 1.068733260035514832e-02 -4.057112634181976318e-01 2.157886326313018799e-01 5.313160642981529236e-02 -1.638691872358322144e-01 2.472271770238876343e-01 2.294824719429016113e-01 2.487147450447082520e-01 2.818107046186923981e-02 -1.759388446807861328e-01 -4.685949906706809998e-02
-1.157581135630607605e-01 -2.815901339054107666e-01 2.459284067153930664e-01 -1.144877076148986816e-01 -8.437205851078033447e-02 1.271087527275085449e-01 -3.523153364658355713e-01 -2.297912687063217163e-01 1.890561431646347046e-01 1.021516695618629456e-01 3.109235167503356934e-01 3.866419568657875061e-02 7.840800285339355469e-02 2.476737201213836670e-01 -8.093580603599548340e-02 7.911081612110137939e-02 -3.291692137718200684e-01 2.828828990459442139e-02 -2.233707904815673828e-02 -1.535398066043853760e-01 -6.457920372486114502e-02 1.753789782524108887e-01 -9.456165134906768799e-02 1.698003709316253662e-01 -9.338843077421188354e-02 -2.414792925119400024e-01 2.373110502958297729e-01 2.352883480489253998e-02 2.501981519162654877e-02 2.576296031475067139e-02 -2.853424660861492157e-02 -2.773673832416534424e-01
9.085580706596374512e-02 -2.911770939826965332e-01 2.536297403275966644e-02 7.868690043687820435e-02 1.086856275796890259e-01 -3.965041413903236389e-02 -1.841888874769210815e-01 1.171923875808715820e-01 2.866075336933135986e-01 1.350101977586746216e-01 1.468721628189086914e-01 4.427862912416458130e-02 -3.449482470750808716e-02 -8.792363107204437256e-02 4.031614214181900024e-02 -2.488736659288406372e-01 -4.669740796089172363e-02 9.092035470530390739e-04 -3.011881746351718903e-02 -2.951759397983551025e-01 -6.848279852420091629e-03 1.080355122685432434e-01 -1.644792407751083374e-01 -1.271081566810607910e-01 -3.271034061908721924e-01 7.736700028181076050e-02 1.328819394111633301e-01 2.447946518659591675e-01 3.605391979217529297e-01 3.606428503990173340e-01 -2.050494998693466187e-01 -6.990730017423629761e-02
1.137404665350914001e-01 1.495681554079055786e-01 1.147095672786235809e-02 2.454697340726852417e-01 1.802297085523605347e-01 -1.860880255699157715e-01 -5.391563177108764648e-01 1.357135623693466187e-01 1.701935231685638428e-01 -9.571308642625808716e-02 7.224870473146438599e-02 -4.064121842384338379e-02 -1.772356778383255005e-01 5.368985608220100403e-02 5.383526161313056946e-02 2.797738909721374512e-01 -2.472338378429412842e-01 -1.244997605681419373e-01 2.049655914306640625e-01 -2.913603484630584717e-01 6.262080278247594833e-04 2.125520706176757812e-01 -9.604104608297348022e-02 1.759328246116638184e-01 3.499129321426153183e-03 -1.189536601305007935e-01 1.486600786447525024e-01 -3.247279906645417213e-03 4.203315824270248413e-02 1.798332184553146362e-01 -8.325652033090591431e-02 -3.779437765479087830e-02
2.070943415164947510e-01 8.653606474399566650e-02 6.617848575115203857e-02 -1.256405860185623169e-01 7.193024456501007080e-02 1.510916054248809814e-01 -1.445331126451492310e-01 -1.894549876451492310e-01 1.411976367235183716e-01 -8.581619709730148315e-02 1.813563704490661621e-01 -4.615369718521833420e-03 -4.151081144809722900e-01 1.780939400196075439e-01 -1.671413704752922058e-02 1.098196059465408325e-01 6.066346168518066406e-02 -6.433204561471939087e-02 2.480509430170059204e-01 -9.105443954467773438e-02 -1.137688234448432922e-01 -1.368593126535415649e-01 -3.291943669319152832e-01 6.102652475237846375e-02 -2.171355783939361572e-01 -8.331913501024246216e-03 1.137235835194587708e-01 -4.578007385134696960e-02 2.204814851284027100e-01 -8.977111428976058960e-02 -2.503608167171478271e-01 -4.063060879707336426e-01
-1.191766932606697083e-01 -3.259998559951782227e-02 -1.420343220233917236e-01 1.053527966141700745e-01 -1.916495114564895630e-01 -1.907661259174346924e-01 -1.348642259836196899e-01 3.708721324801445007e-02 1.036208570003509521e-01 -3.327572941780090332e-01 4.139487817883491516e-02 5.660278350114822388e-02 -2.701279520988464355e-01 7.660089433193206787e-02 3.380908071994781494e-02 5.280359648168087006e-03 -2.920642495155334473e-01 -2.567139565944671631e-01 3.551220297813415527e-01 -1.412568539381027222e-01 1.890180855989456177e-01 1.466374248266220093e-01 -2.642524242401123047e-01 -2.432539314031600952e-01 -1.174952834844589233e-01 -5.821833387017250061e-02 1.735978424549102783e-01 1.914633512496948242e-01 -2.974460832774639130e-02 -4.404430091381072998e-02 1.220155879855155945e-01 -2.630283832550048828e-01
6.307984143495559692e-02 -9.605322033166885376e-02 -3.502130508422851562e-03 3.703367337584495544e-02 -1.424439251422882080e-02 2.997375130653381348e-01 -1.834507137537002563e-01 1.755547970533370972e-01 1.173472106456756592e-01 9.661334007978439331e-02 -2.497384557500481606e-03 -1.989283598959445953e-02 2.646258473396301270e-02 4.614077135920524597e-02 8.076067315414547920e-04 3.770935535430908203e-01 -4.602419734001159668e-01 -1.588917970657348633e-01 4.310885816812515259e-02 2.427822537720203400e-02 -2.203379869461059570e-01 1.006407216191291809e-01 -3.742862343788146973e-01 -3.908043727278709412e-03 -1.354139596223831177e-01 -1.197044551372528076e-01 9.349418431520462036e-02 3.158681690692901611e-01 -1.805402189493179321e-01 -1.459777802228927612e-01 1.713121868669986725e-02 -1.693470329046249390e-01
9.177523851394653320e-02 -7.909433543682098389e-02 1.831474155187606812e-01 7.552463561296463013e-02 1.769802719354629517e-01 -6.742004305124282837e-02 -3.722618222236633301e-01 1.176146566867828369e-01 9.456185251474380493e-02 1.223207563161849976e-01 1.989881992340087891e-01 -5.663124844431877136e-02 -3.804122507572174072e-01 -7.226400077342987061e-02 4.989566653966903687e-02 -2.766137421131134033e-01 -1.264022737741470337e-01 -2.053330242633819580e-01 2.619186043739318848e-01 -1.457434594631195068e-01 -5.629546567797660828e-02 -1.332701742649078369e-01 -3.940791487693786621e-01 1.329174488782882690e-01 1.197018101811408997e-01 -3.545415773987770081e-02 9.366781264543533325e-02 -1.707366108894348145e-01 -1.421417891979217529e-01 1.951790899038314819e-01 -9.005129337310791016e-02 -1.873726584017276764e-02
2.787293493747711182e-01 -2.037792950868606567e-01 1.607765555381774902e-01 -1.495274305343627930e-01 1.506021767854690552e-01 -1.680350676178932190e-02 -2.172897458076477051e-01 -1.339968889951705933e-01 8.827856928110122681e-02 2.208987474441528320e-01 -8.890029042959213257e-02 -8.144569396972656250e-02 -1.140922531485557556e-01 -2.943051159381866455e-01 3.176766261458396912e-02 -2.230304330587387085e-01 -3.601446151733398438e-01 1.651266962289810181e-01 -1.820479333400726318e-02 1.866131275892257690e-02 8.287393301725387573e-02 9.745308756828308105e-02 -1.813217401504516602e-01 2.117921411991119385e-01 -2.432674765586853027e-01 -1.646984815597534180e-01 2.635266780853271484e-01 6.272621918469667435e-03 1.472887843847274780e-01 -3.676481777802109718e-03 -1.334323585033416748e-01 -2.754660248756408691e-01
2.800922393798828125e-01 3.998670354485511780e-02 3.635284677147865295e-02 -8.608713001012802124e-02 3.978512436151504517e-02 1.149044856429100037e-01 3.171171620488166809e-02 8.911839872598648071e-02 2.796620428562164307e-01 -1.516255736351013184e-01 1.438203547149896622e-02 1.990470141172409058e-01 -6.166782695800065994e-03 -5.974547937512397766e-02 5.233465507626533508e-02 -1.559612303972244263e-01 -6.161122322082519531e-01 -6.486643850803375244e-02 -1.812812536954879761e-01 -1.892973929643630981e-01 -1.482021808624267578e-01 -2.059391327202320099e-02 -3.794080317020416260e-01 9.292592853307723999e-02 -1.205360293388366699e-01 -1.646036952733993530e-01 -4.553955420851707458e-02 9.863819181919097900e-02 2.447801455855369568e-02 1.182173937559127808e-01 -7.722237613052129745e-03 -1.423106044530868530e-01
-3.076655790209770203e-03 -2.220049351453781128e-01 1.803112588822841644e-02 7.046907395124435425e-02 -5.388167873024940491e-02 -1.729678809642791748e-01 -4.226687923073768616e-02 4.194520413875579834e-02 1.774851977825164795e-01 -1.972703039646148682e-01 1.249635312706232071e-02 -2.242368459701538086e-02 -4.107362627983093262e-01 -1.382864564657211304e-01 1.500862687826156616e-01 1.242362111806869507e-01 -2.588323354721069336e-01 -1.498701721429824829e-01 1.576793044805526733e-01 -4.612170755863189697e-01 2.807564437389373779e-01 1.386897712945938110e-01 -2.816430330276489258e-01 -7.725198566913604736e-02 -4.940817877650260925e-02 -1.477798521518707275e-01 1.648669093847274780e-01 -4.262881726026535034e-02 -1.092671453952789307e-01 -9.619353711605072021e-02 7.426073402166366577e-02 -1.476773321628570557e-01
-4.867010563611984253e-02 -1.333665996789932251e-01 -1.895114034414291382e-01 -1.552593410015106201e-01 -1.231184378266334534e-01 -1.006932631134986877e-01 -2.258277535438537598e-01 -1.615826487541198730e-01 -6.352639198303222656e-02 -1.300687342882156372e-01 6.923207081854343414e-03 -2.383480519056320190e-01 -2.986223697662353516e-01 1.926766149699687958e-02 3.508609160780906677e-02 1.828353852033615112e-01 -2.419447898864746094e-01 -1.578405350446701050e-01 2.060912102460861206e-01 -5.611844062805175781e-01 4.730840399861335754e-02 1.467131823301315308e-02 -2.027263939380645752e-01 -1.357354968786239624e-01 -4.556177183985710144e-02 9.183260053396224976e-02 1.080250814557075500e-01 -1.293036043643951416e-01 -2.923917956650257111e-02 1.274376809597015381e-01 1.460758224129676819e-02 -2.374195158481597900e-01
2.428354322910308838e-01 1.553587466478347778e-01 -8.155349642038345337e-02 -1.148525625467300415e-01 7.532715797424316406e-02 -1.326402425765991211e-01 -2.358794808387756348e-01 -1.514865551143884659e-03 -1.187536865472793579e-01 -1.979039236903190613e-02 1.318673938512802124e-01 -7.270063459873199463e-02 -1.838290318846702576e-02 -1.322266608476638794e-01 2.363066375255584717e-01 2.085227370262145996e-01 -6.192784383893013000e-02 -2.394674569368362427e-01 -9.382346272468566895e-02 -2.983293533325195312e-01 9.368808567523956299e-02 2.646149098873138428e-01 -5.669808015227317810e-02 2.790734767913818359e-01 -1.509374529123306274e-01 -7.163474708795547485e-02 2.546644210815429688e-01 5.214095115661621094e-02 -1.535142064094543457e-01 3.139539361000061035e-01 -3.291024640202522278e-02 -3.553159534931182861e-01
1.409654915332794189e-01 -5.999020114541053772e-02 1.063860207796096802e-01 1.339989155530929565e-01 -3.451893106102943420e-02 1.847989708185195923e-01 -2.307664901018142700e-01 1.243701279163360596e-01 1.168616861104965210e-01 -1.221117377281188965e-01 -1.576659679412841797e-01 3.986336663365364075e-02 -1.834824681282043457e-01 -1.123903691768646240e-01 6.708326935768127441e-02 2.477440834045410156e-01 -3.671394586563110352e-01 -5.449268594384193420e-02 -7.916866242885589600e-02 -7.410569232888519764e-04 -1.034874543547630310e-01 5.646127089858055115e-02 -3.563998043537139893e-01 -1.031853556632995605e-01 -1.901493668556213379e-01 -3.703353554010391235e-02 4.021403566002845764e-02 3.776783943176269531e-01 -2.823906838893890381e-01 -1.320864260196685791e-01 -2.299728095531463623e-01 -2.203243076801300049e-01
-1.143521815538406372e-01 -2.257421761751174927e-01 -2.029989510774612427e-01 -5.122311995364725590e-04 -1.903180778026580811e-02 -3.035113513469696045e-01 -1.909867972135543823e-01 3.578791767358779907e-02 1.727868765592575073e-01 -2.997768819332122803e-01 1.097033247351646423e-01 1.822346150875091553e-01 -1.896494776010513306e-01 -3.348719328641891479e-02 2.256059553474187851e-03 1.955945193767547607e-01 -2.324216812849044800e-01 -1.684185713529586792e-01 7.936555892229080200e-02 -4.303858578205108643e-01 2.591903209686279297e-01 1.193540915846824646e-01 -2.334190756082534790e-01 -1.731459647417068481e-01 -6.644588708877563477e-02 -5.934039503335952759e-02 9.841258823871612549e-02 1.607091724872589111e-01 -8.691631257534027100e-02 7.901545614004135132e-03 7.612803578376770020e-02 -1.659366041421890259e-01
3.172473609447479248e-02 -2.232484519481658936e-01 -1.668384820222854614e-01 -1.038945838809013367e-01 -1.282330304384231567e-01 -4.204462282359600067e-03 9.066112339496612549e-03 -2.366792596876621246e-02 1.493020057678222656e-01 1.038373261690139771e-01 1.565132290124893188e-01 -1.037529855966567993e-01 -1.330560073256492615e-02 -3.957403898239135742e-01 7.172655314207077026e-02 1.971082948148250580e-02 -3.130531311035156250e-01 -2.445532381534576416e-01 -2.926939725875854492e-02 -2.046783119440078735e-01 -2.043562009930610657e-02 2.534667253494262695e-01 -2.093521207571029663e-01 4.730237126350402832e-01 1.362902820110321045e-01 -2.671613125130534172e-03 -9.805800020694732666e-02 1.380576193332672119e-01 1.229581013321876526e-01 -5.127372965216636658e-02 -1.479549407958984375e-01 -2.075300663709640503e-01
-3.791418159380555153e-03 -2.506690919399261475e-01 2.046779543161392212e-01 -6.299762427806854248e-02 -9.499677270650863647e-02 -2.092248946428298950e-01 -2.257626503705978394e-01 3.996922448277473450e-02 2.037177085876464844e-01 2.325473874807357788e-01 3.263154998421669006e-02 -2.646810412406921387e-01 -3.813138604164123535e-02 -8.438347280025482178e-02 -5.065728351473808289e-02 4.232024773955345154e-03 -4.808288514614105225e-01 -9.005804359912872314e-02 1.489491909742355347e-01 1.469129472970962524e-01 1.208459306508302689e-02 3.839317709207534790e-02 -7.440836727619171143e-02 3.204445540904998779e-01 -1.820586323738098145e-01 -3.322257399559020996e-01 1.170042529702186584e-02 1.771034300327301025e-01 -3.159920498728752136e-02 1.756685376167297363e-01 -8.722777664661407471e-02 -2.566599287092685699e-02
2.012977302074432373e-01 -1.973182857036590576e-01 2.353420481085777283e-03 2.519835531711578369e-01 3.259919583797454834e-02 -1.689289063215255737e-01 -1.053721010684967041e-01 -2.428402006626129150e-02 -7.451285421848297119e-02 3.393724858760833740e-01 1.075340434908866882e-02 -2.028992027044296265e-01 -8.170311897993087769e-02 1.598087996244430542e-01 7.564121484756469727e-02 -3.836994469165802002e-01 -3.932016491889953613e-01 -2.089773267507553101e-01 1.343217492103576660e-01 -1.416005790233612061e-01 2.908307593315839767e-03 -3.896037489175796509e-02 -1.307332813739776611e-01 8.194048702716827393e-02 -3.175280988216400146e-02 -1.126839220523834229e-01 -1.624712534248828888e-02 3.426154255867004395e-01 1.527264118194580078e-01 1.185871660709381104e-01 -1.881071031093597412e-01 -5.242495611310005188e-02
2.432368993759155273e-01 1.852536052465438843e-01 -1.642848849296569824e-01 1.244156360626220703e-01 -3.666226519271731377e-03 7.746025174856185913e-02 -4.905560240149497986e-02 -4.002620279788970947e-02 3.779077529907226562e-01 -2.195566147565841675e-02 -5.263433605432510376e-02 1.561028510332107544e-01 -4.120061174035072327e-02 2.213758230209350586e-02 -5.519292876124382019e-02 -6.467954814434051514e-02 -3.663535714149475098e-01 -3.264758735895156860e-02 -2.138750068843364716e-02 -1.288201808929443359e-01 -1.098272055387496948e-01 8.350619673728942871e-02 -2.534974813461303711e-01 2.997235059738159180e-01 1.972451247274875641e-02 -1.697834730148315430e-01 1.747696995735168457e-01 2.038167715072631836e-01 2.854958921670913696e-02 2.788909710943698883e-02 1.720604002475738525e-01 -4.649857282638549805e-01
-2.262120693922042847e-01 -8.887224644422531128e-02 1.581354737281799316e-01 2.849315851926803589e-02 -8.233672380447387695e-02 -1.833620518445968628e-01 -5.324232857674360275e-03 6.899094581604003906e-02 2.476559430360794067e-01 1.610335856676101685e-01 2.009319365024566650e-01 -2.080615311861038208e-01 -3.062008619308471680e-01 -1.616602987051010132e-01 -5.444839224219322205e-02 -2.585519850254058838e-01 -4.275355339050292969e-01 -1.038630083203315735e-01 1.399833709001541138e-01 -2.015079706907272339e-01 7.360675930976867676e-02 -1.108290180563926697e-01 -2.607032954692840576e-01 1.825915090739727020e-02 -1.031055524945259094e-01 -1.407039910554885864e-01 1.766503751277923584e-01 5.982265621423721313e-02 2.360802590847015381e-01 -2.045242190361022949e-01 1.652374677360057831e-02 -8.038496226072311401e-02
2.426765672862529755e-02 -1.145883202552795410e-01 -1.251251548528671265e-01 -5.982332304120063782e-02 1.772210597991943359e-01 5.487521179020404816e-03 1.219967938959598541e-02 8.304107189178466797e-02 3.953770697116851807e-01 1.813704371452331543e-01 -3.240271657705307007e-02 -6.466373801231384277e-02 6.501924246549606323e-02 -1.028464734554290771e-02 2.364308759570121765e-02 9.529429674148559570e-02 1.007581502199172974e-01 -4.960815310478210449e-01 1.508033871650695801e-01 -2.980816066265106201e-01 -8.316493779420852661e-02 1.998177543282508850e-02 -1.775791794061660767e-01 -1.653518378734588623e-01 -1.281331926584243774e-01 -1.977302432060241699e-01 1.803147196769714355e-01 -1.120168417692184448e-01 -1.536251902580261230e-01 7.993352413177490234e-02 -1.284070461988449097e-01 -3.728954493999481201e-01
2.795282304286956787e-01 -1.311661452054977417e-01 3.792735934257507324e-02 2.560663819313049316e-01 2.150260657072067261e-01 -1.455177962779998779e-01 -2.588101029396057129e-01 -6.518434733152389526e-02 3.298240602016448975e-01 1.417093724012374878e-01 2.975135743618011475e-01 -2.615024745464324951e-01 -1.645315736532211304e-01 -4.213093966245651245e-02 2.224641665816307068e-02 -1.833749115467071533e-01 -2.075054049491882324e-01 3.575352579355239868e-02 2.128525078296661377e-01 9.176687896251678467e-02 -2.170651704072952271e-01 -8.554687350988388062e-02 -2.940274178981781006e-01 4.890938103199005127e-02 -1.123858243227005005e-01 -4.380548745393753052e-02 9.980861097574234009e-02 -1.202191710472106934e-01 3.685162216424942017e-02 1.538399904966354370e-01 -9.545449167490005493e-02 -1.892962008714675903e-01
1.460396498441696167e-01 2.692138031125068665e-02 -1.826154766604304314e-03 -4.086815752089023590e-03 -1.707138419151306152e-01 -2.561162710189819336e-01 -1.286102980375289917e-01 1.485650539398193359e-01 2.064484544098377228e-02 -1.453320980072021484e-01 -1.421952098608016968e-01 -1.939836442470550537e-01 5.892527848482131958e-02 -2.941449880599975586e-01 1.489100456237792969e-01 -1.272821724414825439e-01 -2.957356274127960205e-01 -2.204822748899459839e-02 4.682148098945617676e-01 -4.821961000561714172e-02 4.784916713833808899e-02 4.300576820969581604e-02 -1.646441221237182617e-01 -1.197165548801422119e-01 -1.598168760538101196e-01 -6.148882582783699036e-02 1.868342012166976929e-01 8.047075569629669189e-02 -2.869692444801330566e-01 7.399645447731018066e-02 1.341665834188461304e-01 -3.243525028228759766e-01
-2.012517489492893219e-02 -9.089262783527374268e-02 1.767182052135467529e-01 -9.453711658716201782e-02 6.877043843269348145e-02 2.379193305969238281e-01 -4.149936735630035400e-01 -9.866437874734401703e-03 -8.056383579969406128e-02 -1.627906858921051025e-01 -1.690638624131679535e-02 1.397592574357986450e-01 -3.114057481288909912e-01 -1.170850172638893127e-01 -9.642543271183967590e-03 5.657490715384483337e-02 -7.339084986597299576e-03 -2.833414971828460693e-01 1.175565496087074280e-01 -2.504467964172363281e-01 -1.176423355937004089e-01 6.499986350536346436e-02 -2.005172818899154663e-01 2.301897257566452026e-01 -2.815787792205810547e-01 -1.180170029401779175e-01 2.935215458273887634e-02 2.709673158824443817e-02 2.312569469213485718e-01 -2.246530801057815552e-01 -1.491579860448837280e-01 -2.481593489646911621e-01
9.167049825191497803e-02 -4.265325143933296204e-02 -1.694063693284988403e-01 -2.468623071908950806e-01 -2.242971509695053101e-01 2.461561411619186401e-01 -8.221007138490676880e-02 1.086943522095680237e-01 2.643397450447082520e-01 7.021040469408035278e-02 -1.742475777864456177e-01 -6.291945278644561768e-02 -1.057697609066963196e-01 3.055458702147006989e-02 1.554808020591735840e-01 2.356821447610855103e-01 -3.577202260494232178e-01 -2.376849055290222168e-01 2.040070109069347382e-02 -7.566230744123458862e-02 -2.419863641262054443e-01 -1.327423006296157837e-01 -1.667889058589935303e-01 9.912595152854919434e-02 -1.056879460811614990e-01 -9.018521755933761597e-02 5.256751179695129395e-02 2.817881405353546143e-01 -1.611710488796234131e-01 -6.034567579627037048e-02 -3.196220695972442627e-01 -1.789604574441909790e-01
-2.747263908386230469e-01 -2.017450481653213501e-01 1.479320414364337921e-02 1.843129545450210571e-01 -1.792944520711898804e-01 4.928459599614143372e-02 3.052251879125833511e-03 6.468184292316436768e-02 1.508768945932388306e-01 -2.270797826349735260e-02 2.925413846969604492e-01 9.967174381017684937e-02 1.189434155821800232e-02 -2.688777260482311249e-02 1.246759518980979919e-01 9.706038981676101685e-02 -9.266773611307144165e-02 -9.225738048553466797e-02 4.429618716239929199e-01 -8.743935078382492065e-02 1.738038659095764160e-01 8.850154280662536621e-02 -3.229769170284271240e-01 -3.214832767844200134e-02 -1.644033938646316528e-01 -2.738546729087829590e-01 -1.295813322067260742e-01 2.307801991701126099e-01 -1.106722280383110046e-01 5.931090097874403000e-03 2.177836932241916656e-02 -3.421419560909271240e-01
7.823634892702102661e-02 -1.268246173858642578e-01 1.129586845636367798e-01 1.271727383136749268e-01 -2.800887525081634521e-01 4.191320762038230896e-02 -1.748237609863281250e-01 -1.773589551448822021e-01 -1.316422712989151478e-03 -1.075680553913116455e-01 -4.498084262013435364e-02 -3.480330482125282288e-02 1.214108392596244812e-01 8.797962218523025513e-02 7.650438696146011353e-02 1.068470720201730728e-02 -4.353125691413879395e-01 1.210236996412277222e-01 -5.671204254031181335e-02 -1.580635143909603357e-04 2.225385159254074097e-01 2.584749758243560791e-01 -4.267177879810333252e-01 3.194220662117004395e-01 -1.056327670812606812e-01 -2.462258040904998779e-01 1.032322421669960022e-01 9.244213998317718506e-02 -1.446528583765029907e-01 1.273200362920761108e-01 6.252843141555786133e-02 -1.534177213907241821e-01
3.336423635482788086e-02 -1.586095690727233887e-01 -1.290260553359985352e-01 1.501177251338958740e-01 -8.807579427957534790e-02 -1.432132869958877563e-01 -1.917436122894287109e-01 2.815772779285907745e-02 2.536922926083207130e-03 2.501749619841575623e-02 -2.041132897138595581e-01 2.897789478302001953e-01 -2.547557651996612549e-01 1.438758224248886108e-01 8.752040565013885498e-02 2.022750973701477051e-01 -4.377151429653167725e-01 -2.792906463146209717e-01 2.396683841943740845e-01 -1.022581458091735840e-01 -1.152287721633911133e-01 1.038740575313568115e-01 -1.520912200212478638e-01 2.596586346626281738e-01 2.957596778869628906e-01 -5.871456488966941833e-02 8.864798583090305328e-03 2.658374793827533722e-02 -1.096694022417068481e-01 1.515164524316787720e-01 -1.490394473075866699e-01 -8.519180119037628174e-02
1.845914721488952637e-01 -5.378086119890213013e-02 1.317410916090011597e-01 2.552814781665802002e-01 -1.091093122959136963e-01 -1.108759120106697083e-01 -1.962126195430755615e-01 -1.674119532108306885e-01 7.398834079504013062e-02 2.831145823001861572e-01 7.624052464962005615e-02 -1.256371587514877319e-01 3.008572161197662354e-01 -3.377033025026321411e-02 -2.350085042417049408e-02 -2.033884376287460327e-01 -4.936671257019042969e-01 6.772189587354660034e-02 -4.839282948523759842e-03 -1.543627530336380005e-01 -8.316637575626373291e-02 1.145603209733963013e-01 -2.952923178672790527e-01 1.454183757305145264e-01 -2.065764963626861572e-01 2.272821590304374695e-02 1.159743815660476685e-01 2.235409021377563477e-01 1.453926712274551392e-01 5.166850984096527100e-02 -4.534471780061721802e-02 -1.264095306396484375e-01
-1.286370009183883667e-01 -2.345347106456756592e-01 -2.290599197149276733e-01 1.275112181901931763e-01 1.519098728895187378e-01 -2.872765660285949707e-01 4.136315546929836273e-03 -1.621886342763900757e-01 3.859295696020126343e-02 2.103219926357269287e-01 1.132298931479454041e-01 -2.371897995471954346e-01 8.985117822885513306e-02 1.291640251874923706e-01 8.543948829174041748e-02 2.974955365061759949e-02 -4.350802004337310791e-01 2.274205349385738373e-02 1.388628482818603516e-01 -2.754131555557250977e-01 -1.261621266603469849e-01 1.987756788730621338e-01 -1.203168034553527832e-01 3.594585135579109192e-02 -3.645417094230651855e-02 3.330574929714202881e-01 1.260572075843811035e-01 -1.468308269977569580e-02 -1.429312676191329956e-01 1.301314681768417358e-01 -1.748466677963733673e-02 -2.405615895986557007e-01
1.236037164926528931e-02 -3.492521867156028748e-02 -1.584398150444030762e-01 -1.927532851696014404e-01 -7.175343483686447144e-02 3.266799449920654297e-01 -2.198020964860916138e-01 -1.091902926564216614e-01 1.758469082415103912e-02 1.149389296770095825e-01 -2.074116468429565430e-01 1.191653758287429810e-01 -2.098132520914077759e-01 1.306762099266052246e-01 4.970119334757328033e-03 -5.311859026551246643e-02 -4.697330296039581299e-01 -6.061112880706787109e-02 2.506749331951141357e-01 -2.785229310393333435e-02 9.444332867860794067e-02 1.574597060680389404e-01 -1.669842600822448730e-01 -6.981852650642395020e-02 -1.768149733543395996e-01 9.538475424051284790e-02 -7.700166851282119751e-02 1.803417950868606567e-01 -2.867664992809295654e-01 -8.396159857511520386e-02 -1.513226926326751709e-01 -2.901327908039093018e-01
-6.481635570526123047e-02 2.491624467074871063e-02 6.507262587547302246e-02 -2.639868669211864471e-02 -1.980310231447219849e-01 4.028227180242538452e-02 -3.290368020534515381e-01 -1.348388046026229858e-01 2.233073115348815918e-01 3.330833837389945984e-02 -1.627228260040283203e-01 -2.347845882177352905e-01 -1.624528914690017700e-01 -8.114039897918701172e-02 1.045456156134605408e-01 1.319357305765151978e-01 -5.331487581133842468e-02 -5.026967525482177734e-01 1.325266361236572266e-01 -8.071335405111312866e-02 4.637757316231727600e-03 1.253569573163986206e-01 -1.890946328639984131e-01 2.797353826463222504e-02 -2.398599982261657715e-01 -1.760463416576385498e-01 2.554113268852233887e-01 1.491962224245071411e-01 -1.004088893532752991e-01 2.833802700042724609e-01 1.569472104310989380e-01 -7.831671088933944702e-02
-2.783967256546020508e-01 -2.335053086280822754e-01 -2.455832511186599731e-01 6.765129044651985168e-03 -4.225316457450389862e-03 -9.985473006963729858e-02 -2.318700402975082397e-02 -4.523889720439910889e-02 6.303083896636962891e-02 -2.928038835525512695e-01 -8.232964575290679932e-02 -2.590290457010269165e-02 1.360657066106796265e-01 -1.079924963414669037e-02 -1.601602733135223389e-01 2.318587340414524078e-02 -1.763018816709518433e-01 -3.642451018095016479e-02 3.214768320322036743e-02 -4.053413569927215576e-01 -2.743447124958038330e-01 2.490504980087280273e-01 -4.521319270133972168e-01 -1.946178078651428223e-02 -2.449409291148185730e-02 -3.747028857469558716e-02 -6.254389882087707520e-02 5.650979653000831604e-02 -1.232643872499465942e-01 -2.383967302739620209e-02 -8.492142707109451294e-02 -2.848590612411499023e-01
-1.909853816032409668e-01 -1.914661526679992676e-01 3.865604102611541748e-02 2.077822387218475342e-01 -6.631117314100265503e-02 -4.121630638837814331e-02 -1.218504756689071655e-01 -5.642135813832283020e-02 1.514583677053451538e-01 -2.024528384208679199e-01 7.284308224916458130e-02 -4.000019282102584839e-02 1.382155269384384155e-01 -5.272276699542999268e-02 2.778660356998443604e-01 -6.706389039754867554e-02 -2.405743300914764404e-01 -2.050720602273941040e-01 2.360173165798187256e-01 -2.505186796188354492e-01 -1.339570432901382446e-01 3.411265313625335693e-01 -2.032386362552642822e-01 9.917672723531723022e-02 5.383985489606857300e-02 -2.891377918422222137e-02 3.227417469024658203e-01 -2.582859098911285400e-01 1.303429752588272095e-01 2.517903447151184082e-01 -1.561969220638275146e-01 -2.014026977121829987e-02
2.740783095359802246e-01 3.707556426525115967e-02 -2.041810452938079834e-01 -6.686572730541229248e-02 -4.112287610769271851e-02 -4.084799438714981079e-03 -4.059628248214721680e-01 -1.068943068385124207e-01 1.681910455226898193e-01 7.348059117794036865e-02 3.120790421962738037e-01 -1.906737498939037323e-02 -6.265675765462219715e-04 4.034395143389701843e-02 2.264399230480194092e-01 1.587855964899063110e-01 -5.977394804358482361e-02 -1.126957759261131287e-01 2.832024097442626953e-01 -2.748330533504486084e-01 -1.041528061032295227e-01 -1.026424840092658997e-01 -1.119645610451698303e-01 3.146692365407943726e-02 -1.438908278942108154e-01 -2.446584552526473999e-01 1.206132397055625916e-01 -4.030371457338333130e-02 -1.012450829148292542e-01 3.669006824493408203e-01 -4.077116400003433228e-02 -1.991537660360336304e-01
2.244596928358078003e-02 -1.399509608745574951e-01 -2.298156917095184326e-01 -3.839302435517311096e-02 1.804488450288772583e-01 -8.774297684431076050e-02 5.935924872756004333e-02 -1.947502493858337402e-01 -1.180687546730041504e-01 -1.548459529876708984e-01 -1.073245778679847717e-01 -1.479865312576293945e-01 -1.000717431306838989e-01 -1.599478125572204590e-01 -2.209783941507339478e-01 -2.849562466144561768e-01 -2.023274749517440796e-01 -1.436899155378341675e-01 1.912149339914321899e-01 -1.892213374376296997e-01 -1.011312901973724365e-01 1.126436516642570496e-01 -1.785889118909835815e-01 -1.652740985155105591e-01 -9.625602513551712036e-02 -1.056763008236885071e-01 -9.322478435933589935e-04 7.240781933069229126e-02 -1.113471984863281250e-01 3.858576714992523193e-02 -5.342475175857543945e-01 -2.566769719123840332e-01
1.952489465475082397e-02 -2.646679580211639404e-01 -1.209573969244956970e-01 -1.242501586675643921e-01 1.500369608402252197e-01 -7.183457911014556885e-02 -8.601064793765544891e-03 5.750377848744392395e-02 1.211576685309410095e-01 -1.363843679428100586e-01 -6.210025399923324585e-02 -1.782619953155517578e-01 2.091557718813419342e-03 -1.366681456565856934e-01 -1.538736186921596527e-02 -3.646126762032508850e-02 -1.342911422252655029e-01 -1.696457266807556152e-01 1.431328207254409790e-01 -5.246822237968444824e-01 -8.112958073616027832e-02 -3.204182088375091553e-01 -1.912919282913208008e-01 9.382308274507522583e-02 -7.155526429414749146e-02 -2.692678570747375488e-01 4.866099730134010315e-02 -3.220823407173156738e-02 3.163369596004486084e-01 5.751013383269309998e-02 -4.830221831798553467e-02 -3.087213039398193359e-01
1.547761261463165283e-01 -1.576385647058486938e-01 -1.104559451341629028e-01 4.972640052437782288e-02 -3.731271252036094666e-02 -2.197184599936008453e-03 3.799281641840934753e-02 1.386906504631042480e-01 -1.334761269390583038e-02 1.043151505291461945e-02 7.598962634801864624e-02 1.939750649034976959e-02 -2.788739204406738281e-01 1.542051285505294800e-01 -1.558005660772323608e-01 -1.795991212129592896e-01 -2.700539231300354004e-01 -5.265875458717346191e-01 -1.335784643888473511e-01 -2.235582917928695679e-01 1.253061294555664062e-01 1.423947513103485107e-02 -1.420418173074722290e-01 -2.390375733375549316e-02 -3.290625214576721191e-01 -1.890767067670822144e-01 -8.174493163824081421e-02 1.628307253122329712e-01 5.930016934871673584e-02 9.914932399988174438e-02 1.396674513816833496e-01 -2.918035089969635010e-01
1.572561711072921753e-01 -2.226166725158691406e-01 -2.117245048284530640e-01 -1.363225933164358139e-02 1.473440080881118774e-01 9.373634122312068939e-03 -1.009308453649282455e-02 2.240180224180221558e-01 4.454447701573371887e-02 -2.986649237573146820e-02 2.803109213709831238e-02 8.801311999559402466e-02 -1.673014312982559204e-01 1.287422236055135727e-02 1.200791522860527039e-01 -3.667381703853607178e-01 -4.122302532196044922e-01 -1.570670753717422485e-01 2.270496487617492676e-01 -4.047153890132904053e-01 -1.474734991788864136e-01 -9.485720843076705933e-02 1.942558027803897858e-02 3.485272526741027832e-01 1.197208985686302185e-01 -7.866317778825759888e-02 -6.896212697029113770e-02 -6.572159472852945328e-03 -5.928188934922218323e-02 3.607911244034767151e-02 -1.114876046776771545e-01 -1.225767880678176880e-01
1.112847626209259033e-01 -3.577195806428790092e-03 -2.751522660255432129e-01 -8.984663337469100952e-02 2.158035039901733398e-01 -1.787669956684112549e-01 3.526318073272705078e-02 1.032935902476310730e-01 2.400763630867004395e-01 2.679681777954101562e-01 8.868104219436645508e-02 -1.677317731082439423e-02 -1.037946939468383789e-01 1.622854322195053101e-01 -1.109595894813537598e-01 1.879562437534332275e-01 -2.223415523767471313e-01 -3.934248089790344238e-01 7.988410443067550659e-02 8.916097879409790039e-02 -2.135583907365798950e-01 -1.589681953191757202e-01 -8.027777820825576782e-02 -2.266228571534156799e-02 -1.483318060636520386e-01 -7.979116588830947876e-02 5.935282446444034576e-03 3.129753768444061279e-01 -5.995895713567733765e-03 -1.674224436283111572e-02 -1.252096444368362427e-01 -3.902608752250671387e-01
2.208318263292312622e-01 -1.074984744191169739e-01 2.634285688400268555e-01 -2.181467413902282715e-02 -8.569361269474029541e-02 6.801296770572662354e-02 -1.374364793300628662e-01 -3.312910720705986023e-02 8.878918737173080444e-02 8.669213950634002686e-02 -1.283903568983078003e-01 1.497286558151245117e-01 -1.454752236604690552e-01 1.071317940950393677e-01 -2.453332096338272095e-01 2.879827916622161865e-01 -2.271771878004074097e-01 -7.351420819759368896e-02 2.170519381761550903e-01 -1.469545513391494751e-01 1.696770191192626953e-01 -2.997721545398235321e-02 -3.326085507869720459e-01 -3.235934302210807800e-02 -1.947637200355529785e-01 -1.036130785942077637e-01 2.231000363826751709e-01 2.820129692554473877e-01 -1.776896566152572632e-01 -1.659251749515533447e-01 -2.760684490203857422e-01 -1.655574440956115723e-01
2.532871961593627930e-01 -2.372768223285675049e-01 2.833201885223388672e-01 2.591534256935119629e-01 1.053991094231605530e-01 -2.932055108249187469e-02 -2.953433096408843994e-01 1.912392377853393555e-01 1.348683387041091919e-01 1.444239020347595215e-01 2.494046837091445923e-01 -2.800950109958648682e-01 -1.937782615423202515e-01 -9.927837550640106201e-02 6.570930033922195435e-02 -1.778061091899871826e-01 -1.721641123294830322e-01 -7.575147598981857300e-02 1.251506060361862183e-01 -9.265602566301822662e-03 -1.194097027182579041e-01 -1.046706661581993103e-01 -4.018576145172119141e-01 -1.873354427516460419e-02 -1.604914069175720215e-01 -7.363373041152954102e-02 1.733903074637055397e-03 -7.036671787500381470e-02 -2.193043008446693420e-02 1.495533883571624756e-01 -1.510190218687057495e-01 -1.154673695564270020e-01
7.182171940803527832e-02 -5.723886191844940186e-02 2.847217619419097900e-01 -1.379076540470123291e-01 8.753967285156250000e-02 1.881148070096969604e-01 -2.776195704936981201e-01 4.891308955848217010e-03 7.823470234870910645e-02 -5.625861883163452148e-02 3.179685473442077637e-01 2.618824541568756104e-01 -2.377234846353530884e-01 1.629638224840164185e-01 3.890725970268249512e-02 8.223839104175567627e-02 -2.173204869031906128e-01 -2.840703725814819336e-01 2.169862240552902222e-01 -2.119003385305404663e-01 -2.329951822757720947e-01 -2.099699899554252625e-02 6.417219527065753937e-03 9.180386364459991455e-02 -1.250489503145217896e-01 -2.041501402854919434e-01 1.679084599018096924e-01 1.380680501461029053e-01 1.192934364080429077e-01 -1.469157189130783081e-01 -1.274001449346542358e-01 -2.475733608007431030e-01
5.027073621749877930e-02 1.741983741521835327e-01 -5.577886942774057388e-03 -2.016037143766880035e-02 5.616678670048713684e-02 -2.544496357440948486e-01 -2.573253214359283447e-01 1.628677695989608765e-01 2.137852311134338379e-01 3.761669695377349854e-01 1.822638362646102905e-01 8.455628901720046997e-02 -8.019405603408813477e-02 -1.536866128444671631e-01 5.247883871197700500e-02 3.856577351689338684e-02 -1.623100489377975464e-01 -2.974716722965240479e-01 4.552773013710975647e-02 -2.996606528759002686e-01 8.244010061025619507e-02 1.781218945980072021e-01 -3.008627295494079590e-01 -1.984462887048721313e-02 1.491928547620773315e-01 -1.017009690403938293e-01 -6.791615486145019531e-02 -7.961821556091308594e-02 1.542321741580963135e-01 -1.174384281039237976e-01 -2.229359149932861328e-01 -2.778650224208831787e-01
-1.264892220497131348e-01 -5.973640456795692444e-02 8.107613772153854370e-02 -4.146884754300117493e-02 4.389094561338424683e-02 -1.470593065023422241e-01 -6.388840079307556152e-02 1.071616932749748230e-01 1.310351639986038208e-01 -6.304571032524108887e-02 2.505427300930023193e-01 -3.536340966820716858e-02 -1.078082695603370667e-01 1.433909982442855835e-01 1.341869384050369263e-01 -1.514817178249359131e-01 9.400377981364727020e-03 -2.819077968597412109e-01 4.121615886688232422e-01 1.374291032552719116e-01 1.281219422817230225e-01 -8.006111718714237213e-03 -3.860905170440673828e-01 -6.686730682849884033e-02 -2.467567175626754761e-01 -1.537958532571792603e-01 8.614553511142730713e-02 3.626112937927246094e-01 -5.394185706973075867e-02 -3.888465836644172668e-02 -1.331234872341156006e-01 -3.013020455837249756e-01
-1.475146114826202393e-01 -3.091419637203216553e-01 -2.462611198425292969e-01 -2.086129039525985718e-01 -1.896186321973800659e-01 7.437188643962144852e-03 1.085855532437562943e-02 -1.601647287607192993e-01 -8.945836871862411499e-02 -7.493070513010025024e-02 -1.870260573923587799e-03 2.713272348046302795e-02 -1.944769620895385742e-01 -8.503285795450210571e-02 6.393957883119583130e-02 6.781415641307830811e-02 -3.043583035469055176e-01 -1.547472551465034485e-02 2.489405572414398193e-01 -3.984421491622924805e-01 1.022601276636123657e-01 2.043077647686004639e-01 -2.165802866220474243e-01 1.317836195230484009e-01 -1.684518009424209595e-01 -7.601033151149749756e-02 8.667725324630737305e-02 2.059490978717803955e-01 -3.414117991924285889e-01 1.144842207431793213e-01 -4.807389900088310242e-02 -4.994412884116172791e-02
4.060921370983123779e-01 -2.294900268316268921e-01 2.100779116153717041e-01 -6.324066966772079468e-02 1.612304151058197021e-01 -1.895162612199783325e-01 -6.963588297367095947e-02 4.490259662270545959e-02 -6.778719276189804077e-02 -1.435930430889129639e-01 1.069071665406227112e-01 -1.682858727872371674e-02 3.843253850936889648e-02 1.172765158116817474e-02 2.883653640747070312e-01 -2.537986449897289276e-02 -2.331364303827285767e-01 -2.477718330919742584e-02 -6.961445510387420654e-02 -2.900385558605194092e-01 -3.686456978321075439e-01 1.194748375564813614e-02 -4.178211465477943420e-02 -3.000643290579319000e-02 -1.695354431867599487e-01 -1.484687179327011108e-01 1.644725948572158813e-01 1.270596534013748169e-01 1.252637356519699097e-01 1.184032708406448364e-01 -2.098116874694824219e-01 -3.046950399875640869e-01
-1.265249848365783691e-01 1.453952342271804810e-01 -1.547527313232421875e-02 3.974044322967529297e-02 -4.508979246020317078e-02 6.880722939968109131e-02 -1.707574278116226196e-01 -1.306257992982864380e-01 1.396794170141220093e-01 2.827380597591400146e-01 5.590119585394859314e-02 -3.699322044849395752e-02 9.566162526607513428e-02 -1.690526604652404785e-01 7.483080774545669556e-02 1.233682259917259216e-01 -2.579149305820465088e-01 -2.325510233640670776e-01 1.427826881408691406e-01 -3.519745767116546631e-01 -2.466046959161758423e-01 -2.067632786929607391e-02 -2.897954881191253662e-01 1.857153773307800293e-01 -3.521929681301116943e-01 3.239862620830535889e-01 2.826344920322299004e-03 1.303963661193847656e-01 -1.510960161685943604e-01 -9.612156450748443604e-02 -9.954853355884552002e-02 -1.138707101345062256e-01
7.327798753976821899e-02 9.858369082212448120e-02 7.113426923751831055e-03 -1.168352589011192322e-01 -5.864082835614681244e-03 -3.958587720990180969e-02 -1.409870237112045288e-01 1.646289974451065063e-01 1.602051258087158203e-01 -2.738113701343536377e-01 1.230527907609939575e-01 9.905734658241271973e-02 2.111207991838455200e-01 -1.284068375825881958e-01 -1.824006438255310059e-01 -2.801655232906341553e-01 -4.138934016227722168e-01 -2.129780352115631104e-01 -1.008346304297447205e-01 -1.256725192070007324e-01 -8.055746555328369141e-02 1.642267033457756042e-02 -1.996376663446426392e-01 1.227707192301750183e-01 -1.929417252540588379e-02 -1.167756542563438416e-01 1.103708297014236450e-01 1.094120070338249207e-01 3.309679329395294189e-01 7.246564328670501709e-02 -2.801676988601684570e-01 -2.974074482917785645e-01
2.110447436571121216e-01 -3.206192329525947571e-02 -6.660300493240356445e-02 -4.005538299679756165e-02 8.750596642494201660e-02 -2.083610184490680695e-02 -1.598855704069137573e-01 -8.744411915540695190e-02 2.972248494625091553e-01 -1.794713586568832397e-01 5.696783214807510376e-02 1.784805208444595337e-01 -1.497391425073146820e-02 1.158727332949638367e-01 -9.050192683935165405e-02 3.124935179948806763e-02 -5.113572478294372559e-01 8.652960881590843201e-03 -1.179054081439971924e-01 -1.202737092971801758e-01 -2.736041843891143799e-01 -1.601639240980148315e-01 -2.247438132762908936e-01 3.233437240123748779e-02 -1.632726490497589111e-01 -1.070567891001701355e-01 1.221618130803108215e-01 -8.198715746402740479e-02 2.301495075225830078e-01 1.857901364564895630e-01 -7.046321779489517212e-02 -3.666161298751831055e-01
4.167847335338592529e-02 2.022661268711090088e-02 -1.232073381543159485e-01 -1.740373522043228149e-01 4.186197742819786072e-02 4.123467206954956055e-02 5.706057325005531311e-02 -1.774502396583557129e-01 1.502166241407394409e-01 2.609785795211791992e-01 2.827670574188232422e-01 6.307861953973770142e-02 -2.042780816555023193e-01 2.295017540454864502e-01 1.310229748487472534e-01 -2.964842692017555237e-02 -9.000672958791255951e-03 -2.685058414936065674e-01 1.947666704654693604e-01 -3.302299976348876953e-01 -3.317927941679954529e-02 2.430160790681838989e-01 -2.805936932563781738e-01 1.606127768754959106e-01 -9.937626309692859650e-03 1.407787799835205078e-01 1.729982160031795502e-02 2.469480484724044800e-01 1.701172143220901489e-01 -1.457779854536056519e-01 -4.793345183134078979e-02 -3.310468196868896484e-01
-1.497891843318939209e-01 -3.920993804931640625e-01 2.636813223361968994e-01 -7.544507086277008057e-02 -1.667967587709426880e-01 -2.931837737560272217e-01 -3.240630030632019043e-01 4.991660267114639282e-02 1.453649550676345825e-01 2.371391952037811279e-01 1.357599794864654541e-01 -4.954944923520088196e-02 -2.427446693181991577e-01 2.996538765728473663e-02 -3.242667391896247864e-02 1.030104905366897583e-01 -3.023172020912170410e-01 1.819341778755187988e-01 1.174103245139122009e-01 -1.762467473745346069e-01 1.552180945873260498e-01 1.283468753099441528e-01 -1.012112796306610107e-01 1.692658066749572754e-01 -1.338537931442260742e-01 -1.702391728758811951e-02 1.794450879096984863e-01 4.447340592741966248e-02 -6.222394853830337524e-02 -1.477456465363502502e-02 8.731624484062194824e-02 -2.113627642393112183e-01
8.116982877254486084e-02 -7.415351271629333496e-02 -1.761275976896286011e-01 -1.332263350486755371e-01 3.225151896476745605e-01 -3.113679289817810059e-01 -5.078098177909851074e-01 -4.179152846336364746e-02 6.737586855888366699e-02 -6.881137192249298096e-02 9.040755033493041992e-02 -1.451880671083927155e-02 -3.548905253410339355e-02 -4.297168180346488953e-02 5.120630189776420593e-02 3.024325668811798096e-01 1.066201273351907730e-02 -3.275834619998931885e-01 -1.659346162341535091e-03 -1.593912988901138306e-01 4.525628313422203064e-02 1.544155925512313843e-01 -3.306241929531097412e-01 1.234815921634435654e-02 -1.386388838291168213e-01 -2.180508524179458618e-01 8.493894338607788086e-02 4.391274601221084595e-02 -3.559770062565803528e-02 -7.018373161554336548e-02 -9.060347825288772583e-02 -7.214550673961639404e-02
4.895150288939476013e-02 -1.338670030236244202e-02 -2.154791355133056641e-01 -2.270928174257278442e-01 -1.790467500686645508e-01 1.225349679589271545e-01 3.046959266066551208e-02 -4.759847372770309448e-02 3.854182064533233643e-01 1.616828590631484985e-01 2.335069477558135986e-01 -7.657685875892639160e-02 1.481119543313980103e-01 2.182678431272506714e-01 -4.845412448048591614e-02 -1.423590257763862610e-02 -1.165389865636825562e-01 -2.426698505878448486e-01 1.868318915367126465e-01 -1.697594672441482544e-02 -2.403289079666137695e-01 1.850606501102447510e-01 -2.276904135942459106e-01 1.378157585859298706e-01 -2.121888101100921631e-01 -1.429662257432937622e-01 3.071716055274009705e-02 -1.122873723506927490e-01 1.718511581420898438e-01 5.498994514346122742e-02 -5.907841026782989502e-02 -3.954503536224365234e-01
-2.130715250968933105e-01 -3.812851607799530029e-01 -1.688198149204254150e-01 -1.300857067108154297e-01 -1.286918763071298599e-02 -2.713043391704559326e-01 2.028055302798748016e-02 2.768064662814140320e-02 2.764946594834327698e-02 7.360138744115829468e-02 -2.809956297278404236e-02 2.408694624900817871e-01 -4.047181084752082825e-02 9.318622201681137085e-02 -1.155425757169723511e-01 3.772732987999916077e-02 -2.554786503314971924e-01 -2.122605592012405396e-01 2.139768451452255249e-01 -8.924949914216995239e-02 1.583546400070190430e-01 -1.589655503630638123e-02 -2.562157809734344482e-01 7.039013504981994629e-02 1.072637438774108887e-01 -8.546350896358489990e-02 1.438981145620346069e-01 -1.501197367906570435e-01 -2.342576086521148682e-01 2.919573150575160980e-02 -1.027513295412063599e-01 -4.587173759937286377e-01
1.073853112757205963e-02 -1.420420557260513306e-01 4.010975360870361328e-02 4.082002863287925720e-02 -6.910862866789102554e-03 -1.660695821046829224e-01 -1.652641594409942627e-01 1.243042796850204468e-01 1.233173459768295288e-01 -1.723937690258026123e-01 2.649594843387603760e-01 -1.957943886518478394e-01 -6.617684662342071533e-02 1.097107678651809692e-01 1.165759563446044922e-01 -2.818464636802673340e-01 -5.662326514720916748e-02 1.951889246702194214e-01 -1.454170234501361847e-02 -1.834926456212997437e-01 -3.897021710872650146e-02 -1.677905321121215820e-01 -4.109427630901336670e-01 5.401836708188056946e-02 -1.168063506484031677e-01 -4.198367893695831299e-02 3.447828292846679688e-01 9.862891584634780884e-02 -5.809929594397544861e-02 -1.861368566751480103e-01 -3.433176875114440918e-01 -2.580410838127136230e-01
5.994551628828048706e-02 -1.537787318229675293e-01 -6.457927823066711426e-02 -3.737060725688934326e-02 -4.471478611230850220e-02 1.652504652738571167e-01 -9.133750200271606445e-02 2.157886326313018799e-01 9.256854653358459473e-02 1.000201329588890076e-01 -1.673305928707122803e-01 -7.495445013046264648e-02 1.291397809982299805e-01 -1.557898707687854767e-02 -5.884994287043809891e-03 -1.591069996356964111e-01 -5.663619637489318848e-01 -2.192240506410598755e-01 6.868163496255874634e-02 -9.090067446231842041e-02 4.546837508678436279e-02 -7.185574155300855637e-03 -1.300266832113265991e-01 2.663653492927551270e-01 -2.522699534893035889e-01 -3.011114299297332764e-01 3.033506870269775391e-02 -9.868220239877700806e-02 -2.091841772198677063e-02 4.569466412067413330e-02 2.763667404651641846e-01 -2.699346542358398438e-01
1.703457534313201904e-01 1.132046356797218323e-01 -1.672490686178207397e-01 4.789977148175239563e-02 5.276890844106674194e-02 6.715314090251922607e-02 -3.657719790935516357e-01 -1.102612540125846863e-01 1.389454752206802368e-01 -2.701336517930030823e-02 1.440308243036270142e-01 3.176312521100044250e-02 -6.644507497549057007e-02 -2.057643681764602661e-01 2.104363292455673218e-01 2.891652584075927734e-01 -5.104928836226463318e-02 -2.791672646999359131e-01 2.017922550439834595e-01 -1.016975268721580505e-01 -9.761902689933776855e-02 -1.088583096861839294e-01 -3.428599834442138672e-01 -8.349214494228363037e-02 -2.607018128037452698e-02 -2.544829845428466797e-01 2.166328877210617065e-01 3.771449625492095947e-02 -2.128468304872512817e-01 2.685751616954803467e-01 -1.953691095113754272e-01 -1.063528805971145630e-01
-6.899669300764799118e-03 2.462188899517059326e-01 -1.665185019373893738e-02 1.088120415806770325e-02 6.923647224903106689e-02 -2.648124992847442627e-01 -4.679030179977416992e-01 2.561280429363250732e-01 3.674871325492858887e-01 1.815508753061294556e-01 1.427888423204421997e-01 1.070618405938148499e-01 -8.065535873174667358e-02 -3.183642774820327759e-02 -2.986376360058784485e-02 7.072029169648885727e-03 -7.863314449787139893e-02 -1.934560984373092651e-01 1.469617635011672974e-01 -3.005960881710052490e-01 -3.389323130249977112e-02 1.426113843917846680e-01 -2.692487835884094238e-01 -8.850832283496856689e-02 1.226611882448196411e-01 -7.416368275880813599e-02 1.033015474677085876e-01 1.539936512708663940e-01 -1.482224185019731522e-02 7.193780690431594849e-02 -2.303698211908340454e-01 -1.959490776062011719e-02
2.208506017923355103e-01 -6.542196124792098999e-02 -7.611213624477386475e-02 8.740432560443878174e-02 1.851802319288253784e-01 -9.968601912260055542e-02 -3.312486410140991211e-01 -7.136712223291397095e-02 4.578776359558105469e-01 5.401991307735443115e-02 -1.208763048052787781e-01 -2.662578411400318146e-02 -1.044368371367454529e-01 -1.748651713132858276e-01 2.297581583261489868e-01 -4.830783605575561523e-02 -8.368342369794845581e-02 -3.331545293331146240e-01 2.444300800561904907e-01 -1.889208853244781494e-01 1.093728318810462952e-01 1.495966035872697830e-02 -2.611028552055358887e-01 -2.772763743996620178e-02 2.863299474120140076e-02 1.908666826784610748e-02 -1.456016302108764648e-01 4.907801002264022827e-02 -9.838200360536575317e-02 1.979410648345947266e-01 -2.845361828804016113e-01 2.814401872456073761e-02
2.780535519123077393e-01 -1.049867346882820129e-01 1.820303797721862793e-01 4.988160356879234314e-02 1.802960992790758610e-03 -6.388866901397705078e-02 -3.568666875362396240e-01 9.706818312406539917e-02 1.941786557435989380e-01 2.816040217876434326e-01 4.586425423622131348e-02 9.941678494215011597e-02 -8.729251474142074585e-02 -1.079038828611373901e-01 -7.682299613952636719e-02 3.363468125462532043e-02 -3.781369626522064209e-01 -6.817660480737686157e-02 -1.457519084215164185e-01 -6.586608290672302246e-02 -2.172542512416839600e-01 1.747962459921836853e-02 -1.826944947242736816e-01 -1.437074840068817139e-01 -2.022790461778640747e-01 -2.370442748069763184e-01 7.405350357294082642e-02 7.184540480375289917e-02 1.457893252372741699e-01 3.154997527599334717e-01 7.967103272676467896e-02 -2.650353908538818359e-01
-4.494909942150115967e-02 -1.636471599340438843e-01 -2.065313607454299927e-01 -1.721088029444217682e-02 7.581010460853576660e-02 -1.019574403762817383e-01 -1.681581512093544006e-02 -4.862597957253456116e-02 1.369481384754180908e-01 3.014975786209106445e-02 3.363720327615737915e-02 3.164616599678993225e-02 2.515580318868160248e-02 -4.127173721790313721e-01 2.478809505701065063e-01 1.843606233596801758e-01 -3.916883468627929688e-01 -1.706819087266921997e-01 -3.482745587825775146e-02 -2.779176235198974609e-01 1.404609382152557373e-01 1.746912300586700439e-01 -3.469055891036987305e-01 2.889575064182281494e-01 4.156962409615516663e-02 -5.323892831802368164e-02 -1.472561657428741455e-01 -1.638010740280151367e-01 1.583258956670761108e-01 2.586599066853523254e-02 -2.941117249429225922e-02 -1.627598702907562256e-01
-3.877928713336586952e-03 -4.331170022487640381e-01 -2.299647331237792969e-01 -4.034969583153724670e-02 -6.857934873551130295e-03 -2.708307839930057526e-02 -1.381844878196716309e-01 -4.754139110445976257e-02 -1.796035468578338623e-02 -1.660552024841308594e-01 -1.862270385026931763e-01 -7.672885805368423462e-02 -2.399784326553344727e-01 8.444231003522872925e-03 -4.937206208705902100e-02 1.398797631263732910e-01 -1.793046146631240845e-01 4.657608643174171448e-02 1.488122195005416870e-01 -3.986489474773406982e-01 -1.038234308362007141e-01 4.172481223940849304e-02 -2.868030667304992676e-01 -3.925134986639022827e-02 -2.156823277473449707e-01 2.531517669558525085e-02 -2.282959036529064178e-02 -6.735587492585182190e-03 -3.630976974964141846e-01 1.069122850894927979e-01 -1.820257604122161865e-01 -2.275640964508056641e-01
4.318469390273094177e-02 -4.535618424415588379e-02 -3.115215338766574860e-02 1.462343484163284302e-01 1.301506012678146362e-01 -1.114062815904617310e-01 -1.357748508453369141e-01 -7.612762600183486938e-02 2.633599936962127686e-01 8.204909041523933411e-03 8.192074298858642578e-02 -5.020046234130859375e-01 -2.653481066226959229e-01 -3.907633200287818909e-02 1.901711821556091309e-01 2.784797735512256622e-02 -1.519135087728500366e-01 -2.931293845176696777e-01 8.229994028806686401e-02 -1.032459735870361328e-01 -5.848295055329799652e-03 5.493839830160140991e-02 -1.548067778348922729e-01 6.397740542888641357e-02 -9.609267115592956543e-02 1.184930503368377686e-01 1.113351434469223022e-01 -3.013557791709899902e-01 6.447985023260116577e-02 8.290074020624160767e-02 2.720849514007568359e-01 -3.376797139644622803e-01
-4.847169667482376099e-02 -5.501055344939231873e-02 -4.405139759182929993e-02 8.329024910926818848e-02 -2.474350333213806152e-01 -4.004114866256713867e-01 -2.020366638898849487e-01 -9.162576869130134583e-03 -4.776282981038093567e-02 -2.270483225584030151e-02 -8.651289157569408417e-03 -1.117741763591766357e-01 9.742809087038040161e-02 -7.579486817121505737e-02 -1.704471930861473083e-02 -9.186960756778717041e-02 -3.507403135299682617e-01 5.627620965242385864e-02 5.767929926514625549e-02 -2.151376008987426758e-02 -1.344741433858871460e-01 2.843570411205291748e-01 -9.619460999965667725e-02 1.687334477901458740e-01 -3.053453862667083740e-01 -1.253040134906768799e-01 3.272481560707092285e-01 5.119780823588371277e-02 9.064166247844696045e-02 -2.748760282993316650e-01 -1.441285163164138794e-01 -3.067902922630310059e-01
-1.077803224325180054e-01 -1.378663927316665649e-01 4.918095469474792480e-02 1.987653970718383789e-01 -9.872013330459594727e-02 -3.141906857490539551e-01 -1.774918586015701294e-01 4.180324822664260864e-02 -1.645074971020221710e-02 1.861401647329330444e-01 1.312791854143142700e-01 -2.316484004259109497e-01 -4.781251773238182068e-02 9.678924828767776489e-02 6.191398575901985168e-02 -7.537503540515899658e-02 1.779595203697681427e-02 -3.620331585407257080e-01 3.162645995616912842e-01 -1.135874763131141663e-01 1.462354362010955811e-01 -1.242345049977302551e-01 -3.778989017009735107e-01 1.649609208106994629e-01 -2.311367094516754150e-01 2.212006412446498871e-02 -4.897395148873329163e-02 9.696787595748901367e-02 2.212175428867340088e-01 1.155513990670442581e-02 1.256762295961380005e-01 -2.775354087352752686e-01
-4.045659303665161133e-02 -1.384099274873733521e-01 -9.559354931116104126e-02 -8.749498054385185242e-03 -9.491933137178421021e-02 -1.851964145898818970e-01 1.201559156179428101e-01 -1.188184022903442383e-01 3.060319423675537109e-01 1.975587941706180573e-02 6.172969192266464233e-02 1.452197879552841187e-01 -3.167600035667419434e-01 9.990467131137847900e-02 -2.146308422088623047e-01 1.501030772924423218e-01 -1.583448499441146851e-01 1.865011407062411308e-03 -6.427159160375595093e-02 -8.847860991954803467e-02 6.257504969835281372e-02 2.487840056419372559e-01 -3.055232167243957520e-01 4.238931834697723389e-02 -3.959350287914276123e-01 -9.195157140493392944e-02 8.615947514772415161e-02 -1.842057853937149048e-01 3.265316039323806763e-02 1.060035675764083862e-01 -3.649092912673950195e-01 -2.241546213626861572e-01
-1.118231192231178284e-01 -7.202879339456558228e-02 -5.422839149832725525e-02 -7.448438555002212524e-02 2.455382049083709717e-01 -6.980818510055541992e-02 1.575796157121658325e-01 7.716405671089887619e-04 1.969816535711288452e-01 2.161902002990245819e-02 1.568125039339065552e-01 4.927549511194229126e-02 -2.696540392935276031e-02 -1.901064366102218628e-01 2.214710563421249390e-01 1.025593876838684082e-01 -1.568077206611633301e-01 -3.174951970577239990e-01 6.704197824001312256e-02 -5.080792903900146484e-01 -2.288610041141510010e-01 8.050034940242767334e-02 -1.768817007541656494e-01 -4.964825883507728577e-02 -3.399543091654777527e-02 -2.148655951023101807e-01 7.624246180057525635e-02 2.152117937803268433e-01 1.350133679807186127e-02 3.362687528133392334e-01 4.359247535467147827e-02 -1.607786566019058228e-01
-1.430279910564422607e-01 5.827114731073379517e-02 1.939214766025543213e-01 1.991531699895858765e-01 -8.984332531690597534e-02 -1.044699773192405701e-01 -1.037321165204048157e-01 -7.095417380332946777e-02 1.200448349118232727e-01 -1.139854937791824341e-01 -1.443150043487548828e-01 -1.385796964168548584e-01 -1.832986623048782349e-01 -3.107100129127502441e-01 -2.116582393646240234e-01 -9.103362262248992920e-02 -2.475771605968475342e-01 4.830179363489151001e-02 1.440351307392120361e-01 5.395258590579032898e-02 1.526429355144500732e-01 5.029625073075294495e-02 -1.266426444053649902e-01 -1.981074549257755280e-02 -2.597663998603820801e-01 -5.186265334486961365e-02 1.582762598991394043e-01 1.633706837892532349e-01 1.895238161087036133e-01 7.971753925085067749e-02 -2.375197708606719971e-01 -5.131227374076843262e-01
-4.795891046524047852e-02 4.216274991631507874e-02 2.329957485198974609e-01 3.795293346047401428e-02 9.305223077535629272e-02 -3.956059459596872330e-03 -3.916914109140634537e-03 -4.550537467002868652e-02 1.389497965574264526e-01 2.683216892182826996e-02 6.603887677192687988e-02 8.406661450862884521e-02 -2.278623357415199280e-02 -1.104290261864662170e-01 5.458782240748405457e-02 -2.345605054870247841e-03 -1.928449273109436035e-01 -1.331561803817749023e-01 -8.231984078884124756e-02 -1.593424081802368164e-01 -4.077699780464172363e-01 7.294695079326629639e-02 -1.972757726907730103e-01 -9.532129019498825073e-02 -1.564218699932098389e-01 -2.560561001300811768e-01 -1.126408502459526062e-01 1.903651803731918335e-01 2.674676850438117981e-02 3.374703526496887207e-01 -2.199315428733825684e-01 -5.231264233589172363e-01
5.473820026963949203e-03 -1.246669515967369080e-01 -6.619136780500411987e-02 -6.279350072145462036e-02 -2.575408294796943665e-02 -2.560825347900390625e-01 8.310770615935325623e-03 3.660296499729156494e-01 2.614390254020690918e-01 -1.345705986022949219e-01 1.312345117330551147e-01 -1.254169046878814697e-01 -1.678564101457595825e-01 2.163288556039333344e-02 1.984137855470180511e-02 -5.515033751726150513e-02 -2.690321803092956543e-01 -2.003504335880279541e-01 3.938813209533691406e-01 1.083316206932067871e-01 -5.312743410468101501e-02 8.457647264003753662e-02 -3.643927276134490967e-01 -1.805640310049057007e-01 -2.636599540710449219e-01 -1.569848060607910156e-01 -4.343231394886970520e-02 2.446589916944503784e-01 -5.925733223557472229e-02 5.136615782976150513e-02 -1.214959844946861267e-02 -8.581621944904327393e-02
1.278842836618423462e-01 -1.558808386325836182e-01 1.531253904104232788e-01 -8.213113248348236084e-02 4.194147139787673950e-02 -6.207099556922912598e-02 1.983495205640792847e-01 6.385531276464462280e-02 -3.280682489275932312e-02 -7.982924580574035645e-03 1.345919221639633179e-01 9.066716581583023071e-02 -1.116542890667915344e-02 -3.131802380084991455e-02 -3.389539569616317749e-02 -2.293006926774978638e-01 -2.845371961593627930e-01 -2.583948373794555664e-01 1.592540889978408813e-01 -2.340647727251052856e-01 -7.975014299154281616e-02 -3.095596097409725189e-02 -4.337767064571380615e-01 -9.009698033332824707e-02 -2.793620526790618896e-01 -2.387986630201339722e-01 3.218564689159393311e-01 8.865513652563095093e-02 3.399519026279449463e-01 -5.757651105523109436e-02 -1.328780502080917358e-02 -2.755923569202423096e-02
1.342572271823883057e-01 5.341665446758270264e-02 -8.282362483441829681e-03 -1.330249458551406860e-01 1.940096020698547363e-01 -4.326168447732925415e-02 5.789444223046302795e-02 -8.891119807958602905e-02 1.730421781539916992e-01 5.931342765688896179e-02 3.152887225151062012e-01 -3.690306469798088074e-02 1.397221442312002182e-02 -1.851659864187240601e-01 1.155973374843597412e-01 2.952569164335727692e-02 -4.127437248826026917e-02 -2.917719781398773193e-01 4.293876886367797852e-02 -4.989577233791351318e-01 -2.667427062988281250e-01 1.877003312110900879e-01 -1.916717737913131714e-01 -1.293977536261081696e-02 -6.386025249958038330e-02 -1.661782711744308472e-01 2.908739745616912842e-01 1.383142266422510147e-02 1.158520355820655823e-01 2.654023468494415283e-01 -7.727371901273727417e-02 -2.009811699390411377e-01
-3.998197987675666809e-02 -3.051261603832244873e-01 -2.979484200477600098e-01 -1.041050404310226440e-01 1.393720507621765137e-01 6.480430066585540771e-02 -3.968133032321929932e-02 -1.766032129526138306e-01 1.034779101610183716e-01 -2.520152628421783447e-01 -1.851659566164016724e-01 -1.080580428242683411e-01 -1.695479452610015869e-01 5.999829247593879700e-02 -2.155553996562957764e-01 -7.706031203269958496e-02 -2.053754329681396484e-01 -6.423281133174896240e-02 4.792844131588935852e-02 -1.428172737360000610e-01 -2.036553621292114258e-01 1.901733577251434326e-01 -3.284314274787902832e-01 -9.526494890451431274e-02 -2.090869247913360596e-01 1.257761865854263306e-01 -3.901763353496789932e-03 2.503320276737213135e-01 -1.915457993745803833e-01 1.095598214305937290e-03 -2.146501988172531128e-01 -2.753234505653381348e-01
2.762898504734039307e-01 2.158025801181793213e-01 -1.684192419052124023e-01 1.038080360740423203e-02 1.423295140266418457e-01 -1.361549943685531616e-01 -7.271944731473922729e-02 9.426485747098922729e-02 -6.020118296146392822e-02 8.919843472540378571e-03 9.672524780035018921e-02 1.825718395411968231e-02 -7.064618170261383057e-02 -9.300613403320312500e-02 1.945165246725082397e-01 3.226346373558044434e-01 -7.896924763917922974e-02 -1.797029227018356323e-01 1.404601037502288818e-01 -2.836204469203948975e-01 -9.490404627285897732e-04 1.797327101230621338e-01 -1.765929460525512695e-01 1.537858992815017700e-01 -7.659593224525451660e-02 -2.854131162166595459e-01 1.243235766887664795e-01 1.408781856298446655e-01 -2.508719265460968018e-01 3.483925759792327881e-01 -7.554563879966735840e-02 -2.969782650470733643e-01
-9.182396531105041504e-02 -8.381190150976181030e-02 -1.843775212764739990e-01 1.056904122233390808e-01 8.942186087369918823e-02 -1.603365987539291382e-01 -1.342660337686538696e-01 6.613305956125259399e-02 -2.991219758987426758e-01 4.600736126303672791e-02 2.680734097957611084e-01 7.306927000172436237e-04 -3.532355427742004395e-01 -1.177796646952629089e-01 2.189853638410568237e-01 -9.164651483297348022e-02 -3.809722065925598145e-01 3.586476668715476990e-02 2.394265979528427124e-01 -2.411977350711822510e-01 1.748410314321517944e-01 2.032366953790187836e-02 -3.000675141811370850e-01 1.701828986406326294e-01 -1.284500807523727417e-01 -1.594226360321044922e-01 1.419406533241271973e-01 1.317060440778732300e-01 1.493531614542007446e-01 5.410691350698471069e-02 3.377682715654373169e-02 -8.439003676176071167e-02
-1.297218538820743561e-02 3.165022283792495728e-02 -6.791980564594268799e-02 -2.706167101860046387e-02 1.471517831087112427e-01 -1.322728395462036133e-01 -1.679423451423645020e-02 -7.635899633169174194e-02 2.539019286632537842e-01 -6.768722087144851685e-02 -3.818129771389067173e-04 2.967179119586944580e-01 -2.947057411074638367e-02 2.527499496936798096e-01 -4.702488705515861511e-02 -2.649876177310943604e-01 -4.146311581134796143e-01 -1.858944743871688843e-01 1.432030182331800461e-02 -1.932083219289779663e-01 -3.086050450801849365e-01 -1.583264791406691074e-03 -1.643598824739456177e-01 1.979108601808547974e-01 -2.659799344837665558e-02 -5.273262411355972290e-02 2.447899580001831055e-01 2.528652250766754150e-01 3.274961560964584351e-02 1.891236752271652222e-01 5.824153125286102295e-02 -2.844920158386230469e-01
1.712843775749206543e-01 -1.790367215871810913e-01 2.777921222150325775e-02 -1.849097162485122681e-01 1.010890677571296692e-02 5.342258512973785400e-02 2.410813793540000916e-02 -2.449758350849151611e-01 1.839355677366256714e-01 1.678664237260818481e-01 1.158393174409866333e-01 1.096156463027000427e-01 -2.235026508569717407e-01 -8.455169945955276489e-02 1.638720929622650146e-02 3.127297386527061462e-02 -2.033762782812118530e-01 -2.048752009868621826e-01 1.031758338212966919e-01 -1.303863823413848877e-01 -4.999854564666748047e-01 -1.000956445932388306e-01 -2.054497599601745605e-01 3.226204216480255127e-01 8.293923921883106232e-03 -3.087821975350379944e-02 -1.024828385561704636e-02 -1.555713415145874023e-01 1.213756352663040161e-01 7.762479782104492188e-02 -3.166794478893280029e-01 -1.750597208738327026e-01
5.343331024050712585e-03 -2.914266288280487061e-01 -3.083303272724151611e-01 -6.664455682039260864e-02 2.017401009798049927e-01 1.692887246608734131e-01 9.854738414287567139e-02 -2.003942281007766724e-01 6.572587788105010986e-02 -7.259799540042877197e-02 -2.538358094170689583e-03 -1.327002793550491333e-01 -2.205543369054794312e-01 1.085691079497337341e-01 -1.147922277450561523e-01 -4.721755161881446838e-02 -1.582977920770645142e-01 -2.587907612323760986e-01 2.656259015202522278e-02 -1.206705942749977112e-01 -8.957887440919876099e-02 -7.772223907522857189e-04 -4.497854709625244141e-01 1.184860691428184509e-01 -2.465734928846359253e-01 6.134882569313049316e-02 2.151136100292205811e-01 6.381822377443313599e-02 -1.732027083635330200e-01 -1.699942052364349365e-01 -2.617450058460235596e-01 -1.388387680053710938e-01
1.543749570846557617e-01 -1.035277023911476135e-01 -1.343093216419219971e-01 2.134989649057388306e-01 5.091556161642074585e-02 -2.335974872112274170e-01 -5.529779195785522461e-01 1.650804877281188965e-01 3.582049608230590820e-01 1.742585897445678711e-01 3.017754107713699341e-02 5.480879917740821838e-02 -1.370182782411575317e-01 1.739501580595970154e-02 -7.655289024114608765e-02 -3.136139363050460815e-02 3.708301857113838196e-02 -9.960910677909851074e-02 2.806542813777923584e-01 -1.754198521375656128e-01 -1.930708140134811401e-01 1.244622990489006042e-01 -2.586998343467712402e-01 1.480042338371276855e-01 -7.834637165069580078e-02 -6.407431513071060181e-02 -1.153609007596969604e-01 1.626844331622123718e-02 -5.139571428298950195e-02 1.795890778303146362e-01 9.083439945243299007e-04 -4.445340484380722046e-02
2.110187858343124390e-01 -1.231426745653152466e-01 4.691198840737342834e-02 -1.078681647777557373e-01 1.985718607902526855e-01 -1.768260896205902100e-01 1.255992054939270020e-01 -2.335647940635681152e-01 1.216959878802299500e-01 -2.777969278395175934e-02 1.454415470361709595e-01 2.566355466842651367e-01 -8.830655366182327271e-02 2.238807231187820435e-01 4.184995964169502258e-02 -2.511859536170959473e-01 -5.273536443710327148e-01 -1.493670940399169922e-01 8.390122652053833008e-02 -1.342332512140274048e-01 -1.527492403984069824e-01 2.623405866324901581e-02 -5.296273157000541687e-02 5.025112628936767578e-02 -1.559122204780578613e-01 3.739549964666366577e-02 1.539283394813537598e-01 8.770465850830078125e-02 7.426520437002182007e-02 1.326204389333724976e-01 2.516706101596355438e-02 -3.527469635009765625e-01
-5.807832628488540649e-02 -3.087486922740936279e-01 -1.211898103356361389e-01 -1.439333111047744751e-01 -2.835282310843467712e-02 -3.550460934638977051e-01 -1.937817931175231934e-01 4.594241734594106674e-03 -8.922272175550460815e-02 -1.031145229935646057e-01 6.814185529947280884e-02 7.606989890336990356e-02 -2.861662805080413818e-01 4.935410991311073303e-02 1.822692453861236572e-01 1.111153215169906616e-01 -2.089977711439132690e-01 -5.716920271515846252e-02 2.036205381155014038e-01 -4.525805711746215820e-01 1.256107091903686523e-01 6.950259953737258911e-02 -1.880848109722137451e-01 -3.736755996942520142e-02 -2.825704216957092285e-01 -5.057309567928314209e-02 1.804090738296508789e-01 1.825581640005111694e-01 -1.019100621342658997e-01 6.380070745944976807e-02 -1.194477975368499756e-01 1.221562922000885010e-01
4.478178545832633972e-02 -1.956520378589630127e-01 -6.479550153017044067e-02 -2.315936088562011719e-01 3.765498101711273193e-02 2.933067977428436279e-01 -9.961074590682983398e-02 -6.035158410668373108e-02 2.677263021469116211e-01 1.800532490015029907e-01 -9.795826673507690430e-02 -9.402783960103988647e-02 -1.567918658256530762e-01 -3.694224357604980469e-02 -4.431582987308502197e-02 2.484941184520721436e-01 -2.267280220985412598e-01 6.959417462348937988e-02 8.733003586530685425e-02 8.984558284282684326e-02 -1.481024473905563354e-01 7.614022493362426758e-02 -8.480100333690643311e-02 2.199294120073318481e-01 -7.356443256139755249e-02 -1.487021595239639282e-01 -4.290673881769180298e-02 1.345959752798080444e-01 -8.235952258110046387e-02 6.953625380992889404e-02 -3.717494010925292969e-01 -4.859399199485778809e-01
3.436278998851776123e-01 -9.360583871603012085e-02 -1.589811295270919800e-01 2.372216619551181793e-02 -2.631532251834869385e-01 -7.756052911281585693e-02 -5.757198855280876160e-02 1.801343560218811035e-01 2.133174389600753784e-01 1.324541866779327393e-01 1.449846476316452026e-01 -2.902478575706481934e-01 -2.380003966391086578e-02 1.202468648552894592e-01 2.393928356468677521e-02 -4.053508862853050232e-02 -2.928871512413024902e-01 -5.668570753186941147e-03 7.568788528442382812e-02 -3.433874547481536865e-01 3.324474394321441650e-01 2.859895303845405579e-02 1.609646528959274292e-02 6.018498539924621582e-02 -1.651447266340255737e-01 -1.212915182113647461e-01 2.480419576168060303e-01 -3.877487033605575562e-02 8.721882849931716919e-02 -3.979784250259399414e-02 6.191908940672874451e-02 -3.286643922328948975e-01
2.542739808559417725e-01 1.827443540096282959e-01 -2.289360761642456055e-02 3.920751437544822693e-02 -6.466018408536911011e-02 -6.367219984531402588e-02 -1.053622663021087646e-01 2.036593854427337646e-02 3.772406280040740967e-01 -1.584356725215911865e-01 -6.077979505062103271e-02 1.853477805852890015e-01 -5.178732424974441528e-02 3.910756483674049377e-02 -8.395910263061523438e-02 -6.363654136657714844e-02 -3.737809956073760986e-01 3.530642017722129822e-02 1.805741190910339355e-01 -1.965754479169845581e-01 -9.633089601993560791e-02 1.104572564363479614e-01 -1.690451949834823608e-01 4.270290136337280273e-01 -1.008217558264732361e-01 -1.405317634344100952e-01 -3.820220008492469788e-02 1.442426294088363647e-01 1.491703838109970093e-01 7.025594264268875122e-02 5.249488353729248047e-02 -3.641774952411651611e-01
1.191205438226461411e-02 -7.071576267480850220e-02 9.178118780255317688e-03 2.513103187084197998e-01 1.142684891819953918e-01 -1.285502612590789795e-01 -1.796340346336364746e-01 -4.947166424244642258e-03 8.612864464521408081e-02 2.990658581256866455e-01 -1.168072149157524109e-01 -2.453083992004394531e-01 2.028844505548477173e-01 1.456003934144973755e-01 1.454604044556617737e-02 -2.962735593318939209e-01 -4.955079257488250732e-01 -3.276899829506874084e-02 -1.228935457766056061e-02 -2.162417769432067871e-01 -7.188229262828826904e-02 7.218834012746810913e-02 -2.314502745866775513e-01 1.176910549402236938e-01 -1.910186409950256348e-01 -7.065063714981079102e-02 1.111940890550613403e-01 1.810543388128280640e-01 2.509263455867767334e-01 6.642010807991027832e-02 -1.529283672571182251e-01 -3.411551937460899353e-03
-1.413146853446960449e-01 2.956749638542532921e-03 2.640234865248203278e-02 1.255975812673568726e-01 -1.968595199286937714e-02 3.454959392547607422e-01 -2.745601236820220947e-01 2.325899340212345123e-02 7.589550316333770752e-02 5.020129308104515076e-02 -2.838405780494213104e-02 3.628514474257826805e-03 -8.451844006776809692e-02 -1.510109305381774902e-01 8.408642560243606567e-02 2.212541401386260986e-01 -2.928400933742523193e-01 -1.465069204568862915e-01 -3.838787600398063660e-02 -6.495702266693115234e-02 -8.783959597349166870e-02 1.873001605272293091e-01 -3.181014358997344971e-01 2.686472237110137939e-01 -2.792710661888122559e-01 -1.532586216926574707e-01 4.879424348473548889e-02 2.104742974042892456e-01 -2.013429254293441772e-01 -2.230275124311447144e-01 -2.835974395275115967e-01 -1.576746851205825806e-01
-1.160182729363441467e-01 -1.031848937273025513e-01 -9.487675130367279053e-02 2.708755135536193848e-01 -9.484237432479858398e-02 -1.647172421216964722e-01 1.048461347818374634e-01 -4.075248166918754578e-02 2.363480329513549805e-01 -1.351196020841598511e-01 -1.872974932193756104e-01 1.061847507953643799e-01 -1.711655110120773315e-01 1.144630950875580311e-03 2.925322353839874268e-01 1.099815443158149719e-01 -1.908593326807022095e-01 -1.147484108805656433e-01 1.759976297616958618e-01 4.557499662041664124e-02 -2.486101239919662476e-01 2.512919604778289795e-01 -4.267068803310394287e-01 6.799154728651046753e-02 5.472963675856590271e-02 -9.927044808864593506e-02 2.930670082569122314e-01 -1.706588640809059143e-02 1.484868228435516357e-01 1.656158864498138428e-01 -2.219459861516952515e-01 -7.228038460016250610e-02
1.135196909308433533e-01 -9.568318724632263184e-02 2.683558501303195953e-02 2.006936073303222656e-01 9.779368340969085693e-02 -1.103131622076034546e-01 -3.088466823101043701e-01 1.972407847642898560e-01 3.061937093734741211e-01 2.952721416950225830e-01 2.481005042791366577e-01 2.387945353984832764e-02 -3.280829191207885742e-01 -6.055019050836563110e-02 -1.465518027544021606e-01 -7.229579985141754150e-02 -1.452303379774093628e-01 2.019418403506278992e-02 1.640602499246597290e-01 -2.622424662113189697e-01 -2.718388140201568604e-01 2.686527669429779053e-01 -1.555187404155731201e-01 -5.983407422900199890e-02 -8.608245849609375000e-02 1.687180809676647186e-02 1.175082698464393616e-01 -1.020825058221817017e-01 1.295872181653976440e-01 1.246752962470054626e-01 -5.720860138535499573e-02 -2.032413780689239502e-01
-2.819125652313232422e-01 5.944987293332815170e-03 -9.518547356128692627e-02 -5.954161286354064941e-02 -1.765114627778530121e-02 -1.812351308763027191e-02 -1.347135901451110840e-01 -1.378018856048583984e-01 -1.945363134145736694e-01 1.834615468978881836e-01 1.575247049331665039e-01 -1.180002167820930481e-01 -4.017523229122161865e-01 -5.997946113348007202e-02 -6.226672790944576263e-03 1.617732197046279907e-01 -2.391488850116729736e-01 -2.790506370365619659e-02 -9.280639700591564178e-03 -2.865344285964965820e-01 2.500225557014346123e-03 1.776536107063293457e-01 -1.871511787176132202e-01 -1.292301714420318604e-01 -8.024783432483673096e-02 -1.941781789064407349e-01 -1.709693670272827148e-01 -3.862561658024787903e-02 -2.586717307567596436e-01 7.975085824728012085e-02 -3.298834562301635742e-01 -2.970543205738067627e-01
-8.553055673837661743e-02 -5.753739923238754272e-02 -3.617267310619354248e-02 -2.083860635757446289e-01 -2.147355526685714722e-01 2.518415451049804688e-01 -1.968637406826019287e-01 -1.435991842299699783e-02 -3.738484531641006470e-02 -1.618618816137313843e-01 5.349187925457954407e-02 1.134760230779647827e-01 -6.394065916538238525e-02 -6.522242724895477295e-02 6.663289666175842285e-02 6.184697896242141724e-02 -5.837072059512138367e-02 -1.963972300291061401e-01 -1.284582633525133133e-02 -5.115581154823303223e-01 4.245447367429733276e-02 5.812752246856689453e-02 -2.208995372056961060e-01 -2.043358832597732544e-01 -2.471706122159957886e-01 -2.546979486942291260e-01 1.298396140336990356e-01 1.893697232007980347e-01 -9.928601235151290894e-02 -1.478890329599380493e-01 -2.227899730205535889e-01 -2.767431139945983887e-01
-1.471291035413742065e-01 -1.601165533065795898e-01 2.603651955723762512e-02 2.682630531489849091e-02 -4.808965697884559631e-02 -2.439794093370437622e-01 1.675738096237182617e-01 9.316043555736541748e-02 -2.335699461400508881e-02 6.935521960258483887e-02 -3.971731290221214294e-02 1.141382008790969849e-01 -1.035928130149841309e-01 4.515545442700386047e-02 2.298193424940109253e-02 1.165565326809883118e-01 -1.830689907073974609e-01 -1.042366325855255127e-01 2.215939611196517944e-01 -6.061276420950889587e-02 1.998255252838134766e-01 1.671163551509380341e-02 -3.766923546791076660e-01 1.657964736223220825e-01 1.256544440984725952e-01 1.126354113221168518e-01 -1.249307692050933838e-01 7.342854887247085571e-02 -3.587702214717864990e-01 -3.566437959671020508e-02 -3.104382157325744629e-01 -4.725329875946044922e-01
1.830618083477020264e-02 -1.184464320540428162e-01 4.346768558025360107e-02 -1.671062409877777100e-01 -2.237986326217651367e-01 -2.061841487884521484e-01 -3.309593796730041504e-01 -1.984469443559646606e-01 4.949624836444854736e-02 5.401712656021118164e-02 1.102304086089134216e-01 -4.253365099430084229e-03 2.428514659404754639e-01 7.927451282739639282e-03 -2.119327895343303680e-02 2.101060897111892700e-01 -5.027598142623901367e-01 1.014350131154060364e-01 1.577971726655960083e-01 -3.641316294670104980e-02 9.216555953025817871e-02 5.814253911375999451e-02 -1.961851418018341064e-01 1.951700448989868164e-01 -4.477776214480400085e-02 4.413580149412155151e-02 3.291012719273567200e-02 2.981856763362884521e-01 -1.217499375343322754e-02 3.076532781124114990e-01 -2.128207311034202576e-02 -1.618599295616149902e-01
3.494751080870628357e-02 -1.966767013072967529e-01 6.718745082616806030e-02 -1.629005074501037598e-01 1.189522966742515564e-01 1.076604202389717102e-01 -1.097357049584388733e-01 4.585327580571174622e-02 2.535245716571807861e-01 9.154270589351654053e-02 2.120513021945953369e-01 1.951708346605300903e-01 -3.905988112092018127e-02 3.012956082820892334e-01 4.858877509832382202e-02 -7.751741260290145874e-02 -1.739959865808486938e-01 -4.535099864006042480e-01 2.863039262592792511e-02 9.983386099338531494e-02 -2.969470024108886719e-01 -5.519811064004898071e-02 -9.469232708215713501e-02 1.943555194884538651e-03 -1.172459647059440613e-01 -2.018781006336212158e-02 2.440599910914897919e-02 1.945600099861621857e-02 -1.618752032518386841e-01 1.615280956029891968e-01 -3.042743206024169922e-01 -3.547410964965820312e-01
2.074392884969711304e-01 1.746544092893600464e-01 2.827631533145904541e-01 -1.416587270796298981e-02 1.041013821959495544e-01 -1.684459745883941650e-01 -1.031453460454940796e-01 2.173098474740982056e-01 2.609371244907379150e-01 3.112502954900264740e-02 2.237450890243053436e-02 9.658174216747283936e-02 -6.330215185880661011e-02 -1.421412825584411621e-01 1.800206303596496582e-01 7.235694676637649536e-02 -3.424515724182128906e-01 7.611155509948730469e-02 -1.027204692363739014e-01 -2.634823322296142578e-01 1.613474190235137939e-01 -7.239425927400588989e-02 -2.128328680992126465e-01 3.117946088314056396e-01 -1.744694113731384277e-01 5.141688510775566101e-02 -2.630256349220871925e-03 5.932492762804031372e-02 1.465385854244232178e-01 1.418580114841461182e-02 -5.088027939200401306e-02 -4.132727086544036865e-01
1.303350031375885010e-01 -2.133177071809768677e-01 2.672025263309478760e-01 7.551006227731704712e-02 -1.059311181306838989e-01 -1.789595186710357666e-01 9.103729389607906342e-03 2.512155100703239441e-02 1.684737205505371094e-01 5.124530568718910217e-02 9.973718225955963135e-02 -2.863864004611968994e-01 -1.638764888048171997e-01 1.004087850451469421e-01 9.370985627174377441e-02 1.785334050655364990e-01 -1.318364441394805908e-01 -2.227848023176193237e-01 3.404203951358795166e-01 8.465493470430374146e-02 1.521312892436981201e-01 1.173938810825347900e-01 -1.645658165216445923e-01 2.726163566112518311e-01 -3.491977751255035400e-01 -3.035930395126342773e-01 1.860086023807525635e-01 1.112307831645011902e-01 -8.527534455060958862e-02 -1.041480526328086853e-01 -2.455536648631095886e-02 -8.766929060220718384e-02
-1.190396174788475037e-01 -8.640976250171661377e-02 7.650078833103179932e-02 -5.389815196394920349e-02 -2.514318823814392090e-01 -7.503139972686767578e-02 -2.154160141944885254e-01 -1.208140030503273010e-01 4.651200026273727417e-02 -1.186019480228424072e-01 2.146624028682708740e-01 3.755361735820770264e-01 -2.784750461578369141e-01 7.326886989176273346e-03 1.283402740955352783e-01 -8.444117009639739990e-02 -2.748686373233795166e-01 -9.121890366077423096e-02 3.814266622066497803e-01 -6.359430402517318726e-02 -2.278916351497173309e-02 -5.807093530893325806e-02 -1.307978034019470215e-01 -2.930961735546588898e-02 -2.699225544929504395e-01 1.134646013379096985e-01 4.571306332945823669e-02 2.531389296054840088e-01 2.550356984138488770e-01 5.260899662971496582e-02 9.204412251710891724e-02 -2.275297939777374268e-01
1.976669877767562866e-01 -9.839646518230438232e-02 -3.184505701065063477e-01 1.522155255079269409e-01 3.785647824406623840e-02 -2.870192229747772217e-01 -2.720634937286376953e-01 -7.745176553726196289e-02 -1.403021961450576782e-01 3.979876637458801270e-02 1.101134344935417175e-01 -9.455049037933349609e-02 -9.025926142930984497e-02 6.726010236889123917e-03 2.318019121885299683e-01 -2.112555205821990967e-01 -1.856200993061065674e-01 -1.814581751823425293e-01 1.507512181997299194e-01 -1.109986677765846252e-01 6.603245437145233154e-02 1.544957906007766724e-01 -3.011389076709747314e-01 1.995561867952346802e-01 1.144606545567512512e-01 -3.226631507277488708e-02 2.198381423950195312e-01 1.739574819803237915e-01 2.743434309959411621e-01 2.430607229471206665e-01 -1.277148425579071045e-01 -9.694057703018188477e-02
-1.671179942786693573e-02 6.625390052795410156e-02 -6.897738575935363770e-02 5.788490548729896545e-02 1.099682003259658813e-01 2.058982998132705688e-01 -1.706713624298572540e-02 -2.125239223241806030e-01 6.125237420201301575e-02 -5.732705816626548767e-02 5.163045600056648254e-02 1.277290731668472290e-01 6.641838699579238892e-02 1.705035418272018433e-01 -3.932444006204605103e-02 -7.757906615734100342e-02 -3.555852174758911133e-01 -1.238513514399528503e-01 1.686278432607650757e-01 -3.449637889862060547e-01 5.398862436413764954e-02 -4.483313858509063721e-02 -9.637725353240966797e-02 3.902893140912055969e-02 -8.196041733026504517e-02 1.739137470722198486e-01 1.844545751810073853e-01 3.528249561786651611e-01 -7.451702654361724854e-02 8.230031281709671021e-02 -4.736250936985015869e-01 -2.883403301239013672e-01
1.867209672927856445e-01 -1.891911178827285767e-01 8.928027749061584473e-02 5.693655461072921753e-02 1.236598640680313110e-01 -7.466574013233184814e-02 4.670578986406326294e-02 -1.163772866129875183e-02 4.809801280498504639e-01 -2.419479191303253174e-01 1.215281039476394653e-01 -1.966483294963836670e-01 -3.130174279212951660e-01 1.369232777506113052e-02 -1.039827894419431686e-02 1.201326325535774231e-01 -2.164268493652343750e-01 -1.500640362501144409e-01 7.165193557739257812e-02 -2.175808101892471313e-01 7.992415130138397217e-02 -9.281257539987564087e-02 -3.733846247196197510e-01 2.287273854017257690e-01 -5.817304924130439758e-02 -5.519130080938339233e-02 -1.816954463720321655e-01 -1.179973408579826355e-01 1.723957210779190063e-01 -1.032187938690185547e-01 -1.288615018129348755e-01 -1.450013136491179466e-03
-9.910827875137329102e-02 6.960258353501558304e-03 2.609564922749996185e-02 -1.165341362357139587e-01 1.215524971485137939e-01 8.168447762727737427e-02 -4.478044807910919189e-02 -2.616969496011734009e-02 7.994100451469421387e-02 8.811700344085693359e-02 -8.204642683267593384e-02 -6.525661796331405640e-02 -1.199873462319374084e-01 -1.384362280368804932e-01 -1.258344948291778564e-02 2.356092780828475952e-01 -3.867010474205017090e-01 -2.548969686031341553e-01 3.690000250935554504e-02 -3.226214647293090820e-01 -1.917626708745956421e-01 1.772839874029159546e-01 -3.059328198432922363e-01 6.314679980278015137e-02 -2.798348665237426758e-01 2.572914361953735352e-01 4.800883680582046509e-02 7.035806030035018921e-02 -6.607794016599655151e-02 5.407465994358062744e-02 -4.319672882556915283e-01 -7.723052054643630981e-02
-2.542595565319061279e-01 -1.237997487187385559e-01 1.585204750299453735e-01 3.236892223358154297e-01 6.965786963701248169e-02 -3.087260425090789795e-01 -1.835500001907348633e-01 7.314880937337875366e-02 1.119834929704666138e-01 -1.074698567390441895e-02 -2.126126885414123535e-01 -1.218409556895494461e-02 -1.405652314424514771e-01 -3.415129333734512329e-02 -1.516433358192443848e-01 -1.435826811939477921e-02 -2.531347572803497314e-01 -1.293606124818325043e-02 2.312333136796951294e-01 1.868940144777297974e-02 5.089110136032104492e-02 6.503953784704208374e-02 1.161450333893299103e-02 1.192411333322525024e-01 -1.428605765104293823e-01 -1.941849738359451294e-01 7.106301933526992798e-02 6.332769989967346191e-02 1.507233530282974243e-01 4.969627782702445984e-02 -2.453714758157730103e-01 -5.069260597229003906e-01
2.042606472969055176e-01 5.349498614668846130e-02 1.440987437963485718e-01 3.820688230916857719e-03 1.345176696777343750e-01 -1.490978300571441650e-01 -1.361878216266632080e-01 -4.716380313038825989e-02 1.067752689123153687e-01 -7.170671224594116211e-02 1.657916903495788574e-01 -1.193535774946212769e-01 -1.488262265920639038e-01 1.455889642238616943e-01 -1.638197451829910278e-01 -2.286791801452636719e-01 -2.467639297246932983e-01 -1.177646443247795105e-01 -1.619499623775482178e-01 -2.472113966941833496e-01 -2.894266545772552490e-01 2.374199330806732178e-01 -2.123152762651443481e-01 -2.082842141389846802e-01 -1.648783981800079346e-01 6.123484298586845398e-02 -1.937773264944553375e-02 8.949111402034759521e-02 -7.360600680112838745e-02 6.251960992813110352e-02 9.905422478914260864e-02 -4.935922026634216309e-01
-1.512771248817443848e-01 -9.964267723262310028e-03 1.467221528291702271e-01 1.985504180192947388e-01 -1.652717888355255127e-01 -1.219386309385299683e-01 -2.035649865865707397e-01 2.553215436637401581e-02 7.534912228584289551e-02 1.386601328849792480e-01 -6.665599346160888672e-02 -6.378449499607086182e-02 2.219825387001037598e-01 -2.105784229934215546e-02 1.394994854927062988e-01 -1.014428958296775818e-01 -5.408414602279663086e-01 -9.236135333776473999e-02 -4.454223439097404480e-02 -1.321657449007034302e-01 -1.434577163308858871e-03 3.375821709632873535e-01 -1.576305776834487915e-01 3.392443358898162842e-01 4.708494246006011963e-02 9.143379330635070801e-02 1.852681338787078857e-01 1.031580790877342224e-01 1.342380195856094360e-01 1.589255183935165405e-01 -1.186207160353660583e-01 -1.778339743614196777e-01
1.851645708084106445e-01 -2.671168744564056396e-01 1.392592489719390869e-01 1.066822744905948639e-02 1.217658538371324539e-02 -1.357447654008865356e-01 -1.585282236337661743e-01 -2.808067575097084045e-02 1.538296192884445190e-01 3.047731518745422363e-01 -1.211251597851514816e-02 -2.878669202327728271e-01 -9.243401139974594116e-02 -1.540274918079376221e-02 -2.230720371007919312e-01 6.407346576452255249e-02 -3.025099635124206543e-01 -1.253721117973327637e-01 3.008989095687866211e-01 1.283021569252014160e-01 7.511210441589355469e-02 1.670111715793609619e-01 1.840873248875141144e-02 3.233189284801483154e-01 -2.330330610275268555e-01 -3.178041577339172363e-01 1.350975036621093750e-01 7.641427963972091675e-02 -4.800255596637725830e-02 5.765785649418830872e-02 -1.658414453268051147e-01 -5.460632964968681335e-02
-8.454168587923049927e-02 -1.310006380081176758e-01 -9.244021959602832794e-03 -1.581687107682228088e-02 -1.018677204847335815e-01 3.235638141632080078e-01 -1.682984828948974609e-01 1.197425350546836853e-01 1.670130193233489990e-01 -1.181488186120986938e-01 -6.507812440395355225e-02 2.104837447404861450e-02 -1.563809625804424286e-02 4.791573062539100647e-02 6.062817759811878204e-03 3.056010305881500244e-01 -3.143306672573089600e-01 -1.903310865163803101e-01 8.619894832372665405e-02 -1.028313413262367249e-01 -1.764698624610900879e-01 1.884023547172546387e-01 -4.416237771511077881e-01 2.018134742975234985e-01 -1.792003363370895386e-01 -9.246926754713058472e-02 2.450588345527648926e-02 9.244766831398010254e-02 -1.659042537212371826e-01 -2.635646164417266846e-01 -2.162868678569793701e-01 -1.615869998931884766e-01
1.329404711723327637e-01 1.931185722351074219e-01 1.322518587112426758e-01 -6.720898300409317017e-02 2.015620768070220947e-01 -1.586821973323822021e-01 -1.415512561798095703e-01 -3.952856734395027161e-02 -5.328736081719398499e-02 -8.793628215789794922e-02 1.999392062425613403e-01 -1.288006901741027832e-01 -1.383222788572311401e-01 1.662369817495346069e-01 -4.412856325507164001e-02 -5.582319200038909912e-02 -2.817275524139404297e-01 -1.678326874971389771e-01 -2.203383892774581909e-01 -2.445302307605743408e-01 -1.441281139850616455e-01 1.914257407188415527e-01 -1.961705088615417480e-01 -1.561580896377563477e-01 -2.722353041172027588e-01 4.050195217132568359e-02 -1.965132774785161018e-03 6.212982907891273499e-02 -2.028489112854003906e-02 1.685502231121063232e-01 8.757015317678451538e-02 -5.141754150390625000e-01
-7.185883820056915283e-02 -9.728611260652542114e-02 6.420375406742095947e-02 1.099869534373283386e-01 2.000450342893600464e-01 -1.217635441571474075e-02 -1.918922737240791321e-02 -4.570131376385688782e-02 2.847682218998670578e-03 1.154624000191688538e-01 -1.434003412723541260e-01 -1.143741980195045471e-01 -1.838026195764541626e-02 -2.309334278106689453e-01 -9.366765618324279785e-02 1.420285403728485107e-01 -2.906139492988586426e-01 -3.057630360126495361e-01 6.171305477619171143e-02 -2.140742093324661255e-01 -1.574142128229141235e-01 1.840657144784927368e-01 -1.589971631765365601e-01 1.839799433946609497e-01 -2.789061069488525391e-01 1.921952962875366211e-01 5.659429356455802917e-02 2.265924662351608276e-01 -2.496223449707031250e-01 7.625435292720794678e-02 -4.581725299358367920e-01 -6.508372724056243896e-02
-2.237212210893630981e-01 -1.155846193432807922e-01 -3.993389755487442017e-02 2.005870640277862549e-01 1.993434561882168055e-04 2.069514691829681396e-01 2.531969547271728516e-02 -2.952154353260993958e-02 1.903949379920959473e-01 1.331552416086196899e-01 -3.018524730578064919e-03 -6.091685499995946884e-03 -9.251318871974945068e-02 -1.288358960300683975e-02 -6.134906783699989319e-02 2.410575374960899353e-02 -4.335951507091522217e-01 -1.105286329984664917e-01 6.930842995643615723e-02 -2.073684632778167725e-01 -2.973386049270629883e-01 3.544469475746154785e-01 -2.131203114986419678e-01 -8.301520347595214844e-02 -2.025648206472396851e-01 2.735013067722320557e-01 1.298910379409790039e-02 1.701101958751678467e-01 -1.180378124117851257e-01 -9.671352058649063110e-02 -2.947815060615539551e-01 -1.175407171249389648e-01
2.548886537551879883e-01 -1.508998572826385498e-01 6.533587723970413208e-02 9.173380210995674133e-03 8.355814963579177856e-02 -8.354921638965606689e-02 -1.411336809396743774e-01 -7.223860826343297958e-03 -5.646175518631935120e-02 -5.968312732875347137e-03 -2.826060652732849121e-01 8.090118318796157837e-02 -8.417021483182907104e-02 3.405359387397766113e-01 1.774847209453582764e-01 8.880322426557540894e-02 -1.646093130111694336e-01 -4.962648823857307434e-02 2.801895737648010254e-01 -1.013777032494544983e-01 -3.214002773165702820e-02 -1.115524303168058395e-02 -2.858915030956268311e-01 -2.791724726557731628e-02 -2.024623751640319824e-01 -4.629124887287616730e-03 2.265201061964035034e-01 3.000888228416442871e-01 -2.063209116458892822e-01 -2.181655317544937134e-01 -3.638188838958740234e-01 -1.224118918180465698e-01
2.144252359867095947e-01 -7.804479449987411499e-02 1.967500895261764526e-01 2.690981626510620117e-01 -2.418763190507888794e-01 -3.155626356601715088e-02 -3.705371618270874023e-01 5.785875022411346436e-03 1.314933747053146362e-01 -1.941926404833793640e-02 1.173366159200668335e-01 -1.555287241935729980e-01 5.003613233566284180e-02 -2.292694300413131714e-01 -4.983988776803016663e-02 -2.149624079465866089e-01 -1.284580975770950317e-01 -1.030642017722129822e-01 1.374654769897460938e-01 -5.430481210350990295e-02 1.428221613168716431e-01 -1.372889727354049683e-01 -3.725397884845733643e-01 -1.473690569400787354e-01 -2.873663008213043213e-01 5.308282747864723206e-02 1.594423353672027588e-01 8.015677332878112793e-02 -7.718329131603240967e-02 2.444937080144882202e-01 -1.005598232150077820e-01 -1.969246119260787964e-01
-2.641777694225311279e-01 7.655266672372817993e-02 1.126749590039253235e-01 4.970575869083404541e-02 -1.116110682487487793e-01 -2.621985673904418945e-01 -1.978226900100708008e-01 -2.031408995389938354e-01 6.519814580678939819e-02 -7.389121502637863159e-02 -1.802867501974105835e-01 -1.264085322618484497e-01 -2.352291196584701538e-01 -1.157027184963226318e-01 1.105758547782897949e-01 1.754180639982223511e-01 -1.915846467018127441e-01 -5.852446705102920532e-02 1.909611821174621582e-01 -4.111741185188293457e-01 -1.489141434431076050e-01 5.466549471020698547e-02 -2.035526633262634277e-01 -4.909326508641242981e-02 -1.629112660884857178e-01 -9.308119863271713257e-02 1.906815171241760254e-01 2.029833942651748657e-01 -1.791545450687408447e-01 -2.736723283305764198e-03 2.114583104848861694e-01 -2.709518671035766602e-01
4.503518342971801758e-02 -4.649447798728942871e-01 9.518047422170639038e-02 5.793222412467002869e-02 5.030304566025733948e-02 -1.005433872342109680e-01 -3.097155094146728516e-01 -1.728398166596889496e-02 2.935028374195098877e-01 1.504675596952438354e-01 -1.165551226586103439e-02 -8.401824533939361572e-02 -2.630516290664672852e-01 1.325522065162658691e-01 1.713892668485641479e-01 2.508994936943054199e-01 -2.694973945617675781e-01 -1.389473527669906616e-01 -1.537327095866203308e-02 -3.703574836254119873e-02 -3.144136965274810791e-01 -7.821314781904220581e-02 -1.146901696920394897e-01 8.281525224447250366e-02 -6.970196962356567383e-02 -1.794533431529998779e-01 4.313112795352935791e-02 -1.206788942217826843e-01 1.347246766090393066e-01 -1.217574775218963623e-01 -2.455097585916519165e-01 -1.362306531518697739e-02
1.752045601606369019e-01 -2.240280658006668091e-01 -1.321337372064590454e-01 -1.461014989763498306e-02 6.405016034841537476e-02 -1.435531675815582275e-01 -1.045239567756652832e-01 6.627772469073534012e-03 2.010804861783981323e-01 4.939426109194755554e-02 2.473658472299575806e-01 -3.745895028114318848e-01 -2.598239183425903320e-01 -5.744857247918844223e-03 1.376540958881378174e-01 -2.050954550504684448e-01 -3.402889370918273926e-01 -2.994346059858798981e-02 -4.521234333515167236e-02 -4.164681732654571533e-01 3.840766474604606628e-02 1.141213700175285339e-01 -4.270300269126892090e-02 1.626083627343177795e-02 -6.030115112662315369e-02 -1.096732467412948608e-01 -9.861189126968383789e-02 2.427278757095336914e-01 3.040545880794525146e-01 -2.375856041908264160e-02 -3.727713972330093384e-02 -7.314098626375198364e-02
-6.896188855171203613e-02 -1.662274003028869629e-01 4.220889136195182800e-02 -1.040818020701408386e-01 7.018136233091354370e-02 -5.978107824921607971e-02 2.233750522136688232e-01 -2.202263027429580688e-01 4.589062556624412537e-02 4.661791399121284485e-02 1.524854265153408051e-02 1.262192577123641968e-01 7.699011266231536865e-02 1.642765104770660400e-01 3.295165300369262695e-02 -2.153021842241287231e-01 -2.284429520368576050e-01 -1.843219697475433350e-01 2.067690789699554443e-01 -2.693570256233215332e-01 3.694317489862442017e-02 -7.874756306409835815e-02 -3.491661846637725830e-01 2.676735520362854004e-01 -1.339053213596343994e-01 -4.316055178642272949e-01 9.354867786169052124e-02 1.667121052742004395e-01 1.707315742969512939e-01 1.167266145348548889e-01 2.398025803267955780e-02 -2.461652457714080811e-01
1.200401410460472107e-01 -2.672377824783325195e-01 1.621886938810348511e-01 7.153562456369400024e-02 -1.069186925888061523e-01 -3.114105015993118286e-02 -4.258434846997261047e-02 -1.042988710105419159e-02 -5.692388489842414856e-02 4.536428302526473999e-02 1.172867640852928162e-01 2.023697793483734131e-01 -1.621635258197784424e-01 -9.589195996522903442e-02 -2.717214226722717285e-01 -1.626844406127929688e-01 -2.645733952522277832e-01 -4.102646708488464355e-01 -2.048932202160358429e-02 -3.522506356239318848e-01 -3.167589306831359863e-01 1.015771031379699707e-01 -5.493192002177238464e-02 1.011066660284996033e-01 4.879096895456314087e-02 -2.067266702651977539e-01 -9.646887332201004028e-02 1.409063488245010376e-01 8.106721937656402588e-02 5.766405165195465088e-02 -1.080872341990470886e-01 -3.001023232936859131e-01
9.567561745643615723e-02 -2.208176255226135254e-02 -3.029499948024749756e-01 -2.378005767241120338e-03 1.032392755150794983e-01 -1.661601811647415161e-01 -1.726713031530380249e-02 -2.656790614128112793e-01 3.497095406055450439e-01 8.759235590696334839e-02 -7.710909843444824219e-02 7.661954965442419052e-03 -1.980029493570327759e-01 -2.057921737432479858e-01 -2.444111369550228119e-02 3.059804067015647888e-02 -3.051074445247650146e-01 1.356028914451599121e-01 6.355328951030969620e-03 -7.860427349805831909e-02 -3.410547673702239990e-01 -8.382187783718109131e-02 -3.182388246059417725e-01 1.911864876747131348e-01 -1.465689837932586670e-01 -1.074185445904731750e-01 1.278834342956542969e-01 1.711726635694503784e-01 2.237934619188308716e-01 -1.683566123247146606e-01 3.375513106584548950e-02 -1.823389083147048950e-01
-2.750892005860805511e-02 -2.239959239959716797e-01 3.392880409955978394e-02 -1.830680966377258301e-01 1.975997835397720337e-01 -1.336161047220230103e-01 -2.944597005844116211e-01 -4.536319524049758911e-02 2.777279615402221680e-01 2.387744635343551636e-01 1.554832234978675842e-02 1.585464775562286377e-01 -5.256542935967445374e-02 1.005512103438377380e-01 1.620183438062667847e-01 7.702191174030303955e-02 -2.219277471303939819e-01 1.751931309700012207e-01 4.441141188144683838e-01 2.661960199475288391e-02 -9.933273307979106903e-03 7.455149292945861816e-02 -1.831711530685424805e-01 -1.535187214612960815e-01 -8.566349744796752930e-02 -9.876151382923126221e-02 1.653012037277221680e-01 1.430330425500869751e-01 -2.729318439960479736e-01 -1.195277795195579529e-01 -9.462109208106994629e-02 -2.467514425516128540e-01
2.150712460279464722e-01 7.505072653293609619e-02 8.815399371087551117e-03 -9.827496111392974854e-02 1.689986437559127808e-01 -1.957633197307586670e-01 -4.190479516983032227e-01 2.091315835714340210e-01 2.342095971107482910e-01 2.359582334756851196e-01 -1.517087686806917191e-02 3.050188161432743073e-02 2.399210818111896515e-02 -4.841429740190505981e-02 1.606134474277496338e-01 2.967152558267116547e-02 -1.578464806079864502e-01 -1.263413727283477783e-01 1.539842933416366577e-01 -1.187053546309471130e-01 8.124593645334243774e-02 2.661511003971099854e-01 -1.785527318716049194e-01 -8.309512585401535034e-02 7.786382734775543213e-02 -2.001544535160064697e-01 1.180535554885864258e-01 1.732563786208629608e-02 9.038038551807403564e-02 -3.303174674510955811e-01 -1.837832331657409668e-01 -3.233396112918853760e-01
1.878986358642578125e-01 9.386212378740310669e-02 1.915580630302429199e-01 1.069086045026779175e-01 -1.413572579622268677e-01 8.345823734998703003e-02 -2.262166291475296021e-01 2.107968926429748535e-01 1.512613520026206970e-02 5.450333282351493835e-02 -1.604793369770050049e-01 -9.844861924648284912e-02 -1.049447134137153625e-01 -3.525920808315277100e-01 7.726237643510103226e-03 -2.537736892700195312e-01 -3.030327856540679932e-01 -9.895469248294830322e-02 2.303498387336730957e-01 -1.726987659931182861e-01 7.221063971519470215e-02 1.155506968498229980e-01 6.825760938227176666e-03 6.357789039611816406e-02 -1.734382957220077515e-01 -2.511753700673580170e-02 2.233526408672332764e-01 9.730795025825500488e-02 -2.243339419364929199e-01 -3.192446380853652954e-02 8.703127503395080566e-02 -4.365947246551513672e-01
1.764982640743255615e-01 1.666364260017871857e-02 1.525761336088180542e-01 8.435729891061782837e-02 -1.197803616523742676e-01 -2.831113040447235107e-01 -8.744048327207565308e-02 -3.076351433992385864e-02 1.948827803134918213e-01 -3.243609145283699036e-02 -2.563999034464359283e-02 -4.703675583004951477e-02 -2.040580064058303833e-01 -3.014930784702301025e-01 -5.024757608771324158e-02 -2.085751593112945557e-01 -2.066799849271774292e-01 1.732855141162872314e-01 2.895838320255279541e-01 -1.014046519994735718e-01 -5.611639097332954407e-02 1.373593062162399292e-01 2.674496918916702271e-02 2.189920656383037567e-02 -3.188331425189971924e-01 5.331910774111747742e-02 1.934294402599334717e-01 6.650400161743164062e-02 -2.169877737760543823e-01 2.693341299891471863e-02 3.518824465572834015e-03 -4.799600243568420410e-01
1.883878745138645172e-02 -3.196431696414947510e-02 6.355367600917816162e-02 -4.011240229010581970e-02 -4.688924178481101990e-02 -3.569310307502746582e-01 -2.363871932029724121e-01 -8.423342555761337280e-02 4.729916155338287354e-02 -1.312688589096069336e-01 -6.528474390506744385e-02 -1.137992888689041138e-01 -3.798000514507293701e-01 -8.313118480145931244e-03 1.875993162393569946e-01 1.899185031652450562e-01 -2.138676643371582031e-01 -1.106383278965950012e-01 1.135421693325042725e-01 -4.933387339115142822e-01 3.351196348667144775e-01 6.578820198774337769e-02 -2.029116600751876831e-01 -7.335524260997772217e-02 -1.055803447961807251e-01 -2.105233259499073029e-02 5.369028449058532715e-02 2.906708745285868645e-03 8.769984543323516846e-02 1.417968608438968658e-02 2.689777687191963196e-02 -2.181796133518218994e-01
2.395488694310188293e-02 -3.248315155506134033e-01 -5.727811902761459351e-02 5.367850884795188904e-02 2.216755896806716919e-01 -1.544928997755050659e-01 -1.911445260047912598e-01 -1.173923537135124207e-02 2.967935800552368164e-01 -1.455289423465728760e-01 -1.229816488921642303e-02 -2.540169656276702881e-01 3.768121590837836266e-03 8.003325015306472778e-02 -6.739047169685363770e-02 4.525308683514595032e-02 -2.371096462011337280e-01 -1.616818308830261230e-01 1.651651710271835327e-01 -4.979994595050811768e-01 7.242607325315475464e-02 -9.452647715806961060e-02 -2.030382156372070312e-01 3.264018893241882324e-01 1.148047223687171936e-01 -1.063357144594192505e-01 -3.821671381592750549e-02 -8.327919989824295044e-02 1.541212946176528931e-01 -4.612711258232593536e-03 1.024347692728042603e-01 -6.616136431694030762e-02
-7.559794187545776367e-02 2.686535939574241638e-03 3.622700460255146027e-03 3.203868567943572998e-01 -1.260063890367746353e-02 -1.240397319197654724e-01 -2.107571661472320557e-01 1.220482513308525085e-01 3.670091629028320312e-01 9.947865456342697144e-02 1.471716538071632385e-02 -2.184820175170898438e-02 -2.129542827606201172e-01 1.011783257126808167e-01 5.538313090801239014e-02 6.471172720193862915e-02 -1.852651834487915039e-01 -2.529905736446380615e-01 1.047884225845336914e-01 -7.162959873676300049e-02 2.124216705560684204e-01 7.606655359268188477e-02 -3.961543440818786621e-01 -4.052568227052688599e-02 7.648543268442153931e-02 -2.520847916603088379e-01 -1.405136883258819580e-01 -1.880879402160644531e-01 2.452418804168701172e-01 6.047327816486358643e-02 -2.316922992467880249e-01 -2.066450566053390503e-01
3.187033534049987793e-02 -4.370269365608692169e-03 -5.633886437863111496e-03 -2.110613286495208740e-01 2.407568506896495819e-02 -1.719773411750793457e-01 6.876438856124877930e-02 1.995401270687580109e-02 3.198240697383880615e-01 -3.149152174592018127e-02 1.222002357244491577e-01 -1.295499503612518311e-01 -1.173119395971298218e-01 -2.156000286340713501e-01 1.221364513039588928e-01 -3.394537866115570068e-01 -4.617702364921569824e-01 -1.342280209064483643e-01 3.133526146411895752e-01 -1.233929321169853210e-01 -1.212155222892761230e-01 -1.853598058223724365e-01 -2.252075672149658203e-01 1.458935439586639404e-01 -1.661962717771530151e-01 -1.868397742509841919e-01 -2.094517648220062256e-01 5.858487635850906372e-02 3.094254620373249054e-02 1.416841521859169006e-02 5.704588815569877625e-02 -1.172728389501571655e-01
-7.318944483995437622e-02 -8.436924219131469727e-02 5.519161000847816467e-02 3.197539225220680237e-02 -1.682624071836471558e-01 -8.375547826290130615e-02 -3.148521780967712402e-01 -1.822520047426223755e-01 1.906075477600097656e-01 2.083252370357513428e-01 1.844598501920700073e-01 -4.954623058438301086e-02 2.464974522590637207e-01 -1.041247602552175522e-02 2.154327696189284325e-03 -4.810712113976478577e-02 -4.963431954383850098e-01 5.777925625443458557e-02 -1.113096326589584351e-01 -1.817812770605087280e-01 -2.620461583137512207e-01 9.327053278684616089e-02 -2.172083407640457153e-01 1.026764139533042908e-01 -9.657506644725799561e-02 -1.447510719299316406e-01 7.066413015127182007e-02 8.201818913221359253e-02 2.392184734344482422e-01 1.779859513044357300e-01 -1.246945559978485107e-01 -2.443573623895645142e-01
-2.755970954895019531e-01 -2.220425307750701904e-01 -5.327779334038496017e-03 7.825051993131637573e-02 4.362822975963354111e-03 -9.767362475395202637e-02 1.949353329837322235e-02 1.790270209312438965e-01 6.183659657835960388e-02 3.224363923072814941e-01 5.573868751525878906e-02 -5.617139115929603577e-02 -1.738491952419281006e-01 4.233081266283988953e-02 6.968917697668075562e-02 -2.287736535072326660e-01 -1.636347025632858276e-01 -2.908858954906463623e-01 3.780969381332397461e-01 -8.451613038778305054e-02 2.072603553533554077e-01 1.735227555036544800e-01 -3.564663231372833252e-01 -1.110058277845382690e-01 -2.498897165060043335e-01 -1.084561794996261597e-01 1.610711030662059784e-02 1.563673764467239380e-01 -1.453646868467330933e-01 1.166106164455413818e-01 3.355412557721138000e-02 -1.209134459495544434e-01
6.662516295909881592e-02 -2.436135895550251007e-03 3.206937015056610107e-01 -1.012008711695671082e-01 -1.733550056815147400e-02 -2.011680155992507935e-01 1.127640530467033386e-01 -1.118316277861595154e-01 2.009277492761611938e-01 1.759588569402694702e-01 -9.545844793319702148e-02 -1.685625128448009491e-02 -1.835967786610126495e-02 -2.388435788452625275e-02 9.134318679571151733e-02 1.613036245107650757e-01 -4.807417392730712891e-01 -1.025526821613311768e-01 1.896085888147354126e-01 -2.761340513825416565e-02 -3.890647739171981812e-02 3.719801306724548340e-01 -5.364226922392845154e-02 1.897996664047241211e-02 -3.265813589096069336e-01 -2.870524525642395020e-01 6.246043369174003601e-02 1.946971118450164795e-01 2.712463028728961945e-02 1.523034572601318359e-01 -1.552934199571609497e-01 -1.014525536447763443e-02
-1.948582567274570465e-02 -9.673544764518737793e-02 4.407458007335662842e-02 8.458834886550903320e-02 6.260132789611816406e-02 1.684459596872329712e-01 -1.004490032792091370e-01 3.063951805233955383e-02 2.431636154651641846e-01 -9.668268263339996338e-02 -1.455598026514053345e-01 1.451046764850616455e-01 -4.127969965338706970e-02 -1.691368222236633301e-01 -4.004264716058969498e-03 3.567094206809997559e-01 -3.533655703067779541e-01 -9.395839273929595947e-02 2.681848220527172089e-02 -9.478895366191864014e-02 -2.211949527263641357e-01 -5.254242569208145142e-03 -2.572832107543945312e-01 2.642673067748546600e-02 -2.343607395887374878e-01 -3.694951906800270081e-02 1.244419589638710022e-01 2.966345846652984619e-01 -2.223156094551086426e-01 -2.636456787586212158e-01 -2.282132953405380249e-01 -2.820017635822296143e-01
-1.012619771063327789e-02 2.458234690129756927e-02 -2.792130690068006516e-03 2.170905657112598419e-02 -2.438837438821792603e-01 -2.288186997175216675e-01 -2.183268219232559204e-01 -3.327752053737640381e-01 7.617229968309402466e-02 1.566843837499618530e-01 2.572588436305522919e-02 1.064337603747844696e-02 3.225788474082946777e-02 2.186020165681838989e-01 -3.860238566994667053e-02 -8.242216892540454865e-03 -5.692115426063537598e-01 1.960551440715789795e-01 1.461569815874099731e-01 -3.439589589834213257e-02 1.553793251514434814e-01 1.549249887466430664e-01 -1.368877589702606201e-01 5.738814547657966614e-02 -1.112773865461349487e-01 1.150278449058532715e-01 5.890120193362236023e-02 1.187745928764343262e-01 -1.179533377289772034e-01 1.676138341426849365e-01 -1.929200738668441772e-01 -2.635930776596069336e-01
2.341007739305496216e-01 -1.209895983338356018e-01 1.435502618551254272e-02 -2.533888630568981171e-02 8.625797182321548462e-02 -1.546744257211685181e-01 -3.340326547622680664e-01 -6.097172573208808899e-02 1.569257862865924835e-02 -6.275285780429840088e-02 -4.795410484075546265e-02 -1.720350980758666992e-02 -1.806926280260086060e-01 1.579444855451583862e-01 2.168885469436645508e-01 2.574850916862487793e-01 -3.117018043994903564e-01 1.823183745145797729e-01 1.998520940542221069e-01 2.849670685827732086e-02 1.842681914567947388e-01 7.088224589824676514e-02 -7.959952950477600098e-02 4.930881783366203308e-02 -1.116671413183212280e-01 -2.204471975564956665e-01 3.016919195652008057e-01 1.819171011447906494e-01 -1.716103553771972656e-01 -2.199670672416687012e-01 -1.269510388374328613e-01 -3.275777399539947510e-01
4.792262315750122070e-01 -6.471341103315353394e-02 -8.752606809139251709e-03 2.200856655836105347e-01 4.536031931638717651e-02 -8.650238811969757080e-02 -9.473986923694610596e-02 4.591819643974304199e-02 3.305844068527221680e-01 1.517139561474323273e-02 1.107459962368011475e-01 1.335042566061019897e-01 7.395269721746444702e-02 -2.005900591611862183e-01 1.510264724493026733e-01 -9.946525096893310547e-02 -3.562532663345336914e-01 1.539645995944738388e-02 3.220995515584945679e-02 -2.394943237304687500e-01 8.500535041093826294e-02 1.231186464428901672e-01 -1.798032671213150024e-01 2.039969265460968018e-01 -1.181845292448997498e-01 -4.689115285873413086e-02 2.000785917043685913e-01 -6.146631762385368347e-02 1.761452853679656982e-01 4.343196004629135132e-02 5.937014520168304443e-02 -3.173529207706451416e-01
3.351648151874542236e-02 1.017245948314666748e-01 -1.344321072101593018e-01 -1.119635067880153656e-02 -1.801524311304092407e-01 8.823864161968231201e-02 -1.655336320400238037e-01 7.384876161813735962e-02 5.199518054723739624e-03 1.066035181283950806e-01 7.398444414138793945e-02 3.008983284235000610e-02 1.204471811652183533e-01 -1.611971706151962280e-01 -9.657316654920578003e-02 1.880612224340438843e-01 -3.891248703002929688e-01 -1.848836690187454224e-01 4.892776533961296082e-02 -1.601727455854415894e-01 -1.701601594686508179e-01 -5.521372333168983459e-02 -3.287338614463806152e-01 1.674798727035522461e-01 -4.101491272449493408e-01 1.874039918184280396e-01 1.792431622743606567e-01 1.594398021697998047e-01 -2.327120304107666016e-01 -1.736361682415008545e-01 -2.165037095546722412e-01 -1.429741233587265015e-01
1.334353834390640259e-01 -1.078249439597129822e-01 -1.066515892744064331e-01 3.060570061206817627e-01 -1.859997510910034180e-01 -1.344004273414611816e-02 -1.854646354913711548e-01 3.955947235226631165e-03 4.484395682811737061e-02 7.397943735122680664e-02 3.170596063137054443e-01 -2.638122737407684326e-01 -7.684940099716186523e-02 -1.615613698959350586e-01 9.583165496587753296e-02 -3.814319670200347900e-01 -3.715983331203460693e-01 -1.559869498014450073e-01 6.115571781992912292e-02 -2.983788214623928070e-02 2.501302957534790039e-01 -2.843427844345569611e-02 -1.354010552167892456e-01 -7.894761115312576294e-02 -1.173311844468116760e-01 -1.143454164266586304e-01 4.433909803628921509e-02 9.733610600233078003e-02 -6.230196729302406311e-02 2.557143867015838623e-01 -2.265002280473709106e-01 -1.349123418331146240e-01
1.018177792429924011e-01 -2.334349751472473145e-01 2.612869441509246826e-01 2.375556081533432007e-01 -1.275490969419479370e-01 -9.820906817913055420e-02 -9.658226370811462402e-02 1.527284234762191772e-01 1.125156357884407043e-01 1.756369322538375854e-02 1.963193416595458984e-01 6.929453928023576736e-03 -7.035340368747711182e-02 1.065462753176689148e-01 7.901362329721450806e-02 -2.642092481255531311e-02 -1.065803244709968567e-01 -9.442824870347976685e-02 4.410895705223083496e-01 4.667879641056060791e-02 -6.424930691719055176e-02 -7.281938102096319199e-03 -4.792063236236572266e-01 1.035830974578857422e-01 -3.628732562065124512e-01 9.528553485870361328e-02 3.308805450797080994e-02 -8.318317681550979614e-02 -1.832734942436218262e-01 -8.826775848865509033e-02 -1.108495295047760010e-01 -1.143098920583724976e-01
6.327685713768005371e-02 -2.371465861797332764e-01 4.694829508662223816e-02 1.729975640773773193e-02 -7.921604067087173462e-02 -1.146329790353775024e-01 -1.304290145635604858e-01 -1.373913437128067017e-01 9.379651397466659546e-02 5.682469927705824375e-04 3.259953483939170837e-02 -4.226945340633392334e-02 2.292790859937667847e-01 -5.332283973693847656e-01 8.612200617790222168e-02 -1.699168235063552856e-01 -2.604899406433105469e-01 -6.040277332067489624e-02 2.524360641837120056e-02 -2.209487259387969971e-01 1.784292608499526978e-01 -3.878068644553422928e-03 -2.817588448524475098e-01 2.307873368263244629e-01 1.712445914745330811e-01 -4.912709817290306091e-02 -1.261204667389392853e-02 1.073197349905967712e-01 2.286568842828273773e-02 -6.360454857349395752e-02 -1.330498158931732178e-01 -3.820535540580749512e-01
-3.413168713450431824e-02 -5.536928027868270874e-02 9.790707379579544067e-02 5.411095544695854187e-02 -2.393253333866596222e-02 -1.508567109704017639e-02 -2.792873084545135498e-01 1.526459902524948120e-01 -4.847184941172599792e-02 1.670647114515304565e-01 1.574997752904891968e-01 -6.381571292877197266e-02 -4.314931929111480713e-01 -9.687620401382446289e-02 2.396593838930130005e-01 -3.150664269924163818e-02 -3.895701169967651367e-01 1.133347079157829285e-01 3.210445865988731384e-02 -1.760934889316558838e-01 -3.556859493255615234e-02 1.830013655126094818e-02 -9.898235648870468140e-02 1.981801688671112061e-01 -3.416558504104614258e-01 -2.296673320233821869e-02 -4.166683182120323181e-02 9.752219915390014648e-02 2.693287134170532227e-01 2.858021259307861328e-01 -1.899019479751586914e-01 -4.364436864852905273e-02
-9.879028424620628357e-03 5.131445452570915222e-02 -1.187837049365043640e-01 9.230719506740570068e-02 -2.002186179161071777e-01 -1.829830855131149292e-01 -1.475771516561508179e-01 -2.836842238903045654e-01 8.319266140460968018e-02 -1.404034793376922607e-01 -7.026741653680801392e-02 -2.445231080055236816e-01 -3.809368908405303955e-01 8.019610494375228882e-02 8.211412280797958374e-02 3.117658197879791260e-01 -1.697881817817687988e-01 -1.594498902559280396e-01 2.872630059719085693e-01 -4.256019294261932373e-01 -2.653339318931102753e-02 1.417319662868976593e-02 -3.098573982715606689e-01 8.017254061996936798e-03 5.325281620025634766e-02 -4.415946081280708313e-02 -5.188881978392601013e-02 6.195528432726860046e-02 -3.827860578894615173e-02 2.012799307703971863e-02 -2.471204847097396851e-02 -1.525668501853942871e-01
4.915113374590873718e-02 -2.091038376092910767e-01 -1.127843409776687622e-01 -7.470253109931945801e-02 1.363935172557830811e-01 -1.062491238117218018e-01 1.338486671447753906e-01 -1.138365343213081360e-01 4.508648514747619629e-01 1.954682916402816772e-01 1.390847414731979370e-01 1.483826339244842529e-01 1.696012727916240692e-02 6.274634599685668945e-02 -2.038042694330215454e-01 8.508251607418060303e-02 -5.384015440940856934e-01 -1.889899075031280518e-01 2.988374233245849609e-01 -8.882495015859603882e-02 -6.838098168373107910e-02 4.180570133030414581e-03 -7.649769634008407593e-02 5.598892271518707275e-02 -4.222747683525085449e-02 1.220760792493820190e-01 -1.955827325582504272e-02 -3.474073484539985657e-02 -2.598022222518920898e-01 1.601365581154823303e-02 -8.212646842002868652e-02 -9.850381314754486084e-02
3.685706257820129395e-01 -3.577224016189575195e-01 9.336226433515548706e-02 6.789436191320419312e-02 -6.352949887514114380e-02 -1.860265284776687622e-01 -2.889196872711181641e-01 -1.585403531789779663e-01 2.835798542946577072e-03 -1.225286051630973816e-01 -1.448241025209426880e-01 2.016530632972717285e-01 -5.522863473743200302e-03 -2.365354821085929871e-02 -2.100925147533416748e-01 1.493736654520034790e-01 -2.773038856685161591e-02 -9.250961989164352417e-02 1.190185993909835815e-01 -1.539971381425857544e-01 9.294225275516510010e-02 1.186853870749473572e-01 -2.721576690673828125e-01 -1.190837472677230835e-01 -2.948588430881500244e-01 -1.497250497341156006e-01 6.817670911550521851e-02 4.658741131424903870e-02 -2.048701494932174683e-01 1.856004893779754639e-01 -2.845886349678039551e-01 -1.189247798174619675e-02
2.094415277242660522e-01 1.076598018407821655e-01 1.498170942068099976e-02 2.404810041189193726e-01 -1.976818442344665527e-01 -1.134693622589111328e-01 4.759925231337547302e-02 -2.160512506961822510e-01 -2.991790138185024261e-02 7.638695836067199707e-02 4.263558238744735718e-02 -3.564779460430145264e-01 -7.147211581468582153e-02 -1.366673409938812256e-01 -2.748478949069976807e-02 7.875764369964599609e-02 -3.739558756351470947e-01 -3.244900405406951904e-01 1.993844211101531982e-01 -2.474140673875808716e-01 1.363585591316223145e-01 -6.568272411823272705e-02 -1.219450496137142181e-02 -2.357882261276245117e-01 -3.210402131080627441e-01 -1.673174053430557251e-01 -7.243850082159042358e-02 1.453406959772109985e-01 -9.423048235476016998e-03 -3.918082639575004578e-02 6.844472140073776245e-03 -1.880445033311843872e-01
1.481566131114959717e-01 1.615518331527709961e-01 -3.266678005456924438e-02 -8.317776024341583252e-02 -2.330958247184753418e-01 -1.141949817538261414e-01 -5.959906429052352905e-02 4.482492431998252869e-02 1.642617434263229370e-01 -1.660213023424148560e-01 1.251960992813110352e-01 1.682857275009155273e-01 -4.147619381546974182e-02 -1.263850033283233643e-01 -8.901356905698776245e-02 -9.384097158908843994e-02 -4.216152429580688477e-01 -6.644485145807266235e-02 -1.608026474714279175e-01 -2.704276740550994873e-01 -2.303194999694824219e-01 -4.415297880768775940e-02 -2.979400157928466797e-01 1.173205450177192688e-01 1.704218052327632904e-02 -2.330035269260406494e-01 5.852065235376358032e-02 1.111593022942543030e-01 1.053080409765243530e-01 4.888181015849113464e-02 -5.303132347762584686e-03 -4.642262756824493408e-01
1.193347796797752380e-01 -1.185577660799026489e-01 -3.684815391898155212e-02 3.030744194984436035e-01 1.164586693048477173e-01 -1.667098999023437500e-01 -1.093619689345359802e-01 -2.645330317318439484e-02 8.225928992033004761e-02 3.953906297683715820e-01 -7.208058983087539673e-02 -1.677073240280151367e-01 6.216352805495262146e-02 3.642587736248970032e-02 -1.313460916280746460e-01 -2.912089526653289795e-01 -2.688929736614227295e-01 -1.734430640935897827e-01 7.786124013364315033e-03 -1.799600124359130859e-01 -1.502174735069274902e-01 9.783747792243957520e-02 -2.663512825965881348e-01 2.074907273054122925e-01 -1.104001626372337341e-01 -7.853449136018753052e-02 -1.129092350602149963e-01 2.485305219888687134e-01 2.773116827011108398e-01 1.282703876495361328e-02 -1.811287105083465576e-01 -1.926105022430419922e-01
3.472411260008811951e-02 -1.987003237009048462e-01 1.452545225620269775e-01 -3.334553241729736328e-01 2.167072445154190063e-01 -3.899393230676651001e-02 -2.978086471557617188e-01 -4.048980772495269775e-02 3.151565790176391602e-01 3.504604697227478027e-01 -1.071796491742134094e-01 -5.643275380134582520e-02 -7.489410042762756348e-02 1.317971795797348022e-01 -2.240496873855590820e-02 8.345659822225570679e-03 9.530126699246466160e-04 -2.446252852678298950e-01 2.328623235225677490e-01 -1.490323096513748169e-01 6.922150403261184692e-02 -1.195539161562919617e-01 -2.789070010185241699e-01 7.241925597190856934e-02 -1.544566005468368530e-01 3.507227078080177307e-02 2.405645847320556641e-01 -3.844493255019187927e-02 -1.873123496770858765e-01 -1.614214777946472168e-01 7.135335355997085571e-02 -1.969080269336700439e-01
1.654532179236412048e-02 -3.402923047542572021e-01 -2.078050374984741211e-01 -3.648323565721511841e-02 -5.121299996972084045e-03 3.639583289623260498e-02 3.403698652982711792e-02 2.247816324234008789e-01 1.630128622055053711e-01 1.815023869276046753e-01 -7.579657435417175293e-02 -6.877289712429046631e-02 -6.633055210113525391e-02 -1.799926310777664185e-01 1.044855490326881409e-01 -2.004220336675643921e-01 -3.350530266761779785e-01 -7.161144167184829712e-02 6.485617160797119141e-02 -4.247785210609436035e-01 1.053651347756385803e-01 7.266240566968917847e-02 -1.183047667145729065e-01 4.160474538803100586e-01 1.142105907201766968e-01 -1.691049081273376942e-03 1.937865652143955231e-02 9.484801441431045532e-02 1.435016393661499023e-01 9.460955858230590820e-02 5.884961411356925964e-02 -2.599468827247619629e-01
-1.434808410704135895e-02 -1.347185820341110229e-01 1.277666836977005005e-01 -9.084082394838333130e-02 7.224555313587188721e-02 8.481979370117187500e-02 7.109291851520538330e-02 -1.004249453544616699e-01 1.472992151975631714e-01 2.115785777568817139e-01 -2.057788074016571045e-01 1.784961968660354614e-01 -3.086004778742790222e-02 -1.006819009780883789e-01 -1.302641630172729492e-01 5.785204097628593445e-02 -2.870067059993743896e-01 -2.254656255245208740e-01 3.727764487266540527e-01 -2.644327580928802490e-01 -1.268701702356338501e-01 1.259267982095479965e-02 -2.529402077198028564e-01 -6.221270188689231873e-02 -1.319051235914230347e-01 -8.187571167945861816e-02 -2.470978051424026489e-01 1.602070629596710205e-01 3.502784967422485352e-01 1.666688323020935059e-01 5.263998359441757202e-02 -2.591780126094818115e-01
-3.340630829334259033e-01 -5.476716533303260803e-02 -2.345897257328033447e-01 -1.104473546147346497e-01 4.485538695007562637e-03 -3.769248351454734802e-02 1.734770648181438446e-02 3.196651861071586609e-02 4.930285736918449402e-02 4.027871787548065186e-02 7.413422223180532455e-03 -2.275073975324630737e-01 -2.420384585857391357e-01 1.272798180580139160e-01 3.653155267238616943e-02 2.307792156934738159e-01 -4.537636637687683105e-01 -8.257429301738739014e-02 -6.814093142747879028e-02 -2.490109950304031372e-01 1.225478723645210266e-01 -1.145743727684020996e-01 -1.278838962316513062e-01 -1.522562205791473389e-01 -1.945307999849319458e-01 -1.645040661096572876e-01 -1.223350912332534790e-01 1.258451342582702637e-01 -1.908138841390609741e-01 4.762256145477294922e-02 -1.852188110351562500e-01 -3.382629156112670898e-01
-5.878946185111999512e-02 -2.562010884284973145e-01 -1.500179171562194824e-01 -7.153302431106567383e-02 -1.282533705234527588e-01 -2.461766302585601807e-01 -1.729756779968738556e-02 -3.161030113697052002e-01 1.259908676147460938e-01 -2.602419555187225342e-01 1.364066004753112793e-01 -1.488660275936126709e-01 -2.499818801879882812e-01 2.951941639184951782e-02 1.269596666097640991e-01 1.917174011468887329e-01 -1.228113770484924316e-01 -2.076646983623504639e-01 2.133233696222305298e-01 -4.822854101657867432e-01 6.897741556167602539e-02 6.668841000646352768e-03 -2.185924351215362549e-01 1.311320215463638306e-01 -1.045532077550888062e-01 -8.450338989496231079e-02 1.688730418682098389e-01 1.082426588982343674e-02 6.205098330974578857e-02 -4.987917095422744751e-02 3.446941822767257690e-02 -1.583616435527801514e-01
-4.709294065833091736e-02 -2.296764403581619263e-01 1.612693220376968384e-01 -2.124231308698654175e-02 -1.236812248826026917e-01 -6.344467401504516602e-02 -2.102624177932739258e-01 1.353397518396377563e-01 4.380262792110443115e-01 2.424196153879165649e-01 2.193646132946014404e-01 6.815996021032333374e-02 -2.606789171695709229e-01 1.017040461301803589e-01 2.271330654621124268e-01 -8.562766015529632568e-02 -3.624293506145477295e-01 5.699936673045158386e-02 -5.106125026941299438e-02 -3.474160283803939819e-02 -3.024807870388031006e-01 -5.974871292710304260e-02 -1.567275635898113251e-02 -1.327291876077651978e-01 -2.692879736423492432e-02 -1.465175896883010864e-01 6.007667258381843567e-02 2.760203182697296143e-02 -2.897911146283149719e-02 1.763389445841312408e-02 -1.399137824773788452e-01 -3.121975362300872803e-01
-1.207163706421852112e-01 -3.135860264301300049e-01 -1.421937495470046997e-01 1.524040848016738892e-01 1.948242485523223877e-01 2.369888275861740112e-01 -7.671696692705154419e-02 1.085753887891769409e-01 2.710091173648834229e-01 8.010839112102985382e-03 -4.726204276084899902e-02 -2.755959033966064453e-01 7.032459229230880737e-02 -2.028646133840084076e-02 6.112338975071907043e-03 1.553052663803100586e-01 -3.180014491081237793e-01 -6.746931374073028564e-02 1.130274496972560883e-02 -7.169113308191299438e-02 1.574825495481491089e-01 -7.580015808343887329e-02 -1.561852097511291504e-01 8.009386062622070312e-02 -2.047895938158035278e-01 7.361857593059539795e-02 -1.141004040837287903e-01 1.140619628131389618e-02 -3.146070241928100586e-01 -1.459287106990814209e-02 -2.503833472728729248e-01 -3.949057459831237793e-01
-7.669563591480255127e-02 1.436715107411146164e-02 -1.072941422462463379e-01 4.191903397440910339e-03 2.680192887783050537e-01 2.098371535539627075e-01 -2.064108699560165405e-01 -1.071617975831031799e-01 8.500371873378753662e-02 -1.058542504906654358e-01 -7.586881518363952637e-02 1.313494401983916759e-03 1.922342553734779358e-02 -1.029300540685653687e-01 2.362429350614547729e-02 -2.113831788301467896e-02 -2.793103456497192383e-01 -1.430011093616485596e-01 1.610552221536636353e-01 -6.709906458854675293e-02 9.085789322853088379e-02 8.188698440790176392e-02 -9.092057123780250549e-03 2.340877614915370941e-02 -3.815205991268157959e-01 1.914414167404174805e-01 3.069078177213668823e-02 3.218163251876831055e-01 -5.751144886016845703e-02 2.431190460920333862e-01 -4.550775289535522461e-01 -2.748593986034393311e-01
3.534633815288543701e-01 -2.720619142055511475e-01 3.354432433843612671e-02 -2.372578829526901245e-01 -2.248276323080062866e-01 1.559342145919799805e-01 -2.653254270553588867e-01 1.461523026227951050e-01 1.626721918582916260e-01 8.994045853614807129e-02 5.507638305425643921e-02 -5.330147221684455872e-02 -1.727398857474327087e-02 9.938436746597290039e-02 1.297102868556976318e-01 -2.384006083011627197e-01 -3.630736172199249268e-01 -1.636682152748107910e-01 -9.661506861448287964e-03 -1.817702054977416992e-01 -2.116761356592178345e-01 8.231303095817565918e-02 -6.328432261943817139e-02 -8.762954920530319214e-02 -2.336022704839706421e-01 -1.741921454668045044e-01 1.210014745593070984e-01 1.907200366258621216e-01 1.625734269618988037e-01 7.316707633435726166e-03 4.182306677103042603e-02 -1.832387000322341919e-01
-1.639516800642013550e-01 -1.007043719291687012e-01 -2.392392046749591827e-02 -5.827929079532623291e-02 -6.700853118672966957e-04 -1.789530664682388306e-01 4.399567097425460815e-02 1.401918679475784302e-01 2.658877074718475342e-01 -2.770312316715717316e-02 2.508917152881622314e-01 -1.045612692832946777e-01 -4.411323741078376770e-02 -5.324037745594978333e-02 3.197576999664306641e-01 -1.214153096079826355e-01 -2.089535892009735107e-01 -2.138361632823944092e-01 2.629588544368743896e-01 1.136621236801147461e-01 2.099031805992126465e-01 -7.462901622056961060e-02 -2.893545925617218018e-01 -2.268112264573574066e-02 -2.156582176685333252e-01 -2.982642650604248047e-01 -1.890436559915542603e-02 2.896486520767211914e-01 -1.467081457376480103e-01 -1.559937465935945511e-02 9.562441147863864899e-03 -3.022914826869964600e-01
1.281565725803375244e-01 1.081587374210357666e-01 1.095301564782857895e-02 4.132283851504325867e-03 -1.449286472052335739e-02 4.953768104314804077e-03 -1.887644827365875244e-02 -3.587950468063354492e-01 3.275826871395111084e-01 -5.573219060897827148e-02 2.336796373128890991e-01 2.501656413078308105e-01 4.282173141837120056e-02 2.509628050029277802e-02 -1.112155467271804810e-01 -1.442274600267410278e-01 -1.985592842102050781e-01 -1.286416500806808472e-02 8.425653725862503052e-02 -2.305662482976913452e-01 -1.845736950635910034e-01 -6.465759128332138062e-02 -2.757469117641448975e-01 1.667955815792083740e-01 -1.183378398418426514e-01 -2.447535395622253418e-01 -2.603195980191230774e-02 1.850138157606124878e-01 5.928501486778259277e-03 2.101820111274719238e-01 -1.009444519877433777e-01 -4.171360731124877930e-01
-2.701166272163391113e-02 -7.010775059461593628e-02 -1.130021438002586365e-01 -1.448044180870056152e-01 1.416102400980889797e-03 -7.317002862691879272e-02 -1.411597877740859985e-01 6.236194819211959839e-02 3.012497127056121826e-01 -6.547477096319198608e-02 -5.840754136443138123e-03 2.094468176364898682e-01 4.273565113544464111e-02 -1.154007539153099060e-01 -2.930702567100524902e-01 -2.394308745861053467e-01 -1.907140463590621948e-01 -2.785371541976928711e-01 1.661234349012374878e-01 -2.291004806756973267e-01 6.213950738310813904e-02 1.140765659511089325e-02 -2.185155451297760010e-01 8.076079934835433960e-02 -8.410583436489105225e-02 -1.935627013444900513e-01 5.918412283062934875e-02 2.998704649507999420e-02 9.481629729270935059e-02 9.368260949850082397e-02 6.826132535934448242e-02 -5.572030544281005859e-01
2.877175509929656982e-01 2.633090317249298096e-01 9.963727742433547974e-02 -4.630516096949577332e-02 3.392889350652694702e-02 -1.706741750240325928e-01 -1.002364307641983032e-01 3.090225532650947571e-02 2.570586204528808594e-01 -8.310320787131786346e-03 -1.267608106136322021e-01 1.145038306713104248e-01 -1.326424069702625275e-03 -1.183554977178573608e-01 2.301413938403129578e-02 -1.416492164134979248e-01 -5.372844338417053223e-01 -1.484491527080535889e-01 -4.380116984248161316e-02 -4.608091898262500763e-03 -2.337901294231414795e-01 7.256137672811746597e-03 -2.471068501472473145e-01 1.609079390764236450e-01 -4.896018188446760178e-03 -8.720553666353225708e-02 5.724994838237762451e-02 7.031308114528656006e-02 4.039757326245307922e-02 1.118256710469722748e-02 2.855463186278939247e-03 -4.389418363571166992e-01
-2.258254289627075195e-01 -3.465897738933563232e-01 -2.523284852504730225e-01 2.890404760837554932e-01 1.125065162777900696e-01 -1.829423904418945312e-01 1.645899266004562378e-01 -1.774550974369049072e-01 -1.180472299456596375e-01 -9.014395065605640411e-03 1.979549378156661987e-01 -5.507883056998252869e-02 -1.451693028211593628e-01 2.266590297222137451e-02 -1.553461551666259766e-01 1.203901022672653198e-01 -2.472365200519561768e-01 1.630174368619918823e-02 -1.008720695972442627e-01 -1.985315382480621338e-01 3.579651191830635071e-02 1.491000354290008545e-01 -2.849086523056030273e-01 1.052635014057159424e-01 -1.103966534137725830e-01 1.958614140748977661e-01 1.217287704348564148e-01 2.052785269916057587e-02 -9.464938938617706299e-02 1.051355451345443726e-01 -1.240853518247604370e-01 -3.640925884246826172e-01
1.083210632205009460e-01 -4.120000079274177551e-02 -3.160589039325714111e-01 4.271137714385986328e-02 2.170843631029129028e-01 -3.258727490901947021e-01 -3.563706278800964355e-01 -5.931224673986434937e-02 5.806743726134300232e-02 -2.307218033820390701e-03 -8.492181077599525452e-03 -8.142650872468948364e-02 6.208691000938415527e-02 8.686348795890808105e-02 3.680955618619918823e-02 3.041893243789672852e-01 1.000070292502641678e-02 -2.896842062473297119e-01 -7.303766906261444092e-02 -2.100344151258468628e-01 6.167789548635482788e-02 2.892729938030242920e-01 -3.408559858798980713e-01 -5.430533550679683685e-03 -1.736710220575332642e-01 -2.553806006908416748e-01 3.532475978136062622e-02 4.342281073331832886e-02 -1.968512088060379028e-01 -7.300613075494766235e-02 -7.111345976591110229e-02 -2.892211452126502991e-02
4.180405735969543457e-01 6.667294073849916458e-03 4.489312693476676941e-02 -1.236007288098335266e-01 1.784148812294006348e-01 -2.801614254713058472e-02 -4.146905243396759033e-02 -9.727253764867782593e-02 -6.374238431453704834e-02 -2.783067151904106140e-02 1.136429682374000549e-01 9.204398095607757568e-02 -6.818811595439910889e-02 -1.305721998214721680e-01 5.584932863712310791e-02 2.646602988243103027e-01 -1.242840364575386047e-01 -3.236297667026519775e-01 -8.877207338809967041e-02 -2.025142163038253784e-01 -8.200736483559012413e-04 1.737502813339233398e-01 -6.774077564477920532e-02 1.068222001194953918e-01 -6.378420442342758179e-02 -2.435315102338790894e-01 1.830904632806777954e-01 9.140451438724994659e-03 -1.571395248174667358e-01 2.160273641347885132e-01 -8.815069496631622314e-02 -5.016390085220336914e-01
6.885938346385955811e-02 -1.069926097989082336e-01 -1.316740959882736206e-01 7.359959930181503296e-02 -1.212977692484855652e-01 -1.407531499862670898e-01 3.035557270050048828e-02 -3.011752106249332428e-02 4.320139065384864807e-02 6.501002609729766846e-02 -1.033017188310623169e-01 2.204428762197494507e-01 -1.143811568617820740e-01 -2.890920452773571014e-02 -4.946659505367279053e-02 8.387209847569465637e-03 -5.148994326591491699e-01 -3.267374634742736816e-01 2.857024967670440674e-01 -2.644237279891967773e-01 -1.503214240074157715e-01 6.387146562337875366e-02 -1.882184296846389771e-01 1.559273302555084229e-01 2.954357862472534180e-01 1.106044426560401917e-01 1.666124165058135986e-01 -1.570277363061904907e-01 -3.074082173407077789e-02 3.788169473409652710e-02 -2.661979198455810547e-01 -8.884413540363311768e-02
2.724589109420776367e-01 -2.658067941665649414e-01 1.254159361124038696e-01 1.635724678635597229e-02 1.977776363492012024e-02 -1.976284235715866089e-01 -4.645339548587799072e-01 -1.885053329169750214e-02 -9.106964617967605591e-02 4.182375594973564148e-02 4.776512831449508667e-02 -3.361248373985290527e-01 -1.671043038368225098e-01 7.213436812162399292e-02 2.069416269659996033e-02 -1.399483811110258102e-02 -2.464254498481750488e-01 1.132062263786792755e-02 1.743178069591522217e-02 -1.683600544929504395e-01 -2.525986358523368835e-02 -1.824499666690826416e-02 -4.170158877968788147e-02 3.403972387313842773e-01 -1.994457095861434937e-01 1.403363943099975586e-01 8.014691621065139771e-02 1.016615629196166992e-01 1.775659024715423584e-01 2.908030748367309570e-01 -2.439788356423377991e-02 -1.531649529933929443e-01
-1.580727659165859222e-02 5.562214180827140808e-02 -2.285329848527908325e-01 1.510132383555173874e-02 1.635445356369018555e-01 -5.095828697085380554e-02 -2.554114162921905518e-01 -2.411815524101257324e-01 1.277241706848144531e-01 1.498493924736976624e-02 -9.044650197029113770e-02 8.862179517745971680e-02 -3.298987448215484619e-02 -9.096512943506240845e-02 -6.085170060396194458e-02 1.974613778293132782e-02 -2.428942024707794189e-01 -1.949322372674942017e-01 1.023894324898719788e-01 -1.470979005098342896e-01 8.604291826486587524e-02 -1.887133158743381500e-02 -6.002344563603401184e-02 1.924861595034599304e-02 -4.904776215553283691e-01 2.248216122388839722e-01 1.270743310451507568e-01 3.778234124183654785e-01 -8.985552191734313965e-02 1.014227867126464844e-01 -3.457595407962799072e-01 -1.290479451417922974e-01
-5.228509660810232162e-03 -2.347393631935119629e-01 -3.945330157876014709e-02 4.761804640293121338e-02 -1.459415555000305176e-01 1.855372041463851929e-01 -2.311528772115707397e-01 1.557729691267013550e-01 3.078082501888275146e-01 7.226093113422393799e-02 -1.252020895481109619e-01 -6.733907014131546021e-02 3.055210970342159271e-02 -8.511047810316085815e-02 3.217514231801033020e-02 2.354790866374969482e-01 -3.236225247383117676e-01 -3.107345700263977051e-01 1.155498996376991272e-01 -7.576301693916320801e-02 -1.304884999990463257e-01 -6.250365823507308960e-02 -2.692261636257171631e-01 1.107121482491493225e-01 -1.816033273935317993e-01 -1.040647700428962708e-01 -6.443786621093750000e-02 2.949307262897491455e-01 -2.231317609548568726e-01 -3.145320415496826172e-01 -7.490642368793487549e-02 -8.635709434747695923e-02
1.846922338008880615e-01 -3.101598471403121948e-02 2.424442470073699951e-01 -9.996113181114196777e-02 2.250417023897171021e-01 9.513744153082370758e-03 -2.614996396005153656e-02 -1.518640518188476562e-01 7.677139341831207275e-02 -1.419862806797027588e-01 1.568964719772338867e-01 -1.697774827480316162e-01 -8.467382937669754028e-02 2.488265633583068848e-01 -6.112283095717430115e-02 -3.141900599002838135e-01 -2.296806722879409790e-01 -7.565412670373916626e-02 -5.096263065934181213e-02 -3.491998910903930664e-01 -1.760593056678771973e-01 1.131524071097373962e-01 -1.285873651504516602e-01 -1.269034892320632935e-01 -2.491163313388824463e-01 -2.525425702333450317e-02 8.452016115188598633e-02 2.472586929798126221e-01 -3.701942414045333862e-02 2.377654612064361572e-01 -4.573614522814750671e-02 -3.467247188091278076e-01
3.185781091451644897e-02 1.758844852447509766e-01 1.735770702362060547e-01 6.161182746291160583e-02 2.356674671173095703e-01 -1.159447059035301208e-01 -9.160416573286056519e-02 -8.603097498416900635e-02 6.021571531891822815e-02 -8.964083343744277954e-02 1.244249045848846436e-01 -1.939103603363037109e-01 -9.324818849563598633e-02 1.074389368295669556e-01 -9.051559120416641235e-02 -1.166463941335678101e-01 -2.413567751646041870e-01 -1.633859276771545410e-01 -3.391452878713607788e-02 -2.395322322845458984e-01 -4.235492944717407227e-01 2.415651082992553711e-01 -2.181161642074584961e-01 -1.190441753715276718e-02 -2.796404063701629639e-01 -3.742198646068572998e-02 1.352428942918777466e-01 4.524340108036994934e-02 1.219082623720169067e-01 2.618221044540405273e-01 1.412950605154037476e-01 -3.321389555931091309e-01
2.322198003530502319e-01 -1.225370243191719055e-01 -1.374182850122451782e-01 1.330368220806121826e-01 2.500298619270324707e-01 -3.656459972262382507e-02 -2.743230164051055908e-01 1.886359881609678268e-03 -1.504615545272827148e-01 4.346537217497825623e-02 2.516837231814861298e-02 -1.612023264169692993e-01 -1.516155153512954712e-01 9.071577340364456177e-02 2.262478023767471313e-01 -7.330521941184997559e-02 -4.415787756443023682e-01 -1.498872339725494385e-01 2.827260494232177734e-01 -7.234853506088256836e-02 -5.695198848843574524e-02 1.718867383897304535e-02 -1.802778989076614380e-01 2.153396457433700562e-01 -1.550289690494537354e-01 -1.172820031642913818e-01 -1.131985858082771301e-01 -1.868692785501480103e-01 1.582890450954437256e-01 -2.562017738819122314e-01 -2.221076190471649170e-01 -7.651935517787933350e-02
7.963166385889053345e-02 8.120278827846050262e-03 -6.229057163000106812e-02 -2.387748509645462036e-01 5.883215367794036865e-02 -4.692988395690917969e-01 -7.448651641607284546e-02 -8.031523227691650391e-02 1.392877399921417236e-01 -3.982685506343841553e-02 1.776618510484695435e-01 -8.068586140871047974e-02 -1.744779497385025024e-01 -6.451398134231567383e-02 -1.471228711307048798e-02 1.808338910341262817e-01 -3.012988269329071045e-01 6.851004436612129211e-03 3.925645649433135986e-01 -1.737068593502044678e-01 -7.277514785528182983e-02 2.797844111919403076e-01 3.175838291645050049e-02 2.105399370193481445e-01 5.346855148673057556e-02 -1.635257005691528320e-01 -6.633105129003524780e-02 -1.842008680105209351e-01 -6.093024276196956635e-03 8.667722344398498535e-02 -2.334384471178054810e-01 -1.908449381589889526e-01
-1.315060406923294067e-01 -9.980542212724685669e-02 3.716358914971351624e-02 3.916975110769271851e-02 2.201402783393859863e-01 -3.310727179050445557e-01 -3.623243570327758789e-01 -1.017974987626075745e-01 7.743532210588455200e-02 1.437981706112623215e-02 1.148201525211334229e-01 -3.593463823199272156e-02 -2.293648757040500641e-02 5.930889397859573364e-03 -1.248094663023948669e-01 3.760554492473602295e-01 -2.751001417636871338e-01 -4.170116186141967773e-01 1.088534444570541382e-01 -1.515485048294067383e-01 7.537257671356201172e-02 -3.439332917332649231e-02 -6.947318464517593384e-02 2.459312528371810913e-01 8.780643343925476074e-02 -2.572624087333679199e-01 1.344116777181625366e-01 1.511730346828699112e-02 1.856437623500823975e-01 4.833864048123359680e-02 -6.067424267530441284e-02 -5.142680928111076355e-02
-1.004074420779943466e-02 -1.534188836812973022e-01 1.137449741363525391e-01 -5.873434618115425110e-02 1.311627179384231567e-01 -1.240382716059684753e-01 1.923011839389801025e-01 1.206538230180740356e-01 3.365856781601905823e-02 -1.331660449504852295e-01 -9.280548989772796631e-02 -2.024171948432922363e-01 6.341279298067092896e-02 -2.774362452328205109e-02 1.884577423334121704e-01 2.032192945480346680e-01 -2.791249454021453857e-01 -1.871823221445083618e-01 3.920879215002059937e-03 -2.607116997241973877e-01 -1.016675457358360291e-01 1.674077659845352173e-01 -2.428193539381027222e-01 2.882894128561019897e-02 -3.944637179374694824e-01 3.506796658039093018e-01 8.153221011161804199e-02 1.351310312747955322e-01 8.812109939754009247e-03 1.015008613467216492e-02 -3.668435215950012207e-01 -9.199241548776626587e-02
-1.055838242173194885e-01 -1.974973082542419434e-02 -1.350837200880050659e-01 -2.615551650524139404e-02 -2.257591299712657928e-02 9.571254998445510864e-02 -2.905662953853607178e-01 -2.616733871400356293e-02 -2.539188787341117859e-02 1.141331717371940613e-01 -1.026294194161891937e-02 -4.087958112359046936e-02 1.281336098909378052e-01 -7.994180172681808472e-02 1.986600644886493683e-02 1.551765501499176025e-01 -2.197310179471969604e-01 -5.831077322363853455e-02 -1.539058536291122437e-01 -3.067783117294311523e-01 -1.631311774253845215e-01 8.735803514719009399e-02 -3.307746350765228271e-01 7.640020549297332764e-02 -4.397335350513458252e-01 3.421184420585632324e-02 4.592275619506835938e-02 -4.512279108166694641e-02 -3.384237885475158691e-01 -2.013793289661407471e-01 -2.841918170452117920e-01 -2.418906986713409424e-01
-1.717084199190139771e-01 -3.079348802566528320e-02 2.993150353431701660e-01 -1.486634761095046997e-01 -4.534111171960830688e-02 -1.309555023908615112e-01 4.354301095008850098e-02 7.756050676107406616e-02 1.045036017894744873e-01 -7.417516410350799561e-02 -6.605708599090576172e-02 -1.908817589282989502e-01 1.702677905559539795e-01 1.217099055647850037e-01 1.675345450639724731e-01 -1.418107189238071442e-02 -2.337443083524703979e-01 -1.363927423954010010e-01 2.862977385520935059e-01 -1.387624144554138184e-01 9.385476261377334595e-02 8.200906217098236084e-02 2.604701090604066849e-03 1.283247023820877075e-01 -3.108353614807128906e-01 -2.860538065433502197e-01 -8.299145102500915527e-02 2.109764218330383301e-01 1.802765578031539917e-01 -1.630606688559055328e-02 -2.112311869859695435e-01 -4.333221018314361572e-01
5.380020663142204285e-02 3.622999414801597595e-02 2.201071530580520630e-01 -1.301654279232025146e-01 -8.054701983928680420e-02 3.309791907668113708e-02 -6.620129197835922241e-02 -9.158440679311752319e-02 -5.928582698106765747e-02 1.036654114723205566e-01 1.127268895506858826e-01 -9.432969987392425537e-02 -7.114855200052261353e-02 -2.517795264720916748e-01 -7.138869166374206543e-02 -4.568554461002349854e-02 -4.248448014259338379e-01 1.014312878251075745e-01 2.911193668842315674e-01 1.383351981639862061e-01 3.640203177928924561e-02 1.298571974039077759e-01 -1.387353837490081787e-01 1.373151391744613647e-01 -2.349441349506378174e-01 -2.760927006602287292e-02 -3.875448834151029587e-03 5.705875530838966370e-02 -1.259218007326126099e-01 5.210511013865470886e-02 -1.811890862882137299e-02 -6.078265309333801270e-01
-2.017406374216079712e-02 1.933487504720687866e-01 7.349437475204467773e-02 -1.147010549902915955e-02 1.405817121267318726e-01 -1.848632097244262695e-01 6.359069794416427612e-02 -1.300237625837326050e-01 5.198020115494728088e-02 -5.161184817552566528e-02 3.822413086891174316e-01 -5.541193485260009766e-02 4.334838688373565674e-02 1.841765046119689941e-01 4.467603564262390137e-02 -1.827160120010375977e-01 -2.840348184108734131e-01 -4.964073002338409424e-02 1.382686793804168701e-01 -9.182520210742950439e-02 -3.249259889125823975e-01 2.810773849487304688e-01 -1.878591328859329224e-01 -8.146217092871665955e-03 -1.931913793087005615e-01 -2.678200416266918182e-02 6.492136418819427490e-02 6.821236014366149902e-02 2.302172407507896423e-02 1.600638180971145630e-01 5.149356275796890259e-02 -4.997240006923675537e-01
-2.470081448554992676e-01 -1.571054458618164062e-01 1.914559155702590942e-01 2.572285532951354980e-01 -8.537003397941589355e-02 -3.213161528110504150e-01 -2.034454047679901123e-01 -1.199737936258316040e-01 1.813805699348449707e-01 -2.882478013634681702e-02 -1.148370876908302307e-01 -7.615000009536743164e-02 -8.144709281623363495e-03 1.574576459825038910e-02 -1.264720261096954346e-01 1.325474530458450317e-01 -3.241736888885498047e-01 -3.524501621723175049e-02 1.030679121613502502e-01 5.796293541789054871e-02 4.095624387264251709e-02 1.375471502542495728e-01 -6.546505261212587357e-03 -9.524606168270111084e-02 -2.281645983457565308e-01 -1.485511008650064468e-02 1.503005325794219971e-01 6.024259701371192932e-02 7.632460445165634155e-02 -6.439463049173355103e-02 -2.553760409355163574e-01 -5.048363208770751953e-01
-2.512986026704311371e-02 -2.868172526359558105e-01 -1.165184155106544495e-01 -1.389401219785213470e-02 -2.784931473433971405e-02 -1.631463766098022461e-01 5.091211944818496704e-02 -1.444914191961288452e-01 2.278076112270355225e-01 -2.432644218206405640e-01 -2.197407186031341553e-02 5.807292833924293518e-02 -1.324126273393630981e-01 -1.626542359590530396e-01 4.498744383454322815e-02 -8.183543384075164795e-02 -3.665479123592376709e-01 -1.224882677197456360e-01 1.645308583974838257e-01 -3.002866804599761963e-01 -1.057544257491827011e-02 -1.996560692787170410e-01 -2.433056831359863281e-01 1.309430003166198730e-01 -2.497202306985855103e-01 -1.869169771671295166e-01 -1.590298265218734741e-01 -1.358867436647415161e-01 2.633024938404560089e-02 -2.949189543724060059e-01 1.090708076953887939e-01 -2.475701421499252319e-01
-9.399797767400741577e-02 5.883931368589401245e-02 6.547517329454421997e-02 -4.813054203987121582e-02 1.906019151210784912e-01 -1.558612287044525146e-01 1.262349039316177368e-01 -5.750576779246330261e-02 1.927256882190704346e-01 8.089090138673782349e-02 1.353805214166641235e-01 1.049030199646949768e-01 -4.225554689764976501e-02 -9.328029118478298187e-03 -2.602346539497375488e-01 1.281051635742187500e-01 -2.082057297229766846e-01 -1.732540428638458252e-01 2.129180729389190674e-02 -3.111568689346313477e-01 -9.669019281864166260e-02 -7.411853969097137451e-02 -4.199027419090270996e-01 -8.760065585374832153e-02 -1.562051922082901001e-01 -1.743691265583038330e-01 2.052874863147735596e-02 2.082343548536300659e-01 -6.965556740760803223e-02 4.734548330307006836e-01 -1.373422052711248398e-02 -2.120127230882644653e-01
1.428735405206680298e-01 -6.013507395982742310e-02 -6.127364188432693481e-02 -1.456652767956256866e-02 -2.792653441429138184e-01 -3.948369920253753662e-01 -2.752433121204376221e-01 -2.985808551311492920e-01 1.481459587812423706e-01 1.635868996381759644e-01 1.549880057573318481e-01 3.692128881812095642e-02 2.044630944728851318e-01 4.011096432805061340e-02 -1.281110104173421860e-02 -1.744422316551208496e-02 -3.062366247177124023e-01 -1.212072148919105530e-01 -9.928308427333831787e-02 -1.237260829657316208e-02 1.631401926279067993e-01 2.808985710144042969e-01 -2.157669663429260254e-01 1.995503008365631104e-01 -1.608631014823913574e-01 4.493691027164459229e-03 1.865137666463851929e-01 2.066995948553085327e-01 9.594865143299102783e-02 -1.899430900812149048e-02 -1.456200927495956421e-01 -1.033270880579948425e-01
2.431149035692214966e-01 2.356864660978317261e-01 -3.478172421455383301e-01 -1.870998889207839966e-01 4.274986311793327332e-02 1.121394783258438110e-01 -2.907945513725280762e-01 1.478485614061355591e-01 1.453813314437866211e-01 -1.531388908624649048e-01 -7.502311468124389648e-02 7.899419218301773071e-02 -8.979903161525726318e-02 1.431040465831756592e-01 -8.452285826206207275e-02 6.166464090347290039e-02 -2.100867182016372681e-01 -1.368204355239868164e-01 1.290923077613115311e-02 -1.201051995158195496e-01 -5.724123865365982056e-02 2.332140877842903137e-02 -2.411286979913711548e-01 2.471478134393692017e-01 -1.543156951665878296e-01 -2.007292211055755615e-01 4.819109290838241577e-02 1.292064785957336426e-01 2.010604292154312134e-01 1.100522838532924652e-02 4.915119335055351257e-02 -4.312968254089355469e-01
-9.562953561544418335e-02 -1.004179120063781738e-01 1.163308545947074890e-01 -2.057607471942901611e-01 -1.163852289319038391e-01 2.496057599782943726e-01 -3.561354577541351318e-01 -2.392642945051193237e-01 -2.021085098385810852e-02 3.615252301096916199e-02 2.937995595857501030e-04 1.157658174633979797e-01 -1.842880845069885254e-01 -1.844010502099990845e-01 6.023508310317993164e-02 2.447033822536468506e-01 -2.070877552032470703e-01 1.054098606109619141e-01 2.039963454008102417e-01 -1.703087091445922852e-01 -2.390553988516330719e-02 2.432695031166076660e-01 -1.507533043622970581e-01 1.333135813474655151e-01 -2.596167623996734619e-01 -2.650910615921020508e-01 -3.156774863600730896e-02 -8.968655951321125031e-03 -5.562469735741615295e-02 -1.405189335346221924e-01 -1.727379262447357178e-01 -3.195079267024993896e-01
1.135616824030876160e-01 -2.305428534746170044e-01 1.998230814933776855e-01 1.075970605015754700e-01 -2.782675325870513916e-01 7.706423103809356689e-02 -6.386137753725051880e-02 -1.571953147649765015e-01 1.252155303955078125e-01 2.201357930898666382e-01 -1.529859155416488647e-01 -9.489323012530803680e-03 1.030745077878236771e-02 1.353814750909805298e-01 6.557843834161758423e-02 -2.658561430871486664e-02 -3.719741404056549072e-01 -3.006729483604431152e-01 3.005304187536239624e-02 -1.220520511269569397e-01 -1.871221214532852173e-01 -2.194258151575922966e-03 -8.959912508726119995e-02 -2.754460275173187256e-02 -1.949644982814788818e-01 -2.969631850719451904e-01 9.760300628840923309e-03 -2.996244132518768311e-01 4.108746349811553955e-02 -4.913795366883277893e-02 9.088677167892456055e-02 -3.773664534091949463e-01
1.816837191581726074e-01 -1.272414475679397583e-01 -1.168329119682312012e-01 1.705146133899688721e-01 -4.806230589747428894e-02 -2.310865521430969238e-01 -1.514537036418914795e-01 -4.517263174057006836e-02 3.572417199611663818e-01 7.178803533315658569e-02 -1.708964705467224121e-01 3.103016614913940430e-01 -1.251857280731201172e-01 6.744810193777084351e-02 -9.598638117313385010e-02 1.334168910980224609e-01 -1.683934964239597321e-02 -3.954011797904968262e-01 4.432370141148567200e-02 -2.124826908111572266e-01 3.843401744961738586e-02 3.438709378242492676e-01 -2.162991017103195190e-01 6.979592144489288330e-02 -1.452769339084625244e-01 -3.059599781408905983e-03 1.287233531475067139e-01 -1.580005586147308350e-01 2.159778326749801636e-01 -1.053006350994110107e-01 -1.763972081243991852e-02 -1.614591926336288452e-01
-1.588025363162159920e-03 -1.401410698890686035e-01 3.499981015920639038e-02 7.834845036268234253e-02 -9.933616966009140015e-02 -3.266615867614746094e-01 -3.092022538185119629e-01 9.017833322286605835e-02 7.932651042938232422e-02 1.002913787961006165e-01 2.123081684112548828e-01 -1.920354962348937988e-01 -1.782531440258026123e-01 4.763961583375930786e-02 4.564093798398971558e-02 -1.783297806978225708e-01 -1.207478716969490051e-01 -3.831343352794647217e-01 2.168257385492324829e-01 -2.626270949840545654e-01 1.221383064985275269e-01 -1.443628966808319092e-01 -3.554447591304779053e-01 1.057189702987670898e-01 -1.413506865501403809e-01 -8.315520733594894409e-02 4.903066530823707581e-02 7.938403636217117310e-02 2.016870379447937012e-01 -4.782843217253684998e-02 1.889575272798538208e-01 -1.467791646718978882e-01
6.542235612869262695e-02 -2.143260538578033447e-01 -6.519917398691177368e-02 -1.047536432743072510e-01 1.246219426393508911e-01 -1.596126258373260498e-01 -5.797186121344566345e-02 -2.455652952194213867e-01 5.592345446348190308e-02 2.562632262706756592e-01 1.791727244853973389e-01 4.162724614143371582e-01 -1.694240421056747437e-01 -9.059749427251517773e-04 -1.888175159692764282e-01 3.216226696968078613e-01 -3.881321251392364502e-01 -1.558904349803924561e-01 2.155061364173889160e-01 -1.050006523728370667e-01 -6.656493991613388062e-02 8.082263171672821045e-02 -1.617220938205718994e-01 1.093508228659629822e-01 -5.339036136865615845e-02 2.452505193650722504e-02 -1.298094242811203003e-01 -3.135444596409797668e-02 1.821334064006805420e-01 3.217101842164993286e-02 5.142986774444580078e-02 -2.197229862213134766e-01
1.651555486023426056e-02 -1.137630715966224670e-01 -3.766063228249549866e-02 -2.130509465932846069e-01 1.083926297724246979e-02 -4.384817481040954590e-01 -9.282004088163375854e-02 -2.231336534023284912e-01 -7.252246886491775513e-02 -2.618151307106018066e-01 1.030501127243041992e-01 -2.121224813163280487e-02 -3.722707033157348633e-01 9.188996255397796631e-02 -1.148947235196828842e-02 1.208982914686203003e-01 -1.795328259468078613e-01 -1.707640290260314941e-01 2.612727284431457520e-01 -3.167238831520080566e-01 3.405015217140316963e-03 2.009190469980239868e-01 -2.155519276857376099e-01 1.862931400537490845e-01 -9.138721972703933716e-02 -8.176771551370620728e-02 3.271036222577095032e-02 -6.032941490411758423e-02 -1.078847870230674744e-01 1.736647039651870728e-01 -1.244924515485763550e-01 -1.182071119546890259e-01
2.592473328113555908e-01 -3.153378665447235107e-01 6.508635729551315308e-02 9.776011854410171509e-02 -3.866990655660629272e-02 -2.403778284788131714e-01 -4.294329285621643066e-01 5.195325240492820740e-02 3.665343299508094788e-02 2.551583051681518555e-01 2.300755381584167480e-01 -2.726555056869983673e-02 -1.093196719884872437e-01 -1.271558701992034912e-01 -4.560885019600391388e-03 -6.411238014698028564e-02 -3.502847850322723389e-01 -3.473336622118949890e-02 2.207814007997512817e-01 2.065401338040828705e-02 -4.568821191787719727e-02 1.740718930959701538e-01 -1.713350564241409302e-01 2.743764519691467285e-01 2.206913195550441742e-02 -1.284687668085098267e-01 -8.363734930753707886e-02 -5.947916209697723389e-02 1.406961679458618164e-01 1.720624417066574097e-02 -2.269685864448547363e-01 -1.075133085250854492e-01
1.963715553283691406e-01 8.116021752357482910e-02 -3.377899527549743652e-01 -1.595834493637084961e-01 8.835566113702952862e-04 1.894482821226119995e-01 -1.252026855945587158e-01 -1.017259359359741211e-01 1.326044201850891113e-01 1.731411963701248169e-01 1.524867713451385498e-01 2.952975332736968994e-01 -1.734261810779571533e-01 2.182990461587905884e-01 4.315276443958282471e-02 -1.902596466243267059e-02 -1.864009797573089600e-01 -1.253131181001663208e-01 1.308768093585968018e-01 -3.565512001514434814e-01 -1.013222038745880127e-01 6.224895268678665161e-02 -2.075531631708145142e-01 1.620108336210250854e-01 -1.017257347702980042e-01 1.534645557403564453e-01 -5.634823441505432129e-02 2.235776185989379883e-01 1.541562974452972412e-01 1.314385794103145599e-02 -9.527512011118233204e-04 -3.552810251712799072e-01
-1.467434316873550415e-01 -3.649200499057769775e-01 -3.988316953182220459e-01 2.568524479866027832e-01 1.489699780941009521e-01 -3.550212597474455833e-03 3.837078809738159180e-02 1.750977151095867157e-02 -3.340509720146656036e-03 9.801965951919555664e-02 1.185201257467269897e-01 1.380227655172348022e-01 -6.959367543458938599e-02 -9.877163916826248169e-03 1.545646637678146362e-01 2.143999934196472168e-01 -2.730320394039154053e-01 -5.016718991100788116e-03 6.379048526287078857e-02 -1.978594362735748291e-01 -1.474470198154449463e-01 1.851333491504192352e-02 -1.804271489381790161e-01 -7.277756184339523315e-02 7.124759722501039505e-04 2.032798677682876587e-01 2.027107924222946167e-01 5.049211531877517700e-02 -2.029397040605545044e-01 2.474788576364517212e-02 -2.022555917501449585e-01 -3.651981055736541748e-01
1.449020057916641235e-01 -1.099355518817901611e-01 7.774212211370468140e-02 -1.703667938709259033e-01 1.873133182525634766e-01 -1.411152351647615433e-02 -8.199679106473922729e-02 -8.761356025934219360e-02 2.904759645462036133e-01 1.401993632316589355e-01 1.424609869718551636e-01 -1.562219560146331787e-01 1.161607056856155396e-01 -1.503131538629531860e-01 2.038509994745254517e-01 8.489538729190826416e-02 1.558500826358795166e-01 -2.727302312850952148e-01 1.081573590636253357e-02 -1.980706453323364258e-01 -3.443029820919036865e-01 2.719536982476711273e-02 -1.777427345514297485e-01 -7.557187229394912720e-02 -2.868735492229461670e-01 -1.901276856660842896e-01 1.909077316522598267e-01 2.144728228449821472e-02 9.687049686908721924e-02 1.298851817846298218e-01 -1.810970157384872437e-01 -3.735943734645843506e-01
2.406339943408966064e-01 -3.517479076981544495e-02 -1.917739063501358032e-01 -4.870868287980556488e-03 4.854081943631172180e-02 3.778098896145820618e-02 -3.030045032501220703e-01 -5.501851812005043030e-02 1.913507133722305298e-01 1.381471101194620132e-02 2.356662414968013763e-02 5.415918678045272827e-02 -1.492985934019088745e-01 -1.447496563196182251e-01 3.010676503181457520e-01 5.216848477721214294e-02 -1.688796728849411011e-01 -1.608399748802185059e-01 2.844003736972808838e-01 -4.123260378837585449e-01 2.485364079475402832e-01 -6.073594465851783752e-02 -3.040313720703125000e-01 -2.270742803812026978e-01 1.695417985320091248e-02 5.464647710323333740e-02 -5.647027119994163513e-02 -3.227977082133293152e-02 -1.001632586121559143e-01 1.972621828317642212e-01 -2.391935735940933228e-01 -1.131152827292680740e-02
2.831452488899230957e-01 -2.936681509017944336e-01 2.109155207872390747e-01 -2.014948986470699310e-02 -1.125628054141998291e-01 -1.219606921076774597e-01 -3.405650556087493896e-01 -3.136272728443145752e-01 6.077558547258377075e-02 -6.752604246139526367e-02 -9.487550705671310425e-02 3.058687038719654083e-02 -4.503819718956947327e-02 -1.115891113877296448e-01 -2.368111759424209595e-01 3.090958110988140106e-02 -1.634419523179531097e-02 -5.564600229263305664e-02 2.136254161596298218e-01 -1.652779877185821533e-01 8.373371511697769165e-02 1.711723953485488892e-01 -2.379463464021682739e-01 -3.860411420464515686e-02 -1.002218872308731079e-01 -1.046172752976417542e-01 2.717515528202056885e-01 -9.385747835040092468e-03 -2.547451257705688477e-01 1.570147126913070679e-01 -2.916752994060516357e-01 -1.296677738428115845e-01
-1.598085165023803711e-01 -1.453522741794586182e-01 -7.996813207864761353e-02 3.849824965000152588e-01 1.901686936616897583e-02 -4.276539981365203857e-01 -1.891192793846130371e-01 -1.274868696928024292e-01 -2.553389593958854675e-02 6.767126917839050293e-02 -1.359121799468994141e-01 -1.538949310779571533e-01 -9.205623716115951538e-02 -1.307338774204254150e-01 -7.607474178075790405e-02 1.363485157489776611e-01 -1.735674142837524414e-01 -2.709560692310333252e-01 2.232537865638732910e-01 -9.941402077674865723e-02 8.689749985933303833e-02 2.552895247936248779e-02 -1.180344298481941223e-01 -1.538499295711517334e-01 -1.025468930602073669e-01 -1.178347915410995483e-01 1.318079680204391479e-01 -2.381791360676288605e-02 3.895070552825927734e-01 7.661892473697662354e-02 -1.304677277803421021e-01 -2.002627253532409668e-01
2.329296246170997620e-02 -2.530227005481719971e-01 1.989392787218093872e-01 -3.380006551742553711e-02 -2.858063578605651855e-01 -5.072554573416709900e-02 -1.007920205593109131e-01 1.751319691538810730e-02 2.092598974704742432e-01 -2.469138801097869873e-02 -4.079813882708549500e-02 -1.073713898658752441e-01 -4.541026428341865540e-02 1.227992624044418335e-01 -9.713289141654968262e-02 1.883660405874252319e-01 -1.442329287528991699e-01 -4.031880795955657959e-01 1.558978706598281860e-01 3.021080233156681061e-02 1.855235546827316284e-01 2.963977158069610596e-01 -2.475930303335189819e-01 8.608557283878326416e-02 -1.556102931499481201e-01 8.413424342870712280e-02 2.745533287525177002e-01 -2.338000833988189697e-01 -1.274272650480270386e-01 2.047386765480041504e-01 -2.258604317903518677e-01 -1.013652309775352478e-01
2.246848940849304199e-01 5.172111093997955322e-02 9.280578792095184326e-02 1.038057133555412292e-01 -4.893002659082412720e-02 -7.416284829378128052e-02 -5.129116177558898926e-01 1.050319820642471313e-01 1.839213669300079346e-01 4.394683241844177246e-02 2.121341973543167114e-01 -3.419759571552276611e-01 2.002563327550888062e-02 1.893822476267814636e-02 -2.104770578444004059e-02 -2.334914803504943848e-01 -3.734897971153259277e-01 -4.593529179692268372e-02 1.026442497968673706e-01 -4.925980791449546814e-02 8.551698923110961914e-02 -7.454963773488998413e-02 -3.095483183860778809e-01 -8.941094577312469482e-02 2.983555197715759277e-03 1.208898276090621948e-01 6.061393767595291138e-02 2.063537687063217163e-01 -1.149119734764099121e-01 1.537823826074600220e-01 -1.119051426649093628e-01 -1.025328710675239563e-01
8.727722615003585815e-02 -2.210667431354522705e-01 -3.308488056063652039e-02 6.456748396158218384e-02 9.725219011306762695e-02 7.422305643558502197e-02 -1.084055304527282715e-01 2.954465746879577637e-01 1.201034188270568848e-01 2.271504402160644531e-01 7.413911819458007812e-02 -3.754312396049499512e-01 -1.659202873706817627e-01 -6.577914953231811523e-02 -1.600882620550692081e-03 -9.358889609575271606e-02 -3.040311038494110107e-01 -2.263210155069828033e-02 -3.938407450914382935e-02 1.907913014292716980e-02 4.780614376068115234e-02 2.012073397636413574e-01 -1.520569920539855957e-01 -1.284888088703155518e-01 9.056622162461280823e-03 -1.137041114270687103e-02 -9.467256255447864532e-03 2.641506493091583252e-01 3.038739562034606934e-01 1.796761602163314819e-01 -3.452515900135040283e-01 -2.828340828418731689e-01
6.772874295711517334e-02 -1.195486634969711304e-01 1.540933549404144287e-01 -1.125978752970695496e-01 3.094746265560388565e-03 -1.852056235074996948e-01 -1.889847517013549805e-01 8.328907936811447144e-02 5.901325494050979614e-02 9.312722831964492798e-02 -3.331026434898376465e-02 -4.376619681715965271e-02 -1.552232950925827026e-01 -1.007175222039222717e-01 1.147392392158508301e-01 -8.821174502372741699e-02 4.246737435460090637e-02 -2.876507341861724854e-01 7.727650552988052368e-02 -3.042415082454681396e-01 -2.914094328880310059e-01 1.905784457921981812e-01 9.744373708963394165e-02 1.678873598575592041e-01 7.666464895009994507e-02 1.846545785665512085e-01 1.365348249673843384e-01 4.121480882167816162e-01 -1.586177945137023926e-01 9.349903464317321777e-02 2.331444760784506798e-03 -4.392928183078765869e-01
-2.495505660772323608e-01 -2.086699455976486206e-01 -1.245847642421722412e-01 -1.890216618776321411e-01 1.264956500381231308e-02 2.470505610108375549e-02 -3.247653245925903320e-01 1.771309524774551392e-01 -1.167782619595527649e-01 -1.552516371011734009e-01 -9.629451483488082886e-02 5.514100193977355957e-02 -2.888170070946216583e-02 7.205289602279663086e-02 -2.248825877904891968e-01 -1.089918836951255798e-01 -5.246724486351013184e-01 -2.138730734586715698e-01 -5.164319649338722229e-02 -1.427581310272216797e-01 -2.534214854240417480e-01 -4.689733311533927917e-02 -6.733373552560806274e-02 4.460348561406135559e-02 6.848096102476119995e-02 3.561316756531596184e-03 1.189836636185646057e-01 9.040410816669464111e-02 1.200116127729415894e-01 1.507697850465774536e-01 -1.770692318677902222e-01 -2.724827826023101807e-01
1.491895765066146851e-01 -2.630099356174468994e-01 -5.004159733653068542e-02 1.084733083844184875e-01 1.623034924268722534e-01 -1.966117620468139648e-01 -5.754691734910011292e-02 -1.273294538259506226e-02 5.039002001285552979e-02 8.827009797096252441e-02 -1.814859360456466675e-01 1.323698163032531738e-01 1.861166208982467651e-01 -1.799563467502593994e-01 -2.166961729526519775e-01 -8.154107630252838135e-02 -3.289698064327239990e-01 -4.489093273878097534e-02 5.843229591846466064e-02 -3.907171785831451416e-01 -3.241108730435371399e-03 -9.982778131961822510e-02 -1.865871995687484741e-01 1.157250180840492249e-01 -8.076230436563491821e-02 -2.408753484487533569e-01 -1.182365939021110535e-01 -1.379726231098175049e-01 -6.122833117842674255e-02 -1.549392342567443848e-01 -4.189985804259777069e-03 -4.411115944385528564e-01
4.632045328617095947e-02 -1.459512710571289062e-01 -1.415983587503433228e-01 1.927914917469024658e-01 -3.495389819145202637e-01 -2.346974164247512817e-01 -3.417126238346099854e-01 -5.161705613136291504e-02 1.005273833870887756e-01 -6.889091432094573975e-02 -4.355599358677864075e-02 -2.269963324069976807e-01 -1.183071732521057129e-01 7.214354723691940308e-02 -3.246787469834089279e-03 -1.332886815071105957e-01 -3.685900568962097168e-01 1.209029741585254669e-02 -1.995026692748069763e-02 3.125703334808349609e-02 -1.170804258435964584e-02 1.290328949689865112e-01 8.888459205627441406e-02 1.877422481775283813e-01 -1.587621718645095825e-01 -1.467315405607223511e-01 2.155771553516387939e-01 8.688711374998092651e-02 5.623175576329231262e-02 -1.436056494712829590e-01 -1.334225386381149292e-01 -4.215794205665588379e-01
-3.973813652992248535e-01 -1.216878071427345276e-01 -1.328967958688735962e-01 -2.064801752567291260e-02 5.687559768557548523e-02 4.774227738380432129e-02 8.406168967485427856e-02 8.045443147420883179e-02 7.053092122077941895e-04 5.380189791321754456e-02 -4.079456266481429338e-04 -1.947747766971588135e-01 -2.486810535192489624e-01 5.392045713961124420e-03 5.806186050176620483e-02 1.384895741939544678e-01 -4.117332994937896729e-01 -8.098333328962326050e-02 -1.037105172872543335e-02 -3.198289871215820312e-01 6.105451285839080811e-02 -2.408168651163578033e-02 -3.286014869809150696e-02 -9.742885828018188477e-02 -2.305589467287063599e-01 -4.342835396528244019e-02 -1.548334658145904541e-01 6.475467979907989502e-02 -1.872597485780715942e-01 -8.183425292372703552e-03 -3.101284801959991455e-01 -3.962335288524627686e-01
3.398356735706329346e-01 1.148130595684051514e-01 -3.293424248695373535e-01 -9.935866296291351318e-02 1.203316301107406616e-01 7.534877210855484009e-02 -1.060740575194358826e-01 -7.764150388538837433e-03 1.988727748394012451e-01 9.342842549085617065e-02 2.478918880224227905e-01 1.286032795906066895e-01 -2.251832485198974609e-01 9.530411660671234131e-02 -9.262389689683914185e-02 -1.891014515422284603e-03 -3.199844853952527046e-03 -1.527740657329559326e-01 2.288546711206436157e-01 -1.193646267056465149e-01 -9.490095078945159912e-02 3.491682000458240509e-03 -3.070375323295593262e-01 2.273907810449600220e-01 -1.788624823093414307e-01 -1.231281086802482605e-01 -4.182288423180580139e-02 1.931677460670471191e-01 1.494811624288558960e-01 -2.237495221197605133e-02 -1.073541492223739624e-01 -4.016533792018890381e-01
-6.553053855895996094e-02 -2.041743397712707520e-01 -1.061809435486793518e-01 4.774941504001617432e-02 8.060840889811515808e-03 -2.606476247310638428e-01 1.756520867347717285e-01 1.212319135665893555e-01 2.166390791535377502e-02 -2.188799344003200531e-02 8.648774772882461548e-02 1.887534745037555695e-02 -6.305447220802307129e-02 -1.029455438256263733e-01 -7.622095942497253418e-02 2.292059212923049927e-01 -1.373002976179122925e-01 -5.088005065917968750e-01 1.538102030754089355e-01 -1.955273598432540894e-01 1.658408492803573608e-01 2.741855978965759277e-01 -1.479605734348297119e-01 -1.243482679128646851e-01 -2.918024919927120209e-02 -8.619581907987594604e-02 2.644635140895843506e-01 2.118111103773117065e-01 -2.318001389503479004e-01 1.321372389793395996e-01 7.114163041114807129e-02 -2.573234438896179199e-01
5.878528580069541931e-02 -2.262735664844512939e-01 1.077217534184455872e-01 1.679182797670364380e-02 -1.770192533731460571e-01 -3.536081612110137939e-01 -9.779150038957595825e-02 -1.350633054971694946e-01 1.981342136859893799e-01 2.404294759035110474e-01 2.796410769224166870e-02 -2.336903214454650879e-01 -5.564073845744132996e-02 -1.047589182853698730e-01 2.855617180466651917e-02 8.225923404097557068e-03 -3.443257808685302734e-01 -6.909384578466415405e-02 3.001255989074707031e-01 5.119801312685012817e-02 1.171656325459480286e-01 2.623622715473175049e-01 -1.544138789176940918e-02 3.162305355072021484e-01 -1.485111471265554428e-02 -2.389713823795318604e-01 7.309979945421218872e-02 9.753185510635375977e-02 -1.591203957796096802e-01 2.370596230030059814e-01 -1.189698949456214905e-01 -1.232143566012382507e-01
1.168866548687219620e-02 -1.520801931619644165e-01 -7.219479233026504517e-02 4.796887282282114029e-03 -1.059673074632883072e-02 9.350298345088958740e-02 -5.339934676885604858e-02 6.929842382669448853e-02 2.025963366031646729e-01 1.325344294309616089e-01 -7.197701930999755859e-02 -5.430649220943450928e-02 1.098819598555564880e-01 -2.240019142627716064e-01 8.679932355880737305e-02 -8.991178870201110840e-02 -4.264620244503021240e-01 -2.763356268405914307e-01 -2.965512103401124477e-04 -3.475116491317749023e-01 4.406641423702239990e-02 -1.164416298270225525e-01 -3.118499815464019775e-01 2.150863409042358398e-01 2.658812701702117920e-01 2.074279636144638062e-01 -7.737158983945846558e-02 -1.432332955300807953e-02 1.937839984893798828e-01 -1.403538435697555542e-01 -1.558685302734375000e-01 -2.663000524044036865e-01
-9.301234781742095947e-02 -1.696925908327102661e-01 -6.159655749797821045e-02 -5.476485937833786011e-02 -3.719314932823181152e-02 -3.322100937366485596e-01 -2.280211001634597778e-01 -1.494222134351730347e-01 2.249865531921386719e-01 -4.109855294227600098e-01 4.325269162654876709e-02 -4.093666002154350281e-02 -2.422661483287811279e-01 -5.015934631228446960e-02 9.222916513681411743e-02 2.923870980739593506e-01 -1.422615200281143188e-01 -1.574366688728332520e-01 2.818764150142669678e-01 -3.705076575279235840e-01 1.277323365211486816e-01 5.283997952938079834e-02 -1.427913755178451538e-01 9.291768074035644531e-03 -7.138427346944808960e-02 -1.402164995670318604e-01 1.529918313026428223e-01 8.936359733343124390e-02 -3.926171362400054932e-02 6.323280185461044312e-02 5.545428022742271423e-03 -1.683892905712127686e-01
[truncated: 3,283,066 more chars]
