# Supplementary material for: The Language of Innovation
Source: PLoS One. 2020 Apr 30;15(4):e0230107. doi: 10.1371/journal.pone.0230107 (PMC7194493; doi:10.1371/journal.pone.0230107)
Supplement: S3 File — (GZ) [file pone.0230107.s003.tar.gz › 1981-1985/V2Run_19_VS_4500_embeddings1981-1985ED32.txt]

8.011060208082199097e-02 1.131073012948036194e-01 -1.343716979026794434e-01 1.860805153846740723e-01 7.669851928949356079e-02 2.938521467149257660e-02 4.567129909992218018e-02 1.194946840405464172e-01 7.027760148048400879e-02 1.630860567092895508e-01 -9.965890645980834961e-02 1.899548470973968506e-01 6.590083986520767212e-02 2.066676616668701172e-01 -2.134864777326583862e-01 1.549248099327087402e-01 3.706596046686172485e-02 -5.745732691138982773e-03 -5.089079141616821289e-01 -2.088805586099624634e-01 -5.773779004812240601e-02 8.918879181146621704e-02 9.362506866455078125e-02 -2.078511267900466919e-01 3.152232170104980469e-01 3.474262356758117676e-01 -7.818249613046646118e-02 1.204489022493362427e-01 2.133775055408477783e-01 -5.690684169530868530e-02 -1.661689281463623047e-01 -1.626659482717514038e-01
3.028855621814727783e-01 7.032988220453262329e-02 9.867243468761444092e-02 1.168385818600654602e-01 2.575133442878723145e-01 -1.103822216391563416e-01 1.898662000894546509e-02 1.071981713175773621e-01 -3.300546407699584961e-01 1.118917390704154968e-02 -3.352006375789642334e-01 -1.106144785881042480e-01 -1.130030751228332520e-01 1.974516063928604126e-01 4.271999746561050415e-02 -3.120492026209831238e-02 4.720396548509597778e-02 5.568281561136245728e-02 -3.772994279861450195e-01 -1.334294676780700684e-01 -8.454366028308868408e-02 2.456235885620117188e-01 3.660434186458587646e-01 2.101406641304492950e-02 7.163564115762710571e-02 5.767935514450073242e-02 -2.127184569835662842e-01 -3.352208435535430908e-02 1.831067353487014771e-01 1.253796964883804321e-01 5.847264826297760010e-02 -1.627015024423599243e-01
1.301856152713298798e-02 3.975220397114753723e-02 3.575689345598220825e-02 -3.333562612533569336e-01 1.070254594087600708e-01 -6.106069311499595642e-02 -1.183403059840202332e-01 -4.551380127668380737e-02 -2.071240097284317017e-01 4.944203794002532959e-02 -2.302489941939711571e-03 -1.393274068832397461e-01 -9.445157647132873535e-02 1.190436333417892456e-01 5.170871689915657043e-02 2.830007076263427734e-01 -2.071600556373596191e-01 9.508878737688064575e-02 -1.822946667671203613e-01 -2.799132466316223145e-01 -3.086353242397308350e-01 -4.370900243520736694e-02 6.078680232167243958e-02 -3.047784268856048584e-01 9.360435605049133301e-02 2.739501297473907471e-01 -2.681726217269897461e-01 -1.384543031454086304e-01 2.215565890073776245e-01 -5.784828588366508484e-02 -1.037219315767288208e-01 2.976386547088623047e-01
6.538289040327072144e-02 -1.305285692214965820e-01 -1.350101977586746216e-01 -6.860758364200592041e-02 -5.471040308475494385e-02 -3.239957615733146667e-02 -3.719980642199516296e-02 1.646110266447067261e-01 3.585157543420791626e-02 -1.174999549984931946e-01 -1.720373332500457764e-02 -2.672373056411743164e-01 -3.094606399536132812e-01 1.557511370629072189e-02 3.613952919840812683e-02 1.136522889137268066e-01 -1.453706175088882446e-01 1.415051966905593872e-01 -4.292499721050262451e-01 -3.166997432708740234e-01 -4.093595147132873535e-01 1.919070035219192505e-01 -1.115718781948089600e-01 -2.221723645925521851e-01 7.592294365167617798e-02 1.457859948277473450e-02 3.655632259324193001e-03 -1.543384045362472534e-01 1.369459331035614014e-01 1.354776173830032349e-01 -2.085180133581161499e-01 -1.545082479715347290e-01
-1.644770205020904541e-01 -2.349848300218582153e-01 1.258783787488937378e-01 -1.718267947435379028e-01 1.349198967218399048e-01 -7.268173992633819580e-02 6.612039357423782349e-02 3.527356982231140137e-01 -9.192862361669540405e-02 -1.853725612163543701e-01 -2.327690869569778442e-01 1.659875363111495972e-01 -1.842826157808303833e-01 1.495830416679382324e-01 -2.975088730454444885e-02 6.629440188407897949e-02 -1.182828992605209351e-01 -2.153949998319149017e-02 -5.595844984054565430e-01 -1.044702678918838501e-01 -2.851028144359588623e-01 -2.122497186064720154e-02 -1.144916657358407974e-02 -7.550982385873794556e-02 5.268973298370838165e-03 1.112678572535514832e-01 -8.274879306554794312e-02 -7.260953634977340698e-02 1.789890527725219727e-01 6.033708155155181885e-02 -5.020602419972419739e-02 -2.124152183532714844e-01
3.115731775760650635e-01 -9.181411564350128174e-02 -2.577541470527648926e-01 2.020966708660125732e-01 1.600686609745025635e-01 -1.676463335752487183e-01 -6.476627290248870850e-02 1.426864415407180786e-01 -3.190619945526123047e-01 -1.877105385065078735e-01 -6.855591386556625366e-02 1.022893488407135010e-01 -9.255897998809814453e-02 -8.163194358348846436e-02 -1.033621728420257568e-01 -7.821530103683471680e-02 3.564599156379699707e-02 3.672389686107635498e-02 -4.114388227462768555e-01 -4.246672391891479492e-01 -1.483939737081527710e-01 -4.005325213074684143e-02 1.317776739597320557e-01 -2.049132138490676880e-01 -4.544398188591003418e-02 1.971967965364456177e-01 -1.884278655052185059e-01 -2.927410043776035309e-02 -1.491343975067138672e-02 -4.487611725926399231e-02 4.297616705298423767e-02 -8.988580852746963501e-02
1.248519495129585266e-01 -2.061517238616943359e-01 -3.842150792479515076e-02 -2.778655383735895157e-03 2.188518643379211426e-01 7.687671110033988953e-03 -1.057665646076202393e-01 -1.244230940937995911e-01 -9.062100201845169067e-02 1.034436449408531189e-01 1.979832910001277924e-02 2.014418095350265503e-01 9.555420279502868652e-02 1.280237436294555664e-01 2.469959259033203125e-01 -6.916905939579010010e-02 1.877398937940597534e-01 3.173062503337860107e-01 -3.974538147449493408e-01 2.820131368935108185e-02 -2.083153724670410156e-01 2.570333480834960938e-01 1.481262687593698502e-02 -1.887853592634201050e-01 -8.072829246520996094e-02 7.016541808843612671e-02 -2.244559228420257568e-01 -1.558627486228942871e-01 3.741374909877777100e-01 -1.958554983139038086e-02 -1.213979125022888184e-01 -1.827073842287063599e-01
8.148138225078582764e-02 -3.803284093737602234e-02 1.690941154956817627e-01 5.141128972172737122e-02 2.135330885648727417e-01 1.474584788084030151e-01 6.108737736940383911e-02 -4.749672114849090576e-02 3.156058788299560547e-01 5.073969438672065735e-02 1.332745254039764404e-01 -1.483204811811447144e-01 1.019483506679534912e-01 -1.202043294906616211e-01 1.478702872991561890e-01 -4.630672931671142578e-02 2.908353805541992188e-01 -2.801352143287658691e-01 -3.380873501300811768e-01 -2.452162802219390869e-01 -3.536601960659027100e-01 -6.244142726063728333e-02 1.772811412811279297e-01 -1.253377646207809448e-01 1.120489463210105896e-01 1.755226552486419678e-01 -1.096121050068177283e-04 -9.256848692893981934e-02 3.348076045513153076e-01 -3.734778845682740211e-03 -1.031807530671358109e-02 1.371091455221176147e-01
2.223274707794189453e-01 -2.659700512886047363e-01 -1.226251274347305298e-01 1.515694148838520050e-02 -6.545934081077575684e-02 -2.315867692232131958e-01 -2.312148958444595337e-01 6.172528117895126343e-02 -3.062475621700286865e-01 -6.919992715120315552e-02 -3.019039034843444824e-01 -2.554838545620441437e-02 -2.505624294281005859e-02 -1.312893331050872803e-01 4.638436809182167053e-02 -1.784778386354446411e-01 -8.521307259798049927e-03 -2.569974213838577271e-02 -4.255536496639251709e-01 -3.525149226188659668e-01 -2.809462547302246094e-01 2.773603051900863647e-02 2.122174715623259544e-03 7.045139372348785400e-02 -1.666662096977233887e-02 3.064510971307754517e-02 -3.131065070629119873e-01 3.314068168401718140e-02 -3.630961477756500244e-02 1.044178828597068787e-01 4.437726363539695740e-02 4.272326454520225525e-02
-3.248788788914680481e-02 -2.283326536417007446e-01 -8.295436948537826538e-02 -6.156008690595626831e-02 2.035842239856719971e-01 -1.320484280586242676e-01 -6.764180213212966919e-02 -2.733916640281677246e-01 4.135508835315704346e-02 -2.183842957019805908e-01 -3.186613023281097412e-01 -2.468890994787216187e-01 1.470829099416732788e-01 -7.457882910966873169e-02 -6.636968813836574554e-03 2.912851423025131226e-02 2.450612485408782959e-01 -7.416443526744842529e-02 -4.765699505805969238e-01 -9.301321953535079956e-02 -2.550705671310424805e-01 -1.159503757953643799e-01 1.503650248050689697e-01 2.676376327872276306e-02 1.320579648017883301e-01 3.036374747753143311e-01 8.804109692573547363e-02 -7.084756344556808472e-02 3.361590579152107239e-02 -6.630352139472961426e-02 -8.382571488618850708e-02 1.408227235078811646e-01
7.420062273740768433e-02 -5.234402045607566833e-02 -1.747129857540130615e-01 1.450165361166000366e-01 2.181348800659179688e-01 -1.906153112649917603e-01 2.067622542381286621e-02 9.341486543416976929e-02 -3.203980326652526855e-01 -1.994249969720840454e-01 5.231887102127075195e-02 -4.322792217135429382e-02 -1.172248125076293945e-01 1.306740343570709229e-01 -4.532717168331146240e-02 -3.607638180255889893e-02 9.984019398689270020e-02 -1.001822724938392639e-01 -4.251861870288848877e-01 9.284661151468753815e-03 -2.682363092899322510e-01 -7.672931998968124390e-02 2.145890444517135620e-01 -1.436548531055450439e-01 8.655989915132522583e-02 -7.675237208604812622e-02 -3.348956406116485596e-01 1.401546597480773926e-01 3.317788243293762207e-01 -1.359262764453887939e-01 2.122372537851333618e-01 -4.180340468883514404e-02
7.619713246822357178e-02 -1.234707683324813843e-01 -1.403563320636749268e-01 1.450412869453430176e-01 2.876450419425964355e-01 -2.360459417104721069e-01 -2.720641195774078369e-01 1.897437572479248047e-01 1.012925729155540466e-01 6.816565245389938354e-02 -1.425108313560485840e-01 4.302665474824607372e-04 -1.786804199218750000e-01 1.030160263180732727e-01 1.372211426496505737e-01 1.097705140709877014e-01 -7.756402250379323959e-03 -2.206422761082649231e-02 -2.208599895238876343e-01 -1.721641868352890015e-01 -3.129850327968597412e-01 2.123017013072967529e-01 2.273347079753875732e-01 -1.253553926944732666e-01 1.566664874553680420e-01 -6.749193184077739716e-03 -4.017274379730224609e-01 -4.241434857249259949e-03 1.875173747539520264e-01 -1.127003356814384460e-01 1.826438605785369873e-01 -1.564916819334030151e-01
3.184415772557258606e-02 -8.996319770812988281e-02 6.556051224470138550e-02 -2.100217342376708984e-01 2.464195340871810913e-01 -6.893301382660865784e-03 -9.630694240331649780e-02 3.543157596141099930e-03 -3.571929782629013062e-02 -2.947192490100860596e-01 4.033325240015983582e-02 -1.736589968204498291e-01 -1.845126748085021973e-01 2.948307096958160400e-01 -7.992723584175109863e-02 -1.871227659285068512e-02 4.813193902373313904e-02 2.387776374816894531e-01 -4.412755370140075684e-01 -2.098220735788345337e-01 -3.972347676753997803e-01 4.959085956215858459e-02 8.312675356864929199e-02 4.100961610674858093e-02 -9.399243630468845367e-03 -3.500496223568916321e-02 -5.679357796907424927e-02 4.333002865314483643e-02 2.005024254322052002e-01 -1.665782481431961060e-01 -2.770207524299621582e-01 8.225102722644805908e-02
1.148180961608886719e-01 1.179596781730651855e-01 -2.326499223709106445e-01 2.932644784450531006e-01 -1.941771209239959717e-01 1.321958154439926147e-01 2.983353435993194580e-01 6.349752098321914673e-02 3.044846467673778534e-02 -8.316284418106079102e-02 -1.842302829027175903e-01 7.977629452943801880e-02 1.589977294206619263e-01 3.498839959502220154e-02 2.743198871612548828e-01 6.074442714452743530e-02 -7.217640429735183716e-02 -7.800400257110595703e-02 -3.952690660953521729e-01 -3.807735070586204529e-02 -2.627910077571868896e-01 9.288193285465240479e-02 2.294134497642517090e-01 -2.770191431045532227e-01 1.104455068707466125e-01 -6.672938354313373566e-03 -2.710075080394744873e-01 -1.350437104701995850e-01 -1.568002849817276001e-01 -7.894987612962722778e-02 -1.376833170652389526e-01 -3.497794270515441895e-02
-9.399113059043884277e-02 1.600591093301773071e-01 -1.155136674642562866e-01 1.108295023441314697e-01 1.232097670435905457e-01 6.233776360750198364e-02 -2.357429563999176025e-01 9.946097433567047119e-02 -1.933605968952178955e-01 -2.882350981235504150e-01 -8.490058779716491699e-02 -6.606481620110571384e-04 1.096465587615966797e-01 -8.372957259416580200e-02 -1.231821104884147644e-01 1.735280305147171021e-01 1.691666431725025177e-02 7.762157917022705078e-02 -5.222477912902832031e-01 -8.328629285097122192e-02 -2.771746218204498291e-01 1.117674186825752258e-01 2.184907495975494385e-01 -1.098380386829376221e-01 6.603030860424041748e-02 3.398948013782501221e-01 7.762503810226917267e-03 1.994181424379348755e-01 2.287410944700241089e-01 -1.035533100366592407e-02 -6.082392483949661255e-02 1.115102320909500122e-01
1.485887467861175537e-01 -1.434517055749893188e-01 -1.327827274799346924e-01 -1.453136000782251358e-02 2.925499975681304932e-01 -8.287099748849868774e-02 2.620178461074829102e-02 6.809095293283462524e-02 -1.662047952413558960e-01 4.507095739245414734e-02 -5.163448303937911987e-02 -6.688725203275680542e-02 -2.539031207561492920e-01 7.779561728239059448e-02 -9.071013331413269043e-02 3.765233755111694336e-01 -7.708800584077835083e-02 -4.872889444231987000e-02 -3.594765663146972656e-01 -2.785355448722839355e-01 -7.945354282855987549e-02 2.748076617717742920e-01 2.910258434712886810e-02 1.550442352890968323e-02 -1.035463530570268631e-03 1.734291762113571167e-01 1.642182096838951111e-02 -1.783020198345184326e-01 1.618155539035797119e-01 -3.361241817474365234e-01 -2.910736799240112305e-01 1.850296929478645325e-02
9.794968366622924805e-02 1.699337214231491089e-01 -2.704223394393920898e-01 3.224763274192810059e-01 6.164361536502838135e-02 -3.037327527999877930e-01 -2.132435888051986694e-01 -1.402231454849243164e-01 -5.944895371794700623e-02 -2.041673958301544189e-01 -1.309858858585357666e-01 -1.176289394497871399e-01 -1.094036251306533813e-01 1.361920833587646484e-01 6.200888007879257202e-02 -9.716345369815826416e-02 -1.066047251224517822e-01 7.047073543071746826e-02 -4.039893448352813721e-01 -1.241401135921478271e-01 -3.252620100975036621e-01 1.709668189287185669e-01 -6.388882547616958618e-02 2.396075800061225891e-02 -6.083529442548751831e-02 1.201626360416412354e-01 -2.494946867227554321e-01 3.190916776657104492e-02 2.315968871116638184e-01 -1.771876960992813110e-01 3.638757020235061646e-02 -2.850293554365634918e-02
3.396450281143188477e-01 -1.397491693496704102e-01 6.420816481113433838e-02 -3.469611704349517822e-02 2.789916694164276123e-01 -6.540094316005706787e-02 1.260862797498703003e-01 4.016335681080818176e-02 8.657115511596202850e-03 -3.200709223747253418e-01 -1.102815344929695129e-01 2.405318021774291992e-01 -4.141432046890258789e-02 1.164217069745063782e-01 -1.727008074522018433e-01 1.036874279379844666e-01 -8.677146583795547485e-02 -1.814281642436981201e-01 -3.075595796108245850e-01 -2.048149108886718750e-01 -7.917515933513641357e-02 1.247488185763359070e-01 2.364847958087921143e-01 2.807736098766326904e-01 2.243423089385032654e-02 2.962847352027893066e-01 -2.681509964168071747e-02 -5.191026628017425537e-02 2.608295083045959473e-01 -1.682678312063217163e-01 7.301152218133211136e-03 -1.004902124404907227e-01
1.012633815407752991e-01 1.634121835231781006e-01 -1.680583506822586060e-01 5.550115555524826050e-02 2.777291238307952881e-01 -1.291284412145614624e-01 -1.007624119520187378e-01 -5.504900962114334106e-02 5.843393877148628235e-02 -2.372807636857032776e-02 -2.421628683805465698e-01 1.893822550773620605e-01 -4.056322574615478516e-02 -2.078411132097244263e-01 -1.971431225538253784e-01 3.159243166446685791e-01 1.376958098262548447e-02 2.244025468826293945e-01 -4.116758108139038086e-01 -2.755558192729949951e-01 -3.173484504222869873e-01 8.322183787822723389e-02 -3.259638324379920959e-02 -7.654691487550735474e-02 9.426883421838283539e-03 6.548078358173370361e-02 -2.884580492973327637e-01 -8.457387797534465790e-03 1.914229094982147217e-01 4.638511687517166138e-02 -7.582218945026397705e-02 -3.564732847735285759e-03
3.465657532215118408e-01 -1.809020638465881348e-01 2.296928316354751587e-01 2.988622486591339111e-01 1.759453713893890381e-01 -8.084916323423385620e-02 -1.569341123104095459e-01 -8.693547546863555908e-02 6.060932646505534649e-04 -7.474261522293090820e-02 -1.934691220521926880e-01 1.034851223230361938e-01 1.071022078394889832e-01 1.022209301590919495e-01 -5.341030657291412354e-02 1.206447929143905640e-02 2.430590689182281494e-01 2.816768921911716461e-02 -2.740198373794555664e-01 -1.634587049484252930e-01 -3.651288151741027832e-01 -1.413117200136184692e-01 8.188963681459426880e-02 -2.329261451959609985e-01 1.652539670467376709e-01 2.221286483108997345e-02 -5.772670730948448181e-02 -1.486687511205673218e-01 -2.981088683009147644e-02 -3.282577097415924072e-01 1.375937759876251221e-01 5.396451801061630249e-03
9.260442852973937988e-02 6.772792339324951172e-02 7.527585327625274658e-02 2.585127055644989014e-01 -4.349359497427940369e-02 -1.572212725877761841e-01 1.737431436777114868e-01 2.579368464648723602e-02 -1.131678521633148193e-01 -2.325981110334396362e-01 -2.106475457549095154e-02 -1.202508509159088135e-01 -1.491479277610778809e-01 2.350565046072006226e-01 2.437199093401432037e-02 4.974801465868949890e-02 -4.202111959457397461e-01 -1.162557154893875122e-01 -3.341837227344512939e-01 -2.462039291858673096e-01 -1.981457918882369995e-01 1.162941232323646545e-01 2.699458040297031403e-02 -2.144321948289871216e-01 1.608842760324478149e-01 1.824969500303268433e-01 -2.653287649154663086e-01 1.076482534408569336e-01 1.159243881702423096e-01 2.175155840814113617e-02 9.411596506834030151e-02 -2.620532512664794922e-01
1.293355226516723633e-01 -4.351106286048889160e-02 7.719274610280990601e-02 -8.851383626461029053e-02 1.926936656236648560e-01 1.120250225067138672e-01 -2.394553460180759430e-02 2.496189773082733154e-01 -1.163874343037605286e-01 5.314883589744567871e-02 3.252004971727728844e-03 -2.257288061082363129e-02 9.762758761644363403e-02 6.959501653909683228e-02 -2.622759938240051270e-01 5.666527897119522095e-02 -2.287651151418685913e-01 3.093682229518890381e-01 -3.709358274936676025e-01 -1.498033255338668823e-01 -4.503434300422668457e-01 5.689042806625366211e-02 1.458331942558288574e-01 -1.057170778512954712e-01 3.235546350479125977e-01 7.124230265617370605e-02 -1.989390701055526733e-01 7.670265436172485352e-02 1.199441999197006226e-01 -1.236295700073242188e-01 -8.667352050542831421e-02 1.130699813365936279e-01
2.906245887279510498e-01 -2.148737311363220215e-01 -2.153571993112564087e-01 -2.223382294178009033e-01 2.141054421663284302e-01 -1.171010360121726990e-01 -6.905987858772277832e-02 -7.378014922142028809e-02 4.428586363792419434e-02 -1.045772284269332886e-01 -3.920235112309455872e-02 -1.365236341953277588e-01 7.619003206491470337e-02 4.332601651549339294e-02 -8.858303725719451904e-02 9.376997500658035278e-02 -2.159551382064819336e-01 8.776531368494033813e-02 -4.388328194618225098e-01 1.464212983846664429e-01 -2.872548401355743408e-01 -1.189579162746667862e-02 -2.851832211017608643e-01 -2.997586727142333984e-01 -1.074947565793991089e-01 1.746948659420013428e-01 -2.109538614749908447e-01 -3.163154795765876770e-02 9.458214789628982544e-02 8.065715432167053223e-02 1.890384592115879059e-02 -1.442686319351196289e-01
1.124972850084304810e-01 4.458110779523849487e-02 1.855298690497875214e-02 -1.878939867019653320e-01 -1.516311764717102051e-01 -1.916872411966323853e-01 -1.171720102429389954e-01 2.395330071449279785e-01 2.482333965599536896e-02 1.951782107353210449e-01 -1.905844658613204956e-01 -2.376181334257125854e-01 -1.327151805162429810e-01 1.644205898046493530e-01 4.348757490515708923e-02 -1.659860759973526001e-01 9.864194318652153015e-03 4.656443372368812561e-02 -4.331189990043640137e-01 -1.281450539827346802e-01 -8.916411548852920532e-02 2.806818783283233643e-01 9.802418760955333710e-03 -3.247261345386505127e-01 1.112873703241348267e-01 -1.662892289459705353e-02 -3.001106679439544678e-01 7.129106670618057251e-02 -1.270067989826202393e-01 -1.433407366275787354e-01 2.459979355335235596e-01 9.861407428979873657e-02
2.169345319271087646e-01 -1.985007524490356445e-01 -6.790569517761468887e-03 -1.839057803153991699e-01 2.540975511074066162e-01 6.302408874034881592e-02 3.654707223176956177e-02 -9.720049053430557251e-02 -1.382624804973602295e-01 8.297868072986602783e-02 -3.522904589772224426e-02 -1.649364382028579712e-01 -3.939151018857955933e-02 1.946375221014022827e-01 -1.547653526067733765e-01 1.191078312695026398e-02 -3.173046931624412537e-02 1.957131475210189819e-01 -3.772935867309570312e-01 -1.097438274882733822e-03 -2.563941776752471924e-01 8.356219530105590820e-02 3.104871213436126709e-01 4.180486500263214111e-02 -1.968164891004562378e-01 2.315321415662765503e-01 -9.019852429628372192e-02 -1.968026012182235718e-01 3.404356539249420166e-01 1.243019700050354004e-01 -1.166055735666304827e-04 -2.434759438037872314e-01
2.573498487472534180e-01 -6.131070479750633240e-02 1.559490859508514404e-01 -5.479339137673377991e-02 -6.508147716522216797e-02 -2.055198103189468384e-01 -5.433748662471771240e-02 2.709557116031646729e-01 -1.508470773696899414e-01 -2.003120779991149902e-01 -1.800244748592376709e-01 -2.417879849672317505e-01 -2.008973807096481323e-01 -1.745769567787647247e-02 -1.683216169476509094e-02 -2.904670126736164093e-02 -2.873431891202926636e-02 -1.229253038763999939e-01 -2.681155800819396973e-01 -3.590932190418243408e-01 -1.804784387350082397e-01 -7.170858234167098999e-02 -1.556794345378875732e-01 -1.033711209893226624e-01 1.222058609127998352e-01 6.600435078144073486e-02 -1.809129565954208374e-01 1.005070582032203674e-01 3.143492639064788818e-01 -1.907866746187210083e-01 1.286779046058654785e-01 -2.846101224422454834e-01
1.002506464719772339e-01 -1.255843937397003174e-01 -9.326022863388061523e-02 8.700762689113616943e-02 1.033080965280532837e-01 -8.085326850414276123e-02 1.466793417930603027e-01 -4.824960976839065552e-02 1.381916701793670654e-01 -3.746782839298248291e-01 1.151690855622291565e-01 6.589054316282272339e-02 -2.318749129772186279e-01 1.465509831905364990e-01 5.176221579313278198e-02 -5.757601559162139893e-02 -3.338777273893356323e-02 3.504544869065284729e-02 -5.166174769401550293e-01 -4.505511000752449036e-02 -3.777056932449340820e-01 -2.227262854576110840e-01 2.801495790481567383e-02 -7.810571044683456421e-02 -4.015307128429412842e-02 1.964338272809982300e-01 -1.090577915310859680e-01 7.643432915210723877e-02 1.662583798170089722e-01 1.013700440526008606e-01 -1.361910402774810791e-01 -2.715026438236236572e-01
1.980578601360321045e-01 2.562723457813262939e-01 -2.089502662420272827e-02 -1.471863314509391785e-02 3.901195526123046875e-01 -1.715620309114456177e-01 -2.701533138751983643e-01 5.045959725975990295e-02 -3.784334659576416016e-02 1.209969967603683472e-01 -1.821498423814773560e-01 4.085478186607360840e-02 -1.709177792072296143e-01 2.061089575290679932e-01 -1.462724953889846802e-01 1.575237363576889038e-01 -1.672711670398712158e-01 -3.448927775025367737e-02 -1.907515525817871094e-01 -1.173095330595970154e-01 -3.730876743793487549e-01 8.045614510774612427e-02 -8.152084797620773315e-02 -1.855305582284927368e-01 9.918194264173507690e-02 1.359152644872665405e-01 -7.764863222837448120e-02 3.087433986365795135e-02 1.468130797147750854e-01 -7.198446989059448242e-02 -2.135359644889831543e-01 3.078761994838714600e-01
2.714388668537139893e-01 -2.822495996952056885e-02 -2.559215202927589417e-02 5.925239250063896179e-02 -4.823809862136840820e-02 -2.969418764114379883e-01 5.711510032415390015e-02 2.569906413555145264e-01 -4.938071221113204956e-02 -2.008274346590042114e-01 1.700478941202163696e-01 -3.174652755260467529e-01 -1.289910376071929932e-01 1.674321144819259644e-01 -1.515785604715347290e-01 -1.573938177898526192e-03 8.697003871202468872e-02 -2.994940057396888733e-02 -5.574824810028076172e-01 -1.302404403686523438e-01 -7.060060650110244751e-02 7.771343737840652466e-02 4.066022112965583801e-02 -4.605355858802795410e-02 1.492773294448852539e-01 1.330861002206802368e-01 -3.484368498902767897e-04 -1.840610653162002563e-01 9.290552139282226562e-02 7.731956988573074341e-02 -2.722673118114471436e-01 -8.836382627487182617e-02
9.955216199159622192e-02 -3.947394341230392456e-02 -3.042021393775939941e-02 1.163410395383834839e-01 -3.110430762171745300e-02 -2.713449299335479736e-01 -2.349807620048522949e-01 3.234784007072448730e-01 1.200584992766380310e-01 -2.205565124750137329e-01 -3.302819281816482544e-02 -1.069709882140159607e-01 -2.003036141395568848e-01 1.105742752552032471e-01 -2.113814204931259155e-01 1.782968342304229736e-01 1.200384944677352905e-01 -1.444485187530517578e-01 -3.976712524890899658e-01 -1.066543683409690857e-01 -3.660176992416381836e-01 1.246894299983978271e-01 3.845961019396781921e-02 -2.444703280925750732e-01 1.166354566812515259e-01 -7.091914117336273193e-02 8.695111423730850220e-02 -4.902322590351104736e-02 1.310653239488601685e-01 -1.288931518793106079e-01 -2.150531113147735596e-01 -1.049651056528091431e-01
-1.579585601575672626e-03 -5.502150207757949829e-02 7.097278535366058350e-02 1.055772155523300171e-01 2.758181467652320862e-02 -1.140110343694686890e-01 4.718447104096412659e-03 2.369253188371658325e-01 1.113114058971405029e-01 -2.058974504470825195e-01 -2.541408687829971313e-02 1.726105250418186188e-02 1.543190423399209976e-02 1.279593110084533691e-01 -6.236733123660087585e-02 1.871631294488906860e-01 1.547460258007049561e-01 2.173727750778198242e-01 -5.385649204254150391e-01 -3.344584703445434570e-01 -2.115042209625244141e-01 1.326116919517517090e-01 1.033139228820800781e-01 -3.229834437370300293e-01 3.139716014266014099e-02 -1.008766815066337585e-01 -1.243476197123527527e-01 -1.474239379167556763e-01 1.081493347883224487e-01 5.990302190184593201e-03 -2.838229238986968994e-01 -9.242588281631469727e-02
-1.121900156140327454e-01 -9.204729646444320679e-02 -1.155248731374740601e-01 2.274946421384811401e-01 1.974424868822097778e-01 -1.204705610871315002e-02 -1.041818931698799133e-01 2.661186642944812775e-02 -4.468385130167007446e-02 1.098361238837242126e-01 -1.581199169158935547e-01 -1.449866592884063721e-01 1.954052448272705078e-01 -2.289287894964218140e-01 -5.078985169529914856e-02 -2.137804776430130005e-01 3.614809736609458923e-02 -6.722319126129150391e-02 -3.118725419044494629e-01 -2.522940337657928467e-01 -1.452554762363433838e-01 7.889323681592941284e-02 -3.912744298577308655e-02 -1.584938168525695801e-01 1.686718910932540894e-01 4.829331338405609131e-01 -2.149473875761032104e-01 -8.605004847049713135e-02 2.338854074478149414e-01 -2.148087024688720703e-01 -1.531070470809936523e-01 6.251224875450134277e-02
1.987551897764205933e-01 2.212872914969921112e-02 -2.997298538684844971e-01 -8.356863260269165039e-02 1.938335597515106201e-01 -4.766520578414201736e-04 -3.466404229402542114e-02 1.284241527318954468e-01 -2.546577751636505127e-01 1.877021491527557373e-01 -2.673523426055908203e-01 -2.119785249233245850e-01 3.085947334766387939e-01 -4.591698572039604187e-02 -2.297473512589931488e-02 -1.970270276069641113e-01 -2.081224322319030762e-01 -1.032392606139183044e-01 -2.560374140739440918e-01 -1.588563621044158936e-01 -1.619617938995361328e-01 -2.911856174468994141e-01 -3.766375035047531128e-02 -1.271110177040100098e-01 -9.161224961280822754e-02 -3.924817792722024024e-05 -3.135495781898498535e-01 -2.604824490845203400e-02 1.469151973724365234e-01 -1.335215568542480469e-01 -7.330034673213958740e-02 -1.709022819995880127e-01
1.668446362018585205e-01 -1.549688130617141724e-01 2.563849464058876038e-02 -6.150898337364196777e-02 6.397115439176559448e-02 -9.712558239698410034e-02 -1.296163257211446762e-02 1.149959191679954529e-01 -6.108163297176361084e-02 -3.035825788974761963e-01 3.077256260439753532e-04 -1.847859472036361694e-01 4.032671451568603516e-02 1.668517738580703735e-01 -6.461206823587417603e-02 -1.818555593490600586e-01 5.706217512488365173e-02 -2.452303189784288406e-03 -5.159929394721984863e-01 -3.956298902630805969e-02 -1.725235283374786377e-01 -4.129992425441741943e-02 -1.968829631805419922e-01 -3.049279749393463135e-01 -2.960095107555389404e-01 1.598114669322967529e-01 -1.465660706162452698e-02 -7.050830125808715820e-02 2.292336225509643555e-01 -1.462626159191131592e-01 -2.266804277896881104e-01 -2.051229029893875122e-01
2.833397090435028076e-01 3.756487742066383362e-02 8.414543420076370239e-02 2.842570245265960693e-01 -1.552302017807960510e-02 -1.362113803625106812e-01 -1.074873059988021851e-01 1.514649093151092529e-01 1.150707378983497620e-01 6.927941739559173584e-02 -2.705433964729309082e-01 2.612486481666564941e-01 -2.092586904764175415e-01 3.945724666118621826e-02 6.386554986238479614e-02 3.068075180053710938e-01 6.611588597297668457e-02 -4.681679606437683105e-02 -1.798931211233139038e-01 -2.160835266113281250e-01 -2.174399793148040771e-01 8.405894786119461060e-02 -6.419791281223297119e-02 -1.093813478946685791e-01 2.206619232892990112e-01 1.885813325643539429e-01 5.503502860665321350e-02 -6.654655560851097107e-03 2.277257740497589111e-01 -4.215631484985351562e-01 2.681099064648151398e-02 -2.060448378324508667e-02
6.056603416800498962e-02 -3.086752444505691528e-02 3.032112307846546173e-02 -1.356588900089263916e-01 1.990260332822799683e-01 2.250824421644210815e-01 -1.979535520076751709e-01 1.510218232870101929e-01 -1.669651120901107788e-01 -7.619615644216537476e-02 -1.866074651479721069e-01 2.685937583446502686e-01 2.415262162685394287e-01 1.103348508477210999e-01 -1.583216786384582520e-01 1.043237396515905857e-03 -2.044079601764678955e-01 -1.194697245955467224e-01 -3.137392103672027588e-01 -3.166352510452270508e-01 -2.277514040470123291e-01 8.835283666849136353e-02 1.632608324289321899e-01 -2.693897485733032227e-01 -7.835146784782409668e-02 1.158867329359054565e-01 -6.203975901007652283e-02 1.364446729421615601e-01 2.968147099018096924e-01 1.271905098110437393e-02 -2.071523517370223999e-01 -2.665940113365650177e-02
2.407643198966979980e-01 3.968258388340473175e-03 3.193910717964172363e-01 -1.066590473055839539e-01 -1.225645467638969421e-01 -3.428491763770580292e-03 -1.972540020942687988e-01 7.061532884836196899e-02 -1.471299529075622559e-01 -5.358079448342323303e-02 -3.730588853359222412e-01 -1.302989851683378220e-02 8.079151809215545654e-02 2.367048524320125580e-02 -8.682185411453247070e-02 1.374076604843139648e-01 -5.524333938956260681e-02 1.033281441777944565e-03 -2.411561161279678345e-01 -3.109859526157379150e-01 -4.653704464435577393e-01 8.689168095588684082e-02 -5.379322543740272522e-02 -7.362722605466842651e-02 8.319607377052307129e-02 9.086553752422332764e-02 -1.519850734621286392e-02 1.159818693995475769e-01 8.413553982973098755e-02 -3.700042366981506348e-01 2.737511694431304932e-02 -9.156832844018936157e-02
3.027269542217254639e-01 1.423765420913696289e-01 7.910996675491333008e-03 -1.598011702299118042e-02 -5.080940946936607361e-02 -4.214429259300231934e-01 -9.957530349493026733e-02 1.950944513082504272e-01 -5.492334812879562378e-02 -6.835844833403825760e-03 2.658485621213912964e-02 -1.952614486217498779e-01 -8.514250814914703369e-02 -2.275556093081831932e-03 -6.234756205230951309e-03 1.434536278247833252e-01 2.200262844562530518e-01 1.700486801564693451e-02 -4.631285965442657471e-01 -2.393189817667007446e-01 -2.102312296628952026e-01 1.326995193958282471e-01 1.137384958565235138e-02 -1.438119262456893921e-01 -3.569659544155001640e-03 -3.793974220752716064e-02 -8.515129238367080688e-02 8.574920892715454102e-02 2.885433137416839600e-01 1.895627081394195557e-01 -2.202213704586029053e-01 5.477893725037574768e-02
1.257505267858505249e-02 -2.512800693511962891e-01 -1.047277525067329407e-01 1.254701465368270874e-01 6.918049603700637817e-02 4.032872617244720459e-02 2.038565725088119507e-01 -5.347092077136039734e-02 -3.326850011944770813e-02 8.946730941534042358e-02 6.314339488744735718e-02 -3.088198900222778320e-01 9.897720813751220703e-02 -1.097146887332201004e-03 8.519433438777923584e-03 -1.866991370916366577e-01 -1.123432219028472900e-01 -1.476756781339645386e-01 -2.832794189453125000e-01 -1.692873537540435791e-01 -2.390758246183395386e-01 8.414370939135551453e-03 3.463481739163398743e-02 1.188357323408126831e-01 1.765986233949661255e-01 4.245263934135437012e-01 -3.390187025070190430e-01 -6.788139790296554565e-02 2.837035953998565674e-01 -1.886415183544158936e-01 -2.051333189010620117e-01 3.126117214560508728e-02
1.029146686196327209e-01 -1.590180099010467529e-01 -1.673546880483627319e-01 3.863755166530609131e-01 7.525488734245300293e-02 9.640669077634811401e-02 4.882634803652763367e-02 -9.531143307685852051e-02 -2.321960031986236572e-02 9.832072257995605469e-02 -1.563346982002258301e-01 -2.189480960369110107e-01 9.677480906248092651e-02 5.731134861707687378e-02 -1.220560669898986816e-01 -1.540160477161407471e-01 -5.472171679139137268e-02 -5.453913658857345581e-02 -2.252539098262786865e-01 -1.541401147842407227e-01 -1.516748517751693726e-01 1.368940062820911407e-02 -4.149728268384933472e-02 -1.148238480091094971e-01 6.134724989533424377e-02 4.668636620044708252e-01 -3.276290595531463623e-01 5.593189969658851624e-02 4.045002162456512451e-01 -7.661326229572296143e-02 -6.631784141063690186e-02 4.358919709920883179e-02
-1.010653898119926453e-01 -3.468902409076690674e-02 1.059355139732360840e-01 4.236996918916702271e-02 -1.916324198246002197e-01 -1.607681512832641602e-01 1.376619040966033936e-01 1.140878200531005859e-01 -8.760789781808853149e-02 2.167728692293167114e-01 3.445429261773824692e-03 -1.921515166759490967e-01 4.012112319469451904e-02 3.061122298240661621e-01 -2.021408379077911377e-01 -6.383335590362548828e-02 -1.884352229535579681e-02 -1.457279175519943237e-01 -4.274781644344329834e-01 -1.807977557182312012e-01 -2.167129069566726685e-01 5.147072300314903259e-02 -3.606693819165229797e-02 -1.119657456874847412e-01 -1.006453633308410645e-01 4.380973801016807556e-02 -4.968714714050292969e-01 -2.185628749430179596e-02 2.367849834263324738e-02 -1.232413724064826965e-01 2.272925823926925659e-01 -1.479600667953491211e-01
-1.815708167850971222e-02 -1.713522076606750488e-01 1.074251905083656311e-01 9.790632873773574829e-02 7.246119529008865356e-02 -2.552864849567413330e-01 -8.078499138355255127e-02 2.986623346805572510e-02 9.917072951793670654e-02 -3.452160358428955078e-01 -7.204708456993103027e-02 -8.466932177543640137e-02 -1.223970279097557068e-01 5.064184218645095825e-02 -2.270685881376266479e-01 2.215245179831981659e-02 1.912513002753257751e-02 1.414796561002731323e-01 -6.525498032569885254e-01 -3.066902756690979004e-01 -1.229696497321128845e-01 1.337965428829193115e-01 -7.273013703525066376e-03 -1.856272965669631958e-01 -4.785033408552408218e-03 1.302516162395477295e-01 6.312036514282226562e-02 -1.095388680696487427e-01 4.737316817045211792e-02 -9.777916222810745239e-02 -8.655726164579391479e-02 1.770564168691635132e-02
8.806726336479187012e-02 1.973008662462234497e-01 5.875379778444766998e-03 1.240683495998382568e-01 1.231827661395072937e-01 -7.519598305225372314e-02 -1.640487164258956909e-01 -4.465294629335403442e-02 -4.500113725662231445e-01 -1.388517320156097412e-01 -2.909833788871765137e-01 9.228994697332382202e-02 5.308080092072486877e-02 -1.463962197303771973e-01 -1.082109287381172180e-01 1.762348413467407227e-02 -6.358484923839569092e-02 -9.483520686626434326e-02 -3.960552215576171875e-01 -3.104137182235717773e-01 -3.252821266651153564e-01 2.458775043487548828e-02 7.772368937730789185e-02 -1.476289033889770508e-01 -1.602550446987152100e-01 7.869671285152435303e-02 -1.867891550064086914e-01 1.685246974229812622e-01 9.421971626579761505e-03 -1.046470925211906433e-01 -1.293411105871200562e-01 1.160618960857391357e-01
1.310413479804992676e-01 -1.738018244504928589e-01 8.666489273309707642e-02 9.209930896759033203e-02 1.189839541912078857e-01 -1.394560039043426514e-01 1.658725589513778687e-01 -2.327778637409210205e-01 -3.087240457534790039e-02 3.145169913768768311e-01 -2.654242813587188721e-01 1.863277852535247803e-01 8.303751051425933838e-02 5.692631378769874573e-02 -9.069830412045121193e-04 4.748812690377235413e-02 -7.146393880248069763e-03 2.332838193979114294e-04 -2.501573860645294189e-01 -1.785589903593063354e-01 -4.248922169208526611e-01 -7.765867561101913452e-02 2.690528035163879395e-01 1.441552042961120605e-01 1.145089343190193176e-01 -4.142865911126136780e-02 5.580865591764450073e-02 -1.055102050304412842e-01 1.390026211738586426e-01 -1.563924700021743774e-01 -2.024876922369003296e-01 3.402715921401977539e-01
1.711013913154602051e-01 -2.945894896984100342e-01 5.597297102212905884e-03 7.282667607069015503e-02 1.945688724517822266e-01 -2.983615100383758545e-01 7.518648356199264526e-02 2.104723304510116577e-01 -7.328842580318450928e-02 -1.067067962139844894e-02 7.835666090250015259e-02 -1.920260936021804810e-01 -1.042171940207481384e-01 -1.398082356899976730e-02 -2.247998714447021484e-01 -1.179145835340023041e-02 1.412787288427352905e-01 -1.246228218078613281e-01 -3.652522265911102295e-01 -2.845548987388610840e-01 -3.217794001102447510e-01 6.894330680370330811e-02 -5.156549625098705292e-03 -1.835089623928070068e-01 -2.754286490380764008e-02 -1.665781736373901367e-01 -1.861756891012191772e-01 -7.356493920087814331e-02 2.555072009563446045e-01 1.487211734056472778e-01 -1.660522073507308960e-01 -1.269824504852294922e-01
3.352338075637817383e-01 -1.052451729774475098e-01 -1.302972584962844849e-01 -1.838745176792144775e-01 3.278407454490661621e-02 -1.144821047782897949e-01 -4.090540111064910889e-03 1.449692845344543457e-01 7.407137751579284668e-02 -3.571737185120582581e-02 -7.717230170965194702e-02 -3.526128232479095459e-01 -1.038900762796401978e-01 1.194565892219543457e-01 -2.100516855716705322e-01 2.458653301000595093e-01 -6.245328485965728760e-02 1.004942804574966431e-01 -5.253794193267822266e-01 -8.335214108228683472e-02 -1.930351853370666504e-01 3.847298771142959595e-02 -2.965234918519854546e-03 8.483179658651351929e-02 1.302284002304077148e-01 -2.403631508350372314e-01 -6.228825822472572327e-02 2.756692171096801758e-01 1.023648083209991455e-01 9.543667733669281006e-02 -1.430342998355627060e-02 -8.084330707788467407e-02
1.880623251199722290e-01 2.115230113267898560e-01 -6.617707014083862305e-02 8.473446220159530640e-02 6.168836727738380432e-02 -2.276648879051208496e-01 3.526007235050201416e-01 -7.195292413234710693e-02 7.741739507764577866e-03 9.264313429594039917e-02 -2.229923903942108154e-01 1.882619708776473999e-01 -1.324644237756729126e-01 2.392953783273696899e-01 -1.920515447854995728e-01 7.242882251739501953e-02 1.322573423385620117e-01 -7.075415551662445068e-02 -2.925919890403747559e-01 -1.095750108361244202e-01 -1.508175432682037354e-01 -2.813785672187805176e-01 2.009952366352081299e-01 2.251894474029541016e-01 3.117442429065704346e-01 1.975866109132766724e-01 -1.742237247526645660e-02 1.599121093750000000e-01 1.025001332163810730e-01 -1.469987630844116211e-01 4.734990373253822327e-02 5.328167602419853210e-02
-1.117058694362640381e-01 2.336845500394701958e-03 -1.092017889022827148e-01 -2.312138229608535767e-01 1.782411932945251465e-01 -1.406109780073165894e-01 -1.095595136284828186e-01 6.244688481092453003e-02 -1.919253468513488770e-01 -1.261624395847320557e-01 -2.036945372819900513e-01 -9.879491478204727173e-02 -2.120527438819408417e-02 2.523042559623718262e-01 -2.978714108467102051e-01 -1.022725924849510193e-01 2.996557652950286865e-01 6.838694214820861816e-02 -1.480659246444702148e-01 -3.529983162879943848e-01 -2.767383158206939697e-01 -1.001256241579540074e-04 1.488900780677795410e-01 -1.646690368652343750e-01 1.440627127885818481e-01 1.052452400326728821e-01 -1.789986491203308105e-01 2.063662372529506683e-02 2.887780070304870605e-01 -2.372589707374572754e-01 2.018524892628192902e-02 -1.270029991865158081e-01
-1.086154505610466003e-01 -3.111442327499389648e-01 -3.414444029331207275e-01 1.536305435001850128e-02 1.888635605573654175e-01 -3.035585954785346985e-02 1.466989964246749878e-01 -3.843131288886070251e-02 -2.957663498818874359e-02 -3.541469573974609375e-02 -1.581548750400543213e-01 1.147042773663997650e-02 -2.351597696542739868e-01 -1.107947826385498047e-01 -2.099972032010555267e-02 -1.758020967245101929e-01 1.345501095056533813e-01 -2.321621328592300415e-01 -3.774406015872955322e-01 1.521042548120021820e-02 -2.548617124557495117e-01 1.443424820899963379e-01 -3.992686793208122253e-02 -1.093818023800849915e-01 1.073403190821409225e-02 2.486574500799179077e-01 -2.423903197050094604e-01 -1.996675580739974976e-01 1.385867595672607422e-01 -2.961287498474121094e-01 -3.466676175594329834e-02 -7.795444130897521973e-02
1.022109463810920715e-01 -1.104217469692230225e-01 -1.255957335233688354e-01 1.088691726326942444e-01 -1.613165251910686493e-02 -1.629732847213745117e-01 8.037804812192916870e-02 1.899411231279373169e-01 1.102672982960939407e-02 -1.142477691173553467e-01 1.087529361248016357e-01 -2.236880660057067871e-01 -2.876203060150146484e-01 2.373178005218505859e-01 -1.489128470420837402e-01 1.748694032430648804e-01 1.801484376192092896e-01 -1.039291769266128540e-01 -5.039709210395812988e-01 -2.206530421972274780e-01 -3.749405443668365479e-01 7.250255346298217773e-02 -7.419604808092117310e-02 4.730854183435440063e-02 5.036670714616775513e-02 -7.481997460126876831e-02 -3.487617522478103638e-02 8.886195719242095947e-02 2.285319268703460693e-01 1.765815466642379761e-01 1.938185282051563263e-02 -1.140023842453956604e-01
2.609660327434539795e-01 -3.936997428536415100e-02 -1.395116150379180908e-01 4.498383402824401855e-02 -1.858566701412200928e-01 -1.293508410453796387e-01 -1.349340677261352539e-01 -1.370264142751693726e-01 1.030214130878448486e-01 -7.827398926019668579e-02 -2.287908345460891724e-01 -3.592835664749145508e-01 -1.569949463009834290e-02 -3.103648545220494270e-03 -8.068462461233139038e-02 7.754294574260711670e-02 2.175817936658859253e-01 6.996358744800090790e-03 -2.839449942111968994e-01 -2.991844713687896729e-01 -1.878245733678340912e-02 -2.698178291320800781e-01 -1.109567582607269287e-01 -3.466000556945800781e-01 3.357321396470069885e-02 -7.532816380262374878e-02 -1.072161942720413208e-01 -1.324887424707412720e-01 3.341669142246246338e-01 -4.353266209363937378e-03 1.788028329610824585e-01 8.379445225000381470e-02
9.629984945058822632e-02 -4.071900248527526855e-02 -3.033153414726257324e-01 -1.746160164475440979e-02 -1.777087301015853882e-01 4.172451794147491455e-02 1.583614051342010498e-01 -1.014752388000488281e-01 2.784059047698974609e-01 7.273197174072265625e-02 -3.852262198925018311e-01 1.622820049524307251e-01 -4.357347264885902405e-02 4.388483464717864990e-01 6.768642365932464600e-02 -1.505553722381591797e-01 -2.229209095239639282e-01 4.326412454247474670e-02 -2.474393546581268311e-01 -1.012191921472549438e-01 -1.491256356239318848e-01 -9.867881983518600464e-02 -1.475303173065185547e-01 -7.067955285310745239e-02 2.407874912023544312e-01 9.708221256732940674e-02 -4.425188153982162476e-02 -2.816486172378063202e-02 1.364842951297760010e-01 1.153016183525323868e-02 7.218272984027862549e-02 -2.699940502643585205e-01
1.635395362973213196e-02 -1.014169976115226746e-01 6.268514692783355713e-02 -2.024981230497360229e-01 1.159577444195747375e-01 2.389767318964004517e-01 -1.030683517456054688e-01 1.950733810663223267e-01 -2.120428383350372314e-01 -2.482730448246002197e-01 -2.505153119564056396e-01 1.249033287167549133e-01 1.398263871669769287e-01 -4.718640819191932678e-02 -9.987796843051910400e-02 1.377680450677871704e-01 -1.491618752479553223e-01 -4.351306334137916565e-02 -3.055154383182525635e-01 -1.740029305219650269e-01 -2.453147023916244507e-01 1.024586483836174011e-01 2.295095920562744141e-01 -9.168763458728790283e-02 6.824558973312377930e-02 1.974012106657028198e-01 -4.159799516201019287e-01 -1.503222286701202393e-01 1.910624504089355469e-01 -6.857129931449890137e-02 -1.368334889411926270e-01 1.042918190360069275e-01
-4.605080559849739075e-02 -1.639881134033203125e-01 -2.548899948596954346e-01 1.804533898830413818e-01 5.150194093585014343e-02 8.598134852945804596e-03 1.151893809437751770e-01 -1.520461738109588623e-01 -1.522452831268310547e-01 3.221889957785606384e-02 -7.511453330516815186e-02 -2.938841879367828369e-01 2.323609739542007446e-01 4.920696094632148743e-02 9.905453026294708252e-02 -2.713173031806945801e-01 7.326014339923858643e-02 -5.599578469991683960e-02 -2.855835258960723877e-01 -2.356421351432800293e-01 -1.327988356351852417e-01 1.968570426106452942e-02 -2.089295238256454468e-01 -4.387799277901649475e-02 1.503088623285293579e-01 3.141408264636993408e-01 -3.070935308933258057e-01 -3.351052850484848022e-02 3.592879176139831543e-01 -9.833317995071411133e-02 -1.147436201572418213e-01 2.143615111708641052e-02
2.411144673824310303e-01 1.625178158283233643e-01 -2.017720788717269897e-01 -8.235350996255874634e-02 -7.964882254600524902e-02 -2.371876239776611328e-01 5.845808773301541805e-04 9.501829743385314941e-02 -1.010173410177230835e-01 7.044509053230285645e-02 -1.058547347784042358e-01 1.784637868404388428e-01 1.408876925706863403e-01 -8.515905588865280151e-02 1.375046521425247192e-01 -3.517238050699234009e-02 -1.908411979675292969e-01 -2.391211241483688354e-01 -3.818079233169555664e-01 9.148056805133819580e-02 -1.844487786293029785e-01 1.304669976234436035e-01 1.091141924262046814e-01 3.484427928924560547e-02 2.432425767183303833e-01 3.719900920987129211e-02 -3.605056405067443848e-01 -3.451113104820251465e-01 1.137825772166252136e-01 1.003375425934791565e-01 -1.408317536115646362e-01 1.627467721700668335e-01
4.353062808513641357e-02 -4.955410258844494820e-04 -1.283103376626968384e-01 -2.946674264967441559e-02 -3.717762231826782227e-02 2.099283598363399506e-02 1.649718582630157471e-01 1.036518141627311707e-01 5.823314934968948364e-02 1.506175752729177475e-02 -1.039900705218315125e-01 -4.552060365676879883e-02 1.298718005418777466e-01 1.595980376005172729e-01 -7.948014140129089355e-02 1.291456669569015503e-01 9.531694464385509491e-03 -2.392653673887252808e-01 -2.348142266273498535e-01 -1.161214313469827175e-03 -1.759694814682006836e-01 -8.607754483819007874e-03 2.406843304634094238e-01 -6.634341925382614136e-02 -4.428395256400108337e-02 2.961647212505340576e-01 -6.578826904296875000e-01 6.874530017375946045e-02 2.286778688430786133e-01 -1.989069581031799316e-01 -1.596464663743972778e-01 -9.354471415281295776e-02
2.942638695240020752e-01 -8.636282384395599365e-02 3.414062410593032837e-02 -2.486095428466796875e-01 -1.290599256753921509e-01 1.360734403133392334e-01 -3.594620898365974426e-02 2.026925086975097656e-01 -6.598372012376785278e-02 -3.290276825428009033e-01 -1.373846232891082764e-01 1.176441013813018799e-01 -1.036045998334884644e-01 3.273232281208038330e-01 -1.770445704460144043e-01 8.598680794239044189e-02 4.867461323738098145e-02 2.967099100351333618e-02 -3.463317155838012695e-01 -9.188590943813323975e-02 -3.801594674587249756e-01 6.835190206766128540e-02 1.382041275501251221e-01 -9.486515074968338013e-02 8.047378063201904297e-02 1.197734624147415161e-01 2.936127595603466034e-02 1.147420927882194519e-01 2.209362834692001343e-01 -1.239501014351844788e-01 1.736371815204620361e-01 -1.593157500028610229e-01
2.531092464923858643e-01 -6.833483278751373291e-02 -1.641988605260848999e-01 3.939596004784107208e-03 -1.863827183842658997e-02 -1.581391394138336182e-01 -1.744102090597152710e-01 1.602195948362350464e-01 -2.168983966112136841e-01 -1.334690302610397339e-01 -1.346163153648376465e-01 1.106937900185585022e-01 -3.494960069656372070e-01 8.160439133644104004e-02 -2.114191353321075439e-01 -1.804293319582939148e-02 -6.950566172599792480e-02 -1.233560070395469666e-01 -4.372218251228332520e-01 -2.861511707305908203e-01 -3.765846043825149536e-02 -4.699982702732086182e-02 -1.483646929264068604e-01 -7.095668464899063110e-02 1.366937439888715744e-02 1.839027106761932373e-01 -8.711072802543640137e-02 9.254792332649230957e-02 2.289171516895294189e-01 1.696830838918685913e-01 -3.139908313751220703e-01 8.214971050620079041e-03
6.578070670366287231e-02 -2.118667066097259521e-01 -3.173082694411277771e-02 2.353982031345367432e-01 1.081905211322009563e-04 -1.842559874057769775e-01 1.172487810254096985e-01 4.329444840550422668e-02 7.566788047552108765e-02 1.510582864284515381e-01 -1.019719243049621582e-01 -3.056796193122863770e-01 5.511346273124217987e-03 -8.297599107027053833e-02 -7.251703739166259766e-02 -2.156841903924942017e-01 -3.013357054442167282e-03 -1.190254092216491699e-01 -2.732661962509155273e-01 -1.457933932542800903e-01 -8.610950410366058350e-02 5.486714467406272888e-02 -4.874055087566375732e-02 -1.331086307764053345e-01 2.273169159889221191e-01 4.259343147277832031e-01 -3.470833301544189453e-01 -1.472213566303253174e-01 3.165089190006256104e-01 -8.789512515068054199e-02 -1.487864851951599121e-01 -8.842086046934127808e-02
1.241035461425781250e-01 5.259824916720390320e-02 1.922556781210005283e-03 1.487709581851959229e-01 -5.051117017865180969e-02 -3.365604281425476074e-01 -5.760025978088378906e-02 -1.647367179393768311e-01 -1.891861557960510254e-01 -7.853630930185317993e-02 4.677798226475715637e-02 3.127273544669151306e-02 -6.065136566758155823e-02 1.895844638347625732e-01 -9.095604717731475830e-02 1.601994736120104790e-03 -3.999665081501007080e-01 -2.095898985862731934e-01 -4.291122257709503174e-01 -1.714405417442321777e-01 -2.001917809247970581e-01 6.319107860326766968e-02 -1.588865816593170166e-01 -2.178857177495956421e-01 -1.474528610706329346e-01 5.007383972406387329e-02 -3.557685315608978271e-01 -2.114304155111312866e-02 1.298122704029083252e-01 -3.585921600461006165e-02 -5.712103843688964844e-02 -1.162148937582969666e-01
3.016317784786224365e-01 2.076693065464496613e-02 -7.227063179016113281e-02 2.286433875560760498e-01 3.716894611716270447e-02 -1.132367849349975586e-01 1.677495054900646210e-02 1.856594085693359375e-01 -3.991221264004707336e-02 -8.077607303857803345e-02 1.376354545354843140e-01 -3.124853670597076416e-01 -5.716970562934875488e-02 5.450223758816719055e-02 -1.403904855251312256e-01 6.226799916476011276e-03 3.254709020256996155e-02 -2.389135211706161499e-01 -4.385394155979156494e-01 -3.142586648464202881e-01 -1.767547428607940674e-01 2.154391556978225708e-01 2.608995698392391205e-02 -1.906043887138366699e-01 6.349012837745249271e-04 -8.974800258874893188e-02 1.656254678964614868e-01 -1.118484959006309509e-01 2.980569005012512207e-01 9.082341194152832031e-02 -1.751015633344650269e-01 -1.086744070053100586e-01
6.314322352409362793e-02 -1.892127543687820435e-01 -1.193932220339775085e-01 -1.151526793837547302e-01 -8.250308781862258911e-02 -1.456747353076934814e-01 1.870707124471664429e-01 8.506274223327636719e-02 -1.258749961853027344e-01 8.783681318163871765e-03 -2.817936837673187256e-01 -2.299747467041015625e-01 4.228650126606225967e-03 1.358843445777893066e-01 -7.089541107416152954e-02 1.923138797283172607e-01 -1.907536089420318604e-01 -2.163061350584030151e-01 -4.455854892730712891e-01 -4.785498380661010742e-01 1.639557480812072754e-01 -1.307009011507034302e-01 -1.956385672092437744e-01 5.250479653477668762e-02 -9.977318346500396729e-02 -1.078302040696144104e-02 9.681792557239532471e-02 -3.375233709812164307e-02 9.684205055236816406e-02 -9.543073177337646484e-02 8.377851545810699463e-02 1.091387793421745300e-01
3.144311606884002686e-01 -7.301294058561325073e-02 -2.875776290893554688e-01 1.094233095645904541e-01 1.184066906571388245e-01 2.989600785076618195e-02 1.044182945042848587e-02 -5.198694765567779541e-02 2.050347626209259033e-01 -1.266787201166152954e-01 1.914795953780412674e-03 3.692608475685119629e-01 1.787646114826202393e-01 4.682632088661193848e-01 -1.517750024795532227e-01 -2.881917543709278107e-02 -1.650905013084411621e-01 -1.847964674234390259e-01 -3.561588227748870850e-01 4.298912361264228821e-02 -7.614907622337341309e-02 -5.331706628203392029e-02 -6.973582506179809570e-02 -2.073171436786651611e-01 -5.562828108668327332e-02 1.636963784694671631e-01 3.608808293938636780e-02 4.868444800376892090e-02 1.485713571310043335e-01 -4.870215803384780884e-02 1.091990992426872253e-02 -9.565626084804534912e-02
6.949593126773834229e-02 8.774158358573913574e-02 -2.141449749469757080e-01 5.886827036738395691e-02 -2.270746678113937378e-01 -8.273502811789512634e-03 1.728453189134597778e-01 6.534527242183685303e-02 -1.044003739953041077e-01 -2.125740982592105865e-02 -7.934124022722244263e-02 2.010882832109928131e-02 2.689038403332233429e-02 3.148055970668792725e-01 -4.862048104405403137e-02 4.838920012116432190e-02 -7.639144361019134521e-02 -2.154241502285003662e-01 -2.044856548309326172e-01 -4.161723703145980835e-02 -1.069455519318580627e-01 6.713783740997314453e-02 2.858233451843261719e-01 -1.945184469223022461e-01 -7.448565214872360229e-02 2.814112901687622070e-01 -4.450458586215972900e-01 7.132805138826370239e-02 2.526000440120697021e-01 -3.198064863681793213e-01 -1.739389747381210327e-01 -1.195447742938995361e-01
1.313408911228179932e-01 3.094724118709564209e-01 6.012588739395141602e-03 4.951662570238113403e-02 6.940307468175888062e-02 1.987122744321823120e-01 2.183694206178188324e-02 -2.827578783035278320e-01 3.668988123536109924e-02 2.277029752731323242e-01 8.242281526327133179e-02 -3.411724865436553955e-01 -3.393575176596641541e-02 2.614856660366058350e-01 4.821357503533363342e-02 -1.300377845764160156e-01 3.013907372951507568e-01 -6.165526062250137329e-02 -3.581798374652862549e-01 -6.479585170745849609e-02 -2.916709184646606445e-01 -1.131451949477195740e-01 -1.062850281596183777e-01 -1.528351157903671265e-01 2.567042410373687744e-01 7.796210050582885742e-02 -1.172864437103271484e-01 7.834955304861068726e-02 -7.332799583673477173e-02 -1.659257113933563232e-01 5.666126310825347900e-02 -8.343701809644699097e-02
-5.308581888675689697e-02 1.910418421030044556e-01 -1.090470105409622192e-01 -1.922011934220790863e-02 9.236620366573333740e-02 1.081469357013702393e-01 7.236367464065551758e-02 -3.200183510780334473e-01 -1.175926849246025085e-01 2.860341919586062431e-03 -1.784934252500534058e-01 3.519915789365768433e-02 -1.592266559600830078e-01 1.355889141559600830e-01 -4.365788772702217102e-02 3.365013003349304199e-01 -1.688425391912460327e-01 -3.839637339115142822e-01 -4.097093641757965088e-01 -3.388908505439758301e-01 -1.629893481731414795e-01 -1.085616052150726318e-01 -1.953547034645453095e-04 -9.335187077522277832e-02 1.113760694861412048e-01 9.055174887180328369e-03 1.421703547239303589e-01 -6.922607123851776123e-02 4.848875850439071655e-02 -1.332149505615234375e-01 -1.069208905100822449e-01 2.000143975019454956e-01
1.488900482654571533e-01 1.469557136297225952e-01 -1.266558617353439331e-01 -6.575366854667663574e-02 2.063674330711364746e-01 -1.053185015916824341e-01 4.258743673563003540e-02 2.557564377784729004e-01 3.365816548466682434e-02 2.407879009842872620e-02 -1.701485216617584229e-01 -1.185211688280105591e-01 2.609143853187561035e-01 2.592685222625732422e-01 -8.798908442258834839e-03 -8.395230025053024292e-02 -2.273415178060531616e-01 -2.960767447948455811e-01 -1.107329949736595154e-01 -3.151650726795196533e-01 -1.076506376266479492e-01 2.222843468189239502e-02 -1.377101149410009384e-02 -5.888268351554870605e-02 -1.376550924032926559e-02 1.582857519388198853e-01 -3.595277070999145508e-01 -9.449537098407745361e-02 3.196561336517333984e-01 -2.501962780952453613e-01 -1.748852729797363281e-01 -4.859088733792304993e-02
6.442774087190628052e-02 -7.853604108095169067e-02 -1.732014268636703491e-01 2.314351797103881836e-01 1.545879524201154709e-02 -8.460870385169982910e-02 9.925163537263870239e-02 -1.972555667161941528e-01 -1.097529307007789612e-01 9.814867377281188965e-02 1.335206627845764160e-02 -1.637394726276397705e-01 1.127822473645210266e-01 -2.020157501101493835e-02 -1.265057027339935303e-01 -2.297426611185073853e-01 -1.939602755010128021e-02 -1.520052272826433182e-02 -2.480807900428771973e-01 -1.839972883462905884e-01 -2.160553485155105591e-01 -1.200399175286293030e-02 -3.215245530009269714e-02 -1.738667041063308716e-01 1.630971282720565796e-01 4.365803301334381104e-01 -3.131842017173767090e-01 -1.268170922994613647e-01 2.710794508457183838e-01 -3.019297420978546143e-01 -2.149602621793746948e-01 -5.534974485635757446e-02
3.341924250125885010e-01 -1.236743927001953125e-01 -2.657028138637542725e-01 3.930860012769699097e-02 1.744448691606521606e-01 -3.492648154497146606e-02 3.234474956989288330e-01 1.426792331039905548e-02 1.364597827196121216e-01 -6.169456616044044495e-02 -1.812946349382400513e-01 1.272424310445785522e-01 -1.974933892488479614e-01 4.630043730139732361e-02 -2.074129581451416016e-01 -4.715257138013839722e-02 -2.101157009601593018e-01 -2.023513317108154297e-01 -3.907287716865539551e-01 -6.538946926593780518e-02 -1.403562873601913452e-01 -3.222292363643646240e-01 4.606085643172264099e-02 -6.306548416614532471e-02 1.673717945814132690e-01 -3.391185030341148376e-02 -2.653656601905822754e-01 -4.787475988268852234e-02 -9.844090789556503296e-02 7.633105851709842682e-03 1.123418733477592468e-01 -1.030224636197090149e-01
7.506463676691055298e-02 -1.010071784257888794e-01 -1.998075991868972778e-01 -1.792348176240921021e-01 -1.497466117143630981e-01 -5.221351236104965210e-02 2.983717992901802063e-02 1.575381159782409668e-01 1.740491986274719238e-01 9.067274630069732666e-03 -1.132154539227485657e-01 1.297363787889480591e-01 2.084591388702392578e-01 2.738384343683719635e-02 -6.932286173105239868e-02 1.054091826081275940e-01 -1.172262337058782578e-02 -1.684111356735229492e-01 -3.722532391548156738e-01 -2.327808141708374023e-01 -2.706876993179321289e-01 -1.879999041557312012e-01 -2.774896919727325439e-01 -1.242599710822105408e-01 1.663425117731094360e-01 5.995496176183223724e-03 1.585584878921508789e-01 -1.801892369985580444e-01 3.613612651824951172e-01 1.456589251756668091e-01 -3.210726380348205566e-02 2.839880883693695068e-01
9.556271880865097046e-02 -1.299027819186449051e-02 -1.040206998586654663e-01 -3.915295004844665527e-02 1.972514837980270386e-01 -3.238311037421226501e-02 8.096180856227874756e-02 -7.453589141368865967e-02 2.718436159193515778e-02 -8.478409796953201294e-02 -1.953006833791732788e-01 -2.902559638023376465e-01 2.727889828383922577e-02 -1.238025054335594177e-01 -2.220905013382434845e-02 -1.124521270394325256e-01 2.831927239894866943e-01 -1.327029168605804443e-01 -3.581620156764984131e-01 -5.968914926052093506e-02 -2.314057797193527222e-01 -1.935970187187194824e-01 3.145419657230377197e-01 -1.866714060306549072e-01 2.620751857757568359e-01 2.645521759986877441e-01 1.565243117511272430e-02 8.576335757970809937e-02 1.242757886648178101e-01 1.436037868261337280e-01 -3.319799900054931641e-01 1.404963135719299316e-01
4.563161358237266541e-02 5.680941045284271240e-02 -1.215625628829002380e-01 -1.032298952341079712e-01 -3.545920923352241516e-02 -1.103608235716819763e-01 8.989187330007553101e-02 1.841017901897430420e-01 2.175325304269790649e-01 -8.156742900609970093e-02 -1.700922697782516479e-01 1.342955380678176880e-01 -8.801556192338466644e-03 1.047472581267356873e-01 -1.434839665889739990e-01 1.154808253049850464e-01 -3.502812385559082031e-01 -2.500618398189544678e-01 -3.895211219787597656e-01 -1.597055494785308838e-01 -2.114388942718505859e-01 -3.590587079524993896e-01 7.302101701498031616e-02 -1.108417361974716187e-01 1.832893192768096924e-01 -7.502053678035736084e-02 -7.964373379945755005e-02 2.224774658679962158e-01 2.478204965591430664e-01 7.048157602548599243e-02 3.576414659619331360e-02 2.269371896982192993e-01
-1.472487486898899078e-02 -2.074624896049499512e-01 -1.859914064407348633e-01 2.596213817596435547e-01 3.346065059304237366e-02 -1.828192919492721558e-01 6.566353887319564819e-02 -9.821994602680206299e-02 -4.536985978484153748e-02 8.270286023616790771e-02 -1.787980943918228149e-01 -1.601770073175430298e-01 1.467626821249723434e-02 -1.501322351396083832e-02 -7.213222980499267578e-02 -3.147640824317932129e-01 -1.542356424033641815e-02 -3.687115386128425598e-02 -3.547702133655548096e-01 -1.560845524072647095e-01 -1.791479885578155518e-01 -1.101637631654739380e-02 -5.190157517790794373e-02 4.865268617868423462e-02 1.933578401803970337e-02 3.989824652671813965e-01 -3.297170400619506836e-01 -3.689546836540102959e-03 3.016480803489685059e-01 -2.259567975997924805e-01 -1.865507364273071289e-01 -2.768440730869770050e-02
2.806528508663177490e-01 1.792005896568298340e-01 -2.767326533794403076e-01 -3.793569654226303101e-02 9.714906662702560425e-02 -1.174022033810615540e-01 7.634710520505905151e-02 -1.327224671840667725e-01 1.945004314184188843e-01 -7.519970834255218506e-02 -2.068993598222732544e-01 2.445575445890426636e-01 1.680934280157089233e-01 1.498784571886062622e-01 -1.093651056289672852e-01 -1.802100688219070435e-01 7.128236442804336548e-02 -7.479203492403030396e-02 -2.998126447200775146e-01 -3.767494112253189087e-02 3.241876885294914246e-02 -1.191588193178176880e-01 5.832789465785026550e-02 -2.723779976367950439e-01 -4.285980761051177979e-02 -4.816613718867301941e-02 -4.146589636802673340e-01 -1.555219478905200958e-02 2.823246121406555176e-01 2.372786402702331543e-01 -9.509104490280151367e-02 8.345080912113189697e-02
3.694351762533187866e-02 -4.580066725611686707e-02 -3.133434951305389404e-01 8.246091753244400024e-02 2.158430218696594238e-01 2.970403134822845459e-01 1.290409713983535767e-01 1.938877403736114502e-01 -1.271838843822479248e-01 9.251333773136138916e-02 -2.085299976170063019e-02 -9.940265864133834839e-02 -2.344022877514362335e-02 1.182640716433525085e-01 -1.035272777080535889e-01 1.477056443691253662e-01 1.423892974853515625e-01 4.595642164349555969e-02 -1.459820270538330078e-01 -3.271734118461608887e-01 -3.751763105392456055e-01 2.111662328243255615e-01 9.101161360740661621e-02 -2.923143208026885986e-01 -1.793975085020065308e-01 2.305759340524673462e-01 -1.735376864671707153e-01 1.250890344381332397e-01 1.718262881040573120e-01 -8.494816720485687256e-02 -1.395635008811950684e-01 5.673191323876380920e-02
1.496998667716979980e-01 -2.947563230991363525e-01 -2.395614087581634521e-01 1.971607655286788940e-02 -2.877518534660339355e-01 -3.684793785214424133e-02 4.530147649347782135e-03 2.272737175226211548e-01 -2.049226015806198120e-01 2.242240868508815765e-02 -2.050045728683471680e-01 -6.187785416841506958e-02 -1.567329764366149902e-01 -4.225492849946022034e-02 1.997849792242050171e-01 -6.837540119886398315e-02 3.625231981277465820e-02 -2.172949016094207764e-01 -3.171572089195251465e-01 -3.758125752210617065e-02 -1.101422607898712158e-01 -1.347270011901855469e-01 1.381682157516479492e-01 2.649052068591117859e-02 4.360881075263023376e-02 4.371060431003570557e-01 -1.049372255802154541e-01 7.370486855506896973e-02 1.659079939126968384e-01 -3.155134618282318115e-01 1.403416041284799576e-03 2.673555538058280945e-02
1.743575036525726318e-01 1.722467541694641113e-01 -1.886467635631561279e-01 1.092070639133453369e-01 -1.513484418392181396e-01 1.158680021762847900e-02 1.576173454523086548e-01 1.513379067182540894e-01 1.079369634389877319e-01 9.783677523955702782e-05 -2.774142622947692871e-01 -1.939858496189117432e-02 1.865094006061553955e-01 2.056984417140483856e-02 -5.342897400259971619e-02 3.970457613468170166e-02 -1.006445512175559998e-01 -3.372393846511840820e-01 -2.140962183475494385e-01 -8.069175481796264648e-02 -2.264211624860763550e-01 1.512392163276672363e-01 1.568605899810791016e-01 -1.482793129980564117e-02 -3.905868157744407654e-02 2.121136486530303955e-01 -4.800595939159393311e-01 1.489988416433334351e-01 1.233538836240768433e-01 -2.110466808080673218e-01 -2.426480948925018311e-01 -4.551722202450037003e-03
1.798997074365615845e-01 -3.803246468305587769e-02 1.870939433574676514e-01 -1.640696972608566284e-01 2.209092974662780762e-01 -1.793874055147171021e-01 -1.082504540681838989e-01 1.579996943473815918e-01 -1.188848912715911865e-02 -3.439779281616210938e-01 -1.191523857414722443e-02 1.358171105384826660e-01 4.712905734777450562e-02 -1.940604299306869507e-02 -2.201096713542938232e-02 -7.618983834981918335e-02 2.336269058287143707e-02 2.379414625465869904e-03 -4.962257742881774902e-01 -2.098450660705566406e-01 -3.215620219707489014e-01 -1.841169223189353943e-02 -3.451418131589889526e-02 -1.800799369812011719e-01 1.125982552766799927e-01 4.990835115313529968e-02 -2.206163015216588974e-03 -2.940454185009002686e-01 -6.457850337028503418e-03 -1.294075548648834229e-01 -1.969927698373794556e-01 -2.350480407476425171e-01
4.437422156333923340e-01 -1.622970849275588989e-01 -4.113234579563140869e-03 -4.656029120087623596e-02 -1.513575464487075806e-01 -6.756394170224666595e-03 -1.820130944252014160e-01 -5.199383944272994995e-02 -1.404019147157669067e-01 -1.891698390245437622e-01 -3.081207871437072754e-01 -9.070361405611038208e-02 3.811955824494361877e-02 1.067061815410852432e-02 -2.287677861750125885e-02 2.371544092893600464e-01 -2.040753811597824097e-01 7.580982148647308350e-02 -4.550489783287048340e-01 -2.302841544151306152e-01 -8.284217119216918945e-02 1.130952313542366028e-01 5.801891908049583435e-02 -1.255956292152404785e-01 -1.351113617420196533e-01 2.338238507509231567e-01 1.703347861766815186e-01 -7.286187261343002319e-02 1.967312842607498169e-01 7.754251826554536819e-03 1.766918227076530457e-02 -7.854805141687393188e-02
2.151420414447784424e-01 -7.446445524692535400e-02 -1.067397147417068481e-01 1.968360096216201782e-01 2.588666081428527832e-01 -1.711468100547790527e-01 1.720113679766654968e-02 2.325476109981536865e-01 -1.321989297866821289e-02 -2.304224222898483276e-01 1.174173429608345032e-01 -1.888335868716239929e-02 -2.462386935949325562e-01 -1.374474260956048965e-02 -6.981906294822692871e-02 -4.418833553791046143e-02 1.264741718769073486e-01 -1.434580087661743164e-01 -4.277378320693969727e-01 -1.606331467628479004e-01 -2.194268703460693359e-01 1.814816594123840332e-01 -2.009306401014328003e-01 -1.143002361059188843e-01 1.997854560613632202e-01 -8.579050749540328979e-02 -2.540152966976165771e-01 -1.288394927978515625e-01 2.717021703720092773e-01 9.358675032854080200e-02 -1.034144610166549683e-01 -1.037253364920616150e-01
9.039051830768585205e-02 -1.199689581990242004e-01 -2.944602072238922119e-01 1.165264472365379333e-01 1.057546436786651611e-01 -2.293367981910705566e-01 -3.870286745950579643e-03 1.415984928607940674e-01 3.585426509380340576e-02 7.592238485813140869e-02 -2.365053296089172363e-01 6.358113139867782593e-02 2.646373212337493896e-01 9.759472310543060303e-02 1.063740253448486328e-01 3.539046645164489746e-02 9.767936542630195618e-03 -1.216051951050758362e-01 -8.540593087673187256e-02 -1.199431717395782471e-01 -3.412234485149383545e-01 -6.721239537000656128e-02 4.931652173399925232e-02 -3.801889717578887939e-02 1.025516092777252197e-01 4.382844269275665283e-01 -3.771567344665527344e-01 2.774074487388134003e-02 1.491536200046539307e-01 -1.819095015525817871e-01 -2.523952126502990723e-01 -8.996862173080444336e-02
-5.258087068796157837e-02 -1.401581317186355591e-01 -1.390029769390821457e-02 -6.482852995395660400e-02 1.300425827503204346e-01 -9.135769307613372803e-02 -8.106149733066558838e-02 -5.221121758222579956e-02 6.213017553091049194e-02 2.163104340434074402e-02 1.885213702917098999e-02 -6.364707648754119873e-02 -2.503138482570648193e-01 -1.929312571883201599e-02 4.444301426410675049e-01 2.560498006641864777e-02 -1.789853274822235107e-01 -1.376528106629848480e-02 -4.467988014221191406e-01 -3.281687200069427490e-01 -8.212149143218994141e-02 -8.464516699314117432e-02 -7.699485868215560913e-02 -2.053063213825225830e-01 6.610771268606185913e-02 1.917426884174346924e-01 -3.865593373775482178e-01 6.215708330273628235e-02 1.727609634399414062e-01 -1.382148265838623047e-01 1.489100754261016846e-01 -4.019525647163391113e-02
7.320067286491394043e-02 -3.187750652432441711e-02 -1.411500424146652222e-01 -1.982897520065307617e-01 -1.301544159650802612e-01 -7.016011048108339310e-03 8.270070888102054596e-03 -1.047564968466758728e-01 -1.052894145250320435e-01 -2.100685983896255493e-01 -2.851142287254333496e-01 1.450210716575384140e-02 4.679583013057708740e-01 3.014311194419860840e-01 7.035338133573532104e-02 8.388930559158325195e-02 2.929541841149330139e-02 -1.539398357272148132e-02 -2.738823294639587402e-01 -1.532094031572341919e-01 -2.519523203372955322e-01 -2.045205980539321899e-01 -1.781049519777297974e-01 -2.813201248645782471e-01 -1.517400797456502914e-02 -9.049437940120697021e-03 -1.370954414596781135e-04 3.113791532814502716e-02 2.696211338043212891e-01 -4.766245372593402863e-03 1.866327016614377499e-03 2.409344911575317383e-01
1.549844443798065186e-01 -3.306251168251037598e-01 1.744690118357539177e-03 -1.067606881260871887e-01 1.268762648105621338e-01 1.625754535198211670e-01 4.037873446941375732e-02 3.916283324360847473e-02 -5.624504014849662781e-02 5.969519168138504028e-02 -2.268862426280975342e-01 -1.597235947847366333e-01 1.546604037284851074e-01 1.038621440529823303e-01 -1.277248561382293701e-01 9.429939091205596924e-02 -1.207190528512001038e-01 1.762188673019409180e-01 -5.185724496841430664e-01 1.107610687613487244e-01 -2.722004652023315430e-01 6.081278249621391296e-02 -5.433530360460281372e-02 -2.871123850345611572e-01 -2.291605025529861450e-01 1.273878067731857300e-01 -4.467008169740438461e-03 2.442332655191421509e-01 1.375515013933181763e-01 9.034256637096405029e-02 -9.861018508672714233e-02 -1.036219969391822815e-01
1.408398617058992386e-02 1.785537451505661011e-01 1.398207843303680420e-01 9.948551654815673828e-02 2.373372018337249756e-01 1.331338286399841309e-01 -1.649779081344604492e-01 -3.320200443267822266e-01 1.885927468538284302e-01 1.457878295332193375e-02 -2.069307118654251099e-01 -1.069771498441696167e-01 -3.167019784450531006e-02 5.236439406871795654e-03 -1.796116977930068970e-01 -1.912216097116470337e-01 2.879914045333862305e-01 -1.686823815107345581e-01 -4.437807798385620117e-01 -6.572914868593215942e-02 -2.602823972702026367e-01 1.339704096317291260e-01 -6.029222160577774048e-02 1.114293411374092102e-01 2.316231280565261841e-01 1.057623997330665588e-01 -2.423164248466491699e-01 4.140101373195648193e-02 8.779580891132354736e-02 -8.674931526184082031e-02 -1.102503165602684021e-01 -2.778430702164769173e-03
2.948878891766071320e-02 1.810890436172485352e-01 7.415133714675903320e-02 1.591476500034332275e-01 1.114376038312911987e-01 2.197285741567611694e-02 1.886747479438781738e-01 3.229097276926040649e-02 7.196813076734542847e-02 2.081514149904251099e-01 -1.444222927093505859e-01 -1.028160452842712402e-01 -6.031961739063262939e-02 3.510563671588897705e-01 -3.928022831678390503e-02 1.208409145474433899e-01 5.274895578622817993e-02 -3.489715754985809326e-01 -4.663557410240173340e-01 5.124085769057273865e-02 -5.943911522626876831e-02 4.284185916185379028e-02 -9.236014634370803833e-02 -1.053082197904586792e-01 -1.296502202749252319e-01 2.496802061796188354e-01 -3.568382859230041504e-01 -2.251508831977844238e-01 5.255205184221267700e-02 -1.426990181207656860e-01 -4.453875124454498291e-02 -1.051618680357933044e-01
2.800752818584442139e-01 4.241541773080825806e-02 1.166979372501373291e-01 -1.797140240669250488e-01 2.034233361482620239e-01 -1.396167129278182983e-01 5.825796397402882576e-04 2.908287644386291504e-01 -3.134642168879508972e-02 1.346932500600814819e-01 8.374627679586410522e-02 -5.895243957638740540e-02 -6.322903931140899658e-02 2.937831580638885498e-01 -1.073782518506050110e-01 -1.322380453348159790e-01 -1.172340959310531616e-01 5.313341040164232254e-03 -2.287793606519699097e-01 -2.910282611846923828e-01 -2.392665445804595947e-01 3.314631581306457520e-01 1.066502481698989868e-01 -1.584410816431045532e-01 1.752195358276367188e-01 9.755926206707954407e-03 -1.829877793788909912e-01 2.345801703631877899e-02 2.104035168886184692e-01 -1.603180319070816040e-01 -3.063941933214664459e-02 2.988388836383819580e-01
-9.707278758287429810e-02 -2.461103647947311401e-01 -5.901124700903892517e-02 -1.353610157966613770e-01 3.099390566349029541e-01 -1.199538037180900574e-01 -8.050734549760818481e-02 4.023559764027595520e-02 -9.960182756185531616e-02 -1.792248487472534180e-01 -1.665372997522354126e-01 1.695912033319473267e-01 -1.033703237771987915e-01 -3.438185155391693115e-02 3.250798583030700684e-02 -1.000821217894554138e-01 -1.354705989360809326e-01 1.115690693259239197e-01 -5.757254362106323242e-01 -1.480378806591033936e-01 -3.572447597980499268e-01 1.135855093598365784e-01 1.174561157822608948e-01 -9.824962168931961060e-02 2.387589775025844574e-02 2.868578396737575531e-02 6.892818491905927658e-03 -5.939629673957824707e-02 3.465829417109489441e-02 8.509601466357707977e-03 -2.967412173748016357e-01 -1.603900790214538574e-01
3.498589992523193359e-02 -4.737296327948570251e-02 -7.377617061138153076e-02 1.416888535022735596e-01 2.060213126242160797e-02 1.703643202781677246e-01 2.373008877038955688e-01 -1.354920268058776855e-01 -1.568330824375152588e-01 -2.869043126702308655e-02 -2.305040061473846436e-01 -2.874705567955970764e-02 -2.555061280727386475e-01 1.210384964942932129e-01 -1.631291210651397705e-01 -3.823458030819892883e-02 -2.191690653562545776e-01 -4.250414073467254639e-01 -4.353986978530883789e-01 -2.113594412803649902e-01 -5.842313915491104126e-02 -1.886171251535415649e-01 -1.618130654096603394e-01 -6.975118070840835571e-02 1.104090549051761627e-02 7.967687211930751801e-03 8.865097537636756897e-03 -7.301222067326307297e-03 1.876295953989028931e-01 -1.317793577909469604e-01 -2.132978290319442749e-01 2.194251567125320435e-01
2.062732726335525513e-01 3.371252119541168213e-01 -3.536742627620697021e-01 2.128630131483078003e-01 1.243622228503227234e-02 5.191324651241302490e-02 1.309835910797119141e-01 5.486529786139726639e-03 9.470283985137939453e-02 7.102912641130387783e-04 5.997427925467491150e-02 6.281842291355133057e-02 1.363593935966491699e-01 -5.243375152349472046e-02 1.088754609227180481e-01 -1.053876206278800964e-01 -4.411820322275161743e-02 -1.348623633384704590e-01 -5.192045569419860840e-01 -1.478615105152130127e-01 -7.576098293066024780e-02 8.231919258832931519e-02 2.021252810955047607e-01 -1.486407667398452759e-01 -3.237264230847358704e-02 7.322038710117340088e-02 -2.891469299793243408e-01 -6.469369679689407349e-02 -6.833788007497787476e-02 -2.071019411087036133e-01 -2.162695527076721191e-01 1.303054988384246826e-01
9.125952422618865967e-02 6.405590474605560303e-02 -1.148912589997053146e-02 -6.066123396158218384e-02 -3.010901622474193573e-02 8.178742229938507080e-02 1.079198438674211502e-03 2.758059836924076080e-02 2.930220961570739746e-01 7.280954718589782715e-02 1.229327246546745300e-01 2.196175307035446167e-01 -1.914295740425586700e-02 -1.679520905017852783e-01 -8.827039599418640137e-02 1.114135608077049255e-02 -1.927529573440551758e-01 -1.283549666404724121e-01 -4.404593110084533691e-01 1.690585725009441376e-02 -2.830412387847900391e-01 -1.198946014046669006e-01 -2.204489111900329590e-01 -2.743225693702697754e-01 1.074438095092773438e-01 1.345062255859375000e-01 -2.819038331508636475e-01 3.157402575016021729e-02 1.878145337104797363e-01 -1.405335664749145508e-01 -1.782658547163009644e-01 -3.481947183609008789e-01
2.590821683406829834e-01 2.043586969375610352e-01 -1.164509728550910950e-01 -1.665636710822582245e-02 1.364683508872985840e-01 -3.113665580749511719e-01 8.826896548271179199e-02 1.944135278463363647e-01 -1.706003993749618530e-01 4.640237241983413696e-02 -6.472706049680709839e-02 -3.157097380608320236e-03 1.403540652245283127e-02 3.234267830848693848e-01 2.492411881685256958e-01 2.510646879673004150e-01 1.195089076645672321e-03 6.920769065618515015e-02 -3.722574710845947266e-01 -1.148548275232315063e-01 -1.591882705688476562e-01 1.532627195119857788e-01 1.602858863770961761e-02 -1.521396040916442871e-01 1.643565595149993896e-01 1.517574787139892578e-01 -2.353894859552383423e-01 1.808335334062576294e-01 4.379412531852722168e-02 -3.037636633962392807e-03 2.683655023574829102e-01 -9.904302656650543213e-02
2.143236435949802399e-02 1.865668147802352905e-01 -1.493863612413406372e-01 1.884219646453857422e-01 -7.474045455455780029e-02 2.605839073657989502e-01 -9.372859448194503784e-02 1.849551349878311157e-01 -1.817895472049713135e-02 -8.085356652736663818e-02 -1.800601333379745483e-01 -2.839325368404388428e-02 -1.670490503311157227e-01 1.082437783479690552e-01 -1.044655814766883850e-01 1.435956209897994995e-01 -2.747436463832855225e-01 -2.352539747953414917e-01 -2.833295762538909912e-01 -1.299276649951934814e-01 -7.500833272933959961e-02 -9.609352052211761475e-02 -2.614153735339641571e-02 -5.021527037024497986e-02 2.635318040847778320e-01 7.049714028835296631e-02 -2.850408852100372314e-01 3.236083313822746277e-02 3.430155813694000244e-01 -3.727535009384155273e-01 1.387535221874713898e-02 1.400641351938247681e-01
1.621225327253341675e-01 6.470766663551330566e-02 6.116508692502975464e-02 7.412153482437133789e-02 -5.866354331374168396e-02 -9.160129725933074951e-02 1.440289616584777832e-01 -2.848246097564697266e-01 3.603696525096893311e-01 -7.214543223381042480e-02 -8.172146975994110107e-02 -1.759247481822967529e-01 8.276995271444320679e-02 1.749854981899261475e-01 -9.890248626470565796e-02 9.215365350246429443e-02 2.846036553382873535e-01 -6.184269487857818604e-02 -3.482649624347686768e-01 -3.238295018672943115e-01 -3.276950120925903320e-01 9.039254486560821533e-02 2.797106504440307617e-01 7.792193908244371414e-03 2.205763906240463257e-01 9.554576128721237183e-02 -3.112558089196681976e-02 3.982850536704063416e-02 -1.905072033405303955e-01 -7.833902537822723389e-02 8.580607920885086060e-02 -5.644813552498817444e-02
-4.261273890733718872e-02 2.047654427587985992e-02 -2.280498594045639038e-01 -4.587634280323982239e-02 2.586465179920196533e-01 -9.442868083715438843e-02 1.153168529272079468e-01 2.959973812103271484e-01 -1.824114769697189331e-01 2.928720600903034210e-02 -1.613865345716476440e-01 -1.103066280484199524e-01 3.410316407680511475e-01 1.156839504837989807e-01 7.527994457632303238e-03 -2.263294160366058350e-01 -1.023964434862136841e-01 -1.349599063396453857e-01 -3.886145651340484619e-01 4.989168047904968262e-02 -2.625116705894470215e-01 -2.681839764118194580e-01 9.337515383958816528e-02 6.311395764350891113e-02 -5.628272145986557007e-02 7.747755199670791626e-02 -1.043210178613662720e-01 -1.202165037393569946e-01 3.166778981685638428e-01 -1.747943907976150513e-01 -8.254339545965194702e-02 -7.556919008493423462e-02
1.020685806870460510e-01 -1.360116451978683472e-01 -1.986487805843353271e-01 -2.380359321832656860e-01 1.394729167222976685e-01 1.099435389041900635e-01 -5.594744905829429626e-02 2.190476097166538239e-02 4.202045872807502747e-02 6.603506952524185181e-02 -7.652997970581054688e-02 8.489659428596496582e-02 -1.895758956670761108e-01 9.836108982563018799e-02 3.343837261199951172e-01 7.374409586191177368e-02 -2.476197667419910431e-02 -1.746157258749008179e-01 -3.965611159801483154e-01 2.513612806797027588e-02 -1.585733704268932343e-02 2.165304124355316162e-01 2.906810641288757324e-01 -2.020928859710693359e-01 1.926560550928115845e-01 1.292149573564529419e-01 -5.575415678322315216e-03 -2.103589475154876709e-01 3.516123592853546143e-01 -1.374635398387908936e-01 1.826819181442260742e-01 1.492981463670730591e-01
1.240522712469100952e-01 2.071850933134555817e-02 -3.013386130332946777e-01 -7.014972623437643051e-03 9.851394593715667725e-02 -1.497870385646820068e-01 6.476555019617080688e-02 1.922629773616790771e-02 -3.770899772644042969e-02 6.309119611978530884e-02 -3.897761702537536621e-01 -1.080741435289382935e-01 -1.013065576553344727e-01 -2.069365680217742920e-01 2.529128491878509521e-01 -4.946720320731401443e-03 3.261948525905609131e-01 -1.062267795205116272e-01 -2.821774482727050781e-01 -1.350043565034866333e-01 -3.134306371212005615e-01 -2.070232480764389038e-01 -4.778793826699256897e-02 -1.318611204624176025e-01 2.562597393989562988e-01 1.899812519550323486e-01 4.657022282481193542e-02 7.296752184629440308e-02 8.098008483648300171e-02 5.607442930340766907e-03 -1.234923824667930603e-01 2.512745857238769531e-01
1.298697739839553833e-01 -1.698325574398040771e-02 2.012190595269203186e-02 -1.015044003725051880e-01 1.994249075651168823e-01 -4.261537641286849976e-02 2.133501172065734863e-01 1.447258889675140381e-01 -4.227451980113983154e-02 9.601236879825592041e-02 -7.674747612327337265e-04 1.043186560273170471e-01 6.915938109159469604e-02 3.469042479991912842e-01 -8.354898542165756226e-02 4.874465521425008774e-03 -3.995411470532417297e-02 -1.364438831806182861e-01 -4.500803053379058838e-01 1.408153027296066284e-01 -1.908089071512222290e-01 3.260720372200012207e-01 -7.763025909662246704e-02 -7.848567515611648560e-02 -1.344263255596160889e-01 2.904250919818878174e-01 -6.470674276351928711e-02 2.358316443860530853e-02 3.520942032337188721e-01 1.619318645680323243e-04 -1.353368163108825684e-01 -2.511779367923736572e-01
1.206762790679931641e-01 1.335236579179763794e-01 5.429805722087621689e-03 1.717713195830583572e-03 -9.117579460144042969e-02 -2.429409027099609375e-01 1.464762818068265915e-02 -5.035774409770965576e-02 -5.040863156318664551e-02 -7.356019318103790283e-02 4.614807292819023132e-02 -2.609706483781337738e-02 -8.112759143114089966e-02 -2.572968788444995880e-02 1.923234611749649048e-01 -4.216408357024192810e-02 -2.979476749897003174e-01 -1.827518194913864136e-01 -4.131981432437896729e-01 -3.045978546142578125e-01 -3.766218721866607666e-01 6.393645703792572021e-02 -2.317306585609912872e-02 3.258027508854866028e-02 1.177456900477409363e-01 2.963668853044509888e-02 -1.660671830177307129e-01 -1.771151274442672729e-02 3.606375753879547119e-01 2.791101858019828796e-02 1.527430266141891479e-01 -3.327196836471557617e-01
-2.096623554825782776e-02 -1.334057897329330444e-01 -9.295942634344100952e-02 1.447329521179199219e-01 5.284860730171203613e-02 -8.787743747234344482e-02 -1.085846871137619019e-01 1.868147850036621094e-01 -3.583870232105255127e-01 -4.099470749497413635e-02 -1.075258925557136536e-01 -1.098129004240036011e-01 -9.949735552072525024e-02 4.470759630203247070e-02 1.370234340429306030e-01 -2.136535495519638062e-01 2.286307811737060547e-01 -2.753841690719127655e-02 -4.737892746925354004e-01 -3.688574433326721191e-01 -2.191634178161621094e-01 5.103538185358047485e-02 -9.714305400848388672e-02 -1.128399372100830078e-02 -1.637799143791198730e-01 -7.046889513731002808e-02 -8.994526416063308716e-02 -1.803853213787078857e-01 3.204652369022369385e-01 2.604422159492969513e-02 -1.217567697167396545e-01 -2.282094769179821014e-02
1.221996471285820007e-01 -1.022138372063636780e-01 1.258580833673477173e-01 -1.282738298177719116e-01 -7.485437393188476562e-02 -1.870580464601516724e-01 8.269792422652244568e-03 7.255079108290374279e-04 -2.054405212402343750e-01 -1.728418618440628052e-01 -2.781982347369194031e-02 -4.491605237126350403e-02 4.128159582614898682e-02 -2.270556800067424774e-02 -7.130031287670135498e-02 1.950813531875610352e-01 9.830348938703536987e-02 1.303788623772561550e-03 -4.041212201118469238e-01 -1.454408317804336548e-01 -5.528095960617065430e-01 2.568930089473724365e-01 9.456674009561538696e-02 -3.887789249420166016e-01 4.876579716801643372e-02 -1.170443668961524963e-01 5.034779012203216553e-02 -3.035154193639755249e-02 8.643670380115509033e-02 -1.064555943012237549e-01 -1.229650825262069702e-01 -4.643291234970092773e-02
1.469765454530715942e-01 7.470209896564483643e-02 -1.284383237361907959e-01 -2.785359881818294525e-02 -5.924320220947265625e-02 2.860631346702575684e-01 -1.076825708150863647e-01 -1.131760254502296448e-01 -1.877214759588241577e-02 5.667825043201446533e-02 1.175446137785911560e-01 -2.234842777252197266e-01 -3.546459376811981201e-01 1.274559497833251953e-01 -6.815648823976516724e-02 1.931780725717544556e-01 -1.856467127799987793e-01 -2.494032680988311768e-01 -4.883197247982025146e-01 -5.648326128721237183e-02 -2.453104555606842041e-01 -3.097861539572477341e-03 -2.340283943340182304e-03 1.184082254767417908e-01 8.441401273012161255e-02 1.286732554435729980e-01 -1.800034791231155396e-01 -2.017495334148406982e-01 1.754588037729263306e-01 1.268945783376693726e-01 3.953488916158676147e-02 1.916422843933105469e-01
-1.051237341016530991e-02 -4.251519963145256042e-02 -3.235482797026634216e-02 5.202536657452583313e-02 -1.548072230070829391e-02 1.039156615734100342e-01 2.219375967979431152e-01 2.656813524663448334e-02 -1.693001687526702881e-01 -8.333692699670791626e-02 -9.036484360694885254e-02 -1.639858782291412354e-01 7.270621508359909058e-02 -3.754419833421707153e-02 1.182203833013772964e-02 -5.045697465538978577e-02 2.448816597461700439e-01 1.037643989548087120e-03 -1.231964454054832458e-01 -2.002202719449996948e-01 -3.088043332099914551e-01 4.768994450569152832e-02 2.196556329727172852e-01 -1.086093261837959290e-01 4.234038591384887695e-01 4.207543432712554932e-01 -1.016820445656776428e-01 -1.528989076614379883e-01 3.000729978084564209e-01 -2.910764813423156738e-01 -5.815459415316581726e-02 -1.104351803660392761e-01
6.282878667116165161e-02 -1.130738407373428345e-01 -2.144818753004074097e-01 7.428742945194244385e-02 3.823968023061752319e-02 2.188629508018493652e-01 4.067880287766456604e-02 -2.834649085998535156e-01 -1.164202094078063965e-01 -3.411579132080078125e-02 5.261183902621269226e-02 2.342591732740402222e-01 -6.615841388702392578e-02 2.970146834850311279e-01 -1.949359774589538574e-01 1.608707159757614136e-01 -2.372536957263946533e-01 -1.504288166761398315e-01 -3.436804413795471191e-01 -1.549127548933029175e-01 -1.216409206390380859e-01 -1.245339065790176392e-01 3.408273756504058838e-01 -1.809559464454650879e-01 1.509114354848861694e-01 9.159053862094879150e-02 -2.673673629760742188e-01 7.200124859809875488e-02 -9.275870025157928467e-02 -2.020126134157180786e-01 -1.148758381605148315e-01 2.915754541754722595e-02
1.400403678417205811e-01 -1.218807101249694824e-01 -1.656833291053771973e-01 2.119893021881580353e-02 1.397431641817092896e-01 -1.702565401792526245e-01 -1.186834368854761124e-02 8.009752631187438965e-02 -7.458461076021194458e-02 -1.664843708276748657e-01 -4.572439566254615784e-02 -2.820964157581329346e-01 -9.514737129211425781e-02 1.571587324142456055e-01 -3.555675745010375977e-01 1.826997548341751099e-01 -9.526484459638595581e-02 2.055490761995315552e-01 -3.249678909778594971e-01 -2.499786913394927979e-01 -3.870103359222412109e-01 7.695736736059188843e-02 -3.458382561802864075e-03 -2.520050704479217529e-01 -1.432693190872669220e-02 5.885116010904312134e-02 -3.580253571271896362e-02 -1.494540870189666748e-01 1.333467662334442139e-01 -1.334717124700546265e-01 -2.416581958532333374e-01 1.188864409923553467e-01
2.728014290332794189e-01 -2.703686952590942383e-01 1.924076229333877563e-01 1.561287641525268555e-01 -1.602842360734939575e-01 6.297723948955535889e-02 -1.462943851947784424e-01 -2.384546548128128052e-01 -6.684660166501998901e-02 -5.738622695207595825e-02 1.149903237819671631e-02 -7.999806851148605347e-02 -7.841218262910842896e-02 1.039886623620986938e-01 -3.106968104839324951e-01 5.020406842231750488e-02 1.539701670408248901e-01 -1.213523074984550476e-01 -4.064490497112274170e-01 -4.054565727710723877e-01 -1.380352824926376343e-01 -3.125063376501202583e-03 -1.270616501569747925e-01 3.006483893841505051e-03 -1.762159764766693115e-01 9.658523648977279663e-02 -8.775943517684936523e-02 -4.895236715674400330e-02 2.544279396533966064e-02 -1.874663382768630981e-01 2.035740762948989868e-02 -2.508471012115478516e-01
1.164405941963195801e-01 1.161796301603317261e-01 -1.082040220499038696e-01 1.603011637926101685e-01 1.029326394200325012e-01 4.269632324576377869e-02 1.030077859759330750e-01 -1.416352987289428711e-01 1.328152716159820557e-01 1.837872862815856934e-01 -6.430567800998687744e-02 2.480102479457855225e-01 2.034643664956092834e-02 9.650209546089172363e-02 -1.470528841018676758e-01 4.877741262316703796e-02 -2.438937872648239136e-01 -3.644362390041351318e-01 -4.282023906707763672e-01 -6.388520449399948120e-02 -3.115586340427398682e-01 -1.138270497322082520e-01 -2.063674479722976685e-02 -1.526156514883041382e-01 3.301519155502319336e-01 -2.428931891918182373e-01 -7.625150680541992188e-02 1.474068164825439453e-01 9.143307060003280640e-02 -4.203553125262260437e-02 6.221631169319152832e-02 -1.365284770727157593e-01
1.681535132229328156e-02 -1.012321040034294128e-01 4.883758723735809326e-02 -1.899667084217071533e-01 2.809707261621952057e-02 1.420313585549592972e-02 -9.291831403970718384e-02 2.181102707982063293e-02 -7.154998183250427246e-02 -1.162044852972030640e-01 -2.731251530349254608e-02 -3.274165466427803040e-02 1.036124899983406067e-01 8.316718786954879761e-02 2.737971954047679901e-02 3.886058181524276733e-02 2.940216287970542908e-02 4.888449609279632568e-02 -5.910738706588745117e-01 -1.929762959480285645e-01 -2.008448541164398193e-01 2.445869147777557373e-01 -2.542486786842346191e-01 -2.595748305320739746e-01 -1.557610630989074707e-01 1.997484862804412842e-01 -5.710077285766601562e-02 -4.458929970860481262e-02 2.913281321525573730e-01 1.269426494836807251e-01 -1.577908098697662354e-01 -2.884507477283477783e-01
-5.327568203210830688e-02 -1.035664826631546021e-01 -2.656079530715942383e-01 -2.235235422849655151e-01 -5.276294052600860596e-02 4.272250458598136902e-02 -6.732436269521713257e-02 5.818539112806320190e-02 -3.480173647403717041e-01 8.539055287837982178e-02 -4.807958304882049561e-01 5.247982963919639587e-02 -4.973522573709487915e-02 -5.446358397603034973e-02 1.030610501766204834e-01 1.706493496894836426e-01 6.670342385768890381e-02 -4.473363980650901794e-02 -3.346257507801055908e-01 -1.764270216226577759e-01 -1.376231312751770020e-01 2.034001611173152924e-02 9.468939900398254395e-02 -1.778757870197296143e-01 -8.684830367565155029e-02 1.927774101495742798e-01 -2.228374630212783813e-01 4.881616309285163879e-02 1.949588656425476074e-01 -2.145299762487411499e-01 -8.428048342466354370e-02 -2.202215343713760376e-01
4.224705323576927185e-02 -7.097143679857254028e-02 1.333182677626609802e-03 -4.028555005788803101e-02 1.327173262834548950e-01 -7.966752350330352783e-02 1.227601468563079834e-01 1.081975102424621582e-01 -2.078764587640762329e-01 -8.559618890285491943e-02 -3.334382921457290649e-02 7.682599872350692749e-02 -1.320929732173681259e-02 5.703124031424522400e-02 -6.899639219045639038e-02 -1.998216472566127777e-02 -2.052120864391326904e-01 -2.136373072862625122e-01 -5.312002897262573242e-01 7.029853761196136475e-02 -1.736006289720535278e-01 8.281418681144714355e-02 -1.617881804704666138e-01 -3.364139497280120850e-01 -1.843239367008209229e-01 1.554397344589233398e-01 -1.684356629848480225e-01 -1.787177622318267822e-01 3.957160413265228271e-01 2.058973535895347595e-02 1.326603465713560581e-03 -2.190837115049362183e-01
2.216499894857406616e-01 1.687046587467193604e-01 -1.977722644805908203e-01 7.291438430547714233e-02 2.295520007610321045e-01 -6.336919963359832764e-02 -6.291893124580383301e-02 1.843287050724029541e-01 9.672992862761020660e-03 -3.800293803215026855e-02 -3.758315145969390869e-01 -2.031361311674118042e-01 2.591330409049987793e-01 2.856396138668060303e-03 2.463962137699127197e-02 -1.484192758798599243e-01 -2.162405699491500854e-01 -2.744258046150207520e-01 -1.992033571004867554e-01 -7.560306042432785034e-02 -2.300113290548324585e-01 -9.076161682605743408e-02 1.990302465856075287e-02 4.810034483671188354e-02 3.854642063379287720e-02 2.105089277029037476e-01 -2.443592548370361328e-01 -1.517523676156997681e-01 2.817010283470153809e-01 -2.250536233186721802e-01 -1.164061725139617920e-01 -7.793536037206649780e-02
4.275398254394531250e-01 -1.304456442594528198e-01 -9.615145623683929443e-02 -1.127105727791786194e-01 -2.049055323004722595e-02 8.743882924318313599e-02 -2.334278374910354614e-01 1.016795635223388672e-01 -8.330828510224819183e-03 -1.142484098672866821e-01 -3.682425990700721741e-02 -2.792447060346603394e-02 -6.001900136470794678e-02 2.227718383073806763e-01 7.771354168653488159e-02 -8.133684098720550537e-02 -2.428124248981475830e-01 -4.195133447647094727e-01 -2.988176047801971436e-01 -2.038681805133819580e-01 -2.032505348324775696e-02 2.090686261653900146e-01 3.824726641178131104e-01 -8.012656122446060181e-02 8.523342758417129517e-02 -2.095030806958675385e-02 -3.478176146745681763e-02 2.057928591966629028e-01 8.975044637918472290e-02 -3.342201560735702515e-02 1.414277590811252594e-02 -3.067875653505325317e-02
1.478526890277862549e-01 1.071233600378036499e-01 -1.060530021786689758e-01 -8.714079856872558594e-02 1.591520905494689941e-01 1.527802199125289917e-01 -8.926105499267578125e-02 -5.004853010177612305e-02 9.395572543144226074e-02 -4.019528627395629883e-02 -3.215042054653167725e-01 -3.064099252223968506e-01 3.553754091262817383e-01 1.911525577306747437e-01 5.317896232008934021e-02 -5.391183122992515564e-02 -2.155485749244689941e-01 -4.737793281674385071e-02 -2.200350016355514526e-01 -1.021492406725883484e-01 -1.888903677463531494e-01 -1.387808024883270264e-01 8.528250455856323242e-02 1.653015315532684326e-01 9.555478463880717754e-04 1.807798147201538086e-01 -3.071602582931518555e-01 1.148428022861480713e-01 3.237317204475402832e-01 -2.456782907247543335e-01 -1.402790658175945282e-02 9.874437004327774048e-02
-7.716196030378341675e-02 -3.150149881839752197e-01 -2.011869102716445923e-01 9.361396729946136475e-02 1.666941195726394653e-01 -5.585074797272682190e-02 1.132408827543258667e-01 -5.803517252206802368e-02 -8.064193278551101685e-02 5.197932943701744080e-03 -1.603657752275466919e-01 -2.222274243831634521e-01 9.882028400897979736e-02 1.196153834462165833e-01 -2.220851778984069824e-01 -2.010101377964019775e-01 -3.055507782846689224e-03 -3.640040382742881775e-02 -3.723556995391845703e-01 -1.178278401494026184e-01 5.796922370791435242e-03 4.380648210644721985e-02 3.580005466938018799e-02 -4.818894714117050171e-02 4.495410248637199402e-02 3.462586104869842529e-01 -3.361425101757049561e-01 5.477599427103996277e-02 3.078553080558776855e-01 -2.082325667142868042e-01 -2.350451648235321045e-01 -1.110343337059020996e-01
5.748227834701538086e-01 -1.571952551603317261e-01 -4.192936420440673828e-02 -1.192197576165199280e-01 -2.546478807926177979e-01 -1.223725557792931795e-04 2.886957302689552307e-02 8.555558323860168457e-02 -6.005252152681350708e-02 -2.161885946989059448e-01 -1.148920208215713501e-01 7.432344555854797363e-02 -1.054574400186538696e-01 1.673951745033264160e-01 -1.661027073860168457e-01 1.247116997838020325e-01 2.384895086288452148e-02 1.463049501180648804e-01 -3.774857819080352783e-01 -1.479092240333557129e-02 -9.665270149707794189e-02 1.033854261040687561e-01 9.714174270629882812e-02 -2.466949969530105591e-01 7.473813742399215698e-02 9.944317489862442017e-02 6.689373403787612915e-02 4.023686796426773071e-02 3.270705044269561768e-01 -1.179748550057411194e-01 6.068861484527587891e-02 -5.819315835833549500e-02
-1.014520525932312012e-01 9.832305461168289185e-02 -2.333997748792171478e-02 1.387114971876144409e-01 2.402151376008987427e-02 5.053958296775817871e-02 2.264844626188278198e-01 8.005581796169281006e-02 9.698963165283203125e-02 1.656202226877212524e-01 -1.727803349494934082e-01 1.128571107983589172e-01 1.832957379519939423e-02 5.467258691787719727e-01 -5.176192894577980042e-02 4.345547407865524292e-02 -8.326328545808792114e-02 -4.591928049921989441e-02 -4.769475162029266357e-01 -6.196396797895431519e-02 -1.276194155216217041e-01 6.414652615785598755e-02 -1.766355484724044800e-01 -7.012005150318145752e-02 -1.214967966079711914e-01 2.747948095202445984e-02 -3.064847290515899658e-01 6.258802115917205811e-02 2.124462872743606567e-01 -6.035434082150459290e-02 2.352713942527770996e-01 4.249196127057075500e-02
3.175108879804611206e-02 3.260673210024833679e-02 -5.811727046966552734e-02 5.050341784954071045e-02 -8.410584181547164917e-02 1.607538387179374695e-02 -3.078266680240631104e-01 2.008104771375656128e-01 -2.849986255168914795e-01 8.994471281766891479e-02 -8.940094709396362305e-02 1.226683706045150757e-01 -3.873476758599281311e-02 -9.745785966515541077e-03 1.602437347173690796e-01 -1.191315054893493652e-01 1.857636123895645142e-01 7.609166204929351807e-02 -3.776372671127319336e-01 -5.133758187294006348e-01 -1.098848953843116760e-01 6.941731274127960205e-02 1.267720758914947510e-01 -2.606633007526397705e-01 9.641212224960327148e-02 5.443090200424194336e-02 -6.035038828849792480e-02 -2.778880596160888672e-01 6.180683895945549011e-02 -1.337585300207138062e-01 9.681934118270874023e-02 -1.555181890726089478e-01
1.175390705466270447e-01 -3.780372440814971924e-02 -6.497367750853300095e-03 1.181510314345359802e-01 3.684162199497222900e-01 -7.478603720664978027e-02 -1.386089175939559937e-01 2.379552125930786133e-01 -1.073930859565734863e-01 5.850801616907119751e-02 4.623476043343544006e-02 1.131614446640014648e-01 5.397252738475799561e-03 -1.161757633090019226e-01 2.756131589412689209e-01 -5.618737079203128815e-03 -1.624206900596618652e-01 -1.871965080499649048e-01 -5.027847290039062500e-01 -3.185055255889892578e-01 5.086468532681465149e-03 -3.234162181615829468e-02 -3.274384886026382446e-02 -8.513846248388290405e-02 1.191847026348114014e-01 8.631017059087753296e-03 -1.381537914276123047e-01 2.607201337814331055e-01 2.567085027694702148e-01 1.010508760809898376e-01 -1.604618281126022339e-01 7.695404440164566040e-02
3.043709397315979004e-01 -1.490298062562942505e-01 -9.693416953086853027e-02 -4.868722259998321533e-01 -7.434716820716857910e-02 -1.315411031246185303e-01 -9.442582726478576660e-02 7.553865667432546616e-03 2.246066927909851074e-02 5.626358091831207275e-02 -3.476424142718315125e-02 -1.524708867073059082e-01 -1.311982274055480957e-01 1.301102638244628906e-01 1.040845513343811035e-01 1.652136445045471191e-01 8.803673088550567627e-02 -1.730589717626571655e-01 -3.779589235782623291e-01 -3.184168338775634766e-01 -4.199777916073799133e-02 2.069925516843795776e-01 3.608176857233047485e-02 -2.323424220085144043e-01 1.991057246923446655e-01 -1.603920608758926392e-01 -8.291573822498321533e-02 -1.729487557895481586e-03 5.312620475888252258e-02 6.489706039428710938e-02 2.851526439189910889e-02 -2.111315727233886719e-01
2.059976607561111450e-01 2.609984576702117920e-02 1.458348929882049561e-01 -4.000197350978851318e-02 -3.367242217063903809e-02 -2.343066632747650146e-01 -1.231860145926475525e-01 2.040638774633407593e-01 -3.453439846634864807e-02 -7.001918554306030273e-02 -7.035644352436065674e-02 4.622206091880798340e-02 -8.343827724456787109e-02 9.620433300733566284e-02 -2.185089141130447388e-01 4.957292601466178894e-02 1.131099835038185120e-01 1.107104048132896423e-01 -4.462481737136840820e-01 -3.422000408172607422e-01 -4.016214013099670410e-01 2.665496468544006348e-01 -1.218760665506124496e-02 -2.090757936239242554e-01 5.893316492438316345e-02 1.688950806856155396e-01 1.364563703536987305e-01 2.277909219264984131e-02 -4.800429567694664001e-02 -9.106887876987457275e-02 -1.126555502414703369e-01 -2.227936238050460815e-01
1.327106058597564697e-01 3.392347693443298340e-01 -2.726076841354370117e-01 1.239434331655502319e-01 -8.288177661597728729e-03 1.083999574184417725e-01 2.120977453887462616e-02 1.673915982246398926e-01 2.065213322639465332e-01 -1.499260216951370239e-01 -2.146232128143310547e-01 1.271427571773529053e-01 2.402106225490570068e-01 2.249996215105056763e-01 -1.168999373912811279e-01 -1.967592388391494751e-01 -8.840152621269226074e-02 -1.516452990472316742e-02 -2.957016229629516602e-01 -7.450630515813827515e-02 -1.201262995600700378e-01 4.211418703198432922e-02 1.166398450732231140e-01 -1.458854377269744873e-01 8.481040596961975098e-02 2.156022787094116211e-01 -3.791916966438293457e-01 -1.733358800411224365e-01 9.308777749538421631e-02 2.001522630453109741e-01 1.324611306190490723e-01 -5.806141346693038940e-02
-3.703974187374114990e-02 2.043018341064453125e-01 3.252176195383071899e-02 -1.346580218523740768e-03 7.173993438482284546e-02 -2.146545238792896271e-02 1.982598453760147095e-01 -3.765288367867469788e-02 1.290718168020248413e-01 3.256800770759582520e-01 -1.025719717144966125e-01 -2.846674621105194092e-01 2.066827751696109772e-02 3.089408874511718750e-01 6.136799603700637817e-02 2.277760505676269531e-01 5.235582590103149414e-02 -2.445703148841857910e-01 -4.598248898983001709e-01 -1.719629168510437012e-01 -1.992193050682544708e-03 8.769910037517547607e-02 -1.104907467961311340e-01 -5.296994745731353760e-02 -8.602382987737655640e-02 1.655631363391876221e-01 -3.585275411605834961e-01 1.481674909591674805e-01 8.444939553737640381e-02 -2.364119328558444977e-02 -1.202207729220390320e-01 -9.984237700700759888e-02
1.886401176452636719e-01 -6.183161586523056030e-02 -3.169010579586029053e-01 -5.194817855954170227e-02 7.650992274284362793e-02 4.226497188210487366e-02 -2.049000710248947144e-01 1.369644999504089355e-01 1.478732079267501831e-01 1.998863667249679565e-01 -2.339847683906555176e-01 2.807749807834625244e-01 -3.034720718860626221e-01 1.423771530389785767e-01 1.252298504114151001e-01 -1.929687857627868652e-01 -1.496033817529678345e-01 -1.689337491989135742e-01 -2.033698260784149170e-01 -1.320349872112274170e-01 -1.368167698383331299e-01 1.977287381887435913e-01 9.842214174568653107e-03 -9.841525554656982422e-02 2.798657119274139404e-02 2.516546845436096191e-01 7.506880164146423340e-02 4.772981628775596619e-03 3.787603080272674561e-01 -1.141072288155555725e-01 -1.432217806577682495e-01 6.571975350379943848e-02
9.805311448872089386e-03 -2.038170248270034790e-01 -2.048421800136566162e-01 1.931705474853515625e-01 1.729198694229125977e-01 -1.525173783302307129e-01 1.245326548814773560e-01 1.320861876010894775e-01 1.770688034594058990e-02 7.923907041549682617e-02 -3.980015814304351807e-01 8.127816021442413330e-02 1.649905182421207428e-02 8.085453510284423828e-02 5.215628817677497864e-02 -4.492711648344993591e-02 -3.891078531742095947e-01 -9.946067631244659424e-02 -2.801534533500671387e-01 -1.951401084661483765e-01 -2.021608203649520874e-01 -1.076278090476989746e-01 2.154844813048839569e-02 -3.452728092670440674e-01 2.676185667514801025e-01 -1.124696712940931320e-02 1.554225198924541473e-02 -1.738294810056686401e-01 -1.187606453895568848e-01 5.386536568403244019e-02 2.014839202165603638e-01 -4.253686871379613876e-03
1.706819385290145874e-01 1.203207820653915405e-01 -1.442923843860626221e-01 4.106412082910537720e-02 -7.013983279466629028e-02 -2.571656405925750732e-01 2.412286214530467987e-02 -1.573982387781143188e-01 1.083474084734916687e-01 -1.074939668178558350e-01 8.960690349340438843e-02 7.180263753980398178e-03 -1.252121031284332275e-01 9.876327961683273315e-02 9.991490095853805542e-02 5.674734711647033691e-02 -2.912842333316802979e-01 6.015402451157569885e-02 -4.153921902179718018e-01 -2.735323905944824219e-01 -2.263578474521636963e-01 3.133222088217735291e-02 1.199509203433990479e-01 -2.935016341507434845e-02 1.588619947433471680e-01 1.576642394065856934e-01 -2.375923991203308105e-01 4.581835865974426270e-02 3.312910795211791992e-01 -1.340070664882659912e-01 1.341010928153991699e-01 -3.313897848129272461e-01
9.551606327295303345e-02 -2.584962546825408936e-02 -2.796825952827930450e-02 -1.705849617719650269e-01 1.770233511924743652e-01 1.995377391576766968e-01 -1.937050670385360718e-01 1.837750524282455444e-01 -1.028810441493988037e-01 -1.605044156312942505e-01 -8.374201506376266479e-02 2.255610823631286621e-01 5.538679659366607666e-02 1.170675978064537048e-01 -2.130156159400939941e-01 1.776959747076034546e-01 -7.227019965648651123e-02 -1.990323420614004135e-03 -3.681963384151458740e-01 -4.203127622604370117e-01 -4.369419813156127930e-01 7.940214872360229492e-02 1.190011426806449890e-01 -7.832769304513931274e-02 -8.111870288848876953e-02 2.195504605770111084e-01 -6.049834936857223511e-02 -3.429242596030235291e-02 1.194560378789901733e-01 -1.449219584465026855e-01 -6.823173724114894867e-03 -1.930725993588566780e-03
4.808351024985313416e-02 -1.299363970756530762e-01 9.207205474376678467e-02 -1.543691307306289673e-01 3.595417439937591553e-01 1.353689134120941162e-01 -5.965168774127960205e-02 1.805039644241333008e-01 2.327871508896350861e-03 3.976228181272745132e-03 -1.379667222499847412e-02 1.143544614315032959e-01 -1.184840127825737000e-01 8.055010437965393066e-02 -2.038688510656356812e-01 -1.049811616539955139e-01 -2.055221349000930786e-01 -1.389672309160232544e-01 -1.901874989271163940e-01 -3.926662802696228027e-01 -2.408556193113327026e-01 -1.447059679776430130e-03 -2.833567745983600616e-02 -3.324702084064483643e-01 1.587828695774078369e-01 1.686530858278274536e-01 -2.808592617511749268e-01 -1.720462590456008911e-01 1.783939450979232788e-01 8.694529533386230469e-02 6.861504912376403809e-02 -2.255476564168930054e-01
1.222923249006271362e-01 -1.729752719402313232e-01 -1.024137809872627258e-01 1.161373630166053772e-01 5.437720939517021179e-02 6.281199306249618530e-02 2.908839844167232513e-02 -8.137110620737075806e-02 -1.345194727182388306e-01 1.001048088073730469e-01 -5.445939302444458008e-02 -2.799285948276519775e-01 4.114258661866188049e-02 1.102159246802330017e-01 -1.296576559543609619e-01 -2.915992140769958496e-01 1.607318967580795288e-02 -1.145312190055847168e-01 -2.226684987545013428e-01 -1.961104124784469604e-01 -4.718838632106781006e-02 3.668754547834396362e-02 -7.825431227684020996e-02 -2.079364098608493805e-02 2.489580810070037842e-01 4.353656172752380371e-01 -3.561334013938903809e-01 -8.016502112150192261e-02 3.422374725341796875e-01 -7.071828097105026245e-02 -2.686752378940582275e-01 -3.184837475419044495e-02
1.558214724063873291e-01 -1.125445496290922165e-02 9.190938621759414673e-02 7.056128233671188354e-02 2.717841863632202148e-01 -1.118803843855857849e-01 -1.927687674760818481e-01 1.217765081673860550e-02 1.028091162443161011e-01 -1.891646683216094971e-01 -2.338981032371520996e-01 -1.922422833740711212e-02 -1.085849776864051819e-01 1.521365623921155930e-02 -2.549677789211273193e-01 2.232307791709899902e-01 -7.742756605148315430e-02 1.600443124771118164e-01 -4.944486320018768311e-01 -2.976429164409637451e-01 -1.753324419260025024e-01 1.694485247135162354e-01 -1.640448421239852905e-01 4.051657021045684814e-02 3.981840983033180237e-02 1.884466856718063354e-01 -2.591796219348907471e-01 -1.019297093152999878e-01 2.822701260447502136e-02 1.565837860107421875e-01 -1.263335496187210083e-01 -3.946914896368980408e-02
4.285321384668350220e-02 -3.708113133907318115e-01 -1.003917232155799866e-01 2.439693510532379150e-01 -5.890278890728950500e-02 1.369441743008792400e-04 2.059152722358703613e-01 -8.529645949602127075e-02 -9.733420610427856445e-02 1.151750981807708740e-01 -1.623766869306564331e-01 -2.722381353378295898e-01 1.936099231243133545e-01 -2.987584657967090607e-02 -1.313239522278308868e-02 -3.592757135629653931e-02 -1.306855864822864532e-02 8.357804268598556519e-02 -2.290169596672058105e-01 -2.164157330989837646e-01 -2.174427509307861328e-01 3.357355296611785889e-02 -3.734664758667349815e-03 -8.412247896194458008e-02 1.009172946214675903e-01 2.847247123718261719e-01 -4.377315044403076172e-01 -1.411517113447189331e-01 2.469214648008346558e-01 -1.408172845840454102e-01 -1.700310707092285156e-01 2.054470404982566833e-02
1.600264385342597961e-02 -1.049821730703115463e-02 -1.331658810377120972e-01 -1.864736527204513550e-01 1.071800366044044495e-01 9.767572581768035889e-02 -1.547973453998565674e-01 8.874332159757614136e-02 -2.854925394058227539e-02 3.476581303402781487e-03 -1.899660080671310425e-01 -3.638182580471038818e-01 -6.752736866474151611e-03 -6.980301439762115479e-02 -2.228833287954330444e-01 -2.098655998706817627e-01 1.889838576316833496e-01 5.454501882195472717e-02 -1.503241807222366333e-01 -3.476892113685607910e-01 -4.811823666095733643e-01 2.012788057327270508e-01 5.736906826496124268e-02 -1.072486117482185364e-01 -8.000856265425682068e-03 2.261187881231307983e-01 -1.366058737039566040e-01 8.550751209259033203e-02 1.423451006412506104e-01 -2.350805699825286865e-01 5.707535147666931152e-02 -3.712744638323783875e-02
-2.026177644729614258e-01 -6.568506360054016113e-02 -1.316196620464324951e-01 -1.438381671905517578e-01 1.873319447040557861e-01 -1.559242457151412964e-01 8.084173500537872314e-02 -2.524047903716564178e-02 -1.436960846185684204e-01 -1.664874106645584106e-01 -2.564238905906677246e-01 -4.237310960888862610e-02 -1.011820286512374878e-01 7.963805645704269409e-02 7.919141650199890137e-02 2.911774814128875732e-02 -8.305287361145019531e-02 2.133335173130035400e-01 -4.957494735717773438e-01 -3.883305788040161133e-01 9.517598152160644531e-02 5.266679823398590088e-02 2.502954304218292236e-01 -1.985156685113906860e-01 -1.297315210103988647e-02 1.398873031139373779e-01 -1.307327300310134888e-01 -2.190605998039245605e-01 6.284709274768829346e-02 -1.098503246903419495e-01 -1.085002571344375610e-01 -1.869642138481140137e-01
3.559423610568046570e-02 -1.792615056037902832e-01 -1.268896311521530151e-01 3.978275880217552185e-02 8.395770192146301270e-02 -1.244244799017906189e-01 -1.170476004481315613e-01 -2.438226640224456787e-01 1.140458434820175171e-01 1.926854103803634644e-01 -1.371838897466659546e-01 4.527946934103965759e-02 3.871488571166992188e-02 8.875192701816558838e-02 9.910887479782104492e-02 -4.391411691904067993e-02 -4.199584424495697021e-01 -5.197544116526842117e-03 -2.957587540149688721e-01 -1.808793097734451294e-01 -3.140324950218200684e-01 4.028123989701271057e-02 3.625895455479621887e-02 -3.222313821315765381e-01 2.107018828392028809e-01 2.019199728965759277e-01 3.753051161766052246e-02 1.277899593114852905e-01 2.654817402362823486e-01 1.480341851711273193e-01 2.006375789642333984e-01 -1.535545587539672852e-01
7.296673208475112915e-02 -9.047006815671920776e-02 1.192528679966926575e-01 2.219616323709487915e-01 3.635969385504722595e-02 2.623472213745117188e-01 -2.108591981232166290e-02 -7.924111187458038330e-02 2.285594493150711060e-01 8.418262749910354614e-02 -1.401614993810653687e-01 -1.969839632511138916e-01 3.856613114476203918e-02 1.430938392877578735e-01 -2.076461017131805420e-01 -1.381530463695526123e-01 4.727505445480346680e-01 -1.848701536655426025e-01 -3.970379233360290527e-01 -1.803148984909057617e-01 -8.012536913156509399e-02 -4.602308198809623718e-02 1.316932290792465210e-01 -8.729863911867141724e-02 -6.243086885660886765e-03 1.494722366333007812e-01 -1.772517561912536621e-01 -9.134787321090698242e-02 1.294452995061874390e-01 -2.674619257450103760e-01 -5.003757029771804810e-02 -9.963115304708480835e-02
-1.200117543339729309e-01 1.974442452192306519e-01 -1.146518737077713013e-01 1.719074100255966187e-01 -9.397192299365997314e-02 3.069037497043609619e-01 2.097789943218231201e-02 7.744222413748502731e-03 -1.783246994018554688e-01 2.226246595382690430e-01 -5.316098034381866455e-02 -1.110522598028182983e-01 -5.193234980106353760e-02 -1.279284209012985229e-01 8.580522984266281128e-02 1.187434643507003784e-01 -2.626557052135467529e-01 -9.992782026529312134e-02 -4.105573296546936035e-01 -1.155321672558784485e-01 -3.387377858161926270e-01 -3.457487747073173523e-02 -4.941228777170181274e-02 -2.460190057754516602e-01 1.839465051889419556e-01 3.628842532634735107e-02 -1.378965824842453003e-01 -1.988273859024047852e-01 2.210961133241653442e-01 9.117072820663452148e-02 1.462427824735641479e-01 2.264555543661117554e-01
3.302389383316040039e-01 3.995757177472114563e-02 -1.176745519042015076e-01 6.439083069562911987e-02 1.805387735366821289e-01 2.751244892351678573e-06 -5.649309977889060974e-02 2.117101401090621948e-01 -1.978576928377151489e-01 -1.103732176125049591e-02 1.875875890254974365e-02 -6.776888668537139893e-02 -2.670932114124298096e-01 2.767031453549861908e-02 8.812838792800903320e-02 -5.230049788951873779e-02 -8.648429811000823975e-02 2.853952907025814056e-02 -3.767941594123840332e-01 -3.775779306888580322e-01 -1.350662857294082642e-01 -2.021413445472717285e-01 -8.900301158428192139e-02 -1.917929649353027344e-01 1.220831573009490967e-01 9.881529211997985840e-02 -2.017803937196731567e-01 2.947670221328735352e-01 1.823825836181640625e-01 1.124573722481727600e-01 -2.539072632789611816e-01 6.805243343114852905e-02
-1.708261519670486450e-01 1.464697569608688354e-01 -6.714121252298355103e-02 -8.993739262223243713e-03 1.513798981904983521e-01 -5.248633027076721191e-02 3.776083588600158691e-01 2.348679602146148682e-01 4.598321765661239624e-02 2.842675894498825073e-02 1.190478652715682983e-01 -4.984208196401596069e-02 3.079015947878360748e-02 4.860937297344207764e-01 -5.310736969113349915e-02 4.674606025218963623e-03 1.654482930898666382e-01 -3.146511912345886230e-01 -4.255758821964263916e-01 -2.170153707265853882e-01 -8.157382905483245850e-02 5.583247169852256775e-02 -4.447808116674423218e-02 5.693257786333560944e-03 6.418003886938095093e-02 1.908552050590515137e-01 -1.934427022933959961e-01 1.101524755358695984e-02 1.163449734449386597e-01 -5.543638393282890320e-02 1.467363815754652023e-02 -2.039027400314807892e-02
2.412926852703094482e-01 1.683890074491500854e-01 1.117570921778678894e-01 -7.096268236637115479e-02 2.403377592563629150e-01 -1.857807934284210205e-01 -1.621611602604389191e-02 1.551066935062408447e-01 -1.229409351944923401e-01 2.122870087623596191e-01 1.019408106803894043e-01 -1.102494895458221436e-01 1.870891302824020386e-01 2.383995801210403442e-01 3.761957958340644836e-02 -1.152573227882385254e-01 -1.059629023075103760e-01 1.431074440479278564e-01 -3.074961602687835693e-01 -1.742638945579528809e-01 -3.541501462459564209e-01 2.130369395017623901e-01 -7.211122661828994751e-02 -2.499164938926696777e-01 2.174344658851623535e-01 5.144496262073516846e-02 -3.404314070940017700e-02 -1.065547689795494080e-01 1.181164532899856567e-01 -2.754540145397186279e-01 -7.029958069324493408e-02 1.942572444677352905e-01
7.336166501045227051e-02 8.273639832623302937e-04 -6.638468056917190552e-02 -1.364524662494659424e-01 1.226613596081733704e-01 -1.832273304462432861e-01 5.026197433471679688e-02 1.599369645118713379e-01 1.050999090075492859e-01 -6.239502876996994019e-02 -3.065951466560363770e-01 8.087477087974548340e-02 3.095800280570983887e-01 2.583816349506378174e-01 -7.997170090675354004e-02 1.036327034235000610e-01 6.362760066986083984e-02 1.286554709076881409e-02 -2.778325378894805908e-01 -2.126736640930175781e-01 -1.352934241294860840e-01 -6.341803073883056641e-02 -2.422205060720443726e-01 -1.556514948606491089e-01 3.053420186042785645e-01 -1.377496216446161270e-02 7.676590979099273682e-02 -1.955633312463760376e-01 4.592168033123016357e-01 3.350187465548515320e-02 1.142662316560745239e-01 7.190643996000289917e-02
1.831343024969100952e-01 1.281778812408447266e-01 -1.851455420255661011e-01 2.525478601455688477e-01 1.778497695922851562e-01 2.965030968189239502e-01 -2.566741108894348145e-01 9.729105234146118164e-02 -7.818264514207839966e-02 1.461696065962314606e-02 -1.416138857603073120e-01 -1.114576086401939392e-01 -3.567490875720977783e-01 2.584577798843383789e-01 -1.839306019246578217e-02 -1.044777035713195801e-01 -2.172220349311828613e-01 -1.784383691847324371e-02 -4.357118904590606689e-01 -2.355925366282463074e-02 -3.906698152422904968e-02 -4.967022314667701721e-02 -8.878906257450580597e-03 -9.787969291210174561e-02 2.050218135118484497e-01 9.958675503730773926e-02 -2.612442076206207275e-01 -1.462277173995971680e-01 3.675940260291099548e-02 -1.311488300561904907e-01 -1.985770277678966522e-02 -2.948367036879062653e-02
5.289568901062011719e-01 -9.346896409988403320e-02 3.721589967608451843e-02 -1.826962679624557495e-01 -2.523693442344665527e-01 5.538082122802734375e-02 -1.379936654120683670e-02 2.552637457847595215e-01 5.706392601132392883e-02 -1.373820006847381592e-01 -1.958620101213455200e-01 -3.048093244433403015e-02 8.414635062217712402e-02 1.561017632484436035e-01 -1.117850393056869507e-01 9.273020923137664795e-02 -2.943105250597000122e-02 1.719453334808349609e-01 -3.265852630138397217e-01 -1.338493674993515015e-01 -1.370340436697006226e-01 3.097873628139495850e-01 1.181745529174804688e-01 -1.733279079198837280e-01 6.292341649532318115e-02 9.178134799003601074e-02 7.137975841760635376e-02 -4.219499975442886353e-02 2.812283039093017578e-01 -1.211608871817588806e-01 -1.056798361241817474e-02 -6.111147627234458923e-02
1.529243588447570801e-01 8.037237823009490967e-02 -2.854399979114532471e-01 -8.969111740589141846e-02 -1.147783622145652771e-01 -1.498493105173110962e-01 1.908868402242660522e-01 -4.456289485096931458e-02 2.252889424562454224e-01 -1.169463992118835449e-01 -4.777135327458381653e-02 9.212546795606613159e-02 2.918812632560729980e-02 1.322019994258880615e-01 -6.807548552751541138e-02 -8.473823219537734985e-02 -3.509215116500854492e-01 -5.121763795614242554e-02 -3.201759755611419678e-01 -1.307220607995986938e-01 -1.227500066161155701e-01 1.660513458773493767e-03 1.432914882898330688e-01 -3.011513054370880127e-01 7.410833984613418579e-02 -2.212038263678550720e-03 -4.494552016258239746e-01 -2.450352460145950317e-01 2.370887249708175659e-01 -4.430513083934783936e-02 2.590139955282211304e-02 -5.637104809284210205e-02
1.912433356046676636e-01 -6.450507044792175293e-02 -2.962479591369628906e-01 -7.942670583724975586e-02 2.003147006034851074e-01 5.233353003859519958e-02 -2.932108193635940552e-02 -1.868143975734710693e-01 4.678894579410552979e-02 -3.132407367229461670e-01 -2.341844588518142700e-01 9.866345673799514771e-02 1.630162000656127930e-01 4.420529678463935852e-02 9.410928189754486084e-02 -7.068300992250442505e-02 -1.798386722803115845e-01 -1.434112936258316040e-01 -3.609365820884704590e-01 1.513765752315521240e-01 -2.162243574857711792e-01 -2.549930661916732788e-02 3.059534169733524323e-02 1.405841708183288574e-01 1.366025954484939575e-01 8.651707321405410767e-03 -3.334058821201324463e-01 -8.125194162130355835e-02 2.292413562536239624e-01 2.757986783981323242e-01 -4.486729577183723450e-02 1.948709785938262939e-01
2.780833542346954346e-01 -1.708006411790847778e-01 6.078783050179481506e-02 4.489040002226829529e-02 -2.739583328366279602e-02 7.311438024044036865e-02 -2.457112818956375122e-01 1.959972828626632690e-01 3.026297986507415771e-01 -6.840623915195465088e-02 -1.552153378725051880e-01 2.215190827846527100e-01 -2.140960395336151123e-01 5.554558709263801575e-03 -8.970976620912551880e-02 -5.434055812656879425e-03 -1.733852773904800415e-01 -7.467801868915557861e-02 -3.731583356857299805e-01 -7.309928536415100098e-02 -2.964944839477539062e-01 -4.421870037913322449e-02 1.871858686208724976e-01 -2.693937905132770538e-02 8.889017254114151001e-02 9.989931434392929077e-02 2.483842335641384125e-02 -2.237883061170578003e-01 2.058762013912200928e-01 2.275967597961425781e-02 -3.300658762454986572e-01 -1.823317259550094604e-01
4.425433874130249023e-01 -7.444669306278228760e-02 -2.121917307376861572e-01 -1.442664116621017456e-01 -1.029458492994308472e-01 1.743652820587158203e-01 1.948803961277008057e-01 -3.530425019562244415e-04 1.992859244346618652e-01 -3.110392019152641296e-02 1.086820960044860840e-01 1.586696952581405640e-01 5.520895868539810181e-02 1.946696341037750244e-01 1.999797224998474121e-01 -1.240450292825698853e-01 1.036120206117630005e-01 -5.606137961149215698e-02 -3.849805593490600586e-01 -1.035903766751289368e-01 -1.401775628328323364e-01 -3.787408396601676941e-02 1.176422461867332458e-01 -1.357051432132720947e-01 1.573729068040847778e-01 5.244231224060058594e-02 -3.977394700050354004e-01 -2.286580204963684082e-02 -2.499269992113113403e-01 -6.742414087057113647e-02 -1.992610096931457520e-02 4.952386952936649323e-04
2.767142653465270996e-01 5.298448726534843445e-02 -3.745245039463043213e-01 1.276174485683441162e-01 -1.859727650880813599e-01 5.905967950820922852e-02 2.548709213733673096e-01 -2.945498377084732056e-02 9.369502961635589600e-02 -1.268937904387712479e-02 -1.316718757152557373e-01 8.467301726341247559e-02 -3.425983339548110962e-02 -3.105821833014488220e-02 3.936072438955307007e-02 -2.327616363763809204e-01 -1.903676986694335938e-01 -1.922857016324996948e-01 -5.113915801048278809e-01 -8.296936005353927612e-02 -1.914732456207275391e-01 2.912577688694000244e-01 -3.178213909268379211e-02 1.366389822214841843e-02 8.046247810125350952e-02 -4.468596354126930237e-02 -1.638282984495162964e-01 -8.104944229125976562e-02 -1.086997762322425842e-01 -1.354453116655349731e-01 -1.361359208822250366e-01 1.182010397315025330e-01
3.705664575099945068e-01 1.001442000269889832e-01 -2.276572287082672119e-01 1.652872860431671143e-01 9.306341409683227539e-02 1.442041844129562378e-01 2.914511561393737793e-01 -2.347947843372821808e-02 -2.672417163848876953e-01 -1.157911792397499084e-01 -1.529330909252166748e-01 4.136646538972854614e-02 2.035164088010787964e-02 -6.339684128761291504e-02 -5.215712264180183411e-02 -6.268174946308135986e-02 -1.553303301334381104e-01 -4.187875092029571533e-01 -3.078800737857818604e-01 -3.974492102861404419e-02 -1.707198917865753174e-01 7.581163197755813599e-02 1.809640079736709595e-01 -2.808754146099090576e-01 -1.400303374975919724e-02 -5.172951146960258484e-02 -2.262004166841506958e-01 -1.112773343920707703e-01 -4.031809419393539429e-02 -1.385153681039810181e-01 -8.533931523561477661e-02 2.483994141221046448e-02
3.226629495620727539e-01 9.940713644027709961e-02 1.447163149714469910e-02 1.728417165577411652e-02 9.953726828098297119e-02 -4.968505352735519409e-02 3.422670438885688782e-02 5.996579304337501526e-02 -2.933444976806640625e-01 -3.179068863391876221e-02 -1.675707995891571045e-01 -1.232206374406814575e-01 -1.518413424491882324e-01 -2.402179539203643799e-01 1.835370361804962158e-01 -1.656215987168252468e-03 -9.634637832641601562e-02 -8.216848969459533691e-02 -4.978606104850769043e-01 -1.377925127744674683e-01 -1.372984945774078369e-01 -9.478210657835006714e-02 -1.170476675033569336e-01 -2.192924022674560547e-01 1.132285073399543762e-01 -1.356306113302707672e-02 -1.684527397155761719e-01 3.687385320663452148e-01 2.573910057544708252e-01 7.118985801935195923e-02 -3.063483722507953644e-02 3.827735409140586853e-02
1.948878616094589233e-01 6.866131722927093506e-02 -7.971296459436416626e-02 -2.152554243803024292e-01 2.141457498073577881e-01 -2.422896176576614380e-01 -5.189820751547813416e-02 1.386280953884124756e-01 -1.429272294044494629e-01 9.188211709260940552e-02 6.802286952733993530e-02 -3.937917575240135193e-02 1.959894597530364990e-02 2.073238641023635864e-01 -2.139989882707595825e-01 -9.484443813562393188e-02 -2.197991311550140381e-01 8.932140469551086426e-02 -2.832387983798980713e-01 -1.692168563604354858e-01 -2.116946876049041748e-01 2.645792961120605469e-01 -1.626770198345184326e-02 -2.811865508556365967e-01 3.323883414268493652e-01 1.243937239050865173e-01 -6.804191321134567261e-02 -7.569567114114761353e-02 3.580378368496894836e-02 -3.259389698505401611e-01 -9.383989498019218445e-03 2.042483240365982056e-01
1.005676910281181335e-01 2.252949960529804230e-02 -5.432800948619842529e-02 1.348309963941574097e-01 -4.199684411287307739e-02 -1.135594621300697327e-01 8.184812217950820923e-02 -4.139545559883117676e-02 -1.716700047254562378e-01 -2.848062515258789062e-01 -1.581388264894485474e-01 -1.036428287625312805e-02 -4.157821647822856903e-03 1.910617053508758545e-01 -1.598269939422607422e-01 3.191803991794586182e-01 -1.552675217390060425e-01 -1.207899209111928940e-02 -3.417820930480957031e-01 -4.950453341007232666e-02 -5.589696392416954041e-02 1.489823758602142334e-01 -1.904570758342742920e-01 -1.604035943746566772e-01 3.000318408012390137e-01 1.779058761894702911e-02 -2.536896467208862305e-01 -3.113864548504352570e-02 3.941200971603393555e-01 7.020630687475204468e-02 -2.416069805622100830e-01 -2.009778320789337158e-01
1.696602851152420044e-01 -1.388169229030609131e-01 -1.356808841228485107e-01 1.065499410033226013e-01 1.188726797699928284e-01 -5.476758256554603577e-02 8.445678651332855225e-02 5.373681709170341492e-02 -9.655795991420745850e-02 -4.371085762977600098e-02 1.940340697765350342e-01 -2.262153029441833496e-01 -6.958276778459548950e-02 2.308278679847717285e-01 -6.377205252647399902e-02 2.884785830974578857e-01 -1.204158365726470947e-01 2.053691446781158447e-01 -4.373845756053924561e-01 -1.839940249919891357e-01 -1.778019517660140991e-01 1.841992586851119995e-01 -1.037377342581748962e-01 -2.144428789615631104e-01 -1.606755703687667847e-02 1.464678645133972168e-01 -1.196543872356414795e-01 -1.191005557775497437e-01 2.703678607940673828e-01 -1.355318874120712280e-01 -1.694963723421096802e-01 2.739162743091583252e-01
3.065698742866516113e-01 -1.484462022781372070e-01 3.189775049686431885e-01 3.414028137922286987e-02 -2.092297077178955078e-01 -4.618702828884124756e-02 -1.130021438002586365e-01 2.920746803283691406e-02 -5.552189052104949951e-02 1.679993122816085815e-01 -3.907510638236999512e-01 8.666457235813140869e-02 -6.864967942237854004e-02 1.848048716783523560e-01 -1.292428225278854370e-01 -2.281747013330459595e-02 1.449273526668548584e-01 -4.274700209498405457e-02 -2.929879724979400635e-01 -1.618185043334960938e-01 -2.066247761249542236e-01 -4.895511642098426819e-02 8.707529306411743164e-02 -4.970515146851539612e-02 2.435012906789779663e-01 8.552926778793334961e-02 -4.375201836228370667e-02 -1.582325696945190430e-01 1.402060389518737793e-01 -3.681879937648773193e-01 1.331902444362640381e-01 -1.319799721240997314e-01
2.879133522510528564e-01 1.052216589450836182e-01 -5.642927438020706177e-02 1.873994022607803345e-01 1.769690215587615967e-01 -4.667965695261955261e-02 -1.843967735767364502e-01 4.499205201864242554e-02 -2.184924334287643433e-01 -3.153291717171669006e-02 -1.040202528238296509e-01 -6.956782937049865723e-02 -1.311572194099426270e-01 3.054828643798828125e-01 -1.965959370136260986e-01 2.308839410543441772e-01 -2.250726968050003052e-01 -1.402245908975601196e-01 -3.108430504798889160e-01 -2.574591934680938721e-01 -3.383485600352287292e-02 -3.382644057273864746e-01 1.065059974789619446e-01 -1.331070959568023682e-01 2.173429429531097412e-01 -1.485144197940826416e-01 -1.119140461087226868e-01 -8.602024614810943604e-02 1.441581100225448608e-01 -1.035616025328636169e-01 -1.081086695194244385e-01 1.451370418071746826e-01
-2.013819105923175812e-02 1.119466423988342285e-01 -2.164508104324340820e-01 -3.073216676712036133e-01 1.628257483243942261e-01 9.914522618055343628e-02 -1.162993982434272766e-01 1.698249131441116333e-01 -1.061715632677078247e-01 -2.424019575119018555e-02 -2.207873314619064331e-01 1.554433628916740417e-02 -1.358383595943450928e-01 1.146206781268119812e-01 3.156132698059082031e-01 -1.545323729515075684e-01 -6.303371489048004150e-02 -3.295459449291229248e-01 -4.095922112464904785e-01 -9.402553737163543701e-02 -5.457397177815437317e-02 1.457132548093795776e-01 1.242412403225898743e-01 -5.989078432321548462e-02 2.605777680873870850e-01 1.825951635837554932e-01 8.325249701738357544e-02 -7.084416598081588745e-02 2.333792746067047119e-01 -3.080480918288230896e-02 1.819838732481002808e-01 1.303370743989944458e-01
5.177777633070945740e-02 -2.934345602989196777e-01 -1.754525899887084961e-01 2.158096879720687866e-01 7.075593620538711548e-02 -1.520316898822784424e-01 -9.633842855691909790e-02 -5.529406666755676270e-02 -6.028926372528076172e-02 7.350212428718805313e-03 -8.824660629034042358e-02 -2.082463353872299194e-01 2.138204872608184814e-01 -6.173706054687500000e-02 -1.664157360792160034e-01 -1.131018996238708496e-01 -6.691847462207078934e-03 -1.296188384294509888e-01 -2.105123549699783325e-01 -1.192444860935211182e-01 -2.211859077215194702e-01 3.456522012129426003e-03 -8.582130074501037598e-02 -6.179222092032432556e-02 1.981487870216369629e-01 3.604373931884765625e-01 -4.123701155185699463e-01 -3.843306377530097961e-02 3.418192565441131592e-01 -1.955987215042114258e-01 -1.290447860956192017e-01 2.416873164474964142e-02
3.280579745769500732e-01 2.647308409214019775e-01 -2.113540470600128174e-01 1.538931280374526978e-01 -1.219023019075393677e-01 -3.241961449384689331e-02 2.990444600582122803e-01 -1.538313180208206177e-02 8.123192191123962402e-02 -5.520857870578765869e-02 -4.757282510399818420e-02 1.309270411729812622e-01 -1.727558299899101257e-02 6.255558133125305176e-02 -3.240794315934181213e-02 -1.277472674846649170e-01 3.898676484823226929e-02 -2.562422305345535278e-02 -3.741881251335144043e-01 -6.865534186363220215e-02 -1.552043855190277100e-01 1.984668076038360596e-01 3.509013652801513672e-01 5.974757485091686249e-03 1.144126504659652710e-01 7.097030431032180786e-02 -2.253743857145309448e-01 -2.864292263984680176e-01 9.661943465471267700e-02 -2.303921431303024292e-01 -2.248318493366241455e-01 1.594344340264797211e-02
3.015035390853881836e-02 -1.833474934101104736e-01 1.282671233639121056e-03 -9.257440268993377686e-02 3.233567578718066216e-03 -2.229431271553039551e-01 1.186791211366653442e-01 -1.719519346952438354e-01 1.514003146439790726e-03 -3.652887418866157532e-02 -2.605734169483184814e-01 1.729293316602706909e-01 1.340496093034744263e-01 2.630803585052490234e-01 -4.779438301920890808e-02 2.923519015312194824e-01 -2.571997642517089844e-01 1.083855628967285156e-01 -3.620368838310241699e-01 -1.432116925716400146e-01 -8.397585153579711914e-02 -3.165329992771148682e-02 -1.212057620286941528e-01 -1.747966110706329346e-01 9.117437154054641724e-02 -1.683392748236656189e-02 -1.402964442968368530e-01 -2.886841595172882080e-01 3.821734189987182617e-01 1.661218553781509399e-01 -1.432260274887084961e-01 2.999862842261791229e-02
3.429912626743316650e-01 2.103046048432588577e-03 -8.281800150871276855e-02 2.566770315170288086e-01 1.431836634874343872e-01 3.052285127341747284e-02 1.428678333759307861e-01 -6.838853657245635986e-02 6.957614421844482422e-02 1.166188120841979980e-01 -1.335461139678955078e-01 2.664078176021575928e-01 -1.276008337736129761e-01 1.177165210247039795e-01 -1.523120552301406860e-01 -1.429042816162109375e-01 -2.853333652019500732e-01 -1.813325583934783936e-01 -3.663276731967926025e-01 -1.311760991811752319e-01 -8.889359980821609497e-02 4.450307693332433701e-03 6.413962226361036301e-03 2.650990150868892670e-03 3.988498151302337646e-01 -1.824799925088882446e-01 -2.902572751045227051e-01 1.246550455689430237e-01 -5.107325501739978790e-03 -1.184501871466636658e-01 4.355235025286674500e-02 1.701911166310310364e-02
3.466024398803710938e-01 1.820252090692520142e-01 -2.003326714038848877e-01 -2.068944834172725677e-02 4.466034099459648132e-02 -7.950747013092041016e-02 6.090380996465682983e-02 1.027276180684566498e-02 4.774466529488563538e-02 -6.158428639173507690e-02 -1.706128120422363281e-01 6.022815778851509094e-02 2.186041027307510376e-01 -1.425504800863564014e-03 5.067459424026310444e-04 -8.255263790488243103e-03 -1.763163357973098755e-01 -3.034232370555400848e-02 -4.204519391059875488e-01 1.473591774702072144e-01 -9.629707783460617065e-02 -6.949289143085479736e-02 1.614951640367507935e-01 -1.376072168350219727e-01 -6.780982948839664459e-03 1.394938528537750244e-01 -3.950544297695159912e-01 -1.344626098871231079e-01 2.813566625118255615e-01 3.277447521686553955e-01 -2.643092535436153412e-02 1.918963193893432617e-01
3.165085613727569580e-01 1.477893143892288208e-01 -1.186574324965476990e-01 -6.015357561409473419e-03 -3.278637677431106567e-02 -2.833337485790252686e-01 9.700393676757812500e-02 -3.539030998945236206e-02 1.657162010669708252e-01 -4.105576872825622559e-01 -1.519048213958740234e-01 1.146371066570281982e-01 -1.881157048046588898e-02 7.016403973102569580e-02 -1.852636411786079407e-02 1.294095218181610107e-01 -1.642770022153854370e-01 -1.135085821151733398e-01 -2.233475893735885620e-01 -3.777988553047180176e-01 -2.132917791604995728e-01 -5.784354358911514282e-02 -1.536653339862823486e-01 -2.681086957454681396e-01 7.060698419809341431e-02 1.378144789487123489e-02 -2.522390484809875488e-01 1.320975869894027710e-01 1.795910596847534180e-01 6.146098673343658447e-02 -8.926126360893249512e-02 -1.008825451135635376e-01
-1.483020558953285217e-02 -2.186405211687088013e-01 -1.697271466255187988e-01 2.408232539892196655e-01 -6.384044885635375977e-02 -9.499210119247436523e-02 -9.561541490256786346e-03 -1.794400811195373535e-01 -1.095239631831645966e-02 1.209017336368560791e-01 -1.445979177951812744e-01 -1.410574167966842651e-01 1.384007930755615234e-01 1.054044738411903381e-01 -1.109800040721893311e-01 -2.308351993560791016e-01 -2.610553801059722900e-02 -1.860499829053878784e-01 -3.246759474277496338e-01 -4.174364358186721802e-02 -1.223939880728721619e-01 1.180120781064033508e-01 -4.072379320859909058e-02 5.599454417824745178e-02 1.527252197265625000e-01 4.519508183002471924e-01 -2.559123635292053223e-01 -2.389971315860748291e-01 3.034483492374420166e-01 -1.997034996747970581e-01 -9.681165218353271484e-02 -2.627999521791934967e-02
-2.457977831363677979e-02 -5.613194406032562256e-02 1.983397603034973145e-01 -6.805492192506790161e-02 -8.988338708877563477e-02 1.088097319006919861e-01 -2.853404916822910309e-02 -5.976871028542518616e-02 1.531039774417877197e-01 -1.211203634738922119e-01 -1.404700279235839844e-01 -9.865704923868179321e-02 3.473693430423736572e-01 1.456910818815231323e-01 -1.840470284223556519e-01 4.606458358466625214e-03 -1.571105271577835083e-01 -1.381114721298217773e-01 -3.484603166580200195e-01 5.665152892470359802e-02 -2.752863764762878418e-01 -8.334742486476898193e-02 9.132022410631179810e-02 -2.817808389663696289e-01 9.038438647985458374e-02 -1.141030639410018921e-01 -3.139747083187103271e-01 -4.672836139798164368e-02 3.496930301189422607e-01 2.576872110366821289e-01 -1.126381903886795044e-01 1.497280150651931763e-01
3.025225102901458740e-01 -1.011816188693046570e-01 8.708442002534866333e-02 8.117818832397460938e-02 1.338669657707214355e-01 -2.145748436450958252e-01 6.419201195240020752e-02 1.317301839590072632e-01 6.186484172940254211e-02 -2.146550714969635010e-01 2.087157517671585083e-01 -2.315900474786758423e-01 -3.180049732327461243e-02 1.786597669124603271e-01 1.186563447117805481e-01 2.067352682352066040e-01 6.691104173660278320e-02 -2.317773103713989258e-01 -3.318439126014709473e-01 -2.709274291992187500e-01 -3.537736535072326660e-01 2.405597083270549774e-02 8.874385058879852295e-02 -6.593748927116394043e-02 -3.631242737174034119e-02 1.525371819734573364e-01 -7.660235464572906494e-02 -1.993379741907119751e-01 5.972855538129806519e-02 1.450373232364654541e-01 -2.946606874465942383e-01 2.207523584365844727e-02
9.296447783708572388e-02 -5.753982067108154297e-02 -3.916856274008750916e-02 1.562221944332122803e-01 1.331616844981908798e-02 -2.590929865837097168e-01 8.477086573839187622e-02 1.318160742521286011e-01 1.711624301970005035e-02 -1.385319083929061890e-01 -1.455626189708709717e-01 -1.597335040569305420e-01 -1.693662703037261963e-01 -8.824738860130310059e-02 2.335521876811981201e-01 -2.407543547451496124e-02 -1.731588691473007202e-01 5.748501420021057129e-02 -5.198349356651306152e-01 -1.387427933514118195e-02 -2.413341104984283447e-01 5.262947082519531250e-02 5.136256664991378784e-02 7.048891391605138779e-03 3.925472870469093323e-02 2.386858016252517700e-01 -1.864024251699447632e-01 2.187044918537139893e-01 2.774763107299804688e-01 -3.233650028705596924e-01 1.484306454658508301e-01 1.909630186855792999e-02
2.617151439189910889e-01 -2.711588889360427856e-02 -1.945974305272102356e-02 1.296959966421127319e-01 2.862015962600708008e-01 -1.576993912458419800e-01 5.311941727995872498e-02 -2.163615077733993530e-01 6.971150636672973633e-02 1.855554580688476562e-01 -4.302502423524856567e-02 -2.499029487371444702e-01 1.190489754080772400e-01 -3.107182383537292480e-01 -3.570779785513877869e-02 -2.577962353825569153e-02 1.576487571001052856e-01 -2.564342021942138672e-01 -3.919495642185211182e-01 -2.674567699432373047e-01 -2.715596854686737061e-01 4.967985674738883972e-02 1.795049011707305908e-02 -1.300920844078063965e-01 -4.649061709642410278e-02 1.373294889926910400e-01 -1.010984703898429871e-01 -6.772738695144653320e-02 7.433083374053239822e-03 -7.276144623756408691e-02 8.568090945482254028e-02 2.883694171905517578e-01
4.839404225349426270e-01 -1.150950342416763306e-01 2.059993445873260498e-01 -8.190707862377166748e-02 -2.062104046344757080e-01 -5.412538722157478333e-02 -1.911372840404510498e-01 -6.976360082626342773e-02 2.038626074790954590e-01 1.352316234260797501e-02 -1.323458105325698853e-01 1.146169826388359070e-01 -7.233320921659469604e-02 -9.542450308799743652e-02 -1.838701032102108002e-02 -1.719708442687988281e-01 6.401867419481277466e-02 -9.488283842802047729e-02 -5.271604657173156738e-01 2.818240597844123840e-02 -2.151249051094055176e-01 -4.652854800224304199e-02 2.695270478725433350e-01 -4.443903639912605286e-02 4.900495521724224091e-03 -5.524049326777458191e-02 -3.763119131326675415e-02 -2.654347382485866547e-02 5.096951499581336975e-03 -1.232857331633567810e-01 5.268134549260139465e-02 -2.487138658761978149e-01
2.684125304222106934e-01 2.028415203094482422e-01 -1.268088165670633316e-02 -2.154690772294998169e-01 1.993267089128494263e-01 -2.475853115320205688e-01 1.044950038194656372e-01 1.608198136091232300e-01 -1.328881233930587769e-01 1.431129425764083862e-01 6.665461510419845581e-02 -1.798917651176452637e-01 -1.691325306892395020e-01 1.425870209932327271e-01 -3.197162747383117676e-01 -1.584787070751190186e-01 -1.353183388710021973e-01 8.343921601772308350e-02 -4.203888177871704102e-01 -8.630828559398651123e-02 -2.128315567970275879e-01 1.018539667129516602e-01 8.501184172928333282e-03 -1.913087815046310425e-01 1.476893723011016846e-01 1.467754393815994263e-01 -3.046885319054126740e-02 9.631444700062274933e-03 5.750529468059539795e-02 -2.424501180648803711e-01 1.772891543805599213e-02 2.064551413059234619e-01
7.873305678367614746e-02 5.676905810832977295e-02 -6.783177703619003296e-02 1.511889696121215820e-01 -1.173209771513938904e-01 -1.497368514537811279e-01 1.042156368494033813e-01 8.522588759660720825e-02 -4.008744377642869949e-03 -1.385204195976257324e-01 2.965545356273651123e-01 1.395854800939559937e-01 -4.827807098627090454e-02 1.500765383243560791e-01 1.919534988701343536e-02 5.208965763449668884e-02 -2.003941833972930908e-01 -1.603903770446777344e-01 -5.026137828826904297e-01 -1.936127245426177979e-01 -2.583610713481903076e-01 4.450766742229461670e-02 -9.316045790910720825e-02 -1.197532005608081818e-02 1.324940919876098633e-01 2.386972308158874512e-01 3.505082428455352783e-02 -9.047233313322067261e-02 2.272100597620010376e-01 9.045759588479995728e-02 -3.468728661537170410e-01 -2.379613965749740601e-01
-7.833285629749298096e-02 -2.791424989700317383e-01 -1.694214940071105957e-01 8.343131840229034424e-02 -1.121192332357168198e-02 7.141575962305068970e-02 -5.482893902808427811e-03 -1.193053275346755981e-01 -5.952712520956993103e-02 -1.698981784284114838e-02 -2.529216110706329346e-01 1.508029997348785400e-01 3.245331645011901855e-01 4.325710535049438477e-01 4.815363138914108276e-02 -1.976406425237655640e-01 -2.479018270969390869e-01 6.917265802621841431e-02 -2.994207739830017090e-01 -1.991000771522521973e-02 -7.710853964090347290e-02 -4.159784689545631409e-02 1.799064576625823975e-01 -2.455321252346038818e-01 1.804690510034561157e-01 9.114585071802139282e-02 2.992297150194644928e-02 4.806415643543004990e-03 3.539469540119171143e-01 -2.308477833867073059e-02 -8.813954889774322510e-02 -6.658271700143814087e-02
-2.926451154053211212e-03 -9.823529981076717377e-03 -1.679720543324947357e-02 4.057486653327941895e-01 3.714822232723236084e-01 -9.342138469219207764e-02 8.934383839368820190e-02 -9.958691895008087158e-02 -2.125540822744369507e-01 -6.580638140439987183e-02 -1.712499111890792847e-01 -1.188031956553459167e-01 1.632909327745437622e-01 -6.353946030139923096e-02 9.985487908124923706e-02 -1.849604845046997070e-01 1.265600323677062988e-01 -1.699044406414031982e-01 -2.842121720314025879e-01 -2.214505076408386230e-01 -1.432672739028930664e-01 2.489260584115982056e-01 5.887031555175781250e-03 -1.604874581098556519e-01 1.819508969783782959e-01 2.491106688976287842e-01 -1.818294823169708252e-01 1.467791944742202759e-01 5.312892794609069824e-02 -1.811544150114059448e-01 -1.158231124281883240e-01 -1.439305543899536133e-01
3.489412069320678711e-01 -2.045731395483016968e-01 1.568990945816040039e-02 -3.442131578922271729e-01 -2.065186798572540283e-01 2.179028242826461792e-01 1.147541105747222900e-01 8.601671457290649414e-02 8.928458392620086670e-02 -2.316946908831596375e-02 -3.066720664501190186e-01 1.142333913594484329e-02 4.320542141795158386e-02 2.084999233484268188e-01 -6.107309833168983459e-02 -8.376421034336090088e-02 -1.026919931173324585e-01 -5.740781873464584351e-02 -2.132225930690765381e-01 -2.315385341644287109e-01 -1.158156543970108032e-01 -7.306624948978424072e-02 -1.478491127490997314e-01 -1.991546601057052612e-01 -1.647010259330272675e-02 3.761656582355499268e-02 -2.556676864624023438e-01 -1.315207337029278278e-04 2.469167709350585938e-01 1.794330924749374390e-01 5.207138136029243469e-03 3.078267574310302734e-01
1.974176764488220215e-01 -1.816748380661010742e-01 -1.486647427082061768e-01 -1.637304425239562988e-01 1.487295627593994141e-01 -1.613074988126754761e-01 -3.416065499186515808e-02 -4.395168647170066833e-02 -1.072574704885482788e-01 6.961796432733535767e-02 5.659753084182739258e-02 -2.925761975347995758e-02 1.230978742241859436e-01 2.155815437436103821e-02 -1.353707909584045410e-01 1.318734586238861084e-01 4.558429587632417679e-03 1.094980016350746155e-01 -5.067658424377441406e-01 7.721793651580810547e-02 -2.957810163497924805e-01 -2.519523538649082184e-02 -9.543751180171966553e-02 -3.772990405559539795e-01 -2.181094735860824585e-01 1.218395680189132690e-01 -4.513880982995033264e-02 1.600486487150192261e-01 3.773606121540069580e-01 7.931321859359741211e-02 -5.074480921030044556e-02 -2.057638391852378845e-02
2.564945220947265625e-01 -1.973024606704711914e-01 -1.438871212303638458e-02 -1.997975260019302368e-02 -1.057906374335289001e-01 -7.164854556322097778e-03 -2.056679725646972656e-01 1.835592240095138550e-01 -3.339317440986633301e-01 -1.828924119472503662e-01 -5.339306592941284180e-02 -1.506755650043487549e-01 -2.938450872898101807e-02 3.678955137729644775e-02 9.737287461757659912e-02 8.367805927991867065e-02 8.840526640415191650e-02 -5.363954603672027588e-02 -4.801042079925537109e-01 -2.115685939788818359e-01 -9.966771304607391357e-02 -6.712190061807632446e-02 -1.085885148495435715e-02 -1.940478831529617310e-01 -1.617472618818283081e-01 2.395282685756683350e-01 -6.823930889368057251e-02 7.079881429672241211e-02 1.732665300369262695e-01 1.730532944202423096e-01 -3.325632214546203613e-01 -1.276239901781082153e-01
8.194422721862792969e-02 1.310217231512069702e-01 -1.282405108213424683e-01 -1.264462471008300781e-01 -1.894442439079284668e-01 -1.282506585121154785e-01 9.590560942888259888e-02 2.442381903529167175e-02 -1.054726988077163696e-01 9.578870981931686401e-02 1.338397413492202759e-01 -1.348692029714584351e-01 -2.558306157588958740e-01 1.357905417680740356e-01 -3.367294967174530029e-01 -8.497241139411926270e-02 5.882430821657180786e-02 -5.437641870230436325e-03 -3.442450463771820068e-01 -2.079137712717056274e-01 -3.620547056198120117e-01 2.171857208013534546e-01 1.440711226314306259e-02 -1.840342432260513306e-01 -2.606144845485687256e-01 2.546297609806060791e-01 -1.964686512947082520e-01 -9.597691893577575684e-02 1.555400341749191284e-01 -8.715048432350158691e-02 -1.638528853654861450e-01 -6.244101002812385559e-02
3.399268686771392822e-01 -1.581620723009109497e-01 -1.989017277956008911e-01 -4.900910425931215286e-03 -1.899972110986709595e-01 -8.097068406641483307e-03 7.271091639995574951e-02 1.299241632223129272e-01 -2.593250572681427002e-02 4.740094766020774841e-03 -1.265098899602890015e-02 1.244680359959602356e-01 1.417537033557891846e-01 2.059936374425888062e-01 -2.676477096974849701e-02 2.010624483227729797e-02 -9.595438838005065918e-03 -4.505933821201324463e-01 -1.083169206976890564e-01 -7.884886860847473145e-02 -1.068504303693771362e-01 -4.078147932887077332e-02 8.467894792556762695e-02 -4.448087215423583984e-01 3.308322653174400330e-02 2.162562608718872070e-01 -5.533055961132049561e-02 -1.999994963407516479e-01 3.067792057991027832e-01 2.159874290227890015e-01 -9.751992672681808472e-02 -3.381012007594108582e-02
1.629395186901092529e-01 1.913436651229858398e-01 -1.498287469148635864e-01 -2.151317894458770752e-02 -9.036566317081451416e-02 -8.180261403322219849e-02 3.406251668930053711e-01 -1.559320688247680664e-01 8.676533401012420654e-02 -3.111180961132049561e-01 8.176246285438537598e-02 1.697008013725280762e-01 4.593944642692804337e-03 1.494680196046829224e-01 1.745495349168777466e-01 -6.780506670475006104e-02 -8.568605035543441772e-02 -1.345440447330474854e-01 -4.366571009159088135e-01 -2.167073190212249756e-01 -9.057416021823883057e-02 -1.000330001115798950e-01 -9.310528635978698730e-02 4.075502976775169373e-02 1.356978863477706909e-01 -7.527762651443481445e-02 -1.892185509204864502e-01 -1.005390584468841553e-01 3.011406064033508301e-01 -2.332163900136947632e-01 2.410387154668569565e-03 -2.341083586215972900e-01
1.562836766242980957e-01 -1.391521096229553223e-01 -1.170106008648872375e-01 2.875210344791412354e-01 4.702143371105194092e-02 2.114266715943813324e-02 2.432727813720703125e-01 -1.969354152679443359e-01 -5.577282980084419250e-02 2.176514863967895508e-01 -2.574765384197235107e-01 1.203913018107414246e-01 2.779489159584045410e-01 -6.536738574504852295e-02 4.192233830690383911e-02 -1.434787660837173462e-01 1.940505653619766235e-01 -1.404606699943542480e-01 -2.112249881029129028e-01 -9.431430697441101074e-02 -9.939029067754745483e-02 1.550821214914321899e-01 2.336859405040740967e-01 -1.900307834148406982e-02 1.816116571426391602e-01 2.834180891513824463e-01 -3.228050470352172852e-01 -1.196414381265640259e-01 2.791835665702819824e-01 -9.431910514831542969e-02 4.356808960437774658e-02 6.104959547519683838e-02
7.085185497999191284e-02 1.948211155831813812e-02 -3.461749255657196045e-01 -4.748194478452205658e-03 1.601992547512054443e-01 1.457864940166473389e-01 1.421428769826889038e-01 -1.501346826553344727e-01 1.371506880968809128e-02 -6.057406775653362274e-03 -4.612522423267364502e-01 -7.363165915012359619e-02 -6.752209737896919250e-03 6.319867819547653198e-02 1.022865995764732361e-01 -8.103057742118835449e-02 1.393272131681442261e-01 -1.186620369553565979e-01 -2.062049210071563721e-01 -1.651768237352371216e-01 -2.038662731647491455e-01 2.725030779838562012e-01 7.096480578184127808e-02 -1.043480262160301208e-01 -3.878650069236755371e-02 1.171805337071418762e-01 -3.785809278488159180e-01 -1.561898440122604370e-01 8.206183463335037231e-02 -3.128153383731842041e-01 1.701870188117027283e-02 -1.507913470268249512e-01
6.332599371671676636e-02 -4.996934160590171814e-02 -3.225560784339904785e-01 1.468950957059860229e-01 -1.391546577215194702e-01 2.692051790654659271e-02 -5.502793565392494202e-02 1.651073694229125977e-01 2.259683012962341309e-01 -9.136951528489589691e-03 -3.238375186920166016e-01 -2.387509793043136597e-01 7.971412688493728638e-02 8.434644341468811035e-02 -2.238914603367447853e-03 7.873596041463315487e-04 7.305119931697845459e-02 -2.216777056455612183e-01 -3.008749783039093018e-01 -2.210778892040252686e-01 -2.365271747112274170e-01 -4.119880869984626770e-02 -1.132456492632627487e-02 -4.130632281303405762e-01 -1.958716511726379395e-01 6.398791819810867310e-02 1.185882836580276489e-01 6.131527572870254517e-02 1.575084179639816284e-01 -7.551106810569763184e-02 2.634828984737396240e-01 9.227813780307769775e-02
2.492274492979049683e-01 -2.543654479086399078e-02 4.441234841942787170e-02 6.440609693527221680e-02 1.954823583364486694e-01 2.031146585941314697e-01 -1.844620704650878906e-02 -4.048457741737365723e-02 -2.283834069967269897e-01 -1.349349319934844971e-01 -2.066354155540466309e-01 2.842057868838310242e-02 -1.848929524421691895e-01 1.873791031539440155e-02 9.783831238746643066e-02 4.240557551383972168e-02 -8.188486099243164062e-02 -1.470295339822769165e-01 -2.388713806867599487e-01 -3.556108474731445312e-01 -2.564724087715148926e-01 -3.527681231498718262e-01 -1.244811192154884338e-01 -1.822117716073989868e-01 2.693627774715423584e-01 -3.026347607374191284e-02 7.304394245147705078e-02 -1.661307960748672485e-01 2.094574719667434692e-01 -1.000335514545440674e-01 4.045678675174713135e-02 2.778598070144653320e-01
3.022687733173370361e-01 -8.302441984415054321e-02 1.683071404695510864e-01 1.339685767889022827e-01 2.093171887099742889e-02 -2.034279704093933105e-01 1.511031687259674072e-01 -7.352998107671737671e-02 -1.233751550316810608e-01 -1.279637869447469711e-02 1.203329265117645264e-01 1.109294965863227844e-02 -5.037718266248703003e-02 1.493450552225112915e-01 1.245265528559684753e-01 3.454204276204109192e-02 6.569717824459075928e-02 -5.687684565782546997e-02 -4.244724810123443604e-01 -2.416964024305343628e-01 -3.427612781524658203e-01 3.864142298698425293e-02 -1.626340746879577637e-01 1.430968046188354492e-01 1.378816515207290649e-01 6.581118330359458923e-03 -1.774512790143489838e-02 -1.428871601819992065e-01 1.919697672128677368e-01 1.212740764021873474e-01 -4.488852918148040771e-01 -9.477006644010543823e-02
3.444188833236694336e-02 -5.083538219332695007e-02 -1.329845041036605835e-01 -5.310858786106109619e-02 9.780123829841613770e-02 -4.978445172309875488e-02 7.675594091415405273e-02 -4.021747782826423645e-02 9.389394521713256836e-02 -3.385397493839263916e-01 -1.044661253690719604e-01 -3.035760857164859772e-02 5.658736452460289001e-02 -1.707307398319244385e-01 -2.081377953290939331e-01 -2.424784898757934570e-01 -2.062007039785385132e-01 -5.082681775093078613e-02 -3.188142776489257812e-01 -4.601593017578125000e-01 -1.954185664653778076e-01 1.065887436270713806e-01 7.210315018892288208e-02 7.191389054059982300e-02 1.424148976802825928e-01 -1.018069386482238770e-01 -1.459840238094329834e-01 -2.423854619264602661e-01 3.601440191268920898e-01 -6.469593942165374756e-02 2.895011939108371735e-02 1.503195911645889282e-01
1.859735399484634399e-01 -2.693096175789833069e-02 -1.344698071479797363e-01 -1.788481138646602631e-02 3.190050125122070312e-01 2.490370534360408783e-02 -2.504072338342666626e-02 -2.945261895656585693e-01 2.538791112601757050e-02 -5.303417891263961792e-02 -2.578110434114933014e-02 -1.919961571693420410e-01 4.591953754425048828e-02 -1.005130931735038757e-01 -8.514662832021713257e-02 1.191070899367332458e-01 3.182601332664489746e-01 -2.481143735349178314e-02 -4.918143451213836670e-01 -1.220051720738410950e-01 -1.090251374989748001e-02 -6.156702060252428055e-03 1.652375906705856323e-01 1.047271117568016052e-02 2.245641797780990601e-01 4.164735972881317139e-01 -1.229738816618919373e-01 -9.528813511133193970e-02 9.123938530683517456e-02 1.369638741016387939e-01 -1.430744081735610962e-01 -4.450255539268255234e-03
9.576236456632614136e-02 -1.787298470735549927e-01 -1.989242732524871826e-01 1.878639459609985352e-01 2.915447354316711426e-01 -1.663368381559848785e-02 2.871047519147396088e-02 -3.021142631769180298e-02 2.261597067117691040e-01 -2.108397632837295532e-01 -2.245301157236099243e-01 -9.668508544564247131e-03 7.856272161006927490e-02 -2.081726491451263428e-02 -7.398398965597152710e-02 -3.255484402179718018e-01 1.738576591014862061e-01 -4.597865045070648193e-02 -1.771645098924636841e-01 -4.055206477642059326e-02 -4.048181176185607910e-01 5.246198549866676331e-02 3.658735379576683044e-02 -5.644456297159194946e-02 1.613810509443283081e-01 2.471288740634918213e-01 -2.631005346775054932e-01 7.558450102806091309e-02 1.519675105810165405e-01 -2.375458627939224243e-01 -2.338761538267135620e-01 -6.419748533517122269e-03
1.869329810142517090e-01 -6.204119697213172913e-02 1.096023246645927429e-01 1.030274629592895508e-01 5.024938657879829407e-02 -3.977540880441665649e-02 -5.765835940837860107e-02 -2.806274592876434326e-01 2.643464207649230957e-01 5.909422785043716431e-02 -1.476429700851440430e-01 -1.666052639484405518e-01 3.454862236976623535e-01 2.351254373788833618e-01 9.777726233005523682e-02 1.209672391414642334e-01 3.653138577938079834e-01 -1.555600166320800781e-01 -2.864108383655548096e-01 -1.640662848949432373e-01 -3.055595457553863525e-01 1.087817177176475525e-02 2.087317258119583130e-01 5.496891587972640991e-02 1.022950746119022369e-02 1.351240724325180054e-01 -3.623572364449501038e-02 -1.506397128105163574e-01 2.477422207593917847e-01 -2.878814749419689178e-02 1.258939802646636963e-01 5.942196026444435120e-02
3.316356539726257324e-01 -2.580596506595611572e-01 4.764297511428594589e-03 -3.846536278724670410e-01 -2.434592843055725098e-01 -6.126439943909645081e-02 3.225060403347015381e-01 5.772246979176998138e-03 4.900630563497543335e-02 -1.360749900341033936e-01 -1.898395568132400513e-01 -2.245496399700641632e-02 2.763139829039573669e-02 1.822465658187866211e-01 2.938177436590194702e-02 -9.873622655868530273e-02 1.028403267264366150e-01 4.551682621240615845e-02 -1.795797049999237061e-01 -1.167852282524108887e-01 1.652703993022441864e-02 -5.433064326643943787e-02 -4.928384348750114441e-02 -2.049212306737899780e-01 1.947216987609863281e-01 1.653253436088562012e-01 -1.568002700805664062e-01 -3.265236914157867432e-01 1.354245543479919434e-01 -1.127537116408348083e-01 8.539010770618915558e-03 2.693711519241333008e-01
1.980042904615402222e-01 -1.985323727130889893e-01 -1.334742158651351929e-01 1.309049874544143677e-01 -2.074482617899775505e-03 1.950300782918930054e-01 -5.329209566116333008e-02 -1.106928586959838867e-01 -1.893509924411773682e-01 2.310368567705154419e-01 2.078013867139816284e-01 2.139797210693359375e-01 -8.582679182291030884e-02 2.378166913986206055e-01 4.241256788372993469e-02 -8.204367943108081818e-03 -1.250423938035964966e-01 1.886948049068450928e-01 -2.883293926715850830e-01 -3.020458817481994629e-01 -1.808498948812484741e-01 -6.017871201038360596e-02 -2.965934574604034424e-01 -2.339617013931274414e-01 -5.379262194037437439e-02 -7.194928824901580811e-02 -2.016616165637969971e-01 6.508927792310714722e-02 3.170219063758850098e-01 -1.255929619073867798e-01 -9.480211138725280762e-02 8.015585690736770630e-02
1.918835341930389404e-01 1.223704814910888672e-01 -2.824199199676513672e-01 -1.163642555475234985e-01 -7.824916392564773560e-03 -1.061928793787956238e-01 2.672268748283386230e-01 -1.185941621661186218e-01 2.827409887686371803e-03 -5.504061654210090637e-02 -1.107077002525329590e-01 3.918820247054100037e-02 1.731121093034744263e-01 -1.790856868028640747e-01 5.171842873096466064e-02 7.382490485906600952e-02 -3.148983120918273926e-01 -2.186404466629028320e-01 -3.610753715038299561e-01 2.324809134006500244e-02 -3.173656463623046875e-01 9.821032173931598663e-03 8.256495743989944458e-02 -8.483140170574188232e-02 3.281238079071044922e-01 -2.729550562798976898e-02 -3.705892562866210938e-01 -4.320783074945211411e-03 7.630732655525207520e-02 6.407319009304046631e-02 -2.073921263217926025e-02 1.492072343826293945e-01
1.272305995225906372e-01 1.466308236122131348e-01 -1.914868950843811035e-01 5.217761173844337463e-02 -7.527191936969757080e-02 3.093894198536872864e-02 6.875088810920715332e-02 9.034311771392822266e-02 9.481541067361831665e-02 -7.860847562551498413e-02 -1.371457725763320923e-01 4.671058431267738342e-02 5.147387832403182983e-02 1.622341573238372803e-01 -2.817662805318832397e-02 6.949152797460556030e-02 -8.579723536968231201e-03 -2.540222704410552979e-01 -1.821178048849105835e-01 -9.706227481365203857e-02 -3.136208057403564453e-01 1.091483607888221741e-01 1.331595778465270996e-01 -1.410062145441770554e-02 -9.594190865755081177e-02 3.433781564235687256e-01 -6.238329410552978516e-01 -1.085434574633836746e-02 1.404768526554107666e-01 -1.401590555906295776e-01 -1.744680702686309814e-01 -1.051236167550086975e-01
3.154223859310150146e-01 -1.599704921245574951e-01 -1.780354231595993042e-01 -1.242044568061828613e-01 -3.004642948508262634e-02 -2.853202223777770996e-01 6.275276094675064087e-02 1.691072285175323486e-01 8.293914608657360077e-03 -3.978111967444419861e-02 -2.043182998895645142e-01 -7.131029665470123291e-02 2.711308561265468597e-02 4.595083892345428467e-01 9.795467555522918701e-02 -3.174240887165069580e-02 -1.222601085901260376e-01 -1.115050762891769409e-01 -3.312352597713470459e-01 4.143313318490982056e-02 -5.435877665877342224e-02 1.020715162158012390e-01 7.025606185197830200e-02 -1.634601056575775146e-01 2.764837145805358887e-01 -2.511270344257354736e-02 -2.749240100383758545e-01 -2.587205171585083008e-02 1.454537175595760345e-02 -2.732029184699058533e-02 2.124995440244674683e-01 -2.422755807638168335e-01
9.465575963258743286e-02 -3.306809961795806885e-01 -2.536345124244689941e-01 7.464852929115295410e-02 -2.099457085132598877e-01 -1.693554222583770752e-01 -7.895430922508239746e-02 2.815831266343593597e-02 9.019985795021057129e-02 2.186271697282791138e-01 -1.857295036315917969e-01 6.090833246707916260e-02 7.007893174886703491e-02 -1.315344870090484619e-02 3.804669901728630066e-02 -1.536895632743835449e-01 -1.610101014375686646e-01 -4.860031604766845703e-01 -2.742547988891601562e-01 -2.617147266864776611e-01 -1.323285549879074097e-01 -2.453581690788269043e-01 1.443096548318862915e-01 -2.485299855470657349e-01 -3.278644289821386337e-03 3.899497538805007935e-02 -3.986223787069320679e-02 2.939346805214881897e-02 5.496188253164291382e-02 1.437674313783645630e-01 9.836001694202423096e-02 -6.499623507261276245e-02
1.176462769508361816e-01 8.631777018308639526e-02 -2.285181283950805664e-01 -4.901377856731414795e-02 1.627473719418048859e-02 -6.353520601987838745e-02 -2.555102808400988579e-03 2.865847051143646240e-01 -3.167795762419700623e-02 3.451121598482131958e-02 -2.923751771450042725e-01 -3.078647553920745850e-01 2.467328310012817383e-01 9.073106944561004639e-02 -3.948797285556793213e-02 -9.540767222642898560e-02 -1.626506894826889038e-01 -3.176156431436538696e-02 -2.780790328979492188e-01 -3.776627406477928162e-02 -2.947819828987121582e-01 -8.695765584707260132e-02 5.917429924011230469e-02 -5.038775876164436340e-02 -1.593721359968185425e-01 8.114650100469589233e-02 -2.307289838790893555e-01 -4.855352640151977539e-02 3.200468122959136963e-01 -3.576353490352630615e-01 -1.894883364439010620e-01 -1.220000386238098145e-01
2.665150351822376251e-02 5.532884597778320312e-02 -7.070153951644897461e-02 6.617799401283264160e-02 -8.400090038776397705e-02 2.858070656657218933e-02 -1.061472948640584946e-02 1.527898013591766357e-01 -2.526868581771850586e-01 -2.875742912292480469e-01 3.681667521595954895e-02 1.630483381450176239e-02 -1.119019314646720886e-01 1.472876220941543579e-01 -2.239680141210556030e-01 5.690496414899826050e-02 -5.609298497438430786e-02 1.738627627491950989e-02 -4.521177709102630615e-01 -4.448522031307220459e-01 -2.217945009469985962e-01 6.735714524984359741e-02 1.325031518936157227e-01 4.225073009729385376e-02 -1.471499097533524036e-03 2.139674425125122070e-01 -3.573478162288665771e-01 1.494573205709457397e-01 1.360809803009033203e-01 -2.648325869813561440e-03 1.505130231380462646e-01 6.253233551979064941e-02
2.139497995376586914e-01 4.632673040032386780e-02 -3.125013709068298340e-01 1.391626149415969849e-01 1.837554872035980225e-01 -1.771230995655059814e-01 2.702314779162406921e-02 1.195923164486885071e-01 2.710582688450813293e-03 -4.976875707507133484e-02 -2.609890699386596680e-01 -7.820805162191390991e-02 3.906512260437011719e-01 1.105585321784019470e-01 -6.571294367313385010e-02 6.308627128601074219e-02 -1.863257288932800293e-01 -5.578734725713729858e-02 -2.668032646179199219e-01 -8.349069207906723022e-02 -3.166721761226654053e-01 -2.244707494974136353e-01 -2.754176221787929535e-02 3.112022392451763153e-02 -7.102382928133010864e-02 -7.493577897548675537e-02 -3.289446830749511719e-01 -4.131833557039499283e-03 1.954859197139739990e-01 -2.346550077199935913e-01 -1.259734109044075012e-02 -1.560184657573699951e-01
1.189564839005470276e-01 -7.389345765113830566e-02 -9.251552820205688477e-02 1.215294152498245239e-01 9.072320163249969482e-02 -1.571870744228363037e-01 9.148691594600677490e-02 5.823117122054100037e-02 1.192874507978558540e-03 -2.879618853330612183e-02 -3.050280809402465820e-01 -3.049564734101295471e-02 2.483862936496734619e-01 2.245103269815444946e-01 3.602634668350219727e-01 7.325474172830581665e-02 -9.248785674571990967e-02 -3.397088646888732910e-01 -1.042348146438598633e-01 -1.700767427682876587e-01 -2.068862468004226685e-01 2.049171924591064453e-01 -9.971002489328384399e-02 -1.428059190511703491e-01 1.422266513109207153e-01 2.170331478118896484e-01 1.842502504587173462e-01 1.081733778119087219e-01 3.591062724590301514e-01 2.093203663825988770e-01 -4.981873184442520142e-02 5.648405849933624268e-02
-4.194275662302970886e-02 1.005986034870147705e-01 -1.117910165339708328e-02 2.857857383787631989e-02 -1.309266984462738037e-01 5.525300279259681702e-02 -4.957726225256919861e-02 1.512205600738525391e-01 -1.036338359117507935e-01 2.048803716897964478e-01 -1.987003684043884277e-01 -4.571152031421661377e-01 -1.553610563278198242e-01 1.818813085556030273e-01 2.017862908542156219e-02 1.610475480556488037e-01 -2.398252785205841064e-01 -2.138472497463226318e-01 -3.309678137302398682e-01 -1.303321123123168945e-01 -1.272773444652557373e-01 -1.695663928985595703e-01 -8.682907372713088989e-02 1.075250655412673950e-02 1.210878193378448486e-01 2.634922564029693604e-01 -1.559102535247802734e-01 -2.510001361370086670e-01 2.090623527765274048e-01 1.306927651166915894e-01 1.002326607704162598e-01 1.798094362020492554e-01
1.986871063709259033e-01 -2.566687762737274170e-01 1.166648715734481812e-01 -9.062249958515167236e-02 -1.339877843856811523e-01 4.766469076275825500e-02 -1.236491501331329346e-01 9.868752211332321167e-02 1.097468957304954529e-01 -2.031356394290924072e-01 -2.179355323314666748e-01 -4.722387716174125671e-02 -7.231198996305465698e-02 -6.050263997167348862e-03 -1.214418113231658936e-01 3.863222897052764893e-02 -1.416415870189666748e-01 -5.262800306081771851e-02 -5.107910037040710449e-01 -1.444233357906341553e-01 -1.399607658386230469e-01 8.645969629287719727e-02 -1.849339343607425690e-03 -1.236591786146163940e-01 -4.706105962395668030e-02 1.444360464811325073e-01 2.630344927310943604e-01 2.052395343780517578e-01 4.375210404396057129e-01 1.393809318542480469e-01 6.072750315070152283e-02 8.452454954385757446e-02
2.378995120525360107e-01 2.416390329599380493e-01 9.109911322593688965e-02 7.665031589567661285e-03 -3.556682169437408447e-02 -5.813734978437423706e-02 1.118891090154647827e-01 6.102242320775985718e-02 1.951843649148941040e-01 8.705420047044754028e-02 -2.463146001100540161e-01 8.159905672073364258e-02 -1.202433034777641296e-01 3.866665065288543701e-01 2.681100964546203613e-01 -1.279360353946685791e-01 -7.160103879868984222e-03 -3.772744238376617432e-01 -2.886354327201843262e-01 -1.941364109516143799e-01 -3.256708383560180664e-02 -5.130839720368385315e-02 -2.467472665011882782e-02 -2.074140310287475586e-01 7.238358259201049805e-02 4.077309370040893555e-02 -1.595938056707382202e-01 -1.249097585678100586e-01 -1.378657817840576172e-01 -1.993243098258972168e-01 1.848974730819463730e-03 2.704067826271057129e-01
1.162223145365715027e-01 -3.042039088904857635e-02 1.130359321832656860e-01 2.828670665621757507e-02 -1.046966463327407837e-01 -1.393466489389538765e-03 1.124006584286689758e-01 -8.295127749443054199e-02 -1.440183632075786591e-02 -1.305171996355056763e-01 -2.631254792213439941e-01 -1.024931520223617554e-01 1.631900519132614136e-01 6.331474334001541138e-02 -3.357905447483062744e-01 -4.299782961606979370e-02 -3.144335746765136719e-02 -2.480189204216003418e-01 -2.436371296644210815e-01 6.622792780399322510e-02 -2.053036987781524658e-01 -2.258243709802627563e-01 1.554098725318908691e-01 -6.427538394927978516e-02 1.141214743256568909e-01 -2.935118507593870163e-03 -3.344389200210571289e-01 -4.118606448173522949e-01 1.923194527626037598e-01 1.848640441894531250e-01 -2.738573253154754639e-01 -1.045861989259719849e-01
1.210566982626914978e-01 -1.863561570644378662e-02 -1.589903235435485840e-01 6.343052536249160767e-02 -1.364914178848266602e-01 -1.431093215942382812e-01 -8.711237460374832153e-03 -1.648612916469573975e-01 1.290875673294067383e-02 -1.141350418329238892e-01 -1.951733231544494629e-01 -1.977186650037765503e-01 -4.179812669754028320e-01 -6.608869880437850952e-02 4.948768392205238342e-02 1.217506900429725647e-01 4.707425460219383240e-02 2.667981982231140137e-01 -3.335000574588775635e-01 -3.480798006057739258e-02 -2.005185186862945557e-01 -1.253893077373504639e-01 1.674854010343551636e-01 -8.216541260480880737e-02 9.518264234066009521e-02 8.081447333097457886e-02 -3.667548894882202148e-01 -1.419806387275457382e-02 3.055398166179656982e-01 -2.753461003303527832e-01 -2.725211344659328461e-02 7.633063942193984985e-02
8.166299760341644287e-02 -1.421722322702407837e-01 -9.053891152143478394e-02 1.243568360805511475e-01 9.509307891130447388e-02 -1.034720316529273987e-01 -4.242910072207450867e-02 -2.009139955043792725e-01 -4.036697745323181152e-02 -1.597292721271514893e-01 -2.478246539831161499e-01 -5.496022058650851250e-04 4.676195979118347168e-02 2.899116463959217072e-02 1.379538178443908691e-01 -7.030767202377319336e-02 7.961962372064590454e-02 1.603746563196182251e-01 -4.517514705657958984e-01 -9.159360080957412720e-02 6.941749155521392822e-02 -2.200712449848651886e-02 1.202244013547897339e-01 2.287794649600982666e-02 1.443641483783721924e-01 4.527198374271392822e-01 -3.886944651603698730e-01 7.011108100414276123e-02 2.396130263805389404e-01 -2.312308549880981445e-01 8.949799835681915283e-02 -8.051648736000061035e-02
3.296633064746856689e-01 1.713833659887313843e-01 -2.160756140947341919e-01 5.126210302114486694e-02 2.588207647204399109e-02 1.351378560066223145e-01 2.669194526970386505e-02 -2.067870348691940308e-01 7.150168716907501221e-02 -8.504897356033325195e-02 8.692000061273574829e-02 -3.576513379812240601e-02 1.595031097531318665e-02 -1.231452003121376038e-01 2.123894169926643372e-02 5.355219542980194092e-02 -1.708830744028091431e-01 -9.519894421100616455e-02 -3.540264964103698730e-01 -1.605891883373260498e-01 -2.495476901531219482e-01 4.284732788801193237e-02 -9.241335093975067139e-02 1.156936050392687321e-03 2.929587103426456451e-02 3.335990607738494873e-01 -2.589135468006134033e-01 1.237885728478431702e-01 2.378431409597396851e-01 -2.478983700275421143e-01 2.471122741699218750e-01 -2.732708156108856201e-01
3.183467388153076172e-01 8.718678355216979980e-02 -1.459610611200332642e-01 -2.400493323802947998e-01 -2.373556494712829590e-01 -1.154006421566009521e-01 -1.726362109184265137e-02 2.805279493331909180e-01 -1.343372315168380737e-01 3.604862093925476074e-01 -9.129401296377182007e-02 -3.168885409832000732e-01 2.613187134265899658e-01 1.710956566967070103e-03 1.581204822286963463e-03 7.286989688873291016e-02 -1.524348258972167969e-01 -9.662552177906036377e-02 -3.895069360733032227e-01 2.757705003023147583e-02 1.125315353274345398e-01 -4.180743545293807983e-02 1.692193150520324707e-01 -7.162887603044509888e-02 9.267247468233108521e-02 1.677697002887725830e-01 -9.431977756321430206e-03 -5.994757264852523804e-02 2.326015233993530273e-01 -3.583461046218872070e-02 -6.100264191627502441e-02 -1.927131786942481995e-02
1.190861836075782776e-01 -1.377181708812713623e-01 -1.864744424819946289e-01 -6.517102569341659546e-02 1.896186619997024536e-01 -7.551024854183197021e-02 6.742357462644577026e-02 9.290976449847221375e-03 -2.932400256395339966e-02 4.288107156753540039e-02 -1.879415810108184814e-01 -1.996076852083206177e-01 6.508576869964599609e-02 -2.182932496070861816e-01 2.545766234397888184e-01 -2.591464901342988014e-03 3.831452727317810059e-01 -9.749614447355270386e-02 -3.869283497333526611e-01 -2.269463837146759033e-01 -2.411656379699707031e-01 -1.310941278934478760e-01 4.195781424641609192e-02 -6.916606426239013672e-02 2.524755895137786865e-01 3.454799950122833252e-01 -1.688609085977077484e-02 1.066604629158973694e-01 4.840540885925292969e-02 -2.478987909853458405e-02 -2.069615125656127930e-01 8.370974659919738770e-02
6.313923001289367676e-02 -1.551147699356079102e-01 -1.198283955454826355e-01 -1.224959716200828552e-01 7.415755838155746460e-02 1.714757680892944336e-01 1.591000705957412720e-01 2.237728051841259003e-02 -1.758496090769767761e-02 2.454585283994674683e-01 -1.929308176040649414e-01 6.593320518732070923e-02 -2.660553455352783203e-01 -4.144769534468650818e-02 1.221116781234741211e-01 -1.922112554311752319e-01 -5.400703474879264832e-02 1.326054781675338745e-01 -3.842530250549316406e-01 -1.842647232115268707e-02 -1.085558813065290451e-02 1.426678746938705444e-01 6.341539323329925537e-02 -2.066140472888946533e-01 5.005070194602012634e-02 3.057796955108642578e-01 -1.783175021409988403e-01 9.225784987211227417e-02 5.047281980514526367e-01 -1.603957116603851318e-01 -5.289799720048904419e-02 -1.092025265097618103e-02
1.288887709379196167e-01 -2.078880369663238525e-02 -2.277460098266601562e-01 2.450935244560241699e-01 -6.028874218463897705e-02 1.311644762754440308e-01 -2.667904645204544067e-02 1.005961224436759949e-01 3.622676730155944824e-01 7.589174062013626099e-02 -3.000135421752929688e-01 -5.102365463972091675e-02 5.152557045221328735e-02 1.431974172592163086e-01 9.068075567483901978e-02 1.289997696876525879e-01 3.994208201766014099e-02 2.097504213452339172e-02 -4.147496521472930908e-01 -2.385082542896270752e-01 7.690480351448059082e-02 -2.175418287515640259e-01 6.059012189507484436e-02 -1.742949783802032471e-01 2.269147336483001709e-01 9.179462492465972900e-02 2.049742266535758972e-03 2.560671269893646240e-01 2.709042131900787354e-01 2.101825177669525146e-02 1.800290495157241821e-01 1.084118485450744629e-01
1.779921352863311768e-01 -2.700167000293731689e-01 3.012477159500122070e-01 1.197166368365287781e-01 -6.025858968496322632e-02 1.113356575369834900e-01 -1.494081616401672363e-01 -4.144279286265373230e-02 8.339705318212509155e-02 2.256628274917602539e-01 1.546508073806762695e-01 2.872982062399387360e-02 -1.099232286214828491e-01 4.716379195451736450e-02 3.693340346217155457e-02 7.159593701362609863e-02 2.489282051101326942e-03 -2.808785140514373779e-01 -4.882284402847290039e-01 -2.516556680202484131e-01 -1.775537282228469849e-01 4.925907589495182037e-03 2.130444161593914032e-02 -1.788563877344131470e-01 -1.463728696107864380e-01 1.811239272356033325e-01 4.617436975240707397e-02 -7.101251929998397827e-02 1.076388731598854065e-01 -2.040098607540130615e-01 1.593119651079177856e-02 -2.956125438213348389e-01
2.521699965000152588e-01 9.749532490968704224e-02 -3.449228703975677490e-01 1.547913849353790283e-01 1.920116692781448364e-01 1.004915758967399597e-01 -1.203466281294822693e-01 -9.729265421628952026e-02 -8.043373376131057739e-02 1.161466464400291443e-01 -3.598895072937011719e-01 -1.280198246240615845e-01 3.271427452564239502e-01 3.450292348861694336e-02 2.654527127742767334e-02 6.353308260440826416e-02 -2.085274159908294678e-01 5.270406603813171387e-03 -2.924777567386627197e-01 -4.739270359277725220e-02 -1.636687666177749634e-01 -2.329823523759841919e-01 -2.503614313900470734e-02 8.352845162153244019e-02 1.089988425374031067e-01 1.620013713836669922e-01 -2.200542837381362915e-01 -1.524376720190048218e-01 1.264270395040512085e-01 -2.773588299751281738e-01 -1.072502210736274719e-01 -7.752340286970138550e-03
2.054283320903778076e-01 1.684361547231674194e-01 -1.067133471369743347e-01 1.637118682265281677e-02 1.361839920282363892e-01 6.210368499159812927e-02 1.007466241717338562e-01 9.391011297702789307e-02 -4.406121745705604553e-02 -1.462346911430358887e-01 -3.338577151298522949e-01 -1.747170537710189819e-01 2.579684555530548096e-01 5.965512618422508240e-02 -2.363528311252593994e-01 -1.912313550710678101e-01 -1.155074760317802429e-01 -2.620063535869121552e-02 -2.402300238609313965e-01 3.461499139666557312e-02 -3.656893372535705566e-01 -2.447110116481781006e-01 1.708054095506668091e-01 -1.014515664428472519e-02 -2.892941236495971680e-02 1.477820053696632385e-02 -2.794615924358367920e-01 8.158095926046371460e-02 2.495983690023422241e-01 -2.421877235174179077e-01 -1.542474925518035889e-01 -1.488847136497497559e-01
1.976058036088943481e-01 2.091058343648910522e-01 9.410078078508377075e-02 -2.539587579667568207e-02 1.458258926868438721e-01 1.361929327249526978e-01 1.255757808685302734e-01 -4.195583239197731018e-02 -2.286185137927532196e-02 2.708674967288970947e-01 -8.064687252044677734e-02 1.091903597116470337e-01 7.096561044454574585e-02 2.982182502746582031e-01 2.674221694469451904e-01 -8.294629305601119995e-02 -1.512574870139360428e-02 -1.164546385407447815e-01 -5.079513788223266602e-01 -1.843569278717041016e-01 2.593530341982841492e-02 -9.113519638776779175e-02 -2.451174706220626831e-02 -2.184072434902191162e-01 -1.770484074950218201e-02 -6.852389127016067505e-02 -3.351341187953948975e-01 -9.195916354656219482e-03 -1.040756031870841980e-01 -9.124242700636386871e-03 -4.179211799055337906e-03 3.070603311061859131e-01
1.646717190742492676e-01 -1.685706079006195068e-01 -2.189414948225021362e-01 -4.781784489750862122e-02 1.039338111877441406e-01 1.814558058977127075e-01 -1.236280500888824463e-01 1.358275562524795532e-01 -1.590144634246826172e-01 -3.811471909284591675e-02 -1.460955594666302204e-03 1.971847116947174072e-01 -2.568034396972507238e-04 -2.286311937496066093e-03 -8.725478500127792358e-02 2.287215888500213623e-01 -2.563622593879699707e-01 1.116231381893157959e-01 -3.868982195854187012e-01 -3.136104345321655273e-01 -4.556016623973846436e-01 3.119841404259204865e-02 7.785025984048843384e-02 -9.008991718292236328e-02 3.779943799600005150e-03 2.881947159767150879e-01 1.596221178770065308e-01 7.689378410577774048e-02 1.129401847720146179e-01 -8.573165535926818848e-02 -6.225805357098579407e-02 6.196198612451553345e-02
7.243625074625015259e-02 -2.157222777605056763e-01 -1.091185361146926880e-01 -2.721047997474670410e-01 1.620482355356216431e-01 3.321763128042221069e-02 -2.335392124950885773e-02 -1.661195456981658936e-01 -8.001779206097126007e-03 6.936146318912506104e-02 -4.659637063741683960e-02 -4.587334394454956055e-02 2.660817699506878853e-03 3.347045183181762695e-01 -8.876620233058929443e-02 -4.065075516700744629e-02 -7.442972809076309204e-02 -9.412561543285846710e-03 -3.951555788516998291e-01 5.430867895483970642e-02 -4.122161567211151123e-01 8.698363602161407471e-02 -1.730625331401824951e-01 -2.791506946086883545e-01 -2.454510331153869629e-01 6.461858749389648438e-02 -2.038294076919555664e-02 -1.713348925113677979e-01 3.466623425483703613e-01 8.204336278140544891e-03 2.712529152631759644e-02 -1.038638725876808167e-01
1.399661600589752197e-01 8.584669977426528931e-02 -1.176215931773185730e-01 1.575762480497360229e-01 5.023257806897163391e-02 1.217989847064018250e-01 4.162525013089179993e-02 -2.982473671436309814e-01 1.080466434359550476e-02 -2.888968028128147125e-02 -2.353500872850418091e-01 -8.466496318578720093e-02 2.064806371927261353e-01 1.454973518848419189e-01 -2.023563981056213379e-01 2.044298052787780762e-01 -3.488548398017883301e-01 -1.315722316503524780e-01 -3.961654305458068848e-01 -5.547565594315528870e-02 1.274326145648956299e-01 2.158629745244979858e-01 1.671576127409934998e-02 -1.107739061117172241e-01 1.411647200584411621e-01 1.344842314720153809e-01 -2.806549072265625000e-01 -4.760453477501869202e-03 -1.484507918357849121e-01 -1.834284663200378418e-01 -2.408449798822402954e-01 1.066048815846443176e-01
1.670038253068923950e-01 5.364077165722846985e-02 -1.880995482206344604e-01 -2.991113364696502686e-01 1.903186887502670288e-01 4.199464991688728333e-02 -1.480240374803543091e-01 -2.404075264930725098e-01 8.196123875677585602e-03 -5.283935368061065674e-02 -2.294714599847793579e-01 -2.307666838169097900e-01 -3.332192078232765198e-02 1.247880905866622925e-01 6.811467558145523071e-02 -8.730009198188781738e-02 -1.176758483052253723e-01 -8.046586811542510986e-02 -3.446819484233856201e-01 -9.760783612728118896e-02 -7.059810310602188110e-02 8.885462582111358643e-02 2.917231619358062744e-01 1.507942080497741699e-01 3.777542337775230408e-02 2.324976325035095215e-01 -3.460089564323425293e-01 1.226532161235809326e-01 1.022924780845642090e-01 -1.446853727102279663e-01 1.053227931261062622e-01 -2.947274446487426758e-01
9.411882609128952026e-02 -1.579280346632003784e-01 4.779791086912155151e-02 2.026111073791980743e-02 3.491643071174621582e-02 -1.256567835807800293e-01 2.932501025497913361e-02 -3.509643301367759705e-02 8.422792702913284302e-02 1.141326222568750381e-02 2.195120602846145630e-02 -1.228189170360565186e-01 1.795049458742141724e-01 1.355075687170028687e-01 -6.952349841594696045e-02 1.614895015954971313e-01 -2.678354978561401367e-01 -4.772887527942657471e-01 -4.360138773918151855e-01 -2.094267755746841431e-01 -6.495448946952819824e-02 -3.369668722152709961e-01 2.706515192985534668e-01 -1.627713441848754883e-01 2.615975141525268555e-01 -1.803698390722274780e-02 4.790101945400238037e-02 7.505729794502258301e-02 -4.782815650105476379e-02 5.380611494183540344e-02 -6.063332781195640564e-02 5.958774313330650330e-02
2.108752578496932983e-01 -4.713804647326469421e-02 -1.448598355054855347e-01 -1.004181653261184692e-01 7.702124863862991333e-02 -2.050551027059555054e-02 -1.545341461896896362e-01 2.564913779497146606e-02 -1.372616291046142578e-01 1.862100511789321899e-01 -8.585266023874282837e-02 -1.426713168621063232e-01 -6.280908733606338501e-02 1.032612398266792297e-01 -1.216140687465667725e-01 -1.874377727508544922e-01 -2.654271125793457031e-01 9.766978770494461060e-02 -4.736394882202148438e-01 -9.180063009262084961e-02 1.514347344636917114e-01 1.656266450881958008e-01 1.205940693616867065e-01 -6.149042025208473206e-02 -1.708387881517410278e-01 3.835055530071258545e-01 -1.590833067893981934e-01 1.105408817529678345e-01 2.950080931186676025e-01 -2.123867571353912354e-01 1.054828539490699768e-01 -8.416370302438735962e-02
2.163588255643844604e-01 1.271758135408163071e-02 -6.356361508369445801e-02 -6.873641163110733032e-02 7.019767165184020996e-02 -2.342794239521026611e-01 2.636936902999877930e-01 -4.320142790675163269e-02 -1.532557886093854904e-02 1.010475382208824158e-01 -7.041976600885391235e-02 3.859220445156097412e-02 -9.801100939512252808e-02 -6.794184446334838867e-02 1.023509651422500610e-01 -8.022470772266387939e-02 1.460272520780563354e-01 1.003352273255586624e-02 -1.049538180232048035e-01 -2.596165537834167480e-01 -1.073975414037704468e-01 -1.407121568918228149e-01 1.969658136367797852e-01 -3.007686138153076172e-01 7.928024232387542725e-02 1.636175066232681274e-01 -1.611293405294418335e-01 3.714740574359893799e-01 4.018228054046630859e-01 -2.966992259025573730e-01 -2.395302504301071167e-01 2.661874145269393921e-02
2.318737804889678955e-01 -6.500356644392013550e-02 5.013129860162734985e-02 -2.584452629089355469e-01 1.124690696597099304e-01 -1.096297353506088257e-01 -2.553631551563739777e-02 -2.626860700547695160e-02 -9.844279289245605469e-02 -2.977483570575714111e-01 -1.252055317163467407e-01 -4.683402832597494125e-03 -4.303640499711036682e-02 2.296534031629562378e-01 3.818845003843307495e-02 2.307699024677276611e-01 -9.281312674283981323e-02 -1.127021983265876770e-01 -4.020795226097106934e-01 -3.049741089344024658e-01 -3.262797892093658447e-01 -1.851022839546203613e-01 -4.798579961061477661e-02 2.470033168792724609e-01 -1.498521715402603149e-01 1.014179661870002747e-01 -7.740018516778945923e-02 2.410472631454467773e-01 9.565993398427963257e-02 9.604478627443313599e-02 -1.573773026466369629e-01 -5.775695294141769409e-02
2.511521875858306885e-01 -1.363373100757598877e-01 2.281658649444580078e-01 -7.457771897315979004e-02 9.002727270126342773e-02 -2.277546972036361694e-01 -7.786997407674789429e-02 -7.611777633428573608e-02 1.320850402116775513e-01 -1.446800529956817627e-01 6.493466347455978394e-02 -5.405682325363159180e-02 -4.707162082195281982e-02 -3.701813519001007080e-02 8.946540206670761108e-02 -1.261102706193923950e-01 -1.143412962555885315e-01 -1.168765723705291748e-01 -3.649667203426361084e-01 -1.947215944528579712e-01 -5.600765347480773926e-01 -2.179835885763168335e-01 -1.081985756754875183e-01 -9.760911576449871063e-03 1.274346839636564255e-02 1.838134080171585083e-01 -1.897227615118026733e-01 -7.304788380861282349e-02 6.958080828189849854e-02 1.758748888969421387e-01 -1.710233241319656372e-01 -6.861577928066253662e-02
1.762373149394989014e-01 5.057164654135704041e-02 -1.601462215185165405e-01 8.972730487585067749e-03 1.040721163153648376e-01 -1.267366707324981689e-01 1.112681552767753601e-01 -7.108184695243835449e-02 1.019865199923515320e-01 -8.953242748975753784e-02 -1.161868125200271606e-01 4.260306246578693390e-03 -2.654248476028442383e-01 -6.799138337373733521e-02 -2.673194743692874908e-02 2.930825352668762207e-01 -2.354696244001388550e-01 -1.220211461186408997e-01 -5.871776938438415527e-01 -1.126765012741088867e-01 -7.175501435995101929e-02 -2.459802031517028809e-01 1.242688521742820740e-01 -2.694786787033081055e-01 2.425648868083953857e-01 -1.447937488555908203e-01 -1.628058962523937225e-02 2.792721614241600037e-02 -6.636448204517364502e-02 4.772201552987098694e-02 -1.778781563043594360e-01 -4.487365484237670898e-02
3.576513230800628662e-01 7.987014204263687134e-02 1.285439878702163696e-01 -1.228999868035316467e-01 2.167935371398925781e-01 -1.468301862478256226e-01 1.375254392623901367e-01 -3.277581185102462769e-02 -1.748056150972843170e-02 -2.282644808292388916e-01 8.029220998287200928e-02 -9.141888469457626343e-02 -4.577123001217842102e-02 7.974932342767715454e-02 7.495240867137908936e-02 1.413909792900085449e-01 -2.631146013736724854e-01 -5.055943131446838379e-02 -6.049414873123168945e-01 -1.437305808067321777e-01 -2.507651448249816895e-01 -1.285911053419113159e-01 -1.533292979001998901e-01 -9.894228726625442505e-02 -9.377671033143997192e-02 3.581199795007705688e-02 3.797622770071029663e-02 -3.135383874177932739e-02 1.172115132212638855e-01 1.295987367630004883e-01 -1.693378388881683350e-01 3.775797411799430847e-02
5.428328737616539001e-02 -3.025314807891845703e-01 -1.228305995464324951e-01 -8.751030545681715012e-04 -1.940540410578250885e-02 -9.169712662696838379e-02 -1.720281839370727539e-01 -1.177446767687797546e-01 -1.061836853623390198e-01 -2.404048107564449310e-02 -1.359873265027999878e-01 3.682505339384078979e-02 1.747408956289291382e-01 1.880103647708892822e-01 -1.229682490229606628e-01 -1.731892675161361694e-01 -3.612090945243835449e-01 -1.373276263475418091e-01 -3.976586163043975830e-01 -2.514988183975219727e-01 -1.771883517503738403e-01 -8.004595339298248291e-02 -1.950868517160415649e-01 -2.838327288627624512e-01 4.692852497100830078e-02 7.868482917547225952e-02 3.850882872939109802e-02 2.612104713916778564e-01 2.517870366573333740e-01 1.116375997662544250e-01 1.197546198964118958e-01 7.200723513960838318e-03
2.373006492853164673e-01 -1.069791689515113831e-01 -2.282323241233825684e-01 -1.371795833110809326e-01 -2.067180164158344269e-02 -7.786282151937484741e-02 4.012548178434371948e-02 1.001796945929527283e-01 2.710650563240051270e-01 9.229070693254470825e-02 -3.079405426979064941e-01 -1.029852628707885742e-01 1.982040144503116608e-02 4.709818400442600250e-03 -1.160741448402404785e-01 1.863967776298522949e-01 -2.783944644033908844e-02 2.338981442153453827e-02 -3.388574421405792236e-01 -3.267015814781188965e-01 2.411311678588390350e-02 -2.305699288845062256e-01 7.853429019451141357e-02 -2.821720242500305176e-01 7.511198520660400391e-02 1.026866212487220764e-01 -4.299313575029373169e-02 -2.201132476329803467e-01 3.417222797870635986e-01 1.307438015937805176e-01 2.054825425148010254e-01 4.638589918613433838e-02
2.070889323949813843e-01 7.953841239213943481e-02 -1.801710724830627441e-01 5.138528719544410706e-02 3.284898772835731506e-02 -9.366402029991149902e-02 1.202799826860427856e-01 -1.190324574708938599e-01 -1.778675592504441738e-03 -7.275201380252838135e-02 -1.121262907981872559e-01 8.445651270449161530e-03 -2.234652340412139893e-01 2.181018516421318054e-02 3.210043907165527344e-02 1.935462504625320435e-01 -2.843746840953826904e-01 1.073366180062294006e-01 -4.094773232936859131e-01 -3.064895272254943848e-01 -9.468166530132293701e-02 5.386758223176002502e-02 -2.062156200408935547e-01 -1.059760302305221558e-01 2.422896027565002441e-01 -5.500782653689384460e-02 -2.570099532604217529e-01 -2.394522354006767273e-02 4.087578952312469482e-01 1.204299926757812500e-01 -1.284438520669937134e-01 -1.558642387390136719e-01
6.340625137090682983e-02 -1.037016697227954865e-02 3.040055036544799805e-01 1.483699828386306763e-01 -1.397187858819961548e-01 -7.461333274841308594e-02 -1.569429486989974976e-01 6.383799761533737183e-02 -1.349802315235137939e-01 1.114562153816223145e-01 -3.647237643599510193e-02 3.175275400280952454e-02 1.015277802944183350e-01 8.901119232177734375e-02 -1.058214306831359863e-01 8.021987229585647583e-02 3.845675615593791008e-03 1.969834119081497192e-01 -4.993824064731597900e-01 -2.903484106063842773e-01 -1.606956571340560913e-01 -6.247591972351074219e-02 3.936694562435150146e-01 -2.747801840305328369e-01 1.403473615646362305e-01 -4.759673029184341431e-02 -4.212847445160150528e-03 6.347042322158813477e-02 5.828831344842910767e-02 -2.386756092309951782e-01 -5.590569600462913513e-02 -1.912924349308013916e-01
-5.549600720405578613e-02 1.993339210748672485e-01 2.528086602687835693e-01 -2.270378023386001587e-01 -1.776217073202133179e-01 -7.174887508153915405e-02 -8.799790404736995697e-03 9.132908657193183899e-03 1.349956495687365532e-03 8.962294459342956543e-02 -4.001975357532501221e-01 1.236340496689081192e-02 1.032252535223960876e-01 2.602773606777191162e-01 2.343616336584091187e-01 1.344272345304489136e-01 1.481463760137557983e-01 -1.751584857702255249e-01 -3.695853352546691895e-01 -4.297310858964920044e-02 -1.083669438958168030e-02 2.714121043682098389e-01 -4.877380654215812683e-02 -1.849935799837112427e-01 1.177860721945762634e-01 8.864406496286392212e-02 -1.020530164241790771e-01 2.062629163265228271e-02 2.248542755842208862e-01 1.588036417961120605e-01 5.891082063317298889e-02 2.680619955062866211e-01
1.153529435396194458e-01 5.419504363089799881e-03 -3.609940409660339355e-02 3.095876425504684448e-02 2.263971120119094849e-01 2.726384066045284271e-02 9.754782915115356445e-02 -3.000487387180328369e-01 7.823399268090724945e-03 1.160004511475563049e-01 -1.219878271222114563e-01 -2.016467154026031494e-01 3.334873542189598083e-02 -6.921238452196121216e-02 8.461190015077590942e-02 6.813496351242065430e-02 3.942348361015319824e-01 2.841376885771751404e-02 -4.350593984127044678e-01 -2.830942273139953613e-01 -1.701555848121643066e-01 -2.038447260856628418e-01 6.152604147791862488e-02 -7.762299478054046631e-02 7.348860800266265869e-02 1.875919997692108154e-01 -5.178046226501464844e-02 -5.672553926706314087e-02 1.210901662707328796e-01 1.061469614505767822e-01 -3.794787526130676270e-01 1.539707928895950317e-01
2.357845604419708252e-01 -7.321894913911819458e-02 7.560840249061584473e-02 -8.856313675642013550e-02 -4.868238698691129684e-03 -3.247196674346923828e-01 2.210083007812500000e-01 1.439052075147628784e-01 -6.349875777959823608e-02 -1.960920840501785278e-01 1.230103820562362671e-01 2.217137068510055542e-02 -8.941739797592163086e-02 4.337658733129501343e-02 -3.027641912922263145e-03 1.725792139768600464e-01 3.957248292863368988e-03 -1.446482688188552856e-01 -3.742656409740447998e-01 -1.448653489351272583e-01 -5.020741224288940430e-01 -2.628134936094284058e-02 -1.339094638824462891e-01 -1.289517581462860107e-01 2.597984373569488525e-01 7.011611014604568481e-02 -3.323178365826606750e-02 -4.892382305115461349e-03 1.985820196568965912e-02 1.072413995862007141e-01 -3.128602206707000732e-01 6.493309512734413147e-03
-1.316211419180035591e-03 -1.164645403623580933e-01 -3.169862329959869385e-01 -1.804196089506149292e-01 -1.225315034389495850e-01 3.241901844739913940e-02 -1.215177997946739197e-01 2.783252298831939697e-02 -4.300630986690521240e-01 9.916229546070098877e-02 -2.483684420585632324e-01 1.098877042531967163e-01 -2.046768367290496826e-01 1.334379464387893677e-01 1.103241741657257080e-01 -4.531700536608695984e-02 2.218197286128997803e-01 8.441532030701637268e-03 -2.566032707691192627e-01 -2.984711825847625732e-01 -1.727105528116226196e-01 -1.274047344923019409e-01 2.521074116230010986e-01 -1.322082728147506714e-01 2.658743225038051605e-02 1.412611752748489380e-01 -2.447481006383895874e-01 5.467066913843154907e-02 6.443938612937927246e-02 -5.212091654539108276e-02 -2.368318587541580200e-01 -3.885355964303016663e-02
3.593003451824188232e-01 6.683120131492614746e-02 -8.564756810665130615e-02 -1.174505501985549927e-01 2.316525429487228394e-01 -1.251536756753921509e-01 1.662655919790267944e-01 9.880225360393524170e-02 -1.541288942098617554e-01 -2.656672894954681396e-01 -1.276388466358184814e-01 -7.236289978027343750e-02 -1.811163723468780518e-01 3.580390661954879761e-02 1.750911772251129150e-01 1.134012192487716675e-01 1.319393217563629150e-01 -1.271542757749557495e-01 -4.198410511016845703e-01 -2.923350594937801361e-02 -2.915787398815155029e-01 -6.638249009847640991e-02 -2.022016234695911407e-02 -6.557870656251907349e-02 -5.030507594347000122e-02 2.173675447702407837e-01 4.927520826458930969e-02 -2.007145136594772339e-01 1.815738230943679810e-01 9.317811578512191772e-02 -2.950959503650665283e-01 -1.380275636911392212e-01
2.879433035850524902e-01 2.138730287551879883e-01 -2.444034218788146973e-01 1.094566285610198975e-01 5.593734607100486755e-02 -1.338761597871780396e-01 8.252734690904617310e-02 2.000022828578948975e-01 9.130740165710449219e-02 -2.630286477506160736e-02 -1.962223798036575317e-01 -4.709976166486740112e-02 3.697798252105712891e-01 1.764350980520248413e-01 7.895686477422714233e-02 -1.064547598361968994e-01 -2.714596986770629883e-01 -1.215164884924888611e-01 -2.243648618459701538e-01 -1.445750743150711060e-01 -2.073980271816253662e-01 -3.718965873122215271e-02 1.213719621300697327e-01 -7.665793597698211670e-02 6.965568754822015762e-03 2.897237241268157959e-01 -1.219929605722427368e-01 1.553743034601211548e-01 1.416055411100387573e-01 -2.617199420928955078e-01 -2.048973590135574341e-01 -1.354206651449203491e-01
-8.808774501085281372e-02 2.629933059215545654e-01 1.649733781814575195e-01 1.055353656411170959e-01 -2.264597825706005096e-02 -1.908332407474517822e-01 2.870794758200645447e-02 -1.482186000794172287e-02 4.956348799169063568e-03 -2.284954115748405457e-02 -5.759582668542861938e-02 8.857521228492259979e-03 3.185861930251121521e-02 1.250504404306411743e-01 1.665435731410980225e-01 -3.352087736129760742e-02 2.468233183026313782e-02 -9.426341392099857330e-03 -1.924429982900619507e-01 -2.538207769393920898e-01 -3.886640667915344238e-01 -1.225365698337554932e-01 -4.713594913482666016e-02 -2.930271625518798828e-01 3.895331546664237976e-02 -5.128924921154975891e-02 -2.959266304969787598e-01 2.646451890468597412e-01 5.123668909072875977e-01 -9.754654020071029663e-02 -6.813319772481918335e-02 -5.037650465965270996e-02
2.551175057888031006e-01 1.230191905051469803e-02 1.630568057298660278e-01 1.699192374944686890e-01 5.948739126324653625e-02 6.184836104512214661e-02 8.805872499942779541e-02 -2.414056332781910896e-03 2.025773227214813232e-01 3.495924547314643860e-02 -2.430003136396408081e-01 -6.110364571213722229e-02 2.928733527660369873e-01 2.164788097143173218e-01 1.238088356330990791e-03 1.510578691959381104e-01 4.294383227825164795e-01 -2.031217813491821289e-01 -1.476130038499832153e-01 -2.411487549543380737e-01 -3.236953914165496826e-01 1.073444411158561707e-01 2.495764642953872681e-01 -4.383355006575584412e-02 2.511782348155975342e-01 1.400474905967712402e-01 2.923281863331794739e-02 -9.354483336210250854e-02 1.434684842824935913e-01 -4.625579714775085449e-02 5.017826706171035767e-02 3.481281164567917585e-04
5.105398967862129211e-02 1.159362569451332092e-01 -3.604614362120628357e-02 -2.379753440618515015e-01 -7.309777289628982544e-02 -1.375471241772174835e-02 2.443920820951461792e-01 -1.034990400075912476e-01 4.970821738243103027e-02 -3.899561762809753418e-01 -1.635624915361404419e-01 -3.548590466380119324e-02 5.454989522695541382e-02 -1.339442729949951172e-01 -3.740961104631423950e-02 4.136862605810165405e-02 -2.005918920040130615e-01 9.006371349096298218e-02 -3.355188667774200439e-01 -2.811643183231353760e-01 -1.834768652915954590e-01 -1.094386875629425049e-01 1.396826356649398804e-01 -1.250852197408676147e-01 1.363380849361419678e-01 9.871213883161544800e-02 -1.736850589513778687e-01 -6.811907142400741577e-02 4.377161860466003418e-01 2.219209969043731689e-01 -9.841708838939666748e-02 9.502805769443511963e-02
3.121209144592285156e-01 2.036789655685424805e-01 7.114335894584655762e-02 1.027674898505210876e-01 -1.001515761017799377e-01 -1.404385268688201904e-01 2.262380532920360565e-02 -1.878346651792526245e-01 -1.324104331433773041e-02 -2.024391666054725647e-02 -1.349624544382095337e-01 -2.745294570922851562e-02 -2.635084688663482666e-01 1.771359890699386597e-01 -2.633149549365043640e-02 -2.183061689138412476e-01 1.749856472015380859e-01 -1.866121403872966766e-02 -1.580942571163177490e-01 -2.127488106489181519e-01 -2.905280292034149170e-01 -5.072122439742088318e-02 -1.260700523853302002e-01 -9.219317138195037842e-02 1.074536330997943878e-02 1.013416126370429993e-01 -2.265350371599197388e-01 4.845134913921356201e-01 2.811107039451599121e-01 -5.803903937339782715e-02 -2.017721533775329590e-02 1.391218602657318115e-01
3.150094747543334961e-01 -2.468241453170776367e-01 5.504210945218801498e-03 -2.703918814659118652e-01 -1.277688983827829361e-02 -1.309492290019989014e-01 2.132789492607116699e-01 2.113256603479385376e-01 9.703040868043899536e-02 3.815665096044540405e-02 -2.164076268672943115e-01 -5.166044575162231922e-04 1.584081053733825684e-01 1.619394272565841675e-01 -1.779737174510955811e-01 -9.942406415939331055e-02 3.205147758126258850e-02 -1.558331251144409180e-01 -3.518621325492858887e-01 -3.112230896949768066e-01 2.092608362436294556e-01 -1.083681285381317139e-01 -3.087447024881839752e-02 -1.367689520120620728e-01 6.903509795665740967e-02 -2.134055346250534058e-01 1.569189829751849174e-03 -4.300043731927871704e-02 2.585158646106719971e-01 1.464051753282546997e-02 -2.589800655841827393e-01 3.494418039917945862e-02
1.832498610019683838e-01 1.955291181802749634e-01 -3.998414874076843262e-01 3.547734767198562622e-02 -1.132814437150955200e-01 1.416805833578109741e-01 2.850605174899101257e-02 -1.213390380144119263e-01 1.728045940399169922e-01 2.357775904238224030e-02 -1.825551390647888184e-01 2.607425558380782604e-04 6.059661507606506348e-02 -4.147053882479667664e-02 6.107494235038757324e-02 -1.427547633647918701e-01 5.746938660740852356e-02 -2.733837366104125977e-01 -1.689884960651397705e-01 -2.768207192420959473e-01 -1.519283354282379150e-01 -3.456301391124725342e-01 8.487655222415924072e-02 -3.980056345462799072e-01 1.376981735229492188e-01 1.267056167125701904e-02 -1.354386657476425171e-01 -6.989973038434982300e-02 1.103538423776626587e-01 -9.795983135700225830e-02 2.622604966163635254e-01 -3.287628293037414551e-02
8.094257861375808716e-02 1.269473731517791748e-01 1.102895364165306091e-01 -1.632664650678634644e-01 -1.373422145843505859e-01 -1.402084976434707642e-01 1.184406653046607971e-01 2.187134176492691040e-01 5.402964074164628983e-03 1.213501617312431335e-01 -6.422897428274154663e-02 -3.044427633285522461e-01 -1.267518848180770874e-01 2.276274114847183228e-01 -1.590523123741149902e-01 -9.561515599489212036e-02 1.048347167670726776e-02 1.194804161787033081e-01 -3.168842792510986328e-01 -1.831073872745037079e-02 -3.819703757762908936e-01 2.092322260141372681e-01 -1.679190546274185181e-01 -2.545269131660461426e-01 1.308019310235977173e-01 2.381120771169662476e-01 -5.634462460875511169e-02 -1.581237018108367920e-01 2.231332063674926758e-01 1.567001342773437500e-01 2.611611038446426392e-02 2.223406583070755005e-01
2.817770838737487793e-01 2.187181636691093445e-02 -2.571671605110168457e-01 1.298646181821823120e-01 -1.806519478559494019e-01 -6.847600638866424561e-02 -1.373344212770462036e-01 4.266287758946418762e-02 3.237434029579162598e-01 -1.438657939434051514e-01 -2.649386823177337646e-01 8.211036026477813721e-02 -1.891197636723518372e-03 1.201277822256088257e-01 2.063508704304695129e-02 8.572253584861755371e-02 -7.041274756193161011e-02 -1.479509323835372925e-01 -3.670780956745147705e-01 -2.117165774106979370e-01 -1.636701524257659912e-01 -2.737393788993358612e-02 -6.333081424236297607e-02 -3.915239572525024414e-01 -1.655848175287246704e-01 -1.132008060812950134e-02 -8.378630876541137695e-02 1.025415435433387756e-01 1.578236073255538940e-01 -5.630075186491012573e-02 2.870923578739166260e-01 8.735061436891555786e-02
3.476123213768005371e-01 4.517851024866104126e-02 4.573776386678218842e-03 7.647205144166946411e-02 1.569424718618392944e-01 1.719483137130737305e-01 -8.024598658084869385e-02 -1.946272999048233032e-01 4.032828509807586670e-01 1.467735767364501953e-01 -4.338055476546287537e-02 -1.055132970213890076e-01 1.732463836669921875e-01 1.779233850538730621e-02 -2.348937850911170244e-04 3.754747798666357994e-03 2.538536190986633301e-01 -3.630529344081878662e-02 -3.859816491603851318e-01 -2.234759479761123657e-01 -2.658993601799011230e-01 1.415980011224746704e-01 6.519375741481781006e-02 -8.348011225461959839e-02 7.676190137863159180e-02 2.649573683738708496e-01 -4.520334675908088684e-02 1.144587025046348572e-01 2.483464218676090240e-02 -5.613734200596809387e-02 8.064408600330352783e-02 2.775506079196929932e-01
1.169486418366432190e-01 -3.631625324487686157e-02 -1.562826186418533325e-01 4.283162206411361694e-02 -9.688002988696098328e-03 -1.606938391923904419e-01 -2.656024135649204254e-02 -2.160979956388473511e-01 -1.779561042785644531e-01 -8.072814345359802246e-02 -1.927579492330551147e-01 -5.824572965502738953e-02 8.833893388509750366e-02 -1.009268611669540405e-01 8.076838403940200806e-02 1.133993491530418396e-01 2.814009413123130798e-02 -2.383843623101711273e-02 -1.986955851316452026e-01 -2.264428324997425079e-02 -1.772772967815399170e-01 1.349091231822967529e-01 9.185899049043655396e-02 -4.739811271429061890e-02 1.945516467094421387e-01 2.329086661338806152e-01 -3.545664548873901367e-01 2.160852253437042236e-01 5.765978097915649414e-01 -2.072409540414810181e-01 -1.592336297035217285e-01 4.875728115439414978e-02
7.103446125984191895e-02 -1.870845071971416473e-02 -1.921989396214485168e-02 4.644747823476791382e-02 2.523252964019775391e-01 1.784745007753372192e-01 2.087257057428359985e-02 -1.114806085824966431e-01 -3.384760320186614990e-01 1.459278911352157593e-01 7.591740787029266357e-02 8.949428051710128784e-02 3.763643652200698853e-02 9.639018774032592773e-02 -8.511064946651458740e-02 -1.900803297758102417e-02 2.264850586652755737e-01 1.024796739220619202e-01 -2.701453864574432373e-01 -3.937115967273712158e-01 -3.115839660167694092e-01 1.566724181175231934e-01 1.946977525949478149e-01 -1.636997424066066742e-02 3.991569578647613525e-02 -6.587941199541091919e-02 -1.846197247505187988e-01 3.123740851879119873e-01 2.107269912958145142e-01 -1.644450873136520386e-01 -1.267475783824920654e-01 2.026006728410720825e-01
1.644036322832107544e-01 2.102815210819244385e-01 -1.599702984094619751e-01 -4.987644776701927185e-02 2.975707873702049255e-02 1.261738874018192291e-02 1.412686407566070557e-01 -7.185785472393035889e-02 3.344477117061614990e-01 1.253088712692260742e-01 -1.734443604946136475e-01 5.321655422449111938e-02 5.200792220421135426e-04 2.765974774956703186e-02 -1.982588469982147217e-01 -1.573616117238998413e-01 4.132974520325660706e-02 -1.695543676614761353e-01 -1.922455579042434692e-01 -3.489711284637451172e-01 -2.050519920885562897e-02 -1.105113103985786438e-01 1.056279912590980530e-01 -3.462934494018554688e-01 9.223014861345291138e-02 -3.200582787394523621e-02 -2.187830656766891479e-01 -1.883129216730594635e-02 2.938068509101867676e-01 -1.492872834205627441e-01 3.863930404186248779e-01 -2.523371949791908264e-02
-1.163609847426414490e-01 3.459273651242256165e-02 -1.610186100006103516e-01 7.869265973567962646e-02 7.714719325304031372e-02 -4.739170894026756287e-02 -3.161081671714782715e-02 -7.501270622014999390e-02 -6.467533856630325317e-02 5.195196345448493958e-02 -3.482674658298492432e-01 1.065150648355484009e-01 1.737458109855651855e-01 2.439265400171279907e-01 -6.700430065393447876e-02 7.200195640325546265e-02 6.261707842350006104e-02 -6.868158280849456787e-02 -1.664063483476638794e-01 -1.853136718273162842e-01 -2.710575163364410400e-01 5.118397623300552368e-02 1.421189159154891968e-01 -1.221124529838562012e-01 1.599262841045856476e-02 4.465207159519195557e-01 -3.169081807136535645e-01 -1.502143293619155884e-01 1.498245745897293091e-01 -3.291961550712585449e-01 -1.040872633457183838e-01 -2.308376878499984741e-01
2.715316712856292725e-01 -1.338686347007751465e-01 -1.294716298580169678e-01 -8.997117727994918823e-02 2.070504426956176758e-01 1.381534934043884277e-01 -3.306593745946884155e-02 5.580074340105056763e-02 9.407045692205429077e-02 1.545026712119579315e-02 -2.406761199235916138e-01 2.375815361738204956e-01 -1.173193156719207764e-01 3.438370227813720703e-01 1.887682825326919556e-01 -6.040482595562934875e-02 -7.167020440101623535e-02 5.303495377302169800e-02 -5.057052373886108398e-01 1.529921442270278931e-01 -1.089088544249534607e-01 -2.930320100858807564e-03 2.573513090610504150e-01 -4.122842848300933838e-02 5.828559398651123047e-02 9.444481134414672852e-02 1.653948873281478882e-01 1.674173176288604736e-01 1.933498531579971313e-01 -2.163219004869461060e-01 3.277960419654846191e-02 5.247064679861068726e-02
2.220373302698135376e-01 6.975290179252624512e-02 -1.446389108896255493e-01 5.745566263794898987e-02 -1.495738774538040161e-01 -1.733319312334060669e-01 1.966120004653930664e-01 -5.994869023561477661e-02 -7.479007542133331299e-02 -1.029799133539199829e-01 9.445982426404953003e-02 1.567099392414093018e-01 1.469993144273757935e-01 1.519312113523483276e-01 1.155883166939020157e-02 -6.083958316594362259e-03 -1.205696091055870056e-01 -1.835461258888244629e-01 -3.991770148277282715e-01 1.073617115616798401e-01 -3.069691359996795654e-01 -2.334328927099704742e-02 1.818204484879970551e-02 -9.760079905390739441e-03 3.759616315364837646e-01 6.705213338136672974e-02 -3.570455014705657959e-01 -3.492374345660209656e-02 1.381684392690658569e-01 1.290594041347503662e-01 1.496962308883666992e-01 2.922470867633819580e-01
2.136153727769851685e-01 1.676255837082862854e-02 -3.066191971302032471e-01 -1.120486762374639511e-02 -9.427230805158615112e-02 -6.922335177659988403e-02 -1.583109200000762939e-01 -8.267115801572799683e-02 -2.555472254753112793e-01 -5.173715204000473022e-02 -1.093802228569984436e-01 -1.404949873685836792e-01 -1.687381714582443237e-01 3.142587840557098389e-01 2.258178144693374634e-01 1.127353012561798096e-01 -1.603485494852066040e-01 -3.747536242008209229e-01 -1.630476266145706177e-01 -5.560723692178726196e-02 -3.891877830028533936e-01 1.970920152962207794e-02 1.423013508319854736e-01 -1.650214195251464844e-01 1.269814372062683105e-01 3.118545189499855042e-02 -1.093612313270568848e-01 9.037415683269500732e-02 1.223780661821365356e-01 -2.126212716102600098e-01 9.451890736818313599e-02 -1.491453945636749268e-01
2.103883475065231323e-01 -1.395698450505733490e-02 -7.699486613273620605e-02 7.726617623120546341e-03 1.680619828402996063e-02 2.175074256956577301e-02 -2.681324072182178497e-02 1.928644329309463501e-01 -3.371974527835845947e-01 -8.262774348258972168e-02 -2.188486307859420776e-01 8.432483673095703125e-02 1.062187831848859787e-02 1.737246066331863403e-01 -4.255564138293266296e-02 5.441517755389213562e-02 -2.829502150416374207e-02 3.766551241278648376e-02 -2.989467978477478027e-01 -4.681146442890167236e-01 -3.986470103263854980e-01 -3.886493295431137085e-02 -5.916792154312133789e-02 2.456205636262893677e-01 -2.117786109447479248e-01 2.130479216575622559e-01 1.334154419600963593e-02 1.200098842382431030e-01 1.896380782127380371e-01 -6.301978230476379395e-02 -4.959717765450477600e-02 1.344953328371047974e-01
2.402377277612686157e-01 1.152557283639907837e-01 1.566984802484512329e-01 -1.328591350466012955e-02 -2.014554888010025024e-01 5.177469551563262939e-02 2.601130120456218719e-02 5.785709619522094727e-02 -8.976499550044536591e-03 2.819191478192806244e-02 -4.513233304023742676e-01 1.440330296754837036e-01 -2.380996793508529663e-01 3.200244009494781494e-01 1.023080050945281982e-01 2.915557622909545898e-01 -7.712569087743759155e-02 1.277099712751805782e-03 -2.497550100088119507e-01 -1.582908034324645996e-01 -2.751689851284027100e-01 -8.028774708509445190e-02 -1.309563815593719482e-01 -1.512086093425750732e-01 -2.065617889165878296e-01 4.809509217739105225e-02 -7.714713364839553833e-02 1.392386704683303833e-01 1.958355605602264404e-01 -1.951505988836288452e-01 -5.212708935141563416e-02 1.097991168498992920e-01
-7.052174303680658340e-03 1.634553670883178711e-01 -2.633914053440093994e-01 -1.821389794349670410e-02 2.411123812198638916e-01 -3.590151295065879822e-02 9.366852790117263794e-02 2.378830015659332275e-01 1.830212026834487915e-02 3.354845941066741943e-02 -3.046775162220001221e-01 -2.774626612663269043e-01 2.810762822628021240e-01 1.565553247928619385e-01 2.961034886538982391e-02 -3.752648457884788513e-02 -1.896815598011016846e-01 -9.623506665229797363e-02 -3.105745315551757812e-01 -1.191296428442001343e-01 -2.500540614128112793e-01 -1.404860317707061768e-01 1.591768302023410797e-02 5.438985675573348999e-02 8.533313870429992676e-02 1.394744664430618286e-01 -8.454298973083496094e-02 -4.554913565516471863e-02 2.904596924781799316e-01 -2.320126891136169434e-01 -1.769733987748622894e-02 -2.929778993129730225e-01
2.811919748783111572e-01 6.263110786676406860e-02 -3.570420444011688232e-01 4.783839732408523560e-02 7.752313464879989624e-02 -5.323707684874534607e-02 -7.292091846466064453e-02 -4.292187467217445374e-02 -4.274749383330345154e-02 -3.842971101403236389e-02 1.768390834331512451e-02 1.904799640178680420e-01 1.350067555904388428e-01 -6.520557403564453125e-02 -1.728115677833557129e-01 -3.095523221418261528e-03 -3.589677214622497559e-01 -9.515368193387985229e-02 -4.449661672115325928e-01 9.528630226850509644e-02 -3.171710669994354248e-01 9.758068621158599854e-02 1.457236856222152710e-01 -1.495222300291061401e-01 1.733171790838241577e-01 9.503323584794998169e-02 -3.016771376132965088e-01 -9.150741249322891235e-02 -3.264701738953590393e-02 3.978759795427322388e-02 -5.728514492511749268e-02 1.894841194152832031e-01
1.811963170766830444e-01 -1.274017989635467529e-01 9.595429152250289917e-02 2.594414353370666504e-01 -2.787023484706878662e-01 1.037597283720970154e-02 -7.937803119421005249e-02 1.758983284235000610e-01 -1.817630529403686523e-01 -1.090772971510887146e-01 -6.595516949892044067e-02 -1.195696219801902771e-01 -1.985203027725219727e-01 -9.621022269129753113e-03 1.150768157094717026e-02 2.858596742153167725e-01 -1.514217406511306763e-01 -1.206803321838378906e-01 -4.705238044261932373e-01 -6.616494804620742798e-02 -2.080072909593582153e-01 -1.578151136636734009e-01 8.390631526708602905e-02 -1.528573185205459595e-01 9.388609230518341064e-02 1.395980864763259888e-01 -5.456824600696563721e-02 -6.200287863612174988e-02 2.816454768180847168e-01 -2.697480022907257080e-01 1.112425103783607483e-01 1.141663193702697754e-01
3.395746052265167236e-01 -1.796749383211135864e-01 -1.591763198375701904e-01 -3.605275154113769531e-01 2.998927794396877289e-02 6.776351947337388992e-03 -2.409392893314361572e-01 1.300498247146606445e-01 -1.009447276592254639e-01 -1.126163750886917114e-01 -1.758402734994888306e-01 2.128642518073320389e-03 -1.076158508658409119e-01 7.974644005298614502e-02 -3.946256637573242188e-01 9.928965009748935699e-03 -9.432571381330490112e-02 -9.237119555473327637e-02 -3.700288832187652588e-01 -1.713244467973709106e-01 2.139588817954063416e-02 8.343044668436050415e-02 -6.827546656131744385e-02 -3.327574431896209717e-01 9.313297271728515625e-02 -8.845639973878860474e-02 -7.836115360260009766e-02 5.439333245158195496e-02 1.876194775104522705e-01 -7.032412290573120117e-02 -1.206439137458801270e-01 -8.248669654130935669e-02
1.119688432663679123e-02 -2.355992943048477173e-01 2.862419188022613525e-01 5.653380881994962692e-03 -6.612206995487213135e-02 -1.101834699511528015e-01 -6.966909021139144897e-02 5.375762283802032471e-02 -5.648428201675415039e-02 -1.349148601293563843e-01 7.152500748634338379e-02 4.010592401027679443e-02 -7.101946324110031128e-02 1.722086668014526367e-01 -2.957680225372314453e-01 -1.019682735204696655e-01 7.635884918272495270e-03 -5.647037923336029053e-02 -4.001152217388153076e-01 -3.818880021572113037e-01 -6.887388974428176880e-02 -1.569923199713230133e-02 2.296898961067199707e-01 -3.531920909881591797e-01 8.259778469800949097e-02 1.631956547498703003e-02 -3.995332121849060059e-02 -1.787009090185165405e-01 1.005593985319137573e-01 -2.935481965541839600e-01 -1.719603538513183594e-01 -1.389608234167098999e-01
3.706860914826393127e-02 -2.364129126071929932e-01 -1.929964721202850342e-01 -2.501884698867797852e-01 1.817917525768280029e-01 -1.739139556884765625e-01 -2.335160970687866211e-01 -2.298767864704132080e-01 2.122663408517837524e-01 1.832309514284133911e-01 -2.000935971736907959e-01 -1.092992797493934631e-01 5.906197056174278259e-02 1.673586964607238770e-01 4.939221963286399841e-02 -1.582872271537780762e-01 -2.822753973305225372e-02 -2.969301044940948486e-01 -2.268827110528945923e-01 -2.274332940578460693e-01 -3.144436478614807129e-01 -8.741413056850433350e-02 2.244634330272674561e-01 -2.410048097372055054e-01 -9.143926203250885010e-02 -1.429535895586013794e-01 1.017056182026863098e-01 -1.704670488834381104e-01 6.757524609565734863e-02 7.524705957621335983e-03 5.129982158541679382e-02 -3.971007186919450760e-03
1.607773452997207642e-01 6.877788156270980835e-02 3.902254998683929443e-02 -2.042134106159210205e-01 -1.494850665330886841e-01 2.193127386271953583e-02 2.072715759277343750e-01 1.519915163516998291e-01 -2.287493050098419189e-01 5.114196985960006714e-02 6.648211739957332611e-03 -1.566364169120788574e-01 -7.729164510965347290e-02 1.493722051382064819e-01 -1.482052206993103027e-01 -6.485732272267341614e-03 -5.189078510738909245e-04 -6.087111309170722961e-02 -4.601509273052215576e-01 2.034573256969451904e-02 -2.361377179622650146e-01 2.048788219690322876e-01 -1.816118657588958740e-01 -3.777031004428863525e-01 2.429056465625762939e-01 -1.869597733020782471e-01 -2.945744693279266357e-01 1.491650640964508057e-01 -3.573180874809622765e-03 -4.306174442172050476e-02 1.078453138470649719e-01 -4.212645441293716431e-02
3.172878324985504150e-01 5.383223667740821838e-02 1.285685449838638306e-01 -5.100404378026723862e-03 1.243661940097808838e-01 -2.389634698629379272e-01 5.704709514975547791e-02 -2.034967765212059021e-02 -3.000362403690814972e-02 -2.896474301815032959e-01 -2.296883240342140198e-02 -3.235427662730216980e-02 -4.505429789423942566e-02 7.185620814561843872e-02 3.262750804424285889e-01 3.905606456100940704e-03 -1.304293274879455566e-01 -1.422200500965118408e-01 -5.246077775955200195e-01 -1.735955625772476196e-01 -3.377894759178161621e-01 -5.272702127695083618e-02 -4.543308541178703308e-02 4.416492953896522522e-02 -2.201024442911148071e-02 1.366545557975769043e-01 6.054239347577095032e-03 2.012267261743545532e-01 3.946516662836074829e-02 4.516062885522842407e-02 -2.653234302997589111e-01 -8.022862672805786133e-02
2.424980700016021729e-02 -8.431892096996307373e-02 -2.728764414787292480e-01 -1.046144440770149231e-01 -1.208982244133949280e-01 -6.917847692966461182e-02 -1.044275891035795212e-02 -1.535003036260604858e-01 1.442306041717529297e-01 -7.770652323961257935e-02 -2.619375884532928467e-01 6.102871615439653397e-03 3.781833946704864502e-01 3.037751913070678711e-01 -4.241020232439041138e-02 -1.127241626381874084e-01 -1.039517521858215332e-01 -4.395122826099395752e-02 -3.447162806987762451e-01 -2.044582366943359375e-01 -1.371485441923141479e-01 1.294242292642593384e-01 -2.571479976177215576e-01 -2.523080110549926758e-01 1.651993840932846069e-01 -1.153750047087669373e-01 6.632215529680252075e-02 2.781129069626331329e-02 2.708416879177093506e-01 3.846773505210876465e-02 -4.935132339596748352e-02 2.382575720548629761e-01
4.914445281028747559e-01 -1.768187880516052246e-01 -9.671494364738464355e-02 -1.763704717159271240e-01 -2.697809338569641113e-01 6.447857618331909180e-02 6.445839256048202515e-02 7.082824409008026123e-02 5.532582756131887436e-03 -1.493846476078033447e-01 -1.712624579668045044e-01 -5.360813066363334656e-02 1.140679195523262024e-01 2.520131170749664307e-01 -2.889524772763252258e-02 1.906749755144119263e-01 1.687615877017378807e-03 1.071979850530624390e-01 -4.202091693878173828e-01 6.573145836591720581e-02 -1.708173006772994995e-01 1.775358021259307861e-01 1.842292696237564087e-01 -8.964098244905471802e-02 1.106051951646804810e-01 1.175781562924385071e-01 7.707963138818740845e-02 -2.106631398200988770e-01 1.348858922719955444e-01 -7.225672900676727295e-02 1.269809007644653320e-01 -1.462859362363815308e-01
1.672113686800003052e-01 1.979044452309608459e-02 -1.032848730683326721e-01 1.558468490839004517e-01 -1.416117697954177856e-02 -1.642920076847076416e-01 -8.492399752140045166e-02 -1.129100620746612549e-01 1.219500135630369186e-02 -2.322004586458206177e-01 2.888626791536808014e-02 -1.008167117834091187e-01 1.222890093922615051e-01 7.916937768459320068e-02 -2.084991708397865295e-02 -1.839432306587696075e-02 5.249240249395370483e-02 8.583728969097137451e-02 -5.780910849571228027e-01 -2.892309427261352539e-02 -4.052459001541137695e-01 -7.181546092033386230e-02 -3.478756248950958252e-01 -2.288626879453659058e-01 9.502488374710083008e-02 -8.314123004674911499e-02 1.395975947380065918e-01 1.084046363830566406e-01 2.125215716660022736e-02 -1.359411422163248062e-02 -2.555196583271026611e-01 -3.801602497696876526e-02
1.770675629377365112e-01 -1.825359091162681580e-02 -5.784515757113695145e-03 -1.976363919675350189e-02 -1.656709909439086914e-01 -1.174734830856323242e-01 2.162764081731438637e-03 -3.604784607887268066e-01 -6.766349822282791138e-02 2.083667367696762085e-01 -4.066220819950103760e-01 1.173681113868951797e-02 9.982562065124511719e-02 3.195018768310546875e-01 -1.759220808744430542e-01 -1.099757403135299683e-01 -8.394467085599899292e-02 -8.575630933046340942e-02 -2.848336398601531982e-01 -2.841065824031829834e-01 -1.778907477855682373e-01 -1.415884345769882202e-01 1.629265956580638885e-02 1.321622431278228760e-01 -1.019944250583648682e-01 -7.156276702880859375e-02 -5.318889021873474121e-02 2.472279369831085205e-01 5.094804987311363220e-02 -1.431910246610641479e-01 2.325966022908687592e-02 2.816767096519470215e-01
4.263259470462799072e-01 6.882143765687942505e-02 -4.225384443998336792e-02 -3.512155637145042419e-02 5.952543020248413086e-02 -9.499187022447586060e-02 2.973570302128791809e-02 1.054917052388191223e-01 1.524269115179777145e-02 -1.240136548876762390e-01 4.457320645451545715e-02 -1.327367722988128662e-01 3.839782997965812683e-02 8.810570091009140015e-02 -4.503943026065826416e-02 -3.208333626389503479e-02 -2.026995271444320679e-02 1.900674030184745789e-02 -2.275578975677490234e-01 -3.066976070404052734e-01 -3.934673964977264404e-01 8.158778399229049683e-02 -1.837014704942703247e-01 1.674912720918655396e-01 2.045056223869323730e-01 1.447042673826217651e-01 -1.419970542192459106e-01 -5.309584736824035645e-02 2.191976159811019897e-01 2.091919779777526855e-01 -4.210685491561889648e-01 -1.168606653809547424e-01
3.927421271800994873e-01 -8.125046640634536743e-02 -5.041739344596862793e-02 1.194307878613471985e-01 7.525520771741867065e-02 -2.555147185921669006e-02 -7.030725479125976562e-02 2.444234639406204224e-01 -7.014396041631698608e-02 -1.178388521075248718e-01 -2.217879593372344971e-01 1.194068342447280884e-01 -2.564266324043273926e-01 6.087477877736091614e-02 1.178685799241065979e-01 -1.796640902757644653e-01 3.806286724284291267e-03 6.743856519460678101e-02 -3.941868245601654053e-01 -1.368563026189804077e-01 -3.010344207286834717e-01 -1.148751825094223022e-01 -1.721485704183578491e-01 -6.902407109737396240e-02 1.107942219823598862e-02 2.493224889039993286e-01 -2.412611246109008789e-01 1.050653085112571716e-01 8.746412396430969238e-02 1.061822995543479919e-01 -9.390082955360412598e-02 -2.780155241489410400e-01
2.043719738721847534e-01 -4.573519527912139893e-02 -4.662781655788421631e-01 2.292964458465576172e-01 4.893325269222259521e-02 1.520538777112960815e-01 1.065537519752979279e-02 8.007551729679107666e-02 1.674655824899673462e-01 4.577355086803436279e-02 -3.644397556781768799e-01 -2.695769257843494415e-02 -1.380077563226222992e-02 5.157655104994773865e-02 -1.108306944370269775e-01 -7.563555985689163208e-02 6.298521067947149277e-03 -7.591050863265991211e-02 -3.333966732025146484e-01 -1.862745434045791626e-01 9.229554235935211182e-02 6.123850494623184204e-02 2.365250438451766968e-01 -4.042878150939941406e-01 -4.469987004995346069e-02 -5.020279437303543091e-02 -2.475269511342048645e-02 5.814465507864952087e-02 2.374646812677383423e-01 -1.389446258544921875e-01 4.461675137281417847e-02 7.576268631964921951e-03
2.044574767351150513e-01 -5.453156679868698120e-02 -1.757346540689468384e-01 -1.169418767094612122e-01 9.062842465937137604e-03 -4.281507059931755066e-02 4.193754121661186218e-02 -1.851458847522735596e-01 1.705303490161895752e-01 -5.901851505041122437e-02 -3.469207882881164551e-02 -8.807969838380813599e-02 -6.777902692556381226e-02 -1.536273509263992310e-01 -5.011064931750297546e-03 1.050921808928251266e-02 3.884757459163665771e-01 -7.617099583148956299e-02 -4.028987288475036621e-01 -1.933275312185287476e-01 -1.095098927617073059e-01 -1.326524317264556885e-01 1.671771407127380371e-01 -5.514594539999961853e-02 3.214768171310424805e-01 3.999438285827636719e-01 -4.785233363509178162e-02 1.725742071866989136e-01 -7.140048593282699585e-02 -7.192731648683547974e-02 -2.820308506488800049e-01 2.592598088085651398e-02
5.321666225790977478e-02 5.066389963030815125e-02 -1.633360385894775391e-01 -3.528394177556037903e-02 1.011312231421470642e-01 3.748631104826927185e-02 -9.182025678455829620e-03 -5.986361205577850342e-02 -3.419812321662902832e-01 2.192073166370391846e-01 -3.497806489467620850e-01 -3.987984964624047279e-04 4.826735705137252808e-03 -2.881045080721378326e-02 3.637528046965599060e-02 1.899789720773696899e-01 1.779021769762039185e-01 1.642337255179882050e-02 -2.265119850635528564e-01 -3.623141348361968994e-01 -2.200154513120651245e-01 -2.701808810234069824e-01 3.417258560657501221e-01 3.269079700112342834e-02 2.213194370269775391e-01 2.072264403104782104e-01 -1.897702515125274658e-01 2.327328547835350037e-03 1.233849972486495972e-01 -1.602086424827575684e-01 -5.430931970477104187e-02 -1.507101207971572876e-02
-4.896738007664680481e-02 7.089780271053314209e-02 -2.168360352516174316e-02 -2.190500050783157349e-01 2.072058618068695068e-01 -1.499962955713272095e-01 -3.537082672119140625e-01 8.383078873157501221e-02 -3.801333531737327576e-02 -3.676041588187217712e-02 -2.326305508613586426e-01 7.892350107431411743e-02 -5.127308517694473267e-02 3.892752528190612793e-02 2.738066911697387695e-01 -1.253763437271118164e-01 -3.724041208624839783e-02 1.130339056253433228e-01 -4.275858402252197266e-01 -3.042325377464294434e-01 -4.474248737096786499e-03 1.692153811454772949e-01 2.835500836372375488e-01 -4.927163943648338318e-02 1.912226080894470215e-01 6.236156076192855835e-02 -1.708329468965530396e-01 -3.149946331977844238e-01 3.007879666984081268e-02 -8.896142989397048950e-02 -7.594975084066390991e-02 -6.399890035390853882e-02
2.178404182195663452e-01 -3.322099521756172180e-02 -1.979663595557212830e-02 1.880178153514862061e-01 1.302623748779296875e-01 -5.305074900388717651e-02 -2.097432464361190796e-01 -1.425176858901977539e-01 3.313862979412078857e-01 1.529097855091094971e-01 -7.482906430959701538e-02 -1.991670578718185425e-01 1.092486158013343811e-01 3.734460100531578064e-02 -3.663628920912742615e-02 -4.415535926818847656e-02 3.950688242912292480e-01 -2.502658963203430176e-01 -3.327800035476684570e-01 -1.638423353433609009e-01 -2.665975987911224365e-01 1.097832061350345612e-02 -1.116372924298048019e-02 -2.332997918128967285e-01 5.397490691393613815e-03 2.106038779020309448e-01 7.192268222570419312e-02 -6.610466539859771729e-02 9.889809042215347290e-02 -6.992639601230621338e-02 -1.730561554431915283e-01 2.365033179521560669e-01
6.149139255285263062e-02 2.393152117729187012e-01 -1.497944593429565430e-01 1.783124655485153198e-01 1.216220334172248840e-01 -6.227673962712287903e-02 -8.804244548082351685e-02 -4.084514454007148743e-02 -3.604209795594215393e-02 7.384528405964374542e-03 8.742761611938476562e-02 1.852767616510391235e-01 -1.689002960920333862e-01 9.207133203744888306e-02 3.961330279707908630e-02 -7.872648537158966064e-02 -2.230953872203826904e-01 -7.150920480489730835e-02 -4.675177931785583496e-01 -1.291483757086098194e-03 -1.785782277584075928e-01 1.147412881255149841e-01 5.872132256627082825e-02 -1.007448807358741760e-01 -3.646118938922882080e-02 3.303841352462768555e-01 -3.591474592685699463e-01 -4.493165016174316406e-02 3.841474950313568115e-01 -3.585628792643547058e-02 -1.356390118598937988e-01 -1.663500070571899414e-01
2.055458165705204010e-02 -5.229639261960983276e-02 -1.947950422763824463e-01 -3.140524923801422119e-01 1.286101192235946655e-01 1.564888656139373779e-01 3.540848195552825928e-02 -2.264961451292037964e-01 5.072964355349540710e-02 -2.656727731227874756e-01 -3.362150788307189941e-01 2.681812644004821777e-01 -2.489220350980758667e-02 1.097719371318817139e-01 -1.657556742429733276e-01 -3.625802323222160339e-02 -2.007370144128799438e-01 3.616394847631454468e-02 -3.580617606639862061e-01 -1.519801914691925049e-01 -2.619467973709106445e-01 -6.730695813894271851e-02 1.819999665021896362e-01 5.706273019313812256e-03 9.128209948539733887e-02 2.409880980849266052e-02 -1.001579612493515015e-01 -5.326209589838981628e-02 2.197563201189041138e-01 2.970923781394958496e-01 -9.729863703250885010e-02 9.535002522170543671e-03
1.289219856262207031e-01 1.302939355373382568e-01 -6.043902039527893066e-02 -1.380446255207061768e-01 -1.971610039472579956e-01 -6.655996292829513550e-02 2.782469801604747772e-02 9.235545247793197632e-02 1.401670575141906738e-01 -7.509787380695343018e-02 -3.353996872901916504e-01 -3.754614666104316711e-02 3.674526214599609375e-01 7.535544037818908691e-02 -1.408271044492721558e-01 2.035522311925888062e-01 -1.561368256807327271e-02 -5.602004751563072205e-02 -2.371113747358322144e-01 -2.433959692716598511e-01 -1.320118457078933716e-01 8.935591205954551697e-03 -2.537840008735656738e-01 -2.155966609716415405e-01 3.242508471012115479e-01 1.497285515069961548e-01 3.603857383131980896e-02 -1.044749394059181213e-01 3.562881052494049072e-01 1.888368278741836548e-01 -1.777157885953783989e-03 1.778949983417987823e-02
5.469362065196037292e-02 1.042982190847396851e-01 -2.877101600170135498e-01 -2.218891978263854980e-01 1.512135565280914307e-01 1.342235505580902100e-01 -2.546809799969196320e-02 -6.025014445185661316e-03 -3.114650398492813110e-02 -1.232198774814605713e-01 -4.169843196868896484e-01 -6.026846542954444885e-02 -1.552609354257583618e-02 -1.890070736408233643e-02 1.878177188336849213e-02 -9.924943000078201294e-02 1.741490066051483154e-01 -1.787738651037216187e-01 -1.702755391597747803e-01 -1.633139699697494507e-01 -2.880513668060302734e-01 1.274583041667938232e-01 1.707195937633514404e-01 -1.759009361267089844e-01 4.381101205945014954e-02 2.860189229249954224e-02 -3.804948627948760986e-01 -1.640046536922454834e-01 -5.238803848624229431e-02 -3.580984175205230713e-01 -2.604671195149421692e-02 -1.573583483695983887e-01
1.651839315891265869e-01 1.734043844044208527e-02 2.972221076488494873e-01 -1.042461022734642029e-01 -6.977944821119308472e-02 1.855096593499183655e-02 7.047744840383529663e-02 2.272368371486663818e-01 -7.723926007747650146e-02 1.109711229801177979e-01 -3.564893603324890137e-01 -2.094220519065856934e-01 7.306526601314544678e-02 2.363009601831436157e-01 2.009600102901458740e-01 -7.166127115488052368e-02 -6.040044873952865601e-02 -1.171039938926696777e-01 -4.401513636112213135e-01 -9.124053269624710083e-02 1.467626839876174927e-01 5.018731579184532166e-02 1.488357223570346832e-02 -2.335548847913742065e-01 2.619284987449645996e-01 -6.106465123593807220e-03 -2.647939920425415039e-01 -1.007767692208290100e-01 -1.297842562198638916e-01 -1.517323106527328491e-01 -9.359464794397354126e-02 1.402835249900817871e-01
2.273758202791213989e-01 1.360746622085571289e-01 -1.379346102476119995e-01 9.987360099330544472e-04 -6.873039901256561279e-02 -1.230507940053939819e-01 1.874404698610305786e-01 3.174892067909240723e-02 9.150930494070053101e-02 2.809844017028808594e-01 -4.804163277149200439e-01 2.246387004852294922e-01 -2.105013839900493622e-02 5.541602522134780884e-02 -1.748570203781127930e-01 5.231158807873725891e-02 -8.341360837221145630e-02 -6.094001978635787964e-02 -4.975194633007049561e-01 2.197274565696716309e-02 -1.896525174379348755e-01 -2.233302742242813110e-01 -1.178890094161033630e-02 4.876707494258880615e-02 9.219717234373092651e-02 5.251259077340364456e-03 -1.867972314357757568e-02 1.290684491395950317e-01 -5.463453382253646851e-02 -1.565722525119781494e-01 2.210922241210937500e-01 -1.941152475774288177e-02
2.415861487388610840e-01 -3.161984682083129883e-01 -2.780738472938537598e-01 -2.593152783811092377e-02 2.328877337276935577e-02 -1.027622818946838379e-01 -4.138992354273796082e-02 1.829891949892044067e-01 -1.499071270227432251e-01 1.356636434793472290e-01 -1.060452014207839966e-01 -2.206053435802459717e-01 1.506781876087188721e-01 3.648149967193603516e-01 -4.657526314258575439e-02 -4.970823228359222412e-02 5.932656675577163696e-02 -6.988435983657836914e-02 -3.573773503303527832e-01 -2.463485151529312134e-01 -5.408919602632522583e-02 2.755565345287322998e-01 1.628006249666213989e-02 -1.865466684103012085e-02 2.341561168432235718e-01 -2.263435721397399902e-01 -9.295120835304260254e-02 4.713774658739566803e-03 6.845608353614807129e-02 -2.706146426498889923e-02 1.080463752150535583e-01 -2.191766202449798584e-01
8.767300099134445190e-02 3.366068378090858459e-02 -2.895835041999816895e-02 7.977325469255447388e-02 -1.245192289352416992e-01 -2.867771089076995850e-01 1.144736111164093018e-01 -1.335513144731521606e-01 -8.219277113676071167e-02 -2.285064160823822021e-01 -1.855567991733551025e-01 2.912326157093048096e-02 8.817922323942184448e-02 2.252218127250671387e-01 8.415363729000091553e-02 -1.076801195740699768e-01 -1.497128307819366455e-01 -1.420395821332931519e-01 -2.769199907779693604e-01 -3.310298174619674683e-02 -4.875862300395965576e-01 1.917204111814498901e-01 -1.535156071186065674e-01 -1.528539210557937622e-01 5.106808990240097046e-02 2.601302461698651314e-03 -2.331511676311492920e-01 -6.789635866880416870e-02 1.572886109352111816e-01 2.555467486381530762e-01 5.421222746372222900e-02 2.958024442195892334e-01
1.518370658159255981e-01 1.133741065859794617e-01 -1.121407896280288696e-01 1.097448691725730896e-01 7.779855281114578247e-02 8.998612314462661743e-02 3.853950798511505127e-01 -1.306074708700180054e-01 2.000263519585132599e-02 1.866063103079795837e-02 -2.240217924118041992e-01 -1.569366157054901123e-01 -9.157905727624893188e-02 2.756281793117523193e-01 4.745244234800338745e-02 1.724512279033660889e-01 -1.975602805614471436e-01 -1.622866094112396240e-01 -1.862407773733139038e-01 -2.773035764694213867e-01 -2.257864922285079956e-01 -7.724380493164062500e-02 4.115968048572540283e-01 -2.102571278810501099e-01 8.849802613258361816e-02 -7.863442599773406982e-02 -1.879123412072658539e-02 2.048770487308502197e-01 2.313731908798217773e-01 5.566788464784622192e-02 5.627259239554405212e-02 6.453146785497665405e-02
3.200265392661094666e-02 -5.747310444712638855e-02 -1.589289456605911255e-01 -7.834711670875549316e-02 7.798308134078979492e-02 -1.255194097757339478e-01 1.625813543796539307e-02 -2.604804001748561859e-03 -8.372072130441665649e-02 4.890174046158790588e-02 -2.028801441192626953e-01 -1.541254371404647827e-01 -6.889586895704269409e-02 -2.899674475193023682e-01 1.848561912775039673e-01 -3.413786366581916809e-02 3.421633839607238770e-01 -1.855244040489196777e-01 -4.356088340282440186e-01 -1.474797576665878296e-01 -1.557003557682037354e-01 -2.121881693601608276e-01 4.051669314503669739e-02 -1.696214973926544189e-01 2.001600414514541626e-01 3.874138295650482178e-01 4.160888120532035828e-02 5.436183139681816101e-02 1.187723129987716675e-01 2.280518412590026855e-02 -2.424331605434417725e-01 1.129918694496154785e-01
2.844912111759185791e-01 -4.451975598931312561e-02 3.807312250137329102e-02 -3.058008551597595215e-01 8.490617573261260986e-02 -4.238297790288925171e-02 1.322190612554550171e-01 2.534488439559936523e-01 1.578436493873596191e-01 -2.015626430511474609e-01 -7.416231930255889893e-02 1.898002624511718750e-01 5.168374627828598022e-02 3.155888915061950684e-01 -3.620894625782966614e-02 -2.093811891973018646e-02 4.586379975080490112e-02 -1.984575986862182617e-01 -3.738153874874114990e-01 -2.601556777954101562e-01 9.326960891485214233e-03 4.191216453909873962e-02 -2.993768453598022461e-02 -3.113406002521514893e-01 5.007735639810562134e-02 -8.010818809270858765e-02 -3.046663999557495117e-01 3.867259947583079338e-03 2.721212804317474365e-02 1.220287308096885681e-01 1.421415656805038452e-01 1.847535222768783569e-01
3.676964342594146729e-01 -1.043501496315002441e-01 -1.735736131668090820e-01 1.163209676742553711e-01 7.399075478315353394e-02 -8.721666038036346436e-02 -2.216414064168930054e-01 1.925748884677886963e-01 -2.552158832550048828e-01 -1.769289225339889526e-01 -1.278443485498428345e-01 -1.397909671068191528e-01 3.725129365921020508e-02 -1.043588966131210327e-01 5.532949417829513550e-02 -9.794289618730545044e-02 1.317974179983139038e-01 -4.428968951106071472e-02 -5.129780769348144531e-01 -1.723813861608505249e-01 -2.458965480327606201e-01 -1.014586612582206726e-01 4.545152932405471802e-02 6.853623688220977783e-02 -9.236376732587814331e-02 -1.341036409139633179e-01 -1.410614848136901855e-01 5.053878948092460632e-02 2.369564920663833618e-01 1.008662655949592590e-01 -1.954470872879028320e-01 -1.024595797061920166e-01
6.131974235177040100e-02 -9.273673593997955322e-02 8.142659813165664673e-02 -2.322188913822174072e-01 1.503711044788360596e-01 -1.365237385034561157e-01 -1.224042847752571106e-01 2.193863540887832642e-01 2.884810417890548706e-02 -1.518840808421373367e-02 3.028841502964496613e-02 -9.404299408197402954e-02 1.537309437990188599e-01 2.539345026016235352e-01 1.543348729610443115e-01 6.544572860002517700e-02 -3.075006306171417236e-01 2.089424245059490204e-02 -4.526463449001312256e-01 -1.063927710056304932e-01 -7.657213509082794189e-02 3.436382412910461426e-01 -1.266086846590042114e-01 -1.328395307064056396e-01 5.163164064288139343e-02 2.324019819498062134e-01 2.984796464443206787e-02 -9.320246055722236633e-03 1.643355339765548706e-01 -3.212033808231353760e-01 -1.570853590965270996e-01 1.197584122419357300e-01
4.877656698226928711e-02 -1.048193275928497314e-01 2.144754230976104736e-01 -2.036190032958984375e-01 2.074985355138778687e-01 1.975089460611343384e-01 -3.953715786337852478e-02 -1.428354084491729736e-01 2.670806460082530975e-02 -1.422759741544723511e-01 -4.170506075024604797e-02 2.940803170204162598e-01 1.157435625791549683e-01 1.307772696018218994e-01 -1.112436652183532715e-01 1.310012936592102051e-01 -3.093815036118030548e-02 -2.884309552609920502e-02 -4.875719547271728516e-01 -3.098073005676269531e-01 -2.941545248031616211e-01 -1.540422737598419189e-01 1.549206078052520752e-01 -2.865842916071414948e-02 1.085593402385711670e-01 8.543712645769119263e-02 -9.237848967313766479e-02 -9.610163420438766479e-02 1.282281279563903809e-01 -3.346575796604156494e-02 1.204885691404342651e-01 -2.939746677875518799e-01
-7.869984954595565796e-02 -6.179829128086566925e-03 -1.788805127143859863e-01 -1.503047943115234375e-01 -1.150876879692077637e-01 -1.782415509223937988e-01 -1.645489335060119629e-01 -1.926013529300689697e-01 9.138879179954528809e-02 2.319457828998565674e-01 -7.863411679863929749e-03 -3.053487278521060944e-02 8.873457461595535278e-02 2.142642885446548462e-01 8.158674836158752441e-02 -1.433785557746887207e-01 -9.255432337522506714e-02 -1.486923545598983765e-01 -2.710909843444824219e-01 -4.113153219223022461e-01 -1.341965794563293457e-01 -3.171295523643493652e-01 2.471760362386703491e-01 -4.125995934009552002e-01 1.372339874505996704e-01 -1.097061249311082065e-04 1.397342141717672348e-02 -1.519812643527984619e-01 -3.322997316718101501e-02 -1.830979622900485992e-02 -6.257431954145431519e-02 -1.229123398661613464e-01
-7.421045750379562378e-02 -1.727244853973388672e-01 1.047880947589874268e-02 2.143570221960544586e-02 4.352841526269912720e-03 -6.916481256484985352e-02 -2.690313756465911865e-01 -1.457129865884780884e-01 -1.583797186613082886e-01 8.004889823496341705e-03 -7.883890718221664429e-02 -1.602530479431152344e-01 8.290040493011474609e-02 -4.880080372095108032e-02 1.053600385785102844e-01 -1.482073068618774414e-01 -2.661936581134796143e-01 -1.712535023689270020e-01 -4.023610055446624756e-01 -2.853834331035614014e-01 -2.599542029201984406e-02 -1.193569749593734741e-01 7.979019731283187866e-02 -3.858664631843566895e-01 9.952847659587860107e-02 3.271101117134094238e-01 -1.345776617527008057e-01 1.170195862650871277e-01 1.285316050052642822e-01 -4.065918270498514175e-03 2.388388812541961670e-01 -1.741071641445159912e-01
2.386330515146255493e-01 -2.923212945461273193e-02 -3.615755438804626465e-01 -7.802003994584083557e-03 -1.533057689666748047e-01 -1.818186491727828979e-01 -1.360883563756942749e-01 1.589324325323104858e-01 2.664894461631774902e-01 1.742019057273864746e-01 -1.944715380668640137e-01 -8.554651588201522827e-02 2.538445172831416130e-03 1.091643646359443665e-01 -9.282648563385009766e-02 -1.820604056119918823e-01 8.041966706514358521e-02 1.965864934027194977e-02 -1.646152138710021973e-01 -2.264232784509658813e-01 -1.343527138233184814e-01 9.771038591861724854e-02 1.985735297203063965e-01 -4.537768065929412842e-01 -3.588613867759704590e-02 1.170169562101364136e-02 4.760396108031272888e-02 5.583054572343826294e-02 3.689376711845397949e-01 4.980004741810262203e-04 4.347635805606842041e-02 8.888030797243118286e-02
3.526761531829833984e-01 -4.716282710433006287e-02 1.143790185451507568e-01 2.706491351127624512e-01 -1.204835921525955200e-01 1.781891286373138428e-01 -5.450738966464996338e-02 -3.988980315625667572e-03 3.592532873153686523e-02 1.722454279661178589e-01 -3.688155710697174072e-01 -2.672895789146423340e-04 -1.824349462985992432e-01 -9.489360451698303223e-02 9.021509438753128052e-02 2.154746353626251221e-01 5.123006179928779602e-02 -1.042608469724655151e-01 -3.553228676319122314e-01 -2.531718611717224121e-01 -2.298856228590011597e-01 -6.666147708892822266e-02 -1.494488120079040527e-01 -3.179463148117065430e-01 -2.284580469131469727e-01 -1.795017533004283905e-02 9.169097989797592163e-03 3.504674881696701050e-02 1.565067172050476074e-01 -7.337829470634460449e-02 -4.730959609150886536e-02 5.883872509002685547e-02
3.693302571773529053e-01 6.907165050506591797e-02 2.306576371192932129e-01 -2.927972674369812012e-01 8.683065325021743774e-02 -1.627837568521499634e-01 1.211442202329635620e-01 1.495760381221771240e-01 3.059437274932861328e-01 -9.833639860153198242e-02 -1.689345240592956543e-01 7.551163434982299805e-02 -1.387759894132614136e-01 6.210223585367202759e-02 -3.233948647975921631e-01 1.543628126382827759e-01 4.046141356229782104e-02 -7.094930112361907959e-02 -2.891485691070556641e-01 -1.129848808050155640e-01 -8.324171602725982666e-02 2.171034552156925201e-02 1.183470785617828369e-01 -2.956268489360809326e-01 1.607367396354675293e-01 1.266663372516632080e-01 -3.508293628692626953e-02 1.252679675817489624e-01 1.209423094987869263e-01 1.573650687932968140e-01 -2.025280594825744629e-01 -9.331149607896804810e-02
1.560205668210983276e-01 -1.120634526014328003e-01 -4.875643551349639893e-02 -3.092016279697418213e-01 1.218246445059776306e-01 -1.781967431306838989e-01 -2.124133706092834473e-01 2.723854780197143555e-01 -1.882898621261119843e-02 1.538286358118057251e-01 -6.361604202538728714e-03 -2.708624899387359619e-01 1.209505796432495117e-01 2.397462576627731323e-01 7.050234824419021606e-02 -1.368579417467117310e-01 -2.670705616474151611e-01 -5.028105154633522034e-02 -5.397407412528991699e-01 2.446580678224563599e-02 -9.213236160576343536e-03 5.409422516822814941e-02 2.406757175922393799e-01 -7.904123514890670776e-02 1.783788353204727173e-01 3.154804557561874390e-02 -7.817449979484081268e-03 -1.880698651075363159e-01 -2.656094729900360107e-02 -2.765657566487789154e-02 4.316491261124610901e-02 3.793241828680038452e-02
1.233750954270362854e-01 -2.295792102813720703e-01 2.024576067924499512e-01 -3.378804326057434082e-01 2.991202473640441895e-02 9.399611502885818481e-03 -9.523112326860427856e-03 -4.844952002167701721e-02 -5.532873049378395081e-02 -1.143720000982284546e-03 7.027557492256164551e-02 1.492453515529632568e-01 7.218889147043228149e-02 -3.275595605373382568e-02 -2.429748177528381348e-01 1.596165355294942856e-03 -1.453144997358322144e-01 -3.107682801783084869e-02 -4.537017047405242920e-01 -2.966985404491424561e-01 -1.674779653549194336e-01 -3.749605715274810791e-01 3.810289874672889709e-02 -3.086706623435020447e-02 -3.669390082359313965e-02 1.430259644985198975e-01 -8.965443819761276245e-02 4.745870362967252731e-03 1.486581563949584961e-01 -3.206934630870819092e-01 -1.417306512594223022e-01 -1.264868080615997314e-01
1.507864594459533691e-01 2.269229739904403687e-01 -3.138409256935119629e-01 2.453233860433101654e-02 -1.289510577917098999e-01 -3.799661621451377869e-02 1.331356018781661987e-01 1.147069707512855530e-01 1.073267161846160889e-01 1.033380441367626190e-02 -1.098740771412849426e-01 -4.816330224275588989e-02 7.995027303695678711e-02 7.436424493789672852e-02 -4.713580012321472168e-02 9.824705123901367188e-02 -8.444195985794067383e-02 -3.006882369518280029e-01 -3.687162995338439941e-01 5.326747894287109375e-02 -1.921631544828414917e-01 -6.827768683433532715e-02 2.341029345989227295e-01 -3.526590019464492798e-02 -5.285390838980674744e-02 2.043347358703613281e-01 -5.130105614662170410e-01 7.749558985233306885e-02 2.809731662273406982e-02 -1.817918270826339722e-01 -2.124668061733245850e-01 -3.495184332132339478e-02
2.293415963649749756e-01 -8.486361056566238403e-02 5.379426758736371994e-03 1.610452830791473389e-01 -1.200566291809082031e-01 -2.298796325922012329e-01 8.055549114942550659e-02 -2.193815112113952637e-01 2.229107171297073364e-01 3.428450599312782288e-02 -3.281988436356186867e-03 -1.396901160478591919e-01 1.517192721366882324e-01 2.120035290718078613e-01 1.933621056377887726e-02 2.165627926588058472e-01 2.854168713092803955e-01 -8.190917223691940308e-02 -2.774823606014251709e-01 -4.587173759937286377e-01 -2.532437145709991455e-01 6.576380133628845215e-02 1.071714311838150024e-01 9.734790772199630737e-02 2.668456137180328369e-01 4.094470664858818054e-02 4.452010989189147949e-02 -2.161459624767303467e-01 -6.974329799413681030e-02 -1.191900968551635742e-01 1.485182251781225204e-02 -2.914494089782238007e-02
3.033988773822784424e-01 -1.055877134203910828e-01 1.302730105817317963e-02 -3.802464604377746582e-01 -2.262708917260169983e-02 -1.299897879362106323e-01 3.435201644897460938e-01 1.744669079780578613e-01 -6.514436006546020508e-02 1.476349532604217529e-01 -3.505104780197143555e-02 -1.038894429802894592e-02 -3.848873823881149292e-02 2.299316227436065674e-01 1.531169284135103226e-02 -1.295112520456314087e-01 -2.045311927795410156e-01 2.047868818044662476e-02 -4.971667230129241943e-01 -1.814919859170913696e-01 1.458773165941238403e-01 6.356924027204513550e-02 1.534772217273712158e-01 -1.598667651414871216e-01 -6.371101737022399902e-02 2.438617497682571411e-01 -1.347293555736541748e-01 5.030013620853424072e-02 -5.615742504596710205e-02 1.626387611031532288e-02 3.448979556560516357e-02 4.286667704582214355e-02
1.057317629456520081e-01 -2.474005371332168579e-01 -1.724393665790557861e-02 -2.942140027880668640e-02 1.031977981328964233e-01 -2.374745011329650879e-01 -1.649369597434997559e-01 9.808065742254257202e-02 7.270773500204086304e-02 1.543495059013366699e-01 -2.931998670101165771e-01 5.072324350476264954e-02 3.033068217337131500e-02 2.164167314767837524e-01 8.793736994266510010e-02 1.917459219694137573e-01 -2.261954098939895630e-01 -2.042229026556015015e-01 -3.660399913787841797e-01 -4.026077687740325928e-01 -8.393093943595886230e-02 -3.266769349575042725e-01 -3.019384667277336121e-02 -1.923810988664627075e-01 1.352209746837615967e-01 -9.579646587371826172e-02 2.798208594322204590e-02 -1.525886915624141693e-02 -1.625636965036392212e-02 1.854557543992996216e-01 -6.309376657009124756e-02 7.019706815481185913e-02
3.900814652442932129e-01 5.298666283488273621e-02 1.702615022659301758e-01 1.584315299987792969e-01 1.258754879236221313e-01 -1.008501835167407990e-02 -1.887917369604110718e-01 -2.855012007057666779e-02 1.654629968106746674e-02 -1.705295033752918243e-02 -8.962514996528625488e-02 -9.490259736776351929e-02 -3.052385449409484863e-01 7.386711984872817993e-02 1.569608598947525024e-01 -6.232877448201179504e-02 7.115623448044061661e-04 -1.408734917640686035e-01 -3.182356059551239014e-01 -3.132849335670471191e-01 -3.436860069632530212e-02 -2.202439494431018829e-02 -9.263887256383895874e-02 -2.513184025883674622e-02 2.250576913356781006e-01 -7.840000092983245850e-02 -2.513044178485870361e-01 8.196782320737838745e-02 3.966862857341766357e-01 7.827489823102951050e-02 -2.649629414081573486e-01 -5.721709877252578735e-02
2.682197690010070801e-01 2.352820932865142822e-01 -1.362211555242538452e-01 -6.447098404169082642e-02 9.246149659156799316e-02 -1.493117958307266235e-02 7.338100671768188477e-02 1.862350702285766602e-01 1.333247125148773193e-01 3.463231772184371948e-02 -1.453984677791595459e-01 -1.580073237419128418e-01 1.753110140562057495e-01 1.004915684461593628e-01 5.429539084434509277e-02 2.180611528456211090e-02 -1.984258890151977539e-01 -1.100286021828651428e-01 -2.188807874917984009e-01 -3.183367848396301270e-01 -1.711272746324539185e-01 -2.324031107127666473e-02 2.315266728401184082e-01 -1.199959367513656616e-01 -1.477328389883041382e-01 2.270085215568542480e-01 -4.509064853191375732e-01 -2.485827729105949402e-02 2.755158953368663788e-02 -3.281973004341125488e-01 6.749840918928384781e-03 -8.628149330615997314e-02
6.290393322706222534e-02 -8.890083432197570801e-02 -2.088132202625274658e-01 -3.706742823123931885e-02 1.850166022777557373e-01 -1.286703050136566162e-01 6.251477450132369995e-02 1.369986310601234436e-02 2.207057625055313110e-01 -5.868166685104370117e-03 -1.488637179136276245e-01 -2.042911797761917114e-01 2.102474570274353027e-01 3.381609618663787842e-01 1.484752912074327469e-02 -1.881691813468933105e-02 -2.331048995256423950e-01 1.502026431262493134e-02 -1.804382801055908203e-01 -1.751351952552795410e-01 -2.602660953998565674e-01 4.085154086351394653e-02 8.481856435537338257e-02 1.460131108760833740e-01 2.731810323894023895e-02 3.342935442924499512e-01 -3.416993916034698486e-01 -1.377796381711959839e-01 1.712856888771057129e-01 -1.558745950460433960e-01 -1.935334950685501099e-01 -2.479146271944046021e-01
2.387498170137405396e-01 -1.610510200262069702e-01 -2.162874937057495117e-01 -1.536095291376113892e-01 8.639560639858245850e-02 -4.449797049164772034e-02 -8.589175343513488770e-02 1.935760490596294403e-02 -2.596440352499485016e-02 3.267131745815277100e-02 1.230960711836814880e-01 -1.221443638205528259e-01 -6.154197826981544495e-02 3.486177325248718262e-01 -2.702240273356437683e-02 2.230162769556045532e-01 -4.409670073073357344e-04 1.557980626821517944e-01 -2.017173171043395996e-01 -6.484032422304153442e-02 -2.634977698326110840e-01 2.590404152870178223e-01 -1.452396363019943237e-01 -3.323763608932495117e-01 1.592442393302917480e-01 1.942650824785232544e-01 -8.532278239727020264e-02 -2.432210147380828857e-01 1.612316966056823730e-01 -1.681829988956451416e-01 -2.206488549709320068e-01 2.282911390066146851e-01
2.855735123157501221e-01 -4.602665547281503677e-03 -3.527545928955078125e-02 1.216468811035156250e-01 3.104695864021778107e-02 3.765135258436203003e-02 5.961915478110313416e-02 -3.629427552223205566e-01 1.987290680408477783e-01 1.603840589523315430e-01 -2.231501340866088867e-01 -1.845390796661376953e-01 2.444068491458892822e-01 1.668798178434371948e-01 -5.870893225073814392e-02 1.706946194171905518e-01 1.711923480033874512e-01 -2.256670407950878143e-02 -2.945643365383148193e-01 -2.509307265281677246e-01 -3.673104047775268555e-01 3.990444913506507874e-02 9.050377458333969116e-02 1.586407795548439026e-02 2.641428411006927490e-01 1.181836426258087158e-01 -2.055737189948558807e-02 -2.075261622667312622e-01 -1.870722472667694092e-01 -6.739965174347162247e-03 1.158777717500925064e-02 -9.262973070144653320e-02
2.601179480552673340e-01 2.383166700601577759e-01 -3.160985112190246582e-01 8.570343255996704102e-02 5.431140586733818054e-02 -2.499157935380935669e-01 -7.956743985414505005e-02 1.032153666019439697e-01 4.394717141985893250e-02 -1.250525414943695068e-01 -1.621314436197280884e-01 -2.067954093217849731e-01 2.018169164657592773e-01 1.688072085380554199e-01 7.538948208093643188e-02 -3.450457006692886353e-02 -6.543953437358140945e-03 -1.419818848371505737e-01 -1.940519809722900391e-01 -7.143857330083847046e-02 -2.606653571128845215e-01 1.569220679812133312e-03 2.496861368417739868e-01 -1.182745248079299927e-01 -1.764621585607528687e-01 2.486493289470672607e-01 -3.719325065612792969e-01 -7.138135284185409546e-02 7.430797070264816284e-02 -2.484010159969329834e-01 -9.641183912754058838e-02 -5.487552657723426819e-02
-4.863102734088897705e-02 -1.283708363771438599e-01 -8.099205046892166138e-02 -5.189243704080581665e-02 -1.069692149758338928e-01 -1.659000664949417114e-01 -3.380908370018005371e-01 -2.428566217422485352e-01 -6.778409332036972046e-02 1.299139112234115601e-01 -7.538907974958419800e-02 -9.024526178836822510e-02 1.404199749231338501e-03 1.268006563186645508e-01 5.125989764928817749e-02 -2.075278759002685547e-01 -1.271083652973175049e-01 -4.463405534625053406e-02 -4.798164367675781250e-01 -2.345758229494094849e-01 -7.472351938486099243e-02 9.006040170788764954e-03 3.016044944524765015e-02 -3.421320021152496338e-01 2.596205845475196838e-02 3.384550213813781738e-01 1.315632555633783340e-02 1.262288391590118408e-01 8.953946828842163086e-02 1.710979491472244263e-01 2.539772093296051025e-01 -4.921001568436622620e-02
2.133052200078964233e-01 -7.873138040304183960e-02 -6.532457470893859863e-02 1.861379668116569519e-02 -5.954886972904205322e-02 -4.460836201906204224e-02 2.775274515151977539e-01 1.241985112428665161e-01 -9.403714910149574280e-03 2.100677974522113800e-02 -2.317388355731964111e-01 8.017233014106750488e-02 -4.023922607302665710e-02 2.632554471492767334e-01 6.643406301736831665e-02 1.713841110467910767e-01 -6.681209802627563477e-02 -2.771453559398651123e-01 -4.143822789192199707e-01 -5.222068428993225098e-01 3.637725859880447388e-02 -2.326241433620452881e-01 -1.107322573661804199e-01 -1.310414820909500122e-01 4.810582101345062256e-02 -1.312300115823745728e-01 1.318710446357727051e-01 -3.467790782451629639e-02 1.085043624043464661e-01 -8.230072259902954102e-02 1.763691380620002747e-02 1.131135895848274231e-01
1.711923778057098389e-01 6.195948645472526550e-02 -5.443770810961723328e-02 -1.990250647068023682e-01 -8.423021435737609863e-02 -8.826756477355957031e-02 1.509473770856857300e-01 8.917604386806488037e-02 1.528529971837997437e-01 -9.292539209127426147e-03 -2.034388035535812378e-01 7.228614389896392822e-02 2.807723879814147949e-01 1.514119952917098999e-01 -1.792138367891311646e-01 1.824544072151184082e-01 -3.808735683560371399e-02 -1.077582538127899170e-01 -2.633437216281890869e-01 -2.539577186107635498e-01 -2.682228684425354004e-01 -1.111072674393653870e-02 -2.110796570777893066e-01 -2.738904356956481934e-01 1.707306951284408569e-01 -9.307859092950820923e-02 -1.467917859554290771e-01 -1.821674108505249023e-01 4.196191132068634033e-01 1.035422906279563904e-01 1.182533949613571167e-01 9.773745387792587280e-02
1.729523837566375732e-01 -1.106465011835098267e-01 -5.273515731096267700e-02 1.169664859771728516e-01 2.391344159841537476e-01 1.058865711092948914e-01 -8.816671371459960938e-02 2.559587657451629639e-01 -1.206559315323829651e-01 -1.264547556638717651e-01 1.929617021232843399e-03 -2.030135691165924072e-02 -8.114888519048690796e-02 6.226843968033790588e-02 1.085661351680755615e-01 -7.252749055624008179e-02 -1.518616676330566406e-01 -1.254873536527156830e-02 -5.871874094009399414e-01 -2.717016637325286865e-01 1.738710142672061920e-02 -1.194051578640937805e-01 -1.748082339763641357e-01 -3.836055099964141846e-02 8.636754006147384644e-02 -2.348303794860839844e-02 -1.993797123432159424e-01 2.717817127704620361e-01 2.725849151611328125e-01 -6.148478016257286072e-02 -2.257199585437774658e-01 4.629125446081161499e-02
2.295146435499191284e-01 6.848274916410446167e-02 -1.589931398630142212e-01 -7.626120001077651978e-02 -1.564465761184692383e-01 -1.530745718628168106e-02 2.767671644687652588e-01 -7.915771752595901489e-02 5.279270187020301819e-02 -5.021462962031364441e-02 -3.338915482163429260e-02 1.268599927425384521e-01 2.789619937539100647e-02 1.457600146532058716e-01 5.901306495070457458e-02 -3.945010900497436523e-02 -2.836109697818756104e-01 -2.015285789966583252e-01 -4.493863880634307861e-01 -3.682835102081298828e-01 -1.792180389165878296e-01 -7.005631178617477417e-02 -1.626290380954742432e-02 -1.264086365699768066e-01 -2.596943676471710205e-01 -1.764354407787322998e-01 -2.288196384906768799e-01 -7.117670029401779175e-02 1.346510946750640869e-01 -1.245114058256149292e-01 1.683401018381118774e-01 -1.565721929073333740e-01
7.148096710443496704e-02 -1.721728593111038208e-02 -8.925414830446243286e-02 -1.233258396387100220e-01 1.129064261913299561e-01 -1.390542536973953247e-01 -1.143927201628684998e-01 9.937820583581924438e-02 -2.417876571416854858e-01 -6.132971122860908508e-02 -1.742571741342544556e-01 8.857273496687412262e-03 -1.085488405078649521e-02 1.850961744785308838e-01 -2.126132696866989136e-01 4.515597969293594360e-02 1.619050055742263794e-01 1.739471964538097382e-02 -2.058113217353820801e-01 -3.856132328510284424e-01 -4.487394988536834717e-01 2.753516733646392822e-01 1.316547393798828125e-01 -1.672597676515579224e-01 1.458187699317932129e-01 8.362723886966705322e-02 -1.335270106792449951e-01 -2.101022005081176758e-01 -6.033040955662727356e-02 -2.264695167541503906e-01 9.867726266384124756e-02 -2.170796096324920654e-01
2.873640656471252441e-01 -2.871790826320648193e-01 5.121566820889711380e-03 -4.024236202239990234e-01 -9.674587845802307129e-02 -8.284676820039749146e-02 1.559703201055526733e-01 8.626487106084823608e-02 8.317805826663970947e-02 -1.299917101860046387e-01 1.121837943792343140e-01 1.184737160801887512e-01 -1.160321831703186035e-01 1.928873062133789062e-01 -2.881645923480391502e-03 9.513254626654088497e-04 -7.642687112092971802e-02 -1.564090549945831299e-01 -4.207489192485809326e-01 -2.621734738349914551e-01 -2.078606188297271729e-02 3.983415663242340088e-02 -1.938907653093338013e-01 -2.672615945339202881e-01 1.571288555860519409e-01 1.802296191453933716e-01 -1.724328249692916870e-01 7.654591649770736694e-02 -1.902054436504840851e-02 1.266192272305488586e-02 1.543324291706085205e-01 1.401988565921783447e-01
2.666093409061431885e-01 2.055183649063110352e-01 -4.351983591914176941e-02 1.645564734935760498e-01 1.599005907773971558e-01 -8.003332465887069702e-02 1.635332554578781128e-01 1.123551279306411743e-01 -1.237906143069267273e-02 7.121980190277099609e-02 -7.882632315158843994e-02 -1.487262398004531860e-01 -1.119779795408248901e-02 8.279698342084884644e-02 -2.266393043100833893e-02 -1.533165574073791504e-01 -1.941179931163787842e-01 -4.466534554958343506e-01 -4.779806435108184814e-01 1.250686645507812500e-01 -2.459127157926559448e-01 -1.404812335968017578e-01 1.042984575033187866e-01 4.773744940757751465e-02 -3.394506499171257019e-02 -7.767857052385807037e-03 -2.572025060653686523e-01 -1.565396636724472046e-01 2.040551416575908661e-02 9.474925696849822998e-02 3.246792405843734741e-02 2.117480486631393433e-01
1.841980814933776855e-01 -2.818993926048278809e-01 8.717214316129684448e-02 -5.494457110762596130e-02 -1.536873448640108109e-02 6.307688541710376740e-03 -9.138138592243194580e-02 1.424144059419631958e-01 1.629314273595809937e-01 -1.130483811721205711e-03 1.013143435120582581e-01 1.629609465599060059e-01 1.733174026012420654e-01 7.659110426902770996e-02 -1.385353803634643555e-01 1.010552793741226196e-01 3.001098930835723877e-01 -3.340615332126617432e-01 -4.409417212009429932e-01 -1.831314414739608765e-01 8.665908128023147583e-03 -1.988477408885955811e-01 8.345194160938262939e-02 -7.351510226726531982e-02 5.726196616888046265e-02 7.059426605701446533e-02 -2.213950604200363159e-01 2.211706899106502533e-02 1.584220230579376221e-01 -2.701792418956756592e-01 -6.064033508300781250e-02 -2.779325246810913086e-01
3.102620542049407959e-01 -1.264472026377916336e-02 2.403254508972167969e-01 1.296990364789962769e-01 -1.814305037260055542e-01 -4.566835984587669373e-02 -1.279914677143096924e-01 -2.694092392921447754e-01 8.146066963672637939e-02 9.359157085418701172e-02 -8.016829937696456909e-02 5.175194889307022095e-02 1.661877632141113281e-01 5.827067419886589050e-02 -1.787955057807266712e-03 6.199079565703868866e-03 3.320073783397674561e-01 4.795911908149719238e-02 -2.232493162155151367e-01 -3.905286788940429688e-01 -4.424538016319274902e-01 1.257257536053657532e-02 8.698118478059768677e-02 -1.178373116999864578e-03 1.619863212108612061e-01 2.297492027282714844e-01 -1.158497035503387451e-01 -9.568564593791961670e-02 3.454816713929176331e-02 -1.149918958544731140e-01 1.124525815248489380e-01 4.941595718264579773e-02
1.610203534364700317e-01 1.036165729165077209e-01 -3.780721127986907959e-01 1.805930286645889282e-01 -1.648266166448593140e-01 -1.037378311157226562e-01 2.522042095661163330e-01 2.185935527086257935e-01 1.143109798431396484e-01 7.758806925266981125e-03 -1.224117949604988098e-01 4.026252031326293945e-02 -4.807388037443161011e-02 -5.659237131476402283e-02 1.265143789350986481e-02 -8.401348255574703217e-03 -4.229228198528289795e-02 -2.741224169731140137e-01 -3.825522065162658691e-01 -2.655763924121856689e-01 3.392310114577412605e-03 1.470297873020172119e-01 7.191623002290725708e-02 -5.329362303018569946e-02 9.447490423917770386e-02 -3.117224015295505524e-02 -3.143064081668853760e-01 -1.061305329203605652e-01 -9.671143442392349243e-02 -2.197992652654647827e-01 -2.762278318405151367e-01 1.600650846958160400e-01
4.549568146467208862e-02 -7.202379405498504639e-03 -3.797165676951408386e-02 2.691610753536224365e-01 7.592132687568664551e-02 -1.818787157535552979e-01 9.711346030235290527e-02 -6.132514402270317078e-02 2.378784269094467163e-01 2.395561784505844116e-01 -2.416305094957351685e-01 -9.019162505865097046e-02 1.742473095655441284e-01 1.588549911975860596e-01 8.443213999271392822e-02 -7.842419296503067017e-02 -7.276755571365356445e-02 -9.521353058516979218e-03 -4.183401763439178467e-01 -2.834016978740692139e-01 6.487506628036499023e-02 -3.289331793785095215e-01 -2.834697365760803223e-01 -2.600403726100921631e-01 -3.749274834990501404e-02 -6.222616881132125854e-02 -2.036701142787933350e-02 -8.261878788471221924e-02 1.979130804538726807e-01 -1.521419584751129150e-01 1.046075522899627686e-01 1.253512203693389893e-01
1.472383290529251099e-01 -1.398937255144119263e-01 -2.239867001771926880e-01 -1.504308134317398071e-01 -1.026698499917984009e-01 -5.900304764509201050e-03 -2.195625603199005127e-01 -9.439835697412490845e-02 5.591969564557075500e-02 1.863956153392791748e-01 -2.698185145854949951e-01 -1.976609528064727783e-01 -9.514185786247253418e-02 -3.175151348114013672e-02 1.597010344266891479e-01 -3.066260516643524170e-01 -1.093619391322135925e-01 -3.181463107466697693e-02 -4.421135485172271729e-01 1.609231084585189819e-01 -1.309291422367095947e-01 3.495492786169052124e-02 2.166585028171539307e-01 2.695493213832378387e-02 9.021584689617156982e-02 -9.084230661392211914e-02 -1.438045650720596313e-01 -4.231706634163856506e-02 3.686783909797668457e-01 -2.430042326450347900e-01 2.640742249786853790e-02 6.349384039640426636e-02
1.393353044986724854e-01 -2.388695254921913147e-02 -1.695958375930786133e-01 -9.128089249134063721e-02 -1.611095480620861053e-02 -1.018238905817270279e-02 -7.621563225984573364e-02 -1.839617080986499786e-02 2.922373414039611816e-01 -3.543118014931678772e-02 -1.108282506465911865e-01 -6.847078353166580200e-02 1.516412645578384399e-01 2.845652773976325989e-02 4.368066787719726562e-02 2.674105465412139893e-01 -7.813926041126251221e-02 2.405391074717044830e-02 -3.202924728393554688e-01 -5.263770222663879395e-01 -1.729866117238998413e-01 -2.778045237064361572e-01 -1.056341826915740967e-01 -2.924609780311584473e-01 6.926226615905761719e-02 -1.318617444485425949e-02 -6.325765699148178101e-02 5.518618971109390259e-02 2.312143594026565552e-01 2.035449296236038208e-01 2.333933115005493164e-02 1.948579698801040649e-01
-6.255433708429336548e-02 -3.199179172515869141e-01 -1.485838443040847778e-01 -1.150954794138669968e-02 5.813607200980186462e-02 2.152288556098937988e-01 3.671405091881752014e-02 -2.157354950904846191e-01 -2.355052623897790909e-03 6.905844062566757202e-02 -1.951216906309127808e-01 -1.494364589452743530e-01 4.339159280061721802e-02 -6.901777535676956177e-02 1.243052110075950623e-01 -7.689061760902404785e-02 2.301350794732570648e-02 -7.513433694839477539e-02 -4.745553433895111084e-01 1.937263309955596924e-01 -1.859891861677169800e-01 2.246804237365722656e-01 7.300450652837753296e-02 -3.233812451362609863e-01 1.585223376750946045e-01 3.656053841114044189e-01 -3.312062472105026245e-02 2.436193451285362244e-02 4.685024265199899673e-03 -9.879919141530990601e-02 -1.151503473520278931e-01 -1.825723350048065186e-01
6.703673303127288818e-02 -1.193986907601356506e-01 -7.498466223478317261e-02 1.417630016803741455e-01 -1.457536071538925171e-01 -1.961527913808822632e-01 1.541642844676971436e-01 6.994174420833587646e-02 3.940882533788681030e-02 2.667704522609710693e-01 -3.200718164443969727e-01 -2.104867994785308838e-02 -8.500394225120544434e-02 -1.429449487477540970e-02 -3.032730892300605774e-02 4.756322875618934631e-02 3.244414031505584717e-01 -3.687646985054016113e-01 -2.719599008560180664e-01 -3.613358736038208008e-02 -3.779303729534149170e-01 -9.118529409170150757e-02 1.015062853693962097e-01 1.610490828752517700e-01 1.673641055822372437e-01 3.278532326221466064e-01 -7.417975366115570068e-02 -7.776331622153520584e-03 -4.610687494277954102e-02 -1.839069426059722900e-01 -3.716857638210058212e-03 2.089634072035551071e-03
-1.896864548325538635e-02 1.365631967782974243e-01 2.362252399325370789e-02 1.592797040939331055e-02 1.519900858402252197e-01 4.198024794459342957e-02 2.357101589441299438e-01 -3.630486875772476196e-02 -6.537702679634094238e-02 2.535022795200347900e-01 -3.125261887907981873e-02 2.948586270213127136e-02 2.424010075628757477e-02 3.984746038913726807e-01 3.659049794077873230e-02 2.288164049386978149e-01 1.346113681793212891e-01 -9.301018714904785156e-02 -4.207942485809326172e-01 -3.342555463314056396e-01 -6.581774353981018066e-02 -7.127621211111545563e-03 -1.983777582645416260e-01 -4.104345664381980896e-02 -1.684544421732425690e-02 -1.426844298839569092e-01 -2.939228713512420654e-01 -1.754243075847625732e-01 1.413507163524627686e-01 -2.584631741046905518e-01 -1.682359576225280762e-01 3.330063819885253906e-02
1.480128429830074310e-02 -1.596932709217071533e-01 -1.043718755245208740e-01 3.650328814983367920e-01 1.939422637224197388e-01 -2.902783751487731934e-01 7.824527472257614136e-02 1.030185446143150330e-02 -1.256844252347946167e-01 -1.162697598338127136e-01 -7.709956169128417969e-02 7.792270183563232422e-02 9.480218589305877686e-02 1.192061081528663635e-01 5.396694317460060120e-02 -2.836585342884063721e-01 3.320910781621932983e-02 -3.076273389160633087e-02 -2.554014623165130615e-01 -2.241205871105194092e-01 -1.199975088238716125e-01 1.949925720691680908e-01 -4.367594141513109207e-03 -1.437555551528930664e-01 2.997704148292541504e-01 3.723477721214294434e-01 -2.011817842721939087e-01 5.446118488907814026e-02 1.010348051786422729e-01 -2.605842351913452148e-01 -1.072441786527633667e-01 4.421748965978622437e-02
2.361937910318374634e-01 6.108064576983451843e-02 -1.161014512181282043e-01 -1.763690412044525146e-01 1.428955048322677612e-01 9.086096286773681641e-02 1.586854085326194763e-02 3.324200958013534546e-02 1.880024187266826630e-02 2.017422392964363098e-02 -6.889950484037399292e-02 1.648551970720291138e-02 2.840620093047618866e-02 2.987105250358581543e-01 3.708449304103851318e-01 1.409658491611480713e-01 3.556492179632186890e-02 -2.761719524860382080e-01 -4.039622545242309570e-01 2.059538513422012329e-01 -1.013943925499916077e-01 1.603905558586120605e-01 1.957686543464660645e-01 -1.574036329984664917e-01 8.929306641221046448e-03 1.255754977464675903e-01 1.535048782825469971e-01 -6.152858585119247437e-02 3.060164451599121094e-01 -1.346749514341354370e-01 -2.604596316814422607e-01 8.709859848022460938e-02
3.306034803390502930e-01 1.218687221407890320e-01 1.216849759221076965e-01 -2.376338839530944824e-01 -9.354311972856521606e-02 -4.355453327298164368e-02 -1.885059624910354614e-01 4.940607026219367981e-02 -1.270483434200286865e-02 2.952026762068271637e-02 2.241618186235427856e-02 -1.171998456120491028e-01 -6.189473718404769897e-02 2.577023804187774658e-01 -2.206485122442245483e-01 1.354710315354168415e-03 -2.537657618522644043e-01 9.347111731767654419e-02 -2.578217983245849609e-01 -1.221645101904869080e-01 -3.372943401336669922e-01 2.142201811075210571e-01 3.535671532154083252e-02 -2.806668579578399658e-01 2.638887465000152588e-01 1.205089986324310303e-01 -6.358912587165832520e-02 -1.189839914441108704e-01 1.552804410457611084e-01 -2.366170287132263184e-01 -1.642320603132247925e-01 1.345552355051040649e-01
6.013210862874984741e-02 -1.510711610317230225e-01 -1.080433726310729980e-01 -7.123726606369018555e-02 9.375205636024475098e-02 2.308164723217487335e-02 1.838443726301193237e-01 1.086496934294700623e-01 2.800540439784526825e-02 -2.910479530692100525e-02 -1.397582981735467911e-02 -5.754948034882545471e-02 -3.182175010442733765e-02 1.168950796127319336e-01 2.561387717723846436e-01 -1.434780210256576538e-01 2.836373746395111084e-01 1.513665914535522461e-01 -9.893056005239486694e-02 -2.649745345115661621e-01 -2.711672186851501465e-01 -1.571760028600692749e-01 -2.189920470118522644e-02 -1.109863296151161194e-01 4.414222836494445801e-01 4.238367676734924316e-01 -5.903120338916778564e-02 -8.258485049009323120e-02 3.145713210105895996e-01 -9.176654368638992310e-02 -8.692643791437149048e-02 -4.190904647111892700e-02
-2.018589153885841370e-02 5.200099200010299683e-02 -9.672438353300094604e-02 5.134017392992973328e-02 -6.818840652704238892e-02 -3.326425254344940186e-01 -1.429534256458282471e-01 -8.549647033214569092e-02 -2.132949233055114746e-02 -2.170703560113906860e-01 2.346716523170471191e-01 5.173560604453086853e-02 -1.512331515550613403e-02 1.229168400168418884e-01 1.172331497073173523e-01 2.032156735658645630e-01 -1.046640798449516296e-01 -1.326816380023956299e-01 -4.566618204116821289e-01 -1.440136879682540894e-01 -2.165004611015319824e-01 7.547878473997116089e-02 1.752953082323074341e-01 -7.561973482370376587e-02 2.834088504314422607e-01 1.326273083686828613e-01 -2.516729831695556641e-01 3.153088688850402832e-02 3.450662791728973389e-01 -5.904021859169006348e-02 6.339057534933090210e-02 -1.745779365301132202e-01
-1.061659231781959534e-01 1.362867951393127441e-01 9.594963863492012024e-03 2.971955947577953339e-02 -3.473468869924545288e-02 1.933586783707141876e-02 1.237720251083374023e-02 -6.363485753536224365e-02 -2.009405521675944328e-03 -1.921388208866119385e-01 -1.397802829742431641e-01 1.420417428016662598e-01 2.931334637105464935e-02 -7.282451540231704712e-02 -7.308846339583396912e-03 2.171171456575393677e-01 -2.056000530719757080e-01 7.593926507979631424e-03 -4.445373415946960449e-01 -4.392935335636138916e-01 -3.776839077472686768e-01 2.164289653301239014e-01 -1.318174321204423904e-02 9.152658283710479736e-02 -4.982854798436164856e-02 9.824910014867782593e-02 -2.677090167999267578e-01 -6.628856062889099121e-02 2.086664587259292603e-01 2.028787434101104736e-01 -1.244426295161247253e-01 1.185768395662307739e-01
5.112482607364654541e-02 1.529970113188028336e-02 -2.521923184394836426e-01 -2.574251592159271240e-02 -1.872785687446594238e-01 -1.502918004989624023e-01 -2.455550013110041618e-03 -2.113786339759826660e-01 -4.479783028364181519e-02 2.922654151916503906e-02 -1.341147720813751221e-01 5.682407692074775696e-02 -3.047515153884887695e-01 8.818659931421279907e-03 -1.602173596620559692e-02 3.916569054126739502e-02 -8.465310931205749512e-02 -4.378419544082134962e-04 -3.022168874740600586e-01 -1.471275240182876587e-01 -6.966254860162734985e-02 6.103974580764770508e-02 3.391569480299949646e-03 -9.009696543216705322e-02 3.448427915573120117e-01 1.099530830979347229e-01 -1.257060915231704712e-01 1.250957101583480835e-01 5.571286082267761230e-01 1.338990479707717896e-01 -1.707325428724288940e-01 -2.343895733356475830e-01
-3.848766162991523743e-02 4.081125557422637939e-02 -1.167342886328697205e-01 -8.997709304094314575e-02 1.933729201555252075e-01 -1.675403863191604614e-02 -1.225986629724502563e-01 4.167518392205238342e-02 -7.622683793306350708e-02 -2.598775625228881836e-01 -2.289407849311828613e-01 2.193936556577682495e-01 -3.275445476174354553e-02 4.942911490797996521e-02 1.480052173137664795e-01 -6.293258816003799438e-02 -1.454831752926111221e-02 3.265476822853088379e-01 -5.034183263778686523e-01 -2.515133619308471680e-01 -1.089255362749099731e-01 1.026694551110267639e-01 1.075212657451629639e-01 -1.293612867593765259e-01 3.669240474700927734e-01 1.449006646871566772e-01 -1.070746630430221558e-01 -1.008009463548660278e-01 -7.394061237573623657e-02 -5.043765902519226074e-02 -2.328130453824996948e-01 -6.090630963444709778e-02
2.145197391510009766e-01 9.901098161935806274e-02 2.493876591324806213e-02 -1.222476661205291748e-01 -4.825774580240249634e-02 -1.863912120461463928e-02 1.502006035298109055e-02 -2.496140301227569580e-01 1.854400485754013062e-01 1.567767560482025146e-01 -3.293206393718719482e-01 8.961065113544464111e-02 2.063771188259124756e-01 1.811397224664688110e-01 -8.431055396795272827e-02 9.550447762012481689e-02 -1.582022309303283691e-01 -1.477515511214733124e-02 -1.752325147390365601e-01 -2.978921234607696533e-01 -1.851940602064132690e-01 -1.324608027935028076e-01 1.720489710569381714e-01 7.910548150539398193e-02 3.671532273292541504e-01 3.077786564826965332e-01 -2.893971279263496399e-02 -3.215149790048599243e-02 -1.656220667064189911e-02 -1.695237308740615845e-01 -6.544302403926849365e-02 3.150105476379394531e-01
2.282788604497909546e-01 -2.422578334808349609e-01 6.788802891969680786e-02 -2.780008912086486816e-01 -1.711541116237640381e-01 -2.324691228568553925e-02 3.300418555736541748e-01 3.576709702610969543e-02 5.168308317661285400e-02 -2.087813615798950195e-01 -5.944719165563583374e-02 1.859658807516098022e-01 8.116000145673751831e-02 2.765675187110900879e-01 -2.798242121934890747e-02 -1.473416835069656372e-01 -3.786359354853630066e-02 -6.452305242419242859e-04 -5.022165775299072266e-01 -2.874068915843963623e-01 5.999331828206777573e-03 -2.338722907006740570e-02 -1.591401174664497375e-02 -2.485076487064361572e-01 1.196799352765083313e-01 8.158524334430694580e-02 -9.144558012485504150e-02 7.749105989933013916e-02 -7.011703401803970337e-02 6.982021033763885498e-02 5.298108980059623718e-02 1.747081726789474487e-01
1.155503988265991211e-01 -1.702429503202438354e-01 2.474367022514343262e-01 -2.779434993863105774e-02 1.155014149844646454e-02 1.449035704135894775e-01 -3.352822363376617432e-01 -3.287316113710403442e-02 2.013117223978042603e-01 -1.882085762917995453e-02 -2.256889343261718750e-01 1.019910871982574463e-01 1.686805114150047302e-02 -1.141456440091133118e-01 -3.652045503258705139e-03 1.052377596497535706e-01 5.727217346429824829e-02 -1.479346156120300293e-01 -5.976669192314147949e-01 -2.393311634659767151e-02 -1.345718801021575928e-01 -6.856482475996017456e-02 3.593367338180541992e-02 -1.683961600065231323e-01 7.561286538839340210e-02 -1.222817748785018921e-01 -1.008523851633071899e-01 -2.639450505375862122e-02 1.074218153953552246e-01 -1.918661296367645264e-01 -2.159502506256103516e-01 -2.692492902278900146e-01
2.782949805259704590e-01 -3.774544298648834229e-01 -1.770572960376739502e-01 1.509708724915981293e-02 4.693030938506126404e-02 -5.882605910301208496e-03 -7.245320826768875122e-02 1.129121929407119751e-01 2.637044644870911725e-06 2.924956753849983215e-02 -7.821138948202133179e-02 -3.255926817655563354e-02 1.695455908775329590e-01 3.789766132831573486e-01 -6.442107260227203369e-02 -1.847930997610092163e-01 -2.538769319653511047e-02 1.052987501025199890e-01 -4.371043443679809570e-01 -1.722010523080825806e-01 -2.330396175384521484e-01 1.829273998737335205e-01 6.225893273949623108e-02 -4.038149118423461914e-02 1.974569261074066162e-01 -2.607423067092895508e-01 -2.707648463547229767e-02 1.214126572012901306e-01 3.604092169553041458e-03 -7.440478354692459106e-02 1.747891604900360107e-01 -1.590417474508285522e-01
3.060646355152130127e-01 6.802087277173995972e-02 -1.748828887939453125e-01 1.094547510147094727e-01 -1.584297120571136475e-01 1.735504902899265289e-02 2.486687302589416504e-01 -2.477081865072250366e-01 8.579875342547893524e-03 -9.000388532876968384e-02 -2.703022025525569916e-02 9.545248746871948242e-02 6.147909443825483322e-03 7.312029600143432617e-02 -1.326826363801956177e-01 9.527944028377532959e-03 -1.341074407100677490e-01 -3.426646590232849121e-01 -5.098981857299804688e-01 -6.630119681358337402e-02 -2.327870726585388184e-01 2.121901363134384155e-01 -1.389027852565050125e-02 6.600339710712432861e-02 6.587106734514236450e-02 -1.128631755709648132e-01 -1.805728673934936523e-01 -1.825827211141586304e-01 -9.732583910226821899e-02 -1.834456026554107666e-01 -3.307809529360383749e-04 1.993390321731567383e-01
1.005645319819450378e-01 4.578626155853271484e-02 -1.493062973022460938e-01 1.829310357570648193e-01 2.587800472974777222e-02 -1.153966635465621948e-01 2.026169896125793457e-01 5.988265201449394226e-02 1.149963364005088806e-01 -4.615461826324462891e-02 -3.880323171615600586e-01 -8.057411760091781616e-02 1.979867964982986450e-01 3.638565540313720703e-02 -1.464144438505172729e-01 1.514828484505414963e-02 1.361309289932250977e-01 -9.179431945085525513e-02 -1.834207028150558472e-01 -3.168738214299082756e-03 -1.723230928182601929e-01 -2.054601311683654785e-01 3.498613461852073669e-02 2.555985935032367706e-02 2.354375123977661133e-01 2.857922911643981934e-01 -2.743286192417144775e-01 4.651298373937606812e-02 1.995062083005905151e-01 -3.637029230594635010e-01 -3.269297182559967041e-01 -1.044648215174674988e-01
1.948083043098449707e-01 1.306576877832412720e-01 6.530608981847763062e-02 8.606943488121032715e-02 1.743531227111816406e-02 3.638499602675437927e-02 1.080482900142669678e-01 -5.516022071242332458e-02 -3.369545936584472656e-02 -1.380081474781036377e-01 -9.137677401304244995e-02 -9.429269284009933472e-02 -1.674090512096881866e-02 9.767964482307434082e-02 -1.455131024122238159e-01 5.675554648041725159e-02 -8.931788615882396698e-03 -1.057556178420782089e-02 -5.300483703613281250e-01 -2.278320491313934326e-03 -4.444405734539031982e-01 -2.663849666714668274e-02 -2.624555230140686035e-01 -2.247657328844070435e-01 5.849854275584220886e-02 -2.230311632156372070e-01 2.099951058626174927e-01 1.543937474489212036e-01 1.953744441270828247e-01 4.780622199177742004e-02 -2.241923958063125610e-01 -1.863178014755249023e-01
1.483941823244094849e-01 -1.014675274491310120e-01 9.723882377147674561e-02 1.401653438806533813e-01 1.865235418081283569e-01 -5.977397039532661438e-02 -1.522997170686721802e-01 -4.736734554171562195e-02 2.749864459037780762e-01 5.386345833539962769e-02 -8.190164715051651001e-02 -5.514578148722648621e-02 -2.054963260889053345e-02 8.351924270391464233e-02 5.463873222470283508e-02 -1.152494624257087708e-01 4.576601684093475342e-01 -2.935038208961486816e-01 -4.195670783519744873e-01 -7.784608751535415649e-02 -2.330043017864227295e-01 2.626313827931880951e-02 -1.462893327698111534e-03 -2.627563476562500000e-01 -4.961841739714145660e-03 2.406854629516601562e-01 1.036701723933219910e-01 -3.062153235077857971e-03 5.939105153083801270e-02 -9.020650386810302734e-02 -7.525903731584548950e-02 2.740232944488525391e-01
1.496123969554901123e-01 8.725544810295104980e-02 2.567431032657623291e-01 1.856334805488586426e-01 2.074730582535266876e-02 -5.746727809309959412e-02 3.120588883757591248e-02 4.874072223901748657e-02 -9.154958277940750122e-02 -1.567410118877887726e-02 -9.177778847515583038e-03 4.689033958129584789e-04 -1.455902773886919022e-02 5.228672549128532410e-02 -3.542253747582435608e-02 1.467971783131361008e-02 4.315656423568725586e-02 -1.786800473928451538e-02 -3.567330837249755859e-01 -3.920379281044006348e-01 -1.524024009704589844e-01 -1.199960336089134216e-01 -8.017870597541332245e-03 -2.566207349300384521e-01 8.752233535051345825e-02 -1.024307385087013245e-01 -3.120172917842864990e-01 4.130197465419769287e-01 3.836663961410522461e-01 1.287737041711807251e-01 -1.131693273782730103e-01 7.459840271621942520e-03
3.810274600982666016e-01 2.324791103601455688e-01 1.017171368002891541e-01 -1.077630370855331421e-02 -8.389826864004135132e-03 -4.462529346346855164e-02 -1.514324098825454712e-01 1.480008214712142944e-01 -9.283217787742614746e-02 -1.274268180131912231e-01 -1.453133672475814819e-01 -2.404039166867733002e-02 -2.366023659706115723e-01 -1.302988678216934204e-01 -2.511216513812541962e-02 2.782123722136020660e-02 5.106462538242340088e-02 5.495034530758857727e-02 -5.288565754890441895e-01 -2.410680949687957764e-01 -6.375417113304138184e-02 -4.992431029677391052e-02 -8.625303953886032104e-02 -1.426528394222259521e-01 5.389614403247833252e-02 1.394401937723159790e-01 -5.054052919149398804e-02 1.168776601552963257e-01 3.492607176303863525e-01 -8.231482654809951782e-02 -2.330845892429351807e-01 -1.518931090831756592e-01
1.923096179962158203e-01 -9.486125782132148743e-03 2.891116775572299957e-02 -2.117263823747634888e-01 2.887198626995086670e-01 3.737419247627258301e-01 5.005212500691413879e-02 1.161553412675857544e-01 -7.219845056533813477e-02 -1.109200119972229004e-01 -1.042378917336463928e-01 1.277471035718917847e-01 2.207971177995204926e-02 5.790408328175544739e-02 -1.067577078938484192e-01 7.863062433898448944e-03 -1.539860516786575317e-01 -7.826278917491436005e-03 -4.210968017578125000e-01 -1.942613422870635986e-01 -1.474954485893249512e-01 -1.526785045862197876e-01 1.346040219068527222e-01 -3.434879183769226074e-01 1.496729254722595215e-01 2.537145018577575684e-01 4.764905571937561035e-02 -1.569385826587677002e-01 1.062206700444221497e-01 4.545263573527336121e-02 -7.122396677732467651e-02 -2.571533620357513428e-01
3.060070276260375977e-01 -3.660405287519097328e-03 -2.235050126910209656e-02 -3.359451517462730408e-02 -4.961371049284934998e-02 5.281677469611167908e-03 2.134324014186859131e-01 8.813136070966720581e-02 1.265857964754104614e-01 1.651170430704951286e-03 -3.872907757759094238e-01 5.379445478320121765e-02 9.575999341905117035e-03 2.577939331531524658e-01 -3.620526939630508423e-02 2.044637873768806458e-02 -8.259299397468566895e-02 -3.697293698787689209e-01 -1.944825053215026855e-01 -4.595496356487274170e-01 -5.267177522182464600e-02 -1.554759591817855835e-01 2.219027578830718994e-01 -1.664424538612365723e-01 -2.087105996906757355e-02 -5.344757437705993652e-02 -1.151522919535636902e-01 -1.154653653502464294e-01 1.552706863731145859e-02 -2.117112874984741211e-01 9.527897834777832031e-02 -1.768281757831573486e-01
2.529839873313903809e-01 7.383143901824951172e-02 -1.890696883201599121e-01 -1.669850498437881470e-01 -8.412300609052181244e-03 -1.162857562303543091e-01 -2.002032399177551270e-01 3.657659590244293213e-01 1.192955393344163895e-02 9.520469466224312782e-04 1.125714555382728577e-01 -1.571996808052062988e-01 2.200167477130889893e-01 3.381213843822479248e-01 6.173655018210411072e-02 6.841255724430084229e-02 5.832003057003021240e-02 -6.907241791486740112e-02 -3.525468111038208008e-01 5.175616592168807983e-02 -2.542477548122406006e-01 6.576309911906719208e-03 -2.813032828271389008e-03 -4.435678571462631226e-02 3.165343403816223145e-01 1.433368325233459473e-01 -1.951196044683456421e-02 -1.669909507036209106e-01 1.178295016288757324e-01 -3.243894577026367188e-01 1.076771225780248642e-02 2.588154934346675873e-02
7.777465134859085083e-02 1.847680844366550446e-02 1.795800328254699707e-01 8.206097781658172607e-02 1.538613066077232361e-02 1.723941564559936523e-01 -1.604187190532684326e-01 -7.367768557742238045e-04 -2.268180251121520996e-01 -3.912711739540100098e-01 -3.838955163955688477e-01 1.432786285877227783e-01 -1.562620848417282104e-01 1.114734783768653870e-01 -8.161818981170654297e-02 4.061517491936683655e-02 -9.718426316976547241e-02 -8.424093574285507202e-02 -3.347380757331848145e-01 -4.069951474666595459e-01 -3.183807730674743652e-01 4.506035149097442627e-02 -2.396622858941555023e-02 -1.741504073143005371e-01 1.362187415361404419e-01 1.131336167454719543e-01 9.574383147992193699e-04 9.830377995967864990e-02 1.268985960632562637e-02 -9.741406887769699097e-02 -2.858352474868297577e-02 -3.624731674790382385e-02
-1.542179007083177567e-02 -8.879550546407699585e-02 -3.624175488948822021e-01 1.384800970554351807e-01 -2.500946819782257080e-01 3.340831771492958069e-02 7.981020957231521606e-02 2.030691318213939667e-02 -1.442902088165283203e-01 -2.592731826007366180e-02 -2.301046252250671387e-01 7.749240100383758545e-02 -9.612283110618591309e-02 -2.743797376751899719e-02 2.382690757513046265e-01 -2.095448225736618042e-02 1.016578897833824158e-01 6.084946542978286743e-02 -3.380065560340881348e-01 -1.334927380084991455e-01 -2.489610910415649414e-01 5.014877766370773315e-02 2.765527069568634033e-01 -8.074602484703063965e-02 7.816302031278610229e-02 1.545427590608596802e-01 -3.356011509895324707e-01 -1.626656949520111084e-02 1.207342222332954407e-01 -4.119676947593688965e-01 -4.539022047538310289e-04 4.976511001586914062e-02
2.653631269931793213e-01 -9.454163908958435059e-02 1.354816555976867676e-01 3.065825439989566803e-02 1.518281996250152588e-01 9.789234399795532227e-02 1.743924319744110107e-01 1.676186770200729370e-01 2.569929659366607666e-01 -1.387460827827453613e-01 -1.617753505706787109e-01 -1.291423887014389038e-01 1.545277088880538940e-01 1.045387461781501770e-01 6.873270496726036072e-03 -1.484373658895492554e-01 -2.978590130805969238e-01 -2.206780016422271729e-01 -1.987586915493011475e-01 -3.003532588481903076e-01 3.421444818377494812e-02 4.911104589700698853e-02 5.603474006056785583e-02 -3.273963630199432373e-01 4.911359772086143494e-02 2.953778803348541260e-01 -8.980129659175872803e-02 -1.594348847866058350e-01 -2.728272043168544769e-02 -1.257198899984359741e-01 -1.341481953859329224e-01 2.940008640289306641e-01
2.334685474634170532e-01 2.150836586952209473e-01 -8.890931308269500732e-02 8.042370527982711792e-02 9.965498745441436768e-02 -7.239826768636703491e-02 9.255781187675893307e-04 -8.596057444810867310e-02 -7.017941027879714966e-02 -9.912550449371337891e-02 -2.295704185962677002e-01 -2.329071760177612305e-01 -3.427737951278686523e-01 -5.278771370649337769e-02 -1.337345093488693237e-01 1.426779031753540039e-01 -2.832986712455749512e-01 -2.545176744461059570e-01 -2.587339878082275391e-01 -2.620068490505218506e-01 9.566725231707096100e-03 -8.331077545881271362e-02 -1.707589477300643921e-01 -2.004892975091934204e-01 2.359647303819656372e-01 1.310299783945083618e-01 -8.509361743927001953e-02 -8.220800012350082397e-02 2.345746308565139771e-01 -2.249816358089447021e-01 -4.002719745039939880e-02 -1.759759485721588135e-01
1.808812469244003296e-02 2.170792669057846069e-01 1.175913736224174500e-01 -1.417885422706604004e-01 8.487284928560256958e-02 -1.657963097095489502e-01 -1.631964445114135742e-01 1.344531029462814331e-01 -2.828808128833770752e-02 9.900236874818801880e-02 7.652606070041656494e-02 -5.759259685873985291e-02 9.244991838932037354e-02 3.224506378173828125e-01 -1.262899190187454224e-01 -1.004445627331733704e-01 -7.069461792707443237e-02 -4.346774425357580185e-03 -3.611242771148681641e-01 -1.715637594461441040e-01 -2.759427428245544434e-01 3.370352983474731445e-01 -4.913031682372093201e-02 -2.409832477569580078e-01 2.905929386615753174e-01 1.063638776540756226e-01 -9.756448119878768921e-02 -1.974856108427047729e-01 5.302925594151020050e-03 -2.153069078922271729e-01 -5.385855957865715027e-02 2.687607705593109131e-01
3.212712407112121582e-01 -9.724999964237213135e-02 -2.459586411714553833e-01 -1.579013764858245850e-01 1.135159656405448914e-01 -1.847489625215530396e-01 -7.388456165790557861e-02 1.404646486043930054e-01 -1.366454809904098511e-01 5.391786992549896240e-02 -2.216975539922714233e-01 -3.393355309963226318e-01 7.672349363565444946e-02 2.562891840934753418e-01 -2.391784451901912689e-02 8.281987160444259644e-03 1.369894202798604965e-02 1.041554100811481476e-02 -4.441218078136444092e-01 -1.211527287960052490e-01 5.145630612969398499e-02 2.126396894454956055e-01 6.348346918821334839e-02 -2.207931578159332275e-01 2.420101016759872437e-01 -9.302504360675811768e-02 -1.325386613607406616e-01 2.126320078969001770e-02 -2.192862927913665771e-01 -5.894033983349800110e-02 1.396773308515548706e-01 -4.929264262318611145e-02
1.463508009910583496e-01 -2.537074871361255646e-02 -3.190491721034049988e-02 -1.427839845418930054e-01 6.996475160121917725e-02 -1.555765718221664429e-01 -9.509298205375671387e-02 1.198294237256050110e-01 -1.438551545143127441e-01 6.143913790583610535e-02 -2.728491425514221191e-01 -1.493679583072662354e-01 -1.522669009864330292e-02 2.120211720466613770e-01 1.509794890880584717e-01 -5.349920317530632019e-02 -9.315336495637893677e-02 -1.476075947284698486e-01 -3.091818094253540039e-01 5.250228568911552429e-02 -1.166652962565422058e-01 1.927068829536437988e-01 -9.628114104270935059e-02 -4.340111613273620605e-01 2.854609489440917969e-01 1.301412731409072876e-01 -3.297489285469055176e-01 -1.690337508916854858e-01 -2.182591408491134644e-01 -8.844608068466186523e-02 2.084526270627975464e-01 -1.102692633867263794e-02
3.975671529769897461e-01 -1.786613278090953827e-02 5.499627813696861267e-02 -3.623503074049949646e-02 3.400966897606849670e-02 -1.213274970650672913e-01 -8.500469475984573364e-02 1.821202784776687622e-01 8.135567605495452881e-02 -2.899761684238910675e-02 6.233139429241418839e-03 -8.164566010236740112e-02 -2.397586256265640259e-01 1.534133702516555786e-01 -1.218573451042175293e-01 2.776802778244018555e-01 -6.364910304546356201e-02 1.179613987915217876e-03 -5.152088403701782227e-01 -3.066946566104888916e-01 -1.851666718721389771e-01 -1.458344515413045883e-02 -1.175486966967582703e-01 -5.318086594343185425e-02 2.480996400117874146e-01 -2.831358015537261963e-01 1.062595192342996597e-02 -5.111277103424072266e-02 1.724007725715637207e-01 3.802305087447166443e-02 -5.693788081407546997e-02 1.786383800208568573e-02
8.164911717176437378e-02 -1.755940467119216919e-01 -6.449662894010543823e-02 1.954084821045398712e-02 4.861624911427497864e-02 -6.196092069149017334e-02 -1.862331777811050415e-01 -3.059490956366062164e-02 -1.131603866815567017e-01 1.650727242231369019e-01 1.233319640159606934e-01 -2.916944622993469238e-01 9.363951534032821655e-02 2.078404426574707031e-01 2.884833812713623047e-01 -1.980532109737396240e-01 -1.406933665275573730e-01 -4.626262933015823364e-02 -3.457809984683990479e-01 -2.592365443706512451e-01 -1.447886079549789429e-01 -5.184567347168922424e-02 3.559114784002304077e-02 -3.496736884117126465e-01 4.349868744611740112e-02 1.884034126996994019e-01 -1.078645582310855389e-04 1.291392892599105835e-01 2.739418148994445801e-01 -6.927177309989929199e-02 2.708014547824859619e-01 -1.955462247133255005e-01
-2.389871701598167419e-02 -7.135761529207229614e-02 -4.900576174259185791e-02 1.545164585113525391e-01 9.106277674436569214e-02 1.014431100338697433e-02 2.879239618778228760e-02 -1.159118413925170898e-01 3.299322351813316345e-02 1.897900700569152832e-01 -2.956473827362060547e-01 -2.387464344501495361e-01 1.318054199218750000e-01 7.309827208518981934e-02 -6.666834652423858643e-02 -1.894857436418533325e-01 -3.117792867124080658e-02 1.214189920574426651e-02 -1.656030565500259399e-01 -1.434233635663986206e-01 -3.053533732891082764e-01 -7.211772352457046509e-02 9.027875214815139771e-02 -2.857384830713272095e-02 2.911313772201538086e-01 3.875075876712799072e-01 -3.232335150241851807e-01 -1.035531461238861084e-01 2.801813781261444092e-01 -3.091730475425720215e-01 -1.007070764899253845e-01 -9.970965981483459473e-02
4.900583997368812561e-02 -1.075269877910614014e-01 -6.707948446273803711e-02 -2.493548840284347534e-01 -2.193446643650531769e-02 5.237335711717605591e-02 1.843705922365188599e-01 -5.987775325775146484e-02 1.792051456868648529e-02 -9.370564669370651245e-02 2.129002958536148071e-01 -1.580417305231094360e-01 1.894079446792602539e-01 1.512702256441116333e-01 -2.697971463203430176e-02 1.013222560286521912e-01 -2.470309883356094360e-01 -1.812100261449813843e-01 -5.648748278617858887e-01 -1.434767842292785645e-01 -8.852239698171615601e-02 1.469831764698028564e-01 -1.857188045978546143e-01 -6.067907065153121948e-02 -1.509644184261560440e-02 -2.095618098974227905e-02 -2.150106132030487061e-01 6.548190116882324219e-02 1.380362659692764282e-01 -3.305299282073974609e-01 1.746462881565093994e-01 -1.351480185985565186e-01
-6.759029626846313477e-02 8.616643399000167847e-02 -1.823384016752243042e-01 6.916216760873794556e-02 5.115104839205741882e-02 -1.280382275581359863e-03 1.388355493545532227e-01 -1.209589391946792603e-01 2.219120115041732788e-01 -8.665740489959716797e-02 -3.982961177825927734e-01 -1.605465412139892578e-01 -4.938098415732383728e-02 1.968934088945388794e-01 -1.964885741472244263e-02 5.894529446959495544e-02 -1.150636374950408936e-01 -3.212280273437500000e-01 -4.079717099666595459e-01 -2.211358696222305298e-01 -6.923514604568481445e-02 9.358786791563034058e-02 9.978710860013961792e-02 -3.732840716838836670e-01 3.252832219004631042e-02 -1.006575673818588257e-01 1.286952942609786987e-01 1.440028548240661621e-01 1.376783847808837891e-01 6.966871023178100586e-02 2.429649680852890015e-01 -3.558397293090820312e-02
1.565421223640441895e-01 -1.430213451385498047e-01 -2.887461781501770020e-01 -7.567612826824188232e-02 -1.207238212227821350e-01 2.739945985376834869e-02 1.824436634778976440e-01 -8.758055418729782104e-02 2.077147215604782104e-01 -1.248194649815559387e-01 8.786235004663467407e-02 1.736213266849517822e-01 2.990549802780151367e-02 2.475052177906036377e-01 -2.593532018363475800e-02 -2.768172696232795715e-02 -2.696576714515686035e-01 -2.709235548973083496e-01 -3.157826066017150879e-01 -1.724132150411605835e-01 -6.595659255981445312e-02 1.097857579588890076e-01 8.418665826320648193e-02 -2.213545143604278564e-01 1.852306425571441650e-01 2.873757109045982361e-02 -1.991924792528152466e-01 -4.074931740760803223e-01 8.727198839187622070e-02 -1.224078051745891571e-02 -1.818225234746932983e-01 -1.404886543750762939e-01
9.967515245079994202e-03 -1.887996681034564972e-02 -2.403410226106643677e-01 -5.378397554159164429e-02 9.409949928522109985e-02 1.414999812841415405e-01 -1.522849500179290771e-01 -9.493383020162582397e-02 -1.431977897882461548e-01 -1.421125233173370361e-01 -2.104591950774192810e-02 7.364384084939956665e-02 2.318852990865707397e-01 1.735473424196243286e-01 9.937021881341934204e-02 -1.364089399576187134e-01 4.946798458695411682e-02 -2.156319320201873779e-01 -3.701343834400177002e-01 -3.909433186054229736e-01 -2.063380628824234009e-01 -6.002407893538475037e-02 2.717638611793518066e-01 3.059745132923126221e-01 6.935397535562515259e-02 2.334835231304168701e-01 -4.659292474389076233e-02 -7.512030005455017090e-02 5.184966698288917542e-02 -1.787810027599334717e-01 2.148214876651763916e-01 1.359995007514953613e-01
6.929180026054382324e-02 1.544436253607273102e-02 -1.349060237407684326e-01 -2.400440571364015341e-04 -2.539668418467044830e-02 -8.312075585126876831e-02 -1.035248935222625732e-01 1.914534121751785278e-01 -2.541725635528564453e-01 3.635466471314430237e-02 1.292035430669784546e-01 -9.440889954566955566e-02 -1.317054629325866699e-01 5.923335999250411987e-02 -1.025442183017730713e-01 -5.811797454953193665e-02 1.055364981293678284e-01 -9.225992113351821899e-02 -3.959283828735351562e-01 1.941783353686332703e-02 -5.533433556556701660e-01 2.778746783733367920e-01 2.719069458544254303e-02 -2.871786057949066162e-01 -6.548702716827392578e-02 1.873728632926940918e-01 -2.203983217477798462e-01 -9.749568998813629150e-02 1.958658397197723389e-01 1.140826568007469177e-01 7.536610122770071030e-03 -5.693426728248596191e-02
2.183677256107330322e-02 1.184959262609481812e-01 -9.542521089315414429e-02 3.930215910077095032e-02 2.089199274778366089e-01 -1.300065666437149048e-01 2.186933457851409912e-01 -1.533261835575103760e-01 1.805799752473831177e-01 1.703547090291976929e-01 -4.039419814944267273e-02 -1.351300776004791260e-01 -1.507285535335540771e-01 1.826930046081542969e-01 -1.955989152193069458e-01 1.229961141943931580e-01 -3.219790160655975342e-01 -3.793803751468658447e-01 -2.699569463729858398e-01 -2.330321222543716431e-01 -2.044367641210556030e-01 -1.275679469108581543e-01 3.298211991786956787e-01 -2.206270098686218262e-01 1.705466955900192261e-01 -3.772516921162605286e-02 -8.588000386953353882e-02 9.404872544109821320e-03 7.408453524112701416e-02 7.638058066368103027e-02 -1.057183966040611267e-01 -3.409942612051963806e-02
2.789388298988342285e-01 -7.900634407997131348e-02 3.467663004994392395e-02 1.246209666132926941e-01 6.270714849233627319e-02 -1.428208053112030029e-01 -1.245371848344802856e-01 2.375493496656417847e-01 -6.991410255432128906e-02 -1.855425387620925903e-01 -9.531367570161819458e-02 -3.732626140117645264e-01 -4.469028860330581665e-02 1.516450345516204834e-01 -1.140415295958518982e-01 -1.116218138486146927e-02 2.896115779876708984e-01 2.973707206547260284e-02 -3.797109723091125488e-01 -2.932833433151245117e-01 -2.319485247135162354e-01 1.143111288547515869e-01 -1.179011613130569458e-01 -2.034169435501098633e-01 2.318850159645080566e-02 1.036060154438018799e-01 -4.675373807549476624e-02 -5.525179579854011536e-02 5.549441650509834290e-02 1.489087045192718506e-01 -1.214738339185714722e-01 -2.889307439327239990e-01
2.571119964122772217e-01 1.455589383840560913e-01 -3.833104372024536133e-01 1.515534818172454834e-01 -1.642585843801498413e-01 -2.486468851566314697e-02 2.577939331531524658e-01 -5.615154281258583069e-02 -8.230087161064147949e-02 5.028851330280303955e-02 6.058968231081962585e-02 1.602736413478851318e-01 7.452362217009067535e-03 2.815681695938110352e-02 8.084015548229217529e-02 -2.336874231696128845e-02 -1.020171344280242920e-01 -1.091534793376922607e-01 -4.321618974208831787e-01 -5.495560169219970703e-02 -2.458826303482055664e-01 1.243526935577392578e-01 1.977590322494506836e-01 -7.900132238864898682e-02 3.138920962810516357e-01 2.083778567612171173e-02 -2.983481585979461670e-01 4.076632112264633179e-02 5.559102166444063187e-03 1.235553845763206482e-01 -4.735788702964782715e-02 2.417785078287124634e-01
2.043659687042236328e-01 1.000979915261268616e-01 3.524885280057787895e-03 -1.232679709792137146e-01 5.449244752526283264e-02 -1.049960330128669739e-01 -2.387215495109558105e-01 -1.229981053620576859e-02 2.181356102228164673e-01 -7.221878319978713989e-02 2.441901713609695435e-03 2.376393377780914307e-01 -1.476400196552276611e-01 2.385683953762054443e-01 6.218423321843147278e-02 -8.815544098615646362e-02 -3.522082567214965820e-01 -2.537693679332733154e-01 -4.098449647426605225e-01 -7.761528342962265015e-02 -2.271298617124557495e-01 -8.476559072732925415e-02 -1.688578049652278423e-03 -2.957661449909210205e-02 -9.129775688052177429e-03 3.695054650306701660e-01 -2.120877206325531006e-01 -1.510053575038909912e-01 1.002549473196268082e-02 2.525420114398002625e-02 -1.852422803640365601e-01 -2.636250481009483337e-02
1.754245907068252563e-01 -4.559061303734779358e-02 -4.118540510535240173e-02 -1.955001503229141235e-01 -3.011644259095191956e-02 -2.028494514524936676e-02 -1.146386861801147461e-01 6.606235355138778687e-02 -3.924263119697570801e-01 -8.466321974992752075e-02 3.891768306493759155e-02 2.207082323729991913e-02 -1.395300179719924927e-01 2.846876680850982666e-01 -2.007279843091964722e-01 8.657167106866836548e-02 9.814362227916717529e-02 -1.280761417001485825e-02 -4.449222087860107422e-01 -8.725312352180480957e-02 -4.405896365642547607e-01 1.888210922479629517e-01 -4.177913442254066467e-02 -2.375101447105407715e-01 -1.090994179248809814e-01 1.708745360374450684e-01 2.972888946533203125e-02 -5.019189789891242981e-02 1.727474778890609741e-01 1.127524599432945251e-01 -8.093363791704177856e-02 -5.766253452748060226e-03
7.054258882999420166e-02 -1.967117637395858765e-01 -4.053786396980285645e-02 9.264758974313735962e-02 1.841782033443450928e-02 -5.128081887960433960e-02 2.180695235729217529e-01 -7.188227772712707520e-02 -1.105444431304931641e-01 1.256436407566070557e-01 -2.578024864196777344e-01 -1.726510971784591675e-01 1.462175250053405762e-01 1.683429628610610962e-02 -3.663541749119758606e-02 -9.480977803468704224e-02 2.053085863590240479e-01 -6.149105727672576904e-02 -1.009574756026268005e-01 -2.499037533998489380e-01 -3.438477516174316406e-01 6.963415443897247314e-02 9.894466400146484375e-02 -6.916160881519317627e-02 3.580962121486663818e-01 4.792358875274658203e-01 -1.133381202816963196e-01 7.151448726654052734e-02 1.807155907154083252e-01 -2.033213675022125244e-01 -7.682876288890838623e-02 -1.488263756036758423e-01
1.777772307395935059e-01 -9.878544509410858154e-02 -2.144183367490768433e-01 -1.290470659732818604e-01 1.012058779597282410e-01 -2.918013185262680054e-02 -1.223271116614341736e-01 9.765206277370452881e-02 -9.964612312614917755e-03 9.611782431602478027e-02 5.820473283529281616e-02 -2.754614055156707764e-01 -1.251627951860427856e-01 3.200700581073760986e-01 -5.432378500699996948e-02 9.980275481939315796e-02 -1.078764647245407104e-01 1.784837692975997925e-01 -2.812298834323883057e-01 1.681926846504211426e-02 -3.652544021606445312e-01 2.212271094322204590e-01 3.018880030140280724e-03 -2.713954448699951172e-01 1.802037358283996582e-01 2.435365617275238037e-01 -2.728046476840972900e-02 -1.955666244029998779e-01 5.317643657326698303e-02 -3.012883104383945465e-02 -3.037422299385070801e-01 1.874431222677230835e-01
2.870040833950042725e-01 -1.750403493642807007e-01 -3.191567659378051758e-01 -7.338392734527587891e-02 2.621947554871439934e-03 -9.686291014077141881e-05 1.875935494899749756e-01 1.616680622100830078e-01 -6.871479749679565430e-02 5.803933017887175083e-04 -7.380687445402145386e-02 1.803541183471679688e-01 2.913004457950592041e-01 3.038365542888641357e-01 -9.136527776718139648e-02 4.157685616519302130e-04 -4.823268577456474304e-02 -3.123727440834045410e-01 -2.277814298868179321e-01 -2.317029424011707306e-02 -1.791944801807403564e-01 -2.289206348359584808e-02 -1.696969382464885712e-02 -3.384671807289123535e-01 -1.662829816341400146e-01 1.710288375616073608e-01 -1.518361121416091919e-01 -1.297006607055664062e-01 2.739341259002685547e-01 9.029478579759597778e-02 -2.339951880276203156e-02 -9.932782500982284546e-02
2.369936853647232056e-01 -9.685046039521694183e-03 -3.289216384291648865e-02 7.803683727979660034e-02 -5.027749389410018921e-02 -3.714661672711372375e-02 -1.545733958482742310e-01 2.800995409488677979e-01 -1.576205343008041382e-01 -1.427048295736312866e-01 -1.572363078594207764e-01 1.607750654220581055e-01 -1.731781661510467529e-01 2.466057837009429932e-01 1.200727820396423340e-01 -2.295507788658142090e-01 3.019972704350948334e-02 8.562126755714416504e-02 -5.639795064926147461e-01 -3.407451137900352478e-02 -8.029659837484359741e-02 -1.480064094066619873e-01 -1.695180386304855347e-01 -2.159309014678001404e-02 -5.014683306217193604e-02 2.158338129520416260e-01 -2.175446301698684692e-01 5.406719446182250977e-02 2.286276370286941528e-01 7.210788130760192871e-02 -1.827697604894638062e-01 -3.686977550387382507e-02
2.664852142333984375e-01 -2.949680685997009277e-01 2.162727862596511841e-01 -1.298351734876632690e-01 1.479494012892246246e-02 -5.750658456236124039e-03 -2.516813874244689941e-01 -5.160419642925262451e-02 -1.310940980911254883e-01 8.114989846944808960e-02 -1.713856458663940430e-01 8.652471005916595459e-03 -2.020236402750015259e-01 -1.798577308654785156e-01 -1.112591251730918884e-01 -2.283161319792270660e-02 1.350137144327163696e-01 -1.202807202935218811e-01 -3.923408091068267822e-01 -1.412512063980102539e-01 -1.472719162702560425e-01 -2.582743205130100250e-02 -2.321470528841018677e-01 -1.286419779062271118e-01 -1.015246659517288208e-01 2.288055121898651123e-01 -1.416478157043457031e-01 -1.307549923658370972e-01 3.572012782096862793e-01 -1.295943260192871094e-01 1.319968551397323608e-01 -1.086341813206672668e-01
-1.287574321031570435e-02 -8.189063519239425659e-02 -2.663135528564453125e-01 5.337644740939140320e-02 1.643898338079452515e-01 1.242965236306190491e-01 2.478137053549289703e-02 -1.440005153417587280e-01 -1.446845084428787231e-01 -7.488550245761871338e-02 -7.392235100269317627e-02 -4.924519732594490051e-02 7.488847523927688599e-02 2.089730091392993927e-02 -6.807427853345870972e-02 -5.927194282412528992e-02 2.453342080116271973e-01 -1.637924164533615112e-01 -1.505291163921356201e-01 -2.938567399978637695e-01 -3.900536596775054932e-01 4.561686888337135315e-02 1.457994580268859863e-01 -8.130450546741485596e-02 2.462071478366851807e-01 4.450053572654724121e-01 3.303641453385353088e-02 -1.388617604970932007e-01 2.476795166730880737e-01 -2.313184440135955811e-01 -4.824024625122547150e-03 -1.867946535348892212e-01
3.567877411842346191e-01 -8.432012051343917847e-02 -1.345196366310119629e-01 -4.285974800586700439e-01 -2.016191482543945312e-01 -2.383795082569122314e-01 8.213150501251220703e-02 9.758466482162475586e-02 -1.724191606044769287e-01 2.410308569669723511e-01 -1.507557835429906845e-02 -1.777799576520919800e-01 -1.098707020282745361e-01 3.766263127326965332e-01 -1.323853582143783569e-01 -6.004557758569717407e-02 -2.638117596507072449e-02 -9.124355763196945190e-02 -3.207016885280609131e-01 -1.338512897491455078e-01 -3.677660599350929260e-02 5.846522375941276550e-02 2.398765273392200470e-02 -7.066030800342559814e-02 6.420575827360153198e-02 5.091214552521705627e-02 -1.829698979854583740e-01 1.845870763063430786e-01 1.303459703922271729e-02 -5.963904783129692078e-02 4.524433985352516174e-02 -1.875784993171691895e-01
3.150695562362670898e-01 3.689673542976379395e-02 -6.518187373876571655e-02 -1.553472410887479782e-02 -8.083519339561462402e-02 -1.353471577167510986e-01 -9.818253107368946075e-03 1.485920101404190063e-01 -8.922656625509262085e-02 -1.462155859917402267e-02 -9.997750818729400635e-02 1.201996281743049622e-01 -1.136781573295593262e-01 -4.384313523769378662e-02 1.034037768840789795e-01 -8.508635312318801880e-02 -6.091211363673210144e-02 1.870008409023284912e-01 -5.296442508697509766e-01 -6.675948947668075562e-02 -3.308133184909820557e-01 -2.305104434490203857e-01 -1.641620099544525146e-01 -1.591999828815460205e-01 -1.348382085561752319e-01 3.436386883258819580e-01 -8.717150241136550903e-02 3.524685651063919067e-02 9.065232425928115845e-02 5.512313172221183777e-02 -2.452349513769149780e-01 -1.655979305505752563e-01
7.502546906471252441e-02 1.652039140462875366e-01 -2.992402315139770508e-01 1.297192182391881943e-02 1.298334151506423950e-01 -1.815542727708816528e-01 4.623774811625480652e-02 2.143556624650955200e-01 1.617664694786071777e-01 -1.642286330461502075e-01 -2.988539934158325195e-01 -2.303546667098999023e-01 2.665604948997497559e-01 1.125274226069450378e-01 -1.419348362833261490e-02 -1.925874054431915283e-01 -1.495879292488098145e-01 -1.510637998580932617e-01 -2.728677690029144287e-01 -1.134948581457138062e-01 -2.522458136081695557e-01 -1.668727546930313110e-01 -5.890398286283016205e-03 -5.577256437391042709e-03 7.251184433698654175e-03 1.852313131093978882e-01 -1.104006320238113403e-01 -8.608773350715637207e-02 5.871785059571266174e-02 -2.983827292919158936e-01 -2.917426228523254395e-01 -8.546801656484603882e-02
1.345627605915069580e-01 -1.122175008058547974e-01 1.464156955480575562e-01 9.775917232036590576e-02 -1.375125199556350708e-01 -2.062417417764663696e-01 -1.229479014873504639e-01 -6.606011092662811279e-02 -1.937532126903533936e-01 9.711685031652450562e-02 -2.841446101665496826e-01 9.580301120877265930e-03 7.959229499101638794e-02 -1.159716118127107620e-02 -2.750081382691860199e-02 1.172032952308654785e-01 2.116114199161529541e-01 -3.520268201828002930e-02 -2.046506553888320923e-01 -3.239305913448333740e-01 -4.516054391860961914e-01 -2.358788549900054932e-01 3.017281889915466309e-01 -1.149967834353446960e-01 1.633302718400955200e-01 2.120735496282577515e-01 1.389833390712738037e-01 -1.723365485668182373e-01 9.483330696821212769e-02 -1.051891446113586426e-01 9.588750451803207397e-02 4.486775770783424377e-02
2.023742944002151489e-01 1.472655087709426880e-01 -1.781309843063354492e-01 -2.814782857894897461e-01 1.433301717042922974e-01 -4.847126454114913940e-02 -1.816698312759399414e-01 -1.796953827142715454e-01 -9.743861854076385498e-02 -2.078154534101486206e-01 -2.483298629522323608e-01 2.191428840160369873e-01 2.194624207913875580e-02 2.147288173437118530e-01 -1.117980852723121643e-01 5.866586789488792419e-02 -2.297354638576507568e-01 -1.018015146255493164e-01 -2.737017571926116943e-01 -1.002745404839515686e-01 -2.165179140865802765e-02 -3.386387228965759277e-01 1.094924807548522949e-01 -1.668410897254943848e-01 2.314751744270324707e-01 1.885012170532718301e-04 -3.174254000186920166e-01 -9.801544249057769775e-02 1.906522214412689209e-01 9.815948456525802612e-02 -9.331782348453998566e-04 1.720145717263221741e-02
3.417232036590576172e-01 -8.730791509151458740e-02 -1.364529579877853394e-01 2.541884779930114746e-01 2.070867866277694702e-01 5.215012282133102417e-02 -1.244935244321823120e-01 1.233322620391845703e-01 -2.028767168521881104e-01 -1.753573268651962280e-01 -2.663723565638065338e-02 -1.870770938694477081e-02 -1.380412131547927856e-01 -9.855072945356369019e-02 1.144818812608718872e-01 3.880447521805763245e-02 -1.257456839084625244e-01 -6.240950897336006165e-02 -5.174222588539123535e-01 -2.236498296260833740e-01 3.541438281536102295e-02 -1.406583935022354126e-01 -5.625991523265838623e-02 -1.270877867937088013e-01 2.010606080293655396e-01 1.121309995651245117e-01 -1.939702033996582031e-01 1.987123787403106689e-01 1.482763290405273438e-01 -3.128600865602493286e-02 -2.594890594482421875e-01 3.863624855875968933e-02
2.540597617626190186e-01 1.700833439826965332e-01 -1.122213080525398254e-01 -3.663944778963923454e-03 -2.682711370289325714e-02 -8.981293439865112305e-02 -3.696776553988456726e-02 1.126021444797515869e-01 5.230752751231193542e-02 7.740482687950134277e-02 -2.462535351514816284e-01 -4.994769766926765442e-02 3.564509451389312744e-01 7.550274580717086792e-02 -1.406355351209640503e-01 1.924270242452621460e-01 1.030331403017044067e-01 -1.575160585343837738e-02 -2.395006269216537476e-01 -3.629208505153656006e-01 -1.137016043066978455e-01 -1.662421077489852905e-01 -1.673865616321563721e-01 -2.310739457607269287e-01 1.539641022682189941e-01 -3.652855288237333298e-03 4.594161361455917358e-02 -1.083972156047821045e-01 4.253109693527221680e-01 2.265784740447998047e-01 -7.669345289468765259e-02 1.098033785820007324e-01
7.611625641584396362e-02 -1.170224994421005249e-01 2.483266294002532959e-01 5.532214418053627014e-02 7.292421907186508179e-02 6.466944515705108643e-02 4.721813648939132690e-02 -2.166751623153686523e-01 3.428075313568115234e-01 1.022312492132186890e-01 -1.908438652753829956e-01 -1.000142246484756470e-01 1.988314390182495117e-01 2.879259884357452393e-01 1.038243528455495834e-02 2.416730970144271851e-01 2.976658940315246582e-01 -2.697105705738067627e-01 -3.197439610958099365e-01 -2.304074615240097046e-01 -2.425594925880432129e-01 -6.974837183952331543e-02 1.158229634165763855e-01 1.697611622512340546e-02 1.694458425045013428e-01 1.993535906076431274e-01 -6.526472419500350952e-02 -1.076231058686971664e-02 1.083457991480827332e-01 -8.371449261903762817e-02 3.629624843597412109e-02 -1.216432377696037292e-01
1.836463958024978638e-01 -3.811533004045486450e-02 -2.973871529102325439e-01 -1.499240994453430176e-01 1.328880190849304199e-01 6.834235042333602905e-02 -5.655043572187423706e-02 -8.508107811212539673e-02 -9.372218698263168335e-02 -1.153173623606562614e-03 -5.957500636577606201e-02 -5.888775363564491272e-02 -1.527173370122909546e-01 1.894053071737289429e-01 1.893716901540756226e-01 -2.012415677309036255e-01 -4.965200647711753845e-02 -2.160770893096923828e-01 -2.688848376274108887e-01 -1.283809840679168701e-01 7.894974201917648315e-02 1.843576729297637939e-01 2.798344790935516357e-01 -2.584410309791564941e-01 -8.215712010860443115e-02 3.271721601486206055e-01 1.470778137445449829e-01 -4.454426467418670654e-02 3.273077607154846191e-01 -1.496604382991790771e-01 -1.790000796318054199e-01 2.180524319410324097e-01
3.351630270481109619e-01 -2.124012708663940430e-01 -1.153870485723018646e-02 -3.807941675186157227e-01 -1.631445735692977905e-01 -2.097619622945785522e-01 -1.098718494176864624e-01 2.511056140065193176e-02 9.867111593484878540e-02 -4.010553285479545593e-02 -1.912959478795528412e-02 -6.291895359754562378e-02 -8.263424038887023926e-02 1.504332721233367920e-01 -5.175647884607315063e-02 1.793200965039432049e-03 -1.701378822326660156e-01 -2.333030849695205688e-02 -4.578938484191894531e-01 -4.304096698760986328e-01 -1.496381759643554688e-01 2.179268449544906616e-01 7.157434243708848953e-03 1.583556458353996277e-02 1.486053764820098877e-01 -1.180216223001480103e-01 -1.606892608106136322e-02 1.491121798753738403e-01 1.074619311839342117e-02 3.128032013773918152e-02 2.790608629584312439e-02 -1.063561737537384033e-01
-9.511555731296539307e-02 -1.626851558685302734e-01 -1.996067911386489868e-01 1.299903392791748047e-01 -2.977647120133042336e-03 -2.998015582561492920e-01 -1.137363240122795105e-01 -4.863953217864036560e-02 1.314317882061004639e-01 2.254124879837036133e-01 -1.299971789121627808e-01 1.983252726495265961e-02 2.220613509416580200e-01 1.751088052988052368e-01 -2.762630581855773926e-01 -1.962052285671234131e-01 3.103144280612468719e-02 -4.192800819873809814e-02 -1.648592352867126465e-01 -3.278688788414001465e-01 -2.648575007915496826e-01 4.585496336221694946e-02 2.070397585630416870e-01 1.014992147684097290e-01 4.370858892798423767e-02 1.287530213594436646e-01 -2.842471301555633545e-01 8.809863775968551636e-02 3.174890875816345215e-01 1.850851438939571381e-02 -2.261314392089843750e-01 1.564344204962253571e-02
1.051475703716278076e-01 3.780578076839447021e-02 1.147781759500503540e-01 -5.992119200527667999e-03 -5.815366283059120178e-02 7.067929208278656006e-02 -8.364360034465789795e-02 1.997399777173995972e-01 6.603889912366867065e-02 4.658292233943939209e-02 1.099826022982597351e-01 6.844414770603179932e-02 2.226117104291915894e-01 3.948059678077697754e-02 -1.178447995334863663e-02 1.635598838329315186e-01 2.354556769132614136e-01 -3.670260608196258545e-01 -2.046401202678680420e-01 -2.491750419139862061e-01 -2.212636619806289673e-01 1.916334219276905060e-02 3.567345812916755676e-02 9.534166008234024048e-02 2.968561053276062012e-01 2.604851126670837402e-01 -4.182021021842956543e-01 -1.658094227313995361e-01 1.426065117120742798e-01 -1.855107992887496948e-01 -2.131032645702362061e-01 -7.342673838138580322e-02
1.129967793822288513e-01 -2.293879538774490356e-02 -7.705825567245483398e-02 1.294545233249664307e-01 -1.524031162261962891e-01 8.506220579147338867e-02 2.196161299943923950e-01 1.150453463196754456e-01 1.515793502330780029e-01 9.906063973903656006e-02 -1.375336796045303345e-01 -3.089879639446735382e-02 -1.544506996870040894e-01 -4.603898152709007263e-03 2.782840430736541748e-01 -3.090439438819885254e-01 5.109488032758235931e-03 7.284082472324371338e-02 -4.223795831203460693e-01 -7.669673860073089600e-02 -1.939496994018554688e-01 4.765884205698966980e-02 2.934876978397369385e-01 1.002638265490531921e-01 1.245414242148399353e-01 3.283600211143493652e-01 -2.562979757785797119e-01 -1.370338946580886841e-01 7.697625458240509033e-02 -1.378426700830459595e-01 -1.018037274479866028e-01 2.319741249084472656e-01
2.039975076913833618e-01 -5.542967468500137329e-02 -2.994614839553833008e-01 6.488116085529327393e-02 -1.237714290618896484e-01 2.160548791289329529e-02 2.052628397941589355e-01 2.192073129117488861e-02 2.113443166017532349e-01 1.799431592226028442e-01 -3.693216443061828613e-01 -6.804712116718292236e-02 -2.189585715532302856e-01 -4.840978980064392090e-02 -8.086991310119628906e-02 1.681316643953323364e-02 1.285179257392883301e-01 1.025249366648495197e-03 -2.166030853986740112e-01 -3.956114947795867920e-01 1.257777772843837738e-02 -2.198652476072311401e-01 -1.250023990869522095e-01 -2.857297956943511963e-01 6.342126429080963135e-02 1.231556534767150879e-01 -6.822152435779571533e-02 1.139658391475677490e-01 2.531819343566894531e-01 -9.609518200159072876e-02 5.452872067689895630e-02 2.213425338268280029e-01
1.615422219038009644e-01 -2.959702350199222565e-02 3.499269187450408936e-01 1.578079909086227417e-01 -9.767480194568634033e-02 -3.098744899034500122e-03 -2.176330890506505966e-03 1.966499388217926025e-01 -2.067914456129074097e-01 -4.036105796694755554e-02 -2.527944371104240417e-02 -1.662182435393333435e-02 -5.504292994737625122e-02 5.848701298236846924e-02 -9.766270220279693604e-02 -2.346110343933105469e-02 5.419756099581718445e-02 7.229794561862945557e-02 -4.648830592632293701e-01 -4.420761764049530029e-01 -1.015905663371086121e-01 -4.875253140926361084e-02 2.946767807006835938e-01 -1.727969944477081299e-01 1.539336591958999634e-01 1.134102195501327515e-01 -7.422398775815963745e-02 5.271442234516143799e-02 -1.022608801722526550e-01 -2.290009409189224243e-01 -1.069795638322830200e-01 -2.175142765045166016e-01
3.371330201625823975e-01 -2.757213711738586426e-01 -9.133911132812500000e-02 -3.511286899447441101e-02 1.710635423660278320e-01 -9.276056289672851562e-02 1.807980798184871674e-02 6.545052677392959595e-02 3.934735432267189026e-02 -2.320602834224700928e-01 -8.332198858261108398e-02 -2.331023663282394409e-01 -1.158980876207351685e-01 -1.206979900598526001e-01 -1.100861467421054840e-02 6.817542947828769684e-03 -1.183922961354255676e-01 -3.293794095516204834e-01 -3.727125227451324463e-01 -1.583847217261791229e-02 4.661985486745834351e-02 -2.553767152130603790e-02 -9.443223476409912109e-02 -2.707560062408447266e-01 2.639103531837463379e-01 2.915377914905548096e-02 -1.484361737966537476e-01 3.752731978893280029e-01 1.142181679606437683e-01 -4.287937656044960022e-02 -1.168393269181251526e-01 6.924842298030853271e-02
2.083669304847717285e-01 2.555195093154907227e-01 -2.962202429771423340e-01 -7.106489688158035278e-02 -2.542633116245269775e-01 7.795035839080810547e-02 2.712844014167785645e-01 -2.321760356426239014e-01 -1.445008367300033569e-01 1.433958262205123901e-01 -3.922904282808303833e-02 1.164818853139877319e-01 -7.479389756917953491e-02 2.096028476953506470e-01 -1.946843415498733521e-01 -7.109537720680236816e-02 -4.461232200264930725e-02 -1.762452125549316406e-01 -3.072888851165771484e-01 -3.366643488407135010e-01 -1.507818549871444702e-01 -1.549401581287384033e-01 -1.224983334541320801e-01 -1.113696023821830750e-02 3.655257821083068848e-02 -4.265294596552848816e-02 -3.275778144598007202e-02 -2.505118846893310547e-01 1.714516431093215942e-02 -1.947167813777923584e-01 -1.901910305023193359e-01 8.471079170703887939e-02
2.530260384082794189e-01 3.786522196605801582e-03 -2.361570596694946289e-01 9.178587049245834351e-02 -2.167560160160064697e-01 -3.815016523003578186e-02 -1.503480970859527588e-01 -8.784203976392745972e-02 3.441467583179473877e-01 -1.394538208842277527e-02 -1.758292019367218018e-01 2.183056771755218506e-01 -7.503610104322433472e-02 3.999843448400497437e-02 -1.671950370073318481e-01 -4.715044796466827393e-02 -2.325417846441268921e-01 -1.347319334745407104e-01 -4.531416594982147217e-01 2.723844535648822784e-02 -3.825228661298751831e-02 -1.408749222755432129e-01 1.804676256142556667e-03 -1.280497014522552490e-01 -1.556271016597747803e-01 6.059145554900169373e-02 -2.436291128396987915e-01 9.329824149608612061e-02 -1.318983547389507294e-02 -2.490479350090026855e-01 -2.539760768413543701e-01 -1.404516547918319702e-01
-1.730159111320972443e-02 -1.746547669172286987e-01 -2.974362671375274658e-01 -1.618581414222717285e-01 -4.580323770642280579e-02 -2.900151908397674561e-01 -4.348310083150863647e-02 2.111147791147232056e-01 -1.646933145821094513e-02 -5.411034449934959412e-02 -1.551851630210876465e-01 6.002171710133552551e-02 3.431226909160614014e-01 2.986155152320861816e-01 -2.661071904003620148e-02 2.282095141708850861e-02 -3.471001982688903809e-01 1.144643314182758331e-02 -3.350518643856048584e-01 -1.668656319379806519e-01 -5.314807221293449402e-02 4.138343781232833862e-02 -2.750616706907749176e-02 -3.071918189525604248e-01 3.963124752044677734e-02 6.650497764348983765e-02 8.270207792520523071e-03 8.689577132463455200e-02 2.439141124486923218e-01 -8.973574638366699219e-02 -1.037030592560768127e-01 1.748068332672119141e-01
1.753403991460800171e-01 -1.608680486679077148e-01 -2.134541273117065430e-01 1.550312787294387817e-01 7.554414868354797363e-02 3.219657391309738159e-02 -2.977097593247890472e-02 2.908745035529136658e-02 -8.136735856533050537e-02 1.919241845607757568e-01 -2.758275270462036133e-01 -1.456231623888015747e-01 -1.258829087018966675e-01 -8.209425210952758789e-02 8.280798792839050293e-02 -6.797683984041213989e-02 2.769511044025421143e-01 -1.445971131324768066e-01 -4.270507097244262695e-01 -1.753433234989643097e-02 -2.966304123401641846e-01 -1.110150068998336792e-01 1.301975399255752563e-01 1.301188617944717407e-01 2.168910503387451172e-01 2.477864623069763184e-01 9.902729094028472900e-02 -9.450464695692062378e-02 6.581937521696090698e-02 3.043863475322723389e-01 -2.219902276992797852e-01 5.070609971880912781e-02
4.728409647941589355e-01 1.547050476074218750e-01 6.389978528022766113e-02 -2.078817635774612427e-01 7.095506042242050171e-02 -4.523547738790512085e-02 -2.096734009683132172e-03 -5.618316307663917542e-02 1.243500411510467529e-01 -1.651297509670257568e-01 2.858643792569637299e-02 -4.141416400671005249e-02 2.860810160636901855e-01 1.349410563707351685e-01 2.333142906427383423e-01 -1.008803248405456543e-01 -1.253219246864318848e-01 -1.152001693844795227e-01 -3.722064793109893799e-01 -2.791946232318878174e-01 -1.413843333721160889e-01 2.827138639986515045e-03 7.363031059503555298e-02 1.091598495841026306e-01 -8.278220891952514648e-03 1.196179762482643127e-01 -2.274819910526275635e-01 1.159894466400146484e-01 2.703370340168476105e-02 -1.403748095035552979e-01 2.780843973159790039e-01 -1.577244848012924194e-01
1.086513698101043701e-01 -1.499834358692169189e-01 1.954901032149791718e-02 6.677406840026378632e-03 2.471908777952194214e-01 -1.295829862356185913e-01 6.826736778020858765e-02 -2.678786218166351318e-01 2.755684554576873779e-01 5.111243948340415955e-02 -9.923115372657775879e-02 -1.705128848552703857e-01 7.935511320829391479e-02 -9.023538976907730103e-02 -1.186668649315834045e-01 -2.245511487126350403e-02 2.701032161712646484e-01 -1.329281739890575409e-02 -4.184259772300720215e-01 -2.242115885019302368e-01 -2.293610423803329468e-01 7.278878241777420044e-02 1.315958350896835327e-01 -1.799032986164093018e-01 4.430525377392768860e-02 3.046360313892364502e-01 3.642440587282180786e-02 -6.120331957936286926e-02 1.884289681911468506e-01 -3.655836358666419983e-02 -1.226302236318588257e-01 3.266055583953857422e-01
1.370188500732183456e-02 5.039667338132858276e-02 -1.614899039268493652e-01 8.619723469018936157e-02 9.523972123861312866e-02 4.274171963334083557e-02 2.630316615104675293e-01 -1.642784923315048218e-01 -3.253392130136489868e-02 4.488992691040039062e-02 -9.883603453636169434e-02 -1.866782158613204956e-01 -1.731025129556655884e-01 3.021209239959716797e-01 1.056252270936965942e-01 5.253678932785987854e-02 -2.814584374427795410e-01 -1.828207522630691528e-01 -3.381721675395965576e-01 -1.615946590900421143e-01 -3.734321892261505127e-01 -1.762413531541824341e-01 3.780812025070190430e-01 -6.604898720979690552e-02 -2.419131807982921600e-02 -1.528844833374023438e-01 6.967557221651077271e-02 1.089558452367782593e-01 2.179292589426040649e-01 -8.602209389209747314e-02 -3.928335383534431458e-02 7.606995105743408203e-02
3.576779365539550781e-01 9.194038063287734985e-02 5.151266604661941528e-02 -7.986486703157424927e-02 1.083507239818572998e-01 -2.418801635503768921e-01 9.946409612894058228e-02 3.242037072777748108e-02 -7.354429364204406738e-02 -3.115611970424652100e-01 1.162536349147558212e-02 -2.937290370464324951e-01 -3.347744047641754150e-02 2.022279798984527588e-01 3.840601444244384766e-02 8.754427544772624969e-03 -4.299132525920867920e-02 -9.515706449747085571e-02 -2.586471140384674072e-01 -2.817144393920898438e-01 -4.159588515758514404e-01 1.941554946824908257e-03 -1.135132908821105957e-01 -4.671008139848709106e-02 5.695388838648796082e-02 2.993002831935882568e-01 5.493047088384628296e-02 -7.387267053127288818e-02 9.292785078287124634e-02 2.520039081573486328e-01 -1.408840268850326538e-01 -4.884653165936470032e-02
1.752540022134780884e-01 -1.802715510129928589e-01 -1.560309678316116333e-01 1.481601297855377197e-01 -1.385495215654373169e-01 -1.380993723869323730e-01 -1.060344353318214417e-01 1.551152914762496948e-01 3.187261223793029785e-01 1.452418789267539978e-02 -2.385107278823852539e-01 -2.209349721670150757e-01 9.087505191564559937e-02 1.786523610353469849e-01 1.473462134599685669e-01 1.039907336235046387e-01 1.498426795005798340e-01 9.575734287500381470e-02 -4.364314079284667969e-01 -2.159789651632308960e-01 5.241707712411880493e-02 -2.454919964075088501e-01 -3.987234458327293396e-02 -3.035712540149688721e-01 9.060611575841903687e-02 1.750354841351509094e-02 -7.933909446001052856e-02 -7.414413988590240479e-02 2.341621369123458862e-01 1.626305878162384033e-01 5.399162694811820984e-02 8.196683228015899658e-02
1.720487773418426514e-01 -1.077696084976196289e-01 -4.557291418313980103e-02 -1.710661798715591431e-01 -6.934884935617446899e-02 7.468313723802566528e-02 2.552593350410461426e-01 8.301170915365219116e-02 -1.148580834269523621e-01 1.206022948026657104e-01 -1.679267287254333496e-01 8.644914627075195312e-02 1.274408400058746338e-01 2.301392257213592529e-01 -1.253080964088439941e-01 2.517418265342712402e-01 -6.244030222296714783e-02 -2.636991739273071289e-01 -3.302014768123626709e-01 -5.262571573257446289e-01 -3.379688039422035217e-02 -2.241831719875335693e-01 -3.412789106369018555e-02 -7.365332543849945068e-02 8.497479557991027832e-02 -7.097414135932922363e-02 9.174869954586029053e-02 -1.221362873911857605e-01 1.438459753990173340e-01 -2.061535865068435669e-01 5.180068314075469971e-03 1.307732462882995605e-01
2.363302260637283325e-01 -1.429034322500228882e-01 2.161665111780166626e-01 1.739379912614822388e-01 2.432211674749851227e-02 -2.703411504626274109e-03 5.931004136800765991e-02 -1.419530808925628662e-01 1.618641614913940430e-01 1.915119937621057034e-03 -2.052700817584991455e-01 -1.363703459501266479e-01 2.818826436996459961e-01 1.553179472684860229e-01 1.897290945053100586e-01 9.034233540296554565e-02 3.095465004444122314e-01 -2.559369206428527832e-01 -2.865899801254272461e-01 -3.249166011810302734e-01 -2.326443046331405640e-01 1.301579475402832031e-01 1.175245195627212524e-01 2.423621714115142822e-02 1.022504493594169617e-01 1.576952934265136719e-01 4.717275127768516541e-02 -8.806232362985610962e-02 1.396501660346984863e-01 -2.506622970104217529e-01 9.081545472145080566e-02 -1.320025175809860229e-01
1.515903919935226440e-01 -2.206523343920707703e-02 5.461217090487480164e-02 -1.268532276153564453e-01 -2.757004927843809128e-03 -3.484055697917938232e-01 9.105761349201202393e-02 9.711675345897674561e-02 5.392100661993026733e-02 -3.117617666721343994e-01 2.035181224346160889e-02 -2.497450858354568481e-01 -9.352727234363555908e-02 1.867289543151855469e-01 8.880985528230667114e-02 8.726931363344192505e-02 -6.240969523787498474e-02 -2.253181636333465576e-01 -3.364521563053131104e-01 -3.024494647979736328e-01 -3.366931676864624023e-01 1.468932181596755981e-01 1.431346964091062546e-02 -6.932175159454345703e-02 7.746713235974311829e-03 2.178215235471725464e-01 1.309085786342620850e-01 -1.355378776788711548e-01 2.097380906343460083e-01 9.445916116237640381e-02 -2.182265967130661011e-01 -1.161708235740661621e-01
1.475237756967544556e-01 3.972300328314304352e-03 -4.544658586382865906e-02 -5.508413910865783691e-02 3.187431991100311279e-01 -1.058798655867576599e-01 1.494869738817214966e-01 -1.885098367929458618e-01 1.309699118137359619e-01 1.289658546447753906e-01 -5.493899062275886536e-02 -3.321226537227630615e-01 1.292928904294967651e-01 -6.732467561960220337e-03 5.304765072651207447e-04 -6.257782131433486938e-02 3.102714717388153076e-01 -2.974838204681873322e-02 -5.121066570281982422e-01 -1.198695898056030273e-01 -1.570159047842025757e-01 3.571339324116706848e-02 2.044646888971328735e-01 -6.781332194805145264e-02 2.137888967990875244e-02 3.543638586997985840e-01 3.241238370537757874e-02 -1.360750496387481689e-01 2.517475001513957977e-02 -9.999169409275054932e-02 -1.432852596044540405e-01 1.085091158747673035e-01
1.125806123018264771e-01 -1.783761680126190186e-01 6.469187140464782715e-02 1.912199705839157104e-01 1.136114150285720825e-01 7.453490793704986572e-02 2.180366069078445435e-01 -3.312991559505462646e-01 1.409797370433807373e-01 -3.167557343840599060e-02 -2.513183355331420898e-01 -2.753692865371704102e-01 7.316659390926361084e-02 -6.036746501922607422e-02 9.983397275209426880e-02 5.505464598536491394e-02 2.827205359935760498e-01 -1.452913880348205566e-01 -3.394362330436706543e-01 -1.221423968672752380e-01 -1.535441279411315918e-01 2.717078328132629395e-01 5.527772009372711182e-02 -7.952608913183212280e-02 6.303232908248901367e-02 4.009211063385009766e-01 -1.666821241378784180e-01 2.957308106124401093e-02 6.628599762916564941e-02 -3.040705434978008270e-02 -4.458225890994071960e-02 1.360174417495727539e-01
9.500171244144439697e-02 -5.797386169433593750e-02 -6.130820512771606445e-02 -9.689100086688995361e-02 -1.070659905672073364e-01 -1.087674498558044434e-01 -7.660923898220062256e-02 -2.193794697523117065e-01 -8.560867607593536377e-02 2.716194391250610352e-01 -1.733845919370651245e-01 1.195666566491127014e-01 4.408277198672294617e-02 3.033938445150852203e-02 -1.308702677488327026e-02 -2.018765658140182495e-01 -7.948840409517288208e-02 -4.450615495443344116e-02 -3.734437823295593262e-01 -1.807827353477478027e-01 -1.393825709819793701e-01 -1.244982331991195679e-01 9.821259230375289917e-02 -2.385286986827850342e-02 4.590517580509185791e-01 1.957594305276870728e-01 -5.663217976689338684e-03 -1.588596850633621216e-01 -1.729781627655029297e-01 -2.674067020416259766e-01 -1.827269643545150757e-01 3.052938282489776611e-01
7.587271928787231445e-02 4.457547515630722046e-02 1.681914329528808594e-01 -1.343302577733993530e-01 -1.247173547744750977e-01 -2.409648895263671875e-02 1.221409738063812256e-01 2.241154201328754425e-02 7.747420668601989746e-02 -1.189401224255561829e-01 -7.796074450016021729e-02 1.748680621385574341e-01 2.441243231296539307e-01 3.574431836605072021e-01 2.506732568144798279e-02 -3.636717051267623901e-02 1.198471803218126297e-02 -2.130393683910369873e-01 -5.547242164611816406e-01 -1.295252591371536255e-01 -1.066623348742723465e-02 -2.600463628768920898e-01 1.371091157197952271e-01 -8.636040985584259033e-02 2.033427208662033081e-01 -4.072254896163940430e-02 -2.692387998104095459e-01 -1.063652187585830688e-01 -1.076262742280960083e-01 1.701677888631820679e-01 8.873369544744491577e-02 1.703081279993057251e-01
-9.316353499889373779e-02 9.804436564445495605e-02 -1.757633499801158905e-02 1.115865409374237061e-01 2.641573548316955566e-01 -1.408209353685379028e-01 1.692378073930740356e-01 4.410325363278388977e-02 -1.226813346147537231e-01 6.930416822433471680e-02 -9.827221184968948364e-02 -3.867879882454872131e-02 1.683711558580398560e-01 5.383695363998413086e-01 1.245288476347923279e-01 -3.396228700876235962e-02 1.132350880652666092e-02 -2.503834366798400879e-01 -3.564802706241607666e-01 -1.565010845661163330e-01 -1.159955114126205444e-01 -4.696515202522277832e-02 -2.928034961223602295e-02 1.178353875875473022e-01 -3.363338112831115723e-02 2.438582479953765869e-01 -3.523624241352081299e-01 -5.841187015175819397e-02 6.919968128204345703e-02 1.538574509322643280e-02 -2.063930034637451172e-01 -4.801846295595169067e-02
6.411864161491394043e-01 -1.580147594213485718e-01 1.369444429874420166e-01 6.491904705762863159e-02 -1.840967684984207153e-01 1.174077987670898438e-01 -6.751870363950729370e-02 1.693872213363647461e-01 1.092578098177909851e-02 1.196669414639472961e-01 -6.255504488945007324e-02 1.779673271812498569e-03 5.549511313438415527e-02 1.785929650068283081e-01 1.835267394781112671e-01 -1.798237487673759460e-02 3.716992214322090149e-02 -9.578771889209747314e-02 -2.021082043647766113e-01 -1.499306559562683105e-01 -2.455964088439941406e-01 8.805763721466064453e-02 3.174534533172845840e-03 -1.070515215396881104e-01 2.051127515733242035e-02 6.155136972665786743e-02 2.375146932899951935e-02 -2.301973700523376465e-01 2.745013236999511719e-01 -2.347271293401718140e-01 9.716007113456726074e-02 -1.469751596450805664e-01
2.302032411098480225e-01 3.829892352223396301e-02 -6.041968613862991333e-02 -2.424490451812744141e-01 -2.550826035439968109e-02 -3.851186856627464294e-02 1.182697787880897522e-01 -3.088646382093429565e-02 1.788371503353118896e-01 -2.880670428276062012e-01 -2.600855231285095215e-01 -5.697041377425193787e-02 2.964507043361663818e-01 1.237581893801689148e-01 1.579767912626266479e-01 1.578261554241180420e-01 -2.902528643608093262e-01 1.151362806558609009e-01 -3.233301341533660889e-01 -1.195129826664924622e-01 -2.833064794540405273e-01 -1.853235960006713867e-01 -5.199316143989562988e-02 -1.603837907314300537e-01 1.188789755105972290e-01 -1.574646495282649994e-02 -2.229791432619094849e-01 6.270679086446762085e-02 1.598926931619644165e-01 1.745493113994598389e-01 -8.220028877258300781e-02 -1.921646147966384888e-01
2.561621963977813721e-01 -6.028006598353385925e-02 -3.543798997998237610e-02 -1.323170959949493408e-02 -1.873965002596378326e-02 -7.559762150049209595e-02 -1.483265459537506104e-01 4.647447913885116577e-02 -2.593655511736869812e-02 -1.755811646580696106e-02 -6.035595387220382690e-02 -4.756926372647285461e-02 -3.322031795978546143e-01 1.739804148674011230e-01 1.481017619371414185e-01 -2.124189436435699463e-01 -2.233233749866485596e-01 -7.403119653463363647e-02 -3.606897592544555664e-01 -2.049889564514160156e-01 -2.353461235761642456e-01 -1.657472848892211914e-01 1.024282574653625488e-01 2.510872483253479004e-02 7.630044221878051758e-02 3.841573596000671387e-01 -2.850961983203887939e-01 -9.204588830471038818e-02 3.003510087728500366e-02 1.359968334436416626e-01 7.620725780725479126e-02 -3.077490925788879395e-01
1.003055367618799210e-02 -2.319403551518917084e-02 -1.273190528154373169e-01 1.482690572738647461e-01 -7.593748159706592560e-03 -1.764193475246429443e-01 -2.044056355953216553e-01 -2.285988628864288330e-02 -1.018316969275474548e-01 -1.889484375715255737e-01 -1.675582230091094971e-01 -1.012025624513626099e-01 -1.709734350442886353e-01 -1.022362038493156433e-01 -8.703999221324920654e-02 3.242671489715576172e-01 6.595736742019653320e-02 -2.197460979223251343e-01 -3.929972946643829346e-01 -1.390573978424072266e-01 -3.880396783351898193e-01 -8.283825963735580444e-02 -2.393803894519805908e-01 -2.494896650314331055e-01 6.201934814453125000e-02 1.499920636415481567e-01 -2.649898529052734375e-01 -1.067509129643440247e-01 3.960981220006942749e-02 9.443525224924087524e-02 -1.892839372158050537e-02 -1.693262904882431030e-01
-1.657114550471305847e-02 -3.850024193525314331e-03 -8.243027143180370331e-03 -9.814888983964920044e-02 4.097966477274894714e-02 -1.554663199931383133e-02 8.710805326700210571e-03 3.493178263306617737e-02 7.885682582855224609e-02 -2.191391289234161377e-01 -1.674927026033401489e-01 -1.370192319154739380e-01 -2.814818024635314941e-01 -1.542192399501800537e-01 5.666036903858184814e-02 -1.302570849657058716e-01 -1.147750914096832275e-01 -6.465550512075424194e-02 -5.736330747604370117e-01 -1.662708669900894165e-01 2.143656164407730103e-01 2.128166519105434418e-02 -1.250787824392318726e-01 -2.628221213817596436e-01 -1.059230640530586243e-01 2.678331136703491211e-01 -1.166448965668678284e-01 8.594455569982528687e-02 3.249989151954650879e-01 -2.061611860990524292e-01 -2.984087541699409485e-02 -6.623170524835586548e-02
2.106391787528991699e-01 2.823437936604022980e-02 1.377234905958175659e-01 -1.619778126478195190e-01 8.701904863119125366e-02 -1.219258978962898254e-01 8.874904364347457886e-02 5.154957622289657593e-02 1.188978902064263821e-03 4.149180650711059570e-01 -1.739236712455749512e-01 2.721912860870361328e-01 -1.319010555744171143e-01 7.153787463903427124e-02 1.775370687246322632e-01 -6.514455378055572510e-02 -6.094097346067428589e-02 -1.825003027915954590e-01 -2.909805774688720703e-01 -3.664737045764923096e-01 -2.174166589975357056e-01 -2.041587792336940765e-02 2.921443283557891846e-01 -4.653068259358406067e-02 2.428059726953506470e-01 1.030023917555809021e-01 -1.522619724273681641e-01 1.861841045320034027e-02 -1.294140964746475220e-01 -1.921358853578567505e-01 -2.187559381127357483e-02 5.875684320926666260e-02
3.155483007431030273e-01 -2.094613164663314819e-01 -1.723911613225936890e-01 -7.941354811191558838e-02 -6.565656047314405441e-03 3.071220032870769501e-02 -1.818798333406448364e-01 -1.285422742366790771e-01 -9.100467711687088013e-02 2.160253822803497314e-01 -1.941665112972259521e-01 2.149873040616512299e-02 9.143380075693130493e-02 4.174714088439941406e-01 2.618737705051898956e-02 -1.887442171573638916e-01 -2.669787034392356873e-02 -9.729473851621150970e-03 -4.383757412433624268e-01 -8.811678737401962280e-02 -1.109114885330200195e-01 8.852434158325195312e-02 -6.889434158802032471e-02 2.974127605557441711e-02 3.344086706638336182e-01 -3.340621590614318848e-01 -1.109712291508913040e-02 3.270984394475817680e-03 3.937773033976554871e-02 1.262283790856599808e-02 3.341056406497955322e-02 -7.053429633378982544e-02
-5.918003618717193604e-03 1.685103327035903931e-01 9.083171933889389038e-02 1.130122467875480652e-01 7.817230373620986938e-02 -2.441184520721435547e-01 1.421688199043273926e-01 -1.382616907358169556e-02 6.935789249837398529e-03 4.735007882118225098e-02 -9.999785572290420532e-03 -1.893790811300277710e-01 1.476564351469278336e-02 2.300653010606765747e-01 -1.408830434083938599e-01 6.166460737586021423e-02 -4.155625775456428528e-02 -2.417452484369277954e-01 -5.259231328964233398e-01 -9.633594006299972534e-02 -3.139470815658569336e-01 -3.139751553535461426e-01 6.210692226886749268e-02 -9.726667404174804688e-02 1.712885499000549316e-01 -2.123013883829116821e-01 -1.433163434267044067e-01 4.195187613368034363e-02 -6.783756613731384277e-02 9.907048195600509644e-02 -8.984798192977905273e-02 2.714414298534393311e-01
-3.637664765119552612e-02 8.416257053613662720e-02 7.673861831426620483e-02 8.584829419851303101e-02 4.156606644392013550e-02 -2.497324645519256592e-01 1.634923815727233887e-01 6.560773588716983795e-03 1.225482076406478882e-01 1.040050089359283447e-01 -2.682201862335205078e-01 -1.635090261697769165e-01 1.066515780985355377e-02 1.092863753437995911e-01 -1.704236567020416260e-01 1.927809566259384155e-01 -2.377764284610748291e-01 -1.699721515178680420e-01 -5.247189402580261230e-01 -7.393828779458999634e-02 -2.368037700653076172e-01 -8.130485564470291138e-02 1.332309097051620483e-01 -9.637197107076644897e-02 8.036141097545623779e-02 -2.851888239383697510e-01 -2.068292200565338135e-01 2.260917723178863525e-01 -5.169081687927246094e-02 8.166840672492980957e-02 -1.572417169809341431e-01 1.139600500464439392e-01
2.937260270118713379e-01 1.394800692796707153e-01 -2.603178620338439941e-01 -1.603350788354873657e-01 1.588595509529113770e-01 2.089534141123294830e-02 9.574546664953231812e-02 1.416143625974655151e-01 2.310136109590530396e-01 9.039235860109329224e-02 -1.160722505301237106e-02 -2.581940889358520508e-01 1.837281882762908936e-01 2.927911579608917236e-01 9.837575256824493408e-02 -3.448689356446266174e-02 -1.550612598657608032e-01 -6.947790086269378662e-02 -1.760115027427673340e-01 -1.812607645988464355e-01 -2.104583084583282471e-01 -2.162971645593643188e-01 -4.420339595526456833e-03 -2.185385301709175110e-02 -6.701600551605224609e-02 1.267008036375045776e-01 -2.860123813152313232e-01 -1.433525420725345612e-02 2.752021551132202148e-01 -1.920441091060638428e-01 -2.292826771736145020e-01 -1.876020580530166626e-01
2.221716493368148804e-01 9.110453724861145020e-02 -1.297649592161178589e-01 -1.101858019828796387e-01 1.978535503149032593e-01 -3.483798205852508545e-01 -2.067507207393646240e-01 2.380157448351383209e-02 -1.965253986418247223e-02 -6.442181766033172607e-02 6.952936528250575066e-04 -3.832105919718742371e-02 1.354995220899581909e-01 1.149058118462562561e-01 1.818953454494476318e-01 9.421110898256301880e-02 -2.853442728519439697e-01 -2.627496719360351562e-01 -2.490783184766769409e-01 -1.819543689489364624e-01 -7.500112056732177734e-02 -3.357174992561340332e-02 1.260728687047958374e-01 -1.014604270458221436e-01 3.104763925075531006e-01 5.437035486102104187e-02 -1.450642794370651245e-01 -6.920523941516876221e-03 2.726765573024749756e-01 -1.972357779741287231e-01 1.586634516716003418e-01 -3.042758703231811523e-01
4.695910215377807617e-01 2.215641364455223083e-02 -3.371882736682891846e-01 -1.264895796775817871e-01 7.647464424371719360e-02 1.709442734718322754e-01 1.037811767309904099e-02 -3.811894729733467102e-02 -6.305862963199615479e-02 9.934496134519577026e-02 1.183071136474609375e-01 -3.624176979064941406e-02 5.203115940093994141e-02 3.031893968582153320e-01 2.388830035924911499e-01 8.045715093612670898e-02 -5.711515247821807861e-02 -1.166246011853218079e-01 -3.529450893402099609e-01 -2.392852008342742920e-01 -1.925722137093544006e-02 6.339663267135620117e-02 3.370032310485839844e-01 -1.159730479121208191e-01 1.806638538837432861e-01 -3.630972653627395630e-02 -1.313173919916152954e-01 1.776487678289413452e-01 -3.501623496413230896e-02 5.728026106953620911e-02 4.753047972917556763e-02 -7.557727396488189697e-02
2.046334892511367798e-01 2.390982806682586670e-01 -1.793367415666580200e-01 9.840911626815795898e-02 -7.355211675167083740e-02 -1.244287565350532532e-01 1.502490937709808350e-01 -2.141947746276855469e-01 8.691135793924331665e-02 -2.163566416129469872e-03 1.915950626134872437e-01 3.989453241229057312e-02 -2.825803160667419434e-01 -5.277067050337791443e-02 3.059666752815246582e-01 3.275573253631591797e-02 -1.456365436315536499e-01 -8.946970105171203613e-02 -4.450102150440216064e-01 -1.784672886133193970e-01 -1.694484800100326538e-01 -2.862181887030601501e-02 -8.050333708524703979e-02 -2.660388350486755371e-01 9.111459553241729736e-02 2.732230350375175476e-02 -2.235910743474960327e-01 -8.951529860496520996e-02 3.352898061275482178e-01 1.633978448808193207e-02 -2.777471393346786499e-02 -1.342425774782896042e-02
3.400085866451263428e-01 -4.762522876262664795e-03 -2.984701283276081085e-02 8.629322052001953125e-02 -1.031190603971481323e-01 -2.355769872665405273e-01 -1.056210622191429138e-01 1.372155249118804932e-01 2.327589243650436401e-01 -1.154486164450645447e-01 -2.306053340435028076e-01 -2.174816131591796875e-01 3.199507668614387512e-02 2.270640246570110321e-02 -1.177491843700408936e-01 1.270954906940460205e-01 -6.294777244329452515e-02 9.472797065973281860e-02 -4.442932903766632080e-01 -4.067382812500000000e-01 -3.238505870103836060e-02 -1.877193152904510498e-01 3.643635194748640060e-03 -1.960128843784332275e-01 6.095489021390676498e-03 5.581143777817487717e-03 9.739548712968826294e-02 -1.183287706226110458e-02 3.095388412475585938e-01 3.279758617281913757e-02 1.432725340127944946e-01 5.271752923727035522e-02
2.964804172515869141e-01 -1.192382187582552433e-03 -2.390809059143066406e-01 2.439680397510528564e-01 -1.645133793354034424e-01 1.989595592021942139e-02 2.046695649623870850e-01 -3.532717004418373108e-02 -7.457882165908813477e-02 9.667039662599563599e-02 -9.421237558126449585e-02 -1.070976629853248596e-01 7.142651826143264771e-02 7.240728288888931274e-02 -1.383316353894770145e-03 -6.035957857966423035e-02 -1.879452466964721680e-01 -7.025092095136642456e-02 -2.996263802051544189e-01 -1.169567778706550598e-01 -2.295109629631042480e-01 1.818547099828720093e-01 2.681325674057006836e-01 -2.388396710157394409e-01 -4.461603611707687378e-02 -2.888021171092987061e-01 -4.312337934970855713e-01 -5.169627815485000610e-02 3.411925956606864929e-02 -1.439232230186462402e-01 -1.147704869508743286e-01 8.997102826833724976e-02
-9.847278706729412079e-03 -2.318835556507110596e-01 1.150286719202995300e-01 1.579396277666091919e-01 1.286991685628890991e-01 1.457474976778030396e-01 1.103295087814331055e-01 3.414186835289001465e-02 -2.751319110393524170e-01 -3.026767633855342865e-02 -2.209417372941970825e-01 -3.007638081908226013e-02 1.852766610682010651e-03 2.828997969627380371e-01 1.838475652039051056e-02 1.737049818038940430e-01 -2.610089071094989777e-02 -2.322411239147186279e-01 -3.709047436714172363e-01 -3.017578125000000000e-01 -4.768368788063526154e-03 -2.606253623962402344e-01 -8.585813641548156738e-02 -1.742621362209320068e-01 3.262647986412048340e-01 6.125634908676147461e-02 1.179649606347084045e-01 -9.142435342073440552e-02 1.769645214080810547e-01 -3.750353306531906128e-02 7.958400994539260864e-02 2.438594996929168701e-01
2.848750352859497070e-01 -1.197871416807174683e-01 7.247167825698852539e-02 1.938009262084960938e-01 5.874669179320335388e-02 -9.503086097538471222e-03 1.589168608188629150e-01 -1.925534754991531372e-01 2.485627233982086182e-01 1.327947229146957397e-01 -1.388095319271087646e-01 -1.052317395806312561e-01 2.517701685428619385e-01 3.942881152033805847e-02 5.320335179567337036e-02 1.433824598789215088e-01 2.971377968788146973e-01 -7.283945381641387939e-02 -2.949505448341369629e-01 -2.068724483251571655e-01 -3.640099167823791504e-01 -1.374834100715816021e-03 1.371713131666183472e-01 -3.148227557539939880e-02 3.769462704658508301e-01 2.223416417837142944e-01 5.464712530374526978e-02 -9.469516575336456299e-02 1.033263560384511948e-02 -4.171497374773025513e-02 1.046936661005020142e-01 -7.573489099740982056e-02
1.120346263051033020e-01 1.705712080001831055e-01 -9.319601953029632568e-02 -3.974708169698715210e-02 -1.297946274280548096e-01 -6.333732604980468750e-02 3.834128007292747498e-02 1.238890662789344788e-01 2.856273055076599121e-01 1.222242191433906555e-01 -3.387084007263183594e-01 2.189068123698234558e-02 -7.498329132795333862e-02 -1.199096143245697021e-01 4.982293397188186646e-02 -1.203442513942718506e-01 3.404609486460685730e-02 -1.627456694841384888e-01 -3.267820477485656738e-01 -2.867154479026794434e-01 2.099906466901302338e-02 -3.743896186351776123e-01 2.299628555774688721e-01 -1.716515123844146729e-01 2.583543956279754639e-01 9.075386822223663330e-02 2.724161185324192047e-02 1.775854732841253281e-03 2.921842932701110840e-01 -1.262643560767173767e-02 1.129695177078247070e-01 2.193322032690048218e-01
2.237601280212402344e-01 9.169925749301910400e-02 3.942981362342834473e-02 9.066642075777053833e-02 -7.190136611461639404e-02 -2.240776717662811279e-01 5.258992314338684082e-03 -1.228956878185272217e-01 -3.721912577748298645e-02 3.042505979537963867e-01 -2.939868271350860596e-01 1.253470629453659058e-01 1.600514352321624756e-01 3.394197821617126465e-01 -2.111708372831344604e-01 -3.303419947624206543e-01 -4.554849863052368164e-02 -1.220835968852043152e-01 -2.482835352420806885e-01 -1.776931583881378174e-01 -2.702867090702056885e-01 -2.542859017848968506e-01 4.411437734961509705e-02 -1.554445270448923111e-02 3.588555008172988892e-02 -1.405512355268001556e-02 -5.116363614797592163e-02 2.513351850211620331e-02 4.165996611118316650e-02 -2.545632421970367432e-01 -2.237230539321899414e-03 2.218568623065948486e-01
2.101935595273971558e-01 -1.654579639434814453e-01 -3.462705994024872780e-03 -1.149380430579185486e-01 1.987174749374389648e-01 6.864745914936065674e-02 -1.358777582645416260e-01 1.795558482408523560e-01 6.616552919149398804e-02 -2.403314709663391113e-01 -9.081578999757766724e-02 -7.597288489341735840e-02 -1.047978326678276062e-01 1.433069556951522827e-01 -2.279379963874816895e-02 4.507770761847496033e-02 -1.464477181434631348e-01 -1.319219619035720825e-01 -4.519537985324859619e-01 -1.476098131388425827e-02 5.519346520304679871e-02 -1.965251192450523376e-02 -9.109415858983993530e-02 -2.464497983455657959e-01 2.941984236240386963e-01 -6.301960349082946777e-02 -1.558325290679931641e-01 2.727030515670776367e-01 4.159363806247711182e-01 1.362450420856475830e-01 -7.382831722497940063e-02 8.998905867338180542e-02
2.309411913156509399e-01 3.847361728549003601e-02 6.653844378888607025e-03 2.069693524390459061e-03 2.209666520357131958e-01 7.984151691198348999e-02 -1.433827430009841919e-01 -1.060027480125427246e-01 3.235815465450286865e-01 1.285195052623748779e-01 -6.317055225372314453e-02 -1.305298358201980591e-01 1.151926964521408081e-01 2.659672312438488007e-02 9.167202562093734741e-02 6.666767410933971405e-03 3.683486878871917725e-01 -1.423590034246444702e-01 -4.099575579166412354e-01 -4.081351459026336670e-01 -1.641591191291809082e-01 7.461989670991897583e-02 8.155554533004760742e-02 2.950498089194297791e-02 5.990542471408843994e-02 3.487256765365600586e-01 1.055784448981285095e-01 7.599748671054840088e-02 1.914353482425212860e-02 -1.131432801485061646e-01 5.175363644957542419e-02 6.981288641691207886e-02
2.512919604778289795e-01 4.654188826680183411e-02 -1.569433361291885376e-01 -2.482105642557144165e-01 1.068255119025707245e-02 -8.063656091690063477e-02 -1.875514350831508636e-02 -2.022164314985275269e-01 8.130861073732376099e-02 -1.167316287755966187e-01 -1.160255745053291321e-01 1.891878843307495117e-01 2.514833807945251465e-01 2.255928814411163330e-01 -8.901013433933258057e-02 -2.052334696054458618e-01 -7.333145290613174438e-02 -1.860805302858352661e-01 -4.026318490505218506e-01 -8.818015456199645996e-02 -9.201344847679138184e-02 -2.454793453216552734e-01 -1.069267690181732178e-01 -1.815631985664367676e-01 -1.634634798392653465e-03 7.033491879701614380e-02 -2.951577901840209961e-01 -1.764108687639236450e-01 9.368222206830978394e-02 2.482170760631561279e-01 9.172649681568145752e-02 2.047165036201477051e-01
3.225942850112915039e-01 -1.745004393160343170e-02 -1.355312764644622803e-01 2.006960064172744751e-01 1.391578651964664459e-02 -1.492461264133453369e-01 3.987831771373748779e-01 -1.553919166326522827e-01 9.052524343132972717e-03 -1.365417242050170898e-02 -1.492308378219604492e-01 1.427455395460128784e-01 -3.405669471248984337e-03 5.421919375658035278e-02 1.693253815174102783e-01 -1.825178116559982300e-01 2.138792164623737335e-02 -5.835199728608131409e-02 -4.284502267837524414e-01 -2.744224369525909424e-01 -1.102221682667732239e-01 5.806260183453559875e-02 -1.267146319150924683e-01 -1.572182476520538330e-01 2.681550197303295135e-02 -4.352262988686561584e-02 -1.525327265262603760e-01 -1.245465353131294250e-01 -3.005591034889221191e-01 -1.178018003702163696e-01 -2.282289266586303711e-01 8.222893625497817993e-02
2.285290807485580444e-01 -1.087210625410079956e-01 -1.275254040956497192e-01 1.731251925230026245e-01 -2.482568472623825073e-02 -3.763483092188835144e-02 -3.934850543737411499e-02 -2.064259946346282959e-01 -1.307318806648254395e-01 1.517691612243652344e-01 -1.632818207144737244e-02 -1.267427951097488403e-01 4.196558147668838501e-02 1.657219827175140381e-01 1.093291193246841431e-01 -2.274741381406784058e-01 -1.867196112871170044e-01 -2.465673983097076416e-01 -4.071290791034698486e-01 -8.756949752569198608e-02 -1.296492815017700195e-01 -1.654180586338043213e-01 -2.830668352544307709e-02 -3.811298310756683350e-01 1.735012084245681763e-01 1.023296490311622620e-01 2.308093942701816559e-03 2.655843496322631836e-01 2.046405375003814697e-01 1.356206983327865601e-01 2.411107867956161499e-01 -7.289751619100570679e-02
3.927650451660156250e-01 -5.546980351209640503e-02 -1.297201961278915405e-01 -2.121845632791519165e-01 -2.598070167005062103e-02 1.641992777585983276e-01 1.056479960680007935e-01 -4.833252355456352234e-02 -5.463284254074096680e-02 9.862145408987998962e-03 -3.157244622707366943e-01 5.694454163312911987e-02 6.046830490231513977e-02 2.483355402946472168e-01 8.318949490785598755e-03 1.050229668617248535e-01 1.741873472929000854e-01 -1.781162917613983154e-01 -1.137482002377510071e-01 -8.496903628110885620e-02 -3.308179676532745361e-01 -1.682781130075454712e-01 -5.236388184130191803e-03 -4.377918839454650879e-01 -9.522425383329391479e-02 3.559983149170875549e-02 -6.453774869441986084e-02 7.945840060710906982e-02 1.033573970198631287e-02 3.277067840099334717e-01 -9.893805533647537231e-02 -8.642614632844924927e-02
2.029014527797698975e-01 -1.048919335007667542e-01 -1.504924148321151733e-01 -5.054599046707153320e-02 2.563054561614990234e-01 -9.449115023016929626e-03 -4.398869723081588745e-02 1.366760879755020142e-01 1.722367107868194580e-01 2.053835541009902954e-01 -2.527896165847778320e-01 -1.116861253976821899e-01 1.588416248559951782e-01 3.382044136524200439e-01 -1.130174398422241211e-01 -1.265917271375656128e-01 -1.967885494232177734e-01 -1.405739784240722656e-01 -2.229970097541809082e-01 -8.708623796701431274e-02 -1.025235131382942200e-01 -9.577273577451705933e-02 -9.069108217954635620e-02 1.257279217243194580e-01 -6.390245258808135986e-02 3.248690068721771240e-01 -4.448600113391876221e-01 -4.183508828282356262e-02 1.114874482154846191e-01 1.729450747370719910e-02 -1.531296521425247192e-01 -1.209445670247077942e-01
1.519920974969863892e-01 4.171595722436904907e-02 -1.991962343454360962e-01 -1.028188765048980713e-01 -9.976406395435333252e-02 -1.091952845454216003e-01 9.066336788237094879e-03 -3.687723772600293159e-03 -3.714857399463653564e-01 5.960524082183837891e-02 -2.665477693080902100e-01 1.025935560464859009e-01 -8.876075595617294312e-02 1.261692345142364502e-01 -2.066222392022609711e-02 -3.077345490455627441e-01 2.531339228153228760e-01 6.446620821952819824e-02 -3.427310883998870850e-01 -2.623915076255798340e-01 -3.044257164001464844e-01 -7.889352738857269287e-02 6.162520125508308411e-02 9.296953678131103516e-02 -1.509463638067245483e-01 2.856787443161010742e-01 -2.648191712796688080e-02 1.032675579190254211e-01 2.373639047145843506e-01 -1.784956641495227814e-02 1.412276923656463623e-01 5.126311257481575012e-02
2.313947528600692749e-01 6.876471638679504395e-02 4.973237589001655579e-02 6.827669590711593628e-02 1.073763426393270493e-02 2.527515590190887451e-01 -3.204908967018127441e-02 -3.063234180444851518e-05 -4.617466405034065247e-02 1.818537414073944092e-01 -1.810221076011657715e-01 -4.195810481905937195e-02 1.151079311966896057e-01 3.982293605804443359e-01 -9.267525374889373779e-02 -1.773673444986343384e-01 -4.057823866605758667e-02 2.239295691251754761e-01 -2.015057802200317383e-01 -9.952503442764282227e-02 -2.647148072719573975e-01 -2.830012142658233643e-01 1.303715854883193970e-01 7.501447107642889023e-03 3.937669992446899414e-01 1.049833595752716064e-01 -2.104321569204330444e-01 -1.457693576812744141e-01 9.537922590970993042e-02 -1.494538187980651855e-01 -1.496336162090301514e-01 1.816723346710205078e-01
-3.796962276101112366e-02 2.317847013473510742e-01 -5.450418591499328613e-02 -4.780632629990577698e-02 9.402026236057281494e-02 -1.863174885511398315e-01 1.692324131727218628e-01 4.504998400807380676e-02 7.834936678409576416e-02 -1.017742156982421875e-01 -2.156713306903839111e-01 -4.894526675343513489e-03 2.290018051862716675e-01 5.473894998431205750e-02 -3.557992279529571533e-01 -1.264280918985605240e-02 -9.375013411045074463e-02 -3.692678809165954590e-01 -3.885573744773864746e-01 -1.934585534036159515e-02 5.412907153367996216e-02 -7.078883051872253418e-02 1.078336685895919800e-02 -8.087765425443649292e-02 1.822004765272140503e-01 -2.933408878743648529e-02 -3.490375876426696777e-01 -8.905848860740661621e-02 2.834262251853942871e-01 1.508865952491760254e-01 -2.043105065822601318e-01 -1.937888935208320618e-02
2.351903766393661499e-01 -3.661292791366577148e-02 6.576836109161376953e-02 1.148541346192359924e-01 -1.212531980127096176e-02 -2.077784389257431030e-03 -4.411527514457702637e-02 9.904589504003524780e-02 -1.640106886625289917e-01 -2.694539912045001984e-02 7.520882040262222290e-02 -2.094850838184356689e-01 -1.935439556837081909e-01 6.794875860214233398e-02 2.758008055388927460e-02 -3.215099498629570007e-02 -1.273901015520095825e-01 -1.268119513988494873e-01 -4.074776470661163330e-01 -4.533068537712097168e-01 -1.293098330497741699e-01 2.342965081334114075e-02 -2.059534937143325806e-01 -1.351861804723739624e-01 -5.195650085806846619e-02 4.537086002528667450e-03 -2.848980724811553955e-01 2.929581999778747559e-01 1.853754520416259766e-01 1.320786178112030029e-01 -2.991329431533813477e-01 9.290611371397972107e-03
1.328594088554382324e-01 5.430578812956809998e-02 -1.382584422826766968e-01 -1.309419423341751099e-01 -5.731486156582832336e-02 -4.096298292279243469e-02 5.863344296813011169e-02 1.446902900934219360e-01 1.589397192001342773e-01 1.459128456190228462e-03 -2.072831392288208008e-01 5.793404951691627502e-02 1.446464210748672485e-01 9.601013362407684326e-02 -1.092022508382797241e-01 1.219153925776481628e-01 1.159760053269565105e-03 8.165173232555389404e-02 -2.083021253347396851e-01 -3.386299312114715576e-01 -3.141094148159027100e-01 -1.026818081736564636e-01 -3.883994519710540771e-01 -3.339424729347229004e-01 1.382807642221450806e-01 -4.453022405505180359e-02 -1.045570448040962219e-01 -2.097878158092498779e-01 4.128731191158294678e-01 -3.697792813181877136e-02 3.310162946581840515e-02 -1.775722717866301537e-03
1.199198141694068909e-01 -1.246757507324218750e-01 3.588311001658439636e-02 -2.759617567062377930e-01 6.781776249408721924e-02 -1.257736980915069580e-01 -1.012005731463432312e-01 2.990011358633637428e-03 -2.130945175886154175e-01 2.337203770875930786e-01 -2.980414628982543945e-01 2.216683477163314819e-01 7.129902392625808716e-02 9.928888082504272461e-02 -3.689249977469444275e-02 -1.073440886102616787e-03 1.252251211553812027e-02 -2.546755969524383545e-01 -2.817932069301605225e-01 -1.257045418024063110e-01 -3.599047064781188965e-01 9.203196316957473755e-02 -2.888387627899646759e-02 9.118008613586425781e-02 1.985917836427688599e-01 -2.011853456497192383e-01 -2.241498529911041260e-01 -2.249370217323303223e-01 7.666251063346862793e-02 -2.990650534629821777e-01 5.729759484529495239e-02 -1.446748226881027222e-01
7.527755945920944214e-02 -1.656261235475540161e-01 -1.014242768287658691e-01 -2.309072948992252350e-02 -2.142549157142639160e-01 -2.097627967596054077e-01 -1.126700267195701599e-01 -1.974679529666900635e-01 4.788545891642570496e-02 -1.658629626035690308e-01 -1.740605831146240234e-01 -1.977518498897552490e-01 -5.146190896630287170e-02 6.330257654190063477e-02 1.501374244689941406e-01 -1.763732433319091797e-01 -1.727015227079391479e-01 -2.119916677474975586e-01 -3.868268430233001709e-01 -1.132445931434631348e-01 -6.049567833542823792e-02 4.400441423058509827e-02 2.128306031227111816e-02 -4.492248222231864929e-02 3.640914559364318848e-01 1.342367380857467651e-01 -1.287964265793561935e-02 1.843568831682205200e-01 3.566809892654418945e-01 2.782844821922481060e-04 1.217129081487655640e-01 -2.879463732242584229e-01
1.842658817768096924e-01 -1.566079072654247284e-02 -4.215446114540100098e-02 2.764870822429656982e-01 -9.729337692260742188e-02 -3.709573745727539062e-01 -1.539910584688186646e-01 -1.876518130302429199e-02 -4.545758292078971863e-02 -1.406209766864776611e-01 -3.151260018348693848e-01 1.284732967615127563e-01 -9.806742519140243530e-02 1.466511096805334091e-02 5.544891208410263062e-02 4.261274822056293488e-03 1.428954675793647766e-02 7.233452051877975464e-02 -5.412145256996154785e-01 -3.436569124460220337e-02 -1.651708036661148071e-02 -3.459495026618242264e-03 5.907743051648139954e-02 -1.663525551557540894e-01 1.595765799283981323e-01 3.296904265880584717e-01 -1.114454716444015503e-01 -4.457316920161247253e-02 -9.750326722860336304e-02 -3.408925235271453857e-02 -3.127058222889900208e-02 -2.732577323913574219e-01
-7.743976265192031860e-02 1.781216114759445190e-01 -3.500300049781799316e-01 8.624771982431411743e-02 -2.293741106986999512e-01 -2.116705328226089478e-01 3.495733439922332764e-02 -5.478235706686973572e-02 2.603960037231445312e-01 1.984270066022872925e-01 -7.665380090475082397e-02 -2.994900755584239960e-02 1.374245733022689819e-01 7.187464088201522827e-02 -2.661152780055999756e-01 -5.728543177247047424e-02 3.259940445423126221e-02 1.283913198858499527e-02 -2.457030564546585083e-01 -2.702290415763854980e-01 -3.130365908145904541e-01 1.671082377433776855e-01 1.594162285327911377e-01 2.144506201148033142e-02 1.901701837778091431e-01 2.987730801105499268e-01 -7.247578352689743042e-02 1.200033575296401978e-01 2.106258571147918701e-01 -1.359538435935974121e-01 -1.474979072809219360e-01 -4.975706711411476135e-02
1.012122333049774170e-01 6.589628010988235474e-02 -1.069222614169120789e-01 -2.155072242021560669e-02 2.645912170410156250e-01 -4.789577424526214600e-02 2.112481892108917236e-01 1.383493095636367798e-01 1.353662163019180298e-01 4.802179336547851562e-02 -1.837650984525680542e-01 -2.189187705516815186e-02 2.249865978956222534e-01 2.003632038831710815e-01 -8.671171963214874268e-03 9.344856441020965576e-02 -2.184432744979858398e-01 -3.031611442565917969e-02 -2.287204712629318237e-01 -1.065571084618568420e-01 -3.038220107555389404e-01 -6.565762311220169067e-02 5.207421258091926575e-02 -3.267493471503257751e-02 -1.863183379173278809e-01 2.931507825851440430e-01 -2.025737166404724121e-01 -1.383971273899078369e-01 3.458503186702728271e-01 -3.076606392860412598e-01 -2.367272786796092987e-02 -2.731758058071136475e-01
4.692434370517730713e-01 -2.134821191430091858e-02 2.800447046756744385e-01 -1.895084083080291748e-01 -5.011728778481483459e-02 2.900842018425464630e-02 -4.308352991938591003e-02 1.219792366027832031e-01 8.659841865301132202e-02 1.576110869646072388e-01 -5.035177990794181824e-02 -4.552853852510452271e-02 -2.087163180112838745e-01 2.224206365644931793e-02 1.437548398971557617e-01 8.049525320529937744e-02 -2.308208048343658447e-01 -3.132156655192375183e-02 -3.461195826530456543e-01 -3.798309862613677979e-01 -2.764554321765899658e-01 -1.364276558160781860e-01 1.174753010272979736e-01 -1.546632051467895508e-01 7.079264521598815918e-02 -1.591386087238788605e-02 -6.637286394834518433e-02 -1.310018151998519897e-01 -4.940149933099746704e-02 -1.492913663387298584e-01 1.172729209065437317e-01 -1.427357792854309082e-01
-4.179942607879638672e-02 1.363316364586353302e-02 -1.464095264673233032e-01 -7.384716719388961792e-02 -3.402120620012283325e-02 1.345282699912786484e-02 1.140534356236457825e-01 -4.844333231449127197e-01 3.045024350285530090e-02 1.730605065822601318e-01 -9.992050379514694214e-02 -1.570989005267620087e-02 1.641069352626800537e-01 -1.104894503951072693e-01 -1.777879744768142700e-01 -1.007861346006393433e-01 2.591175734996795654e-01 -1.940652169287204742e-02 -3.791986405849456787e-01 -1.566244475543498993e-02 -5.080218911170959473e-01 -7.548306137323379517e-02 5.803911015391349792e-02 -3.434427082538604736e-02 1.688431054353713989e-01 -1.674427092075347900e-02 -1.480653434991836548e-01 1.224828138947486877e-01 1.053281873464584351e-01 -1.333459466695785522e-01 2.607985585927963257e-02 -1.580682843923568726e-01
1.145787984132766724e-01 -1.600578576326370239e-01 5.727836489677429199e-02 -8.813561499118804932e-02 2.546650469303131104e-01 6.573063135147094727e-02 -4.778395593166351318e-02 -1.652721874415874481e-02 3.667992074042558670e-03 7.646134495735168457e-02 -2.703146338462829590e-01 -1.902499049901962280e-01 8.792925626039505005e-02 1.262752152979373932e-02 1.429979950189590454e-01 -2.031825110316276550e-02 3.473145961761474609e-01 -3.531976789236068726e-02 -4.104926586151123047e-01 -2.299430221319198608e-01 -7.117095589637756348e-02 -2.645572125911712646e-01 1.147485673427581787e-01 -8.196201175451278687e-03 1.972502171993255615e-01 2.935802638530731201e-01 -1.163142621517181396e-01 2.922356687486171722e-02 -2.934914827346801758e-02 9.186016768217086792e-02 -3.883873522281646729e-01 5.855509266257286072e-02
3.754769563674926758e-01 1.836603879928588867e-01 2.074746638536453247e-01 3.879330679774284363e-02 -2.953598797321319580e-01 -9.038921445608139038e-02 -1.551119089126586914e-01 -1.241381242871284485e-01 -4.870050400495529175e-02 -1.800188869237899780e-01 -6.183422729372978210e-02 2.101225852966308594e-01 2.459584735333919525e-02 3.343999013304710388e-02 -1.424618624150753021e-02 9.100134670734405518e-02 -1.947649754583835602e-02 -6.869637221097946167e-02 -4.253463149070739746e-01 -2.982596457004547119e-01 -2.749302089214324951e-01 -1.974970847368240356e-01 -1.060657575726509094e-01 -2.449304908514022827e-01 1.180534735321998596e-01 -6.477402150630950928e-02 -1.597771495580673218e-01 -1.001664921641349792e-01 1.072670146822929382e-01 4.352707043290138245e-02 -1.225821077823638916e-01 9.982905536890029907e-02
1.933376789093017578e-01 1.125121340155601501e-01 -3.059890866279602051e-01 1.203165426850318909e-01 -1.146505177021026611e-01 -2.589412033557891846e-02 4.485644400119781494e-01 -8.005945384502410889e-02 -1.565959863364696503e-02 -7.357968948781490326e-03 1.555082295089960098e-02 8.723909407854080200e-02 5.473663099110126495e-03 -1.404486014507710934e-03 2.154133096337318420e-02 -7.400527596473693848e-02 -7.241038978099822998e-02 -1.623926758766174316e-01 -5.190454125404357910e-01 -1.220860257744789124e-01 -1.755511611700057983e-01 2.190744131803512573e-01 -1.000357046723365784e-01 -5.457298830151557922e-03 1.082071959972381592e-01 -1.392212361097335815e-01 -3.261796534061431885e-01 -1.060201451182365417e-01 5.931651592254638672e-02 -1.407279968261718750e-01 3.949867188930511475e-02 1.670699715614318848e-01
3.695309758186340332e-01 -1.261948198080062866e-01 -1.916255205869674683e-01 1.117365956306457520e-01 4.565675556659698486e-02 -1.165845692157745361e-01 -3.494716584682464600e-01 1.320230662822723389e-01 -2.236361503601074219e-01 -1.954151242971420288e-01 -1.583172380924224854e-01 -8.697855472564697266e-02 -9.276593476533889771e-02 -1.037468761205673218e-01 -6.864611804485321045e-02 -9.557438641786575317e-02 1.303307525813579559e-02 -1.096326336264610291e-01 -3.970734775066375732e-01 -2.786290645599365234e-01 -1.372540146112442017e-01 -6.616157293319702148e-02 2.518296055495738983e-02 -1.220899820327758789e-01 -1.016285866498947144e-01 7.996115088462829590e-02 -6.632387638092041016e-02 5.303262546658515930e-02 2.283965349197387695e-01 1.184587627649307251e-01 -3.301727771759033203e-01 -6.034931167960166931e-02
1.305437982082366943e-01 -1.522361394017934799e-02 -1.369421780109405518e-01 2.387980669736862183e-01 4.827721044421195984e-02 -1.357933282852172852e-01 4.264087975025177002e-02 8.461583405733108521e-02 -2.706757187843322754e-01 -2.433026731014251709e-01 -1.852935999631881714e-01 1.602323539555072784e-02 -2.171492576599121094e-01 1.407357007265090942e-01 4.063231498003005981e-02 3.529911919031292200e-05 -1.555179357528686523e-01 1.464107539504766464e-03 -3.768486082553863525e-01 -4.026593863964080811e-01 -2.520456612110137939e-01 1.149795204401016235e-01 3.954947739839553833e-02 -7.372921705245971680e-02 9.830524772405624390e-02 1.111331209540367126e-02 -4.308835864067077637e-01 1.637193262577056885e-01 2.685320563614368439e-02 -7.353518158197402954e-02 -3.952842205762863159e-03 -3.249400854110717773e-02
2.348644584417343140e-01 -3.715552017092704773e-02 8.717609941959381104e-02 1.938046365976333618e-01 1.880478262901306152e-01 -8.553012460470199585e-02 -4.307262226939201355e-02 5.732554011046886444e-03 -2.593880891799926758e-02 -1.938987970352172852e-01 -8.576713502407073975e-02 -1.250837594270706177e-01 -1.580640524625778198e-01 8.417601138353347778e-02 1.874130368232727051e-01 2.960556000471115112e-02 -7.893049716949462891e-02 -8.265069872140884399e-02 -5.076078772544860840e-01 -3.174933493137359619e-01 5.222153663635253906e-02 2.614457160234451294e-02 -1.352007538080215454e-01 -2.244052849709987640e-02 1.381783187389373779e-01 -1.291971206665039062e-01 -8.016961812973022461e-02 3.494228720664978027e-01 1.772545874118804932e-01 -3.331517055630683899e-02 -3.004777133464813232e-01 2.086726725101470947e-01
-1.607872247695922852e-01 -2.693466246128082275e-01 -2.601088881492614746e-01 -1.566962003707885742e-01 1.325563788414001465e-01 1.343103796243667603e-01 5.390429496765136719e-02 -2.366352267563343048e-02 1.468563675880432129e-01 -1.645857393741607666e-01 -1.674706637859344482e-01 -7.493980973958969116e-02 8.291211724281311035e-02 1.071449741721153259e-02 -4.272464290261268616e-02 -1.506211608648300171e-01 1.534928977489471436e-01 -5.894192680716514587e-02 -3.404308855533599854e-01 8.761601895093917847e-02 -2.432675659656524658e-01 1.748588383197784424e-01 -8.545507676899433136e-03 -1.612684875726699829e-01 2.688856422901153564e-01 1.107489764690399170e-01 -2.680729329586029053e-01 -5.905756354331970215e-02 1.258033812046051025e-01 -3.927425742149353027e-01 -9.241123497486114502e-02 -2.269940227270126343e-01
2.250832319259643555e-01 9.537850320339202881e-02 -1.299754679203033447e-01 -2.540918998420238495e-03 -4.466441273689270020e-02 -2.855093218386173248e-02 -1.811932623386383057e-01 3.722213804721832275e-01 -2.823274210095405579e-02 -1.808691769838333130e-02 7.752241194248199463e-02 -1.122085824608802795e-01 2.691984772682189941e-01 3.228426575660705566e-01 -7.379014045000076294e-02 3.423180803656578064e-02 5.173534527420997620e-02 -1.328334510326385498e-01 -3.991028666496276855e-01 3.454645350575447083e-02 -1.317487061023712158e-01 7.902970165014266968e-02 -1.160723641514778137e-01 3.271711990237236023e-02 1.228131577372550964e-01 3.007342219352722168e-01 4.574714973568916321e-02 -1.131321191787719727e-01 1.005592271685600281e-01 -4.152789413928985596e-01 -4.043540358543395996e-02 1.501666903495788574e-01
1.432277113199234009e-01 -3.171234950423240662e-02 -2.191916555166244507e-01 5.451733991503715515e-02 1.662591099739074707e-01 -1.027024164795875549e-02 4.263992886990308762e-03 4.846484214067459106e-02 -1.729407310485839844e-01 -3.345354273915290833e-02 6.414147466421127319e-02 -2.094660103321075439e-01 -4.550986737012863159e-02 2.233230620622634888e-01 -2.552186548709869385e-01 2.452704906463623047e-01 -4.265275970101356506e-02 2.589757740497589111e-01 -4.533013105392456055e-01 -2.617706954479217529e-01 -2.313609868288040161e-01 2.545747756958007812e-01 9.471904486417770386e-02 -2.173218727111816406e-01 1.038732472807168961e-02 1.252766251564025879e-01 -1.462785061448812485e-02 -7.682777196168899536e-02 -1.662032119929790497e-02 1.506747561506927013e-03 -2.523020803928375244e-01 1.944437921047210693e-01
2.260216772556304932e-01 1.446485798805952072e-02 -3.721686601638793945e-01 -1.147683784365653992e-01 -6.073284894227981567e-02 6.440254300832748413e-02 -8.840516209602355957e-02 -1.625769287347793579e-01 -1.358853429555892944e-01 8.228310942649841309e-02 -2.264519929885864258e-01 6.609079986810684204e-02 -1.179466247558593750e-01 3.723536431789398193e-02 1.078827530145645142e-01 -1.695454418659210205e-01 1.187966857105493546e-02 -9.620477259159088135e-02 -3.470938205718994141e-01 1.145000476390123367e-02 -1.485051661729812622e-01 -2.773184329271316528e-02 1.248757168650627136e-01 4.124687518924474716e-03 1.812753677368164062e-01 1.114640459418296814e-01 1.066994071006774902e-01 1.404153853654861450e-01 4.895531535148620605e-01 -2.299033850431442261e-01 -2.678675949573516846e-01 -9.634421765804290771e-02
2.056243717670440674e-01 -1.251296978443861008e-02 7.610639184713363647e-02 -1.743764877319335938e-01 -6.937253475189208984e-02 -1.639742851257324219e-01 1.145573556423187256e-01 1.171579584479331970e-01 1.184628605842590332e-01 -1.226613000035285950e-01 -2.607193589210510254e-01 -6.918273866176605225e-02 2.161016166210174561e-01 3.781678378582000732e-01 1.068183183670043945e-01 1.662168465554714203e-02 -7.484313100576400757e-02 -8.568672090768814087e-02 -2.125565111637115479e-01 -3.710407912731170654e-01 1.735006272792816162e-02 -1.779474020004272461e-01 2.997618541121482849e-02 -3.527642488479614258e-01 1.084982007741928101e-01 7.858406007289886475e-02 1.436729431152343750e-01 3.167386725544929504e-02 1.564111858606338501e-01 1.252257823944091797e-01 -3.395205736160278320e-01 1.070536598563194275e-01
1.422401219606399536e-01 -1.423651725053787231e-01 8.036027848720550537e-02 3.506965935230255127e-02 1.379641443490982056e-01 3.611360117793083191e-02 -3.493727371096611023e-02 -8.628232777118682861e-02 -3.357323585078120232e-03 1.156358718872070312e-01 -2.193294763565063477e-01 -2.308679670095443726e-01 -1.885989494621753693e-02 -1.486648023128509521e-01 -3.170228749513626099e-02 -5.947365984320640564e-02 2.723579704761505127e-01 -8.714274317026138306e-02 -4.956334233283996582e-01 -2.101273238658905029e-01 -1.094518750905990601e-01 -3.182745873928070068e-01 1.050767377018928528e-01 -1.191744208335876465e-01 2.589325010776519775e-01 3.079163432121276855e-01 4.536987096071243286e-02 1.041521653532981873e-01 -7.499945163726806641e-02 -3.390473499894142151e-02 -2.978795766830444336e-01 -2.547701634466648102e-02
1.942511945962905884e-01 1.239245906472206116e-01 1.829939335584640503e-01 8.497618883848190308e-02 1.349919587373733521e-01 -6.366803497076034546e-02 8.219368755817413330e-02 -2.485039979219436646e-01 1.758031994104385376e-01 4.359326791018247604e-03 -1.948313415050506592e-01 -2.390032708644866943e-01 3.312068581581115723e-01 2.878479957580566406e-01 9.096481651067733765e-02 1.340536922216415405e-01 2.231123447418212891e-01 -1.663344353437423706e-01 -2.352531403303146362e-01 -4.015753865242004395e-01 -2.289307117462158203e-01 2.756505832076072693e-02 1.298529505729675293e-01 -6.428816821426153183e-03 1.978954225778579712e-01 1.554358601570129395e-01 9.106487780809402466e-02 -2.546208724379539490e-02 1.047897189855575562e-01 -6.577371805906295776e-02 1.176219880580902100e-01 -7.124917954206466675e-02
2.500030100345611572e-01 -9.146831929683685303e-02 1.863677501678466797e-01 -2.031156606972217560e-02 1.340711116790771484e-01 -5.794240161776542664e-02 1.621203124523162842e-01 1.969843804836273193e-01 5.702815204858779907e-02 -3.617411851882934570e-01 -6.856671534478664398e-03 -2.448724359273910522e-01 1.367677561938762665e-02 2.238781452178955078e-01 1.238061115145683289e-01 -5.127060040831565857e-02 -3.982712328433990479e-02 -4.324280098080635071e-02 -4.172174930572509766e-01 -1.650446355342864990e-01 -2.678601741790771484e-01 -1.140272840857505798e-01 3.832164034247398376e-02 -1.959836855530738831e-02 1.098600253462791443e-01 1.960903257131576538e-01 5.557818710803985596e-02 -1.116710901260375977e-01 1.654211282730102539e-01 1.950386315584182739e-01 -3.275457024574279785e-01 -1.226549223065376282e-01
3.707256615161895752e-01 9.160704910755157471e-02 2.168891578912734985e-02 -1.024467051029205322e-01 1.262491345405578613e-01 -2.554668188095092773e-01 -8.163279294967651367e-02 2.518956661224365234e-01 -1.737396605312824249e-02 -2.183627188205718994e-01 6.281738728284835815e-02 -1.383218169212341309e-01 -6.164700724184513092e-03 2.593433260917663574e-01 9.105309098958969116e-02 2.046164497733116150e-02 -2.161950245499610901e-02 -2.286669015884399414e-01 -4.447229504585266113e-01 -3.505616635084152222e-02 -3.242163956165313721e-01 -4.271246865391731262e-02 4.469232261180877686e-02 -1.968244276940822601e-02 -6.798680871725082397e-02 2.374859899282455444e-01 5.782826989889144897e-02 -1.342552155256271362e-01 1.122692748904228210e-01 1.814116686582565308e-01 -1.900246292352676392e-01 -1.404100209474563599e-01
3.312712311744689941e-01 -6.933968514204025269e-02 -1.712167859077453613e-01 1.983684860169887543e-02 6.075059622526168823e-02 1.000863537192344666e-01 2.750768326222896576e-02 -8.180088549852371216e-02 -1.496104449033737183e-01 1.865911632776260376e-01 -2.618171572685241699e-01 -7.206650078296661377e-02 3.328019380569458008e-01 1.713683605194091797e-01 1.765623241662979126e-01 -1.335788667201995850e-01 1.937044225633144379e-02 -1.002850905060768127e-01 -2.463284879922866821e-01 -1.114763841032981873e-01 -2.534668743610382080e-01 4.618457332253456116e-02 -2.302312850952148438e-01 -8.383923768997192383e-02 -3.147708624601364136e-02 1.177267730236053467e-01 1.406498700380325317e-01 -2.021987549960613251e-02 4.117628931999206543e-01 3.031111657619476318e-01 8.647917211055755615e-02 2.464172616600990295e-02
3.151520788669586182e-01 5.563969537615776062e-02 -3.217009902000427246e-01 1.253783106803894043e-01 2.657363414764404297e-01 8.077500015497207642e-02 -3.862658143043518066e-02 2.446006685495376587e-01 2.227010438218712807e-03 9.769546240568161011e-02 -2.675811052322387695e-01 -1.993293315172195435e-02 7.815872877836227417e-02 2.734241783618927002e-01 1.920893043279647827e-02 -8.688770979642868042e-02 -6.359851919114589691e-03 4.995657876133918762e-02 -3.358707129955291748e-01 5.606319755315780640e-02 -2.267282009124755859e-01 -2.904530465602874756e-01 1.331023424863815308e-01 -1.426914986222982407e-02 1.137850508093833923e-01 -7.689554244279861450e-02 1.798631250858306885e-01 -5.994996428489685059e-02 2.973824441432952881e-01 -9.894890338182449341e-02 7.924404926598072052e-03 -2.104864716529846191e-01
8.893260359764099121e-02 -4.815321788191795349e-02 -2.367609292268753052e-01 -4.901960492134094238e-02 -7.343308627605438232e-02 -2.655230760574340820e-01 -3.224388062953948975e-01 2.511093318462371826e-01 -8.776430040597915649e-02 1.448547989130020142e-01 -1.543205790221691132e-02 -3.099879622459411621e-01 1.987383663654327393e-01 1.446966230869293213e-01 1.015736013650894165e-01 1.338703632354736328e-01 -1.475981622934341431e-01 -1.859487742185592651e-01 -4.151972830295562744e-01 3.541060909628868103e-02 -1.801340878009796143e-01 -5.055473372340202332e-02 2.589004635810852051e-01 -2.478720843791961670e-01 8.238463662564754486e-03 6.378285586833953857e-03 3.486261144280433655e-02 -1.623781919479370117e-01 1.146909818053245544e-01 -1.839535981416702271e-01 4.995210096240043640e-02 -6.363696604967117310e-02
1.354782581329345703e-01 -1.244546696543693542e-01 -1.046362742781639099e-01 -7.981606572866439819e-02 2.245526164770126343e-01 -1.972977221012115479e-01 1.101248115301132202e-01 -1.500225514173507690e-01 1.547751277685165405e-01 9.215192496776580811e-02 2.420862764120101929e-02 -1.748934090137481689e-01 1.861840337514877319e-01 -2.766052782535552979e-01 -2.176718264818191528e-01 -1.401814520359039307e-01 2.751315534114837646e-01 -2.108539193868637085e-01 -3.759386539459228516e-01 -2.578497827053070068e-01 -2.038183957338333130e-01 4.414016008377075195e-02 -2.605419419705867767e-02 -4.581085592508316040e-02 -6.719482131302356720e-03 5.325929820537567139e-02 -2.253115624189376831e-01 8.308479562401771545e-03 1.320217251777648926e-01 -4.827210679650306702e-02 -6.565507501363754272e-02 3.619356751441955566e-01
6.114860251545906067e-02 7.500907522626221180e-04 5.957357585430145264e-02 8.395493030548095703e-02 1.538483351469039917e-01 1.408504545688629150e-01 -2.777469158172607422e-02 -2.288699448108673096e-01 2.634843885898590088e-01 -5.910504609346389771e-02 -6.171769276261329651e-02 -1.510806083679199219e-01 1.690453663468360901e-02 1.098602935671806335e-01 -1.547532677650451660e-01 1.157216951251029968e-01 3.909520506858825684e-01 -2.967235147953033447e-01 -3.032010197639465332e-01 -4.845635965466499329e-02 -2.173648178577423096e-01 -3.388856351375579834e-02 -2.640292793512344360e-02 -5.817580223083496094e-02 2.057652473449707031e-01 3.450355529785156250e-01 -1.206463724374771118e-01 -1.729145944118499756e-01 2.218067497014999390e-01 -3.106350302696228027e-01 2.391363680362701416e-02 1.442555221728980541e-03
-1.326207965612411499e-01 -4.287557303905487061e-02 -1.502859145402908325e-01 1.353289186954498291e-01 5.507192015647888184e-02 1.723870784044265747e-01 7.916984707117080688e-02 -3.128938376903533936e-01 -1.724962741136550903e-01 2.422402612864971161e-02 -1.799106299877166748e-01 -1.938113942742347717e-02 -1.192224174737930298e-01 9.016583859920501709e-02 -5.195408314466476440e-02 2.162651270627975464e-01 -2.628439664840698242e-01 -2.812274396419525146e-01 -4.245713055133819580e-01 -1.314400583505630493e-01 -2.254431694746017456e-01 -2.216397672891616821e-01 -8.550444990396499634e-02 -1.606092751026153564e-01 3.284048438072204590e-01 -2.497773617506027222e-02 -1.292777508497238159e-01 -2.300080657005310059e-01 2.874953486025333405e-02 -6.810656189918518066e-02 6.888647098094224930e-03 7.404819130897521973e-02
5.536104738712310791e-02 3.673686832189559937e-02 -7.568645477294921875e-02 1.855144500732421875e-01 1.175104901194572449e-01 -1.466306596994400024e-01 1.164001971483230591e-01 1.008151918649673462e-01 1.764546893537044525e-02 1.010293662548065186e-01 9.745297580957412720e-02 -7.042000442743301392e-02 1.520512700080871582e-01 1.275556068867444992e-02 -2.398424595594406128e-02 1.112200766801834106e-01 -3.167685270309448242e-01 -2.630718946456909180e-01 -3.785517215728759766e-01 -2.759948968887329102e-01 -2.174404263496398926e-01 -4.125860333442687988e-01 1.442824602127075195e-01 -2.598316073417663574e-01 2.561128139495849609e-01 7.809343189001083374e-02 9.828926064074039459e-03 1.734067350625991821e-01 -5.243282020092010498e-02 -1.114410907030105591e-01 -2.298167161643505096e-02 1.510011255741119385e-01
2.323839664459228516e-01 -1.080087274312973022e-01 2.506020851433277130e-02 -1.241138204932212830e-01 1.230013296008110046e-01 -3.538847565650939941e-01 2.623418578878045082e-03 1.930122375488281250e-01 7.165248971432447433e-03 -2.258052825927734375e-01 6.546021904796361923e-04 -8.168800175189971924e-02 -2.879740297794342041e-02 1.235685870051383972e-01 1.316960752010345459e-01 -5.646908655762672424e-02 4.690147005021572113e-03 -1.012142524123191833e-01 -4.067813456058502197e-01 -2.653048038482666016e-01 -1.553255617618560791e-01 -1.086946353316307068e-01 1.185751706361770630e-01 -1.589315831661224365e-01 -7.045153528451919556e-02 2.546328306198120117e-01 -3.940326720476150513e-02 -1.105040162801742554e-01 1.734176427125930786e-01 2.532672882080078125e-01 -3.654016554355621338e-01 -1.168171614408493042e-01
-7.989040017127990723e-02 -2.730270102620124817e-02 -3.707838058471679688e-02 -9.429602883756160736e-03 2.666937001049518585e-02 2.333051264286041260e-01 2.652509808540344238e-01 -7.880751043558120728e-02 4.659565910696983337e-02 1.376533061265945435e-01 -2.826018035411834717e-01 -2.697938978672027588e-01 -7.906429469585418701e-02 1.768264025449752808e-01 -5.322865769267082214e-02 1.019322127103805542e-01 -2.384888380765914917e-01 -3.269815146923065186e-01 -2.790130078792572021e-01 -2.622285783290863037e-01 -2.433769553899765015e-01 -2.325956374406814575e-01 3.089935481548309326e-01 -1.199692711234092712e-01 9.415247291326522827e-02 -5.368941277265548706e-02 -6.205958500504493713e-02 1.862424463033676147e-01 2.171917259693145752e-01 -5.552733317017555237e-02 2.346530184149742126e-02 2.198308333754539490e-02
2.626661956310272217e-01 2.621449530124664307e-01 -1.614706665277481079e-01 8.839791268110275269e-02 -3.581528365612030029e-02 -3.118307515978813171e-02 8.257149904966354370e-02 -1.906595826148986816e-01 2.861969359219074249e-02 3.559366986155509949e-02 -8.425827324390411377e-02 1.096786186099052429e-02 -6.451914459466934204e-02 -1.146679446101188660e-01 1.745078414678573608e-01 -5.879644304513931274e-02 -1.898277103900909424e-01 -1.155162323266267776e-02 -4.257253408432006836e-01 -3.268285691738128662e-01 -8.600617200136184692e-02 -2.439830638468265533e-02 2.725283242762088776e-02 -6.135974824428558350e-02 -1.263401210308074951e-01 2.238845676183700562e-01 -3.978452980518341064e-01 -1.529891043901443481e-02 2.439116686582565308e-01 -1.696628183126449585e-01 7.444928586483001709e-02 -2.594203650951385498e-01
1.145320832729339600e-01 -8.087556809186935425e-02 1.524367555975914001e-02 1.836655139923095703e-01 1.313260793685913086e-01 -1.347735524177551270e-01 -1.764023452997207642e-01 3.622527420520782471e-01 -3.011807501316070557e-01 1.905597560107707977e-02 -1.021935418248176575e-01 -2.012298405170440674e-01 -7.595709711313247681e-02 -2.998415194451808929e-02 -8.006586134433746338e-02 -1.158474013209342957e-01 2.689656615257263184e-01 -2.221367657184600830e-01 -4.313346445560455322e-01 -2.218605428934097290e-01 -2.846859395503997803e-01 1.456988602876663208e-01 -3.200104087591171265e-02 -4.726947471499443054e-02 -1.613648831844329834e-01 7.191527634859085083e-02 -1.576146483421325684e-01 -9.687777608633041382e-02 2.245073318481445312e-01 -3.387036174535751343e-02 -1.152300182729959488e-02 -2.231306582689285278e-02
2.290235906839370728e-01 -1.193841695785522461e-01 -3.519713878631591797e-01 -6.020941212773323059e-02 -9.943261742591857910e-02 3.102698922157287598e-02 1.191733404994010925e-01 1.308628171682357788e-01 1.642077118158340454e-01 1.334922611713409424e-01 -2.820033133029937744e-01 -1.410666555166244507e-01 -2.457023598253726959e-02 2.983536198735237122e-02 -9.105630218982696533e-02 1.060559451580047607e-01 -6.489665806293487549e-02 -1.255492568016052246e-01 -2.969966828823089600e-01 -2.501601278781890869e-01 -9.068184345960617065e-02 -1.777350157499313354e-01 1.133783981204032898e-01 -2.496600300073623657e-01 1.778382211923599243e-01 1.375679671764373779e-01 2.304506748914718628e-01 -4.921300336718559265e-02 2.418907731771469116e-01 9.140979498624801636e-02 3.147728741168975830e-01 2.014394849538803101e-01
7.550707459449768066e-02 5.610612779855728149e-02 1.085336953401565552e-01 -2.450202964246273041e-02 3.634338676929473877e-01 8.349359780550003052e-02 1.286832150071859360e-02 2.187309861183166504e-01 3.983686864376068115e-02 -1.551282703876495361e-01 -1.728281378746032715e-02 -6.859100610017776489e-02 -2.072232812643051147e-01 -2.380528151988983154e-01 -9.468087553977966309e-02 -1.256663203239440918e-01 -1.743235290050506592e-01 1.339847147464752197e-01 -4.843299090862274170e-01 -3.489705920219421387e-01 -1.729350984096527100e-01 -8.144510537385940552e-02 2.438101917505264282e-02 -2.642875909805297852e-02 3.095782101154327393e-01 3.944269567728042603e-02 -1.814949661493301392e-01 9.255318343639373779e-02 1.736865043640136719e-01 -1.228481233119964600e-01 1.366452779620885849e-02 9.903946518898010254e-02
8.844836801290512085e-02 -3.660512566566467285e-01 1.624802649021148682e-01 2.831605374813079834e-01 -2.970001846551895142e-02 -5.680068582296371460e-02 -9.025718271732330322e-02 -2.627710253000259399e-02 8.101944625377655029e-02 1.654880493879318237e-01 -1.875986903905868530e-01 8.660227805376052856e-02 2.129798233509063721e-01 2.500161230564117432e-01 -1.292168945074081421e-01 9.883277118206024170e-02 1.734255701303482056e-01 -2.161491364240646362e-01 -2.536830306053161621e-01 -2.604871690273284912e-01 -1.475667208433151245e-01 -3.031825721263885498e-01 1.977964192628860474e-01 8.754251524806022644e-03 4.863503854721784592e-03 1.297593712806701660e-01 -1.401182413101196289e-01 6.800389289855957031e-02 1.968833357095718384e-01 -2.818818390369415283e-01 -5.299521610140800476e-02 -6.026925891637802124e-02
2.651470899581909180e-01 -1.871325261890888214e-02 3.196418285369873047e-02 8.270705491304397583e-02 -2.346649020910263062e-01 1.094388365745544434e-01 -8.510395884513854980e-02 6.805267184972763062e-02 -1.574559360742568970e-01 -9.148897975683212280e-02 -2.635564208030700684e-01 -1.971081197261810303e-01 -2.333325594663619995e-01 6.718493252992630005e-02 -1.148835942149162292e-01 2.696849405765533447e-01 -2.111949920654296875e-01 -2.379929423332214355e-01 -4.725382924079895020e-01 -3.596048429608345032e-02 -1.253230571746826172e-01 -1.936613917350769043e-01 -3.375669941306114197e-02 -5.498114228248596191e-02 -4.077773913741111755e-02 1.742669939994812012e-01 -2.765728533267974854e-02 -1.421198099851608276e-01 1.691552251577377319e-01 -2.765887081623077393e-01 1.196853667497634888e-01 -2.381561696529388428e-02
9.658849984407424927e-02 -2.264141887426376343e-01 -3.153075873851776123e-01 -2.065098583698272705e-01 -2.645951136946678162e-02 8.920174837112426758e-02 -2.800582349300384521e-01 2.422225475311279297e-01 -1.096039265394210815e-01 -2.282638661563396454e-02 -9.469699114561080933e-02 2.605802379548549652e-02 -5.264905095100402832e-02 2.961748540401458740e-01 2.991973981261253357e-02 2.759867906570434570e-01 -1.122917160391807556e-01 -1.470299214124679565e-01 -3.500072658061981201e-01 -2.672657370567321777e-01 -1.118183284997940063e-01 1.283573172986507416e-02 3.083170056343078613e-01 1.154289692640304565e-01 4.672364518046379089e-02 1.597698181867599487e-01 -6.456285249441862106e-03 1.857894472777843475e-02 1.546677798032760620e-01 -1.930320858955383301e-01 7.661361712962388992e-03 -1.526153683662414551e-01
1.979991495609283447e-01 -6.644631177186965942e-02 -2.172177135944366455e-01 -4.279904067516326904e-02 -8.849731087684631348e-02 5.850972980260848999e-02 1.328961849212646484e-01 1.964122056961059570e-02 1.410299986600875854e-01 -1.103245392441749573e-01 7.747605443000793457e-02 1.242845430970191956e-01 1.146451532840728760e-01 3.339562118053436279e-01 1.558594056405127048e-03 3.672144189476966858e-02 -3.124546706676483154e-01 -1.957522481679916382e-01 -3.952493965625762939e-01 -2.912743687629699707e-01 -6.199742853641510010e-02 1.526901125907897949e-01 3.719077445566654205e-03 -1.505076736211776733e-01 1.170306559652090073e-02 -6.345064938068389893e-02 -3.043082058429718018e-01 -3.364274203777313232e-01 1.732445657253265381e-01 -1.442257035523653030e-02 5.648146569728851318e-02 -1.683350056409835815e-01
2.037019431591033936e-01 -2.097049653530120850e-01 -1.945763379335403442e-01 1.202285364270210266e-01 -2.106850221753120422e-02 9.333151578903198242e-02 7.816177606582641602e-02 1.610168255865573883e-02 -7.305487990379333496e-02 6.453845649957656860e-02 -2.251026481389999390e-01 2.710944414138793945e-01 -9.916169196367263794e-02 -3.089816309511661530e-02 -2.786120958626270294e-02 2.626989781856536865e-01 3.464270755648612976e-02 2.756167054176330566e-01 -5.681064128875732422e-01 1.893496140837669373e-02 1.624678552616387606e-04 -5.998947471380233765e-02 -6.926755607128143311e-02 -7.487936317920684814e-02 3.414803370833396912e-02 2.158618271350860596e-01 -6.899552047252655029e-02 1.519484370946884155e-01 1.948647201061248779e-01 -2.106456309556961060e-01 -1.500265859067440033e-02 -2.449469119310379028e-01
4.689782112836837769e-02 3.344983980059623718e-02 -1.976494044065475464e-01 9.142744541168212891e-02 2.915222346782684326e-01 6.889075040817260742e-02 -3.422176465392112732e-03 2.029108703136444092e-01 -5.003592744469642639e-02 4.064952582120895386e-02 -4.185014367103576660e-01 -2.037000060081481934e-01 2.862026989459991455e-01 1.797783970832824707e-01 -8.451867103576660156e-02 -1.321990340948104858e-01 -6.086371093988418579e-02 1.295484229922294617e-02 -3.603361546993255615e-01 -1.172210201621055603e-01 -1.916023194789886475e-01 -1.564012765884399414e-01 6.927159428596496582e-02 1.013872250914573669e-01 -5.257058888673782349e-02 -7.226841896772384644e-02 -1.700364053249359131e-01 -1.511145755648612976e-02 2.875665724277496338e-01 -1.977558135986328125e-01 -2.244363278150558472e-01 -1.602806597948074341e-01
3.817686736583709717e-01 -2.330674678087234497e-01 -1.505302935838699341e-01 -1.964016556739807129e-01 -4.691896960139274597e-02 2.405786663293838501e-01 1.177316606044769287e-01 1.138673946261405945e-01 3.627565875649452209e-02 6.864500045776367188e-02 -3.411805033683776855e-01 -1.055134534835815430e-01 1.547819823026657104e-01 2.157778888940811157e-01 -8.350691199302673340e-02 2.660411037504673004e-02 -8.230960369110107422e-02 -2.069242894649505615e-01 -3.141883313655853271e-01 -2.473993003368377686e-01 1.374023854732513428e-01 4.845958948135375977e-02 3.498774766921997070e-02 -1.752535253763198853e-01 4.160585254430770874e-02 -1.179068759083747864e-01 -4.873248562216758728e-02 -1.232090443372726440e-01 2.356286495923995972e-01 2.776477634906768799e-01 2.224970981478691101e-02 -1.051566228270530701e-01
1.728480756282806396e-01 7.842874526977539062e-02 7.910361886024475098e-02 -8.366147428750991821e-02 2.374132722616195679e-01 2.359326928853988647e-01 -6.457260251045227051e-02 2.214468270540237427e-01 -5.850941315293312073e-02 -6.131786480545997620e-02 -1.349837034940719604e-01 4.887234419584274292e-02 -2.787784114480018616e-02 -5.583129450678825378e-02 -1.597362607717514038e-01 -1.456516683101654053e-01 -2.023781687021255493e-01 1.256981492042541504e-01 -4.371208846569061279e-01 -3.697645068168640137e-01 -2.674434185028076172e-01 -1.412771195173263550e-01 1.007864847779273987e-01 -2.655227482318878174e-01 1.789333820343017578e-01 1.287202090024948120e-01 -3.780775517225265503e-02 1.474026590585708618e-01 1.789672970771789551e-01 5.917261168360710144e-02 4.469034820795059204e-02 -2.027006745338439941e-01
-7.089946419000625610e-02 -2.752982676029205322e-01 -1.501759588718414307e-01 -1.772792041301727295e-01 1.511574834585189819e-01 6.442475318908691406e-02 1.387744694948196411e-01 -2.778799533843994141e-01 6.410802155733108521e-02 2.142150253057479858e-01 -2.520591616630554199e-01 8.765009231865406036e-03 -1.091514229774475098e-01 -3.547925036400556564e-03 -1.473823487758636475e-01 -1.205638349056243896e-01 4.673803597688674927e-02 9.563546627759933472e-02 -4.209958612918853760e-01 6.130475923418998718e-02 -8.401487767696380615e-02 2.301195263862609863e-01 -2.394655346870422363e-02 -1.327397227287292480e-01 9.870495647192001343e-02 2.588970065116882324e-01 -2.589364349842071533e-01 4.773841053247451782e-02 1.938179880380630493e-01 -2.945747673511505127e-01 -1.912822872400283813e-01 -4.875727370381355286e-02
1.934769600629806519e-01 -9.190879762172698975e-02 8.562703430652618408e-02 -1.579124107956886292e-02 -6.825781613588333130e-02 -7.861387729644775391e-02 -1.333283185958862305e-01 6.363207101821899414e-02 -1.458669602870941162e-01 -1.102766245603561401e-01 -1.291126310825347900e-01 3.907118737697601318e-02 4.829867742955684662e-03 2.188799679279327393e-01 -1.014149710536003113e-01 -4.413941502571105957e-02 2.841498255729675293e-01 1.174696758389472961e-01 -3.190433979034423828e-01 -3.150934875011444092e-01 -4.930447638034820557e-01 1.203125715255737305e-01 7.764311507344245911e-03 -3.711262345314025879e-01 1.052601039409637451e-01 4.532502219080924988e-02 2.011390328407287598e-01 -4.008273407816886902e-02 -2.499617636203765869e-02 3.539506718516349792e-02 -1.634632050991058350e-01 -1.652332842350006104e-01
1.109044477343559265e-01 -1.744649372994899750e-03 4.455874115228652954e-02 -1.405713856220245361e-01 3.509870171546936035e-02 -4.861377924680709839e-02 7.494328543543815613e-03 3.491919636726379395e-01 -4.193413630127906799e-02 2.369399964809417725e-01 -3.540225327014923096e-01 -7.519536465406417847e-02 1.770187765359878540e-01 1.865717172622680664e-01 -2.690974064171314240e-02 -3.551170229911804199e-02 -1.804108768701553345e-01 -1.106190867722034454e-02 -2.913794815540313721e-01 5.465479940176010132e-02 -9.765680879354476929e-02 1.898621022701263428e-01 -6.465099006891250610e-02 -3.451782166957855225e-01 2.712195217609405518e-01 1.974547654390335083e-01 -3.716730177402496338e-01 5.283679440617561340e-02 -7.145191729068756104e-02 -1.754729151725769043e-01 8.746702224016189575e-03 6.651601195335388184e-02
1.767319440841674805e-01 4.750654473900794983e-02 -1.948599703609943390e-02 4.821020737290382385e-02 -6.940700113773345947e-02 1.826272457838058472e-01 -6.436573714017868042e-02 -2.223884314298629761e-02 -9.164735674858093262e-02 1.995233446359634399e-01 -3.777914941310882568e-01 -7.517028599977493286e-02 1.348029524087905884e-01 4.116185605525970459e-01 -2.228414081037044525e-02 1.941993273794651031e-02 -7.920403778553009033e-02 2.190365791320800781e-01 -2.193246036767959595e-01 -1.298822313547134399e-01 -1.963707804679870605e-01 -3.599508106708526611e-01 1.338559091091156006e-01 1.412905869074165821e-03 2.281637787818908691e-01 1.472251266241073608e-01 -2.329983115196228027e-01 -1.983702033758163452e-01 3.906355053186416626e-02 -1.047462895512580872e-01 -1.813402213156223297e-02 2.246517390012741089e-01
1.054631918668746948e-02 -4.219733178615570068e-02 -4.379585087299346924e-01 -2.294000238180160522e-01 -1.628199666738510132e-01 4.552196711301803589e-02 4.585132747888565063e-02 8.965728431940078735e-02 -5.179115012288093567e-02 1.297314558178186417e-02 -3.405077382922172546e-02 -1.645591706037521362e-01 -4.254172742366790771e-02 4.085713326930999756e-01 7.863852195441722870e-03 3.080163523554801941e-02 -2.312032878398895264e-01 -2.376828640699386597e-01 -2.672928571701049805e-01 1.450980920344591141e-02 -2.736844718456268311e-01 -1.362779438495635986e-01 2.565540075302124023e-01 -2.632467746734619141e-01 -4.743615910410881042e-02 -1.237258091568946838e-01 -1.679991632699966431e-01 1.026621833443641663e-01 1.931030750274658203e-01 -4.040313139557838440e-02 -9.214152395725250244e-02 -1.347417663782835007e-02
1.219369694590568542e-01 6.593769788742065430e-02 -1.327824890613555908e-01 -3.162199854850769043e-01 1.486204471439123154e-02 3.089806437492370605e-01 1.275710612535476685e-01 5.437932908535003662e-02 -1.107988506555557251e-01 8.171792142093181610e-03 -3.242959082126617432e-01 -2.955434098839759827e-02 6.558549404144287109e-02 6.432953476905822754e-02 1.397658437490463257e-01 7.566368579864501953e-02 2.605363428592681885e-01 -2.147510349750518799e-01 -2.787998914718627930e-01 -1.939907968044281006e-01 -3.499750420451164246e-02 -1.048164367675781250e-01 1.937854140996932983e-01 5.566415376961231232e-03 2.099522203207015991e-01 -2.000247836112976074e-01 -3.045704960823059082e-01 -2.600951790809631348e-01 1.429778337478637695e-01 -2.152661979198455811e-01 -6.630732864141464233e-02 -3.628725558519363403e-02
8.844061940908432007e-02 4.126004129648208618e-02 1.456439495086669922e-01 -3.040698766708374023e-01 -1.817121654748916626e-01 -2.885659039020538330e-02 6.590582430362701416e-02 -1.476189196109771729e-01 -1.079644262790679932e-02 -5.116378888487815857e-02 -1.482416242361068726e-01 4.746419563889503479e-02 1.733893603086471558e-01 2.934902608394622803e-01 3.443073108792304993e-02 -1.613710671663284302e-01 3.064247965812683105e-02 -8.602980524301528931e-02 -4.925327003002166748e-01 -1.795937120914459229e-01 7.298096548765897751e-03 -1.161977350711822510e-01 -1.385020557790994644e-03 -3.688251376152038574e-01 8.440881967544555664e-02 -6.041803956031799316e-02 -2.829040288925170898e-01 -4.950214177370071411e-02 1.933466829359531403e-02 1.798592060804367065e-01 8.199138194322586060e-02 2.845198512077331543e-01
2.042562812566757202e-01 -1.494138385169208050e-03 4.348092526197433472e-02 -3.966182172298431396e-01 -2.461068481206893921e-01 1.306305378675460815e-01 -1.062896288931369781e-02 1.051327064633369446e-01 2.465239316225051880e-01 -1.650199592113494873e-01 -3.700281083583831787e-01 -9.547907114028930664e-02 9.452972561120986938e-02 2.142741680145263672e-01 -1.248006373643875122e-01 2.345611304044723511e-01 4.323358833789825439e-02 -3.989877924323081970e-02 -3.786504864692687988e-01 -1.431510895490646362e-01 1.852835342288017273e-02 -7.901942729949951172e-02 -2.307855933904647827e-01 -6.401411443948745728e-02 2.411373257637023926e-01 8.310483396053314209e-02 -1.047842651605606079e-01 8.675629645586013794e-02 6.500382721424102783e-02 -8.098710328340530396e-03 -8.484667539596557617e-02 1.564259231090545654e-01
-2.948875771835446358e-04 1.592178940773010254e-01 -1.475248187780380249e-01 -5.176647379994392395e-02 3.522699698805809021e-02 -1.884678453207015991e-01 -1.462123990058898926e-01 -9.830657392740249634e-02 -1.040610820055007935e-01 4.071878269314765930e-02 -1.717981696128845215e-01 -4.251921176910400391e-02 1.251714378595352173e-01 -4.263888671994209290e-02 -2.506014108657836914e-01 -6.938339769840240479e-02 6.292041391134262085e-02 -2.726323306560516357e-01 -4.450215995311737061e-01 -1.307982653379440308e-01 -4.039306044578552246e-01 1.984757333993911743e-01 -2.535002231597900391e-01 1.484107133001089096e-02 5.032145231962203979e-02 7.152792066335678101e-03 1.217084452509880066e-01 -3.446094989776611328e-01 -1.023965072818100452e-03 8.003430813550949097e-02 -1.574657559394836426e-01 -1.601986736059188843e-01
1.660536080598831177e-01 2.234090417623519897e-01 1.518941670656204224e-01 9.204898960888385773e-03 1.088406518101692200e-01 -1.036537513136863708e-01 1.164737790822982788e-01 -2.052506804466247559e-01 5.995915737003087997e-03 -4.637205600738525391e-02 -1.297259777784347534e-01 -6.958264857530593872e-02 -3.659106194972991943e-01 5.885524302721023560e-02 2.173648402094841003e-02 -1.793863475322723389e-01 1.466580480337142944e-01 -2.630686163902282715e-01 -1.624746024608612061e-01 -1.990800797939300537e-01 -2.393712997436523438e-01 7.846721448004245758e-03 -2.867657877504825592e-02 -2.283362895250320435e-01 1.297937124036252499e-03 1.963523626327514648e-01 -1.858415752649307251e-01 2.750770449638366699e-01 2.456324398517608643e-01 -3.000996112823486328e-01 -2.456076145172119141e-01 -2.582737989723682404e-02
1.984850615262985229e-01 -1.162467747926712036e-01 -1.751709729433059692e-01 2.377271950244903564e-01 1.910232305526733398e-01 -3.766988515853881836e-01 3.680043295025825500e-02 -1.234521642327308655e-01 -1.647561974823474884e-02 -1.580495685338973999e-01 -2.578133642673492432e-01 2.921763993799686432e-02 -1.713217198848724365e-01 5.577295646071434021e-02 1.900049448013305664e-01 2.825294435024261475e-01 -1.771043837070465088e-01 -1.582682691514492035e-02 -2.960401475429534912e-01 -4.664729908108711243e-02 -9.977155923843383789e-02 5.219387263059616089e-02 -8.629979193210601807e-02 -1.885317116975784302e-01 1.249768584966659546e-01 1.696217656135559082e-01 -2.317014038562774658e-01 3.307057917118072510e-02 3.108903467655181885e-01 -2.167638540267944336e-01 6.273322552442550659e-02 9.911579079926013947e-03
2.469508536159992218e-02 1.855088919401168823e-01 -1.084937155246734619e-01 -5.373831838369369507e-03 -2.671768656000494957e-03 -1.364732068032026291e-02 1.445803344249725342e-01 -2.266783565282821655e-01 9.652920067310333252e-02 -1.073714047670364380e-01 -4.719620347023010254e-01 -2.146998345851898193e-01 -3.241498023271560669e-02 1.511142849922180176e-01 -1.454486399888992310e-01 -5.186589807271957397e-02 -1.491690278053283691e-01 -1.885929852724075317e-01 -3.420148491859436035e-01 -2.669780850410461426e-01 -3.100607730448246002e-02 -7.305662333965301514e-02 2.003162726759910583e-02 -4.292571246623992920e-01 -1.110990792512893677e-01 -1.456326693296432495e-01 -5.295409262180328369e-02 1.994389295578002930e-01 1.387909650802612305e-01 8.848788216710090637e-03 9.676106274127960205e-02 3.751232102513313293e-02
-7.847834378480911255e-02 5.409469828009605408e-02 -2.634114921092987061e-01 1.694824732840061188e-02 -1.637077778577804565e-01 -1.352326124906539917e-01 8.690331876277923584e-02 -5.686609819531440735e-02 1.585771441459655762e-01 3.060416877269744873e-01 -7.859748601913452148e-02 -4.577838256955146790e-02 2.818322777748107910e-01 -6.276983022689819336e-02 -2.073983252048492432e-01 -9.102984517812728882e-02 1.796859651803970337e-01 -7.323382049798965454e-02 -2.703924775123596191e-01 -1.243916079401969910e-01 -3.524587750434875488e-01 1.808996051549911499e-01 1.738591939210891724e-01 -9.706117957830429077e-02 2.726638019084930420e-01 1.810552179813385010e-01 -2.127905637025833130e-01 1.255608797073364258e-01 2.669054269790649414e-01 -7.940613478422164917e-02 -1.656624376773834229e-01 -8.730150759220123291e-02
1.709574833512306213e-02 1.846144907176494598e-02 1.986450403928756714e-01 -1.590072214603424072e-01 2.684629559516906738e-01 1.338002681732177734e-01 -7.253088057041168213e-02 1.361221820116043091e-01 -9.619808197021484375e-02 -4.012583196163177490e-02 -6.242557615041732788e-02 1.787658631801605225e-01 -5.739896371960639954e-02 9.799806028604507446e-02 -2.661950588226318359e-01 -1.338589191436767578e-01 -2.039183229207992554e-01 -3.668860299512743950e-03 -4.174315631389617920e-01 -5.252209305763244629e-01 -1.239706426858901978e-01 1.691721845418214798e-03 -7.261089980602264404e-02 -1.152056232094764709e-01 1.555082350969314575e-01 2.710144817829132080e-01 -1.369339227676391602e-01 4.163961485028266907e-02 1.177249848842620850e-01 6.479761749505996704e-02 2.327792532742023468e-02 -1.006453037261962891e-01
-4.721834883093833923e-02 2.183554023504257202e-01 -3.819833993911743164e-01 1.886221207678318024e-02 -1.306389924138784409e-02 9.768548607826232910e-02 1.530024502426385880e-02 5.288575217127799988e-02 -1.364584565162658691e-01 -7.068690378218889236e-03 -2.524490654468536377e-01 -1.107144728302955627e-01 1.106146201491355896e-01 9.117151796817779541e-02 -3.488920629024505615e-02 1.989574581384658813e-01 7.800456136465072632e-02 -9.553240984678268433e-02 -4.024272561073303223e-01 -4.117701947689056396e-02 -3.391000032424926758e-01 3.092580437660217285e-01 1.871901452541351318e-01 7.631518691778182983e-02 -1.848367303609848022e-01 8.057174086570739746e-02 -2.141521424055099487e-01 -1.603280454874038696e-01 7.814919948577880859e-02 -1.383997052907943726e-01 -2.539848983287811279e-01 5.226169526576995850e-02
6.296820938587188721e-02 -6.258676201105117798e-02 -1.629249751567840576e-01 -7.380598783493041992e-02 -1.869665682315826416e-01 1.171187758445739746e-01 2.779237031936645508e-01 8.884257078170776367e-02 -7.083582878112792969e-02 1.529783606529235840e-01 -2.081235796213150024e-01 1.039662398397922516e-02 -1.416544616222381592e-01 1.940450370311737061e-01 2.814410254359245300e-02 1.026070415973663330e-01 -4.906712099909782410e-02 -2.313171923160552979e-01 -3.852015733718872070e-01 -5.528492927551269531e-01 4.805684834718704224e-02 -1.180163994431495667e-01 -9.743005037307739258e-03 -2.265975624322891235e-01 3.873390331864356995e-02 -8.858022093772888184e-02 1.159879416227340698e-01 -2.196179032325744629e-01 1.731442511081695557e-01 -4.221718758344650269e-02 5.708069726824760437e-02 4.203474894165992737e-02
2.037014663219451904e-01 -1.985112130641937256e-01 -1.125366464257240295e-01 1.092112343758344650e-02 8.129798620939254761e-02 -3.676245221868157387e-03 -8.990944921970367432e-02 -2.077831923961639404e-01 -4.073591157793998718e-02 -1.347179114818572998e-01 5.443210154771804810e-02 -1.548499614000320435e-01 1.174746155738830566e-01 1.589347720146179199e-01 8.596826344728469849e-02 -2.115986645221710205e-01 -2.614955417811870575e-02 -3.802545741200447083e-02 -2.748365998268127441e-01 -2.130591720342636108e-01 -1.970889568328857422e-01 -3.479564562439918518e-02 2.002810537815093994e-01 -1.213071420788764954e-01 2.893731892108917236e-01 9.219723194837570190e-02 -7.487144321203231812e-02 1.745371818542480469e-01 4.204840064048767090e-01 1.835387945175170898e-01 2.916329801082611084e-01 -2.620475590229034424e-01
1.475603878498077393e-01 2.624683380126953125e-01 -1.536892652511596680e-01 -4.306793585419654846e-02 2.333039194345474243e-01 -1.757136732339859009e-01 -3.026379086077213287e-02 2.361095137894153595e-02 1.421988755464553833e-01 1.985391229391098022e-02 -2.096275687217712402e-01 -2.336824387311935425e-01 1.930116415023803711e-01 2.545351982116699219e-01 4.927422851324081421e-03 -1.688734441995620728e-02 -1.269326657056808472e-01 -9.722883254289627075e-02 -3.474079966545104980e-01 -8.778110146522521973e-02 -6.989982724189758301e-02 -1.164847835898399353e-01 2.395972162485122681e-01 -2.208256861194968224e-03 -1.407977044582366943e-01 1.646678000688552856e-01 -2.381471693515777588e-01 -2.057187259197235107e-01 2.278839647769927979e-01 -2.275305241346359253e-01 -1.584637314081192017e-01 -2.663634121417999268e-01
1.512963920831680298e-01 6.713932752609252930e-02 -2.058010697364807129e-01 6.825462728738784790e-02 -1.224402617663145065e-02 -5.615400522947311401e-02 8.005744963884353638e-02 1.134041771292686462e-01 1.498189270496368408e-01 -2.031119540333747864e-02 -5.758822429925203323e-03 3.660948574542999268e-02 8.695755153894424438e-02 9.853988885879516602e-02 1.315990090370178223e-02 1.528429538011550903e-01 1.223148256540298462e-01 -2.019677758216857910e-01 -1.653826236724853516e-01 -1.572091430425643921e-01 -1.849207431077957153e-01 3.605625629425048828e-01 -4.902257584035396576e-03 3.496132418513298035e-02 1.200058087706565857e-01 3.039976656436920166e-01 -4.806509315967559814e-01 -2.739064991474151611e-01 2.533181607723236084e-01 -2.154812812805175781e-01 -8.494041860103607178e-02 -1.844719201326370239e-01
[truncated: 3,278,654 more chars]
