# Supplementary material for: The Language of Innovation
Source: PLoS One. 2020 Apr 30;15(4):e0230107. doi: 10.1371/journal.pone.0230107 (PMC7194493; doi:10.1371/journal.pone.0230107)
Supplement: S3 File — (GZ) [file pone.0230107.s003.tar.gz › 1981-1985/V2Run_0_VS_4500_embeddings1981-1985ED32.txt]

-1.389285326004028320e-01 1.323286816477775574e-02 1.703089177608489990e-01 1.099711582064628601e-01 6.350112706422805786e-02 1.257819402962923050e-02 2.437086999416351318e-01 -8.075878769159317017e-02 -2.145557999610900879e-01 -2.011830508708953857e-01 4.490828141570091248e-02 -6.124099716544151306e-02 -1.543257534503936768e-01 -1.216976195573806763e-01 -1.472312510013580322e-01 6.461987644433975220e-02 -1.364233791828155518e-01 4.998589307069778442e-02 1.792171299457550049e-01 8.481907099485397339e-02 -1.502401530742645264e-01 -2.590744793415069580e-01 -1.266301050782203674e-02 1.279991269111633301e-01 -1.820068955421447754e-01 -3.866069316864013672e-01 1.266711354255676270e-01 5.177775621414184570e-01 1.255013048648834229e-01 -1.504288762807846069e-01 -5.865586549043655396e-02 1.932704746723175049e-01
3.396140933036804199e-01 -1.579036265611648560e-01 1.168845370411872864e-01 1.550458818674087524e-01 2.955226227641105652e-02 2.084004431962966919e-01 3.099285364151000977e-01 -1.621764600276947021e-01 -1.498507410287857056e-01 -7.846773415803909302e-02 -2.548144757747650146e-01 -1.609838157892227173e-01 2.742712013423442841e-02 1.827620863914489746e-01 -4.074229672551155090e-02 -1.717824190855026245e-01 1.122243106365203857e-01 -1.560414731502532959e-01 -1.174194514751434326e-01 1.289441883563995361e-01 2.417520731687545776e-01 -1.228228136897087097e-01 -4.943287465721368790e-03 2.917948067188262939e-01 -1.952695995569229126e-01 1.812623627483844757e-02 3.413642570376396179e-02 2.067325860261917114e-01 -2.822154760360717773e-02 9.045399725437164307e-02 3.354140091687440872e-03 3.913786411285400391e-01
-2.048100903630256653e-02 -2.094367891550064087e-01 1.441212147474288940e-01 2.170471101999282837e-01 3.043372035026550293e-01 1.481750756502151489e-01 4.466895386576652527e-02 -1.726275868713855743e-02 1.596684753894805908e-01 2.581858262419700623e-02 -3.405459225177764893e-01 -1.761476695537567139e-02 4.108953475952148438e-02 1.088922321796417236e-01 -7.815389335155487061e-02 2.137896716594696045e-01 8.697883784770965576e-02 -8.451589383184909821e-03 2.908887267112731934e-01 -2.156023308634757996e-02 3.911003097891807556e-02 -1.482839733362197876e-01 -6.873080134391784668e-02 2.852206528186798096e-01 -1.114613041281700134e-01 -8.124709874391555786e-02 3.796070069074630737e-02 2.941214144229888916e-01 1.820776760578155518e-01 1.521233469247817993e-02 5.506562814116477966e-02 4.663307964801788330e-01
8.920988440513610840e-02 -2.790096402168273926e-01 2.260465733706951141e-02 1.918346285820007324e-01 2.209119051694869995e-01 1.325827091932296753e-01 8.194446563720703125e-02 -1.139213098213076591e-03 1.587569415569305420e-01 -1.649129986763000488e-01 -1.771466881036758423e-01 -1.303486526012420654e-01 -2.558741867542266846e-01 3.294593989849090576e-01 -2.205701470375061035e-01 1.553160697221755981e-01 -2.669564783573150635e-01 -6.681071128696203232e-03 -1.119834021665155888e-03 -1.223563030362129211e-01 2.134757637977600098e-01 8.115538395941257477e-03 -1.271391361951828003e-01 2.892008423805236816e-01 7.994703948497772217e-02 -9.991527348756790161e-02 -1.321614086627960205e-01 9.811547398567199707e-02 -1.730478405952453613e-01 -2.964092195034027100e-01 1.903989315032958984e-01 1.642574220895767212e-01
1.667058914899826050e-01 -3.114658594131469727e-01 1.469570845365524292e-01 9.461903572082519531e-02 3.114353492856025696e-02 3.240987360477447510e-01 4.469236359000205994e-02 -4.529125615954399109e-02 6.713047623634338379e-02 -1.682474166154861450e-01 -1.830176450312137604e-02 -2.667410112917423248e-02 -2.880167961120605469e-01 2.635642588138580322e-01 1.118041276931762695e-01 1.210952084511518478e-02 2.314845914952456951e-04 -1.960708796977996826e-01 1.332014799118041992e-01 -3.069235943257808685e-02 -3.801115974783897400e-02 -1.855461895465850830e-01 3.206944465637207031e-01 3.407455086708068848e-01 -2.133079320192337036e-01 -3.526405245065689087e-02 -1.636715680360794067e-01 1.667066216468811035e-01 2.226360589265823364e-01 -2.494066357612609863e-01 3.425108641386032104e-02 9.717748314142227173e-02
1.670943200588226318e-01 1.406598836183547974e-02 -1.033853441476821899e-01 1.670013740658760071e-02 1.782441884279251099e-02 2.093137502670288086e-01 2.135129868984222412e-01 2.234480082988739014e-01 -1.380624175071716309e-01 -1.779224276542663574e-01 -2.146004885435104370e-01 -4.199413955211639404e-01 -2.425035983324050903e-01 1.219551563262939453e-01 -1.484098732471466064e-01 9.051935374736785889e-02 1.062994170933961868e-02 -1.440684348344802856e-01 -5.794233456254005432e-02 2.207842767238616943e-01 -3.417543321847915649e-02 -1.526033431291580200e-01 -6.927593797445297241e-02 4.547875523567199707e-01 9.212899953126907349e-02 -2.055323868989944458e-01 -8.489271998405456543e-02 1.803246736526489258e-01 -7.965702563524246216e-03 -7.088017463684082031e-02 -5.078777670860290527e-02 1.925227195024490356e-01
-3.968660160899162292e-02 -2.539176046848297119e-01 1.630594432353973389e-01 9.740199148654937744e-02 2.394025027751922607e-01 2.769661545753479004e-01 -1.007925644516944885e-01 -3.768876194953918457e-02 -2.580257654190063477e-01 -3.487693071365356445e-01 -1.599901467561721802e-01 -1.094870269298553467e-01 1.124681234359741211e-01 -1.366991829127073288e-02 -1.216340903192758560e-02 4.411952495574951172e-01 -1.765087246894836426e-01 -2.017106860876083374e-01 -8.937806636095046997e-02 2.118721976876258850e-02 6.074083968997001648e-03 -1.460967957973480225e-01 -1.053485944867134094e-01 3.351037502288818359e-01 -2.534636855125427246e-01 -9.689601510763168335e-02 2.022892236709594727e-02 -3.652072325348854065e-02 -6.470204889774322510e-02 -4.227419942617416382e-02 7.040858268737792969e-02 8.644512295722961426e-02
1.024958044290542603e-01 -2.383003383874893188e-01 1.713559776544570923e-01 -2.903541624546051025e-01 8.359422534704208374e-02 -7.390321791172027588e-02 1.618148572742938995e-02 1.449501812458038330e-01 -1.464377343654632568e-01 -1.398214101791381836e-01 -1.367721408605575562e-01 -3.411586582660675049e-01 -9.048702567815780640e-02 2.862904220819473267e-02 -2.594542503356933594e-01 7.304883003234863281e-02 9.370981901884078979e-02 -2.167725265026092529e-01 5.744184553623199463e-02 -5.242295935750007629e-02 -1.175211891531944275e-01 1.867328733205795288e-01 1.930245608091354370e-01 2.245938032865524292e-01 -1.787446141242980957e-01 -3.351438343524932861e-01 -8.758870512247085571e-02 2.418728470802307129e-01 5.412392318248748779e-03 -2.879542112350463867e-01 8.660341054201126099e-02 1.687415093183517456e-01
9.104583412408828735e-02 -1.798903346061706543e-01 9.005997329950332642e-02 1.407447159290313721e-01 -6.650080531835556030e-02 2.370515912771224976e-01 3.007517755031585693e-01 -1.962403208017349243e-01 -1.817546337842941284e-01 -6.336655467748641968e-02 -2.882678806781768799e-01 -2.222400009632110596e-01 -3.168710768222808838e-01 -6.809408217668533325e-02 -9.129242040216922760e-03 -5.697174463421106339e-03 6.404953449964523315e-02 -3.530317246913909912e-01 4.697322845458984375e-02 1.762617379426956177e-01 -2.663001120090484619e-01 -1.289716511964797974e-01 3.690015524625778198e-02 3.007911741733551025e-01 5.952811986207962036e-02 -1.536800414323806763e-01 4.275059327483177185e-02 2.676205337047576904e-01 -2.347765490412712097e-02 -9.365016967058181763e-02 1.201783865690231323e-01 3.721480444073677063e-02
1.478750854730606079e-01 -1.163797825574874878e-01 1.045460775494575500e-01 -1.096079126000404358e-01 2.013230510056018829e-02 2.085539996623992920e-01 -7.283019367605447769e-03 -3.023812472820281982e-01 -1.124302521347999573e-01 -3.472007513046264648e-01 -7.104638963937759399e-02 -3.244462907314300537e-01 -1.129486560821533203e-01 -1.381922364234924316e-01 -4.926749765872955322e-01 -5.314633250236511230e-03 2.524380385875701904e-01 1.778531260788440704e-02 6.119244545698165894e-02 1.719428002834320068e-01 1.599305123090744019e-01 2.704462595283985138e-02 1.363086979836225510e-02 7.779406383633613586e-03 -2.273510396480560303e-01 -1.487013995647430420e-01 -1.053862050175666809e-01 1.892662644386291504e-01 -7.157475501298904419e-02 -1.620583087205886841e-01 8.882154524326324463e-02 6.507617235183715820e-02
1.682920902967453003e-01 -1.438147425651550293e-01 4.627170786261558533e-02 1.428464055061340332e-01 1.452005803585052490e-01 2.757607400417327881e-01 4.045238494873046875e-01 1.745401769876480103e-01 -2.685689330101013184e-01 3.492917865514755249e-02 -1.758653819561004639e-01 -1.828721910715103149e-01 6.715506315231323242e-03 2.591969668865203857e-01 -8.810657262802124023e-02 2.436984702944755554e-02 -2.123809605836868286e-02 -5.009793490171432495e-02 -1.596361994743347168e-01 2.407560944557189941e-01 -1.677642390131950378e-02 1.226747259497642517e-01 2.130678445100784302e-01 2.671809196472167969e-01 1.397839561104774475e-02 -2.872762382030487061e-01 1.963981427252292633e-03 3.162262141704559326e-01 -1.639136858284473419e-02 -1.120442524552345276e-02 1.384586542844772339e-01 -5.567590519785881042e-02
1.263945102691650391e-01 -1.236351728439331055e-01 1.216884851455688477e-01 7.752902060747146606e-02 2.382881939411163330e-02 2.249356061220169067e-01 2.098453193902969360e-01 -1.130963712930679321e-01 -7.494008541107177734e-02 2.503887284547090530e-03 -1.708981245756149292e-01 4.471914470195770264e-02 2.946861386299133301e-01 1.213531121611595154e-01 -1.186797171831130981e-01 1.275992542505264282e-01 2.001938074827194214e-01 -5.050328746438026428e-02 -2.458406686782836914e-01 3.425362110137939453e-01 1.640089452266693115e-01 -2.875918745994567871e-01 2.406243979930877686e-01 3.285580277442932129e-01 7.669843616895377636e-04 -1.579020768404006958e-01 -1.082011684775352478e-01 2.887230217456817627e-01 2.779847010970115662e-02 -5.416931211948394775e-02 2.229105681180953979e-01 4.376485198736190796e-02
4.292322993278503418e-01 -1.294588893651962280e-01 2.288777828216552734e-01 2.028464525938034058e-01 2.717085182666778564e-01 2.643164694309234619e-01 5.500817671418190002e-02 -2.024347931146621704e-01 1.805331259965896606e-01 -2.754585146903991699e-01 -2.591541409492492676e-01 3.283992176875472069e-03 -1.640929728746414185e-01 1.687553524971008301e-01 7.515255128964781761e-04 2.967168986797332764e-01 -2.205649018287658691e-02 -9.930851310491561890e-02 2.643852308392524719e-02 6.778421998023986816e-02 -8.965942263603210449e-02 -5.495141446590423584e-02 -9.907481819391250610e-02 6.989087164402008057e-02 1.737484633922576904e-01 -6.764213740825653076e-02 4.663521796464920044e-02 1.016116514801979065e-01 4.285961017012596130e-02 -8.470996469259262085e-02 2.180918604135513306e-01 2.311802506446838379e-01
2.624888718128204346e-01 1.297707706689834595e-01 1.932356208562850952e-01 4.870469495654106140e-02 -1.216001361608505249e-01 -7.249682396650314331e-02 7.573136687278747559e-02 -1.513614039868116379e-02 -3.236793577671051025e-01 -5.430522561073303223e-02 -5.817240849137306213e-02 -2.395797669887542725e-01 6.221640482544898987e-02 -9.979617595672607422e-02 -5.558998882770538330e-02 2.425442039966583252e-01 -2.423361390829086304e-01 1.773728728294372559e-01 9.932152926921844482e-03 -1.047497168183326721e-01 -1.125231757760047913e-01 -1.849250197410583496e-01 -3.632362559437751770e-02 2.687299437820911407e-02 1.065855026245117188e-01 7.168954610824584961e-02 -2.601590156555175781e-01 5.247947573661804199e-01 2.816671133041381836e-01 -1.037417501211166382e-01 3.534662351012229919e-02 5.650376155972480774e-02
-4.260621964931488037e-02 -6.268108636140823364e-02 -7.586418092250823975e-02 1.149557456374168396e-01 3.886224031448364258e-01 1.809417456388473511e-01 3.284807205200195312e-01 -1.511998176574707031e-01 2.006276138126850128e-02 -3.200743198394775391e-01 -6.337577104568481445e-02 -2.579460740089416504e-01 -2.038586735725402832e-01 -4.831861704587936401e-02 -2.410811185836791992e-01 7.890745252370834351e-02 -6.320787221193313599e-02 4.565978795289993286e-02 -1.435093283653259277e-01 -2.885151840746402740e-02 -2.383281439542770386e-01 -2.633923888206481934e-01 1.260116547346115112e-01 2.575828433036804199e-01 -8.610492944717407227e-02 -2.151955962181091309e-01 -1.528392313048243523e-04 1.485202461481094360e-01 7.090727239847183228e-02 -2.038336843252182007e-01 -7.649812102317810059e-02 1.224517300724983215e-01
2.220693081617355347e-01 1.055893674492835999e-02 1.846809983253479004e-01 2.127833664417266846e-01 1.973487138748168945e-01 1.046930178999900818e-01 -2.100023068487644196e-02 1.226547732949256897e-01 2.083219960331916809e-02 -3.212598264217376709e-01 -2.965629100799560547e-01 1.578311175107955933e-01 -1.044876798987388611e-01 1.614712625741958618e-01 -3.938961029052734375e-01 -3.205045685172080994e-02 4.951046779751777649e-03 -1.008938532322645187e-02 -1.583580076694488525e-01 1.938673108816146851e-02 -7.714161276817321777e-02 -3.191856443881988525e-01 -1.586982458829879761e-01 3.373930752277374268e-01 -3.922994807362556458e-02 1.093661226332187653e-02 -1.600062102079391479e-01 1.551214903593063354e-01 -1.011792942881584167e-01 -4.708768054842948914e-02 -5.398046225309371948e-02 2.387530207633972168e-01
4.226963222026824951e-02 -2.274564802646636963e-01 4.067752975970506668e-03 3.608337044715881348e-01 1.980431228876113892e-01 7.979316264390945435e-02 2.574463486671447754e-01 -3.111225366592407227e-02 -4.075798690319061279e-01 -2.165991067886352539e-01 -1.472913473844528198e-01 -1.133338212966918945e-01 1.402010172605514526e-01 2.129864506423473358e-02 -7.283749431371688843e-02 9.546500444412231445e-02 -2.666722051799297333e-02 1.613578051328659058e-01 -1.481153815984725952e-01 8.418278396129608154e-02 -1.705788969993591309e-01 -1.486241072416305542e-01 9.755449742078781128e-02 3.797638714313507080e-01 1.066974699497222900e-01 -2.058707326650619507e-01 3.813785733655095100e-03 2.441029548645019531e-01 -2.684276923537254333e-02 -9.992963075637817383e-02 1.477078050374984741e-01 1.213756948709487915e-01
4.498387575149536133e-01 -1.580397486686706543e-01 -4.075729474425315857e-02 3.765650689601898193e-01 2.365884184837341309e-01 1.414406895637512207e-01 2.240688912570476532e-02 -1.790522187948226929e-01 2.187928259372711182e-01 1.097154170274734497e-01 -1.605546027421951294e-01 -3.076359033584594727e-01 -3.840061649680137634e-02 -3.169024735689163208e-02 -1.570634394884109497e-01 -5.448673665523529053e-02 -4.215525090694427490e-02 5.831446871161460876e-02 9.785258769989013672e-02 1.937366575002670288e-01 1.543574184179306030e-01 -1.457223445177078247e-01 -5.728980526328086853e-02 2.084243893623352051e-01 -1.491507515311241150e-02 -3.439847528934478760e-01 5.125396419316530228e-03 4.193033650517463684e-02 8.588299900293350220e-02 -1.580366045236587524e-01 -7.248774915933609009e-02 -9.063080698251724243e-02
1.927272379398345947e-01 -2.051251232624053955e-01 -4.735540226101875305e-02 1.988783776760101318e-01 -1.453712116926908493e-02 1.663411408662796021e-01 9.951619058847427368e-02 9.060076624155044556e-02 -1.186776161193847656e-01 -2.453214079141616821e-01 -2.800725400447845459e-01 -1.258447021245956421e-01 -3.596490323543548584e-01 2.808745950460433960e-02 -4.476563632488250732e-01 7.667978107929229736e-02 -8.920523338019847870e-03 -8.890306577086448669e-03 -2.567785680294036865e-01 8.106129616498947144e-02 -2.939427793025970459e-01 -1.157106608152389526e-01 8.499760180711746216e-02 1.328517496585845947e-01 9.432131052017211914e-02 7.718356791883707047e-03 -1.187940239906311035e-01 3.306682407855987549e-02 8.887741714715957642e-02 -3.048393428325653076e-01 -6.587255001068115234e-02 -3.712360188364982605e-02
7.260952889919281006e-02 -2.168089747428894043e-01 2.717276103794574738e-03 -5.111102480441331863e-03 7.514041662216186523e-02 -2.010509222745895386e-01 1.946873813867568970e-01 -7.968744612298905849e-04 4.885314963757991791e-03 -3.763007521629333496e-01 -4.087372124195098877e-01 -2.807457745075225830e-01 9.056854993104934692e-02 -2.763459682464599609e-01 2.785941772162914276e-02 -6.108200177550315857e-02 -1.007943749427795410e-01 -1.187901422381401062e-01 2.294648066163063049e-02 6.643616408109664917e-02 1.304616779088973999e-01 2.620758861303329468e-02 -7.851080596446990967e-02 1.564873158931732178e-01 1.888963510282337666e-03 -1.708296388387680054e-01 -1.412339061498641968e-01 -9.562973678112030029e-02 7.521916180849075317e-02 -3.354638814926147461e-01 1.077955439686775208e-01 3.485213518142700195e-01
1.291935741901397705e-01 -2.766548693180084229e-01 -1.001946702599525452e-01 2.965120077133178711e-01 -1.168141886591911316e-01 1.927416324615478516e-01 1.548873335123062134e-01 1.383608281612396240e-01 -2.905973494052886963e-01 -3.059892170131206512e-02 -1.526172310113906860e-01 -4.698335006833076477e-02 -1.372649818658828735e-01 2.366988956928253174e-01 -3.968957439064979553e-02 -7.826310396194458008e-02 -1.402931958436965942e-01 2.326606959104537964e-01 8.071959018707275391e-02 1.244888827204704285e-01 8.996359258890151978e-02 -1.629663258790969849e-01 -6.419003009796142578e-02 3.267051875591278076e-01 -4.683725908398628235e-02 1.752961426973342896e-02 -4.059031307697296143e-01 1.921883225440979004e-01 -2.828368544578552246e-02 -2.520339190959930420e-01 -1.065521165728569031e-01 -1.515284646302461624e-02
1.798341423273086548e-01 -2.965604662895202637e-01 2.979551255702972412e-01 2.578168213367462158e-01 1.173766702413558960e-01 -1.087685301899909973e-01 1.148250773549079895e-01 2.217315286397933960e-01 2.232778519392013550e-01 -1.628111153841018677e-01 -3.688384890556335449e-01 -1.176103204488754272e-01 -9.244008362293243408e-02 1.157745122909545898e-01 -9.351713955402374268e-02 2.256717085838317871e-01 5.024487525224685669e-02 -1.574197262525558472e-01 -6.090280041098594666e-02 7.560534030199050903e-02 -2.328319698572158813e-01 -2.244050204753875732e-01 1.347790956497192383e-01 1.368558853864669800e-01 -3.457896783947944641e-02 -9.897436946630477905e-02 -7.249253988265991211e-02 5.296377092599868774e-02 2.037109881639480591e-01 -1.155091449618339539e-02 9.797651320695877075e-02 2.831495702266693115e-01
9.598998725414276123e-02 -2.958534061908721924e-01 2.442138195037841797e-01 1.742868721485137939e-01 -4.632552154362201691e-03 3.836650848388671875e-01 -1.594966351985931396e-01 -9.420009702444076538e-02 -4.409260675311088562e-02 -2.203062623739242554e-01 -9.537316858768463135e-02 -2.539733648300170898e-01 -2.235459536314010620e-01 2.281471490859985352e-01 -5.631631240248680115e-02 3.938328027725219727e-01 1.198760122060775757e-01 -6.195090711116790771e-03 7.530502229928970337e-02 6.640717387199401855e-02 1.125076636672019958e-01 -1.513306498527526855e-01 -2.028979063034057617e-01 5.105614289641380310e-02 1.735200732946395874e-02 1.189143359661102295e-01 -9.684839844703674316e-02 2.347455322742462158e-01 2.383779734373092651e-01 -7.265396416187286377e-02 -7.842632941901683807e-03 -4.915609955787658691e-02
7.397776097059249878e-02 -8.948085457086563110e-02 3.296746909618377686e-01 -2.560510039329528809e-01 -7.485155016183853149e-02 -1.059060320258140564e-01 8.994948863983154297e-02 2.207066677510738373e-02 -9.214684367179870605e-02 7.569970190525054932e-02 -3.800149559974670410e-01 -1.750183105468750000e-01 1.836976259946823120e-01 3.977919816970825195e-01 -2.856906689703464508e-02 7.348314672708511353e-02 -1.708592623472213745e-01 -2.365034371614456177e-01 7.238994538784027100e-02 2.959078550338745117e-01 -8.247185498476028442e-03 -1.514129936695098877e-01 5.325667187571525574e-02 1.903293430805206299e-01 -9.222502261400222778e-02 -5.092166736721992493e-02 7.427670806646347046e-02 3.131632506847381592e-01 -4.474388435482978821e-02 -1.731209903955459595e-01 1.245483406819403172e-03 1.129926443099975586e-01
1.785656064748764038e-01 -1.243992075324058533e-01 6.640687584877014160e-02 1.198529601097106934e-01 2.709817290306091309e-01 2.014817148447036743e-01 -8.037466555833816528e-02 -1.389938294887542725e-01 6.755262613296508789e-02 -2.080822438001632690e-01 -1.619928702712059021e-02 -3.664003908634185791e-01 6.054040417075157166e-02 2.121535688638687134e-01 -2.168228924274444580e-01 2.720972895622253418e-01 -2.239518426358699799e-02 -2.031749337911605835e-01 -2.101548463106155396e-01 -1.207337751984596252e-01 1.372779607772827148e-01 -1.654463112354278564e-01 -9.513634443283081055e-02 2.845446169376373291e-01 -3.036596775054931641e-01 -2.832663618028163910e-02 -1.990982890129089355e-02 1.654906868934631348e-01 1.924854964017868042e-01 -5.886565893888473511e-02 -1.474415659904479980e-01 1.488459110260009766e-01
-4.151563718914985657e-02 -3.964141905307769775e-01 2.634753473103046417e-02 7.732257992029190063e-02 -2.027308940887451172e-01 1.197106316685676575e-01 3.018085062503814697e-01 1.428587827831506729e-02 -6.081358063966035843e-03 -1.585930883884429932e-01 -1.744248867034912109e-01 -1.535057276487350464e-01 2.620805241167545319e-02 8.242660760879516602e-02 3.761549293994903564e-02 7.124458998441696167e-02 -1.475745737552642822e-01 1.812352798879146576e-02 -3.297448530793190002e-02 -3.256506472826004028e-02 8.948896080255508423e-02 -1.720918416976928711e-01 1.236515119671821594e-01 3.724510371685028076e-01 2.027418166399002075e-01 -3.491762876510620117e-01 -7.074255496263504028e-02 3.801454305648803711e-01 3.181869909167289734e-02 -2.227246463298797607e-01 -1.246391683816909790e-01 1.701934495940804482e-03
1.489648073911666870e-01 -1.066942960023880005e-01 2.889659814536571503e-02 2.422312647104263306e-01 -5.909941159188747406e-03 1.628978848457336426e-01 8.926753699779510498e-02 -2.334013283252716064e-01 -1.946730315685272217e-01 -4.033482372760772705e-01 6.648778915405273438e-02 -1.823623329401016235e-01 -2.840514481067657471e-01 2.016873806715011597e-01 1.058910042047500610e-01 2.878649234771728516e-01 6.722224503755569458e-02 1.092193499207496643e-01 9.317813068628311157e-02 2.902445495128631592e-01 6.595180928707122803e-02 8.063524961471557617e-02 2.403833717107772827e-01 2.383078336715698242e-01 -1.619493663311004639e-01 -4.473480582237243652e-02 -1.046018525958061218e-01 9.556683152914047241e-02 -9.193804115056991577e-02 -2.668257057666778564e-01 -1.033726427704095840e-02 3.655424341559410095e-02
1.355938613414764404e-01 -2.168353460729122162e-02 1.855327486991882324e-01 1.937039047479629517e-01 1.456391364336013794e-01 1.128283217549324036e-01 2.186457961797714233e-01 6.943690031766891479e-02 2.708197236061096191e-01 -2.329413592815399170e-01 -3.145642578601837158e-01 7.844435423612594604e-02 -5.490783229470252991e-02 2.073679119348526001e-01 -2.503244578838348389e-01 1.287252157926559448e-01 1.284329295158386230e-01 -1.115794926881790161e-01 2.454176247119903564e-01 8.716776967048645020e-02 -8.151177316904067993e-02 -1.101413369178771973e-01 1.038490161299705505e-01 2.546007037162780762e-01 -7.708413153886795044e-02 -8.920848369598388672e-02 2.427055686712265015e-02 3.931821584701538086e-01 2.220299467444419861e-02 1.215489432215690613e-01 2.862480878829956055e-01 8.504872024059295654e-02
2.796926200389862061e-01 -8.498402684926986694e-02 2.991469800472259521e-01 2.421032339334487915e-01 -7.693630456924438477e-02 -1.313551664352416992e-01 1.693272590637207031e-01 -3.097901865839958191e-02 2.857910841703414917e-02 -3.162914216518402100e-01 5.221879575401544571e-03 -2.345830947160720825e-02 -3.790873289108276367e-01 8.517947047948837280e-02 -2.134367078542709351e-01 2.911208271980285645e-01 -2.474976330995559692e-01 -1.176500245928764343e-01 1.282644458115100861e-03 6.041865795850753784e-02 1.448799520730972290e-01 -4.261511843651533127e-03 -5.698973685503005981e-02 3.257394433021545410e-01 1.018552929162979126e-01 -1.278008371591567993e-01 5.517269950360059738e-03 9.887650609016418457e-02 -8.539559692144393921e-02 -1.861123591661453247e-01 1.511466572992503643e-03 2.082791179418563843e-01
5.234959349036216736e-02 -1.757973432540893555e-01 2.970460057258605957e-01 1.232885941863059998e-01 1.815128885209560394e-02 -2.246415242552757263e-02 2.452893108129501343e-01 -1.525770723819732666e-01 1.543890237808227539e-01 -2.425434887409210205e-01 -6.459901481866836548e-02 -1.156420409679412842e-01 -3.772843480110168457e-01 2.586371600627899170e-01 -1.230098828673362732e-01 1.837842762470245361e-01 -1.075396090745925903e-01 -2.756076753139495850e-01 -1.544900983572006226e-01 -1.676030084490776062e-02 -6.414309889078140259e-02 -1.155521422624588013e-01 -1.714183390140533447e-01 2.194770276546478271e-01 1.522460132837295532e-01 -9.444613754749298096e-02 -2.219187766313552856e-01 1.495086699724197388e-01 -5.213822051882743835e-02 -2.856266498565673828e-01 1.276711076498031616e-01 9.638190269470214844e-02
1.542406380176544189e-01 -5.841062217950820923e-02 9.468266367912292480e-02 -6.565909832715988159e-02 1.079840958118438721e-01 2.054642885923385620e-02 1.328488737344741821e-01 -6.621041335165500641e-03 -3.589538857340812683e-02 -4.142365455627441406e-01 -1.776826530694961548e-01 -7.616414129734039307e-02 -4.001611471176147461e-01 2.401463687419891357e-01 -9.323059767484664917e-02 2.650941610336303711e-01 -8.382778614759445190e-02 -4.918642342090606689e-02 -1.718773245811462402e-01 1.614004187285900116e-02 -7.586961239576339722e-02 4.021080210804939270e-02 1.595475897192955017e-02 1.488272994756698608e-01 1.559081673622131348e-01 3.573261573910713196e-02 -2.789086401462554932e-01 1.506828367710113525e-01 1.566717326641082764e-01 -3.580932617187500000e-01 -1.713684387505054474e-02 2.730421721935272217e-01
2.507689893245697021e-01 -2.150429785251617432e-01 8.945590257644653320e-02 1.759570091962814331e-01 1.380942314863204956e-01 1.204244270920753479e-01 8.252093940973281860e-02 3.736918047070503235e-02 -1.228956207633018494e-01 -1.627094894647598267e-01 1.776070147752761841e-01 -2.016130387783050537e-01 4.826254397630691528e-02 -5.625263229012489319e-02 -2.919098734855651855e-01 2.031293958425521851e-01 -6.026238575577735901e-02 -2.707237303256988525e-01 8.857998996973037720e-02 -6.803407799452543259e-03 -2.173935025930404663e-01 -5.134119838476181030e-02 2.923288941383361816e-01 4.554387181997299194e-02 -8.588278293609619141e-02 -1.917130649089813232e-01 -3.276785016059875488e-01 3.687236011028289795e-01 -2.099509090185165405e-01 -1.024615690112113953e-01 9.647331200540065765e-03 -4.562813322991132736e-03
2.261212468147277832e-01 -1.218592822551727295e-01 -6.899067759513854980e-02 7.747793942689895630e-02 2.908480465412139893e-01 -8.431885391473770142e-02 4.000927880406379700e-02 2.968112528324127197e-01 -2.353570424020290375e-03 3.523217141628265381e-02 2.464471571147441864e-02 -2.281852960586547852e-01 -2.331007421016693115e-01 1.765091568231582642e-01 9.794270247220993042e-02 1.165960580110549927e-01 -3.081232775002717972e-03 -2.811254262924194336e-01 -1.127158477902412415e-01 1.462057828903198242e-01 1.201758906245231628e-01 -3.361791074275970459e-01 -1.148154586553573608e-01 1.423695385456085205e-01 -2.097910642623901367e-02 -9.080804139375686646e-02 -6.950084120035171509e-02 5.113030672073364258e-01 -1.027879938483238220e-01 -2.323790825903415680e-02 1.314041167497634888e-01 4.362471029162406921e-02
1.008289009332656860e-01 -8.893819898366928101e-02 1.081465855240821838e-01 -9.247877448797225952e-02 1.183547973632812500e-01 2.600277364253997803e-01 -2.682110853493213654e-02 -4.885717853903770447e-02 -1.193099096417427063e-01 -4.605515897274017334e-01 -6.974985450506210327e-02 2.649206435307860374e-03 -2.868900001049041748e-01 1.385697871446609497e-01 -1.733862422406673431e-02 3.359459340572357178e-01 -2.908710241317749023e-01 -8.659875392913818359e-02 1.702541261911392212e-01 1.008061692118644714e-01 1.393105685710906982e-01 7.221227977424860001e-03 -2.742959558963775635e-02 3.927846550941467285e-01 -1.493194848299026489e-01 -6.850350648164749146e-02 -1.090997308492660522e-01 2.276866137981414795e-01 2.197973988950252533e-02 -6.553550064563751221e-02 2.308581024408340454e-03 -1.726351976394653320e-01
6.131816282868385315e-02 -2.532931268215179443e-01 -2.535322681069374084e-02 2.094130665063858032e-01 7.441856712102890015e-02 -2.009196905419230461e-03 2.642126679420471191e-01 1.101435720920562744e-01 2.079449743032455444e-01 -3.689766526222229004e-01 -3.050611615180969238e-01 -1.328811645507812500e-01 1.637725830078125000e-01 -5.745044350624084473e-02 1.189856510609388351e-02 -1.042135357856750488e-01 -1.583138704299926758e-01 -2.362276911735534668e-01 -1.468685083091259003e-02 1.150444000959396362e-01 3.705619648098945618e-02 4.051252454519271851e-02 -1.627211570739746094e-01 1.795316040515899658e-01 1.004229485988616943e-01 -1.863090246915817261e-01 -3.741628229618072510e-01 2.474028319120407104e-01 -6.475976854562759399e-02 -2.135710120201110840e-01 -9.626881778240203857e-02 -8.807601034641265869e-02
1.933889240026473999e-01 -5.171213299036026001e-02 -4.002775624394416809e-02 1.768830120563507080e-01 2.505657970905303955e-01 1.336697190999984741e-01 1.474696248769760132e-01 2.192631065845489502e-01 8.570078760385513306e-02 -2.414019703865051270e-01 -2.308460325002670288e-01 2.821649797260761261e-02 -2.561584711074829102e-01 1.263530105352401733e-01 -1.157843098044395447e-01 1.093093231320381165e-01 -2.204091250896453857e-01 -6.318829208612442017e-02 -3.735527768731117249e-02 2.105993777513504028e-01 1.456032097339630127e-01 -2.953980863094329834e-01 1.082564815878868103e-01 1.341980844736099243e-01 -2.203023284673690796e-01 -2.819918096065521240e-01 -1.372665818780660629e-02 1.722367554903030396e-01 3.569033741950988770e-01 5.170535296201705933e-02 -2.536186948418617249e-02 -1.575038582086563110e-01
8.102588355541229248e-02 -1.552738845348358154e-01 -1.166976466774940491e-01 -1.905894652009010315e-02 -4.417874850332736969e-03 4.363685101270675659e-02 2.779578566551208496e-01 6.455483846366405487e-03 2.383534908294677734e-01 -2.335336357355117798e-01 -4.236007630825042725e-01 -1.260374784469604492e-01 2.281154692173004150e-01 2.258053515106439590e-03 -2.809823676943778992e-02 3.628541901707649231e-02 -2.709619402885437012e-01 -2.648492455482482910e-01 -6.130275875329971313e-02 1.863180398941040039e-01 -1.150355339050292969e-01 -1.499474793672561646e-01 -1.413170397281646729e-01 2.405935227870941162e-01 1.673074439167976379e-02 -2.126583456993103027e-01 -1.324035823345184326e-01 1.854578554630279541e-01 2.177759855985641479e-01 -2.417999953031539917e-01 -1.022626459598541260e-01 7.684140652418136597e-02
8.735789358615875244e-02 -3.245976865291595459e-01 2.788429558277130127e-01 2.272722572088241577e-01 -2.267085611820220947e-01 1.454991400241851807e-01 3.458602130413055420e-01 -4.304828867316246033e-02 4.426718875765800476e-02 -2.678945660591125488e-01 -9.091196209192276001e-02 9.414906054735183716e-02 -2.118544727563858032e-01 8.830661326646804810e-02 -1.513880044221878052e-01 2.937605977058410645e-01 4.800451546907424927e-02 -1.637818813323974609e-01 2.575946040451526642e-02 2.088263332843780518e-01 2.293891161680221558e-01 -7.161142304539680481e-03 9.408639743924140930e-03 2.632832825183868408e-01 4.557892680168151855e-02 -5.990390107035636902e-02 -4.188143461942672729e-02 1.290785372257232666e-01 -1.821928471326828003e-01 -1.732197105884552002e-01 8.699768036603927612e-02 1.431163102388381958e-01
1.964554935693740845e-01 -1.347926855087280273e-01 1.096439436078071594e-01 1.929446458816528320e-01 9.224328398704528809e-02 2.038735747337341309e-01 2.141031771898269653e-01 1.118563711643218994e-01 -2.236845195293426514e-01 -1.545641124248504639e-01 1.266979575157165527e-01 -1.459251046180725098e-01 4.942501708865165710e-02 -1.109479069709777832e-01 -2.474653422832489014e-01 1.791828274726867676e-01 6.314035505056381226e-02 -3.575786948204040527e-01 9.500902891159057617e-02 5.243222787976264954e-02 8.835392445325851440e-02 -1.858759522438049316e-01 2.834611535072326660e-01 -8.063118904829025269e-02 -1.313692033290863037e-01 -1.875920593738555908e-01 -1.245918720960617065e-01 3.856654763221740723e-01 -9.480645507574081421e-02 -1.471236050128936768e-01 1.032484099268913269e-01 -1.880318969488143921e-01
1.341539174318313599e-01 -2.261423617601394653e-01 4.265198111534118652e-02 2.824580967426300049e-01 1.192210912704467773e-01 7.277005910873413086e-02 1.556333899497985840e-01 1.243139728903770447e-01 -6.033663451671600342e-02 -3.011904954910278320e-01 1.058907136321067810e-01 -3.093325197696685791e-01 1.874706000089645386e-01 -1.217488050460815430e-01 -3.206860125064849854e-01 2.175288051366806030e-01 -1.252625733613967896e-01 -2.785857915878295898e-01 -1.053611040115356445e-01 1.328360754996538162e-02 -3.418904915452003479e-02 -7.132962346076965332e-02 2.445206642150878906e-01 4.050872474908828735e-02 -1.500440090894699097e-01 -7.807936519384384155e-02 -2.527507543563842773e-01 2.786976099014282227e-01 -8.027478307485580444e-02 -1.497306674718856812e-01 1.005418896675109863e-01 -8.538580685853958130e-02
1.048445850610733032e-01 -1.158519368618726730e-02 4.809663444757461548e-02 -1.644865721464157104e-01 -1.824985146522521973e-01 1.129013970494270325e-01 3.089287281036376953e-01 1.935446113348007202e-01 -1.860562115907669067e-01 -1.591148674488067627e-01 1.672621816396713257e-01 -3.634761571884155273e-01 1.144369617104530334e-01 3.117184042930603027e-01 -1.102586649358272552e-02 2.012231796979904175e-01 -7.869796454906463623e-02 6.241006404161453247e-02 2.053041905164718628e-01 3.743544816970825195e-01 -3.510361909866333008e-02 -2.698612511157989502e-01 -7.302369177341461182e-02 1.256998777389526367e-01 -1.738652139902114868e-01 3.049958497285842896e-02 -1.278302967548370361e-01 1.843707114458084106e-01 -6.732623558491468430e-03 -1.971038132905960083e-01 -3.962908685207366943e-02 -1.118150074034929276e-02
3.476372361183166504e-02 4.502142220735549927e-02 6.410389393568038940e-02 -2.583138458430767059e-02 2.650655806064605713e-01 1.648511886596679688e-01 9.035181254148483276e-02 -5.988280847668647766e-02 -4.697455838322639465e-02 -3.320846259593963623e-01 -3.491820693016052246e-01 8.748889714479446411e-02 -5.110958814620971680e-01 2.402111589908599854e-01 -9.696887433528900146e-02 1.925607919692993164e-01 9.708742145448923111e-04 -1.126625314354896545e-01 2.923087030649185181e-02 2.176635116338729858e-01 3.158477321267127991e-02 -2.829837054014205933e-02 3.935787454247474670e-02 1.723251193761825562e-01 -2.639408409595489502e-02 -1.334148347377777100e-01 -1.465882509946823120e-01 1.002566069364547729e-01 -6.553557515144348145e-02 -3.017713725566864014e-01 -1.795556582510471344e-02 1.887926012277603149e-01
1.724615544080734253e-01 -7.150258868932723999e-02 1.894755512475967407e-01 1.300381869077682495e-01 3.718789666891098022e-02 2.702366709709167480e-01 4.113576114177703857e-01 -5.014723539352416992e-02 -2.592107048258185387e-03 -1.872473359107971191e-01 -1.171964183449745178e-01 -1.865591108798980713e-01 -2.371788620948791504e-01 -1.020546182990074158e-01 -1.056736558675765991e-01 1.388080716133117676e-01 9.189601987600326538e-03 3.245750963687896729e-01 -1.079315245151519775e-01 7.855413109064102173e-02 -1.732763350009918213e-01 -1.198040023446083069e-01 6.641076505184173584e-02 3.402147591114044189e-01 -7.372624427080154419e-02 -1.634734272956848145e-01 -8.887966722249984741e-02 2.908747196197509766e-01 2.385870069265365601e-01 1.231525763869285583e-01 -6.409302353858947754e-03 2.993360348045825958e-02
1.409523487091064453e-01 -7.189146429300308228e-02 7.517342269420623779e-02 -5.063360929489135742e-02 1.048687547445297241e-01 2.639944851398468018e-01 2.838311195373535156e-01 -7.982374727725982666e-02 -1.849728636443614960e-02 -1.943814158439636230e-01 -2.409973442554473877e-01 1.286028623580932617e-01 1.314791738986968994e-01 -3.159340918064117432e-01 -2.535468637943267822e-01 2.246109694242477417e-01 -1.202393174171447754e-01 -3.366787359118461609e-02 1.993795484304428101e-01 3.257743716239929199e-01 7.671198248863220215e-02 2.192905843257904053e-01 1.733945123851299286e-02 -1.307099312543869019e-01 -4.283356294035911560e-02 4.383253306150436401e-02 1.006454452872276306e-01 2.856881022453308105e-01 -9.245539549738168716e-04 -2.688230872154235840e-01 1.965513527393341064e-01 1.237400546669960022e-01
2.673577750101685524e-03 -1.408782154321670532e-01 2.307199686765670776e-01 -1.279109157621860504e-02 -8.569749444723129272e-02 1.036701127886772156e-01 2.219650745391845703e-01 6.067364010959863663e-04 -8.097078651189804077e-02 -1.522921323776245117e-01 -7.366708666086196899e-02 -8.548129349946975708e-02 -2.318269461393356323e-01 2.523390948772430420e-01 -2.258194983005523682e-01 4.030214548110961914e-01 -3.938626963645219803e-03 -2.233774662017822266e-01 -2.504911390133202076e-04 1.277804840356111526e-02 8.922075480222702026e-02 5.327913910150527954e-03 -4.757438227534294128e-02 3.290839791297912598e-01 8.763250708580017090e-02 -3.449798524379730225e-01 -5.034729465842247009e-02 1.676737815141677856e-01 -6.135111907497048378e-04 -1.685410887002944946e-01 2.381814569234848022e-01 2.738003730773925781e-01
-1.062677651643753052e-01 -2.817828953266143799e-01 1.069002673029899597e-01 8.394490182399749756e-02 -2.994952909648418427e-02 -1.707322746515274048e-01 2.420871853828430176e-01 -1.249096468091011047e-01 -6.511648744344711304e-02 -1.018447875976562500e-01 -3.933579623699188232e-01 -3.480860963463783264e-03 -3.726846277713775635e-01 2.247063070535659790e-01 -2.018061876296997070e-01 2.544696033000946045e-01 5.476582422852516174e-02 1.049547418951988220e-01 -1.721921563148498535e-01 1.950500458478927612e-01 2.531752586364746094e-01 -5.221687257289886475e-02 -1.744608283042907715e-01 1.772743910551071167e-01 -7.362677156925201416e-02 -1.623914390802383423e-01 -8.589555323123931885e-02 2.677556872367858887e-01 1.674953103065490723e-02 2.672281488776206970e-02 -8.311507292091846466e-03 -5.513555370271205902e-03
4.301651194691658020e-02 1.982794608920812607e-03 -5.208072811365127563e-02 9.272907674312591553e-02 -1.407983303070068359e-01 1.063967719674110413e-01 1.478198915719985962e-01 9.875739365816116333e-02 -4.217660054564476013e-02 -3.772535026073455811e-01 -3.044706583023071289e-01 1.881133019924163818e-02 9.269086271524429321e-02 -2.559857368469238281e-01 -1.896724551916122437e-01 4.811865463852882385e-02 -1.634316593408584595e-01 1.717256456613540649e-01 1.461720913648605347e-01 9.943168610334396362e-02 -3.278374373912811279e-01 -3.529006242752075195e-02 -3.485356569290161133e-01 -3.163061663508415222e-02 -1.196231767535209656e-01 -1.777801811695098877e-01 -2.916733175516128540e-02 3.013246059417724609e-01 -8.351928740739822388e-02 -1.170939579606056213e-02 2.947479188442230225e-01 1.559325009584426880e-01
2.725861072540283203e-01 -2.649315595626831055e-01 -2.771798707544803619e-02 -2.242658883333206177e-01 1.467877030372619629e-01 1.737612932920455933e-01 1.811895072460174561e-01 -1.096970736980438232e-01 -3.848687559366226196e-02 -1.520167887210845947e-01 -1.117843315005302429e-01 -3.387048467993736267e-02 9.738156199455261230e-02 2.031771987676620483e-01 -1.449155062437057495e-01 8.529874682426452637e-02 -1.582081019878387451e-01 -1.401789635419845581e-01 -1.847442537546157837e-01 -2.974972873926162720e-02 -1.874223649501800537e-01 -2.394922822713851929e-01 -3.115667402744293213e-02 1.086720302700996399e-01 -1.334267556667327881e-01 -4.548464119434356689e-01 3.019412979483604431e-02 3.739191293716430664e-01 9.133698791265487671e-02 2.137749455869197845e-02 4.616826307028532028e-03 1.771229356527328491e-01
3.195569217205047607e-01 -1.045244187116622925e-01 2.363541424274444580e-01 6.978921592235565186e-02 1.517802476882934570e-01 4.438951313495635986e-01 -1.463476568460464478e-01 -6.838163733482360840e-02 -1.627814322710037231e-01 -1.280553638935089111e-01 1.998550295829772949e-01 -3.811125084757804871e-02 6.265208870172500610e-02 -2.102351039648056030e-01 -2.362519800662994385e-01 5.410606041550636292e-02 -2.606815099716186523e-01 -1.154237017035484314e-01 -7.675154507160186768e-02 1.515074074268341064e-01 1.839061677455902100e-01 -3.860852122306823730e-02 1.119454875588417053e-01 2.385127991437911987e-01 -4.831650480628013611e-02 -1.559271663427352905e-01 -1.104694977402687073e-01 2.878744602203369141e-01 4.566756263375282288e-02 -9.557481110095977783e-02 9.641153365373611450e-02 1.783264130353927612e-01
-7.236140966415405273e-02 -5.548180639743804932e-02 1.617852151393890381e-01 1.231268569827079773e-01 -1.247351616621017456e-02 1.368436962366104126e-01 3.593775331974029541e-01 -5.584536492824554443e-02 -7.602798193693161011e-02 -1.933007240295410156e-01 -1.097842156887054443e-01 -1.755445636808872223e-02 -3.233716785907745361e-01 2.313645780086517334e-01 -1.586236804723739624e-01 2.705516815185546875e-01 -2.397087067365646362e-01 -8.501868695020675659e-02 2.777027152478694916e-02 1.562083214521408081e-01 1.050161793828010559e-01 -8.884996920824050903e-02 -4.555993154644966125e-02 2.911425530910491943e-01 2.179632633924484253e-01 1.363911759108304977e-02 8.550881594419479370e-02 2.454710006713867188e-01 -1.748216003179550171e-01 -2.849553525447845459e-01 1.859387606382369995e-01 1.732437610626220703e-01
1.843372918665409088e-02 1.979240775108337402e-01 2.380988597869873047e-01 3.062870502471923828e-01 -3.097873739898204803e-02 5.937868356704711914e-02 -1.414390094578266144e-02 3.740793839097023010e-02 -5.981328897178173065e-03 -3.806696236133575439e-01 -3.785445690155029297e-01 -1.674282699823379517e-01 1.141165010631084442e-02 -1.150306314229965210e-01 6.442569941282272339e-02 1.825410127639770508e-01 -1.084682717919349670e-01 -9.934777021408081055e-02 -1.494727730751037598e-01 -9.020584821701049805e-02 3.109262883663177490e-01 6.313495337963104248e-02 5.402912385761737823e-03 -3.349245712161064148e-02 -1.198529973626136780e-01 -1.487504243850708008e-01 1.594651490449905396e-01 4.092928767204284668e-01 1.086593121290206909e-01 -2.582200057804584503e-02 1.705587506294250488e-01 1.088998094201087952e-01
8.298709988594055176e-02 -1.915662884712219238e-01 1.005824059247970581e-01 3.064024746417999268e-01 -3.671642392873764038e-02 2.018800750374794006e-02 -7.742525637149810791e-02 2.343084365129470825e-01 -2.195141017436981201e-01 -3.875005245208740234e-02 -1.482152044773101807e-01 2.326319068670272827e-01 4.744514590129256248e-04 -1.421452164649963379e-01 -9.521084278821945190e-02 -1.847135126590728760e-01 1.543947216123342514e-02 -7.805585116147994995e-02 8.796623349189758301e-02 1.547061353921890259e-01 9.198103100061416626e-02 -3.137200176715850830e-01 2.287382483482360840e-01 -1.240724250674247742e-01 -8.210896700620651245e-02 -4.438408836722373962e-02 -8.699246495962142944e-02 5.726758241653442383e-01 2.553679794073104858e-02 -1.922092884778976440e-01 -3.895454481244087219e-02 -6.820882111787796021e-02
4.325365722179412842e-01 5.098919570446014404e-02 -2.914564684033393860e-02 1.921079009771347046e-01 2.911605834960937500e-01 2.020841538906097412e-01 1.852858513593673706e-01 -1.369095891714096069e-01 -4.004554823040962219e-02 -1.914598643779754639e-01 -2.710091471672058105e-01 1.428655982017517090e-01 -1.491226255893707275e-01 -9.331991523504257202e-02 -8.901905268430709839e-02 1.056960299611091614e-01 3.525378927588462830e-02 -5.225642770528793335e-02 -1.150870621204376221e-01 2.899540588259696960e-02 -7.171423733234405518e-02 -2.955529987812042236e-01 2.062512189149856567e-01 1.894425600767135620e-01 -1.337145417928695679e-01 -7.862035930156707764e-02 -1.410821974277496338e-01 2.207265645265579224e-01 3.164843022823333740e-01 -1.208209246397018433e-01 -1.206842586398124695e-01 2.681053057312965393e-02
8.763535320758819580e-02 -1.944768428802490234e-01 1.152652055025100708e-01 2.897593677043914795e-01 -2.604040503501892090e-02 1.654707491397857666e-01 1.445890069007873535e-01 4.713845998048782349e-02 -2.159104496240615845e-01 -2.300275117158889771e-01 1.966116726398468018e-01 -1.149526461958885193e-01 1.788369566202163696e-01 -5.461980588734149933e-03 -2.195898592472076416e-01 2.718177139759063721e-01 2.121650800108909607e-02 -3.203100860118865967e-01 -5.098893120884895325e-02 5.094410106539726257e-02 -1.456893235445022583e-01 -1.984236389398574829e-01 1.299421638250350952e-01 -3.341576457023620605e-02 -1.309352517127990723e-01 -2.330525964498519897e-01 -2.001761049032211304e-01 2.934196293354034424e-01 -8.712545037269592285e-02 -1.936471164226531982e-01 2.661237716674804688e-01 -1.305381767451763153e-02
3.084668219089508057e-01 2.235972881317138672e-02 1.959232054650783539e-02 2.333314530551433563e-02 2.079702019691467285e-01 -1.797599941492080688e-01 9.176055341958999634e-02 -4.100243374705314636e-02 -2.886343300342559814e-01 3.219086676836013794e-02 -4.561706185340881348e-01 -1.365247666835784912e-01 4.878346249461174011e-02 5.837285891175270081e-02 -1.996013373136520386e-01 2.308911681175231934e-01 -8.400466293096542358e-02 1.285433173179626465e-01 -9.548980742692947388e-02 -1.762102395296096802e-01 -1.618710458278656006e-01 -3.664262965321540833e-02 8.657030761241912842e-02 1.202856004238128662e-01 -2.486546784639358521e-01 1.330453604459762573e-01 -3.686869749799370766e-03 2.534845769405364990e-01 1.690047681331634521e-01 -2.661529779434204102e-01 1.722484081983566284e-01 1.470164954662322998e-01
3.152264356613159180e-01 -4.365102946758270264e-02 -1.137774139642715454e-01 -1.442872732877731323e-01 2.101076096296310425e-01 1.689469963312149048e-01 1.749520152807235718e-01 1.612960249185562134e-01 -1.943672299385070801e-01 -9.365683794021606445e-02 5.112097784876823425e-02 -1.787938475608825684e-01 6.630545109510421753e-02 -1.253290176391601562e-01 -9.060434997081756592e-02 1.623939126729965210e-01 -2.231839448213577271e-01 -9.892521798610687256e-02 1.080745458602905273e-01 6.195912882685661316e-02 7.499339058995246887e-03 -4.690091013908386230e-01 1.134828105568885803e-01 1.004380956292152405e-01 -1.489000022411346436e-02 -4.534301161766052246e-02 -3.043791651725769043e-01 2.242103368043899536e-01 1.115398854017257690e-01 -3.046284317970275879e-01 1.148822903633117676e-01 -1.345139443874359131e-01
1.152155473828315735e-01 -1.767341345548629761e-01 2.190846353769302368e-01 4.674005880951881409e-02 7.916624099016189575e-02 1.447896063327789307e-01 1.297947168350219727e-01 -2.201265543699264526e-01 2.764460146427154541e-01 -3.005533516407012939e-01 -3.181352317333221436e-01 -2.592832148075103760e-01 -1.776174604892730713e-01 1.599076986312866211e-01 3.639418631792068481e-02 -7.524005323648452759e-02 2.721117250621318817e-02 -6.255294382572174072e-02 -9.902622550725936890e-02 3.264408111572265625e-01 2.500518970191478729e-02 -3.740251660346984863e-01 1.297120191156864166e-02 1.496136635541915894e-01 -5.151504278182983398e-02 -7.325981743633747101e-03 -8.622518181800842285e-02 1.138819381594657898e-01 2.043879628181457520e-01 -1.545077562332153320e-01 -1.816648095846176147e-01 -8.730030059814453125e-02
2.443595081567764282e-01 -5.687033757567405701e-02 7.134822010993957520e-02 1.946272999048233032e-01 -1.321484446525573730e-01 2.614507079124450684e-01 -1.251195818185806274e-01 1.263427585363388062e-01 -7.100477069616317749e-02 -1.950708180665969849e-01 -1.673855930566787720e-01 -2.280914634466171265e-01 -2.853150665760040283e-01 2.171322405338287354e-01 -2.531345933675765991e-02 7.246799767017364502e-02 -6.922162324190139771e-02 -7.176964730024337769e-02 -4.779328778386116028e-02 1.650668680667877197e-01 2.046523056924343109e-02 1.764604896306991577e-01 6.067417189478874207e-02 4.337983727455139160e-01 2.508783340454101562e-01 -7.524373382329940796e-02 4.255668073892593384e-02 3.620156347751617432e-01 9.501694142818450928e-02 -1.937080919742584229e-01 7.386336475610733032e-02 5.193594843149185181e-02
2.572338581085205078e-01 -1.969713568687438965e-01 1.367351319640874863e-02 2.377780675888061523e-01 1.790371686220169067e-01 8.675827085971832275e-02 1.545449644327163696e-01 8.935078978538513184e-02 -2.290797382593154907e-01 -1.798844039440155029e-01 9.999714046716690063e-02 -2.196160405874252319e-01 7.018663734197616577e-02 4.783702269196510315e-02 -2.362065911293029785e-01 2.120130658149719238e-01 -1.279182732105255127e-01 -1.985280364751815796e-01 -4.295760020613670349e-02 1.708976924419403076e-02 2.196708321571350098e-02 2.180943824350833893e-02 2.299698591232299805e-01 -9.039237350225448608e-02 -1.898023635149002075e-01 -2.052787393331527710e-01 -3.152509927749633789e-01 4.194396436214447021e-01 -1.486847400665283203e-01 2.636137604713439941e-02 8.473387360572814941e-02 -1.115645393729209900e-01
2.811557948589324951e-01 -1.142485961318016052e-01 1.839658059179782867e-02 2.395605742931365967e-01 -1.162666901946067810e-01 1.020480841398239136e-01 1.329197436571121216e-01 1.591695994138717651e-01 -3.117341995239257812e-01 -2.164210379123687744e-01 -1.035570204257965088e-01 -3.332817927002906799e-03 -8.825334906578063965e-02 2.692846655845642090e-01 -1.325555704534053802e-02 1.743704378604888916e-01 2.227334380149841309e-01 2.643595635890960693e-01 -2.068730071187019348e-02 1.131466031074523926e-01 7.362642325460910797e-03 -1.506352573633193970e-01 -1.063914075493812561e-01 3.432783186435699463e-01 -7.302771322429180145e-03 1.504536420106887817e-01 -1.941309124231338501e-01 2.925927042961120605e-01 1.162488386034965515e-02 -2.321813702583312988e-01 1.722453534603118896e-01 -5.720257759094238281e-02
1.887136697769165039e-01 -1.866663396358489990e-01 2.173238098621368408e-01 -3.856870159506797791e-02 -1.102955937385559082e-01 -1.752774044871330261e-02 1.826442629098892212e-01 7.740081846714019775e-02 -1.036644279956817627e-01 -2.004148960113525391e-01 -1.850114762783050537e-01 1.323250532150268555e-01 -1.732666790485382080e-01 1.767884045839309692e-01 -1.610700190067291260e-01 3.248143196105957031e-01 -2.010656446218490601e-01 -1.907937377691268921e-01 -8.770273067057132721e-03 -5.292617157101631165e-02 1.795036643743515015e-01 -3.793077915906906128e-02 -2.576181106269359589e-02 3.693397045135498047e-01 1.467248797416687012e-01 -1.827162653207778931e-01 -1.000243127346038818e-01 2.091678977012634277e-01 -2.370734363794326782e-01 -2.973028719425201416e-01 1.722828298807144165e-01 1.553187798708677292e-02
9.074660390615463257e-02 4.181419685482978821e-02 1.369989365339279175e-01 2.990708947181701660e-01 9.471990913152694702e-02 3.148128464818000793e-02 -6.893977522850036621e-02 2.330810874700546265e-01 1.388607025146484375e-01 1.184131056070327759e-01 -5.070865154266357422e-01 -8.616393804550170898e-02 -1.903121024370193481e-01 -1.102697029709815979e-01 -1.304688602685928345e-01 1.048544868826866150e-01 2.113248780369758606e-02 1.944653689861297607e-02 1.282422840595245361e-01 1.604423522949218750e-01 3.193263113498687744e-01 3.907066769897937775e-03 -2.184417545795440674e-01 6.447262316942214966e-02 -1.272522211074829102e-01 6.344895064830780029e-02 3.019139636307954788e-03 4.389561116695404053e-01 6.000031530857086182e-02 -7.485182583332061768e-02 9.128807485103607178e-02 -1.057594120502471924e-01
1.671186834573745728e-01 5.227421596646308899e-02 1.456786096096038818e-01 2.174123078584671021e-01 -5.062431842088699341e-02 2.268145680427551270e-01 -2.523285150527954102e-01 7.980239391326904297e-02 -3.061538636684417725e-01 -1.663074940443038940e-01 -4.024475812911987305e-02 2.040260434150695801e-01 7.859995961189270020e-02 1.810957044363021851e-01 -7.073330134153366089e-02 5.363574996590614319e-02 -3.295820951461791992e-01 -9.920352697372436523e-02 2.673711441457271576e-02 -1.582318730652332306e-02 6.977128982543945312e-02 -2.008631229400634766e-01 -1.327618062496185303e-01 -2.823266014456748962e-02 -8.729939907789230347e-02 9.323082864284515381e-02 4.415143653750419617e-02 4.738068878650665283e-01 -4.634806141257286072e-02 -3.375749289989471436e-01 1.407385766506195068e-01 -5.982298403978347778e-02
1.578731834888458252e-01 -1.460905820131301880e-01 -3.995350003242492676e-02 7.311169989407062531e-03 3.398796021938323975e-01 1.587378233671188354e-01 2.318945825099945068e-01 1.525476723909378052e-01 -2.593825161457061768e-01 1.093901842832565308e-01 -8.923782408237457275e-02 -2.548981606960296631e-01 8.419663459062576294e-02 -5.066681280732154846e-02 -1.084483563899993896e-01 1.789564825594425201e-02 -4.145016074180603027e-01 3.184106945991516113e-02 -1.926493048667907715e-01 3.472964838147163391e-02 1.269705407321453094e-02 -2.783540487289428711e-01 6.949645467102527618e-03 1.584651023149490356e-01 -1.833841651678085327e-01 7.112708687782287598e-02 -3.157818913459777832e-01 1.872916370630264282e-01 -5.794253945350646973e-02 -2.595780491828918457e-01 2.322173863649368286e-02 -4.114577174186706543e-02
1.742604672908782959e-01 8.721312880516052246e-02 4.118176177144050598e-02 -3.212733194231987000e-02 1.784045100212097168e-01 -2.356689870357513428e-01 1.163776963949203491e-02 1.551172137260437012e-01 -1.197234019637107849e-01 -1.755022406578063965e-01 -1.472635567188262939e-01 -1.090560480952262878e-01 1.135896593332290649e-01 1.445659548044204712e-01 -2.348513901233673096e-01 1.932064890861511230e-01 2.358050644397735596e-01 -7.084091007709503174e-02 2.056403756141662598e-01 4.937012195587158203e-01 5.553410574793815613e-02 -8.777775801718235016e-03 -5.597076937556266785e-02 -2.361878007650375366e-02 -2.519180774688720703e-01 -3.296651542186737061e-01 -3.058525919914245605e-01 5.069844424724578857e-02 1.121738702058792114e-01 -6.575027853250503540e-02 -4.536089673638343811e-02 4.482524096965789795e-02
1.645698770880699158e-02 8.029670268297195435e-02 -2.899103052914142609e-02 4.108558967709541321e-02 -1.550859119743108749e-02 1.423948556184768677e-01 1.734834611415863037e-01 6.274776905775070190e-02 1.258959621191024780e-01 8.459361642599105835e-02 1.331975683569908142e-02 2.556783519685268402e-02 -2.980706095695495605e-01 -1.758249551057815552e-01 -1.207218393683433533e-01 3.583149015903472900e-01 1.691015437245368958e-02 -1.922121271491050720e-02 -3.953983262181282043e-02 2.659708261489868164e-01 6.905128806829452515e-02 1.428946256637573242e-01 5.031296238303184509e-02 1.399090886116027832e-01 -3.249773681163787842e-01 -6.879369169473648071e-02 -1.304008662700653076e-01 4.635420441627502441e-01 1.875739246606826782e-01 -2.870654761791229248e-01 2.527806460857391357e-01 7.538245618343353271e-02
2.721743285655975342e-01 -1.701559573411941528e-01 -3.965184465050697327e-02 1.056130304932594299e-01 4.731062352657318115e-01 -1.263617426156997681e-01 1.284945905208587646e-01 2.743025720119476318e-01 -1.683579236268997192e-01 3.746705874800682068e-02 -1.149896457791328430e-01 -2.301080077886581421e-01 6.122072786092758179e-02 1.099109947681427002e-01 -4.742924124002456665e-02 -2.706866525113582611e-02 -5.728276446461677551e-02 -5.468843877315521240e-02 1.997358649969100952e-01 2.136648595333099365e-01 1.062825024127960205e-01 -3.475884497165679932e-01 3.775085508823394775e-02 1.130373775959014893e-01 -6.899008899927139282e-02 -4.361922293901443481e-02 -1.596374362707138062e-01 3.262448906898498535e-01 -4.952583089470863342e-02 -1.014184579253196716e-01 1.877504140138626099e-01 -1.151291206479072571e-01
3.042155206203460693e-01 -1.899532526731491089e-01 1.015839651226997375e-01 1.847754865884780884e-01 1.051315069198608398e-01 1.770807355642318726e-01 9.580239653587341309e-02 1.509756743907928467e-01 -3.756859153509140015e-02 -1.490756273269653320e-01 1.112554147839546204e-01 -1.420887410640716553e-01 1.581912785768508911e-01 -1.746457815170288086e-01 -2.084913253784179688e-01 2.748908400535583496e-01 -8.363269269466400146e-02 -4.017825126647949219e-01 -5.065611377358436584e-02 1.371056400239467621e-02 5.260674655437469482e-02 -1.317523866891860962e-01 1.818385124206542969e-01 -4.435521736741065979e-02 8.115804754197597504e-03 -3.322871923446655273e-01 -2.425310164690017700e-01 2.915607690811157227e-01 1.763595454394817352e-02 -1.813254952430725098e-01 8.278734982013702393e-02 -3.281273320317268372e-02
3.716593682765960693e-01 -1.114881187677383423e-01 -4.952663183212280273e-02 2.748824954032897949e-01 -2.409829795360565186e-01 -5.811217799782752991e-02 9.294291585683822632e-02 -1.498909294605255127e-02 -1.870764419436454773e-02 -9.657493233680725098e-02 -2.464860230684280396e-01 8.756813406944274902e-02 1.380334198474884033e-01 1.686263084411621094e-01 4.689612612128257751e-02 7.480299472808837891e-02 6.990844756364822388e-02 1.787696033716201782e-01 1.323999613523483276e-01 -3.909429907798767090e-02 -3.793608397245407104e-02 2.399033308029174805e-02 9.890418499708175659e-02 -8.116470277309417725e-02 -2.627471983432769775e-01 -2.154028713703155518e-01 -2.111629247665405273e-01 3.715164363384246826e-01 1.153786852955818176e-01 -2.650409638881683350e-01 3.169652223587036133e-01 1.066190004348754883e-01
-1.569367572665214539e-02 -3.070854842662811279e-01 8.876081556081771851e-03 2.692107856273651123e-01 -2.391289621591567993e-01 1.034745499491691589e-01 -1.209742501378059387e-01 1.639091074466705322e-01 -5.378419905900955200e-02 -3.170101344585418701e-01 -4.142889976501464844e-01 -5.080673471093177795e-02 -2.477358877658843994e-01 -9.077366441488265991e-02 -1.452988293021917343e-02 2.185955643653869629e-01 -1.286205649375915527e-01 -1.423800140619277954e-01 4.599592462182044983e-02 2.612652443349361420e-02 1.285055875778198242e-01 -3.177165389060974121e-01 -2.187934704124927521e-02 -2.139374166727066040e-01 -1.511383950710296631e-01 4.072811454534530640e-02 -1.064985841512680054e-01 1.115607619285583496e-01 -8.012500405311584473e-02 -2.526965141296386719e-01 6.611681729555130005e-02 4.516887292265892029e-02
1.272454708814620972e-01 -9.716980159282684326e-02 9.784363955259323120e-02 -7.203989475965499878e-02 -1.716094911098480225e-01 3.823481872677803040e-02 -7.587911933660507202e-02 -2.532071173191070557e-01 -5.651846528053283691e-02 -3.184268474578857422e-01 -2.721948027610778809e-01 -3.264594078063964844e-01 -8.773641288280487061e-02 -1.026997193694114685e-01 -4.183652698993682861e-01 -2.589120902121067047e-02 3.978156298398971558e-02 1.334469649009406567e-03 1.295835673809051514e-01 7.900828495621681213e-03 -2.287271767854690552e-01 -9.648612141609191895e-02 4.099591448903083801e-02 4.176577180624008179e-02 -1.389461159706115723e-01 -2.799647152423858643e-01 -2.181312441825866699e-01 2.667567431926727295e-01 -2.246482819318771362e-01 -1.114363148808479309e-01 2.881137281656265259e-02 1.264459490776062012e-01
6.114063039422035217e-02 -1.563754528760910034e-01 -2.115261554718017578e-01 1.820013374090194702e-01 8.535731583833694458e-02 -7.478907704353332520e-02 7.029120624065399170e-02 2.604721784591674805e-01 -2.892331220209598541e-02 3.825354203581809998e-02 -2.639892101287841797e-01 -1.095770522952079773e-01 -3.170579075813293457e-01 1.016826108098030090e-01 1.003951728343963623e-01 1.155771836638450623e-01 -4.960695654153823853e-02 -5.909900739789009094e-02 2.939761243760585785e-02 -2.891659438610076904e-01 7.888956367969512939e-02 -7.707179337739944458e-02 -1.901255100965499878e-01 -1.286553312093019485e-02 -2.023086100816726685e-01 -2.352287620306015015e-01 -2.092994749546051025e-01 4.155856966972351074e-01 6.135879829525947571e-02 -3.445581793785095215e-01 1.056043654680252075e-01 6.816924363374710083e-02
1.665262728929519653e-01 -8.172583580017089844e-02 4.719846695661544800e-02 3.510770201683044434e-01 9.820219874382019043e-02 1.937451064586639404e-01 2.103069424629211426e-01 1.779107004404067993e-01 -1.916751414537429810e-01 -2.258808314800262451e-01 1.690316647291183472e-01 -1.963258832693099976e-01 -4.589252173900604248e-02 -1.205637827515602112e-01 -2.299310564994812012e-01 1.410083919763565063e-01 -1.234199628233909607e-01 -3.181676268577575684e-01 -8.353617787361145020e-02 3.319072723388671875e-02 -9.851464629173278809e-02 -1.726023405790328979e-01 1.182521358132362366e-01 -2.153777144849300385e-02 -5.538780242204666138e-02 -1.840665042400360107e-01 -3.317319750785827637e-01 3.344062268733978271e-01 -1.539520770311355591e-01 -7.097484916448593140e-02 7.382382452487945557e-02 3.573508933186531067e-02
4.471581876277923584e-01 2.106975317001342773e-01 1.087438128888607025e-02 1.811248213052749634e-01 6.333931535482406616e-02 1.396526843309402466e-01 7.412085682153701782e-02 -2.500641625374555588e-03 -3.512703776359558105e-01 -5.595544353127479553e-02 -3.340518474578857422e-01 -3.653455059975385666e-03 -6.029606610536575317e-02 1.094180867075920105e-01 1.857945322990417480e-02 -2.649743854999542236e-02 5.841784179210662842e-02 -1.663039028644561768e-01 5.453709512948989868e-02 -3.350099548697471619e-02 -5.541466921567916870e-02 -1.529929339885711670e-01 3.271850198507308960e-02 -1.931181848049163818e-01 -9.185405075550079346e-02 4.829189926385879517e-02 8.292207866907119751e-02 4.053731262683868408e-01 6.413345038890838623e-02 -3.242964148521423340e-01 6.722018867731094360e-02 -2.077354490756988525e-01
1.386877596378326416e-01 -3.121906518936157227e-01 1.001208424568176270e-01 -5.953393410891294479e-03 3.703795969486236572e-01 -9.014679491519927979e-02 2.283816635608673096e-01 -1.121414080262184143e-01 4.295697808265686035e-02 -8.439119905233383179e-02 9.460814297199249268e-02 1.151891574263572693e-01 -4.311234131455421448e-02 -2.698746137320995331e-02 -3.622789680957794189e-01 2.038643956184387207e-01 -8.629211783409118652e-02 -1.023538336157798767e-01 -5.304463580250740051e-02 1.628798246383666992e-01 -2.750782668590545654e-01 -1.605752706527709961e-01 -3.627486154437065125e-02 1.938641816377639771e-01 -7.884955964982509613e-03 -5.489959940314292908e-02 -3.387600481510162354e-01 2.386948615312576294e-01 2.640342414379119873e-01 -1.262522041797637939e-01 1.765707693994045258e-02 9.071163833141326904e-02
2.167214751243591309e-01 1.728282123804092407e-01 2.114641368389129639e-01 2.162458747625350952e-01 1.455264687538146973e-01 2.554064393043518066e-01 9.214537590742111206e-02 -3.718217776622623205e-04 -1.799117773771286011e-01 -2.436134591698646545e-02 -1.746628135442733765e-01 -1.889195740222930908e-01 -1.866696327924728394e-01 -2.572755813598632812e-01 -7.547413557767868042e-02 -1.855201125144958496e-01 -3.008845150470733643e-01 -2.157377153635025024e-01 -6.300908327102661133e-02 2.278997004032135010e-01 4.863306507468223572e-02 -5.609557405114173889e-02 -1.605790257453918457e-01 9.366443008184432983e-02 1.540578752756118774e-01 1.865523052401840687e-03 -2.109107971191406250e-01 2.939817309379577637e-01 -3.279877007007598877e-01 -2.287718653678894043e-02 -2.397414483129978180e-02 -9.922116994857788086e-03
3.739879429340362549e-01 4.572313278913497925e-03 -4.438200965523719788e-03 -1.808705739676952362e-02 1.440771073102951050e-01 -5.027923732995986938e-02 1.165654882788658142e-01 1.944017559289932251e-01 -3.093361556529998779e-01 -1.831430196762084961e-02 -7.323925942182540894e-02 -1.780607700347900391e-01 2.018064409494400024e-01 -9.542781859636306763e-02 -4.776064679026603699e-02 2.334416657686233521e-02 -1.985118240118026733e-01 -7.166499644517898560e-02 1.219065114855766296e-01 -1.161756888031959534e-01 1.039948537945747375e-01 -3.679756522178649902e-01 -1.413348875939846039e-02 1.600595414638519287e-01 -7.403516024351119995e-02 -1.189737841486930847e-01 -1.995991170406341553e-01 3.056267797946929932e-01 -1.981289088726043701e-01 -3.450711965560913086e-01 1.884096860885620117e-01 -8.772479742765426636e-02
2.613963186740875244e-01 -1.008173152804374695e-01 1.329983472824096680e-01 9.117315709590911865e-02 1.309248208999633789e-01 1.471262574195861816e-01 1.201645955443382263e-01 5.982390791177749634e-02 1.874919235706329346e-01 -4.101750552654266357e-01 -1.722971498966217041e-01 -8.829821646213531494e-02 -4.138135015964508057e-01 7.758270949125289917e-02 2.384561449289321899e-01 2.694622576236724854e-01 -1.214330345392227173e-01 7.307839393615722656e-02 1.139803528785705566e-01 1.255195587873458862e-01 1.475187838077545166e-01 -2.043768167495727539e-01 -5.234099179506301880e-02 1.993124186992645264e-01 -1.011939439922571182e-02 -2.347710728645324707e-01 -1.775110960006713867e-01 -4.582573194056749344e-03 6.981754302978515625e-02 -1.803407520055770874e-01 5.488090217113494873e-02 9.539051353931427002e-02
-7.478101551532745361e-02 -1.882288008928298950e-01 1.930911839008331299e-01 3.861347436904907227e-01 -1.700299084186553955e-01 1.848518401384353638e-01 -4.676697030663490295e-02 -6.383796036243438721e-02 1.235235780477523804e-01 -2.887077927589416504e-01 -3.189803659915924072e-01 1.967931725084781647e-02 -2.850120328366756439e-02 -2.847738191485404968e-02 -8.594330400228500366e-02 -6.471114605665206909e-02 -2.963131666183471680e-01 -1.236069872975349426e-01 -1.533739566802978516e-01 4.189287871122360229e-02 9.751074016094207764e-02 -1.747870594263076782e-01 -1.787506788969039917e-01 2.770978510379791260e-01 3.172983974218368530e-02 -1.358646154403686523e-01 4.227770864963531494e-02 3.132318854331970215e-01 2.277909815311431885e-01 -1.426158696413040161e-01 1.433022916316986084e-01 -4.875625018030405045e-03
1.214319560676813126e-02 -5.196901038289070129e-02 2.289160937070846558e-01 1.527061760425567627e-01 -1.673776209354400635e-01 2.405505478382110596e-01 3.479526638984680176e-01 -1.067840233445167542e-01 -5.916657671332359314e-02 -2.201982885599136353e-01 -4.768279194831848145e-02 -7.584235817193984985e-02 -2.731172740459442139e-01 2.233849763870239258e-01 -6.018158793449401855e-02 3.962958455085754395e-01 -6.758920103311538696e-02 6.357396394014358521e-02 -1.842819328885525465e-04 -5.735483765602111816e-02 1.878483779728412628e-02 -6.120351329445838928e-02 5.478588398545980453e-03 3.582249879837036133e-01 4.130608215928077698e-02 -5.885169282555580139e-02 -1.807243973016738892e-01 2.831474840641021729e-01 -2.232160866260528564e-01 -1.277294158935546875e-01 4.063012450933456421e-02 1.665785610675811768e-01
2.969446480274200439e-01 -1.806573569774627686e-01 -1.087652295827865601e-01 9.266667813062667847e-02 2.831947207450866699e-01 2.014999091625213623e-01 3.410438075661659241e-02 6.339919567108154297e-02 -2.139705568552017212e-01 -3.068004846572875977e-01 -7.741463184356689453e-02 -1.631589606404304504e-02 2.520967125892639160e-01 -1.192437931895256042e-01 -1.152099519968032837e-01 2.265253802761435509e-03 3.194886818528175354e-02 -2.226828932762145996e-01 -7.694502919912338257e-02 1.305198371410369873e-01 -5.129908770322799683e-02 -3.185966014862060547e-01 2.630905434489250183e-02 -1.587379910051822662e-02 -8.193351328372955322e-02 -1.326494067907333374e-01 -2.833676338195800781e-01 2.869538664817810059e-01 -2.529761791229248047e-01 -1.948041468858718872e-01 1.571423560380935669e-01 -5.774403363466262817e-02
9.317664802074432373e-02 -1.608524471521377563e-02 1.401037275791168213e-01 2.250619977712631226e-01 1.673049777746200562e-01 2.226530611515045166e-01 4.309468343853950500e-02 1.815470284782350063e-03 -2.493776082992553711e-01 -9.413327276706695557e-02 -2.742131054401397705e-01 -3.072986304759979248e-01 1.367816030979156494e-01 1.419714689254760742e-01 1.842890977859497070e-01 7.883382588624954224e-02 1.220254674553871155e-01 2.137309871613979340e-02 5.589275062084197998e-02 -4.363401979207992554e-02 1.375208497047424316e-01 -1.954034417867660522e-01 -1.474627405405044556e-01 2.099723517894744873e-01 8.484758436679840088e-02 -2.770909368991851807e-01 -4.610797166824340820e-01 2.506371140480041504e-01 -7.093037664890289307e-02 -1.072677671909332275e-01 4.732466489076614380e-02 1.271580252796411514e-02
-2.291313260793685913e-01 1.424467749893665314e-02 6.735049188137054443e-02 1.613619476556777954e-01 -7.472329586744308472e-02 1.797384917736053467e-01 -4.855059459805488586e-02 -9.619241952896118164e-02 -5.932380259037017822e-02 -1.347241252660751343e-01 -3.225635290145874023e-01 -3.621541708707809448e-02 1.866820454597473145e-02 3.942387551069259644e-02 -1.540948003530502319e-01 1.188617721199989319e-01 -1.807328611612319946e-01 -6.661255657672882080e-02 5.398204922676086426e-02 -3.858397156000137329e-02 -4.950736090540885925e-02 -3.965064287185668945e-01 -3.151613101363182068e-02 -2.982306182384490967e-01 -3.047555685043334961e-01 -1.394965946674346924e-01 -2.889465726912021637e-02 2.274155169725418091e-01 -5.012731999158859253e-02 -4.848285317420959473e-01 -7.284725457429885864e-02 -3.929655253887176514e-02
-2.850447036325931549e-02 -3.139891922473907471e-01 1.299156099557876587e-01 9.308729320764541626e-02 2.475610747933387756e-02 2.263853400945663452e-01 -1.770842373371124268e-01 -5.998835712671279907e-02 -1.503322869539260864e-01 -2.137360125780105591e-01 -2.131537497043609619e-01 -9.678340703248977661e-02 -1.891771256923675537e-01 1.784951835870742798e-01 -2.300069481134414673e-01 3.426440060138702393e-01 -2.066967040300369263e-01 -2.431432753801345825e-01 1.881805062294006348e-02 1.457499116659164429e-01 1.041914671659469604e-01 -3.216542676091194153e-02 -1.823980063199996948e-01 1.578312665224075317e-01 -1.339456588029861450e-01 8.286203444004058838e-02 -1.497153341770172119e-01 2.468947172164916992e-01 3.136346042156219482e-01 5.234419554471969604e-02 -1.523958593606948853e-01 -3.425422310829162598e-02
9.113746881484985352e-02 1.238534227013587952e-01 2.179255932569503784e-01 1.866500941105186939e-03 1.717545241117477417e-01 -8.316066861152648926e-02 1.552048176527023315e-01 1.799651831388473511e-01 -2.256208062171936035e-01 -4.083267152309417725e-01 -8.710589259862899780e-02 -2.462009489536285400e-01 1.882327720522880554e-02 -1.050092428922653198e-01 -2.927808463573455811e-01 1.167545765638351440e-01 5.620742589235305786e-02 -8.016595989465713501e-02 3.550003841519355774e-02 -2.953144907951354980e-02 -7.882138714194297791e-03 7.338090986013412476e-02 1.370506733655929565e-01 6.392157077789306641e-02 -4.235252141952514648e-01 -4.489943757653236389e-02 -2.558769583702087402e-01 8.641323447227478027e-02 1.057604607194662094e-02 1.470805983990430832e-02 -2.277454547584056854e-02 3.797182142734527588e-01
1.486708521842956543e-01 8.031240105628967285e-02 1.716866716742515564e-02 4.177277162671089172e-02 4.697027429938316345e-02 -1.341317147016525269e-01 3.948985636234283447e-01 2.360015362501144409e-01 -2.126073986291885376e-01 -1.858635395765304565e-01 -3.356856107711791992e-02 -7.096387445926666260e-02 1.079102531075477600e-01 -7.953885197639465332e-02 -1.346611678600311279e-01 2.017763555049896240e-01 -1.458423584699630737e-01 -8.061339706182479858e-02 1.183070465922355652e-01 3.876430094242095947e-01 -3.213940933346748352e-02 -2.065217047929763794e-01 -2.372972071170806885e-01 8.321730792522430420e-02 -3.618671596050262451e-01 1.667133718729019165e-01 -9.752607345581054688e-02 8.835065364837646484e-02 2.566515468060970306e-02 -2.321516573429107666e-01 1.949670165777206421e-01 8.523327112197875977e-02
1.294785290956497192e-01 -1.677584648132324219e-01 3.022000789642333984e-01 1.373696178197860718e-01 2.611967325210571289e-01 -2.392723858356475830e-01 2.811032235622406006e-01 9.894037246704101562e-02 6.577049195766448975e-02 -1.710132956504821777e-01 -2.778198421001434326e-01 -2.603645920753479004e-01 9.168764948844909668e-02 4.667162001132965088e-01 -7.960310578346252441e-02 -5.677865818142890930e-02 -9.729311615228652954e-02 -4.353794082999229431e-02 2.255522608757019043e-01 1.333605051040649414e-01 2.586801536381244659e-02 -1.995680183172225952e-01 1.078562214970588684e-01 4.177192598581314087e-02 -2.718950621783733368e-03 -1.320189386606216431e-01 7.859965786337852478e-03 2.169867157936096191e-01 3.690431267023086548e-02 6.007615104317665100e-02 -2.729633590206503868e-03 1.132396534085273743e-01
1.655186265707015991e-01 -2.712398171424865723e-01 1.309628039598464966e-01 6.210041418671607971e-02 5.471163988113403320e-02 4.909331798553466797e-01 -9.328151494264602661e-02 -8.194749243557453156e-03 8.516043424606323242e-02 -3.454020023345947266e-01 -7.512617111206054688e-02 -2.058193832635879517e-01 -3.690071702003479004e-01 1.810206174850463867e-01 -4.417130723595619202e-02 5.146302655339241028e-02 -1.976858377456665039e-01 -7.920818403363227844e-03 2.790429443120956421e-02 8.960723131895065308e-02 -6.817814707756042480e-02 -2.213971316814422607e-01 1.455100923776626587e-01 1.157127693295478821e-01 -8.369521051645278931e-02 -2.159607857465744019e-01 -1.403648406267166138e-01 -2.385855279862880707e-02 7.780579477548599243e-02 -1.222775727510452271e-01 -2.043581567704677582e-02 2.136255949735641479e-01
2.962156832218170166e-01 -5.215563252568244934e-02 -1.145788356661796570e-01 2.568060159683227539e-01 -7.691227644681930542e-02 1.670652180910110474e-01 6.751570105552673340e-02 1.086255013942718506e-01 1.589873880147933960e-01 -8.092028292594477534e-05 -1.779403090476989746e-01 -2.601855993270874023e-01 -2.801808714866638184e-01 -1.864929795265197754e-01 6.031206995248794556e-02 2.194768786430358887e-01 6.465785205364227295e-03 5.364811792969703674e-02 1.182354167103767395e-01 2.195125222206115723e-01 8.461060374975204468e-02 1.139052212238311768e-01 -2.926210314035415649e-02 7.304716110229492188e-02 -2.180168777704238892e-01 4.345086961984634399e-02 -4.068808853626251221e-01 3.163218498229980469e-01 9.149856120347976685e-02 -1.632150262594223022e-01 2.097819596529006958e-01 -7.132995128631591797e-02
3.094787001609802246e-01 1.766032576560974121e-01 3.217826411128044128e-02 1.910039186477661133e-01 -1.206030473113059998e-01 -1.328904367983341217e-02 1.205940395593643188e-01 -3.674565628170967102e-02 -1.695695221424102783e-01 -5.638933554291725159e-02 -2.160929292440414429e-01 -1.568443179130554199e-01 1.703138798475265503e-01 -8.106873184442520142e-02 -2.294161766767501831e-01 2.067940533161163330e-01 -3.291444480419158936e-01 1.349439471960067749e-01 -2.670733258128166199e-02 -3.588835150003433228e-02 4.571427591145038605e-03 -3.296253383159637451e-01 -4.681000113487243652e-02 1.553155630826950073e-01 3.084508329629898071e-02 1.789387911558151245e-01 -1.362449228763580322e-01 3.730936944484710693e-01 5.600890144705772400e-02 -1.820044368505477905e-01 2.483181953430175781e-01 1.360346078872680664e-01
1.110484525561332703e-01 -4.882018268108367920e-02 -3.077829256653785706e-02 2.694014906883239746e-01 -2.163605578243732452e-02 1.519458144903182983e-01 3.939760383218526840e-03 -4.713521897792816162e-02 -2.585833966732025146e-01 -2.197258025407791138e-01 5.320835858583450317e-02 -4.220352172851562500e-01 -2.233857214450836182e-01 1.457892060279846191e-01 7.055423408746719360e-02 1.850595697760581970e-02 -8.692635595798492432e-02 -4.782140627503395081e-02 -7.425526157021522522e-03 -7.998299784958362579e-03 -1.490965187549591064e-01 -1.979315131902694702e-01 -1.464484333992004395e-01 1.238710656762123108e-01 -1.892807930707931519e-01 6.551790237426757812e-02 -2.814579010009765625e-01 -1.887144707143306732e-02 1.797644495964050293e-01 -4.853293001651763916e-01 6.068370118737220764e-02 -1.183421686291694641e-01
1.782235503196716309e-01 -3.515019714832305908e-01 1.817910522222518921e-01 2.150767892599105835e-01 -9.740350395441055298e-02 6.038866192102432251e-02 2.658769488334655762e-01 2.475022226572036743e-01 -1.503321677446365356e-01 4.934966936707496643e-02 -4.001536965370178223e-01 -1.936997324228286743e-01 2.002096623182296753e-01 3.064163923263549805e-01 5.998223274946212769e-02 1.394450664520263672e-01 -1.857081428170204163e-03 -3.085623495280742645e-02 -1.078902333974838257e-01 3.240591883659362793e-01 1.733069568872451782e-01 -1.565828472375869751e-01 -8.126197010278701782e-02 1.736596524715423584e-01 -4.821444302797317505e-02 -1.495419722050428391e-02 -4.714405164122581482e-02 7.631614804267883301e-02 -1.499201636761426926e-02 -3.840405866503715515e-02 1.331780850887298584e-01 4.053754359483718872e-02
1.560362428426742554e-01 2.557149231433868408e-01 -8.947972208261489868e-02 2.792354524135589600e-01 1.416251957416534424e-01 -3.329695761203765869e-02 6.854182481765747070e-02 2.628811001777648926e-01 8.345302939414978027e-02 5.846061278134584427e-03 -2.909700274467468262e-01 -1.711805611848831177e-01 -3.433290123939514160e-02 -7.575485110282897949e-02 -6.215891614556312561e-02 6.113985553383827209e-02 1.245199963450431824e-01 1.571602374315261841e-01 -1.283204555511474609e-01 9.639614820480346680e-02 -3.272427022457122803e-01 -1.410523653030395508e-01 -5.410085618495941162e-02 2.421168386936187744e-01 -1.119491681456565857e-01 -2.249293774366378784e-01 -2.566357851028442383e-01 4.393989443778991699e-01 -8.479332923889160156e-02 -5.902726575732231140e-02 7.465590536594390869e-02 -3.205760940909385681e-02
-1.417624354362487793e-01 -1.688335090875625610e-01 1.428987681865692139e-01 -2.882575392723083496e-01 -4.137086868286132812e-02 -1.194742918014526367e-01 -6.891724467277526855e-02 4.910380020737648010e-02 -1.681931614875793457e-01 -5.609073638916015625e-01 -4.041177034378051758e-02 -1.799597293138504028e-01 2.274507731199264526e-01 -2.033225633203983307e-02 -2.124530971050262451e-01 2.420147694647312164e-02 -1.816227138042449951e-01 3.130266070365905762e-02 1.097054928541183472e-01 1.753382831811904907e-01 4.799387976527214050e-02 1.351340487599372864e-02 3.121732734143733978e-02 8.825276792049407959e-02 -1.413109302520751953e-01 -2.098209261894226074e-01 -1.690607517957687378e-01 2.044526487588882446e-01 2.102395892143249512e-01 -2.466264814138412476e-01 1.064900085330009460e-01 1.058769524097442627e-01
2.768605053424835205e-01 -1.923912167549133301e-01 4.347873851656913757e-03 2.335900217294692993e-01 2.197162657976150513e-01 -1.916438937187194824e-01 -2.457153610885143280e-02 1.673203110694885254e-01 -7.210101932287216187e-02 -2.156502194702625275e-02 -2.172908373177051544e-02 -3.449909687042236328e-01 -6.345599889755249023e-02 1.281844228506088257e-01 1.129846721887588501e-01 1.164180189371109009e-01 1.291384994983673096e-01 -1.688329577445983887e-01 4.070927947759628296e-02 1.863228976726531982e-01 -4.742441698908805847e-02 -4.256187081336975098e-01 -3.104734420776367188e-02 6.446556746959686279e-02 -9.093099087476730347e-02 -6.062437780201435089e-03 -1.820802390575408936e-01 4.336108863353729248e-01 -2.515335334464907646e-03 7.131060957908630371e-02 6.058854609727859497e-02 1.946867257356643677e-01
4.065645858645439148e-02 -1.608724147081375122e-01 4.394412338733673096e-01 2.302091754972934723e-02 2.784754037857055664e-01 1.551698744297027588e-01 -7.432080060243606567e-02 -1.123675704002380371e-01 -1.163579076528549194e-01 8.449409157037734985e-02 -2.160348445177078247e-01 -8.372335880994796753e-02 -1.009987816214561462e-01 2.399996854364871979e-02 2.366982586681842804e-02 -4.968685656785964966e-02 -1.321005821228027344e-01 2.908862829208374023e-01 -7.582728564739227295e-02 1.472129374742507935e-01 -3.495008498430252075e-02 6.127159669995307922e-02 -9.521891176700592041e-02 2.426531761884689331e-01 -3.257134258747100830e-01 -1.629938930273056030e-01 -1.065488308668136597e-01 3.785579204559326172e-01 -2.072735726833343506e-01 -3.464525938034057617e-02 1.841196119785308838e-01 5.567777901887893677e-02
-4.046963155269622803e-02 -6.818389147520065308e-02 3.010805463418364525e-03 -4.743083566427230835e-02 2.382765896618366241e-02 9.480377286672592163e-02 1.693435758352279663e-02 -2.507975101470947266e-01 -9.013023227453231812e-02 -1.248942166566848755e-01 -1.840234398841857910e-01 -4.726396501064300537e-01 -1.383601278066635132e-01 -1.105335801839828491e-01 -2.485628426074981689e-01 8.013815432786941528e-02 -4.513364285230636597e-02 -1.696547418832778931e-01 3.922305628657341003e-02 -2.587612532079219818e-02 -4.974043369293212891e-02 1.431424319744110107e-01 -2.411809265613555908e-01 1.690472289919853210e-02 -9.386511892080307007e-02 -1.874193102121353149e-01 -1.337345242500305176e-01 3.717246353626251221e-01 -3.758422732353210449e-01 -1.389495432376861572e-01 1.857674568891525269e-01 1.692653447389602661e-01
9.840734302997589111e-02 -3.030282557010650635e-01 2.058827728033065796e-01 1.773960441350936890e-01 1.156840398907661438e-01 1.557783186435699463e-01 7.020674645900726318e-02 1.112427785992622375e-01 -1.182029098272323608e-01 -2.130673378705978394e-01 -7.142941001802682877e-03 -5.341914016753435135e-03 4.894464835524559021e-02 7.004403322935104370e-02 -1.303434371948242188e-01 2.861755490303039551e-01 -3.587171435356140137e-02 -2.980750501155853271e-01 2.065597772598266602e-01 1.314229667186737061e-01 -9.971405379474163055e-03 -1.016748026013374329e-01 -2.174799563363194466e-03 3.480294346809387207e-01 -2.757201492786407471e-01 4.076456427574157715e-01 -8.470293134450912476e-02 7.866413146257400513e-02 1.811795830726623535e-01 -1.681818813085556030e-01 4.257240518927574158e-02 -6.259943544864654541e-02
1.051520258188247681e-01 -3.303147256374359131e-01 6.809576600790023804e-02 4.777025282382965088e-01 7.321691513061523438e-02 1.097442582249641418e-01 2.949349284172058105e-01 1.114432066679000854e-01 -1.727805286645889282e-01 8.295049890875816345e-03 2.871536836028099060e-02 -1.302826702594757080e-01 -1.593652069568634033e-01 1.381321102380752563e-01 -3.487480804324150085e-02 7.740476727485656738e-02 1.000493019819259644e-01 1.229449957609176636e-01 1.425643172115087509e-02 1.940019577741622925e-01 -1.131109520792961121e-02 -1.229921653866767883e-01 3.772005066275596619e-02 1.828211694955825806e-01 1.471670866012573242e-01 -1.730260848999023438e-01 -2.178515940904617310e-01 2.120393216609954834e-01 1.005729362368583679e-01 -3.876914680004119873e-01 4.307224601507186890e-02 -1.068850606679916382e-01
2.018897831439971924e-01 -1.455020159482955933e-01 2.620218098163604736e-01 6.055587902665138245e-02 3.306208178400993347e-02 2.597416639328002930e-01 2.622266113758087158e-01 1.530443578958511353e-01 -2.654576301574707031e-01 -1.915966868400573730e-01 3.880131244659423828e-02 -4.608276858925819397e-02 -3.907841145992279053e-01 1.302632242441177368e-01 -5.129322409629821777e-02 6.105015426874160767e-02 2.320801466703414917e-02 -2.724101245403289795e-01 -4.709531366825103760e-02 -4.829063266515731812e-02 -8.068008720874786377e-02 -1.648929417133331299e-01 -9.534057974815368652e-02 3.105370998382568359e-01 1.283540111035108566e-02 -1.919758021831512451e-01 9.271305799484252930e-02 2.370863705873489380e-01 -1.903280168771743774e-01 -7.386632263660430908e-02 1.186530888080596924e-01 2.050741016864776611e-01
3.710569813847541809e-02 3.949450701475143433e-02 2.240116894245147705e-01 -1.337347775697708130e-01 5.706180632114410400e-02 9.564303606748580933e-02 1.235179081559181213e-01 -2.973702363669872284e-02 1.373223215341567993e-01 -2.511577010154724121e-01 -2.721642255783081055e-01 -2.127849906682968140e-01 -5.530716106295585632e-02 3.560597002506256104e-01 1.527084037661552429e-02 2.711213231086730957e-01 -1.960394531488418579e-01 -1.946717202663421631e-01 2.391229383647441864e-02 5.339993163943290710e-02 9.025400876998901367e-02 -3.149516880512237549e-01 -8.690139651298522949e-02 2.976711392402648926e-01 9.155060350894927979e-02 -2.338577061891555786e-01 -2.253106832504272461e-01 9.011166542768478394e-02 1.214297041296958923e-01 -2.408902198076248169e-01 6.234337016940116882e-02 1.171261295676231384e-01
-5.763225257396697998e-02 -9.097880683839321136e-03 6.189823895692825317e-02 3.999942541122436523e-01 -6.800293177366256714e-02 -4.312345758080482483e-02 4.586819559335708618e-02 -2.524482831358909607e-02 1.436163038015365601e-01 1.372596621513366699e-01 -1.923727095127105713e-01 -2.941009104251861572e-01 -1.108617521822452545e-02 8.899102360010147095e-02 1.397409010678529739e-02 2.842717170715332031e-01 1.264959722757339478e-01 -8.359690010547637939e-02 -7.811272982507944107e-03 2.001201212406158447e-01 7.258473196998238564e-04 -5.189424008131027222e-02 -1.097572445869445801e-01 3.819440901279449463e-01 -3.977144360542297363e-01 -2.087309658527374268e-01 -1.948274672031402588e-01 8.707716315984725952e-02 -9.221838414669036865e-02 -1.590235978364944458e-01 2.054019421339035034e-01 1.566485613584518433e-01
5.800424814224243164e-01 -1.261272132396697998e-01 2.018998116254806519e-01 2.360568381845951080e-02 8.398356288671493530e-02 -1.189332734793424606e-02 1.306203901767730713e-01 -1.566548943519592285e-01 -5.939835309982299805e-02 -2.772916555404663086e-01 7.712873071432113647e-02 -2.223005741834640503e-01 2.700389921665191650e-02 -1.784247159957885742e-01 -1.157502233982086182e-01 7.681452482938766479e-02 2.735266461968421936e-03 -4.338324964046478271e-01 -1.750308722257614136e-01 9.542784094810485840e-02 -9.368956089019775391e-02 -6.311769038438796997e-02 -9.128892421722412109e-02 -1.203692983835935593e-03 -1.253214329481124878e-01 -1.857542842626571655e-01 -1.809813380241394043e-01 1.508813947439193726e-01 9.314094670116901398e-03 -2.179157361388206482e-02 1.185615435242652893e-01 2.171229943633079529e-02
9.353540837764739990e-02 6.445235759019851685e-02 -9.103966504335403442e-02 2.990309149026870728e-02 -6.085446849465370178e-02 2.399835139513015747e-01 -1.268033590167760849e-02 1.871666014194488525e-01 5.137179046869277954e-02 1.320370435714721680e-01 -3.207129836082458496e-01 -5.551449209451675415e-02 -9.338158369064331055e-02 -9.743492305278778076e-02 -1.617814302444458008e-01 4.776024445891380310e-02 -2.246134877204895020e-01 -8.043853938579559326e-02 -3.117895498871803284e-02 1.585179008543491364e-02 -1.977816373109817505e-01 -2.018917202949523926e-01 1.421425640583038330e-01 1.774586886167526245e-01 -2.181292176246643066e-01 2.247400954365730286e-02 -2.946410477161407471e-01 2.828340530395507812e-01 4.087360501289367676e-01 -1.608257591724395752e-01 2.243330925703048706e-01 2.467374801635742188e-01
4.420014098286628723e-02 -8.190880715847015381e-02 3.390258550643920898e-01 3.012009896337985992e-02 2.618530392646789551e-01 1.744347251951694489e-02 -5.689940229058265686e-02 7.186944130808115005e-03 2.275660075247287750e-02 -2.247262001037597656e-01 -2.286273241043090820e-01 9.633995592594146729e-02 -2.361641526222229004e-01 2.430956661701202393e-01 -3.337011039257049561e-01 1.529981940984725952e-01 -1.587732136249542236e-01 -7.407405972480773926e-02 -5.614548549056053162e-02 5.859481915831565857e-02 -1.240092515945434570e-01 -7.518496364355087280e-02 3.360370919108390808e-02 3.368008434772491455e-01 1.603795886039733887e-01 -1.848392039537429810e-01 -6.249436363577842712e-02 1.951749026775360107e-01 1.416534036397933960e-01 -1.733295172452926636e-01 2.860794067382812500e-01 1.855072081089019775e-01
1.201410964131355286e-01 9.388496726751327515e-02 2.647737562656402588e-01 1.492169033735990524e-02 1.223431378602981567e-01 2.541752755641937256e-01 2.529909908771514893e-01 1.447309851646423340e-01 9.502353519201278687e-02 -3.432155549526214600e-01 -1.504484266042709351e-01 -1.488055735826492310e-01 -8.329428732395172119e-02 -5.826432257890701294e-02 7.883737981319427490e-02 -1.038615927100181580e-01 1.638924479484558105e-01 -1.168551594018936157e-01 1.768013834953308105e-02 5.673578754067420959e-02 2.069611400365829468e-01 1.004361268132925034e-02 -1.120409965515136719e-01 3.244018852710723877e-01 5.091187194921076298e-04 -5.403347313404083252e-02 -1.174857839941978455e-01 1.071944162249565125e-01 2.842255830764770508e-01 -3.706566989421844482e-01 3.015565574169158936e-01 2.947727963328361511e-02
3.376843035221099854e-02 -1.238210573792457581e-01 -7.821292430162429810e-02 3.557959944009780884e-02 -6.983126699924468994e-02 -4.090765491127967834e-02 1.350121945142745972e-01 1.765062212944030762e-01 -1.342474520206451416e-01 -2.166353166103363037e-02 -2.090398967266082764e-01 8.897718787193298340e-02 -9.948988258838653564e-02 1.425462812185287476e-01 1.567728221416473389e-01 2.266106605529785156e-01 -1.708147078752517700e-01 2.656766027212142944e-02 1.675320565700531006e-01 -1.031196787953376770e-01 1.972251944243907928e-02 -6.301452405750751495e-03 -1.041359007358551025e-01 1.568692922592163086e-01 -2.986341714859008789e-01 -1.340403258800506592e-01 -3.079281449317932129e-01 2.950184047222137451e-01 1.158449798822402954e-01 -2.818486392498016357e-01 4.165619909763336182e-01 2.900098860263824463e-01
-1.130458712577819824e-01 -2.890597879886627197e-01 7.408751547336578369e-02 1.133717037737369537e-02 1.354023963212966919e-01 2.786179184913635254e-01 1.202822197228670120e-03 9.703828394412994385e-02 -1.149882227182388306e-01 -3.854909539222717285e-01 -3.783705458045005798e-02 -1.738228462636470795e-02 -2.562699019908905029e-01 2.552897334098815918e-01 -1.563158780336380005e-01 2.954584360122680664e-01 -5.825266987085342407e-02 -1.797576397657394409e-01 1.474227756261825562e-01 2.317473292350769043e-01 2.343729138374328613e-01 -1.706084758043289185e-01 1.604192145168781281e-02 2.714640498161315918e-01 -1.586753278970718384e-01 7.455335557460784912e-02 5.841423943638801575e-02 9.630763530731201172e-02 1.293096095323562622e-01 -2.337380200624465942e-01 -1.262446492910385132e-02 4.959149658679962158e-02
1.105273887515068054e-01 -2.768072485923767090e-01 1.285166889429092407e-01 -8.513230830430984497e-02 1.940938532352447510e-01 3.820335566997528076e-01 2.441200464963912964e-01 1.154763847589492798e-01 -2.698153257369995117e-01 2.028346993029117584e-02 -1.180600896477699280e-01 3.969395905733108521e-02 -1.292534172534942627e-01 -2.871532738208770752e-01 1.335463020950555801e-02 1.770296506583690643e-02 -4.024825990200042725e-02 -9.040281176567077637e-02 5.336009338498115540e-02 1.395226866006851196e-01 9.773286432027816772e-02 -2.588965296745300293e-01 -2.000729888677597046e-01 2.800621390342712402e-01 -4.803961887955665588e-02 -1.738155186176300049e-01 -4.567694384604692459e-03 3.858692646026611328e-01 1.446475088596343994e-01 6.178126484155654907e-02 -9.394244104623794556e-02 1.775308512151241302e-02
1.716928370296955109e-02 -3.726568818092346191e-01 8.735708892345428467e-02 2.461092770099639893e-01 4.821764305233955383e-02 3.595578372478485107e-01 2.302508801221847534e-01 1.031307205557823181e-01 -5.302585288882255554e-02 -9.201835095882415771e-02 -1.367679052054882050e-02 -1.543733328580856323e-01 -1.834832429885864258e-01 2.553841769695281982e-01 -1.365403085947036743e-01 2.248297035694122314e-01 -2.387912943959236145e-02 1.351292151957750320e-02 1.868215501308441162e-01 2.638907916843891144e-02 1.373010724782943726e-01 -1.495258808135986328e-01 1.114186942577362061e-01 2.854983806610107422e-01 -2.463507056236267090e-01 1.032274886965751648e-01 -5.283620953559875488e-02 1.845710277557373047e-01 1.548134535551071167e-01 -1.543468981981277466e-01 8.266748487949371338e-02 -2.443060725927352905e-01
1.770972609519958496e-01 -2.129416912794113159e-01 -8.356249332427978516e-02 1.332966834306716919e-01 3.440509140491485596e-01 -1.333782523870468140e-01 -8.608556352555751801e-03 7.288073003292083740e-02 -3.790132328867912292e-02 -1.801550984382629395e-01 1.062660850584506989e-02 -2.670443654060363770e-01 8.775317668914794922e-02 -4.345125705003738403e-02 9.214271605014801025e-02 1.873017698526382446e-01 5.582641810178756714e-03 -1.908130049705505371e-01 1.113278716802597046e-01 -5.606429651379585266e-02 3.921540826559066772e-02 -4.604661762714385986e-01 -1.214711694046854973e-03 1.477211713790893555e-01 8.449931629002094269e-03 -5.874150618910789490e-02 -9.471214562654495239e-02 4.656599760055541992e-01 -1.418424695730209351e-01 -2.166534364223480225e-01 9.403938800096511841e-02 7.691308856010437012e-02
1.100082024931907654e-01 -2.376492619514465332e-01 1.801834553480148315e-01 -1.620209068059921265e-01 7.945893704891204834e-02 -1.487106084823608398e-01 -8.464398235082626343e-02 -1.066955924034118652e-01 -2.213756889104843140e-01 6.108911707997322083e-02 -3.106342852115631104e-01 -2.284568101167678833e-01 -4.286784678697586060e-02 5.342996120452880859e-02 2.350180000066757202e-01 -1.010723412036895752e-01 -4.898874834179878235e-02 1.563204079866409302e-01 -6.489972583949565887e-03 4.024760797619819641e-02 2.639400660991668701e-01 -1.015741899609565735e-01 -1.870118677616119385e-01 3.800197243690490723e-01 -1.671254448592662811e-02 -1.045234650373458862e-01 -1.526824235916137695e-01 3.870844542980194092e-01 1.484122965484857559e-02 -2.673426568508148193e-01 5.527102947235107422e-02 -8.481907844543457031e-02
3.263583779335021973e-01 -1.554905176162719727e-01 3.022584132850170135e-02 2.625232636928558350e-01 3.327709734439849854e-01 2.855525910854339600e-02 2.190164849162101746e-02 6.170718744397163391e-02 -1.238065212965011597e-02 -5.486475303769111633e-02 -1.346699800342321396e-02 -2.398741841316223145e-01 7.093098759651184082e-02 -1.804646551609039307e-01 1.253383308649063110e-01 3.336754143238067627e-01 7.655474543571472168e-02 -1.447389870882034302e-01 1.037309616804122925e-01 2.853965759277343750e-01 2.361969500780105591e-01 -2.873361706733703613e-01 -1.270317286252975464e-01 -4.336992651224136353e-02 2.481338381767272949e-02 1.273888498544692993e-01 -1.037851348519325256e-02 3.275533318519592285e-01 -1.457309573888778687e-01 -1.456245630979537964e-01 1.250532120466232300e-01 1.985152252018451691e-02
2.839234173297882080e-01 -2.135134637355804443e-01 1.082273796200752258e-01 2.779417932033538818e-01 2.501610219478607178e-01 2.639192640781402588e-01 6.221867352724075317e-02 6.447211652994155884e-02 -2.744848430156707764e-01 -2.321263700723648071e-01 2.446531504392623901e-01 -2.515217661857604980e-01 5.119811743497848511e-02 2.681092545390129089e-02 -2.413438409566879272e-01 6.104346737265586853e-02 -3.639747947454452515e-02 -1.890691518783569336e-01 1.202614679932594299e-01 8.012566715478897095e-02 7.504052668809890747e-02 -1.846864372491836548e-01 2.822800539433956146e-02 -2.146260254085063934e-02 -1.634792685508728027e-01 -1.394437402486801147e-01 -3.608156740665435791e-01 1.714572906494140625e-01 2.071103639900684357e-02 -2.111851423978805542e-02 1.455597877502441406e-01 -1.207708194851875305e-02
-1.522009819746017456e-01 -8.039979636669158936e-02 3.948331177234649658e-01 2.594809234142303467e-01 2.749477513134479523e-02 1.506321281194686890e-01 1.569557487964630127e-01 -3.163406848907470703e-01 7.629258930683135986e-02 -2.782261371612548828e-01 -3.893801569938659668e-01 -1.196943446993827820e-01 -6.194680184125900269e-02 2.689701691269874573e-02 4.224918037652969360e-02 -4.887791723012924194e-02 -9.744679927825927734e-02 8.507600426673889160e-02 -1.310185492038726807e-01 1.498215496540069580e-01 1.537253558635711670e-01 -2.169052213430404663e-01 -2.610163092613220215e-01 1.870513707399368286e-01 -2.806721441447734833e-02 2.651376836001873016e-02 1.167958974838256836e-02 2.324919849634170532e-01 3.523459658026695251e-02 -2.248718142509460449e-01 -2.204698696732521057e-02 -5.447973310947418213e-02
9.049417823553085327e-02 4.263796657323837280e-02 -4.421649500727653503e-03 2.261257320642471313e-01 1.453953087329864502e-01 1.659442335367202759e-01 4.039952158927917480e-01 2.114168703556060791e-01 -1.277624517679214478e-01 -1.022763103246688843e-01 -1.620505750179290771e-01 -1.727937459945678711e-01 6.671532988548278809e-02 1.483228057622909546e-01 8.604502677917480469e-02 7.289488613605499268e-02 -2.804251015186309814e-01 -4.488040506839752197e-02 3.594271540641784668e-01 1.973974853754043579e-01 9.673248231410980225e-02 -1.649697721004486084e-01 -1.337609719485044479e-02 8.812329918146133423e-02 -2.516911029815673828e-01 3.161893486976623535e-01 -9.820669889450073242e-02 1.490834802389144897e-01 -9.844302386045455933e-02 -2.465457469224929810e-01 -1.070729736238718033e-02 3.280223160982131958e-02
1.145493984222412109e-01 -1.945343017578125000e-01 2.099656909704208374e-01 -4.153663292527198792e-02 3.171955700963735580e-03 5.476142093539237976e-02 3.967262506484985352e-01 -8.329154923558235168e-03 -8.071652054786682129e-02 -3.745765686035156250e-01 -2.408980131149291992e-01 -2.995683252811431885e-01 -1.448431760072708130e-01 -6.720028072595596313e-02 1.858901381492614746e-01 2.239293307065963745e-01 3.152336552739143372e-02 -7.186730951070785522e-02 -2.321970015764236450e-01 4.351269919425249100e-03 -1.554403901100158691e-01 -7.311349362134933472e-02 -1.305166631937026978e-01 1.941690891981124878e-01 -2.219206392765045166e-01 3.704985603690147400e-02 -1.404107809066772461e-01 1.877472251653671265e-01 7.784065604209899902e-02 2.796454727649688721e-02 -2.669101655483245850e-01 9.979476779699325562e-02
-1.293978840112686157e-01 -1.018155366182327271e-01 1.932970136404037476e-01 2.349428981542587280e-01 -1.556621044874191284e-01 2.190476953983306885e-01 8.181811869144439697e-02 2.157728075981140137e-01 -1.913927346467971802e-01 -2.214899510145187378e-01 -3.455621004104614258e-01 -2.935152947902679443e-01 -2.372907996177673340e-01 1.104616895318031311e-01 1.093528345227241516e-01 6.845735013484954834e-02 3.183318674564361572e-02 4.709336534142494202e-02 1.265563666820526123e-01 1.085964143276214600e-01 3.710658103227615356e-02 -5.288077145814895630e-02 1.721256971359252930e-01 2.403673380613327026e-01 7.472176849842071533e-02 -7.138673681765794754e-03 -3.104402720928192139e-01 3.060848116874694824e-01 4.190582409501075745e-02 1.275433003902435303e-01 2.565891668200492859e-02 2.036215364933013916e-01
3.327822983264923096e-01 -2.519786059856414795e-01 3.326637744903564453e-01 -6.544375326484441757e-03 -2.568125426769256592e-01 -1.778368651866912842e-01 -2.399934269487857819e-02 8.045351505279541016e-02 -5.205907393246889114e-03 -4.176954180002212524e-02 -1.933810710906982422e-01 -5.704154074192047119e-02 -2.568714618682861328e-01 3.486648201942443848e-01 -6.975317746400833130e-02 -1.130486130714416504e-01 2.068417519330978394e-02 -1.233409345149993896e-01 -1.743482202291488647e-01 2.332338392734527588e-01 1.925568580627441406e-01 -2.371340990066528320e-01 -1.298777312040328979e-01 1.593419462442398071e-01 -8.320960402488708496e-02 -8.039941638708114624e-02 -2.629578486084938049e-02 2.353365123271942139e-01 1.164682954549789429e-01 -1.892981678247451782e-01 -8.819648623466491699e-02 -1.285314466804265976e-02
1.657320559024810791e-01 -1.592507809400558472e-01 1.879506111145019531e-01 2.727210707962512970e-02 3.266706690192222595e-02 4.543060436844825745e-02 3.136267662048339844e-01 -4.746792372316122055e-03 1.135255247354507446e-01 -3.053163588047027588e-01 -3.398535847663879395e-01 6.048581376671791077e-02 -1.972604990005493164e-01 2.337744086980819702e-01 -8.583634160459041595e-03 1.282595545053482056e-01 -1.634776741266250610e-01 -1.034211888909339905e-01 -1.675293967127799988e-02 1.926185488700866699e-01 8.828423917293548584e-02 -2.087876200675964355e-01 -2.662665247917175293e-01 2.073855251073837280e-01 4.068589769303798676e-03 -1.734270751476287842e-01 -3.675417602062225342e-01 1.303733047097921371e-02 1.387770920991897583e-01 -1.460600048303604126e-01 -3.914825990796089172e-02 1.632914245128631592e-01
3.826670348644256592e-01 -1.430742722004652023e-02 -1.647906601428985596e-01 2.886830568313598633e-01 3.195528090000152588e-01 -8.934739232063293457e-02 -4.451753944158554077e-02 -1.027400195598602295e-01 -2.745942175388336182e-01 3.299702331423759460e-02 -1.573312580585479736e-01 -6.402461975812911987e-02 6.340133398771286011e-02 4.036926664412021637e-03 -3.092465363442897797e-02 1.593904346227645874e-01 -2.651500329375267029e-02 -9.302807599306106567e-02 8.090218901634216309e-02 3.622087836265563965e-02 5.950580909848213196e-02 -3.248560726642608643e-01 -1.202407330274581909e-01 -1.236781552433967590e-01 -1.600066572427749634e-01 6.223856937140226364e-03 -5.101806297898292542e-02 2.161195278167724609e-01 2.620153725147247314e-01 -4.272502958774566650e-01 -4.796253889799118042e-02 -2.198014175519347191e-03
2.991128563880920410e-01 3.817639499902725220e-02 1.008733734488487244e-01 -5.214460939168930054e-02 8.529106527566909790e-02 -5.469461530447006226e-02 3.756308555603027344e-01 4.319579303264617920e-01 -2.770911753177642822e-01 -3.762690350413322449e-02 1.263454090803861618e-02 -7.128325849771499634e-02 -7.317895442247390747e-02 -7.058366201817989349e-03 -6.484156847000122070e-02 1.204986646771430969e-01 -7.353805005550384521e-02 3.744508326053619385e-02 1.639753431081771851e-01 4.389492571353912354e-01 1.025164574384689331e-01 -2.473845928907394409e-01 -8.390275388956069946e-02 7.559202611446380615e-02 -2.288653552532196045e-01 3.602317720651626587e-02 -1.164479255676269531e-01 1.862000972032546997e-01 1.978532969951629639e-02 -1.621966063976287842e-01 4.572276026010513306e-02 9.553829580545425415e-02
-5.221092700958251953e-02 -4.481153190135955811e-01 2.315600812435150146e-01 2.962937578558921814e-02 2.526268064975738525e-01 -2.895360440015792847e-02 5.979590490460395813e-02 -1.997530162334442139e-01 -2.338938862085342407e-01 -1.600460521876811981e-02 -9.934104233980178833e-02 1.309684514999389648e-01 -1.433408260345458984e-01 -7.034945487976074219e-02 1.928594522178173065e-02 -1.158796548843383789e-01 -2.298388630151748657e-01 1.350791659206151962e-03 8.110969513654708862e-02 5.906546022742986679e-03 -8.120398223400115967e-02 -7.097198069095611572e-02 -9.511240571737289429e-02 2.377188503742218018e-01 -1.118957474827766418e-01 -3.923203051090240479e-02 -3.200821578502655029e-01 3.835382163524627686e-01 -1.369578391313552856e-01 -1.231197118759155273e-01 -1.428936421871185303e-01 2.407821863889694214e-01
8.205054700374603271e-02 -5.878773331642150879e-02 2.609768211841583252e-01 1.515980511903762817e-01 -3.059827350080013275e-02 2.007163166999816895e-01 4.413129016757011414e-02 -1.741303205490112305e-01 2.764302771538496017e-03 -8.679285645484924316e-02 6.307861208915710449e-02 2.948477119207382202e-02 2.992054680362343788e-03 7.768705487251281738e-02 3.340235650539398193e-01 2.387763187289237976e-02 4.344408214092254639e-02 2.403394132852554321e-02 -2.091081067919731140e-02 -8.024509251117706299e-02 -6.767264753580093384e-02 -5.210543423891067505e-02 -4.655234143137931824e-02 -1.088752150535583496e-01 -1.936022341251373291e-01 1.505929976701736450e-01 -3.004465401172637939e-01 4.929890930652618408e-01 8.447788655757904053e-02 -3.925300836563110352e-01 1.178830936551094055e-01 3.088971972465515137e-01
-1.105685997754335403e-02 -2.616974115371704102e-01 4.646117333322763443e-03 3.439549207687377930e-01 1.465840786695480347e-01 1.699737906455993652e-01 1.335326284170150757e-01 1.785347461700439453e-01 -2.012201696634292603e-01 -1.119899973273277283e-01 -8.642878383398056030e-02 -2.403355985879898071e-01 6.746443361043930054e-02 6.128995493054389954e-02 3.081186115741729736e-02 1.224860176444053650e-01 9.112706780433654785e-02 3.073022663593292236e-01 -8.510087430477142334e-02 1.787445396184921265e-01 1.143135875463485718e-01 -2.302904427051544189e-01 7.630324363708496094e-02 1.849896758794784546e-01 8.175140619277954102e-02 -1.333127915859222412e-01 -2.901343405246734619e-01 2.105534374713897705e-01 1.405851095914840698e-01 -3.815405070781707764e-01 -4.583659395575523376e-02 -4.449084028601646423e-02
2.686536908149719238e-01 -1.765632778406143188e-01 -2.344995923340320587e-02 1.219048500061035156e-01 2.395175099372863770e-01 1.822674274444580078e-01 2.202496528625488281e-01 3.175785765051841736e-02 2.621543705463409424e-01 -2.485681027173995972e-01 -2.663789391517639160e-01 -1.888081431388854980e-02 -2.453223615884780884e-01 -5.783869419246912003e-03 -2.023604065179824829e-01 1.190622746944427490e-01 -1.648660451173782349e-01 5.921284481883049011e-02 -7.208048552274703979e-02 1.850772649049758911e-01 -1.155944690108299255e-01 -3.219712972640991211e-01 1.248380076140165329e-02 2.257228195667266846e-01 -1.585502773523330688e-01 -9.599603712558746338e-02 -4.044706374406814575e-02 9.733127802610397339e-02 3.317102789878845215e-01 -1.296002715826034546e-01 -1.063000783324241638e-01 4.586124792695045471e-02
2.118434906005859375e-01 -1.155851632356643677e-01 9.412210434675216675e-02 -5.013334564864635468e-03 -6.876826286315917969e-02 2.253030091524124146e-01 -7.918404787778854370e-02 2.049709409475326538e-01 4.744614288210868835e-02 -2.410139441490173340e-01 -1.608446836471557617e-01 -2.052235789597034454e-02 -1.208918094635009766e-01 2.560379803180694580e-01 -4.989430680871009827e-02 1.845975518226623535e-01 2.232155799865722656e-01 1.541765928268432617e-01 -1.680920273065567017e-01 1.148478239774703979e-01 -1.662895455956459045e-02 -2.442931532859802246e-01 2.930941283702850342e-01 1.482415348291397095e-01 -2.672349214553833008e-01 -2.247084379196166992e-01 2.690833434462547302e-02 2.269719541072845459e-01 3.541573882102966309e-01 -1.363770514726638794e-01 5.400895327329635620e-02 1.475460231304168701e-01
2.278775870800018311e-01 -1.371803432703018188e-01 2.534936368465423584e-02 1.009352430701255798e-01 -1.501691900193691254e-02 1.507074236869812012e-01 1.874976903200149536e-01 8.978540427051484585e-04 -1.223542690277099609e-01 -3.630542159080505371e-01 2.719587087631225586e-01 -2.917569503188133240e-02 1.007065996527671814e-01 -8.338395506143569946e-03 -1.835389137268066406e-01 2.463503926992416382e-01 -8.060424774885177612e-02 -2.026787698268890381e-01 4.203017055988311768e-02 2.554600685834884644e-02 7.071205228567123413e-02 -1.181531623005867004e-01 3.245498836040496826e-01 4.909695684909820557e-02 -1.840589046478271484e-01 -2.528049051761627197e-01 -2.821838259696960449e-01 3.760414123535156250e-01 -5.223844945430755615e-02 -1.127506494522094727e-01 1.427642554044723511e-01 -5.297204479575157166e-02
1.720597296953201294e-01 -2.912168949842453003e-02 2.812889404594898224e-02 1.637946963310241699e-01 -1.102807279676198959e-02 1.713147908449172974e-01 -1.366918440908193588e-02 -6.105235964059829712e-02 7.884920388460159302e-02 -2.619992494583129883e-01 -3.212610185146331787e-01 -9.037217497825622559e-02 -4.643393456935882568e-01 3.835838660597801208e-02 -3.290885090827941895e-01 2.167200446128845215e-01 6.664414703845977783e-02 -5.761463195085525513e-02 -5.282624065876007080e-02 1.426946222782135010e-01 -1.907327398657798767e-02 -2.253107726573944092e-01 2.134694606065750122e-01 2.582195103168487549e-01 1.354039311408996582e-01 -1.099017728120088577e-02 -2.129740715026855469e-01 1.266977936029434204e-02 -8.184590376913547516e-03 -2.976371049880981445e-01 -5.499987676739692688e-02 3.913003485649824142e-03
1.337222456932067871e-01 -1.737351901829242706e-02 2.823427505791187286e-02 2.764872014522552490e-01 1.441263705492019653e-01 3.215079605579376221e-01 8.457559347152709961e-02 -2.092715166509151459e-02 -2.491820156574249268e-01 -2.876779735088348389e-01 1.101304665207862854e-01 -2.181149274110794067e-01 1.199558004736900330e-01 -1.155313178896903992e-01 -1.443244665861129761e-01 2.796218395233154297e-01 -1.384495347738265991e-01 -2.720464766025543213e-01 -9.543813765048980713e-02 3.703349828720092773e-02 5.732006952166557312e-02 -1.920694857835769653e-01 2.448580861091613770e-01 -1.232428625226020813e-01 -2.552780210971832275e-01 -1.258663684129714966e-01 -2.470841258764266968e-01 2.475926727056503296e-01 -5.219550430774688721e-02 -1.054622009396553040e-01 2.031021565198898315e-02 7.025919854640960693e-02
3.712162375450134277e-01 -3.575954139232635498e-01 7.386576384305953979e-02 -1.867778450250625610e-01 2.226560860872268677e-01 1.943929493427276611e-01 1.939536035060882568e-01 6.049935147166252136e-02 -5.015368759632110596e-02 -2.998179197311401367e-01 -7.013380527496337891e-02 -2.257968634366989136e-01 1.579963415861129761e-01 -1.189362537115812302e-02 -2.246494740247726440e-01 2.500011324882507324e-01 -6.665691733360290527e-02 -1.494806557893753052e-01 6.544023752212524414e-02 -5.719712004065513611e-02 -1.359493285417556763e-01 -1.375657021999359131e-01 4.604694992303848267e-02 -4.227808117866516113e-02 3.677975386381149292e-02 2.270684950053691864e-02 -5.431361123919487000e-02 2.810794711112976074e-01 2.625386118888854980e-01 -6.777879595756530762e-02 -2.049522846937179565e-01 6.286714226007461548e-02
1.462605148553848267e-01 -1.089703589677810669e-01 -2.663903636857867241e-03 -8.711703866720199585e-02 3.580069839954376221e-01 2.161525785923004150e-01 7.629843056201934814e-02 8.210584521293640137e-02 -1.370246708393096924e-01 -1.882153004407882690e-01 -2.864668965339660645e-01 -1.201045736670494080e-01 -2.743525505065917969e-01 -5.872441083192825317e-02 1.242727637290954590e-01 1.911326646804809570e-01 -4.832126945257186890e-02 3.704642504453659058e-02 -3.081592619419097900e-01 -1.118502486497163773e-02 1.171955931931734085e-02 -1.016544550657272339e-01 2.212286889553070068e-01 1.777540892362594604e-01 -1.934629827737808228e-01 -1.737703979015350342e-01 -3.658879101276397705e-01 1.283372938632965088e-01 7.842680439352989197e-03 -1.738419234752655029e-01 -1.963346265256404877e-03 2.285643815994262695e-01
-1.877501457929611206e-01 -1.141704469919204712e-01 2.147794216871261597e-01 1.865252107381820679e-01 7.534243911504745483e-02 1.537791788578033447e-01 1.972328126430511475e-02 7.240226864814758301e-02 -1.600648164749145508e-01 -8.491485565900802612e-02 -7.674507051706314087e-02 8.295993506908416748e-02 1.473324149847030640e-01 2.868320941925048828e-01 -4.629538208246231079e-02 -1.226590275764465332e-01 -3.733825311064720154e-02 -1.944134831428527832e-01 6.564593315124511719e-02 -1.654093563556671143e-01 -6.679870933294296265e-02 -2.124233841896057129e-01 3.938864916563034058e-02 8.844887465238571167e-02 -4.146317020058631897e-02 -1.126075387001037598e-01 -3.854905664920806885e-01 4.201790988445281982e-01 1.670037806034088135e-01 -3.841909468173980713e-01 -1.048089116811752319e-01 1.149532571434974670e-01
2.089278250932693481e-01 9.612818062305450439e-02 2.768428623676300049e-01 5.749709904193878174e-02 3.085722625255584717e-01 -9.684308618307113647e-02 9.857942909002304077e-02 2.532383203506469727e-01 -2.795665562152862549e-01 -2.120447456836700439e-01 -7.786782830953598022e-02 -2.802107036113739014e-01 1.167371645569801331e-01 -7.210631668567657471e-02 -1.322591900825500488e-01 -5.684659630060195923e-02 1.113121360540390015e-01 -1.859250962734222412e-01 1.656985580921173096e-01 4.889077693223953247e-02 -2.041782438755035400e-01 4.157079011201858521e-02 -6.393689662218093872e-02 -1.321898996829986572e-01 -2.283927053213119507e-01 -3.037436902523040771e-01 -1.624097228050231934e-01 9.588421136140823364e-02 -4.230614379048347473e-02 -2.600771486759185791e-01 -7.229733467102050781e-02 2.122032046318054199e-01
-2.652283571660518646e-02 1.219060048460960388e-01 -3.448121249675750732e-02 3.004493117332458496e-01 -2.140544503927230835e-01 -1.256180554628372192e-01 3.721284121274948120e-02 1.290537510067224503e-02 -9.293913096189498901e-02 2.600455190986394882e-03 -2.169644273817539215e-02 -1.312462836503982544e-01 -2.962261997163295746e-02 3.771078214049339294e-02 -7.446574419736862183e-02 3.910818099975585938e-01 -1.648386009037494659e-02 7.332568615674972534e-02 2.411083877086639404e-02 1.819472312927246094e-01 -2.135615348815917969e-01 -1.393340677022933960e-01 -1.968432664871215820e-01 2.711001634597778320e-01 -3.348597586154937744e-01 -1.918946355581283569e-01 -2.168393880128860474e-01 4.757203459739685059e-01 4.380083456635475159e-02 -2.484491094946861267e-02 -3.310294449329376221e-02 1.344421040266752243e-02
1.766140758991241455e-01 -1.645376384258270264e-01 1.544912606477737427e-01 2.383791357278823853e-01 -6.956248730421066284e-02 1.921891123056411743e-01 1.871299147605895996e-01 1.661901921033859253e-01 -1.294368207454681396e-01 -2.744334340095520020e-01 -3.730194866657257080e-01 -2.769090794026851654e-02 -2.741115987300872803e-01 6.703259050846099854e-02 1.194448675960302353e-02 1.099992766976356506e-01 7.277409732341766357e-02 9.662764519453048706e-02 2.398321479558944702e-01 4.548577964305877686e-02 6.144536193460226059e-03 1.120325922966003418e-01 1.789733581244945526e-02 3.771243691444396973e-01 1.260867565870285034e-01 -1.189784258604049683e-01 -1.554911285638809204e-01 3.569656908512115479e-01 -7.072298973798751831e-02 7.099370658397674561e-02 -6.196381896734237671e-02 8.881849050521850586e-02
1.654630750417709351e-01 8.881679922342300415e-02 2.750426530838012695e-01 -1.924152299761772156e-02 -6.825863383710384369e-03 5.726658180356025696e-02 3.443529009819030762e-01 1.765971183776855469e-01 -2.085289061069488525e-01 -8.262834697961807251e-02 -6.681268662214279175e-02 -2.961622178554534912e-01 9.312471002340316772e-02 1.656122803688049316e-01 -2.533002011477947235e-02 1.018951013684272766e-01 -8.377855271100997925e-02 -1.660688519477844238e-01 6.030282005667686462e-02 2.670366168022155762e-01 -7.363671902567148209e-03 -2.762443721294403076e-01 7.881102710962295532e-02 -1.064258906990289688e-02 -3.000462651252746582e-01 3.008926510810852051e-01 -1.521766632795333862e-01 3.281772881746292114e-02 1.461742073297500610e-01 -2.964756190776824951e-01 8.610226958990097046e-02 1.797284334897994995e-01
1.077030748128890991e-01 -2.922021746635437012e-01 2.543197572231292725e-01 -7.711834460496902466e-02 2.264409661293029785e-01 -1.848824024200439453e-01 1.283234357833862305e-01 -7.579387724399566650e-02 1.907582730054855347e-01 -1.662016957998275757e-01 -3.323462307453155518e-01 -2.378027439117431641e-01 9.805039316415786743e-02 3.488908708095550537e-01 -2.558896839618682861e-01 1.344017535448074341e-01 -2.258802354335784912e-01 3.401296958327293396e-02 1.542069911956787109e-01 1.743556410074234009e-01 -9.522469341754913330e-02 -2.215330004692077637e-01 3.663988411426544189e-02 7.955314964056015015e-02 -2.071380168199539185e-01 -9.182778745889663696e-02 -9.711748361587524414e-02 1.006106659770011902e-01 -9.532204270362854004e-02 9.559482336044311523e-02 1.090855374932289124e-01 7.506188005208969116e-02
-6.640819832682609558e-03 -2.004841566085815430e-01 1.968564987182617188e-01 3.126403093338012695e-01 -1.891643702983856201e-01 -2.097657509148120880e-02 -1.634605377912521362e-01 8.033318817615509033e-02 1.537243649363517761e-02 -2.020725011825561523e-01 -3.904600739479064941e-01 -3.847464546561241150e-02 2.345366636291146278e-03 -1.098058186471462250e-02 1.102274507284164429e-01 2.840653359889984131e-01 4.730821400880813599e-02 -1.133101284503936768e-01 -8.699490875005722046e-02 -3.409693716093897820e-03 -8.711092174053192139e-02 -3.176156282424926758e-01 -7.002310454845428467e-02 -1.936315000057220459e-01 -2.384467571973800659e-01 4.392175003886222839e-02 -8.242667466402053833e-02 2.661995887756347656e-01 -2.041565999388694763e-02 -3.714956939220428467e-01 1.968082040548324585e-02 1.308222413063049316e-01
2.750978805124759674e-02 1.014281958341598511e-01 -3.307730704545974731e-02 2.773742973804473877e-01 -1.619846932590007782e-02 -7.268217206001281738e-02 2.301337569952011108e-02 4.616376757621765137e-02 -5.757024511694908142e-02 -1.306197606027126312e-02 -3.619526922702789307e-01 -6.624317169189453125e-02 -1.087008640170097351e-01 5.005598068237304688e-02 -1.032683625817298889e-01 2.554714679718017578e-02 1.024089232087135315e-01 -5.906171351671218872e-02 -6.541268527507781982e-02 2.269007265567779541e-01 -3.357278108596801758e-01 -6.686274707317352295e-02 3.516364097595214844e-02 4.430456757545471191e-01 -2.676770985126495361e-01 -2.765624523162841797e-01 -3.201549947261810303e-01 2.344768792390823364e-01 -1.371565610170364380e-01 -1.350246518850326538e-01 8.889269083738327026e-02 -5.645696446299552917e-02
7.456838618963956833e-03 -2.692828476428985596e-01 3.272199332714080811e-01 1.446014642715454102e-01 -4.374327510595321655e-02 1.081549823284149170e-01 1.375184953212738037e-01 -2.243990600109100342e-01 1.998687386512756348e-01 -3.203603923320770264e-01 -3.592689335346221924e-01 -3.264938294887542725e-02 -4.720755293965339661e-02 6.431159377098083496e-02 -3.499582037329673767e-02 -3.904931247234344482e-02 -3.875882923603057861e-01 1.134866550564765930e-01 -1.049942374229431152e-01 8.058651536703109741e-02 2.215723097324371338e-01 -2.783917486667633057e-01 -9.609668701887130737e-02 1.878819167613983154e-01 -8.570358902215957642e-02 1.879888353869318962e-03 1.009206008166074753e-02 1.509234607219696045e-01 2.577924355864524841e-02 -2.098546773195266724e-01 -4.399066790938377380e-02 -7.822628319263458252e-02
2.161925733089447021e-01 3.875327482819557190e-02 -8.889016509056091309e-02 1.631773114204406738e-01 1.364312022924423218e-01 1.114205271005630493e-01 1.869897991418838501e-01 1.433048397302627563e-01 -3.307941555976867676e-01 8.035712689161300659e-02 -2.756414115428924561e-01 -4.473248869180679321e-02 -9.339962899684906006e-02 3.106284439563751221e-01 -6.623186171054840088e-02 2.698689401149749756e-01 -1.494761258363723755e-01 2.324927151203155518e-01 -4.642265848815441132e-03 2.225120924413204193e-02 1.560606528073549271e-02 -2.926974296569824219e-01 1.122476309537887573e-01 -1.283680498600006104e-01 -1.161701139062643051e-02 -7.516841590404510498e-02 -1.535441726446151733e-01 3.573468923568725586e-01 1.615709997713565826e-02 -2.766802012920379639e-01 1.027298495173454285e-01 -1.344633102416992188e-01
4.401330947875976562e-01 -1.194481402635574341e-01 -1.982122659683227539e-02 2.645778059959411621e-01 3.098962642252445221e-02 -1.167857646942138672e-01 -1.936613395810127258e-02 1.249689087271690369e-01 -3.136411607265472412e-01 -1.559313237667083740e-01 -2.852210104465484619e-01 1.049992293119430542e-01 -1.083654910326004028e-01 5.532277002930641174e-02 -6.000382453203201294e-02 1.635851114988327026e-01 -2.620511129498481750e-02 -2.296069860458374023e-01 -3.140520676970481873e-02 -9.929476678371429443e-02 3.585146740078926086e-02 -1.380611807107925415e-01 2.307220846414566040e-01 1.057497560977935791e-01 -7.686871290206909180e-02 1.007841080427169800e-01 2.329669594764709473e-01 3.019769787788391113e-01 2.406969368457794189e-01 -2.463983297348022461e-01 3.742625936865806580e-02 1.455994322896003723e-02
1.288264244794845581e-01 1.197651699185371399e-01 -4.163093864917755127e-03 1.544978618621826172e-01 1.174859553575515747e-01 1.135692968964576721e-01 9.740988723933696747e-03 -1.994852125644683838e-01 -3.408570960164070129e-02 -3.702071607112884521e-01 -2.492048740386962891e-01 -2.187050580978393555e-01 -1.168191954493522644e-01 2.023447006940841675e-01 1.595140695571899414e-01 -1.066703125834465027e-01 -2.239083051681518555e-01 -1.912996023893356323e-01 3.127392381429672241e-02 -1.571419835090637207e-01 -9.325780719518661499e-02 -1.312994658946990967e-01 -6.290999054908752441e-02 4.109481871128082275e-01 -2.226419597864151001e-01 5.022329743951559067e-03 5.320930853486061096e-02 2.003868967294692993e-01 1.553825885057449341e-01 -3.041757047176361084e-01 9.594754874706268311e-02 9.690859168767929077e-02
2.358707338571548462e-01 -3.731674700975418091e-02 2.032391875982284546e-01 8.949882537126541138e-02 -2.149468809366226196e-01 -2.505295537412166595e-02 -8.045262843370437622e-02 1.132542453706264496e-02 -1.687145978212356567e-01 -1.541208941489458084e-02 -3.979081809520721436e-01 -3.378028273582458496e-01 -3.437083214521408081e-02 -7.041928917169570923e-02 -1.003864929080009460e-01 3.380915522575378418e-02 -4.353902041912078857e-01 1.423284113407135010e-01 1.834873706102371216e-01 1.415121108293533325e-01 1.401431560516357422e-01 -2.452156245708465576e-01 4.507210478186607361e-02 2.028328366577625275e-02 9.034247696399688721e-02 2.422060072422027588e-01 -2.142812460660934448e-01 1.222836822271347046e-01 -4.007749259471893311e-02 -1.982472389936447144e-01 2.021067962050437927e-02 -8.354594558477401733e-02
3.623190224170684814e-01 1.140449866652488708e-01 2.527561485767364502e-01 2.815313935279846191e-01 -7.532368600368499756e-02 -1.578044295310974121e-01 1.873916983604431152e-01 -1.521389484405517578e-01 -3.169531822204589844e-01 9.137354046106338501e-02 -2.222760170698165894e-01 -2.140502184629440308e-01 3.662125021219253540e-02 -8.869598060846328735e-02 -2.287316918373107910e-01 5.473642051219940186e-02 -2.790642380714416504e-01 2.088386118412017822e-01 1.497499495744705200e-01 -1.344184279441833496e-01 1.394983530044555664e-01 -2.901565283536911011e-02 4.525065794587135315e-02 5.047765001654624939e-02 -3.984409943222999573e-02 8.046264201402664185e-02 -1.198176443576812744e-01 1.699605435132980347e-01 1.043812632560729980e-01 -2.275480180978775024e-01 1.136236488819122314e-01 2.034959644079208374e-01
3.283853530883789062e-01 7.523871213197708130e-02 1.945462524890899658e-01 2.614312469959259033e-01 -8.094558864831924438e-02 9.309969842433929443e-02 -2.359713762998580933e-01 1.966331899166107178e-01 -2.026763260364532471e-01 1.331041753292083740e-01 -1.744072735309600830e-01 2.887935750186443329e-02 5.912861227989196777e-02 -3.773517906665802002e-02 -9.920330345630645752e-02 2.505611777305603027e-01 -1.674941182136535645e-01 1.953998506069183350e-01 4.521199688315391541e-02 2.139788269996643066e-01 8.036932349205017090e-02 -1.141201928257942200e-01 3.221382573246955872e-02 1.430913358926773071e-01 -5.547428503632545471e-02 1.877821050584316254e-02 -1.475804895162582397e-01 2.583608031272888184e-01 3.708416223526000977e-01 -1.646947860717773438e-01 2.308653593063354492e-01 1.954053342342376709e-01
1.176929473876953125e-01 -3.182131350040435791e-01 2.508104741573333740e-01 3.824171125888824463e-01 -8.095416426658630371e-02 1.386186629533767700e-01 1.634701192378997803e-01 2.665559351444244385e-01 -1.174178719520568848e-01 -2.710759341716766357e-01 -1.851734369993209839e-01 -3.135530948638916016e-01 -2.041689902544021606e-01 2.200409397482872009e-02 1.566626578569412231e-01 -5.877823010087013245e-02 3.637927398085594177e-02 6.989579647779464722e-02 1.508556008338928223e-01 -8.935825526714324951e-02 8.424672484397888184e-02 2.284531109035015106e-02 8.986499160528182983e-03 2.199800610542297363e-01 1.603676080703735352e-01 -1.675334721803665161e-01 -2.289645932614803314e-02 2.859914302825927734e-01 -6.846353411674499512e-02 -7.783234864473342896e-02 -1.132542490959167480e-01 9.716513007879257202e-02
8.470282703638076782e-02 -1.826232671737670898e-01 3.974394202232360840e-01 1.372653152793645859e-02 1.962777525186538696e-01 -2.309919297695159912e-01 1.136796697974205017e-01 4.793640226125717163e-02 1.970194466412067413e-02 -3.121350705623626709e-01 -2.889597415924072266e-01 3.871593857184052467e-03 1.693158745765686035e-01 2.894952595233917236e-01 -1.845633685588836670e-01 8.760263025760650635e-02 -1.816923730075359344e-02 -2.582767046988010406e-02 2.305212616920471191e-01 2.088564336299896240e-01 -1.154801025986671448e-01 -3.232735693454742432e-01 4.614155739545822144e-02 2.001506686210632324e-01 -1.091812252998352051e-01 -1.681481152772903442e-01 1.133769601583480835e-01 1.877412199974060059e-01 3.294576331973075867e-02 5.609174817800521851e-02 -1.556212175637483597e-02 9.013169258832931519e-02
1.240031644701957703e-01 7.477087527513504028e-02 1.749412566423416138e-01 3.420634269714355469e-01 1.423403341323137283e-02 2.415127307176589966e-01 -5.297451093792915344e-02 -7.565239071846008301e-02 -2.030806094408035278e-01 1.232802402228116989e-02 -2.727928161621093750e-01 -3.042320720851421356e-02 -2.481548488140106201e-01 2.638085186481475830e-01 -1.753495931625366211e-01 2.884008884429931641e-01 -3.705111145973205566e-02 -2.521584276109933853e-03 -1.839969307184219360e-01 1.050670742988586426e-01 -1.073304489254951477e-01 -1.741335541009902954e-02 -3.287424519658088684e-02 3.077507019042968750e-01 -1.255420874804258347e-02 -3.379265964031219482e-02 -1.857194304466247559e-02 1.776436865329742432e-01 -1.105811595916748047e-01 -4.256899058818817139e-01 -1.369041353464126587e-01 -5.705090984702110291e-02
1.034008786082267761e-01 2.417835220694541931e-02 2.910996973514556885e-01 3.386681079864501953e-01 2.937652468681335449e-01 7.685134559869766235e-02 -1.783247664570808411e-02 2.324368059635162354e-02 -4.287526756525039673e-02 -2.454868704080581665e-01 -3.107566833496093750e-01 -1.719617657363414764e-02 -8.897160738706588745e-02 2.117211371660232544e-01 -2.801049351692199707e-01 1.822239756584167480e-01 -1.460304111242294312e-01 4.336257651448249817e-02 1.924889534711837769e-02 7.788468152284622192e-02 -1.591526865959167480e-01 1.966593042016029358e-02 -6.019002199172973633e-02 2.619165480136871338e-01 1.702876389026641846e-01 2.001393884420394897e-01 -1.114630028605461121e-01 1.517174988985061646e-01 7.030627131462097168e-02 -1.404382884502410889e-01 1.360977143049240112e-01 3.123893439769744873e-01
-2.824058011174201965e-02 1.048501487821340561e-02 1.133237183094024658e-01 -1.108658462762832642e-01 -3.250908106565475464e-02 -3.344332426786422729e-02 3.794109523296356201e-01 4.716194048523902893e-02 2.303663790225982666e-01 -2.541104853153228760e-01 -4.853460192680358887e-01 -2.387025803327560425e-01 1.031195297837257385e-01 -4.309714958071708679e-02 1.072460189461708069e-01 -1.544691175222396851e-01 -4.016235843300819397e-02 -1.863944977521896362e-01 -1.402910202741622925e-01 1.740092933177947998e-01 -2.695349603891372681e-02 -8.882947266101837158e-02 -5.554367974400520325e-02 3.669766336679458618e-02 -1.822359561920166016e-01 -1.269235908985137939e-01 -4.137017205357551575e-02 2.400348037481307983e-01 -6.610365957021713257e-02 -2.755217850208282471e-01 1.385066360235214233e-01 2.451393455266952515e-01
1.561479717493057251e-01 -9.898847201839089394e-04 8.319602161645889282e-02 4.324589371681213379e-01 -3.227006271481513977e-02 -1.624142825603485107e-01 2.129930108785629272e-01 1.043838560581207275e-01 2.131819128990173340e-01 -3.784736245870590210e-02 -3.941200971603393555e-01 3.328418731689453125e-02 -2.380850464105606079e-01 1.377223618328571320e-02 -4.515358805656433105e-02 5.465725809335708618e-02 2.134872227907180786e-01 -3.125670924782752991e-02 -1.257333606481552124e-01 6.293771415948867798e-02 -4.198157042264938354e-02 8.215667307376861572e-02 -1.987548172473907471e-02 2.257381826639175415e-01 -2.088522762060165405e-01 -5.312928557395935059e-02 -2.945079505443572998e-01 3.588875532150268555e-01 3.254339471459388733e-02 -1.062627509236335754e-02 1.087190732359886169e-01 1.778117120265960693e-01
-5.366131881601177156e-05 -1.143224388360977173e-01 2.838865816593170166e-01 8.654268085956573486e-02 1.733951419591903687e-01 4.554798360913991928e-03 -2.059911936521530151e-02 -1.360369920730590820e-01 -2.128101587295532227e-01 -3.879242390394210815e-02 -1.679624021053314209e-01 -5.004202947020530701e-02 -1.098549365997314453e-01 1.739455759525299072e-02 1.300393044948577881e-01 3.355773165822029114e-02 -1.765266805887222290e-01 9.244402498006820679e-02 1.099479012191295624e-02 2.613720297813415527e-01 -1.400292515754699707e-01 1.378663629293441772e-01 -3.289091587066650391e-02 2.842259407043457031e-01 -4.235967397689819336e-01 1.242101658135652542e-02 -2.075002342462539673e-01 5.048234462738037109e-01 -1.010657548904418945e-01 5.685979872941970825e-02 -1.465924382209777832e-01 2.937603555619716644e-02
1.630554646253585815e-01 -3.233029842376708984e-01 8.762126415967941284e-02 2.254427224397659302e-01 1.277802586555480957e-01 2.251425981521606445e-01 1.632010340690612793e-01 1.743265539407730103e-01 -1.272271126508712769e-01 -1.859537959098815918e-01 1.545330584049224854e-01 -2.577385902404785156e-01 5.843136459589004517e-02 -5.324597284197807312e-02 -2.246875762939453125e-01 1.727172136306762695e-01 -8.672652393579483032e-02 -2.337062209844589233e-01 9.782452136278152466e-03 8.615118265151977539e-02 9.169537574052810669e-03 -1.471960097551345825e-01 1.627957820892333984e-01 -1.171936765313148499e-01 -1.272215098142623901e-01 -3.155733644962310791e-01 -2.832562923431396484e-01 2.648904323577880859e-01 -1.817208528518676758e-01 -8.062332868576049805e-02 1.423280239105224609e-01 -3.326234966516494751e-02
2.637148201465606689e-01 8.454908966086804867e-04 7.259011268615722656e-02 2.718416601419448853e-02 1.537176966667175293e-01 2.388734742999076843e-02 7.328303903341293335e-02 -6.804756820201873779e-02 -2.785080671310424805e-01 1.368337720632553101e-01 -3.230110704898834229e-01 -1.977309733629226685e-01 1.158834621310234070e-01 -6.613735109567642212e-02 -2.055442631244659424e-01 2.975046634674072266e-01 -2.548990249633789062e-01 2.472199350595474243e-01 1.899103522300720215e-01 2.334809489548206329e-02 -1.283131539821624756e-02 -2.414290457963943481e-01 2.638643048703670502e-02 9.322408586740493774e-02 4.687964171171188354e-02 6.764295697212219238e-02 -3.329572677612304688e-01 2.415855377912521362e-01 -9.483420103788375854e-02 -1.326879262924194336e-01 1.576892286539077759e-01 2.096558660268783569e-01
3.274811431765556335e-02 -1.400898694992065430e-01 4.152273386716842651e-02 3.609530627727508545e-01 -3.340811654925346375e-02 1.552654337137937546e-02 2.021422423422336578e-02 -1.580709964036941528e-02 -2.211802080273628235e-02 -1.333300322294235229e-01 -4.262814819812774658e-01 7.019991427659988403e-02 -1.065354868769645691e-01 1.349359452724456787e-01 3.546599671244621277e-02 3.116653263568878174e-01 7.835213840007781982e-02 1.634915471076965332e-01 -1.290744841098785400e-01 4.965427145361900330e-02 -8.376110345125198364e-02 -1.722209155559539795e-01 1.490428894758224487e-01 -6.680322438478469849e-02 -2.797714471817016602e-01 -1.597723364830017090e-01 3.151656687259674072e-02 2.280347347259521484e-01 -1.857466846704483032e-01 -3.743369281291961670e-01 1.772394925355911255e-01 -1.850180923938751221e-01
1.785154789686203003e-01 -1.936846524477005005e-01 -1.651352969929575920e-03 1.499084532260894775e-01 -3.251029551029205322e-01 -1.297275908291339874e-02 1.657262444496154785e-01 1.919815987348556519e-01 -1.759302616119384766e-01 4.257625341415405273e-02 -3.930619955062866211e-01 -6.328135728836059570e-02 9.721946716308593750e-02 5.865285918116569519e-02 6.058014184236526489e-02 1.067567318677902222e-01 -9.861396998167037964e-02 1.251360177993774414e-01 3.147967457771301270e-01 -2.425636723637580872e-02 6.825678795576095581e-02 -3.209688514471054077e-02 7.091975957155227661e-02 9.916841238737106323e-02 -2.497376799583435059e-01 -2.153491377830505371e-01 -1.650143712759017944e-01 1.900570690631866455e-01 1.276794970035552979e-01 -8.723977208137512207e-02 4.111630618572235107e-01 8.972153812646865845e-02
3.806825280189514160e-01 -3.496331721544265747e-02 -8.314726501703262329e-02 2.213601917028427124e-01 1.319079399108886719e-01 -1.062335446476936340e-01 1.314856857061386108e-01 3.790749981999397278e-02 -3.193593025207519531e-01 -1.614919155836105347e-01 -2.230135053396224976e-01 -4.711279645562171936e-02 -8.642511814832687378e-02 6.380225718021392822e-02 -2.407074272632598877e-01 1.779701709747314453e-01 5.468299239873886108e-02 -6.979672610759735107e-02 1.858772635459899902e-01 -1.481807827949523926e-01 -5.124681815505027771e-02 -1.456408053636550903e-01 3.318423032760620117e-02 -4.241980239748954773e-02 -1.195111125707626343e-01 1.213311776518821716e-01 1.166864261031150818e-01 3.562243580818176270e-01 2.441986948251724243e-01 -3.098673224449157715e-01 -4.630176350474357605e-02 -2.256937026977539062e-01
1.340474933385848999e-01 1.833786605857312679e-03 -3.983213752508163452e-02 3.479515016078948975e-01 -7.697603106498718262e-02 6.911975145339965820e-02 1.284238696098327637e-01 1.182594075798988342e-01 -3.859315812587738037e-02 -9.484010189771652222e-02 -8.759551495313644409e-02 -8.785396069288253784e-02 -2.438331097364425659e-01 2.363410592079162598e-01 1.457976251840591431e-01 2.578727900981903076e-01 -5.061118304729461670e-02 1.113025099039077759e-01 2.851657569408416748e-02 -2.638761512935161591e-02 2.261275500059127808e-01 -1.967546045780181885e-01 -2.524518035352230072e-02 6.647124886512756348e-02 4.705956950783729553e-02 -1.096482947468757629e-01 3.908492997288703918e-02 4.417967200279235840e-01 -4.628536477684974670e-02 -4.315363764762878418e-01 -2.691665887832641602e-01 -7.823771983385086060e-02
1.338686943054199219e-01 -1.720929145812988281e-01 7.269448041915893555e-02 1.842162758111953735e-01 9.998403489589691162e-02 3.253728523850440979e-02 3.381950780749320984e-02 2.362190932035446167e-01 -2.454549968242645264e-01 -2.909309566020965576e-01 1.651687324047088623e-01 -4.699769243597984314e-02 5.084861814975738525e-02 -3.648608550429344177e-02 -3.994826078414916992e-01 3.062349557876586914e-01 -9.372875094413757324e-02 -3.464566767215728760e-01 7.260991632938385010e-02 6.713758409023284912e-02 3.133778274059295654e-02 -1.249698325991630554e-01 6.305482983589172363e-02 4.154992103576660156e-02 -7.649903744459152222e-02 -2.194898873567581177e-01 -1.633156090974807739e-01 3.483662009239196777e-01 -1.397057920694351196e-01 -9.115393459796905518e-02 1.254492402076721191e-01 -8.402909338474273682e-02
2.493931204080581665e-01 -1.757863536477088928e-02 2.692942619323730469e-01 3.918502628803253174e-01 9.839409589767456055e-02 -7.203809171915054321e-02 5.559219792485237122e-02 -7.429241389036178589e-02 -2.232137620449066162e-01 1.253592781722545624e-02 -1.616164743900299072e-01 -1.626122929155826569e-02 -3.473343849182128906e-01 -6.042370200157165527e-02 5.653885193169116974e-03 1.053913533687591553e-01 -5.636887997388839722e-02 -2.676478624343872070e-01 2.138887643814086914e-01 -2.071947306394577026e-01 8.811563998460769653e-02 -2.466378062963485718e-01 -6.209230422973632812e-02 5.428158864378929138e-02 -2.953895032405853271e-01 1.158004254102706909e-01 -1.794494315981864929e-02 1.549895256757736206e-01 -1.092881560325622559e-01 -2.966547310352325439e-01 -3.694462403655052185e-02 -1.046003401279449463e-01
1.804772019386291504e-01 -7.222458720207214355e-02 6.549099832773208618e-02 1.458109468221664429e-01 2.025392139330506325e-03 -1.679548472166061401e-01 8.631325513124465942e-02 -1.062043383717536926e-01 5.629156902432441711e-02 -2.060341686010360718e-01 -1.430961936712265015e-01 4.292199015617370605e-02 -2.694547176361083984e-01 3.472459968179464340e-03 -3.161082509905099869e-03 3.814815878868103027e-01 -1.072327941656112671e-01 -5.540857464075088501e-02 2.601612508296966553e-01 6.722931563854217529e-02 1.008124873042106628e-01 -1.483788043260574341e-01 -8.809247612953186035e-02 4.869866669178009033e-01 -1.862136274576187134e-02 -7.147245109081268311e-02 1.519341487437486649e-02 1.909872293472290039e-01 -7.352439314126968384e-02 -2.273431569337844849e-01 2.296227067708969116e-01 2.962739169597625732e-01
-9.961172938346862793e-03 3.828725591301918030e-02 1.331980973482131958e-01 2.327504903078079224e-01 2.795374095439910889e-01 2.567160129547119141e-01 1.745944470167160034e-01 -2.689632214605808258e-02 -2.242462486028671265e-01 -1.841111630201339722e-01 -1.733891963958740234e-01 -1.782553195953369141e-01 2.082514166831970215e-01 -1.297022961080074310e-02 1.289071291685104370e-01 -2.028337568044662476e-01 -6.125704944133758545e-02 -3.302305191755294800e-02 6.302499026060104370e-02 1.718867123126983643e-01 -5.351242050528526306e-02 -1.625109910964965820e-01 2.753056585788726807e-01 3.002445399761199951e-01 1.026729345321655273e-01 -2.179222255945205688e-01 -5.433353036642074585e-02 3.712943494319915771e-01 -1.991672813892364502e-01 -1.210980489850044250e-01 -8.610633201897144318e-03 1.308756321668624878e-01
1.506772935390472412e-01 -1.178378015756607056e-01 1.290386170148849487e-01 -9.243723005056381226e-02 -2.753970585763454437e-02 1.536705791950225830e-01 -1.749821007251739502e-01 -8.236879110336303711e-02 -2.272961884737014771e-01 -1.328366547822952271e-01 -2.346206158399581909e-01 -2.898342907428741455e-01 1.466825008392333984e-01 8.841476589441299438e-02 -4.240322709083557129e-01 -3.335110470652580261e-02 -6.254050135612487793e-02 -3.849318996071815491e-02 2.251144871115684509e-02 -3.003872931003570557e-02 7.933914661407470703e-03 1.453429758548736572e-01 1.043437644839286804e-01 1.105213072150945663e-02 -1.149884611368179321e-02 -6.920016556978225708e-02 -1.340492069721221924e-01 3.484911620616912842e-01 -7.708869408816099167e-03 -2.135594040155410767e-01 -1.150484904646873474e-01 4.643180668354034424e-01
3.432463109493255615e-01 7.669091224670410156e-02 1.589647084474563599e-01 3.055166453123092651e-02 -6.645078212022781372e-02 5.158770829439163208e-02 2.039844542741775513e-01 -3.391645550727844238e-01 -8.324052393436431885e-02 -4.523493051528930664e-01 -2.505377531051635742e-01 -2.519142925739288330e-01 1.688319593667984009e-01 8.567695319652557373e-02 1.552822440862655640e-01 -1.557695716619491577e-01 4.417566955089569092e-02 9.276971220970153809e-02 -8.797252923250198364e-02 2.697832696139812469e-02 -1.573275774717330933e-03 5.639198049902915955e-02 -1.644485443830490112e-01 1.164546012878417969e-01 -1.783486157655715942e-01 3.114701062440872192e-02 -5.491067469120025635e-02 1.385997235774993896e-01 1.996290981769561768e-01 -3.152894377708435059e-01 -1.379243284463882446e-02 -8.433572202920913696e-02
1.408495157957077026e-01 -2.497203797101974487e-01 3.657619059085845947e-01 -8.924850076436996460e-02 3.729892894625663757e-02 -1.830614805221557617e-01 2.546534538269042969e-01 -1.002750359475612640e-02 1.650454401969909668e-01 -3.468299806118011475e-01 -3.192363679409027100e-01 -5.289124697446823120e-02 2.729753218591213226e-02 2.415386587381362915e-01 -1.850754320621490479e-01 1.218279227614402771e-01 -8.490270702168345451e-04 -6.582406815141439438e-03 2.753230333328247070e-01 6.692039221525192261e-02 -1.287909448146820068e-01 -2.542046010494232178e-01 1.400523930788040161e-01 1.553660333156585693e-01 -1.406217515468597412e-01 1.004649326205253601e-01 1.498386412858963013e-01 1.869872808456420898e-01 -2.579834125936031342e-02 -1.092568933963775635e-01 -5.973754450678825378e-04 1.029996126890182495e-01
1.708123236894607544e-01 -1.920972764492034912e-01 1.799261718988418579e-01 3.060867190361022949e-01 1.039350405335426331e-01 4.563712701201438904e-02 5.247119069099426270e-02 -9.518342465162277222e-02 -3.101291507482528687e-02 -1.276084482669830322e-01 8.879809826612472534e-02 -9.866402484476566315e-03 -1.775939017534255981e-01 1.410871744155883789e-01 1.058439686894416809e-01 2.802796065807342529e-01 -1.001631617546081543e-01 3.114626705646514893e-01 2.093990147113800049e-01 1.502432115375995636e-02 -1.124694421887397766e-01 -1.120741739869117737e-01 -5.675916373729705811e-02 3.994907736778259277e-01 -8.211833238601684570e-02 -1.908774524927139282e-01 -1.208317801356315613e-01 1.152318343520164490e-01 -8.985405415296554565e-02 -4.395517110824584961e-01 -4.939362034201622009e-02 5.303438752889633179e-02
7.402196060866117477e-03 -2.250104695558547974e-01 3.434125781059265137e-01 3.347441256046295166e-01 2.795744836330413818e-01 1.492520272731781006e-01 8.333392441272735596e-02 5.544826388359069824e-03 -1.725934147834777832e-01 -2.527257800102233887e-01 6.659995764493942261e-02 2.771953046321868896e-01 -3.961811214685440063e-02 3.055194206535816193e-02 1.138380821794271469e-02 -1.095404773950576782e-01 -2.401176989078521729e-01 -1.317810565233230591e-01 -1.471094600856304169e-02 1.409524083137512207e-01 -1.904418878257274628e-02 -2.851935029029846191e-01 1.436590850353240967e-01 -1.518970727920532227e-01 -1.793520003557205200e-01 7.806517928838729858e-02 -7.747285813093185425e-02 3.064398169517517090e-01 -7.753879576921463013e-02 -2.289621978998184204e-01 -5.214433744549751282e-02 5.013884976506233215e-02
3.556056618690490723e-01 -2.684737145900726318e-01 4.903633892536163330e-02 2.859551310539245605e-01 4.855319391936063766e-03 1.619862020015716553e-01 6.260282546281814575e-02 -3.309669345617294312e-02 -3.166444301605224609e-01 -9.792562574148178101e-02 -6.861918419599533081e-02 -1.200174838304519653e-01 1.947321593761444092e-01 -7.501044310629367828e-03 -3.959561288356781006e-01 -1.629251390695571899e-01 -1.790760904550552368e-01 -1.808510273694992065e-01 5.301668494939804077e-02 4.761106334626674652e-03 -2.428742647171020508e-01 -4.651912301778793335e-02 9.481433033943176270e-02 1.503682881593704224e-01 -1.620224714279174805e-01 -1.629944294691085815e-01 -2.204009890556335449e-01 2.227214276790618896e-01 -9.640021622180938721e-02 -5.547645688056945801e-02 -1.090780496597290039e-01 1.076237857341766357e-02
5.376567319035530090e-02 -5.721876397728919983e-02 2.143550068140029907e-01 1.140526086091995239e-01 4.254642874002456665e-02 1.761979190632700920e-03 -1.676404476165771484e-01 1.271813958883285522e-01 1.285915225744247437e-01 8.328286558389663696e-02 -4.701191782951354980e-01 -1.628554463386535645e-01 -2.740515470504760742e-01 -2.218986861407756805e-02 1.130928248167037964e-01 2.114146053791046143e-01 -1.519637852907180786e-01 -5.748033523559570312e-02 2.407035529613494873e-01 8.061951957643032074e-03 2.226465344429016113e-01 -3.356031477451324463e-01 -3.376071155071258545e-02 -8.618722856044769287e-02 4.114643856883049011e-02 -1.676411181688308716e-01 -8.259852975606918335e-02 2.686635851860046387e-01 1.357987970113754272e-01 -2.660183608531951904e-01 -7.679086178541183472e-02 -1.600836515426635742e-01
-2.432156950235366821e-01 -3.389086127281188965e-01 2.553412020206451416e-01 7.224834710359573364e-02 1.028288826346397400e-01 6.840141862630844116e-02 8.311703801155090332e-02 -1.177679896354675293e-01 -1.017831936478614807e-01 -3.652252256870269775e-01 -6.750201433897018433e-02 -9.077183157205581665e-02 -1.683244109153747559e-01 2.065511792898178101e-01 -5.060648173093795776e-02 4.473093748092651367e-01 4.331154376268386841e-02 -1.679590046405792236e-01 4.313094168901443481e-02 3.767432644963264465e-02 6.041188538074493408e-02 -1.661379784345626831e-01 -1.019953936338424683e-01 8.546125143766403198e-02 -9.674351662397384644e-02 3.820965066552162170e-02 -2.201502174139022827e-01 2.334255129098892212e-01 2.694687545299530029e-01 -7.991602271795272827e-02 -5.732791498303413391e-02 -1.047189533710479736e-01
1.236138492822647095e-01 -2.515575289726257324e-02 1.415376514196395874e-01 1.620832234621047974e-01 -2.332996428012847900e-01 1.263900399208068848e-01 9.999066591262817383e-03 -7.522944360971450806e-02 -5.889786407351493835e-02 -4.553354382514953613e-01 -1.931879222393035889e-01 -2.303341776132583618e-01 -2.700417339801788330e-01 1.000227034091949463e-01 -1.083669532090425491e-02 6.864427775144577026e-02 -1.805348880589008331e-02 -2.196962982416152954e-01 1.569565832614898682e-01 1.604418456554412842e-02 2.509824335575103760e-01 -8.268424868583679199e-02 5.628385767340660095e-02 5.023107528686523438e-01 1.482028327882289886e-02 -1.592850089073181152e-01 -2.177146635949611664e-02 1.521350592374801636e-01 5.052018910646438599e-02 -5.699167028069496155e-02 7.252864539623260498e-02 1.167038157582283020e-01
3.446095883846282959e-01 1.297508832067251205e-03 2.567308843135833740e-01 1.760104447603225708e-01 1.505155563354492188e-01 3.621289040893316269e-03 2.943994104862213135e-01 8.403927832841873169e-02 -3.739726915955543518e-02 -1.655340492725372314e-01 4.404779151082038879e-02 -2.482581436634063721e-01 2.839302644133567810e-02 1.735759824514389038e-01 -3.331561386585235596e-01 2.598135769367218018e-01 -2.384788542985916138e-01 -1.522041559219360352e-01 1.002636626362800598e-01 1.177862212061882019e-01 2.652487345039844513e-02 -1.681415438652038574e-01 -1.949247568845748901e-01 2.030497640371322632e-01 2.543181478977203369e-01 5.164487287402153015e-02 -1.660093516111373901e-01 -7.078480441123247147e-03 1.929608881473541260e-01 -1.418332755565643311e-01 3.194934129714965820e-02 2.563086524605751038e-02
6.062172353267669678e-02 5.471677053719758987e-03 1.585103720426559448e-01 1.321870386600494385e-01 2.996797487139701843e-02 1.422183364629745483e-01 -8.943586051464080811e-02 -5.718139559030532837e-02 -4.669613018631935120e-02 -6.461694836616516113e-02 -1.243310719728469849e-01 -4.226851090788841248e-02 -2.740944623947143555e-01 2.323897033929824829e-01 -1.794554740190505981e-01 -4.972616583108901978e-02 -1.097185611724853516e-01 7.724463939666748047e-02 6.164499372243881226e-02 1.280695106834173203e-02 8.484824746847152710e-02 -2.409800142049789429e-01 -4.893006756901741028e-03 4.854042828083038330e-02 -3.746806681156158447e-01 7.064066361635923386e-03 1.678552925586700439e-01 5.608830451965332031e-01 -1.426884680986404419e-01 -1.510534137487411499e-01 1.801286935806274414e-01 -2.923171222209930420e-01
1.340039353817701340e-02 -2.247485816478729248e-01 3.171861544251441956e-02 3.523719310760498047e-01 -2.810456976294517517e-02 1.393548846244812012e-01 1.334578096866607666e-01 -7.464213669300079346e-02 -1.466866880655288696e-01 1.598432958126068115e-01 -3.086152113974094391e-02 -1.058308929204940796e-01 1.103988438844680786e-01 1.266083586961030960e-02 8.924339711666107178e-02 2.403472512960433960e-01 -1.223584637045860291e-01 3.297583162784576416e-01 1.874615699052810669e-01 4.179072007536888123e-02 -1.104981154203414917e-01 -2.005419284105300903e-01 7.929912209510803223e-02 5.656571686267852783e-02 1.017331555485725403e-01 -1.608302593231201172e-01 -5.804464593529701233e-02 3.523515164852142334e-01 3.845066949725151062e-02 -4.902177453041076660e-01 1.199123561382293701e-01 2.867942862212657928e-02
3.057675957679748535e-01 -1.964615285396575928e-01 1.799178421497344971e-01 1.164371147751808167e-02 1.081468388438224792e-01 1.363217979669570923e-01 1.934608221054077148e-01 1.157122254371643066e-01 -9.796182066202163696e-02 -6.518090516328811646e-02 3.684961050748825073e-02 -8.052974939346313477e-02 3.120468556880950928e-02 -3.160357773303985596e-01 -3.646928966045379639e-01 1.150952652096748352e-01 -2.422296404838562012e-01 -1.750929504632949829e-01 -5.121075361967086792e-02 1.230124831199645996e-01 -2.162850648164749146e-01 -1.273268163204193115e-01 1.652833223342895508e-01 -2.089860886335372925e-01 -1.962430216372013092e-02 3.054033732041716576e-03 -1.764097362756729126e-01 3.025359213352203369e-01 -2.095794528722763062e-01 -2.167361378669738770e-01 8.367547392845153809e-02 1.533102393150329590e-01
5.705245137214660645e-01 -2.348893880844116211e-01 1.963835954666137695e-01 -7.267420738935470581e-02 1.554588973522186279e-01 1.016223952174186707e-01 -4.574738442897796631e-02 1.563904732465744019e-01 -1.738191097974777222e-01 6.224741693586111069e-03 -8.396220207214355469e-02 -6.207500398159027100e-02 4.210098460316658020e-02 -2.903279364109039307e-01 1.129768639802932739e-01 1.139664873480796814e-01 -2.666696310043334961e-01 -1.073336526751518250e-01 -6.132279988378286362e-03 8.451715856790542603e-02 3.780672699213027954e-02 -2.347044050693511963e-01 -3.959935903549194336e-02 1.605319678783416748e-01 8.776476234197616577e-02 -8.153649047017097473e-03 -1.789164841175079346e-01 3.527397811412811279e-01 4.638781026005744934e-02 -8.824229985475540161e-02 2.519849501550197601e-02 1.140983104705810547e-01
1.076185889542102814e-02 -1.858898848295211792e-01 7.210539281368255615e-02 1.441840678453445435e-01 1.416330933570861816e-01 8.627437055110931396e-02 -1.011023446917533875e-01 2.104218304157257080e-01 -7.935095578432083130e-02 -3.366934955120086670e-01 -1.480645984411239624e-01 -2.273298352956771851e-01 -2.230703532695770264e-01 1.766071319580078125e-01 -3.890156373381614685e-02 3.292783349752426147e-02 -2.911149859428405762e-01 1.035764440894126892e-01 -5.354363098740577698e-02 -7.875823229551315308e-02 3.529807329177856445e-01 -5.148679018020629883e-02 -4.844865296036005020e-03 -3.013668358325958252e-01 -2.225934416055679321e-01 -2.329522520303726196e-01 -1.118139550089836121e-01 3.115881085395812988e-01 -1.718737743794918060e-02 -4.395545274019241333e-02 -1.040256116539239883e-02 2.053100764751434326e-01
5.184834077954292297e-02 -3.319245576858520508e-02 3.633489087224006653e-02 2.659817039966583252e-01 -1.821082979440689087e-01 -4.885040596127510071e-02 1.384667307138442993e-01 -1.828967593610286713e-03 1.966484934091567993e-01 -1.398762762546539307e-01 -2.688379585742950439e-01 -3.170791864395141602e-01 -2.800450921058654785e-01 -2.416525036096572876e-01 1.346945762634277344e-01 1.244233623147010803e-01 -1.752578839659690857e-02 -1.633936762809753418e-01 -8.646024763584136963e-02 3.843272849917411804e-02 -8.255451917648315430e-02 1.279749870300292969e-01 1.087588593363761902e-01 1.633777618408203125e-01 -2.419537156820297241e-01 1.385621447116136551e-02 -1.238014549016952515e-01 5.030602812767028809e-01 1.105252355337142944e-01 -4.582976922392845154e-02 1.556220501661300659e-01 -6.773558259010314941e-02
1.068407967686653137e-01 -6.573971360921859741e-02 5.938363820314407349e-02 1.907159239053726196e-01 -2.995984070003032684e-02 -3.608668968081474304e-02 -7.167561445385217667e-03 -1.010445505380630493e-01 -1.392650157213211060e-01 -1.848975569009780884e-01 -1.275740377604961395e-02 -9.651115536689758301e-02 -1.789072901010513306e-01 5.710626766085624695e-02 -4.090469446964561939e-04 3.424475789070129395e-01 -9.488995373249053955e-02 -3.351622447371482849e-02 2.705004513263702393e-01 2.098314166069030762e-01 5.324673838913440704e-03 -1.320420056581497192e-01 -2.531637251377105713e-01 3.340663611888885498e-01 2.246905714273452759e-01 -3.517028093338012695e-01 -1.760781556367874146e-02 1.075489893555641174e-01 -2.938493900001049042e-02 -3.878855109214782715e-01 -1.155332326889038086e-01 2.123625725507736206e-01
1.166870296001434326e-01 -2.167660742998123169e-01 -2.354234158992767334e-01 3.519705832004547119e-01 -1.073314063251018524e-02 7.676218450069427490e-02 2.175386846065521240e-01 -1.364389061927795410e-01 -7.588396221399307251e-02 9.158784151077270508e-02 -2.741254568099975586e-01 -1.988270580768585205e-01 -5.190498754382133484e-02 1.680942922830581665e-01 -1.750700026750564575e-01 2.792566716670989990e-01 -3.428080305457115173e-02 6.982410699129104614e-02 1.111244596540927887e-02 1.096500009298324585e-01 5.261118710041046143e-02 -2.665657103061676025e-01 1.348332911729812622e-01 -2.038747221231460571e-01 -2.486783079802989960e-03 -2.682369053363800049e-01 3.772296756505966187e-02 2.385251075029373169e-01 1.919383257627487183e-01 -1.136948168277740479e-01 -9.542443603277206421e-02 2.807513177394866943e-01
1.642935574054718018e-01 -7.480526715517044067e-02 -1.304655242711305618e-02 -5.923392623662948608e-02 1.343900561332702637e-01 -1.619432717561721802e-01 -4.660353437066078186e-02 -1.907058656215667725e-01 -1.833921670913696289e-01 -1.485541760921478271e-01 -1.372432708740234375e-01 -2.542332112789154053e-01 -1.016898080706596375e-01 -2.016106396913528442e-01 -5.779101848602294922e-01 -5.145649239420890808e-02 6.801495701074600220e-02 -1.592265814542770386e-01 1.469020843505859375e-01 -2.760010305792093277e-03 5.781329795718193054e-02 -1.495637595653533936e-01 2.947239391505718231e-02 2.157157510519027710e-01 -2.321789264678955078e-01 -2.694501578807830811e-01 -1.440008580684661865e-01 2.230869829654693604e-01 1.171305477619171143e-01 -9.776476025581359863e-02 3.221419453620910645e-02 9.004962444305419922e-02
4.177618920803070068e-01 -1.551823019981384277e-01 1.067698225378990173e-01 1.050968319177627563e-01 3.473196923732757568e-02 2.186088114976882935e-01 -1.802133321762084961e-01 -5.398411303758621216e-02 -1.841771900653839111e-01 -2.240779846906661987e-01 -2.054910734295845032e-02 -3.645775914192199707e-01 1.303386688232421875e-01 -1.642289757728576660e-01 -2.865460216999053955e-01 -1.411509811878204346e-01 -8.339499682188034058e-02 -3.479529321193695068e-01 8.529651910066604614e-02 -8.675769716501235962e-02 -1.136909499764442444e-01 -1.786254495382308960e-01 5.751829221844673157e-02 4.985048144590109587e-05 5.798335745930671692e-02 -3.199383243918418884e-02 -9.639365226030349731e-02 2.150234878063201904e-01 -1.757175102829933167e-02 -1.974051743745803833e-01 9.619378298521041870e-02 1.780047714710235596e-01
-6.819240748882293701e-02 -2.644822597503662109e-01 1.391860991716384888e-01 -4.817634075880050659e-02 1.032921597361564636e-01 -1.629370450973510742e-01 1.326217204332351685e-01 2.455623149871826172e-01 -9.591475129127502441e-02 -2.603836953639984131e-01 2.330022864043712616e-02 -3.725220859050750732e-01 1.023257151246070862e-01 -2.337730973958969116e-01 -1.180504783987998962e-01 7.439128309488296509e-02 8.583731949329376221e-02 1.646775379776954651e-02 2.413354068994522095e-01 1.938766241073608398e-01 9.656835347414016724e-02 1.746376156806945801e-01 8.354183286428451538e-02 6.461885571479797363e-02 -2.025887370109558105e-01 -3.573487401008605957e-01 -4.010108485817909241e-02 1.790449619293212891e-01 1.793951392173767090e-01 -3.026330471038818359e-01 -6.031881645321846008e-02 5.857327952980995178e-02
6.054529175162315369e-02 6.648012995719909668e-02 4.175583422183990479e-01 1.954575479030609131e-01 -1.924406588077545166e-01 5.986722186207771301e-02 -4.023209214210510254e-02 -1.141491383314132690e-01 3.523714095354080200e-02 1.430971622467041016e-01 -2.796650230884552002e-01 -1.190733909606933594e-02 -3.028906583786010742e-01 -1.962478272616863251e-02 1.605833135545253754e-02 1.287386417388916016e-01 -2.181560546159744263e-01 -2.109293192625045776e-01 2.116870135068893433e-01 2.125637829303741455e-01 2.408079952001571655e-01 -1.883175373077392578e-01 1.653971970081329346e-01 -1.856432408094406128e-01 1.823071762919425964e-02 -1.155197843909263611e-01 2.354814857244491577e-02 1.516188681125640869e-01 2.545952424407005310e-02 -3.440548777580261230e-01 1.465143412351608276e-01 3.069644153583794832e-04
1.029156744480133057e-01 1.933201029896736145e-02 3.578217625617980957e-01 2.934184074401855469e-01 4.671700596809387207e-01 -5.421188473701477051e-02 5.217665433883666992e-02 1.475068926811218262e-01 -1.175727546215057373e-01 -1.531735360622406006e-01 -3.234819173812866211e-01 1.149051561951637268e-01 -6.012589856982231140e-02 4.912496730685234070e-02 6.471537798643112183e-02 1.111195236444473267e-01 1.121009811758995056e-01 1.493972986936569214e-01 -3.603164106607437134e-02 5.103852599859237671e-02 -1.894891262054443359e-01 1.501123309135437012e-01 -1.323030441999435425e-01 1.415937095880508423e-01 -2.184401964768767357e-03 -3.201976418495178223e-01 -8.396118134260177612e-02 1.923116743564605713e-01 6.201735138893127441e-02 -1.113863438367843628e-01 7.652021944522857666e-02 -2.192896753549575806e-01
3.332376480102539062e-01 -9.645636379718780518e-02 2.386528067290782928e-02 1.501943618059158325e-01 -6.749187409877777100e-02 -1.350532025098800659e-01 2.139209657907485962e-01 2.893394231796264648e-01 -2.216611951589584351e-01 1.592003107070922852e-01 -1.665465980768203735e-01 -2.415413111448287964e-01 -5.497897043824195862e-02 1.289682090282440186e-01 -1.641456037759780884e-01 2.864320874214172363e-01 -1.222653537988662720e-01 -5.879101529717445374e-02 4.269579949323087931e-04 -2.281007468700408936e-01 -1.052282527089118958e-01 -8.191012591123580933e-02 2.257752418518066406e-02 6.250700354576110840e-02 -5.604264512658119202e-02 -2.212065272033214569e-02 9.382757544517517090e-02 3.577267229557037354e-01 1.898732632398605347e-01 -3.105250895023345947e-01 2.188633233308792114e-01 4.038089141249656677e-02
2.943635582923889160e-01 -2.625145018100738525e-02 8.150429464876651764e-03 4.888726770877838135e-02 2.743465304374694824e-01 1.790200769901275635e-01 2.427887916564941406e-01 1.887391954660415649e-01 -1.853134036064147949e-01 -1.385364383459091187e-01 1.067347172647714615e-02 -1.136468723416328430e-01 2.063608318567276001e-01 -1.525828540325164795e-01 -1.221343204379081726e-01 1.272734999656677246e-01 -2.545612156391143799e-01 -2.116512507200241089e-03 -6.145320832729339600e-02 -5.452873185276985168e-02 1.550853997468948364e-02 -3.763616681098937988e-01 1.056449264287948608e-01 2.395645231008529663e-01 -1.456008851528167725e-01 3.434379398822784424e-02 -1.767438948154449463e-01 2.533292770385742188e-01 -2.472518244758248329e-04 -3.598945140838623047e-01 8.639625459909439087e-02 -8.943654596805572510e-02
1.254345625638961792e-01 -4.374266266822814941e-01 2.411669790744781494e-01 1.447178721427917480e-01 -3.498755767941474915e-02 -1.472038924694061279e-01 3.531618714332580566e-01 -7.496657967567443848e-02 -1.970265656709671021e-01 1.114401072263717651e-01 -1.747247725725173950e-01 -4.042287543416023254e-02 1.016588062047958374e-01 3.195770382881164551e-01 -9.825239330530166626e-02 -3.340818360447883606e-02 -2.181388437747955322e-01 1.349776685237884521e-01 -5.347162857651710510e-02 1.831097304821014404e-01 1.475110743194818497e-02 -1.802306026220321655e-01 -8.196892589330673218e-02 2.186706662178039551e-02 -1.431084722280502319e-01 -9.703824669122695923e-02 5.322659388184547424e-02 3.810591101646423340e-01 5.868055671453475952e-02 -8.251900225877761841e-02 -2.220773883163928986e-02 -1.522390395402908325e-01
-2.829965651035308838e-01 -9.623697400093078613e-02 -1.079838797450065613e-01 9.058832377195358276e-02 1.100333631038665771e-01 1.217241361737251282e-01 -1.672808825969696045e-02 3.628034889698028564e-02 -9.318126738071441650e-02 -4.569139704108238220e-02 -6.587330251932144165e-02 -7.621762901544570923e-02 -3.225932419300079346e-01 1.001785844564437866e-01 -1.003060862421989441e-02 -1.046373322606086731e-01 -1.590674966573715210e-01 9.657800942659378052e-02 2.578874528408050537e-01 3.823718579951673746e-04 1.776112020015716553e-01 -2.011868357658386230e-01 -1.445548534393310547e-01 -2.068087644875049591e-02 -2.359348833560943604e-01 -5.003668367862701416e-02 -3.758952319622039795e-01 5.270962119102478027e-01 -4.476428031921386719e-02 -2.031799852848052979e-01 7.379920221865177155e-03 3.279173374176025391e-02
8.839107304811477661e-02 -2.398438602685928345e-01 -6.874427199363708496e-02 1.968670077621936798e-02 3.218782246112823486e-01 -1.097598951309919357e-02 1.000812202692031860e-01 -5.208252370357513428e-02 -4.419148713350296021e-02 -7.661771029233932495e-02 -7.479116320610046387e-02 -1.837342530488967896e-01 -2.156822010874748230e-02 3.047980554401874542e-02 6.818856112658977509e-03 2.285427302122116089e-01 -6.100564450025558472e-02 -2.267286777496337891e-01 3.103811852633953094e-02 7.594795525074005127e-02 -2.074405085295438766e-03 -5.359779000282287598e-01 9.285906329751014709e-03 7.678592950105667114e-02 -3.996792063117027283e-02 4.865965992212295532e-02 -1.909847557544708252e-01 5.393323898315429688e-01 -9.857387840747833252e-02 -3.896730765700340271e-02 1.002098917961120605e-01 6.731402128934860229e-02
1.364772617816925049e-01 1.273483783006668091e-01 -7.527593523263931274e-02 2.155157774686813354e-01 9.675015509128570557e-02 3.654442429542541504e-01 2.453557252883911133e-01 -6.820211559534072876e-02 3.181640431284904480e-02 -3.889952600002288818e-02 -1.803763397037982941e-02 -1.720508337020874023e-01 -1.519276797771453857e-01 2.229125350713729858e-01 -1.852286756038665771e-01 8.464731276035308838e-02 -7.468467205762863159e-02 -2.172132581472396851e-02 -7.777503877878189087e-02 2.361310422420501709e-01 -3.721417188644409180e-01 -2.252980470657348633e-01 9.934788942337036133e-02 1.658470183610916138e-01 2.740610577166080475e-02 -1.720373034477233887e-01 2.312238328158855438e-02 3.379799723625183105e-01 8.714035898447036743e-02 -1.677973270416259766e-01 -1.891742646694183350e-01 2.178368568420410156e-01
2.689342796802520752e-01 -9.669297188520431519e-02 -3.002484329044818878e-02 5.015206336975097656e-02 2.399336844682693481e-01 -1.433514207601547241e-01 1.704721897840499878e-01 -1.639923639595508575e-02 -8.596146106719970703e-02 -8.118316531181335449e-02 3.189145401120185852e-02 -3.820264637470245361e-01 -4.414464905858039856e-02 7.095129787921905518e-02 1.227098554372787476e-01 1.636832654476165771e-01 9.866224229335784912e-02 -3.028956614434719086e-02 -9.903723746538162231e-02 -3.112672828137874603e-02 -9.628178179264068604e-02 -4.754970073699951172e-01 -2.667711675167083740e-02 8.152705430984497070e-02 -5.693832784891128540e-02 1.366904820315539837e-03 -1.361572295427322388e-01 5.056839585304260254e-01 -1.290771067142486572e-01 -1.832620352506637573e-01 5.966746713966131210e-03 -7.583704590797424316e-02
2.561949379742145538e-02 -3.186000585556030273e-01 9.057150036096572876e-02 5.912637710571289062e-02 1.186222434043884277e-01 -6.499592680484056473e-03 -4.844396561384201050e-02 2.357295900583267212e-01 -3.204353898763656616e-02 -9.391040354967117310e-02 -1.320410221815109253e-01 -7.451272755861282349e-02 -1.390798836946487427e-01 2.725683152675628662e-02 -1.374369114637374878e-01 1.844342499971389771e-01 -4.642486572265625000e-02 1.551054120063781738e-01 -1.634921878576278687e-01 4.831591248512268066e-02 -1.618605554103851318e-01 -2.855543196201324463e-01 -3.214415013790130615e-01 -2.694907188415527344e-01 -1.512294113636016846e-01 -2.678665220737457275e-01 -1.673040688037872314e-01 3.587067127227783203e-01 -8.957751095294952393e-02 -2.016521394252777100e-01 -1.284212917089462280e-01 -2.299020141363143921e-01
-8.674369007349014282e-02 9.573630988597869873e-02 -1.397758424282073975e-01 3.863177001476287842e-01 3.156676143407821655e-02 5.824041366577148438e-02 1.327185481786727905e-01 8.571013063192367554e-02 1.366515364497900009e-02 6.039056926965713501e-02 1.719846390187740326e-02 -3.566023111343383789e-01 -1.109473928809165955e-01 1.217837706208229065e-01 -1.309963613748550415e-01 7.873997837305068970e-02 -2.470481842756271362e-01 5.201378371566534042e-03 9.341033548116683960e-02 3.216196596622467041e-01 -4.743784293532371521e-02 1.441900283098220825e-01 4.269257187843322754e-02 2.061605751514434814e-01 -3.644175529479980469e-01 -2.111069485545158386e-02 -1.002627089619636536e-01 3.048643171787261963e-01 -4.618030413985252380e-02 -1.151084527373313904e-01 -2.193628549575805664e-01 2.511047720909118652e-01
-2.187449932098388672e-01 -1.628909260034561157e-01 1.466922312974929810e-01 3.084209561347961426e-01 1.007600426673889160e-01 1.773601174354553223e-01 -7.181745767593383789e-02 -6.313436478376388550e-02 6.789448857307434082e-02 -4.608884453773498535e-01 -2.626251280307769775e-01 -6.177929043769836426e-02 -8.256540447473526001e-02 1.429449468851089478e-01 -8.299449831247329712e-02 3.547680005431175232e-02 -8.441565930843353271e-02 -2.767785079777240753e-02 1.294284611940383911e-01 1.322439163923263550e-01 4.983828216791152954e-02 -6.609283387660980225e-02 -1.332973390817642212e-01 1.790170371532440186e-01 -6.065417546778917313e-04 -1.289720684289932251e-01 1.612286269664764404e-01 4.212467968463897705e-01 2.123118340969085693e-01 -1.795954257249832153e-01 -1.556497365236282349e-01 -1.121328771114349365e-01
2.665921747684478760e-01 -3.992700949311256409e-02 1.701391339302062988e-01 1.557008177042007446e-01 -1.144808381795883179e-01 -1.828766465187072754e-01 1.268371790647506714e-01 1.405882835388183594e-01 -1.721140295267105103e-01 6.459490954875946045e-02 -2.057840824127197266e-01 -1.082238629460334778e-01 8.785193413496017456e-02 -8.760726451873779297e-02 4.317260533571243286e-02 -1.351852267980575562e-01 -2.463637590408325195e-01 -1.808734089136123657e-01 2.595833837985992432e-01 3.316256105899810791e-01 -6.612454890273511410e-04 7.497192174196243286e-02 1.191067919135093689e-01 3.560799732804298401e-02 -9.888235479593276978e-02 2.478092908859252930e-01 -4.605798423290252686e-02 3.951172828674316406e-01 3.925163298845291138e-02 -3.711804151535034180e-01 -5.131676793098449707e-02 -7.165650278329849243e-02
2.875702679157257080e-01 2.670837640762329102e-01 2.263501733541488647e-01 2.184914201498031616e-01 2.488927245140075684e-01 1.176863461732864380e-01 1.536469310522079468e-01 -3.523238375782966614e-02 -9.539032727479934692e-02 -2.821445278823375702e-02 1.451697573065757751e-02 -6.269334815442562103e-03 -1.287441104650497437e-01 1.256688535213470459e-01 1.665691658854484558e-02 2.029594033956527710e-01 1.783471256494522095e-01 -9.022117406129837036e-02 1.204344257712364197e-01 -9.441668540239334106e-02 1.677074432373046875e-01 -2.229892760515213013e-01 -1.375325322151184082e-01 7.381316274404525757e-02 -4.793015420436859131e-01 -6.514512747526168823e-02 5.839798972010612488e-02 3.087564408779144287e-01 -4.400671273469924927e-02 -2.146090865135192871e-01 5.260874330997467041e-02 -1.153737157583236694e-01
-1.292718201875686646e-01 -5.569559708237648010e-02 2.248651348054409027e-03 2.881553173065185547e-01 3.193359076976776123e-01 2.850611805915832520e-01 2.224994748830795288e-01 6.993056088685989380e-02 -4.523009806871414185e-02 2.362529747188091278e-02 -2.808539271354675293e-01 -2.433819174766540527e-01 1.832859665155410767e-01 -9.608427435159683228e-02 3.226784616708755493e-02 -1.256037387065589428e-03 -1.702865362167358398e-01 -1.172366589307785034e-01 4.266156628727912903e-02 1.091972459107637405e-02 6.492254883050918579e-02 -2.503897063434123993e-02 1.076384112238883972e-01 3.321127593517303467e-01 8.756443113088607788e-02 -2.925142645835876465e-01 1.745116710662841797e-02 2.806727290153503418e-01 -2.021799534559249878e-01 -1.853655129671096802e-01 1.170945763587951660e-01 2.055730968713760376e-01
7.018700242042541504e-02 -1.392739545553922653e-02 2.919377014040946960e-02 3.655653297901153564e-01 1.353463679552078247e-01 2.300809919834136963e-01 -2.630283124744892120e-02 -7.494259625673294067e-02 -1.422250717878341675e-01 -1.156756207346916199e-01 2.784383669495582581e-02 -3.724191188812255859e-01 1.901456713676452637e-01 -1.512037813663482666e-01 -1.240772753953933716e-01 8.064453303813934326e-02 -7.642555981874465942e-02 -1.321468204259872437e-01 -7.203135639429092407e-02 2.487929314374923706e-01 -5.670283734798431396e-02 -2.772192955017089844e-01 -5.649458616971969604e-02 2.149149477481842041e-01 -1.191338873468339443e-03 -4.713380932807922363e-01 -1.745559871196746826e-01 1.710018217563629150e-01 -6.854481995105743408e-02 -5.908561125397682190e-02 1.145468428730964661e-01 -7.622417807579040527e-02
2.067108154296875000e-01 -1.218698993325233459e-01 1.385769098997116089e-01 5.011379718780517578e-01 1.164688020944595337e-01 3.014389872550964355e-01 5.522279068827629089e-02 1.426113098859786987e-01 -1.659680008888244629e-01 -8.260603249073028564e-02 1.400571167469024658e-01 -2.537100017070770264e-01 -4.840942472219467163e-02 -2.405281215906143188e-01 1.972615532577037811e-02 1.346414834260940552e-01 -3.841499239206314087e-02 4.882196709513664246e-02 -1.335916519165039062e-01 2.382564693689346313e-01 -6.247203052043914795e-02 -1.820399761199951172e-01 -7.362357527017593384e-02 1.037203148007392883e-01 1.537168473005294800e-01 -6.498435139656066895e-02 -4.411702230572700500e-02 2.044994682073593140e-01 7.882606983184814453e-02 -3.424901664257049561e-01 -1.848779805004596710e-02 -1.415062695741653442e-01
2.781919017434120178e-02 -2.612556815147399902e-01 1.484367251396179199e-01 2.056843042373657227e-01 3.008719766512513161e-03 -1.753031015396118164e-01 4.288729280233383179e-02 -6.046558916568756104e-02 -2.269305288791656494e-01 3.058056533336639404e-02 -3.948653638362884521e-01 -1.472943425178527832e-01 -2.310951501131057739e-01 1.219419389963150024e-01 8.301740139722824097e-02 8.382175117731094360e-02 -1.224141046404838562e-01 -2.386645078659057617e-01 -5.477924272418022156e-02 2.979145050048828125e-01 1.741736009716987610e-02 -3.296923041343688965e-01 -8.422662317752838135e-02 -1.038061603903770447e-01 5.662779510021209717e-02 1.888760924339294434e-01 1.075080595910549164e-02 2.869617640972137451e-01 -1.228585615754127502e-01 6.695798784494400024e-02 2.032876163721084595e-01 2.129317671060562134e-01
1.506223380565643311e-01 -5.773953162133693695e-03 1.244916841387748718e-01 -1.048570051789283752e-01 1.292377114295959473e-01 5.964549258351325989e-03 1.058427393436431885e-01 -3.344531059265136719e-01 -1.409641057252883911e-01 -2.002528309822082520e-01 -1.530393958091735840e-01 -3.616767525672912598e-01 -4.442172497510910034e-02 -1.492175310850143433e-01 -4.467651546001434326e-01 1.640720665454864502e-01 9.084713645279407501e-03 -1.643390506505966187e-01 -7.253921031951904297e-02 1.128439083695411682e-01 -1.967370696365833282e-02 -1.234449329786002636e-03 -1.423042267560958862e-01 9.231222420930862427e-02 -1.060538068413734436e-01 -1.869898289442062378e-01 -2.667997181415557861e-01 2.827116549015045166e-01 -1.912018805742263794e-01 -1.428083181381225586e-01 6.970105320215225220e-02 1.124664992094039917e-01
-1.496577560901641846e-01 -2.439552098512649536e-01 3.534864485263824463e-01 1.946933418512344360e-01 3.062295913696289062e-01 1.433296054601669312e-01 -2.522763097658753395e-03 -1.504504382610321045e-01 -3.802633285522460938e-01 -6.092366948723793030e-02 -1.871842443943023682e-01 -5.353529378771781921e-02 -6.295069120824337006e-03 -1.080847084522247314e-01 -1.591087877750396729e-01 2.502171136438846588e-02 -2.068979851901531219e-02 -1.889831572771072388e-01 -7.634056732058525085e-03 2.493572421371936798e-02 1.992882788181304932e-01 -9.515484422445297241e-02 -4.619140643626451492e-03 3.003460168838500977e-01 -9.847183525562286377e-02 -1.681937277317047119e-01 -1.277468353509902954e-01 2.826749682426452637e-01 -5.219095572829246521e-02 2.156780958175659180e-01 1.506007611751556396e-01 1.115132719278335571e-01
-7.105358690023422241e-02 -3.780426690354943275e-03 7.264471799135208130e-02 3.795282244682312012e-01 -5.521265044808387756e-02 1.100928429514169693e-02 -1.038123220205307007e-01 6.910134851932525635e-02 8.020270615816116333e-02 -4.006344974040985107e-01 -1.705383956432342529e-01 -3.153532445430755615e-01 -1.331653445959091187e-02 -1.014622151851654053e-01 -3.150973469018936157e-02 1.239567156881093979e-02 -1.362922638654708862e-01 7.480607926845550537e-02 -1.507955938577651978e-01 2.004700005054473877e-01 1.429832875728607178e-01 7.296369969844818115e-02 4.744897410273551941e-02 -2.994987666606903076e-01 -8.313447237014770508e-02 -1.585963070392608643e-01 -2.430410832166671753e-01 4.599559903144836426e-01 -2.517887623980641365e-03 -6.704740971326828003e-02 -3.879912942647933960e-02 7.930351793766021729e-02
1.632615625858306885e-01 3.010126017034053802e-02 1.634623855352401733e-01 -2.307435311377048492e-02 5.257025733590126038e-02 1.567425280809402466e-01 2.213922888040542603e-01 2.358049899339675903e-01 -1.080278158187866211e-01 -3.407908380031585693e-01 -3.641661405563354492e-01 -1.202143058180809021e-01 1.424576994031667709e-02 1.153956726193428040e-01 -1.641297638416290283e-01 -2.105656862258911133e-01 -5.712570995092391968e-02 -1.121297329664230347e-01 9.050366282463073730e-02 3.721504006534814835e-03 7.881061732769012451e-02 1.735050827264785767e-01 -1.141427159309387207e-01 2.218598574399948120e-01 -9.218746423721313477e-02 -1.831270158290863037e-01 -2.115475237369537354e-01 7.368190679699182510e-03 2.294955402612686157e-01 -3.507662713527679443e-01 1.022323593497276306e-01 -2.407498061656951904e-01
2.704794108867645264e-01 2.785791875794529915e-04 -6.226671859622001648e-02 1.460821479558944702e-01 3.454115390777587891e-01 -2.238360047340393066e-01 -2.316797524690628052e-02 -6.638517230749130249e-02 1.077431142330169678e-01 -2.536470293998718262e-01 4.583033919334411621e-02 -2.651669681072235107e-01 8.816186338663101196e-03 -1.390305906534194946e-01 2.063562721014022827e-01 1.883919537067413330e-01 -1.578332483768463135e-01 -6.457688659429550171e-02 1.127660181373357773e-02 1.071674972772598267e-01 -2.445686608552932739e-02 -2.927667200565338135e-01 -1.403941214084625244e-01 8.113971352577209473e-02 -1.126775071024894714e-01 -5.505612865090370178e-02 -7.684265077114105225e-02 4.439058303833007812e-01 -2.483915239572525024e-01 -1.613187789916992188e-01 -6.249416619539260864e-02 1.334799975156784058e-01
3.460048139095306396e-01 -2.135664410889148712e-02 3.556917654350399971e-04 9.260221570730209351e-02 2.293928712606430054e-01 -1.622035540640354156e-02 5.788087472319602966e-02 4.308589547872543335e-02 6.691461056470870972e-02 6.553863734006881714e-02 5.384303629398345947e-02 -3.547633588314056396e-01 -6.379263848066329956e-02 -6.218922790139913559e-03 -7.511339336633682251e-02 2.064371705055236816e-01 1.311448663473129272e-01 -2.233184128999710083e-01 3.013745509088039398e-02 7.006656844168901443e-03 4.968077689409255981e-02 -4.475869536399841309e-01 -7.303085178136825562e-02 9.553115814924240112e-02 -5.082278698682785034e-02 1.044994890689849854e-01 -2.320356294512748718e-02 5.530993938446044922e-01 -1.730619370937347412e-02 -1.242126300930976868e-01 2.219348400831222534e-02 4.233641922473907471e-02
1.935411840677261353e-01 9.472744166851043701e-02 2.648638486862182617e-01 4.570817947387695312e-02 -1.231243684887886047e-01 -3.338220119476318359e-01 2.214664071798324585e-01 1.808951050043106079e-01 -1.826448291540145874e-01 1.154864113777875900e-02 -2.059719860553741455e-01 -6.633079797029495239e-02 -7.070963270962238312e-03 5.364723876118659973e-02 4.729342833161354065e-02 1.094834581017494202e-01 -3.358612060546875000e-01 -8.085913211107254028e-02 1.089593172073364258e-01 3.372849822044372559e-01 -2.229692935943603516e-01 3.131221234798431396e-02 5.006121098995208740e-02 -1.003162115812301636e-01 -1.584558933973312378e-01 1.005408018827438354e-01 2.132608182728290558e-02 3.240462243556976318e-01 -1.241940110921859741e-01 -3.198685646057128906e-01 9.312093257904052734e-02 1.274914667010307312e-02
6.833804398775100708e-02 -1.490098983049392700e-01 7.705083582550287247e-03 2.418856620788574219e-01 3.223128914833068848e-01 2.023620754480361938e-01 2.328634448349475861e-02 7.001065462827682495e-02 2.435555309057235718e-01 -1.822748631238937378e-01 -1.892434954643249512e-01 -1.349645256996154785e-01 -2.598555088043212891e-01 8.540894836187362671e-02 -1.213006898760795593e-01 2.629382070153951645e-03 -2.728239893913269043e-01 -4.924089834094047546e-02 -3.604712709784507751e-02 1.510366052389144897e-01 -1.998683512210845947e-01 -3.020679950714111328e-01 -5.770208686590194702e-02 2.130435258150100708e-01 -7.955815643072128296e-02 -4.118627111893147230e-04 -1.857853829860687256e-01 1.876326352357864380e-01 3.157004714012145996e-01 -1.244901269674301147e-01 -2.248210161924362183e-01 7.433909177780151367e-02
3.835892304778099060e-02 -1.158535331487655640e-01 2.231603860855102539e-01 1.065684929490089417e-01 1.228284314274787903e-01 1.339110136032104492e-01 5.373326689004898071e-02 -1.629113033413887024e-02 -4.678566381335258484e-02 -3.117366135120391846e-01 1.046286989003419876e-02 -1.361564099788665771e-01 -6.877254694700241089e-02 4.092199802398681641e-01 -2.125026732683181763e-01 3.124200999736785889e-01 6.904750317335128784e-02 -2.646280527114868164e-01 7.128085196018218994e-02 2.292249947786331177e-01 2.947577834129333496e-01 -2.688395678997039795e-01 -1.005804911255836487e-01 6.267524510622024536e-02 -1.685564666986465454e-01 9.395024180412292480e-02 -2.210911661386489868e-01 9.695713222026824951e-02 9.277420490980148315e-02 -1.130172684788703918e-01 -8.490736037492752075e-02 -1.583519428968429565e-01
4.107481837272644043e-01 -1.527880132198333740e-01 7.972381263971328735e-02 1.942256838083267212e-01 -2.527972161769866943e-01 3.768254444003105164e-02 1.130035519599914551e-01 1.077700853347778320e-01 -1.157982870936393738e-01 -1.515835337340831757e-02 6.003159657120704651e-02 -1.983089148998260498e-01 1.225704252719879150e-01 1.214324161410331726e-01 -2.050785869359970093e-01 2.685311436653137207e-01 -3.816421627998352051e-01 -2.696112729609012604e-03 1.343315243721008301e-01 1.069763898849487305e-01 7.540614902973175049e-02 -2.534877136349678040e-02 1.048839613795280457e-01 -1.789594888687133789e-01 -2.239819616079330444e-01 -9.662345051765441895e-03 -1.348280459642410278e-01 1.758318841457366943e-01 3.825150132179260254e-01 -4.166936874389648438e-02 3.795215860009193420e-02 -1.711623184382915497e-02
1.939944326877593994e-01 -2.641146779060363770e-01 1.757177859544754028e-01 1.970225274562835693e-01 1.648324877023696899e-01 9.226432442665100098e-02 -6.790733337402343750e-02 -1.036638319492340088e-01 3.448476642370223999e-02 4.593642801046371460e-02 3.803822770714759827e-02 -1.679995954036712646e-01 8.088263869285583496e-02 -2.323345690965652466e-01 1.700195251032710075e-03 -2.611733600497245789e-02 -1.185528188943862915e-02 -2.277264446020126343e-01 -7.071408629417419434e-02 2.612690627574920654e-01 9.697186201810836792e-02 -3.435686826705932617e-01 1.269008964300155640e-01 4.000419974327087402e-01 -5.205608159303665161e-02 7.393377833068370819e-03 4.520298540592193604e-02 1.566490679979324341e-01 -1.936894506216049194e-01 -4.056361019611358643e-01 -9.206467866897583008e-02 -9.474749118089675903e-02
1.801514445105567575e-04 2.087580710649490356e-01 1.807995736598968506e-01 1.006883159279823303e-01 -1.504066437482833862e-01 8.189448155462741852e-03 1.660605147480964661e-02 2.767548896372318268e-02 -5.209913849830627441e-02 -2.202681964263319969e-03 -2.508628666400909424e-01 -8.117496967315673828e-02 -3.463385403156280518e-01 2.188371568918228149e-01 -1.053956970572471619e-01 3.334133327007293701e-02 3.267081454396247864e-02 8.843306452035903931e-02 8.783064782619476318e-02 1.573665738105773926e-01 5.613305419683456421e-02 1.364694237709045410e-01 -2.159928083419799805e-01 -6.784220039844512939e-02 -1.965690553188323975e-01 -6.308398395776748657e-02 -4.077483415603637695e-01 2.901984751224517822e-01 1.717080622911453247e-01 -3.748936951160430908e-01 2.168719470500946045e-01 1.140620559453964233e-01
4.794820677489042282e-03 -1.854138821363449097e-01 2.688840627670288086e-01 4.565630480647087097e-02 2.611986398696899414e-01 2.611881494522094727e-01 -9.241528064012527466e-02 -1.295560300350189209e-01 -2.803965806961059570e-01 -1.747092753648757935e-01 -3.290404081344604492e-01 -2.785995304584503174e-01 -5.306477099657058716e-02 -1.025972962379455566e-01 2.206961996853351593e-02 -5.681138485670089722e-02 1.559595763683319092e-01 -1.353921145200729370e-01 7.680922746658325195e-02 2.900605835020542145e-02 -5.786624271422624588e-03 -3.006616830825805664e-01 3.673798963427543640e-02 2.962449789047241211e-01 8.879073709249496460e-02 1.968259215354919434e-01 -2.438728362321853638e-01 2.297996133565902710e-01 -1.427619904279708862e-01 -2.410367131233215332e-02 -1.779399812221527100e-02 -9.075780212879180908e-02
8.477798849344253540e-02 4.280495643615722656e-02 2.854792177677154541e-01 9.542894363403320312e-02 8.604461699724197388e-02 -1.712061464786529541e-01 2.308424562215805054e-01 -6.691054254770278931e-02 -1.815404742956161499e-01 -4.072096049785614014e-01 -3.497399389743804932e-02 -2.304028123617172241e-01 -7.013642787933349609e-02 -2.836024165153503418e-01 -5.355141311883926392e-02 3.054671734571456909e-02 7.282698154449462891e-02 2.714412212371826172e-01 -2.906674146652221680e-01 6.768625974655151367e-02 3.665932640433311462e-02 -6.039769574999809265e-02 5.952782183885574341e-02 8.280976861715316772e-02 1.267915964126586914e-01 -1.604754477739334106e-01 -8.743014186620712280e-02 3.661787211894989014e-01 -1.784333437681198120e-01 1.073253620415925980e-02 -8.681099116802215576e-02 2.390903532505035400e-01
3.381157219409942627e-01 -7.143267989158630371e-02 -3.990370035171508789e-02 3.375545442104339600e-01 -9.691937267780303955e-02 2.765754759311676025e-01 3.200662508606910706e-02 -2.476217001676559448e-01 2.152955979108810425e-01 -1.375615596771240234e-01 -1.107351332902908325e-01 -9.855373948812484741e-02 -1.132491156458854675e-01 -2.634697221219539642e-02 -6.818369030952453613e-02 2.287022024393081665e-01 -9.969588369131088257e-02 1.301449490711092949e-03 9.763955324888229370e-02 1.188082173466682434e-01 -5.542273446917533875e-02 -1.855612695217132568e-01 -4.925936087965965271e-02 3.780496120452880859e-01 -4.912119731307029724e-02 -1.290538161993026733e-01 2.642232477664947510e-01 3.275578320026397705e-01 1.283849477767944336e-01 -1.487230658531188965e-01 7.514527440071105957e-02 4.713078215718269348e-02
1.429010927677154541e-01 5.208096280694007874e-02 -3.212103992700576782e-02 3.550552725791931152e-01 1.295307278633117676e-02 -5.570734664797782898e-02 2.266260609030723572e-02 -2.323095649480819702e-01 -1.846037507057189941e-01 -4.122365117073059082e-01 4.840384237468242645e-03 -6.139434874057769775e-02 -2.591609358787536621e-01 7.630449533462524414e-02 1.927146017551422119e-01 3.594474792480468750e-01 -1.074211765080690384e-02 -8.051747083663940430e-02 1.091588139533996582e-01 2.293397039175033569e-01 -7.003559172153472900e-02 -3.853617236018180847e-02 -1.090844646096229553e-01 1.547039002180099487e-01 9.916443377733230591e-03 -2.699713408946990967e-01 7.711815088987350464e-02 2.001915723085403442e-01 8.970009535551071167e-02 -1.829427182674407959e-01 2.139881253242492676e-01 1.588539928197860718e-01
1.785261034965515137e-01 2.610005624592304230e-02 -1.108817569911479950e-02 1.756314635276794434e-01 -1.654932796955108643e-01 -6.617385149002075195e-02 2.735197842121124268e-01 6.911268085241317749e-02 7.799242436885833740e-02 -1.752293109893798828e-01 -9.825064986944198608e-02 -1.878400892019271851e-01 -2.532348930835723877e-01 1.855635046958923340e-01 9.915262460708618164e-02 1.546997874975204468e-01 2.090470641851425171e-01 1.843245178461074829e-01 2.451943932101130486e-03 -1.396519877016544342e-02 1.151665449142456055e-01 1.277275085449218750e-01 -1.220686584711074829e-01 1.435451507568359375e-01 -1.666790246963500977e-01 8.343484252691268921e-03 -1.865941584110260010e-01 4.801585674285888672e-01 2.187049239873886108e-01 -1.749485582113265991e-01 1.489232778549194336e-01 2.725290656089782715e-01
1.018461808562278748e-01 -1.695446819067001343e-01 -1.185393705964088440e-01 3.329923748970031738e-01 -7.457097619771957397e-02 -1.181814819574356079e-01 7.289591431617736816e-02 -7.404184341430664062e-02 4.620921798050403595e-03 -3.356857001781463623e-01 -1.792480051517486572e-01 4.703554138541221619e-02 -3.165647089481353760e-01 6.739173829555511475e-02 -1.041382551193237305e-01 3.637613356113433838e-01 1.170019134879112244e-01 1.192146986722946167e-01 1.787340790033340454e-01 1.319559663534164429e-01 2.405168265104293823e-01 -2.061147801578044891e-02 -8.752632886171340942e-02 3.015487194061279297e-01 -7.103950530290603638e-02 -2.549807727336883545e-01 5.120159313082695007e-02 2.249554842710494995e-01 7.071767002344131470e-02 -1.884309351444244385e-01 1.091083735227584839e-01 -2.875243127346038818e-02
-1.652444601058959961e-01 -2.027246505022048950e-01 3.293623030185699463e-01 1.361870616674423218e-01 1.303126662969589233e-01 1.298741847276687622e-01 -5.306540057063102722e-02 2.626162171363830566e-01 -2.676269412040710449e-01 -2.223683148622512817e-01 -1.282554119825363159e-01 9.751162678003311157e-02 -1.104508563876152039e-01 2.063586264848709106e-01 -2.193786785937845707e-04 9.009058773517608643e-02 -1.067700088024139404e-01 -2.321770228445529938e-02 2.297577075660228729e-02 -1.625517755746841431e-01 -7.368937134742736816e-02 -1.120164766907691956e-01 -8.252356946468353271e-02 -5.715972557663917542e-02 -7.469201087951660156e-02 -1.511317789554595947e-01 -9.471116960048675537e-02 4.552719593048095703e-01 2.816492915153503418e-01 -2.862582206726074219e-01 -1.269409805536270142e-01 4.177641123533248901e-03
1.209516003727912903e-01 -1.680237203836441040e-01 7.824899256229400635e-02 3.485195934772491455e-01 1.549732089042663574e-01 -5.915101245045661926e-02 -2.240425050258636475e-01 1.631026715040206909e-01 -1.110475212335586548e-01 -1.932236999273300171e-01 -3.258876204490661621e-01 -1.221753209829330444e-01 -5.152694508433341980e-02 -1.573672443628311157e-01 4.256511852145195007e-02 2.281966060400009155e-01 -2.276433855295181274e-01 -1.540707647800445557e-01 -7.695808261632919312e-02 -6.333699077367782593e-02 2.439669966697692871e-01 1.133370995521545410e-01 -1.852785944938659668e-01 -9.688369929790496826e-02 -1.336340755224227905e-01 -8.738020062446594238e-02 6.995728611946105957e-02 4.645950496196746826e-01 6.483834236860275269e-02 -1.370113790035247803e-01 -4.490863159298896790e-02 -1.825758628547191620e-02
1.820195913314819336e-01 -2.461936883628368378e-02 1.089442968368530273e-01 4.282515048980712891e-01 -1.733413152396678925e-02 2.309922128915786743e-01 1.007190812379121780e-02 6.175171956419944763e-02 -1.096551120281219482e-01 -1.661478579044342041e-01 -1.958148479461669922e-01 -2.531067430973052979e-01 -1.106561720371246338e-01 2.565617263317108154e-01 -1.214371994137763977e-01 1.797144711017608643e-01 8.643322438001632690e-02 2.486198991537094116e-01 -1.918609887361526489e-01 -6.850654259324073792e-03 -6.014248356223106384e-02 3.824219480156898499e-02 -8.944743871688842773e-02 1.744895428419113159e-01 8.988746255636215210e-02 -6.031791493296623230e-02 -3.332384675741195679e-02 3.063557147979736328e-01 -1.869655102491378784e-01 -3.783538937568664551e-01 -1.041829958558082581e-01 3.101542033255100250e-02
6.365169584751129150e-02 -3.313045203685760498e-01 3.437866643071174622e-02 -7.695436477661132812e-02 6.719260662794113159e-02 1.759889274835586548e-01 3.789356350898742676e-01 1.370623335242271423e-02 1.031860336661338806e-02 -3.380702733993530273e-01 -3.605384528636932373e-01 -7.167327404022216797e-02 -1.081540733575820923e-01 1.820540875196456909e-01 7.763242721557617188e-02 -1.056434120982885361e-02 -7.905756123363971710e-03 -6.510468572378158569e-02 1.333398222923278809e-01 1.519498080015182495e-01 2.560304477810859680e-02 -2.094861865043640137e-02 -3.061011731624603271e-01 9.969007968902587891e-02 -1.373157203197479248e-01 -2.025593966245651245e-01 -1.312576383352279663e-01 8.147796243429183960e-02 8.075698465108871460e-02 -2.400564402341842651e-01 -2.307581901550292969e-01 2.196846157312393188e-01
1.394317895174026489e-01 -2.297144383192062378e-01 2.375042587518692017e-01 -1.076614856719970703e-01 1.636826433241367340e-02 -1.571432501077651978e-01 1.444748789072036743e-01 1.256362944841384888e-01 -1.110248863697052002e-01 -2.768924087285995483e-02 -2.088528126478195190e-01 3.840832272544503212e-03 -7.892548292875289917e-02 9.592656791210174561e-02 3.580293357372283936e-01 4.099400639533996582e-01 1.351442784070968628e-01 -2.142782360315322876e-01 1.469813436269760132e-01 1.410618722438812256e-01 -1.565232872962951660e-01 -7.763398811221122742e-03 -2.743458002805709839e-02 -1.491660177707672119e-01 -2.252091616392135620e-01 -9.141794592142105103e-02 7.305807620286941528e-02 2.971870005130767822e-01 -4.789954051375389099e-02 -3.110430538654327393e-01 1.449088156223297119e-01 6.130444258451461792e-02
1.469475217163562775e-03 -1.516965925693511963e-01 1.096949875354766846e-01 -4.909589886665344238e-02 -6.010277196764945984e-03 -1.155381798744201660e-01 7.855133712291717529e-02 -2.440201044082641602e-01 -1.092847660183906555e-01 -1.768296062946319580e-01 -1.323836892843246460e-01 -2.978606224060058594e-01 6.657847668975591660e-03 -2.291969805955886841e-01 -5.502808690071105957e-01 1.830141432583332062e-02 -2.479480765759944916e-02 -3.013863041996955872e-02 -2.129895240068435669e-02 -3.182905726134777069e-03 -3.255650401115417480e-02 4.664542898535728455e-02 2.651512622833251953e-02 2.001668512821197510e-01 -3.310752511024475098e-01 3.854900225996971130e-02 -1.221956089138984680e-01 3.429760336875915527e-01 -1.318495869636535645e-01 -2.246663421392440796e-01 1.652823528274893761e-03 1.440414190292358398e-01
8.479504287242889404e-02 -1.357167959213256836e-01 -9.252596646547317505e-03 1.837510615587234497e-01 -9.182302653789520264e-02 -1.201403290033340454e-01 -3.888613730669021606e-02 8.064128458499908447e-02 7.629582285881042480e-02 -2.267326414585113525e-01 3.203225508332252502e-02 4.117143899202346802e-02 -3.231233656406402588e-01 1.732766777276992798e-01 -9.940759837627410889e-02 3.647460639476776123e-01 -1.651999503374099731e-01 -9.303992986679077148e-02 2.546507120132446289e-01 3.324165344238281250e-01 -1.841480731964111328e-01 -1.632444187998771667e-02 -1.165463849902153015e-01 3.115509152412414551e-01 7.664176821708679199e-02 -9.726554900407791138e-02 -1.971628963947296143e-01 2.119512856006622314e-01 1.457636952400207520e-01 -2.612060010433197021e-01 8.548079431056976318e-02 1.425564885139465332e-01
2.616616189479827881e-01 -3.996260464191436768e-02 1.912139803171157837e-01 -7.941617816686630249e-02 1.491321325302124023e-01 4.801267087459564209e-01 2.389860600233078003e-01 1.803316026926040649e-01 -5.999577790498733521e-02 1.278859823942184448e-01 -1.450485289096832275e-01 -2.362144142389297485e-01 -1.567128896713256836e-01 -2.074959129095077515e-01 -8.052288740873336792e-02 9.500591456890106201e-02 -8.155575953423976898e-03 -8.189028501510620117e-02 -1.287483274936676025e-01 2.635771036148071289e-01 6.095772981643676758e-02 -6.262183934450149536e-02 -2.210147976875305176e-01 7.918003946542739868e-02 -2.628049440681934357e-02 -2.207220904529094696e-02 5.225913599133491516e-02 4.073631763458251953e-01 2.158107981085777283e-02 2.246583998203277588e-02 -1.521171331405639648e-01 1.233566775918006897e-01
2.677141726016998291e-01 -8.907489478588104248e-02 -4.048993438482284546e-02 2.360326349735260010e-01 -9.606425464153289795e-02 1.889982223510742188e-01 -5.986624583601951599e-02 -2.666997909545898438e-01 -4.879755154252052307e-02 -3.925847709178924561e-01 6.710980832576751709e-02 -3.612755611538887024e-02 -3.298155665397644043e-01 -3.086403384804725647e-02 -5.610542744398117065e-02 2.095589637756347656e-01 -7.252818346023559570e-02 -8.062966167926788330e-02 6.782134622335433960e-02 1.699281036853790283e-01 1.600410044193267822e-01 2.070558816194534302e-02 -1.013186797499656677e-01 3.470063209533691406e-01 -4.785627871751785278e-02 -1.747260987758636475e-02 4.398221150040626526e-02 2.876473367214202881e-01 -4.550112783908843994e-02 -2.119878381490707397e-01 2.048056386411190033e-02 2.960045635700225830e-01
1.742179095745086670e-01 -2.640376985073089600e-01 -5.436004698276519775e-02 1.748289912939071655e-01 1.565341502428054810e-01 -5.374646186828613281e-02 6.202258542180061340e-02 7.073444873094558716e-02 -1.492999941110610962e-01 -5.080141127109527588e-02 -1.162881553173065186e-01 -2.620595097541809082e-01 1.819098927080631256e-02 -1.162069570273160934e-02 -7.523753494024276733e-02 -1.180725470185279846e-01 -1.008027046918869019e-01 -4.191598296165466309e-02 5.969264358282089233e-02 -3.938865661621093750e-02 2.019081823527812958e-02 -5.488503575325012207e-01 -4.384014755487442017e-02 1.655283197760581970e-02 -6.675967574119567871e-02 -3.202682733535766602e-02 -2.622218988835811615e-02 4.687594473361968994e-01 -2.824356853961944580e-01 -1.069276630878448486e-01 2.546001672744750977e-01 1.515218429267406464e-02
-1.366263721138238907e-03 -4.198405519127845764e-02 1.329063177108764648e-01 1.907545626163482666e-01 6.680364161729812622e-02 3.833414241671562195e-02 5.090892314910888672e-01 -6.068843603134155273e-02 -3.797415494918823242e-01 -3.716611266136169434e-01 -3.040080703794956207e-02 -1.537454426288604736e-01 -1.492843329906463623e-01 -1.213795840740203857e-01 1.560314893722534180e-01 1.728936582803726196e-01 4.192093387246131897e-02 2.467908710241317749e-01 4.157679155468940735e-02 -3.041917644441127777e-02 -7.678406685590744019e-02 -1.719974577426910400e-01 8.090132474899291992e-02 -3.017459809780120850e-02 1.396910250186920166e-01 -1.421855837106704712e-01 -5.305921658873558044e-02 1.754490733146667480e-01 9.386071003973484039e-03 -2.780714333057403564e-01 -7.762113213539123535e-02 -1.105724275112152100e-01
4.530416801571846008e-02 -1.483791619539260864e-01 1.729984581470489502e-01 -4.714041203260421753e-02 1.214528977870941162e-01 -2.185896933078765869e-01 2.741811797022819519e-02 6.871931254863739014e-02 1.006314158439636230e-01 -3.164440393447875977e-01 -2.970644459128379822e-02 -3.909286856651306152e-01 2.000988125801086426e-01 -1.523566097021102905e-01 -1.414934843778610229e-01 -6.370386481285095215e-02 -1.027320548892021179e-01 -9.063417464494705200e-02 1.640184074640274048e-01 -4.235418140888214111e-02 8.559083938598632812e-02 9.739388525485992432e-02 1.001976523548364639e-02 3.882576944306492805e-03 -1.669570952653884888e-01 -3.678603470325469971e-01 -7.917476445436477661e-02 2.810328304767608643e-01 1.372571885585784912e-01 -4.210758805274963379e-01 1.965046301484107971e-02 1.229085624217987061e-01
3.110971748828887939e-01 -1.661821007728576660e-01 -1.462628841400146484e-01 4.292537271976470947e-01 1.485506445169448853e-01 -7.106550037860870361e-02 5.261355265974998474e-02 2.036957070231437683e-02 -2.116999924182891846e-01 -5.986819043755531311e-02 -2.957169711589813232e-01 -8.787723630666732788e-02 -3.565206229686737061e-01 1.322803646326065063e-01 -1.826270669698715210e-02 1.112217977643013000e-01 -1.133738085627555847e-01 -7.475386559963226318e-02 -8.654417097568511963e-02 -7.325845956802368164e-02 -4.374356567859649658e-02 -1.425761431455612183e-01 6.526105105876922607e-02 -6.367529183626174927e-02 6.421057879924774170e-02 -2.026967406272888184e-01 1.648375988006591797e-01 2.046394795179367065e-01 1.825961098074913025e-02 -3.380112349987030029e-01 -1.993296742439270020e-01 9.132657945156097412e-02
3.129151463508605957e-02 5.149807780981063843e-02 3.143583536148071289e-01 2.530345916748046875e-01 -4.692799597978591919e-02 4.962217528373003006e-03 3.984678685665130615e-01 -8.094592392444610596e-02 -1.445528417825698853e-01 -3.267230689525604248e-01 4.867402464151382446e-02 -1.080473419278860092e-02 -1.051077991724014282e-01 -2.453006505966186523e-01 8.378881216049194336e-02 2.699095308780670166e-01 2.098661959171295166e-01 1.254971325397491455e-01 4.660685360431671143e-02 2.075103819370269775e-01 3.917224239557981491e-03 -3.823134675621986389e-02 1.540442705154418945e-01 9.821016341447830200e-02 -4.905978962779045105e-02 -1.975596249103546143e-01 -4.688030853867530823e-02 2.516133785247802734e-01 -5.566128343343734741e-02 -1.892722547054290771e-01 -3.130161464214324951e-01 -3.195650130510330200e-02
-4.196057468652725220e-02 -1.657502502202987671e-01 2.525508105754852295e-01 2.158421725034713745e-01 -9.400176256895065308e-02 -1.394067555665969849e-01 -5.667439475655555725e-02 -1.655069738626480103e-01 -6.329962611198425293e-02 -7.942179590463638306e-02 -4.811375141143798828e-01 -1.160548850893974304e-01 -3.525747954845428467e-01 -1.630206108093261719e-01 1.279751807451248169e-01 -5.146114528179168701e-02 7.898339629173278809e-02 1.476682722568511963e-01 1.290114969015121460e-01 9.513038396835327148e-02 1.722919493913650513e-01 -2.118914276361465454e-01 1.014379933476448059e-01 -2.042640298604965210e-01 -2.020277827978134155e-01 -1.286543607711791992e-01 4.905025660991668701e-02 3.063816130161285400e-01 -1.980296103283762932e-03 -1.965927183628082275e-01 -5.511448532342910767e-02 -2.582594938576221466e-02
-7.590312510728836060e-02 -2.196121811866760254e-01 -2.624592743813991547e-02 1.732559949159622192e-01 8.587739616632461548e-02 3.614925546571612358e-03 -1.247304454445838928e-01 -1.199982389807701111e-01 -1.958441287279129028e-01 -5.404809489846229553e-03 -1.697307825088500977e-01 -2.530247867107391357e-01 9.155903756618499756e-02 8.466845750808715820e-02 1.399066746234893799e-01 9.439274668693542480e-02 -1.509187072515487671e-01 1.734869927167892456e-01 6.144512072205543518e-02 5.320047959685325623e-02 8.989547193050384521e-02 8.994618058204650879e-02 -9.565120562911033630e-03 -2.350928783416748047e-01 -1.243660971522331238e-01 -1.205605566501617432e-01 9.247407317161560059e-02 5.818272829055786133e-01 -3.606698289513587952e-02 -2.635743319988250732e-01 3.327044844627380371e-01 1.146957725286483765e-01
7.572118192911148071e-02 -3.403527289628982544e-02 4.434421360492706299e-01 8.194846659898757935e-02 1.826980113983154297e-01 -5.721610412001609802e-02 2.417987585067749023e-01 -7.546964287757873535e-02 1.295553892850875854e-01 -1.820449531078338623e-01 -7.700531929731369019e-02 -1.492402851581573486e-01 -6.681999564170837402e-02 3.578787446022033691e-01 -1.722827851772308350e-01 3.069594800472259521e-01 5.781883746385574341e-02 1.143998950719833374e-01 2.294519096612930298e-01 2.519345283508300781e-01 1.188235133886337280e-01 1.279078274965286255e-01 2.040595859289169312e-01 2.088713198900222778e-01 -1.375355273485183716e-01 2.762087434530258179e-02 -4.840103164315223694e-02 9.668689966201782227e-02 6.639619916677474976e-02 -1.503292322158813477e-01 1.154834330081939697e-01 1.853417605161666870e-01
-3.228431567549705505e-02 -8.607318624854087830e-03 -4.610311239957809448e-02 1.516589522361755371e-01 8.371254801750183105e-02 1.595225483179092407e-01 5.050818622112274170e-02 1.839739084243774414e-01 -8.567631989717483521e-02 -3.191469013690948486e-01 -1.837382614612579346e-01 -1.690361648797988892e-01 -1.919491589069366455e-02 1.326250582933425903e-01 1.432476192712783813e-01 6.517768651247024536e-02 -3.673613369464874268e-01 8.357995748519897461e-02 -1.675630211830139160e-01 1.884533651173114777e-02 3.105309009552001953e-01 -8.761219680309295654e-02 2.540302090346813202e-02 -1.243179365992546082e-01 -7.815131545066833496e-02 5.970496311783790588e-02 -1.732766069471836090e-02 4.861764609813690186e-01 1.787741035223007202e-01 -3.479593992233276367e-01 -1.475371140986680984e-02 -2.188649773597717285e-02
-1.057850793004035950e-01 -5.227920785546302795e-02 1.046260744333267212e-01 -1.552797704935073853e-01 1.136018261313438416e-01 -1.142177032306790352e-03 -1.350472271442413330e-01 1.191815286874771118e-01 -9.756312519311904907e-02 -2.665663659572601318e-01 -1.358746588230133057e-01 -2.700178921222686768e-01 1.777453273534774780e-01 -6.465599685907363892e-02 -3.653345704078674316e-01 1.324416697025299072e-01 1.160316392779350281e-01 -7.704005390405654907e-02 2.671628026291728020e-03 1.221118681132793427e-02 2.533918805420398712e-02 -1.242736503481864929e-01 2.315855324268341064e-01 1.972575187683105469e-01 -2.229696661233901978e-01 -1.582590490579605103e-01 -4.524470865726470947e-02 2.496940046548843384e-01 8.792585134506225586e-02 -4.222651720046997070e-01 -2.050053179264068604e-01 2.270085811614990234e-01
1.932265013456344604e-01 -1.479149609804153442e-01 1.628326773643493652e-01 3.454205095767974854e-01 2.467462271451950073e-01 2.007612260058522224e-03 2.347667366266250610e-01 -5.110103636980056763e-02 -2.269369065761566162e-01 -7.792513817548751831e-03 2.416990138590335846e-02 -1.523375511169433594e-01 7.132078707218170166e-02 -1.191812530159950256e-01 -2.007648348808288574e-01 1.922698020935058594e-01 -8.455694653093814850e-03 -2.138078808784484863e-01 -2.428747713565826416e-01 1.116114575415849686e-02 -6.458335369825363159e-02 -6.457271426916122437e-02 2.574376389384269714e-02 1.963779926300048828e-01 1.241650581359863281e-01 -2.388641238212585449e-01 -1.883527040481567383e-01 2.011992037296295166e-01 -3.207059502601623535e-01 -2.829789221286773682e-01 -1.343599408864974976e-01 5.044656991958618164e-02
2.691779434680938721e-01 -1.559541225433349609e-01 2.072436809539794922e-01 4.587634932249784470e-03 1.613741517066955566e-01 2.998972833156585693e-01 1.542162299156188965e-01 -9.160518646240234375e-02 1.799661070108413696e-01 1.946665719151496887e-02 -1.753848493099212646e-01 -2.555929124355316162e-01 1.010737717151641846e-01 -2.732115238904953003e-02 -1.179498285055160522e-01 1.631998717784881592e-01 -7.424708455801010132e-02 -1.988198608160018921e-01 -1.487799175083637238e-02 -2.466240227222442627e-01 -4.520189464092254639e-01 -6.632990390062332153e-02 -1.119628250598907471e-01 1.787710338830947876e-01 -1.520659327507019043e-01 -1.039454415440559387e-01 -1.776995360851287842e-01 2.555098235607147217e-01 -4.447303339838981628e-02 -9.555096924304962158e-02 -8.609599620103836060e-02 1.520518362522125244e-01
-2.634627372026443481e-02 -1.979252249002456665e-01 -1.150164306163787842e-01 2.862415909767150879e-01 1.241062581539154053e-01 -4.996958002448081970e-02 -7.788580656051635742e-02 3.421307727694511414e-02 -9.582182019948959351e-02 -1.444256007671356201e-01 -2.615862190723419189e-01 -1.488192081451416016e-01 1.152608171105384827e-01 1.517537981271743774e-01 6.547379493713378906e-02 -8.441261947154998779e-03 -3.046347498893737793e-01 5.792004615068435669e-02 2.196238189935684204e-01 5.170307308435440063e-02 2.740130126476287842e-01 8.968871086835861206e-02 2.353872172534465790e-02 -6.146666780114173889e-02 -3.198225498199462891e-01 -8.022872358560562134e-02 1.242522895336151123e-01 4.460223913192749023e-01 -1.129237934947013855e-01 -1.598367393016815186e-01 2.199194431304931641e-01 1.850910335779190063e-01
3.943429589271545410e-01 -2.287879139184951782e-01 -5.045704171061515808e-02 2.379960753023624420e-02 3.420066237449645996e-01 2.358132153749465942e-01 6.857216358184814453e-02 2.959073483943939209e-01 -2.105055749416351318e-01 -2.462964951992034912e-01 -4.087151214480400085e-02 -1.592138409614562988e-01 1.326402723789215088e-01 -3.062894940376281738e-01 -6.729781627655029297e-02 2.634000778198242188e-01 -3.555766493082046509e-02 -8.275444060564041138e-02 -4.414745606482028961e-03 1.024789810180664062e-01 3.826492279767990112e-02 -5.369597300887107849e-02 -5.177086219191551208e-02 2.335388511419296265e-01 -1.627491861581802368e-01 -6.168479472398757935e-02 -5.584866926074028015e-02 2.913933992385864258e-01 -5.653610825538635254e-02 -5.725233256816864014e-02 3.698395192623138428e-02 2.286311797797679901e-02
-2.880960889160633087e-02 -1.222971975803375244e-01 3.971654474735260010e-01 4.930089786648750305e-02 1.879774630069732666e-01 -5.033149570226669312e-02 -1.075399592518806458e-01 -2.581782639026641846e-02 2.696543373167514801e-02 -4.732197150588035583e-02 -1.420890837907791138e-01 -2.774080336093902588e-01 -9.035416692495346069e-02 -1.195243746042251587e-01 -1.429349463433027267e-02 -3.676584661006927490e-01 -3.068216741085052490e-01 -1.032290831208229065e-01 -4.255059733986854553e-02 2.908586859703063965e-01 7.037279754877090454e-02 -1.424035429954528809e-01 -5.794506892561912537e-02 3.227864503860473633e-01 -2.218638062477111816e-01 2.571747452020645142e-02 -5.991148576140403748e-02 3.160699605941772461e-01 8.577318489551544189e-02 5.119323730468750000e-03 -6.693148985505104065e-03 1.766822934150695801e-01
7.773871719837188721e-02 -2.286609821021556854e-02 3.699535271152853966e-03 7.480630278587341309e-02 -1.107396408915519714e-01 -2.031426727771759033e-01 2.250307649374008179e-01 6.729406863451004028e-02 -2.901012897491455078e-01 2.208594977855682373e-02 -3.987673521041870117e-01 -2.564004659652709961e-01 -1.790413707494735718e-01 8.432004600763320923e-02 -2.098924815654754639e-01 2.154150158166885376e-01 3.393442183732986450e-02 -1.473040282726287842e-01 3.188349306583404541e-02 -2.027665674686431885e-01 6.744469702243804932e-02 -1.998349428176879883e-01 2.696618437767028809e-01 1.422949321568012238e-02 -1.620545685291290283e-01 5.232134833931922913e-02 -5.287656188011169434e-02 2.260867804288864136e-01 2.119011878967285156e-01 -3.059790432453155518e-01 1.887761950492858887e-01 -2.536565251648426056e-02
4.747634008526802063e-02 -3.200006484985351562e-01 -4.560373350977897644e-02 4.230442270636558533e-02 1.553702205419540405e-01 6.714344024658203125e-02 2.650721371173858643e-01 -7.794972509145736694e-03 -1.445645391941070557e-01 1.110532209277153015e-01 -3.344131410121917725e-01 -2.167307138442993164e-01 1.151957958936691284e-01 2.847373299300670624e-02 2.071437425911426544e-02 -2.832404104992747307e-03 -1.161907687783241272e-01 2.346251606941223145e-01 -3.140825033187866211e-01 2.954365611076354980e-01 -3.498042747378349304e-02 -1.479439437389373779e-01 -8.987265825271606445e-02 1.341290324926376343e-01 -8.705247193574905396e-02 2.670556865632534027e-02 -3.324837386608123779e-01 3.320569694042205811e-01 3.636727482080459595e-02 -2.122167944908142090e-01 -5.789418518543243408e-02 5.901237204670906067e-02
3.575843274593353271e-01 -1.463004350662231445e-01 6.292086839675903320e-02 3.152084052562713623e-01 1.841525137424468994e-01 1.178133562207221985e-01 3.434034883975982666e-01 -8.915720880031585693e-02 1.069649457931518555e-01 -1.230050548911094666e-01 -1.569452434778213501e-01 -1.453068256378173828e-01 -4.125734865665435791e-01 -2.939504804089665413e-03 -1.611037850379943848e-01 3.794384002685546875e-02 -1.090208590030670166e-01 1.419038418680429459e-02 -9.557171911001205444e-02 2.529940009117126465e-01 -1.626613736152648926e-01 -1.167952194809913635e-01 -1.518075764179229736e-01 2.535040378570556641e-01 -7.117833942174911499e-02 -2.445328235626220703e-02 -1.722753420472145081e-02 2.193736433982849121e-01 1.123934239149093628e-01 1.804776675999164581e-02 -1.531718522310256958e-01 -2.584458701312541962e-02
2.145143970847129822e-02 1.513151228427886963e-01 -2.096995711326599121e-02 1.665899157524108887e-01 -4.072733223438262939e-02 1.435903459787368774e-02 2.457401901483535767e-01 -3.856254741549491882e-02 2.435390204191207886e-01 -3.093454539775848389e-01 -3.644142448902130127e-01 -9.779265522956848145e-02 -1.595607213675975800e-02 4.149187356233596802e-02 1.897880248725414276e-02 -1.600917726755142212e-01 -2.424033582210540771e-01 1.412253826856613159e-01 -1.695767045021057129e-01 2.356694638729095459e-01 -7.644972205162048340e-02 -4.063458368182182312e-02 1.152444109320640564e-01 1.619848459959030151e-01 -3.372706472873687744e-02 1.833693534135818481e-01 -5.085469409823417664e-02 4.071942269802093506e-01 -7.072929292917251587e-02 -3.592289686203002930e-01 -9.495684504508972168e-02 5.605616047978401184e-02
2.766271829605102539e-01 -3.806828856468200684e-01 -6.398703902959823608e-02 2.289009094238281250e-01 2.323023974895477295e-01 -7.417475432157516479e-02 5.575324222445487976e-02 1.443091481924057007e-01 -1.819690689444541931e-02 -1.566032618284225464e-01 6.649453658610582352e-03 -2.767848372459411621e-01 -4.591015353798866272e-02 -4.855934996157884598e-03 1.171392947435379028e-01 1.120299398899078369e-01 1.191390976309776306e-01 -1.256974041461944580e-01 1.819081604480743408e-02 1.153827458620071411e-01 -5.827952921390533447e-02 -3.669106066226959229e-01 -8.708453178405761719e-02 1.103509142994880676e-01 -7.815779745578765869e-02 7.195489108562469482e-02 -8.493342250585556030e-02 4.924576282501220703e-01 -9.551550447940826416e-02 -3.964006528258323669e-02 1.097483709454536438e-01 1.535647511482238770e-01
3.128479719161987305e-01 -8.468784391880035400e-03 9.608505666255950928e-02 2.074923664331436157e-01 -7.922840863466262817e-02 -4.276933521032333374e-02 8.799879252910614014e-02 1.613941639661788940e-01 -2.934080064296722412e-01 -2.653086930513381958e-02 -4.034162461757659912e-01 -1.674900949001312256e-01 -8.131797611713409424e-02 -9.860424697399139404e-02 -2.162306308746337891e-01 3.291271626949310303e-01 -1.226234585046768188e-01 2.433918043971061707e-02 5.465015769004821777e-02 -2.128174155950546265e-01 6.224364973604679108e-03 -2.290835976600646973e-01 -1.803488098084926605e-02 7.945167273283004761e-02 -9.559486061334609985e-03 -8.280841261148452759e-02 5.818236619234085083e-02 1.249144077301025391e-01 3.593310117721557617e-01 -1.700330227613449097e-01 2.254910618066787720e-01 3.144662827253341675e-02
-2.087009698152542114e-01 -6.084506213665008545e-02 -1.346818804740905762e-01 4.289717376232147217e-01 4.634198173880577087e-02 -4.531605169177055359e-02 2.571732103824615479e-01 1.499166488647460938e-01 3.612666949629783630e-02 -1.664031296968460083e-01 -2.546937763690948486e-01 -1.511052101850509644e-01 -2.207909673452377319e-01 -1.456273943185806274e-01 -9.328548610210418701e-02 -1.209402158856391907e-01 -8.631161600351333618e-02 6.113488227128982544e-03 -5.471362546086311340e-02 2.470439374446868896e-01 -7.294588140211999416e-04 3.483037650585174561e-02 -2.418648898601531982e-01 3.625579476356506348e-01 4.133047908544540405e-02 -1.758076548576354980e-01 -1.363531947135925293e-01 2.496237456798553467e-01 3.321052715182304382e-02 -2.584685087203979492e-01 2.638560533523559570e-02 5.470212548971176147e-02
2.876869142055511475e-01 -2.907489538192749023e-01 3.784763514995574951e-01 8.999323844909667969e-02 1.659535467624664307e-01 -1.054504141211509705e-02 1.127679571509361267e-01 5.293719843029975891e-02 3.549926728010177612e-02 -2.938340306282043457e-01 -3.029899001121520996e-01 -4.069910943508148193e-02 -3.452463150024414062e-01 1.589599847793579102e-01 1.049411147832870483e-01 1.010992228984832764e-01 -4.023287817835807800e-02 -8.755546063184738159e-02 -1.363151222467422485e-01 3.845525905489921570e-02 2.181323319673538208e-01 -1.160936579108238220e-01 -3.266403451561927795e-02 1.523614078760147095e-01 -3.424217551946640015e-02 -1.421817671507596970e-02 1.238863617181777954e-01 2.758994400501251221e-01 9.267785400152206421e-02 -1.285446062684059143e-02 -1.634367257356643677e-01 -2.200857847929000854e-01
1.192756444215774536e-01 -1.570318043231964111e-01 2.104756981134414673e-01 6.397699564695358276e-02 -4.802457615733146667e-02 1.335588991641998291e-01 2.016222774982452393e-01 2.329844087362289429e-01 8.413932472467422485e-02 -3.415533602237701416e-01 -2.505624294281005859e-01 -2.308382391929626465e-01 -2.342714518308639526e-01 2.564456164836883545e-01 1.825902052223682404e-02 4.162297025322914124e-02 -1.010390594601631165e-01 -1.084852032363414764e-02 -8.247686922550201416e-02 1.082504391670227051e-01 -1.808761507272720337e-01 1.084377989172935486e-01 -1.301113665103912354e-01 9.098577499389648438e-02 -3.104737699031829834e-01 -1.873405277729034424e-01 -9.957522898912429810e-02 -1.196999624371528625e-01 6.261309981346130371e-02 -1.920021623373031616e-01 4.666094854474067688e-02 3.713472485542297363e-01
-1.550307720899581909e-01 -3.832195326685905457e-02 5.963803827762603760e-02 1.398773211985826492e-02 2.793314754962921143e-01 -9.959662705659866333e-02 -1.229324862360954285e-01 1.521912068128585815e-01 -2.124253660440444946e-01 -2.482883036136627197e-01 -7.849944382905960083e-02 -1.145406886935234070e-01 -4.261799752712249756e-01 -3.290054155513644218e-03 -1.499693393707275391e-01 -6.144688650965690613e-02 -2.009709775447845459e-01 1.134126707911491394e-01 3.355866298079490662e-02 2.384384274482727051e-01 1.118050441145896912e-01 -1.703051775693893433e-01 -2.356344014406204224e-01 -9.124100208282470703e-02 -3.784179687500000000e-02 1.195595860481262207e-01 -3.490096330642700195e-01 2.528870403766632080e-01 6.434059701859951019e-03 -2.671811282634735107e-01 4.548253864049911499e-02 1.378362178802490234e-01
4.272775724530220032e-02 -1.155085712671279907e-01 3.468315601348876953e-01 -3.224959596991539001e-03 -1.682411730289459229e-01 -1.387566775083541870e-01 3.210746943950653076e-01 6.415833532810211182e-02 1.887081743916496634e-04 1.154581457376480103e-01 -1.749871671199798584e-01 -1.375292539596557617e-01 -1.754946559667587280e-01 3.682520091533660889e-01 -1.503852009773254395e-01 3.137216567993164062e-01 -2.058233618736267090e-01 -5.649047717452049255e-02 -1.112869009375572205e-01 1.981320232152938843e-01 -1.131155192852020264e-01 -1.197909116744995117e-01 1.483262777328491211e-01 1.565921753644943237e-01 -2.321979105472564697e-01 6.829166412353515625e-02 1.899350620806217194e-02 2.733200788497924805e-01 2.012161165475845337e-01 -7.254858314990997314e-02 -8.385682106018066406e-02 -4.653761908411979675e-02
2.663753926753997803e-01 -9.094494581222534180e-02 -2.016091346740722656e-02 3.404361307621002197e-01 -3.284077718853950500e-02 3.772200644016265869e-02 9.469023346900939941e-02 -2.112673223018646240e-01 -1.104574184864759445e-03 -3.572046160697937012e-01 1.007702052593231201e-01 -2.293414026498794556e-01 -1.124233230948448181e-01 2.046031206846237183e-01 2.528000622987747192e-02 1.393507272005081177e-01 1.130421906709671021e-01 2.014577016234397888e-02 3.166995942592620850e-01 2.696828246116638184e-01 5.901149660348892212e-02 -8.097776444628834724e-04 -1.159411743283271790e-01 3.034625053405761719e-01 1.442465186119079590e-01 -2.722413539886474609e-01 6.712730973958969116e-02 2.509232461452484131e-01 3.517991304397583008e-02 -1.068471893668174744e-01 5.964285507798194885e-02 9.814206510782241821e-02
-1.469755545258522034e-02 -1.299939304590225220e-01 1.662236154079437256e-01 1.067519262433052063e-01 1.898831571452319622e-03 5.640694871544837952e-02 -8.388951420783996582e-02 5.498165637254714966e-02 -8.895850926637649536e-02 -3.948394358158111572e-01 -2.546590268611907959e-01 1.928876489400863647e-01 -9.733328595757484436e-03 1.563609391450881958e-01 6.360857188701629639e-02 3.824153915047645569e-02 -1.972397267818450928e-01 -1.252413094043731689e-01 6.533935666084289551e-02 8.161669224500656128e-02 -5.717379972338676453e-03 -4.512267708778381348e-01 8.046881109476089478e-02 -2.311958223581314087e-01 -2.923505902290344238e-01 -2.182683348655700684e-02 -4.849062487483024597e-02 3.047604858875274658e-01 3.873002529144287109e-02 -3.111542761325836182e-01 -1.426539123058319092e-01 7.593239843845367432e-02
-3.631941974163055420e-02 -1.016600579023361206e-01 3.340259492397308350e-01 1.420458704233169556e-01 -1.465295702219009399e-01 2.467522583901882172e-02 1.103147864341735840e-01 -1.516613662242889404e-01 7.534568011760711670e-02 -2.584799826145172119e-01 -4.308851957321166992e-01 -1.392269134521484375e-01 2.238904312252998352e-02 4.284588620066642761e-02 -1.405995935201644897e-01 -1.636320948600769043e-01 -2.327243685722351074e-01 9.131161123514175415e-02 -1.473685204982757568e-01 1.644725203514099121e-01 1.277646422386169434e-01 -4.373843073844909668e-01 -1.879417598247528076e-01 4.849330335855484009e-02 -1.493079494684934616e-02 -1.269408501684665680e-02 -1.157584507018327713e-02 6.007362902164459229e-02 1.869455277919769287e-01 -2.694907486438751221e-01 6.750635802745819092e-02 1.010962110012769699e-02
9.088234603404998779e-02 8.569088578224182129e-02 1.613816022872924805e-01 1.973787397146224976e-01 3.926464356482028961e-03 1.800937354564666748e-01 1.284541487693786621e-01 -3.834453597664833069e-02 3.536617010831832886e-02 -1.454014778137207031e-01 1.351292133331298828e-01 -2.298046136274933815e-03 -2.153478264808654785e-01 3.434872329235076904e-01 4.752162843942642212e-02 3.464309871196746826e-01 -1.728271543979644775e-01 -7.953861355781555176e-02 2.051846869289875031e-02 2.130848765373229980e-01 2.193225771188735962e-01 3.723460063338279724e-02 -1.060561388731002808e-01 1.616773605346679688e-01 -1.616507768630981445e-01 -3.587261736392974854e-01 -1.409977823495864868e-01 1.501244753599166870e-01 -1.300146454013884068e-03 -4.162865281105041504e-01 -1.749053038656711578e-02 -4.419706761837005615e-02
3.325179591774940491e-02 -7.999849505722522736e-03 -9.318394213914871216e-02 6.549144536256790161e-02 3.349526226520538330e-02 6.317771971225738525e-02 1.128848344087600708e-01 9.905901551246643066e-02 -6.146844103932380676e-02 -2.575818002223968506e-01 -4.280264079570770264e-01 1.312016546726226807e-01 2.860951237380504608e-02 -1.625347137451171875e-01 2.591106481850147247e-02 5.084834992885589600e-02 5.297027900815010071e-02 1.144597679376602173e-01 3.067148625850677490e-01 2.588990926742553711e-01 1.230689957737922668e-01 2.142936922609806061e-02 3.617922961711883545e-01 -1.568008363246917725e-01 -8.843446522951126099e-02 -7.055836915969848633e-02 -1.938763260841369629e-01 3.911119699478149414e-01 -5.564288236200809479e-03 -2.786130607128143311e-01 -6.386358290910720825e-02 1.548002660274505615e-01
2.837100625038146973e-01 -2.077126502990722656e-01 1.408590674400329590e-01 2.670218050479888916e-01 -1.153086498379707336e-01 1.312605887651443481e-01 1.191906481981277466e-01 -1.703327745199203491e-01 -1.800173074007034302e-01 -6.956210732460021973e-02 -2.207273244857788086e-02 7.333069294691085815e-02 -2.724303901195526123e-01 2.983206883072853088e-02 -2.988791652023792267e-02 3.595777750015258789e-01 -1.469493955373764038e-01 1.615324616432189941e-01 1.400113254785537720e-01 1.901440322399139404e-01 -2.752996794879436493e-02 1.658502407371997833e-02 -2.810600399971008301e-01 2.694823741912841797e-01 8.266524225473403931e-02 -2.858978211879730225e-01 6.978847831487655640e-02 2.619453072547912598e-01 4.284615069627761841e-02 -1.207465752959251404e-01 3.258598223328590393e-02 1.656570732593536377e-01
1.763092726469039917e-01 -2.795121669769287109e-01 -2.734422869980335236e-02 2.214438021183013916e-01 -7.909644395112991333e-02 2.010433226823806763e-01 7.284747809171676636e-02 -9.279596805572509766e-02 -1.986258327960968018e-01 -2.957366108894348145e-01 -7.190313190221786499e-02 -3.488408029079437256e-01 -3.378500342369079590e-01 4.360162839293479919e-02 1.594180464744567871e-01 -2.810671553015708923e-02 2.402330562472343445e-02 -1.594695746898651123e-01 1.342706084251403809e-01 1.409276425838470459e-01 -3.874182328581809998e-02 1.373602077364921570e-02 9.159945696592330933e-02 4.445895850658416748e-01 -1.075542122125625610e-01 -1.707246601581573486e-01 -1.067080646753311157e-01 1.965499818325042725e-01 -7.083054631948471069e-02 -1.298727542161941528e-01 -9.961398318409919739e-03 -6.085213739424943924e-03
-4.937181994318962097e-02 -6.139460206031799316e-02 1.624278426170349121e-01 6.197315827012062073e-02 1.149247288703918457e-01 -8.279197663068771362e-02 -1.849438808858394623e-02 2.387103289365768433e-01 -1.249544918537139893e-01 -1.802743524312973022e-01 -1.340854763984680176e-01 -1.596054583787918091e-01 7.841567695140838623e-02 2.099367082118988037e-01 5.602326989173889160e-02 -1.355845928192138672e-01 -3.152669370174407959e-01 -5.387531593441963196e-02 -3.214715123176574707e-01 1.350623816251754761e-01 1.918007135391235352e-01 -5.451827775686979294e-03 5.973842740058898926e-02 -1.982551366090774536e-01 -1.625301837921142578e-01 -9.935175627470016479e-02 -1.109541803598403931e-01 4.630832672119140625e-01 -1.691639572381973267e-01 -2.581319510936737061e-01 3.450219705700874329e-02 2.445767372846603394e-01
1.024929359555244446e-01 3.858305141329765320e-02 6.192605569958686829e-02 -1.757457256317138672e-01 9.056205861270427704e-03 -1.447276622056961060e-01 1.040690615773200989e-01 -3.191414177417755127e-01 -2.160304635763168335e-01 -2.019261270761489868e-01 -1.679899170994758606e-03 -1.470041573047637939e-01 8.239503949880599976e-03 -2.571759000420570374e-02 -5.062235593795776367e-01 1.245639286935329437e-02 -9.249188005924224854e-02 -2.385905943810939789e-02 1.366432011127471924e-01 2.356199920177459717e-01 -9.168592281639575958e-03 -2.981328032910823822e-02 2.000765316188335419e-02 1.671728193759918213e-01 -5.384788662195205688e-02 -3.118101060390472412e-01 -2.844299077987670898e-01 3.409083187580108643e-01 -1.091111078858375549e-01 -1.269163936376571655e-01 -1.026975885033607483e-01 7.025814801454544067e-02
2.568049132823944092e-01 -1.533140093088150024e-01 -8.540163934230804443e-02 -1.283513307571411133e-01 1.129949688911437988e-01 9.050981700420379639e-02 2.020641565322875977e-01 -4.681213945150375366e-02 7.458741310983896255e-04 -1.729831695556640625e-01 -2.032345086336135864e-01 -6.101681664586067200e-02 -2.514112368226051331e-02 -3.079612553119659424e-01 -1.808354631066322327e-02 4.244926944375038147e-02 -5.173332057893276215e-03 -2.369431108236312866e-01 1.005392670631408691e-01 1.251067668199539185e-01 -2.053880691528320312e-01 -9.590650349855422974e-02 -3.668083250522613525e-01 1.641131937503814697e-01 -2.121487408876419067e-01 -1.671495437622070312e-01 -7.056363672018051147e-02 4.840654432773590088e-01 -4.571507498621940613e-02 9.033008478581905365e-03 1.796118915081024170e-02 2.017774283885955811e-01
2.668595314025878906e-01 -2.623049020767211914e-01 1.167441532015800476e-01 8.002372086048126221e-02 1.744307428598403931e-01 2.042742967605590820e-01 1.419403310865163803e-02 -2.017726302146911621e-01 -2.250708080828189850e-02 -8.277679979801177979e-02 -3.109591603279113770e-01 2.469053491950035095e-02 -1.632817983627319336e-01 -1.934901252388954163e-02 6.231285259127616882e-02 1.752942204475402832e-01 1.645981967449188232e-01 5.081261508166790009e-03 -2.061572074890136719e-01 3.091846704483032227e-01 -1.239182054996490479e-01 -1.686362624168395996e-01 8.462764322757720947e-02 1.070701926946640015e-01 -2.421711981296539307e-01 -1.557161062955856323e-01 -3.523270189762115479e-01 8.692114800214767456e-02 -2.060892060399055481e-02 -9.629506617784500122e-02 -2.543971836566925049e-01 2.096134424209594727e-01
1.522844750434160233e-02 -5.031375959515571594e-02 1.199225559830665588e-01 -9.131642058491706848e-03 1.621432155370712280e-01 2.160718850791454315e-02 -2.434626221656799316e-02 -4.486544057726860046e-02 1.322415657341480255e-03 -1.891119629144668579e-01 -1.366068124771118164e-01 -3.113950490951538086e-01 1.576226800680160522e-01 5.753450095653533936e-02 -3.114127218723297119e-01 1.368974000215530396e-01 2.875317633152008057e-01 1.681861584074795246e-03 2.336016148328781128e-01 1.045002266764640808e-01 -2.148273587226867676e-01 1.306437253952026367e-01 2.293344438076019287e-01 7.166475057601928711e-02 -2.051903754472732544e-01 -2.213355302810668945e-01 -1.503453850746154785e-01 3.571810424327850342e-01 5.924794357270002365e-03 -3.593596518039703369e-01 -5.815756693482398987e-02 1.232646182179450989e-01
9.783022850751876831e-02 -2.666727006435394287e-01 -8.164154738187789917e-02 3.621838092803955078e-01 1.903174668550491333e-01 2.813778221607208252e-01 2.694754898548126221e-01 3.835479961708188057e-03 -3.030437231063842773e-01 -1.113236770033836365e-01 -7.754417508840560913e-02 -6.931159645318984985e-02 4.465566202998161316e-02 -3.341373428702354431e-02 -3.269458189606666565e-02 2.152610421180725098e-01 -5.259151756763458252e-02 1.523305028676986694e-01 1.375358644872903824e-02 -2.208857797086238861e-03 -3.541338443756103516e-02 -1.707067191600799561e-01 2.308487705886363983e-02 3.706178367137908936e-01 -1.213234141469001770e-01 2.726934850215911865e-02 -3.275441825389862061e-01 1.960810571908950806e-01 -1.501778960227966309e-01 -1.197506338357925415e-01 1.578843146562576294e-01 -1.020639389753341675e-01
2.472744733095169067e-01 -1.714265346527099609e-01 -2.209526449441909790e-01 3.201260566711425781e-01 -5.003499332815408707e-03 1.736641861498355865e-02 -1.581823974847793579e-01 5.390454456210136414e-02 -9.600325720384716988e-04 -7.282590121030807495e-02 -3.474120199680328369e-01 -2.391990125179290771e-01 -2.021005004644393921e-01 4.210641235113143921e-02 -5.394645407795906067e-02 -1.999485120177268982e-02 -2.026419490575790405e-01 -1.486336141824722290e-01 2.832537889480590820e-02 -1.441354006528854370e-01 1.021068170666694641e-02 -2.902413010597229004e-01 1.732331663370132446e-01 2.124337553977966309e-01 -2.662951350212097168e-01 -1.186438500881195068e-01 1.198213994503021240e-01 2.128042131662368774e-01 2.136772722005844116e-01 -2.286089062690734863e-01 -5.409501865506172180e-02 1.052449345588684082e-01
4.924322664737701416e-02 7.562602986581623554e-04 7.254938036203384399e-02 2.349437177181243896e-01 -1.816723048686981201e-01 2.608131468296051025e-01 6.019498687237501144e-03 -4.387312382459640503e-02 6.691132485866546631e-02 -2.759954929351806641e-01 -4.449953138828277588e-01 2.813476510345935822e-02 -9.848431497812271118e-02 5.949905142188072205e-02 -7.921603508293628693e-03 2.728220820426940918e-01 1.012305691838264465e-01 -1.099456250667572021e-01 -6.265051662921905518e-02 4.443966597318649292e-02 -5.007862672209739685e-02 -3.707041144371032715e-01 -1.510864943265914917e-01 -2.058555632829666138e-01 -1.416978985071182251e-01 -9.245242923498153687e-03 -2.151838876307010651e-02 3.111447691917419434e-01 -3.001659549772739410e-02 -3.377768695354461670e-01 3.082942962646484375e-02 -1.322812959551811218e-02
4.901063442230224609e-01 -1.972465217113494873e-01 5.242126062512397766e-02 -8.983830362558364868e-02 1.602267026901245117e-01 1.937479227781295776e-01 -7.760235667228698730e-02 1.557681560516357422e-01 -5.574879795312881470e-02 -1.736988499760627747e-02 -7.760223001241683960e-02 -3.366956859827041626e-02 9.697747230529785156e-02 -1.796904951333999634e-01 -6.229945644736289978e-02 1.836194247007369995e-01 -1.597343534231185913e-01 1.101424023509025574e-01 8.182836323976516724e-02 1.987621635198593140e-01 1.013929918408393860e-01 -2.817714214324951172e-01 -1.434657722711563110e-02 2.069944292306900024e-01 7.476388942450284958e-03 -1.057011038064956665e-01 -1.395990401506423950e-01 4.450961649417877197e-01 1.452203001827001572e-02 5.169165134429931641e-02 -2.024771571159362793e-01 1.934789270162582397e-01
2.788772881031036377e-01 -1.185008212924003601e-01 3.946704566478729248e-01 -9.385394304990768433e-02 -1.666042506694793701e-01 -2.932450771331787109e-01 -8.690884336829185486e-03 6.089771538972854614e-02 -5.755084566771984100e-03 -3.328189253807067871e-03 -2.625136673450469971e-01 -2.028154134750366211e-01 -2.345657162368297577e-02 -6.414563395082950592e-03 1.512123644351959229e-01 5.555186048150062561e-02 -2.301801741123199463e-01 -2.194326370954513550e-01 2.271708697080612183e-01 4.456811547279357910e-01 -2.461737580597400665e-02 -6.215201690793037415e-02 5.420672148466110229e-02 -5.450510885566473007e-03 -1.633749753236770630e-01 -2.692192047834396362e-02 -2.895124256610870361e-02 2.630751729011535645e-01 1.002592667937278748e-01 -1.346892714500427246e-01 -5.100712552666664124e-02 -4.875665903091430664e-02
1.233395636081695557e-01 9.174347668886184692e-02 7.847284898161888123e-03 1.421501189470291138e-01 -1.143496334552764893e-01 9.208534657955169678e-02 2.498802542686462402e-01 4.483294859528541565e-02 -1.266103386878967285e-01 -1.676304638385772705e-01 -3.469896316528320312e-01 -1.388732809573411942e-02 1.373504847288131714e-01 -4.868615046143531799e-02 1.675741225481033325e-01 -1.798663102090358734e-02 -5.904960259795188904e-02 2.332806587219238281e-01 2.430831491947174072e-01 1.428616344928741455e-01 -5.842693895101547241e-02 -7.186153531074523926e-02 -3.715903162956237793e-01 -1.033068671822547913e-01 5.033375229686498642e-03 -2.091892361640930176e-01 -2.105792425572872162e-02 3.807111978530883789e-01 -1.653872989118099213e-02 -5.900803208351135254e-02 2.612255811691284180e-01 3.159626126289367676e-01
3.063082396984100342e-01 -1.710370182991027832e-01 2.327493131160736084e-01 -1.062748059630393982e-01 -5.053329095244407654e-02 1.139037236571311951e-01 1.250437945127487183e-01 -1.390894800424575806e-01 -2.584269940853118896e-01 -2.735606431961059570e-01 -2.336950302124023438e-01 -1.654923707246780396e-01 -1.000305414199829102e-01 1.791530400514602661e-01 -1.051771268248558044e-02 2.712001465260982513e-02 -3.510977700352668762e-02 8.987811207771301270e-02 -2.176158428192138672e-01 2.669474482536315918e-01 3.101519644260406494e-01 -2.725582122802734375e-01 -6.612806022167205811e-02 -8.567383140325546265e-02 5.376836657524108887e-02 1.652576029300689697e-02 2.130848020315170288e-01 3.381403982639312744e-01 -5.901884287595748901e-03 -1.789937168359756470e-02 5.178445950150489807e-02 -1.353068351745605469e-01
-8.477455377578735352e-02 -4.366178438067436218e-02 4.043524153530597687e-03 1.360258758068084717e-01 1.501935273408889771e-01 -1.289554219692945480e-02 1.575219631195068359e-01 -9.729565680027008057e-02 -2.489896416664123535e-01 6.633668392896652222e-02 -2.929481863975524902e-01 -6.360801309347152710e-02 -1.711917221546173096e-01 7.399487495422363281e-02 -1.975809335708618164e-01 4.220695495605468750e-01 -5.312526482157409191e-04 -1.065094023942947388e-01 2.999406456947326660e-01 -7.267433218657970428e-03 6.861152593046426773e-03 -6.011154875159263611e-02 1.817646622657775879e-01 2.005914449691772461e-01 -1.281279623508453369e-01 3.656073659658432007e-02 2.221539765596389771e-01 3.610950410366058350e-01 1.210408471524715424e-02 -2.614074349403381348e-01 1.619433015584945679e-01 -1.914698183536529541e-01
1.585554331541061401e-01 -1.737295836210250854e-01 -1.147780790925025940e-01 1.499408632516860962e-01 -1.515775024890899658e-01 9.541188180446624756e-02 6.017127633094787598e-02 -1.016030367463827133e-02 -3.642529845237731934e-01 4.145159199833869934e-02 -6.435988843441009521e-02 -1.147098317742347717e-01 -1.893866211175918579e-01 -4.653229936957359314e-02 -5.362404882907867432e-02 -1.238532811403274536e-01 -1.437303125858306885e-01 9.036576002836227417e-02 -1.537759453058242798e-01 2.295595556497573853e-01 1.151526570320129395e-01 1.115317270159721375e-01 -4.791451245546340942e-02 -4.503853619098663330e-02 -3.183147013187408447e-01 1.629332304000854492e-01 -1.303329914808273315e-01 4.487259387969970703e-01 9.635789692401885986e-02 -3.373819291591644287e-01 1.527274847030639648e-01 1.934661865234375000e-01
4.077003896236419678e-02 -1.397054791450500488e-01 -7.049609441310167313e-03 -8.200507611036300659e-03 2.850623428821563721e-02 9.647598490118980408e-03 1.687043309211730957e-01 -3.597078323364257812e-01 -2.089972496032714844e-01 -1.556827723979949951e-01 -1.345720142126083374e-01 -3.879494667053222656e-01 -8.762849122285842896e-02 -1.736554503440856934e-01 -3.826068341732025146e-01 8.475697040557861328e-02 7.622325210832059383e-04 -1.240049675107002258e-01 -1.187568344175815582e-02 8.546518534421920776e-02 -4.536752402782440186e-02 4.878538846969604492e-02 -1.077398136258125305e-01 2.586841769516468048e-02 -1.610376536846160889e-01 -2.655116319656372070e-01 -1.232042536139488220e-01 2.857331037521362305e-01 -3.305695950984954834e-01 -2.111312597990036011e-01 4.956001415848731995e-02 5.393662303686141968e-02
2.363061904907226562e-01 4.850278794765472412e-02 2.094999253749847412e-01 8.965691924095153809e-02 -1.586171090602874756e-01 -8.894550055265426636e-02 -1.028410810977220535e-02 7.431951165199279785e-02 -8.345271646976470947e-02 5.814435891807079315e-03 -5.215895771980285645e-01 -2.543854117393493652e-01 -2.317330539226531982e-01 2.032586336135864258e-01 1.558429747819900513e-01 4.488119110465049744e-02 -3.678954392671585083e-02 9.912335127592086792e-02 2.552615702152252197e-01 1.121100708842277527e-01 1.549066156148910522e-01 -3.151522278785705566e-01 6.698441505432128906e-02 -9.198583662509918213e-03 -1.129956617951393127e-01 -1.208505034446716309e-01 1.021653413772583008e-01 1.823806911706924438e-01 -7.409682869911193848e-02 -2.581719458103179932e-01 -1.614809483289718628e-01 3.144285641610622406e-03
2.191582471132278442e-01 6.635347753763198853e-02 1.866696923971176147e-01 9.161923825740814209e-02 -2.424534857273101807e-01 2.208584547042846680e-01 2.715748250484466553e-01 -2.159332036972045898e-01 -1.308385282754898071e-01 -3.178806900978088379e-01 -7.038496434688568115e-02 -2.664690017700195312e-01 -3.218059837818145752e-01 1.192889288067817688e-01 -2.736069448292255402e-02 1.576568335294723511e-01 8.060216903686523438e-02 -1.632099151611328125e-01 -1.375172138214111328e-01 9.820308536291122437e-02 2.423006109893321991e-02 -6.113767996430397034e-02 7.004808634519577026e-02 2.981405854225158691e-01 -3.113804757595062256e-02 -2.178527563810348511e-01 1.074003949761390686e-01 2.424023449420928955e-01 -2.294084131717681885e-01 -4.631194472312927246e-02 1.715246587991714478e-02 7.257043570280075073e-02
4.549413453787565231e-03 -4.215948581695556641e-01 3.797778189182281494e-01 7.860472053289413452e-02 1.319437026977539062e-01 8.375224471092224121e-02 -1.825159192085266113e-01 9.159826487302780151e-02 4.102282971143722534e-02 -3.040811717510223389e-01 -2.755769491195678711e-01 -1.249169185757637024e-01 5.658173188567161560e-02 1.952071040868759155e-01 -4.393732175230979919e-02 5.638837069272994995e-02 -5.377213656902313232e-02 6.268540024757385254e-02 1.292286515235900879e-01 2.539007663726806641e-01 -1.023952141404151917e-01 -3.535008132457733154e-01 4.673693329095840454e-02 2.267150729894638062e-01 -1.152024269104003906e-01 5.674412474036216736e-02 -1.295260619372129440e-02 2.143577486276626587e-02 -8.004259318113327026e-02 -5.070300772786140442e-02 2.549773156642913818e-01 7.389703392982482910e-02
2.258471995592117310e-01 -1.706728041172027588e-01 1.459594699554145336e-03 8.034505695104598999e-02 4.279860295355319977e-03 2.313532978296279907e-01 -2.541841752827167511e-02 8.393733948469161987e-02 1.601269990205764771e-01 -2.639225423336029053e-01 -2.566693425178527832e-01 -5.824908241629600525e-02 -1.217263713479042053e-01 -6.706887483596801758e-02 7.117180526256561279e-02 -1.186202317476272583e-01 7.127654552459716797e-02 1.925548613071441650e-01 1.099415570497512817e-01 1.619476526975631714e-01 -5.017185211181640625e-02 -3.442339599132537842e-01 4.322498105466365814e-03 1.631810218095779419e-01 -2.561542689800262451e-01 -2.858105599880218506e-01 -3.145594149827957153e-02 3.528543189167976379e-02 3.771423697471618652e-01 -3.141496181488037109e-01 4.557521641254425049e-02 1.687566339969635010e-01
-4.242078959941864014e-02 -3.050775080919265747e-02 7.469277083873748779e-02 1.555065959692001343e-01 1.335120052099227905e-01 7.842380553483963013e-02 -2.953742444515228271e-01 6.182467564940452576e-02 -1.561180800199508667e-01 -8.452558517456054688e-02 -1.395110189914703369e-01 4.393498599529266357e-02 -3.233634233474731445e-01 -1.186880394816398621e-01 -1.399239301681518555e-01 1.174828410148620605e-01 -5.989174824208021164e-03 1.611488908529281616e-01 1.166758909821510315e-01 7.765169441699981689e-02 1.536174863576889038e-01 -2.018735110759735107e-01 -1.757146418094635010e-01 -1.784881055355072021e-01 -3.927364014089107513e-03 -6.045372411608695984e-02 -4.247404932975769043e-01 3.053515553474426270e-01 4.264008253812789917e-02 -3.489497601985931396e-01 -7.455036975443363190e-03 2.717263400554656982e-01
-1.325331181287765503e-01 -7.464744895696640015e-02 1.884043812751770020e-01 1.087300404906272888e-01 2.515839040279388428e-01 1.261044442653656006e-01 -3.209032863378524780e-02 2.705927789211273193e-01 -3.585346937179565430e-01 -9.081553667783737183e-02 -1.535822749137878418e-01 -7.737319916486740112e-02 1.204322371631860733e-02 1.989918760955333710e-02 -6.183147802948951721e-02 -7.302172482013702393e-02 -8.216641098260879517e-02 -2.106154412031173706e-01 9.986709803342819214e-02 -1.183606460690498352e-01 4.198738560080528259e-02 -1.734565645456314087e-01 -1.592178940773010254e-01 2.085421234369277954e-01 3.014085888862609863e-01 -1.778883934020996094e-01 -1.977294981479644775e-01 3.437429666519165039e-01 1.078463271260261536e-01 -3.425452709197998047e-01 8.561256527900695801e-02 -9.057572484016418457e-02
-1.890451014041900635e-01 -2.053031511604785919e-02 2.548451721668243408e-01 1.411340385675430298e-01 2.686300277709960938e-01 -7.476887106895446777e-02 -1.862253844738006592e-01 1.604035645723342896e-01 -1.054025515913963318e-01 -1.186761185526847839e-01 -2.240721434354782104e-01 3.289127349853515625e-02 6.336383521556854248e-02 1.480041421018540859e-03 1.036235541105270386e-01 1.488952040672302246e-01 -2.296015322208404541e-01 6.191291660070419312e-02 -1.676731258630752563e-01 1.937941014766693115e-01 3.086259663105010986e-01 -2.159118205308914185e-01 1.543508321046829224e-01 -3.740775212645530701e-02 -2.006355822086334229e-01 -9.854455292224884033e-02 2.295401506125926971e-02 4.294604063034057617e-01 7.417502254247665405e-02 -2.012911438941955566e-01 -7.018822431564331055e-02 2.285125404596328735e-01
1.983790397644042969e-01 4.901766777038574219e-02 9.814498573541641235e-02 2.467673718929290771e-01 7.222482562065124512e-02 -5.173318088054656982e-02 7.240556646138429642e-03 1.010933294892311096e-01 1.616847217082977295e-01 -3.892083764076232910e-01 -2.279000282287597656e-01 3.628018870949745178e-02 4.808001394849270582e-04 2.122400561347603798e-03 1.573470681905746460e-01 -1.180253103375434875e-01 -3.897998481988906860e-02 -1.031434386968612671e-01 2.281013689935207367e-02 3.192898035049438477e-01 1.656588762998580933e-01 1.189252361655235291e-01 -2.537939548492431641e-01 2.155948728322982788e-01 9.074193984270095825e-02 -1.390501558780670166e-01 -6.288640201091766357e-02 3.791327476501464844e-01 1.431884616613388062e-01 -3.325300216674804688e-01 1.164067834615707397e-01 -1.139340549707412720e-01
1.966098994016647339e-01 1.125692389905452728e-02 2.162109315395355225e-01 2.936525084078311920e-02 -1.846607029438018799e-02 -1.061755269765853882e-01 1.015110835433006287e-01 -4.499955177307128906e-01 4.353276267647743225e-02 -1.467628926038742065e-01 -3.491598069667816162e-01 -9.244488924741744995e-02 -2.402741014957427979e-01 2.205120474100112915e-01 1.500314176082611084e-01 9.624762833118438721e-02 -1.088340282440185547e-01 -9.444411098957061768e-02 -4.630872234702110291e-02 -1.750827431678771973e-01 -3.281949833035469055e-02 -1.298414766788482666e-01 5.712144449353218079e-02 6.894882768392562866e-02 -5.512955412268638611e-02 -3.061901926994323730e-01 1.363973617553710938e-01 3.693347871303558350e-01 8.645161986351013184e-02 -2.241259962320327759e-01 -6.198282539844512939e-02 -6.559256464242935181e-02
2.462400868535041809e-02 -1.974600553512573242e-01 2.198387384414672852e-01 1.313648074865341187e-01 -9.555000066757202148e-02 -1.878755986690521240e-01 -2.220206893980503082e-02 -9.512671083211898804e-02 -1.778654754161834717e-01 -3.171812370419502258e-02 -3.650019466876983643e-01 -5.080936476588249207e-02 -1.344536617398262024e-02 2.240159064531326294e-01 1.163060311228036880e-02 1.893009245395660400e-01 -4.020081460475921631e-02 9.298257529735565186e-02 5.840604752302169800e-02 4.225443899631500244e-01 9.586340188980102539e-02 -3.426173627376556396e-01 -1.250013858079910278e-01 1.142575964331626892e-01 -6.510771065950393677e-02 -1.422436684370040894e-01 -1.025480777025222778e-02 2.587116658687591553e-01 -5.392599105834960938e-02 1.585824340581893921e-01 3.150097131729125977e-01 1.406917572021484375e-01
3.427962958812713623e-01 -2.373992800712585449e-01 -4.285802692174911499e-02 1.777210384607315063e-01 1.663923263549804688e-01 1.096242517232894897e-01 -2.274526283144950867e-02 2.823345065116882324e-01 9.228902868926525116e-03 -2.929995357990264893e-01 -1.395719200372695923e-01 7.774958759546279907e-02 -9.321691095829010010e-02 -8.438953198492527008e-03 9.094738960266113281e-02 -5.503477156162261963e-02 -1.558696329593658447e-01 -2.681406959891319275e-02 -1.358308792114257812e-01 2.152543216943740845e-01 -5.256405845284461975e-02 1.872756285592913628e-03 -7.643725723028182983e-02 6.583751738071441650e-02 -2.161161303520202637e-01 -2.849463522434234619e-01 -9.577326476573944092e-02 -1.248123422265052795e-01 2.134165465831756592e-01 -4.046573936939239502e-01 1.557537168264389038e-01 2.287128418684005737e-01
2.713534832000732422e-01 2.044727467000484467e-02 -1.228798404335975647e-01 -4.022277146577835083e-02 1.739327460527420044e-01 1.422045566141605377e-02 1.589394956827163696e-01 -5.995950102806091309e-02 -2.066858261823654175e-01 5.305780097842216492e-02 -1.346244215965270996e-01 -2.183060050010681152e-01 2.268028706312179565e-01 -1.860675215721130371e-01 -3.611167892813682556e-02 1.669491827487945557e-01 -2.376992255449295044e-01 -3.459422662854194641e-02 4.938736930489540100e-02 -2.402837947010993958e-02 3.575405851006507874e-02 -3.524441123008728027e-01 1.076770648360252380e-01 1.815607845783233643e-01 -1.341822594404220581e-01 3.923534229397773743e-02 -1.813574433326721191e-01 2.851035892963409424e-01 1.605398803949356079e-01 -4.212292134761810303e-01 2.177025526762008667e-01 -9.099341928958892822e-02
-1.260462701320648193e-01 -4.566733539104461670e-02 2.837108373641967773e-01 -1.193185597658157349e-01 -4.939045384526252747e-02 -1.055626496672630310e-01 1.463140081614255905e-02 8.575072139501571655e-02 3.876310773193836212e-03 -4.341499507427215576e-01 -1.117485202848911285e-02 -2.561406791210174561e-01 1.465389877557754517e-01 -8.863970637321472168e-02 -9.455274790525436401e-03 2.172395884990692139e-01 -2.696522884070873260e-02 -2.031544744968414307e-01 2.003212720155715942e-01 1.446788012981414795e-01 1.827517598867416382e-01 8.594144135713577271e-02 8.762667328119277954e-02 1.593831479549407959e-01 -9.329840540885925293e-02 -3.754929006099700928e-01 -2.501021921634674072e-01 1.319658011198043823e-01 7.087066024541854858e-02 -3.035453557968139648e-01 1.133398860692977905e-01 1.367538422346115112e-01
1.194999068975448608e-01 -1.421111524105072021e-01 4.534228444099426270e-01 1.060623079538345337e-01 -6.847308576107025146e-02 -1.213916465640068054e-01 9.807819128036499023e-02 -1.195049285888671875e-01 -7.443352043628692627e-02 1.312156021595001221e-01 -3.654693961143493652e-01 -2.995355129241943359e-01 -6.487754732370376587e-02 1.127936504781246185e-02 -6.214408203959465027e-02 6.576480716466903687e-02 4.989478737115859985e-02 1.281272619962692261e-01 2.701345086097717285e-01 2.713578045368194580e-01 3.992813825607299805e-02 -2.680828571319580078e-01 7.242088019847869873e-02 -1.338213980197906494e-01 3.427958860993385315e-02 8.298425376415252686e-02 7.697763852775096893e-03 2.758004665374755859e-01 2.864138484001159668e-01 -4.762630537152290344e-02 -1.270680427551269531e-01 4.851083736866712570e-03
-8.279728144407272339e-02 -2.922688610851764679e-02 1.683903932571411133e-01 1.333292424678802490e-01 -1.402397602796554565e-01 -1.088446192443370819e-02 -9.374043345451354980e-02 3.809048235416412354e-01 1.308713704347610474e-01 -2.110832780599594116e-01 -2.138510495424270630e-01 -3.382572159171104431e-02 -3.627824783325195312e-01 1.193675585091114044e-02 -3.019362874329090118e-02 1.135797705501317978e-02 2.065500766038894653e-01 1.867746934294700623e-02 8.868880569934844971e-02 9.212851524353027344e-02 2.072935104370117188e-01 -1.158849522471427917e-02 -1.218400299549102783e-01 -1.378021575510501862e-02 -4.113726690411567688e-02 8.773059397935867310e-02 -1.260320842266082764e-01 4.553873836994171143e-01 -4.231851920485496521e-02 -3.856728076934814453e-01 -5.411950498819351196e-02 1.659029126167297363e-01
-2.964315004646778107e-03 1.250995229929685593e-02 7.385910302400588989e-02 3.012595772743225098e-01 -1.100084930658340454e-01 8.179199695587158203e-02 7.435723394155502319e-02 -6.803734600543975830e-02 -9.398783743381500244e-02 -2.868915796279907227e-01 -2.518705129623413086e-01 -2.626664638519287109e-01 -3.569827973842620850e-02 7.188269495964050293e-02 -1.545270346105098724e-02 1.915596127510070801e-01 2.706561982631683350e-01 -2.610908262431621552e-02 2.295557856559753418e-01 9.776084870100021362e-02 2.578899860382080078e-01 -7.948431186378002167e-03 1.235038042068481445e-01 2.896299064159393311e-01 2.363854944705963135e-01 -1.596266180276870728e-01 -2.879501879215240479e-02 3.441748917102813721e-01 -7.755799591541290283e-02 -1.834013313055038452e-01 -1.765448749065399170e-01 1.853690445423126221e-01
3.446716964244842529e-01 -1.772971898317337036e-01 1.458172313868999481e-02 1.272046752274036407e-02 2.825396060943603516e-01 -3.672392666339874268e-02 9.574898332357406616e-02 1.567808389663696289e-01 -4.620752856135368347e-02 1.081967800855636597e-01 -1.102770194411277771e-01 -1.776604950428009033e-01 1.454542279243469238e-01 -4.918173700571060181e-02 7.804314047098159790e-02 1.815256625413894653e-01 -1.515054702758789062e-02 3.196369856595993042e-02 -8.265665918588638306e-02 1.717581301927566528e-01 2.837243373505771160e-04 -4.773813784122467041e-01 -9.023312479257583618e-03 -1.913326047360897064e-02 2.813176997005939484e-02 -1.379746496677398682e-01 -1.345516145229339600e-01 2.782430350780487061e-01 3.548451885581016541e-02 -2.924735248088836670e-01 3.823250830173492432e-01 5.854301620274782181e-03
2.491399049758911133e-01 -2.933847308158874512e-01 1.642112247645854950e-02 1.808879077434539795e-01 3.712887465953826904e-01 1.734704524278640747e-01 -2.141697704792022705e-02 3.141097351908683777e-02 -2.153832912445068359e-01 -2.449857741594314575e-01 1.140980869531631470e-01 -1.948241144418716431e-01 -3.803048655390739441e-02 -8.671812713146209717e-02 -1.807200349867343903e-02 1.836158037185668945e-01 -3.888543322682380676e-02 2.141940221190452576e-02 1.568835377693176270e-01 2.257832288742065430e-01 -1.106895357370376587e-01 -3.557752966880798340e-01 3.419880941510200500e-02 -1.332687772810459137e-02 -1.692535430192947388e-01 1.244664639234542847e-01 -3.931050747632980347e-02 2.500661611557006836e-01 -1.372241675853729248e-01 -1.104054749011993408e-01 2.675770521163940430e-01 -1.432137936353683472e-01
9.329435974359512329e-02 -9.743554145097732544e-02 4.221759736537933350e-01 2.364666908979415894e-01 3.772543668746948242e-01 6.077317893505096436e-02 -1.067116931080818176e-01 5.648317188024520874e-02 1.986575126647949219e-02 -2.237081825733184814e-01 -1.162581890821456909e-01 -1.203278917819261551e-02 -1.089347302913665771e-01 2.806055247783660889e-01 -2.815218865871429443e-01 5.180593580007553101e-03 -1.974558830261230469e-01 2.168610095977783203e-01 1.374807208776473999e-01 1.581069380044937134e-01 -1.185848042368888855e-01 -8.432524651288986206e-02 -1.382484883069992065e-01 1.989368945360183716e-01 -2.384386025369167328e-02 2.720750169828534126e-03 4.396170377731323242e-02 1.930045038461685181e-01 1.671493425965309143e-02 -6.568823009729385376e-02 2.158188968896865845e-01 2.288314700126647949e-01
-8.894521743059158325e-02 -2.224085619673132896e-03 -2.656123042106628418e-02 -1.771323382854461670e-01 9.556142240762710571e-02 -2.051440626382827759e-01 -3.141460567712783813e-02 3.613363578915596008e-02 -1.911230385303497314e-01 -4.202215671539306641e-01 -2.760184928774833679e-02 -1.711249351501464844e-01 -3.067084960639476776e-02 -9.137479215860366821e-02 -6.806779652833938599e-02 6.170026212930679321e-02 -2.633323669433593750e-01 -2.759908139705657959e-01 1.213339492678642273e-01 2.015354037284851074e-01 1.862766891717910767e-01 6.064083799719810486e-02 3.811614960432052612e-02 2.047176472842693329e-02 -1.488258130848407745e-02 -3.104131519794464111e-01 -1.235428676009178162e-01 1.446405798196792603e-01 2.079560160636901855e-01 -4.210805892944335938e-01 4.480446875095367432e-02 2.217631489038467407e-01
3.542743325233459473e-01 -1.669933348894119263e-01 8.212321437895298004e-03 -1.704858615994453430e-02 2.645329833030700684e-01 -8.731484413146972656e-02 1.344509869813919067e-01 -1.000779047608375549e-01 -1.258565187454223633e-01 -1.044863015413284302e-01 -6.154737621545791626e-02 -1.149472966790199280e-01 2.539062798023223877e-01 3.694362938404083252e-02 -3.560095652937889099e-02 1.005915850400924683e-01 -2.129268795251846313e-01 -4.094141349196434021e-02 -7.526516914367675781e-02 4.095915704965591431e-03 5.174218118190765381e-02 -4.358946084976196289e-01 2.622867701575160027e-03 2.427150458097457886e-01 -8.158134669065475464e-02 9.391217678785324097e-02 -9.910757839679718018e-02 3.147803544998168945e-01 -9.637468308210372925e-02 -2.980746328830718994e-01 2.889165878295898438e-01 9.635910391807556152e-02
-3.077300786972045898e-01 -3.863689303398132324e-02 3.600045442581176758e-01 1.356108039617538452e-01 1.889412999153137207e-01 1.948174238204956055e-01 -5.602609738707542419e-02 1.916552782058715820e-01 -3.283454179763793945e-01 -1.278077960014343262e-01 -2.821834683418273926e-01 -7.095777988433837891e-02 5.901295319199562073e-02 8.967725187540054321e-02 -5.808588862419128418e-02 -3.746790811419487000e-02 -2.782289385795593262e-01 -9.105268865823745728e-02 2.310214787721633911e-01 -1.407201290130615234e-01 -9.531524777412414551e-02 -7.193004339933395386e-02 -1.500609517097473145e-01 1.501722335815429688e-01 3.794389963150024414e-02 -1.119530946016311646e-01 -1.238909885287284851e-01 3.237631320953369141e-01 8.443441241979598999e-02 -2.149351835250854492e-01 7.742060720920562744e-02 -7.425109297037124634e-02
1.162629500031471252e-01 -1.364208459854125977e-01 1.190480887889862061e-01 3.121353089809417725e-01 6.509199738502502441e-02 -1.439010947942733765e-01 5.075929686427116394e-02 2.106485217809677124e-01 2.228285670280456543e-01 2.176951989531517029e-02 -4.276222288608551025e-01 -1.448484212160110474e-01 -2.505132257938385010e-01 -1.841211020946502686e-01 -4.440170526504516602e-02 -7.570087164640426636e-02 -2.229495905339717865e-03 9.741320461034774780e-02 1.556972563266754150e-01 9.940633177757263184e-02 1.426263153553009033e-01 7.506690174341201782e-02 -5.668790638446807861e-02 -3.902041167020797729e-02 -2.226470857858657837e-01 -1.016133800148963928e-01 1.794719137251377106e-02 4.032877087593078613e-01 -8.741250634193420410e-02 -3.031013607978820801e-01 1.532729268074035645e-01 -7.651709765195846558e-02
8.069408684968948364e-02 -2.364817261695861816e-01 1.084212884306907654e-01 1.603538542985916138e-01 -4.379019886255264282e-02 1.138266250491142273e-01 4.264101386070251465e-02 1.272278279066085815e-01 1.444131974130868912e-02 -1.619736850261688232e-01 -4.275228083133697510e-01 -4.689038917422294617e-02 -7.688213139772415161e-02 -3.134107915684580803e-03 4.404756426811218262e-02 2.290096282958984375e-01 4.783881455659866333e-02 -1.704450249671936035e-01 -3.638655692338943481e-02 -1.552354693412780762e-01 7.998804561793804169e-03 -2.919465899467468262e-01 8.071628212928771973e-02 -1.764298081398010254e-01 -2.745398581027984619e-01 3.947119787335395813e-02 6.030700728297233582e-02 2.929567992687225342e-01 -5.790064856410026550e-02 -4.873583018779754639e-01 -7.365060597658157349e-02 -5.572323128581047058e-02
2.631602250039577484e-02 -5.296933278441429138e-02 1.574359089136123657e-01 2.492367178201675415e-01 -9.373567998409271240e-02 1.991727352142333984e-01 4.798992536962032318e-03 1.527302712202072144e-01 -2.480538636445999146e-01 -2.497984617948532104e-01 -3.887647390365600586e-01 -9.187324345111846924e-02 -3.981475532054901123e-01 6.142566353082656860e-02 -1.985228806734085083e-02 4.611569270491600037e-02 1.621715426445007324e-01 -9.787040203809738159e-02 9.793649613857269287e-02 -8.468858897686004639e-03 -1.377232819795608521e-01 3.573627443984150887e-03 1.084881201386451721e-01 2.756434977054595947e-01 7.916729897260665894e-02 -3.206933438777923584e-01 -9.825970977544784546e-02 3.320560157299041748e-01 -4.039134085178375244e-02 -1.678247563540935516e-02 -6.448359228670597076e-03 7.882518321275711060e-02
1.834834963083267212e-01 -1.356987655162811279e-01 1.385640054941177368e-01 2.754340469837188721e-01 2.006194926798343658e-02 3.249586224555969238e-01 1.990671157836914062e-01 1.121517792344093323e-01 -1.720778942108154297e-01 1.719612330198287964e-01 -1.681295633316040039e-01 -1.585316061973571777e-01 -9.423027932643890381e-02 1.595567166805267334e-01 3.118631429970264435e-02 5.475977808237075806e-02 -6.400705128908157349e-02 3.271631300449371338e-01 1.180606186389923096e-01 6.972457468509674072e-02 -6.116788834333419800e-02 -9.232550859451293945e-02 6.470979005098342896e-02 -1.081857457756996155e-01 4.268018156290054321e-02 1.574711501598358154e-02 1.082651913166046143e-01 4.930528402328491211e-01 1.335130035877227783e-01 -1.967475265264511108e-01 2.366683632135391235e-01 -1.273994296789169312e-01
1.786982268095016479e-01 -2.517692148685455322e-01 8.899699896574020386e-02 -2.275091409683227539e-01 1.128795817494392395e-01 3.189073875546455383e-02 3.340293765068054199e-01 7.716899365186691284e-02 1.043115109205245972e-01 -2.788484394550323486e-01 -2.770393192768096924e-01 -3.216170892119407654e-02 3.797216713428497314e-02 6.704643834382295609e-03 -1.111870482563972473e-01 2.263995110988616943e-01 -2.217822894454002380e-02 -5.419627949595451355e-02 -1.483013182878494263e-01 2.519945204257965088e-01 3.874097019433975220e-02 -3.932229876518249512e-01 -4.004234820604324341e-02 2.301184684038162231e-01 6.455961614847183228e-02 -2.191405892372131348e-01 -5.589566379785537720e-02 1.368634700775146484e-01 1.008469685912132263e-01 -6.143466010689735413e-02 -1.021179631352424622e-01 2.900944054126739502e-01
4.134018439799547195e-03 -9.582637995481491089e-02 4.260713458061218262e-01 1.624514460563659668e-01 -2.180688530206680298e-01 3.673602268099784851e-02 -9.515253454446792603e-02 1.027643680572509766e-01 -1.318392436951398849e-02 1.549804061651229858e-01 -3.600061237812042236e-01 -2.212024331092834473e-01 -2.961047887802124023e-01 1.890241652727127075e-01 -8.897279202938079834e-02 9.280106425285339355e-02 -5.123852193355560303e-02 -1.978116855025291443e-02 1.372783035039901733e-01 2.093423902988433838e-01 1.727912873029708862e-01 -1.455058455467224121e-01 1.727466434240341187e-01 6.145416945219039917e-02 -3.049312718212604523e-02 -4.578394442796707153e-02 6.690124422311782837e-02 1.628705859184265137e-01 6.656089425086975098e-02 -3.732269704341888428e-01 -1.703296601772308350e-01 -1.207821145653724670e-01
2.042819857597351074e-01 6.355179101228713989e-02 -1.104871928691864014e-01 2.893285751342773438e-01 7.152595557272434235e-03 -3.187600374221801758e-01 7.776191830635070801e-02 2.243778295814990997e-02 -8.986517786979675293e-02 5.216579139232635498e-02 -9.536222368478775024e-02 -1.170939877629280090e-01 1.586309969425201416e-01 2.108911871910095215e-01 -2.259751111268997192e-01 4.483126476407051086e-02 2.443558350205421448e-02 -7.063817232847213745e-03 1.448792964220046997e-01 5.330912768840789795e-02 -1.230185851454734802e-01 -6.197430938482284546e-02 -1.291335225105285645e-01 1.685635000467300415e-01 -2.804509699344635010e-01 1.122970655560493469e-01 -2.244739085435867310e-01 3.538376092910766602e-01 -7.411343511193990707e-03 -4.357028305530548096e-01 2.135818898677825928e-01 5.368712544441223145e-02
3.198771476745605469e-01 -5.153173953294754028e-02 1.668817549943923950e-01 3.404298052191734314e-02 1.950985938310623169e-01 2.015178948640823364e-01 1.050962880253791809e-01 1.691158413887023926e-01 -1.681987792253494263e-01 -2.370109707117080688e-01 -1.591126173734664917e-01 -3.044764995574951172e-01 -1.665654331445693970e-01 7.921808958053588867e-02 -1.017198637127876282e-01 -3.466817736625671387e-01 2.580142021179199219e-02 -1.086757145822048187e-02 6.672585010528564453e-02 7.608076930046081543e-02 -9.545208513736724854e-02 3.115344792604446411e-03 -1.837010383605957031e-01 -8.410870283842086792e-02 -1.012375205755233765e-01 -2.736805379390716553e-01 1.071232929825782776e-01 -1.247486751526594162e-02 1.699627041816711426e-01 -2.964255511760711670e-01 3.239728510379791260e-01 3.454158827662467957e-02
2.342410199344158173e-02 6.261631101369857788e-02 1.001140922307968140e-01 -1.661752909421920776e-01 1.705318242311477661e-01 1.338444948196411133e-01 1.139788925647735596e-01 -2.180948853492736816e-03 -2.289826050400733948e-03 -4.212012887001037598e-01 -3.088833093643188477e-01 -3.916724622249603271e-01 2.392563521862030029e-01 -1.438142657279968262e-01 -4.585220664739608765e-02 5.930956080555915833e-02 4.734205454587936401e-02 -1.968211978673934937e-01 1.425642818212509155e-01 1.103256121277809143e-01 2.327846884727478027e-01 8.938980102539062500e-02 -7.502418756484985352e-02 9.820598363876342773e-02 -1.219552904367446899e-01 -1.832677274942398071e-01 -2.292316704988479614e-01 1.363887786865234375e-01 2.439182102680206299e-01 -1.830745786428451538e-01 6.562432646751403809e-02 1.423634439706802368e-01
2.973982393741607666e-01 9.749048948287963867e-02 2.264185845851898193e-01 2.530420124530792236e-01 -5.597359966486692429e-03 3.685728460550308228e-02 9.753848612308502197e-02 -1.355690062046051025e-01 -1.484188134782016277e-03 1.337174326181411743e-01 -9.656635671854019165e-02 -2.455558031797409058e-01 2.027651518583297729e-01 -1.624671667814254761e-01 -1.738154292106628418e-01 1.297726780176162720e-01 -2.517998516559600830e-01 2.035483121871948242e-01 9.919150173664093018e-02 -2.366838008165359497e-01 7.953489571809768677e-02 -2.153934538364410400e-01 1.250510010868310928e-02 8.864931762218475342e-02 -8.668195456266403198e-02 7.775182276964187622e-02 -2.502928376197814941e-01 3.564870357513427734e-01 5.669780820608139038e-02 -2.882390320301055908e-01 7.523484528064727783e-02 1.695016771554946899e-01
-6.188392639160156250e-02 2.179451882839202881e-01 5.260472372174263000e-02 2.875337600708007812e-01 3.338136374950408936e-01 6.585053354501724243e-02 1.556447893381118774e-02 1.925525218248367310e-01 -7.353232242166996002e-03 -3.816280663013458252e-01 -2.188929766416549683e-01 1.856543868780136108e-02 -3.880256554111838341e-03 -3.197923675179481506e-02 9.653700143098831177e-02 1.078366115689277649e-01 -9.244909137487411499e-02 -3.604125231504440308e-02 8.761173486709594727e-02 2.157267034053802490e-01 1.492494046688079834e-01 8.425854146480560303e-02 8.599642664194107056e-02 -6.962104886770248413e-02 -2.044213563203811646e-01 1.027111485600471497e-01 -2.844518423080444336e-02 4.245499372482299805e-01 -1.822553724050521851e-01 -3.108442127704620361e-01 1.515276581048965454e-01 -4.831074550747871399e-02
-6.463339552283287048e-03 -2.019563615322113037e-01 2.966288626194000244e-01 2.447437942028045654e-01 2.687131762504577637e-01 -1.069647371768951416e-01 1.711683124303817749e-01 -1.078112050890922546e-01 -2.138156890869140625e-01 1.160254031419754028e-01 -5.065299198031425476e-02 -3.511013090610504150e-02 -8.547610044479370117e-02 -1.777187734842300415e-01 1.694496721029281616e-01 -1.357705518603324890e-02 -1.579306423664093018e-01 -1.857375204563140869e-01 1.075311526656150818e-01 2.885715961456298828e-01 3.335530683398246765e-02 -2.128465771675109863e-01 -2.088925540447235107e-01 1.189816445112228394e-01 3.973209112882614136e-02 -2.085338085889816284e-01 -2.132629454135894775e-01 3.856789469718933105e-01 -8.074417710304260254e-02 8.135230094194412231e-02 3.041707538068294525e-02 2.100120335817337036e-01
-1.531851440668106079e-01 -8.295347541570663452e-02 7.209201157093048096e-02 3.353118002414703369e-01 -1.088878288865089417e-01 -8.923266083002090454e-02 9.651404619216918945e-02 7.082540541887283325e-02 2.756387740373611450e-02 -3.869269192218780518e-01 -2.630679309368133545e-01 -1.443306207656860352e-01 -1.555866599082946777e-01 -7.988396286964416504e-02 7.596475188620388508e-04 3.925502002239227295e-01 -5.186330899596214294e-02 -1.447205059230327606e-02 7.189200818538665771e-02 -1.261584758758544922e-01 2.111095786094665527e-01 -6.818824261426925659e-02 9.582461789250373840e-03 -1.927455961704254150e-01 -1.341517567634582520e-01 -4.126024991273880005e-02 -1.278695929795503616e-02 4.073455035686492920e-01 1.532073765993118286e-01 -2.421330809593200684e-01 -1.173777282238006592e-01 2.374307438731193542e-02
1.382586807012557983e-01 -1.488507539033889771e-01 2.630096971988677979e-01 2.163367867469787598e-01 1.055840328335762024e-01 3.513764590024948120e-02 -2.869668304920196533e-01 -1.434742659330368042e-01 -1.847445070743560791e-01 -2.432178109884262085e-01 -1.555326953530311584e-02 9.011097252368927002e-03 -1.211569011211395264e-01 -2.455626279115676880e-01 -2.852099239826202393e-01 1.553226411342620850e-01 -8.494284003973007202e-02 -2.309261113405227661e-01 -7.806425448507070541e-03 3.712555766105651855e-01 1.459064483642578125e-01 -2.732519805431365967e-02 1.973725259304046631e-01 1.438377201557159424e-01 -8.377614617347717285e-02 -1.284773647785186768e-02 -3.553230464458465576e-01 1.274486631155014038e-01 3.403430432081222534e-02 -1.373653113842010498e-01 3.289515152573585510e-02 -4.971074685454368591e-02
7.295700907707214355e-02 -2.460429444909095764e-02 6.827404350042343140e-02 6.905836611986160278e-02 -2.515811240300536156e-03 -8.595289662480354309e-03 2.260964959859848022e-01 2.057874351739883423e-01 1.027054265141487122e-01 -1.680965721607208252e-01 -2.904779911041259766e-01 -2.379844039678573608e-01 2.006291300058364868e-01 -2.510262429714202881e-01 -3.646343350410461426e-01 2.805126598104834557e-03 1.900782436132431030e-02 -2.210776060819625854e-01 3.297705948352813721e-01 1.089629903435707092e-01 1.043931171298027039e-01 -2.471038373187184334e-03 -1.026868596673011780e-01 -6.299663800746202469e-03 -3.875353559851646423e-02 -3.073290288448333740e-01 3.811768814921379089e-02 3.251338303089141846e-01 -2.203003615140914917e-01 -4.623869433999061584e-02 1.036129444837570190e-01 1.384617388248443604e-01
3.370637297630310059e-01 2.062078565359115601e-02 7.008543610572814941e-02 8.550146594643592834e-03 4.934569075703620911e-02 2.768859826028347015e-02 2.278681695461273193e-01 2.777940332889556885e-01 8.138760924339294434e-02 -2.497127950191497803e-01 -2.847402393817901611e-01 -3.690840303897857666e-02 7.633575703948736191e-03 2.385547198355197906e-02 -1.424763351678848267e-01 1.561944931745529175e-01 -1.793325543403625488e-01 7.185108959674835205e-02 3.450559973716735840e-01 2.518624663352966309e-01 -6.895678117871284485e-03 -1.868286728858947754e-01 -5.637042224407196045e-02 1.736760884523391724e-01 -3.299382328987121582e-01 1.141173318028450012e-01 1.191244497895240784e-01 3.167483955621719360e-02 -2.659923136234283447e-01 -1.952750235795974731e-01 1.233399361371994019e-01 5.149653926491737366e-02
3.275587856769561768e-01 -1.932512223720550537e-01 2.058064788579940796e-01 1.680981218814849854e-01 -3.993961215019226074e-02 2.488356381654739380e-01 1.641765385866165161e-01 -1.394167635589838028e-02 -3.368496596813201904e-01 -1.863410472869873047e-01 8.308892697095870972e-02 -2.724967598915100098e-01 -5.987840704619884491e-03 -1.197867691516876221e-01 -3.184965550899505615e-01 -2.806508541107177734e-02 -2.144640386104583740e-01 -1.575094610452651978e-01 -1.592445075511932373e-01 -1.136616021394729614e-01 -1.738909631967544556e-01 -1.169205233454704285e-01 1.176134347915649414e-01 9.765052795410156250e-02 -6.774176144972443581e-04 -1.260069310665130615e-01 -2.132903039455413818e-01 2.311957776546478271e-01 -1.058744266629219055e-01 -9.205625206232070923e-02 1.904506683349609375e-01 3.138813748955726624e-02
9.714612364768981934e-02 -1.274028569459915161e-01 3.401510417461395264e-01 3.782208263874053955e-02 1.375156641006469727e-01 -5.430934578180313110e-02 -1.026683971285820007e-01 -4.105090498924255371e-01 -1.719411313533782959e-01 -2.050563544034957886e-01 -1.274609416723251343e-01 -1.133063137531280518e-01 4.252551496028900146e-02 1.255576908588409424e-01 -3.364177793264389038e-02 -1.211315616965293884e-01 -2.027846723794937134e-01 1.630052179098129272e-01 -1.664221137762069702e-01 3.246303200721740723e-01 -4.565005376935005188e-02 2.961487974971532822e-03 1.080646365880966187e-01 1.576581299304962158e-01 -1.915794909000396729e-01 -3.997044637799263000e-02 -3.244748711585998535e-01 2.400971651077270508e-01 -1.654914468526840210e-01 -1.690194457769393921e-01 1.459094136953353882e-01 6.579714268445968628e-02
3.451321646571159363e-02 -2.035618871450424194e-01 3.395981788635253906e-01 9.647468477487564087e-02 9.635929763317108154e-02 -1.163841113448143005e-01 1.717372983694076538e-01 -3.201622143387794495e-02 3.984257876873016357e-01 -2.208988815546035767e-01 -2.789131700992584229e-01 -1.607763618230819702e-01 8.217460662126541138e-02 3.695724308490753174e-01 -1.075064241886138916e-01 1.104516312479972839e-01 -6.670485436916351318e-02 9.707196056842803955e-02 1.541461795568466187e-01 1.927734166383743286e-01 -3.481948748230934143e-02 -2.480488121509552002e-01 -6.018939241766929626e-02 1.291634291410446167e-01 -4.563282057642936707e-02 -1.520943492650985718e-01 7.762313634157180786e-02 2.882065176963806152e-01 5.024687573313713074e-02 -1.291899532079696655e-01 5.076130479574203491e-02 8.471632748842239380e-02
2.965756654739379883e-01 -1.361990272998809814e-01 2.881354093551635742e-01 7.390270382165908813e-02 4.406851530075073242e-02 -8.592320978641510010e-02 1.229401770979166031e-02 -3.324291706085205078e-01 -6.638064980506896973e-02 -3.221407234668731689e-01 1.437682006508111954e-02 -1.524567753076553345e-01 1.273936182260513306e-01 -8.189390599727630615e-02 -1.349019706249237061e-01 1.755053699016571045e-01 8.095719665288925171e-02 -2.823984920978546143e-01 -8.243552595376968384e-02 2.493742667138576508e-02 -1.640910506248474121e-01 -1.135430932044982910e-01 1.413058838807046413e-03 4.170180112123489380e-02 -2.995657026767730713e-01 -3.347097933292388916e-01 8.759524673223495483e-03 3.213373422622680664e-01 -1.322297453880310059e-01 -6.115884706377983093e-02 3.024243190884590149e-02 -1.375972479581832886e-01
1.649870127439498901e-01 -2.542395889759063721e-01 2.456547133624553680e-02 2.242278009653091431e-01 2.117768377065658569e-01 2.898117601871490479e-01 2.461703866720199585e-01 1.687237247824668884e-02 -1.468106806278228760e-01 -3.357979655265808105e-02 -1.075055524706840515e-01 -8.588624000549316406e-02 1.184909790754318237e-01 2.437870055437088013e-01 -6.813184916973114014e-02 9.144450724124908447e-02 8.860063552856445312e-02 3.891257569193840027e-02 -5.918537825345993042e-02 2.524765729904174805e-01 2.469761855900287628e-02 -9.707772731781005859e-02 5.012671463191509247e-03 1.367018818855285645e-01 2.419216036796569824e-01 -7.982499897480010986e-02 -2.504696547985076904e-01 1.689330190420150757e-01 1.075698658823966980e-01 -5.154888629913330078e-01 1.962264301255345345e-03 -2.470611408352851868e-02
2.597852945327758789e-01 -1.013686880469322205e-01 -2.302685976028442383e-01 2.524861693382263184e-01 7.110570371150970459e-02 1.695589721202850342e-01 2.094226181507110596e-01 -3.961600735783576965e-02 -4.962895810604095459e-02 -1.380901485681533813e-01 -2.684887349605560303e-01 -1.588534116744995117e-01 -2.498605698347091675e-01 5.093294382095336914e-02 -2.842627167701721191e-01 2.296724319458007812e-01 -5.411079898476600647e-02 3.201467692852020264e-01 -5.919010378420352936e-03 9.688127040863037109e-02 -1.702068001031875610e-01 -2.655366063117980957e-01 1.447440981864929199e-01 9.880858659744262695e-02 6.828318536281585693e-02 -5.832062661647796631e-02 4.155396297574043274e-02 5.371888354420661926e-02 2.133093960583209991e-02 -3.597227334976196289e-01 -7.869380526244640350e-03 1.454894691705703735e-01
1.749875210225582123e-02 -2.470161020755767822e-01 2.331452965736389160e-01 4.234327375888824463e-01 1.269225180149078369e-01 1.577163487672805786e-01 -3.118906356394290924e-02 3.421109169721603394e-02 -7.272915542125701904e-02 3.764890134334564209e-02 -1.810803078114986420e-02 -3.035532832145690918e-01 -3.723251447081565857e-02 8.821041882038116455e-02 -4.828219488263130188e-02 1.103989109396934509e-01 5.931445583701133728e-02 -4.044717550277709961e-02 -3.296042084693908691e-01 9.782515466213226318e-02 3.037266805768013000e-02 1.645530313253402710e-01 1.061846762895584106e-01 1.807494014501571655e-01 6.078138481825590134e-03 -1.211397722363471985e-01 -1.222902256995439529e-02 3.205816745758056641e-01 -2.482499182224273682e-01 -3.989191949367523193e-01 -5.010954290628433228e-02 5.304763093590736389e-02
1.857052743434906006e-01 -2.249383479356765747e-01 1.226580422371625900e-02 -1.419538408517837524e-01 1.866709291934967041e-01 4.096857011318206787e-01 -3.097969852387905121e-02 -1.087013166397809982e-02 -6.333667039871215820e-02 -3.207146227359771729e-01 -1.932819932699203491e-01 -7.918535917997360229e-02 -2.583944499492645264e-01 1.013129279017448425e-01 -6.280881166458129883e-02 2.197615988552570343e-02 -1.819737106561660767e-01 1.709748059511184692e-01 4.027233459055423737e-03 -2.783254953101277351e-03 -2.934464514255523682e-01 -9.550127387046813965e-02 1.277931034564971924e-01 4.904866591095924377e-02 -9.665156155824661255e-02 -1.859539896249771118e-01 -2.082336097955703735e-01 1.797719150781631470e-01 3.577822074294090271e-02 -2.765599489212036133e-01 -2.452880293130874634e-01 1.581799387931823730e-01
1.806649267673492432e-01 8.644025027751922607e-02 8.079615235328674316e-02 -3.060856461524963379e-02 -6.836469471454620361e-02 7.164725661277770996e-02 9.992140345275402069e-03 -6.625775247812271118e-02 1.262353360652923584e-01 -3.778484165668487549e-01 -2.119359523057937622e-01 -1.067740768194198608e-01 8.906040340662002563e-02 -1.047620847821235657e-01 -1.316789984703063965e-01 2.479003816843032837e-01 -1.566870957612991333e-01 -3.659321367740631104e-01 2.090235352516174316e-01 2.305017709732055664e-01 1.788439303636550903e-01 1.886949390172958374e-01 -4.550660029053688049e-02 -1.371575295925140381e-01 -1.742294430732727051e-02 1.716943681240081787e-01 -1.570817381143569946e-01 2.705037295818328857e-01 6.766478717327117920e-02 -2.399852573871612549e-01 1.250816881656646729e-01 2.760504782199859619e-01
-1.396447513252496719e-02 -8.337163925170898438e-02 2.749700248241424561e-01 2.074905335903167725e-01 -2.432681769132614136e-01 -1.792459487915039062e-01 -2.379639446735382080e-02 -5.727940797805786133e-02 -2.211304381489753723e-02 1.057635173201560974e-01 -2.702039778232574463e-01 -2.794854342937469482e-01 -2.548288106918334961e-01 1.288378238677978516e-01 -3.550994768738746643e-02 4.611523449420928955e-02 -9.572537243366241455e-02 3.713893145322799683e-02 2.355725914239883423e-01 2.135149985551834106e-01 1.037232019007205963e-02 -3.251519501209259033e-01 1.555069237947463989e-01 -1.281591504812240601e-01 -1.485392153263092041e-01 -2.535073459148406982e-01 9.995611757040023804e-02 2.734770476818084717e-01 8.248633146286010742e-02 -2.658504247665405273e-01 -8.185731619596481323e-02 -1.340137124061584473e-01
2.041357457637786865e-01 -6.476993858814239502e-02 7.149406522512435913e-02 7.494299672544002533e-03 5.410240963101387024e-02 1.238085851073265076e-01 7.818569988012313843e-02 8.115051686763763428e-02 -9.989942610263824463e-02 -3.342120945453643799e-01 -2.068250179290771484e-01 -2.262101024389266968e-01 -7.599984854459762573e-02 2.727087140083312988e-01 7.989250123500823975e-02 -2.883317768573760986e-01 -8.209860324859619141e-02 -2.638180740177631378e-02 -1.343309693038463593e-02 -8.549376390874385834e-03 -2.527557909488677979e-01 5.106576532125473022e-02 -1.823350340127944946e-01 1.267575621604919434e-01 -1.249651089310646057e-01 -2.332891523838043213e-01 4.500157386064529419e-02 1.593033373355865479e-01 2.192854881286621094e-01 -4.854664206504821777e-01 1.641158908605575562e-01 -3.294524177908897400e-02
2.493716031312942505e-01 -2.726868987083435059e-01 2.244973331689834595e-01 -1.094350293278694153e-01 -7.103319745510816574e-03 1.681679189205169678e-01 9.463609196245670319e-03 -1.106042787432670593e-01 -1.759352982044219971e-01 -2.013593316078186035e-01 -2.482890337705612183e-01 -1.084515526890754700e-01 -1.724685877561569214e-01 2.881192564964294434e-01 -1.289681345224380493e-01 1.944986358284950256e-02 -2.381727844476699829e-01 -7.723361253738403320e-02 -3.238366246223449707e-01 2.200898230075836182e-01 2.545598149299621582e-01 -2.222332805395126343e-01 -1.827065944671630859e-01 -1.249983832240104675e-01 -4.905117303133010864e-02 -9.373169392347335815e-02 1.185047626495361328e-01 2.483102828264236450e-01 6.659834831953048706e-02 -9.339848160743713379e-02 -1.495425682514905930e-02 -7.923981547355651855e-02
3.710927665233612061e-01 2.496433556079864502e-01 2.028209567070007324e-01 1.776590496301651001e-01 -2.683934569358825684e-01 3.017707355320453644e-02 4.601439088582992554e-02 8.482193574309349060e-03 -7.053548842668533325e-02 1.598363816738128662e-01 -2.985553145408630371e-01 -1.650391817092895508e-01 1.344606466591358185e-02 2.337435260415077209e-02 -1.494808644056320190e-01 1.968603432178497314e-01 -1.596874147653579712e-01 -1.662025600671768188e-02 2.009618282318115234e-01 -4.583314061164855957e-02 7.033924758434295654e-02 -8.236904442310333252e-02 1.763413548469543457e-01 1.642903238534927368e-01 -7.150498032569885254e-02 1.573861017823219299e-02 -2.145736813545227051e-01 2.413054257631301880e-01 1.030368506908416748e-01 -3.093059659004211426e-01 2.514115869998931885e-01 1.618783473968505859e-01
3.518609702587127686e-01 7.317209988832473755e-02 -1.424706876277923584e-01 2.763290517032146454e-02 1.884163171052932739e-01 3.475447371602058411e-02 -3.429920226335525513e-02 8.757305145263671875e-02 -1.157258301973342896e-01 -3.051380515098571777e-01 1.915391087532043457e-01 -2.834133803844451904e-01 2.157152146100997925e-01 -6.462338566780090332e-02 -1.823536902666091919e-01 -4.335211217403411865e-02 -1.373596042394638062e-01 -7.490485906600952148e-02 1.567997038364410400e-01 8.262149989604949951e-02 9.298983216285705566e-02 -2.562786638736724854e-01 -9.645564854145050049e-02 3.138794377446174622e-02 -2.259223349392414093e-02 -1.379705220460891724e-01 -1.948419958353042603e-01 5.160723924636840820e-01 -8.303550630807876587e-02 1.039621885865926743e-02 1.164813265204429626e-01 9.976804256439208984e-02
2.404830232262611389e-02 6.101417355239391327e-03 4.251210764050483704e-02 1.961076259613037109e-01 -5.382363870739936829e-02 1.664552688598632812e-01 7.682298123836517334e-02 -2.023526132106781006e-01 -3.381726332008838654e-03 -1.061239913105964661e-01 -4.763263463973999023e-02 1.271391939371824265e-02 -2.453611940145492554e-01 3.292598426342010498e-01 -1.425299644470214844e-01 2.908947467803955078e-01 -2.394428253173828125e-01 4.002235457301139832e-02 1.218157447874546051e-02 2.396258562803268433e-01 1.042011231184005737e-01 -2.670571953058242798e-02 -2.318482995033264160e-01 5.603969097137451172e-02 -5.645240191370248795e-03 -3.810279071331024170e-01 -1.285733729600906372e-01 1.265615075826644897e-01 1.008864492177963257e-01 -4.540250301361083984e-01 1.075496673583984375e-01 -6.162405014038085938e-02
4.678194969892501831e-02 -4.768901318311691284e-02 1.648190766572952271e-01 -3.383404761552810669e-02 1.446486711502075195e-01 1.323188841342926025e-02 -1.677482724189758301e-01 -4.961086437106132507e-03 -2.005832083523273468e-02 -1.440184265375137329e-01 -1.506730616092681885e-01 -4.463350772857666016e-01 6.761854887008666992e-02 -8.266997337341308594e-02 -3.336997032165527344e-01 1.689902096986770630e-01 2.800688445568084717e-01 -2.892755717039108276e-02 1.687918007373809814e-01 1.425478905439376831e-01 -2.411250174045562744e-01 4.231366515159606934e-02 1.130043491721153259e-01 1.243354603648185730e-01 -1.226504426449537277e-02 -2.057207375764846802e-01 -1.816348135471343994e-01 2.364656329154968262e-01 4.285826534032821655e-02 -3.676013052463531494e-01 2.643435029312968254e-03 1.974430680274963379e-01
1.597151346504688263e-02 -3.395648673176765442e-02 2.327945828437805176e-01 2.572444379329681396e-01 -1.332788467407226562e-01 1.460512578487396240e-01 3.227694332599639893e-01 1.083761751651763916e-01 -2.651327550411224365e-01 -3.541859388351440430e-01 -1.461960673332214355e-01 -1.342893093824386597e-01 -2.648924887180328369e-01 -1.447705179452896118e-02 4.398934170603752136e-02 2.074979245662689209e-01 9.366323798894882202e-02 9.225156903266906738e-02 3.221254423260688782e-02 -1.370578408241271973e-01 2.578225359320640564e-02 -1.231901720166206360e-01 6.621110439300537109e-02 3.140946850180625916e-02 2.884711921215057373e-01 -7.194101065397262573e-02 5.338992178440093994e-02 3.463588058948516846e-01 1.400633454322814941e-01 -1.385488361120223999e-01 -1.056054085493087769e-01 2.306453436613082886e-01
5.614810436964035034e-02 -2.831228673458099365e-01 1.056275516748428345e-01 3.483204841613769531e-01 -1.710218787193298340e-01 2.065189033746719360e-01 1.638766974210739136e-01 3.019109368324279785e-02 -3.586134407669305801e-03 -5.246039628982543945e-01 -1.598807424306869507e-01 -5.744897574186325073e-02 -6.396257877349853516e-02 -8.610476739704608917e-03 -1.124804955907166004e-03 1.205674782395362854e-01 2.837579138576984406e-02 -8.342847228050231934e-02 8.579641580581665039e-02 7.500160951167345047e-03 -5.403330177068710327e-02 3.672264516353607178e-02 5.491185933351516724e-02 3.343785107135772705e-01 9.145426005125045776e-02 -1.998283565044403076e-01 -5.146903172135353088e-02 2.477295398712158203e-01 3.772961720824241638e-02 -2.278094887733459473e-01 -1.850323677062988281e-01 1.661452949047088623e-01
2.059603631496429443e-01 -5.683760717511177063e-02 1.270225644111633301e-01 1.534723490476608276e-01 4.528760537505149841e-02 2.828835044056177139e-03 -1.055634394288063049e-01 8.890274167060852051e-02 -1.308817509561777115e-02 -3.596295118331909180e-01 -1.075769141316413879e-01 -1.199477463960647583e-01 -1.888665854930877686e-01 -5.302812787704169750e-04 -5.245340242981910706e-02 2.463962286710739136e-01 -7.754965126514434814e-02 -2.779542002826929092e-03 -1.220039725303649902e-01 5.259608849883079529e-02 7.346940785646438599e-02 -2.239117175340652466e-01 4.446123912930488586e-02 1.666900217533111572e-01 -3.904689550399780273e-01 -3.796937763690948486e-01 4.512201528996229172e-03 5.004851520061492920e-02 4.399891793727874756e-01 -5.728127434849739075e-02 -1.109816431999206543e-01 1.471059769392013550e-01
2.670355141162872314e-01 -1.354400515556335449e-01 -1.906648650765419006e-02 2.333696000277996063e-03 1.171560510993003845e-01 1.403302401304244995e-01 9.710919111967086792e-02 -4.037954285740852356e-02 5.308994650840759277e-02 -1.474273507483303547e-03 -2.974159419536590576e-01 -9.756870567798614502e-02 -6.323110312223434448e-02 -1.976599544286727905e-01 1.262681186199188232e-01 -1.869050413370132446e-01 -1.146332919597625732e-01 2.708545029163360596e-01 2.112035006284713745e-01 1.032986417412757874e-01 2.543542981147766113e-01 -1.887934803962707520e-01 -5.141483247280120850e-02 2.199491672217845917e-02 -4.218301549553871155e-02 2.646321244537830353e-02 7.750016450881958008e-02 5.045093297958374023e-01 6.853624433279037476e-02 -2.942258119583129883e-01 2.665807902812957764e-01 -1.284394320100545883e-02
9.930191189050674438e-02 -9.516560286283493042e-02 1.198784559965133667e-01 -1.083326712250709534e-01 2.850088179111480713e-01 4.290242493152618408e-02 -2.694981545209884644e-02 -3.353317826986312866e-02 -8.291823789477348328e-03 -1.953721940517425537e-01 -2.682303786277770996e-01 -3.064636886119842529e-01 -5.017788708209991455e-02 2.949934005737304688e-01 -1.195396333932876587e-01 1.473836898803710938e-01 -4.446511715650558472e-02 1.950148791074752808e-01 3.822235018014907837e-02 3.884865045547485352e-01 4.577545449137687683e-03 -3.636329770088195801e-01 -1.490220874547958374e-01 -2.834197320044040680e-02 4.572875052690505981e-02 -3.896573558449745178e-02 1.358360648155212402e-01 1.599270254373550415e-01 -1.197589710354804993e-01 -8.832475543022155762e-02 2.124244272708892822e-01 2.789995968341827393e-01
1.573539376258850098e-01 -1.097698137164115906e-01 2.808155678212642670e-02 2.510614693164825439e-01 -3.617678303271532059e-03 3.306166827678680420e-01 2.211322784423828125e-01 6.268501281738281250e-03 3.245234489440917969e-01 -1.866151839494705200e-01 -2.978798747062683105e-01 -1.943943351507186890e-01 -1.129962652921676636e-01 -2.408470772206783295e-02 -1.095368876121938229e-03 1.447495073080062866e-01 -2.134380787611007690e-01 3.938637673854827881e-02 5.215670540928840637e-02 1.582839488983154297e-01 1.978687569499015808e-02 -4.688578471541404724e-02 1.611299812793731689e-01 2.545764148235321045e-01 -4.815817624330520630e-02 -2.188649773597717285e-01 -1.876813173294067383e-01 1.781628429889678955e-01 3.811387717723846436e-01 -3.840499743819236755e-02 -8.112591505050659180e-02 -3.732439503073692322e-02
1.856423914432525635e-01 6.997650116682052612e-02 1.415971666574478149e-01 1.022446826100349426e-01 1.804512143135070801e-01 2.435013502836227417e-01 2.656314671039581299e-01 -5.861249938607215881e-02 -1.317246705293655396e-01 1.059145405888557434e-01 -1.164500415325164795e-01 -1.885184496641159058e-01 1.388353854417800903e-01 -2.526910603046417236e-01 -1.331923604011535645e-01 9.990575164556503296e-02 -3.571376502513885498e-01 1.430212259292602539e-01 -2.071672081947326660e-01 2.245839834213256836e-01 1.313292700797319412e-02 -1.908109933137893677e-01 -4.059961996972560883e-03 1.869736313819885254e-01 8.715631812810897827e-02 -1.459848284721374512e-01 -1.338752508163452148e-01 4.217150211334228516e-01 -9.136494994163513184e-02 3.194021433591842651e-02 -1.512848213315010071e-02 1.690583676099777222e-01
6.031463295221328735e-02 -1.010745298117399216e-03 2.074261158704757690e-01 -8.414919488131999969e-03 9.193881601095199585e-02 -2.541664242744445801e-02 -7.711132615804672241e-02 1.867338418960571289e-01 -7.782568037509918213e-02 -7.360426336526870728e-02 -8.420700579881668091e-02 -4.611524939537048340e-01 -1.531046330928802490e-01 4.694499447941780090e-02 1.709391027688980103e-01 6.639375537633895874e-02 -1.517034228891134262e-02 -4.877925664186477661e-02 2.271557599306106567e-01 1.017311438918113708e-01 -4.127687215805053711e-02 -1.038452014327049255e-01 4.639110565185546875e-01 -2.054727226495742798e-01 -2.504299208521842957e-02 -2.339572310447692871e-01 -3.770318999886512756e-02 3.234181404113769531e-01 1.393871158361434937e-01 -2.754459679126739502e-01 1.306310594081878662e-01 -6.800018996000289917e-02
2.109420858323574066e-02 2.070516496896743774e-01 8.850558847188949585e-02 5.257151126861572266e-01 -2.116012386977672577e-02 6.721711158752441406e-02 1.855889707803726196e-01 3.714752197265625000e-02 4.931701719760894775e-02 -2.554138377308845520e-02 -1.800667941570281982e-01 -2.578240334987640381e-01 -1.028195172548294067e-01 1.078141406178474426e-01 -1.171052735298871994e-02 7.864015176892280579e-03 1.051303669810295105e-01 5.201181769371032715e-02 -2.025704085826873779e-01 2.558337152004241943e-01 -9.950079768896102905e-02 1.136483848094940186e-01 -9.258573502302169800e-02 5.401588976383209229e-02 8.979083597660064697e-02 -2.150376886129379272e-01 -2.262551486492156982e-01 3.583392202854156494e-01 -1.232994794845581055e-01 -2.968704998493194580e-01 -3.130066394805908203e-02 1.205961927771568298e-01
-4.446835815906524658e-02 -1.901037544012069702e-01 2.644427716732025146e-01 -4.277243837714195251e-02 7.568415254354476929e-02 -1.373400241136550903e-01 1.944403350353240967e-01 -5.262834485620260239e-03 9.893273562192916870e-02 -2.799786329269409180e-01 -2.491947114467620850e-01 -1.302511990070343018e-01 8.686418831348419189e-02 4.066313207149505615e-01 -1.509412825107574463e-01 6.392789632081985474e-02 -1.436421126127243042e-01 -5.965622141957283020e-02 2.299068421125411987e-01 2.122340649366378784e-01 -2.054075002670288086e-01 -2.546961903572082520e-01 1.697810590267181396e-01 9.021972119808197021e-02 -1.193413361907005310e-01 -2.541669607162475586e-01 8.972705900669097900e-02 1.021076962351799011e-01 -5.907907150685787201e-03 -4.809341207146644592e-02 2.470183074474334717e-01 1.840895861387252808e-01
2.539542317390441895e-01 -3.245842754840850830e-01 2.601441144943237305e-01 1.097761327400803566e-03 -1.303157210350036621e-01 -1.701834797859191895e-01 1.247927695512771606e-01 -5.792029201984405518e-02 -1.464655399322509766e-01 -6.842678878456354141e-03 -2.281970679759979248e-01 -1.845050752162933350e-01 4.624620079994201660e-02 2.163532078266143799e-01 -1.322801411151885986e-01 1.346458047628402710e-01 -1.632425487041473389e-01 -9.714336693286895752e-02 -1.533197313547134399e-01 3.845255970954895020e-01 2.740224599838256836e-01 -2.405182868242263794e-01 -9.116013348102569580e-02 -2.059688232839107513e-02 -1.359487324953079224e-01 -3.668155893683433533e-02 2.635947465896606445e-01 2.241095006465911865e-01 5.172518640756607056e-02 -5.244255065917968750e-02 -5.943612009286880493e-02 8.829945325851440430e-02
3.103033900260925293e-01 -8.743565529584884644e-02 3.665255904197692871e-01 7.791633903980255127e-02 -2.769114216789603233e-03 -1.325235068798065186e-01 4.452772811055183411e-02 -1.245554387569427490e-01 -1.967295557260513306e-01 8.051244914531707764e-02 -3.418506085872650146e-01 -7.632970809936523438e-02 2.161819785833358765e-01 1.767008453607559204e-01 -3.692727163434028625e-02 2.435803413391113281e-01 -1.785011738538742065e-01 -2.077477276325225830e-01 1.523010283708572388e-01 3.906549811363220215e-01 8.010362833738327026e-02 -1.733380369842052460e-02 7.462258636951446533e-02 1.209613010287284851e-01 -1.958678960800170898e-01 -6.813236325979232788e-02 9.737935662269592285e-02 2.229494005441665649e-01 8.716990798711776733e-02 -3.934701904654502869e-02 -1.526910811662673950e-01 4.073786363005638123e-02
1.038687229156494141e-01 -2.447025626897811890e-01 9.285487234592437744e-02 1.703456342220306396e-01 -2.108897864818572998e-01 -1.338202655315399170e-01 2.178821414709091187e-01 3.379387408494949341e-02 1.640647649765014648e-01 -2.170453518629074097e-01 -2.904328107833862305e-01 -5.524880439043045044e-02 -1.781978309154510498e-01 3.157320022583007812e-01 -2.110701352357864380e-01 2.224050611257553101e-01 -3.400722146034240723e-02 -1.425078213214874268e-01 -5.362315848469734192e-02 4.275282472372055054e-02 7.189554721117019653e-02 9.213493019342422485e-02 -1.977963596582412720e-01 2.302856147289276123e-01 8.020567148923873901e-02 -4.617138206958770752e-02 9.421499073505401611e-02 3.790560066699981689e-01 -9.826055169105529785e-02 -2.647812664508819580e-01 -1.392662227153778076e-01 3.930604085326194763e-02
-1.665349006652832031e-01 -1.446725130081176758e-01 3.151568770408630371e-01 1.677701324224472046e-01 2.336269617080688477e-01 1.078166160732507706e-02 -9.254461526870727539e-02 2.580177187919616699e-01 -3.958723247051239014e-01 -1.666124463081359863e-01 -1.975090801715850830e-01 -1.661888808012008667e-01 7.405790686607360840e-02 7.876079529523849487e-02 2.337587811052799225e-02 5.749606713652610779e-02 -1.215537413954734802e-01 -6.178002059459686279e-02 -1.917737722396850586e-02 2.616261318325996399e-02 6.839390099048614502e-02 -3.447255492210388184e-01 -1.878178417682647705e-01 1.604894399642944336e-01 1.679929941892623901e-01 -2.077500373125076294e-01 -1.009960845112800598e-01 3.452821969985961914e-01 6.550122797489166260e-02 -1.112484261393547058e-01 6.651065777987241745e-03 -7.539121061563491821e-02
4.047953486442565918e-01 -2.118426412343978882e-01 -1.482902560383081436e-02 1.814692020416259766e-01 2.432669550180435181e-01 4.760141670703887939e-02 6.403581798076629639e-02 1.455552577972412109e-01 -1.122095286846160889e-01 -2.614283859729766846e-01 1.634577959775924683e-01 -2.019953578710556030e-01 1.169337332248687744e-01 -7.700013369321823120e-02 -2.235331833362579346e-01 1.649351418018341064e-01 4.286985471844673157e-02 -2.496378570795059204e-01 1.488984003663063049e-02 2.029568552970886230e-01 3.587640449404716492e-02 -5.838881433010101318e-02 9.698738902807235718e-02 -4.163762927055358887e-02 -9.985588490962982178e-02 -1.851863116025924683e-01 -1.293014883995056152e-01 4.139747619628906250e-01 -2.077801972627639771e-01 -2.625661157071590424e-02 1.082022786140441895e-01 1.296751648187637329e-01
8.958200365304946899e-02 -2.220666855573654175e-01 3.254280686378479004e-01 2.257442325353622437e-01 -7.106757164001464844e-02 1.266513764858245850e-01 -5.114076659083366394e-02 2.868821620941162109e-01 -1.469441950321197510e-01 6.179130077362060547e-02 -9.064982086420059204e-02 -2.417991906404495239e-01 5.422445759177207947e-02 1.206885203719139099e-01 -7.515393942594528198e-02 1.915196031332015991e-01 5.359327793121337891e-02 1.318558454513549805e-01 2.404966354370117188e-01 2.362166196107864380e-01 -1.872186809778213501e-01 -3.924400806427001953e-01 -2.891243696212768555e-01 1.723360419273376465e-01 -2.448690123856067657e-02 1.826289482414722443e-02 3.433385118842124939e-02 2.547679096460342407e-02 1.026546359062194824e-01 -2.637841999530792236e-01 6.364090740680694580e-02 6.842215359210968018e-02
3.415058180689811707e-02 -1.568471640348434448e-01 -1.432615071535110474e-01 1.873607039451599121e-01 3.042504563927650452e-02 9.326824545860290527e-02 -7.390177249908447266e-02 1.423629224300384521e-01 -1.459573954343795776e-01 -2.389745973050594330e-02 -1.580320298671722412e-01 -1.411987692117691040e-01 -1.047355383634567261e-01 1.227332577109336853e-01 4.328474402427673340e-02 -7.866268604993820190e-02 -8.333659917116165161e-02 4.877263214439153671e-03 -1.814512312412261963e-01 1.469115316867828369e-01 3.748487234115600586e-01 4.292152822017669678e-02 2.081662267446517944e-01 -2.065829485654830933e-01 -3.962479531764984131e-01 -1.183848381042480469e-01 -1.684476435184478760e-01 4.046184420585632324e-01 1.454555839300155640e-01 -2.550205290317535400e-01 -7.269751280546188354e-02 1.947705298662185669e-01
1.880075633525848389e-01 1.130123883485794067e-01 1.235098019242286682e-01 2.808499038219451904e-01 -7.842261344194412231e-02 -6.093927100300788879e-02 6.262793391942977905e-02 2.738412842154502869e-02 -2.212003469467163086e-01 -5.533796548843383789e-02 -1.453564018011093140e-01 4.567665234208106995e-02 -1.663411408662796021e-01 2.206024229526519775e-01 -6.595097482204437256e-02 1.712955832481384277e-01 -2.011441886425018311e-01 3.585899472236633301e-01 6.820188369601964951e-03 1.564394235610961914e-01 6.396335363388061523e-02 -3.979631364345550537e-01 2.100664377212524414e-01 -4.456020519137382507e-02 -2.393098771572113037e-01 -8.750976622104644775e-02 -1.811662912368774414e-01 2.196777164936065674e-01 -5.058546364307403564e-02 -2.494151592254638672e-01 1.931455284357070923e-01 -8.807494491338729858e-02
1.494659930467605591e-01 -1.057506948709487915e-01 1.365829259157180786e-01 3.050784766674041748e-01 9.136802703142166138e-02 2.507840096950531006e-01 1.040565669536590576e-01 1.081116404384374619e-02 1.079458221793174744e-01 -1.992548629641532898e-02 -1.127011179924011230e-01 -4.227637499570846558e-02 -1.091629564762115479e-01 -4.046753942966461182e-01 -1.468390077352523804e-01 -3.060067771002650261e-03 -3.543682396411895752e-02 -7.037700712680816650e-02 7.188864052295684814e-02 4.067773222923278809e-01 1.750487135723233223e-04 -3.533665835857391357e-01 -1.994432359933853149e-01 7.154418528079986572e-02 -1.163109540939331055e-01 -7.629828900098800659e-02 2.280672490596771240e-01 6.085304915904998779e-02 -1.007502302527427673e-01 -2.416128963232040405e-01 1.285631060600280762e-01 2.050454914569854736e-01
1.066148951649665833e-01 -1.627469956874847412e-01 2.344887107610702515e-01 1.575377285480499268e-01 1.647785902023315430e-01 1.642832309007644653e-01 3.032555282115936279e-01 -7.659147679805755615e-02 -4.606209695339202881e-02 -6.953055411577224731e-02 8.365015685558319092e-02 -2.119002342224121094e-01 5.200599785894155502e-03 1.732310950756072998e-01 -1.725636720657348633e-01 3.349876701831817627e-01 -3.017824292182922363e-01 -2.885850965976715088e-01 1.765005663037300110e-02 1.465295851230621338e-01 2.864143066108226776e-02 -1.447989344596862793e-01 1.109987422823905945e-01 3.581211566925048828e-01 9.214247018098831177e-02 1.586972922086715698e-02 -1.566859483718872070e-01 -1.168307103216648102e-02 1.237769350409507751e-01 -2.731154263019561768e-01 -1.388681121170520782e-02 1.321239173412322998e-01
2.211772650480270386e-01 -5.018992815166711807e-03 -1.663336902856826782e-01 5.772333219647407532e-02 -1.328855454921722412e-01 4.242594167590141296e-02 3.867029026150703430e-02 -2.608506008982658386e-02 -1.469266563653945923e-01 -1.076832180842757225e-03 1.871181279420852661e-02 5.943335220217704773e-02 -2.558223605155944824e-01 1.540465056896209717e-01 -1.257604509592056274e-01 -6.798764318227767944e-02 -1.361214835196733475e-02 6.193733960390090942e-02 5.625772476196289062e-02 2.987114787101745605e-01 2.125235646963119507e-02 -2.469708956778049469e-02 -5.689999461174011230e-02 -6.289711687713861465e-03 -2.365088015794754028e-01 -8.168640732765197754e-02 -3.122998476028442383e-01 3.177888989448547363e-01 3.219006657600402832e-01 -3.152196407318115234e-01 3.317170739173889160e-01 2.973788380622863770e-01
1.603749543428421021e-01 2.120379917323589325e-02 1.984945237636566162e-01 9.476203471422195435e-02 -1.051452681422233582e-01 1.315071582794189453e-01 2.520497441291809082e-01 -1.277671456336975098e-01 -1.873058825731277466e-02 -3.223210275173187256e-01 -1.233718916773796082e-01 -1.116080116480588913e-02 -2.160478234291076660e-01 2.619497478008270264e-01 -1.389797776937484741e-01 1.377723813056945801e-01 -3.147006928920745850e-01 -2.057558447122573853e-01 1.542786834761500359e-03 -2.865532599389553070e-02 3.005660772323608398e-01 4.308128356933593750e-02 -7.817841321229934692e-02 3.627292513847351074e-01 1.056263595819473267e-02 2.300421008840203285e-03 -7.736980170011520386e-02 2.189568281173706055e-01 -4.128297790884971619e-03 -1.354719251394271851e-01 1.911303102970123291e-01 2.510935962200164795e-01
2.940703332424163818e-01 1.609253138303756714e-02 4.677515476942062378e-02 7.684534788131713867e-02 -1.360614746809005737e-01 -1.086261421442031860e-01 7.853145152330398560e-02 1.433011740446090698e-01 -3.564236462116241455e-01 3.378407098352909088e-03 -2.718287110328674316e-01 -2.932460010051727295e-01 -1.497987061738967896e-01 -8.312879502773284912e-02 -2.097829282283782959e-01 3.055092096328735352e-01 -2.303361147642135620e-02 1.231652572751045227e-01 7.566565275192260742e-02 -9.111368656158447266e-02 1.277459561824798584e-01 -2.770711183547973633e-01 1.681273728609085083e-01 6.704674451611936092e-04 3.224736824631690979e-02 1.770377159118652344e-01 -1.554507613182067871e-01 1.675325334072113037e-01 1.669286340475082397e-01 -2.450568974018096924e-01 1.468935608863830566e-01 2.221163362264633179e-01
1.153891533613204956e-02 1.614248603582382202e-01 3.907808661460876465e-02 3.201783001422882080e-01 1.946362257003784180e-01 1.533352583646774292e-01 -1.165575310587882996e-01 -1.115215867757797241e-01 -2.349962443113327026e-01 5.594936758279800415e-02 -1.534740477800369263e-01 -2.817695140838623047e-01 -2.993730008602142334e-01 1.080908030271530151e-01 1.363336592912673950e-01 1.011562570929527283e-01 -2.688633501529693604e-01 -1.340570207685232162e-02 1.887821406126022339e-02 1.095292419195175171e-01 -8.653919398784637451e-02 -2.271743863821029663e-01 1.211878508329391479e-01 3.175424039363861084e-01 -9.504710137844085693e-02 -1.863478869199752808e-01 -9.067132323980331421e-02 1.934730410575866699e-01 1.296269446611404419e-01 -2.171725779771804810e-01 2.707242071628570557e-01 -6.937099993228912354e-02
1.324376016855239868e-01 -1.226855441927909851e-01 1.923607885837554932e-01 2.860521078109741211e-01 2.291977852582931519e-01 4.486096557229757309e-03 1.672336459159851074e-01 -1.471978574991226196e-01 7.536032050848007202e-02 -1.531109362840652466e-01 -1.498747467994689941e-01 -1.763282418251037598e-01 -7.904177159070968628e-02 2.802502512931823730e-01 -2.246937900781631470e-01 2.771861851215362549e-01 -1.164069026708602905e-01 -2.985598146915435791e-01 2.291162684559822083e-02 3.060201704502105713e-01 1.611956954002380371e-01 -1.032378748059272766e-01 -1.517431531101465225e-02 3.696847558021545410e-01 -1.993626728653907776e-02 -1.283764541149139404e-01 -6.814686954021453857e-02 -4.715527966618537903e-02 2.196183651685714722e-01 -9.569700807332992554e-02 -7.183808833360671997e-03 -4.692573100328445435e-03
3.219403326511383057e-01 -1.582428216934204102e-01 1.147821620106697083e-01 3.938994929194450378e-02 1.405737847089767456e-01 5.359471309930086136e-03 2.050614058971405029e-01 -6.700870394706726074e-02 -1.182371750473976135e-01 -4.453490674495697021e-01 2.549345977604389191e-02 -1.224892139434814453e-01 1.589229404926300049e-01 -2.724960446357727051e-01 -1.966440379619598389e-01 1.571757942438125610e-01 -1.193249598145484924e-02 -4.077962338924407959e-01 -6.396584212779998779e-02 8.984068781137466431e-02 -9.356223791837692261e-02 -1.100090965628623962e-01 7.149323076009750366e-02 -1.680751703679561615e-02 -1.103760674595832825e-01 -2.624976933002471924e-01 -9.390217810869216919e-02 2.441517561674118042e-01 -1.083169132471084595e-02 -1.327387541532516479e-01 1.225547492504119873e-01 -1.108113750815391541e-01
1.060168370604515076e-01 -1.398469507694244385e-01 4.791674911975860596e-01 1.904944777488708496e-01 2.920189797878265381e-01 -6.704740226268768311e-02 -3.683774918317794800e-02 6.093156058341264725e-03 2.598020136356353760e-01 -2.459929287433624268e-01 -2.639625221490859985e-02 3.473280370235443115e-02 7.130984216928482056e-02 2.719422876834869385e-01 -1.356155574321746826e-01 2.406736463308334351e-01 -1.789281815290451050e-01 1.611250936985015869e-01 7.797080278396606445e-02 1.668648123741149902e-01 -3.281543403863906860e-02 -1.798608303070068359e-01 9.737418964505195618e-03 1.487370878458023071e-01 -5.836808681488037109e-02 5.407780036330223083e-02 -1.002136692404747009e-01 1.799822598695755005e-01 2.968570590019226074e-02 -1.796365678310394287e-01 1.821136176586151123e-01 2.534872293472290039e-01
2.990662865340709686e-02 -8.088802546262741089e-02 2.284807860851287842e-01 1.055686846375465393e-01 1.494752913713455200e-01 1.937114596366882324e-01 -1.198916733264923096e-01 1.081621367484331131e-02 -1.343004703521728516e-01 9.628933668136596680e-02 -1.353913694620132446e-01 3.092197887599468231e-02 -5.148405954241752625e-02 2.563413679599761963e-01 -2.232878953218460083e-01 5.615631863474845886e-02 -1.433238536119461060e-01 -6.643066182732582092e-03 1.044121533632278442e-01 -1.621197760105133057e-01 -1.526374965906143188e-01 -2.931092977523803711e-01 -4.566991701722145081e-02 2.885547466576099396e-02 -3.101997375488281250e-01 5.306785181164741516e-02 1.097958683967590332e-01 5.732946991920471191e-01 -7.481218874454498291e-02 -1.430903822183609009e-01 1.762124747037887573e-01 -1.417887955904006958e-01
1.594616472721099854e-01 -9.420654177665710449e-02 8.030820637941360474e-02 1.843019872903823853e-01 -1.234321296215057373e-01 2.718048989772796631e-01 6.571676582098007202e-02 -5.576060712337493896e-02 -1.396795641630887985e-02 -2.702915966510772705e-01 3.974896296858787537e-02 -3.426804840564727783e-01 -2.149275690317153931e-01 2.302754968404769897e-01 3.696320578455924988e-02 -7.720507681369781494e-02 1.891539841890335083e-01 -1.137314215302467346e-01 2.313467562198638916e-01 1.119174659252166748e-01 5.570257827639579773e-02 -1.030854061245918274e-01 1.501169353723526001e-01 4.240585267543792725e-01 -1.131456941366195679e-01 -2.275311201810836792e-01 -8.861881494522094727e-02 3.501051962375640869e-01 2.067604474723339081e-02 -2.559430338442325592e-02 4.151574149727821350e-02 -3.567369282245635986e-02
-5.810665711760520935e-02 -4.499530792236328125e-02 1.568952798843383789e-01 2.992465198040008545e-01 2.093062996864318848e-01 2.107635587453842163e-01 1.370727568864822388e-01 -1.460356563329696655e-01 -1.128567233681678772e-01 -3.514680266380310059e-01 -3.130416572093963623e-01 -2.052713930606842041e-01 -1.530991941690444946e-01 -3.142227977514266968e-02 -9.288182109594345093e-02 -1.929654926061630249e-01 1.947751790285110474e-01 -3.642010092735290527e-01 7.239351421594619751e-02 6.208641920238733292e-03 7.643487304449081421e-02 -2.645317837595939636e-02 -1.973705291748046875e-01 2.103568315505981445e-01 -1.407670043408870697e-02 7.435792684555053711e-02 -2.322604060173034668e-01 2.105514518916606903e-02 1.971089839935302734e-01 -1.812673211097717285e-01 8.911068737506866455e-02 5.379826296120882034e-03
3.520025014877319336e-01 -2.405503690242767334e-01 1.946191936731338501e-01 2.580857276916503906e-02 9.525457024574279785e-02 -7.780417334288358688e-03 1.864250153303146362e-01 -1.688696295022964478e-01 -3.349746018648147583e-02 -2.723477482795715332e-01 1.283389180898666382e-01 -3.045195341110229492e-01 2.821785584092140198e-02 -3.842639029026031494e-01 -2.668649852275848389e-01 1.714296638965606689e-01 -6.058882921934127808e-02 -2.425509989261627197e-01 1.825932972133159637e-02 1.376235336065292358e-01 -7.662912458181381226e-02 -2.744982019066810608e-02 9.906473755836486816e-02 3.485762700438499451e-02 -1.601519435644149780e-01 -2.074038833379745483e-01 5.142144858837127686e-02 1.718573719263076782e-01 2.253052145242691040e-01 -7.606745511293411255e-02 1.183588132262229919e-01 5.377518758177757263e-02
2.801964282989501953e-01 -2.780692577362060547e-01 4.242449700832366943e-01 3.609716147184371948e-02 -1.787335425615310669e-02 -7.786954939365386963e-02 1.445630490779876709e-01 -9.327290952205657959e-02 -1.520704627037048340e-01 7.416231185197830200e-02 -3.501755595207214355e-01 5.154841020703315735e-02 -1.444385051727294922e-01 2.771149575710296631e-01 -1.492719799280166626e-01 -3.047721832990646362e-02 6.793517619371414185e-02 7.616360485553741455e-02 2.183597907423973083e-02 3.621149063110351562e-01 -2.043395489454269409e-02 -2.615855932235717773e-01 -9.810861200094223022e-02 5.975252017378807068e-03 2.837166562676429749e-02 -5.785545334219932556e-02 5.086454004049301147e-02 2.687515020370483398e-01 2.998884022235870361e-02 -1.141777262091636658e-01 -1.913930773735046387e-01 -4.547371715307235718e-02
1.544146537780761719e-01 -2.419226914644241333e-01 -7.948906719684600830e-02 2.741634547710418701e-01 -2.345992252230644226e-02 1.965603232383728027e-01 -1.039786934852600098e-01 -8.953104726970195770e-03 -4.452750459313392639e-02 -3.089077174663543701e-01 5.740574002265930176e-02 -3.779677748680114746e-01 -3.526546657085418701e-01 1.643969267606735229e-01 1.482467800378799438e-01 -5.916155874729156494e-03 4.141521453857421875e-02 -1.233393326401710510e-01 1.741510629653930664e-01 1.718960255384445190e-01 1.017489880323410034e-01 -1.015676856040954590e-01 -1.125645935535430908e-01 3.242651224136352539e-01 -7.334780693054199219e-02 -2.723991572856903076e-01 -1.470444444566965103e-02 1.826241165399551392e-01 3.814344108104705811e-02 -1.937548071146011353e-01 3.724495694041252136e-02 1.666319929063320160e-02
1.554135233163833618e-01 -1.912855952978134155e-01 -1.485972702503204346e-01 1.654761135578155518e-01 2.732075154781341553e-01 -1.152277439832687378e-01 -7.746931165456771851e-02 4.729624092578887939e-02 -8.914748579263687134e-02 -1.206324920058250427e-01 8.783084899187088013e-02 -3.187623918056488037e-01 1.045798882842063904e-01 6.735704839229583740e-02 -9.748130291700363159e-02 1.407505720853805542e-01 -8.015621453523635864e-02 -4.910472035408020020e-02 1.267055720090866089e-01 4.093720391392707825e-02 -1.149089187383651733e-01 -3.501331508159637451e-01 -1.420929580926895142e-01 7.248180359601974487e-02 -3.479887917637825012e-02 3.442989289760589600e-02 -8.742333948612213135e-02 4.869061112403869629e-01 -2.198836356401443481e-01 -1.614640057086944580e-01 2.612391710281372070e-01 1.985812634229660034e-01
8.814249932765960693e-02 -8.743476867675781250e-02 -1.137673482298851013e-01 -1.272511184215545654e-01 9.072601050138473511e-02 1.570150107145309448e-01 2.774421870708465576e-01 1.227736771106719971e-01 1.669431924819946289e-01 -3.459013402462005615e-01 -3.131754100322723389e-01 -3.820183277130126953e-01 6.109318509697914124e-02 -3.047554790973663330e-01 -1.977144330739974976e-01 1.144045889377593994e-01 -1.823693364858627319e-01 5.525320023298263550e-02 -2.001629583537578583e-02 1.901609599590301514e-01 2.736646234989166260e-01 1.701521426439285278e-01 -2.467061579227447510e-02 8.988253027200698853e-02 -1.782227307558059692e-02 -1.626917570829391479e-01 -6.173064559698104858e-02 1.599559932947158813e-01 -6.680931150913238525e-02 -2.096109688282012939e-01 6.982324179261922836e-03 -1.259526144713163376e-02
2.261569648981094360e-01 -1.439244747161865234e-01 -1.477380394935607910e-01 2.998882830142974854e-01 1.121325120329856873e-01 -7.113445550203323364e-02 1.002008542418479919e-01 3.158142268657684326e-01 -7.453528046607971191e-02 6.079275626689195633e-03 -3.519506156444549561e-01 -9.064908325672149658e-02 -1.487980335950851440e-01 1.859063468873500824e-02 2.206763476133346558e-01 -2.994100935757160187e-02 5.637241527438163757e-02 3.228781744837760925e-02 1.110256910324096680e-01 -7.400122284889221191e-02 1.559494584798812866e-01 -2.116275280714035034e-01 1.536315423436462879e-03 1.737015843391418457e-01 -1.828575581312179565e-01 -1.258875876665115356e-01 1.063318178057670593e-01 4.056020081043243408e-01 2.026245594024658203e-01 -2.113747447729110718e-01 -1.989923715591430664e-01 8.639711886644363403e-02
7.125739008188247681e-02 -2.963121235370635986e-02 1.161248609423637390e-01 3.288413286209106445e-01 -7.972618192434310913e-02 1.112231016159057617e-01 6.380937248468399048e-02 -7.619727402925491333e-02 -2.486935555934906006e-01 -2.754364609718322754e-01 -3.286177814006805420e-01 -3.532201647758483887e-01 -2.972939610481262207e-01 1.502716392278671265e-01 1.258834381587803364e-03 -9.927554428577423096e-02 4.646006971597671509e-02 9.151794761419296265e-02 1.577329188585281372e-01 -5.199109390377998352e-02 -2.123205363750457764e-02 1.020931378006935120e-01 6.733310967683792114e-02 2.487497031688690186e-01 9.099370241165161133e-02 -1.872290074825286865e-01 -8.273837715387344360e-02 3.559712171554565430e-01 -6.685481220483779907e-02 5.143894627690315247e-02 -3.729686141014099121e-02 2.274309545755386353e-01
-1.006844714283943176e-01 -4.526250809431076050e-02 1.257055848836898804e-01 2.001480907201766968e-01 -1.655354946851730347e-01 -8.720167726278305054e-02 9.946059435606002808e-02 1.732123345136642456e-01 3.571159392595291138e-02 -3.742592930793762207e-01 -4.138667285442352295e-01 6.849987804889678955e-02 -5.380048230290412903e-02 -9.903859347105026245e-02 -9.780302643775939941e-03 3.968713581562042236e-01 2.074799500405788422e-02 -1.453770846128463745e-01 1.624118536710739136e-02 -2.588739432394504547e-02 6.160845980048179626e-02 -3.014131486415863037e-01 -1.350929737091064453e-01 -1.722375601530075073e-01 -1.908800452947616577e-01 1.935636438429355621e-02 4.103749990463256836e-03 3.287094533443450928e-01 2.177922800183296204e-02 -2.354056090116500854e-01 9.847892448306083679e-03 -5.915028974413871765e-02
-8.905886858701705933e-02 -1.069342344999313354e-02 1.875988841056823730e-01 -1.498597413301467896e-01 2.088035494089126587e-01 -1.676912754774093628e-01 2.004357520490884781e-03 2.648498117923736572e-01 -5.835541337728500366e-02 -3.344573080539703369e-01 -9.013325721025466919e-02 -3.099033534526824951e-01 7.176474481821060181e-02 -9.086297452449798584e-02 -2.063602805137634277e-01 -6.633854657411575317e-02 -4.068237170577049255e-02 -1.936065703630447388e-01 1.402632892131805420e-01 1.334498077630996704e-01 -3.512253519147634506e-03 1.210838034749031067e-01 -3.995001607108861208e-04 8.946003764867782593e-02 -2.393563985824584961e-01 -1.939316242933273315e-01 -4.319993779063224792e-02 2.894657254219055176e-01 9.844150394201278687e-02 -4.111663699150085449e-01 1.723672300577163696e-01 1.558736264705657959e-01
-2.758782729506492615e-02 -2.039312124252319336e-01 3.754740953445434570e-01 7.465531677007675171e-02 4.493038952350616455e-01 -1.264069229364395142e-01 -2.562446705996990204e-02 -1.414432227611541748e-01 -1.787114143371582031e-01 -8.378584682941436768e-02 -1.021098345518112183e-01 1.332281380891799927e-01 -1.354347169399261475e-01 -1.548458337783813477e-01 2.826666273176670074e-02 2.245176769793033600e-02 -1.114860996603965759e-01 3.160854056477546692e-02 -7.082768529653549194e-02 2.478436082601547241e-01 -1.334320008754730225e-01 -1.083857417106628418e-01 -6.697297841310501099e-02 2.191281169652938843e-01 -3.520366847515106201e-01 -4.074171930551528931e-02 -2.484520971775054932e-01 1.983688622713088989e-01 -1.441398859024047852e-01 -2.057859897613525391e-01 4.567842185497283936e-02 8.955532312393188477e-02
3.030656874179840088e-01 -2.013221681118011475e-01 3.030197918415069580e-01 1.042692959308624268e-01 -1.029793396592140198e-01 -1.505759507417678833e-01 -1.020964328199625015e-02 8.383514732122421265e-02 -6.523834168910980225e-02 -3.784316405653953552e-02 -4.318168163299560547e-01 1.754290610551834106e-02 -1.501685976982116699e-01 2.837171554565429688e-01 1.499560568481683731e-02 -1.810697652399539948e-02 -1.785257272422313690e-02 -6.589651852846145630e-02 -1.468174457550048828e-01 1.545931994915008545e-01 2.443863451480865479e-01 -1.473832726478576660e-01 -2.193148881196975708e-01 1.484901309013366699e-01 8.049640059471130371e-02 -2.794022858142852783e-01 -1.189505085349082947e-01 1.496373414993286133e-01 1.552112400531768799e-01 -2.568300962448120117e-01 -1.119074150919914246e-01 -5.554336309432983398e-02
1.077661067247390747e-01 -2.883906662464141846e-01 -4.858676344156265259e-02 3.778530955314636230e-01 1.361140310764312744e-01 3.865254670381546021e-02 2.099349349737167358e-02 3.758971020579338074e-02 -2.423454672098159790e-01 -3.414408862590789795e-01 5.757077410817146301e-02 -2.571657672524452209e-02 2.026658318936824799e-02 -2.737842202186584473e-01 -2.105671465396881104e-01 -1.185971423983573914e-01 -1.303107142448425293e-01 4.468419402837753296e-02 2.463045567274093628e-01 5.663086101412773132e-02 1.469910442829132080e-01 -2.629023492336273193e-01 -7.616547495126724243e-02 -9.737233072519302368e-02 -1.390500962734222412e-01 -1.812357902526855469e-01 -2.627713680267333984e-01 -1.057536061853170395e-02 -1.296812891960144043e-01 -2.005817294120788574e-01 1.383962184190750122e-01 1.968365758657455444e-01
3.247079253196716309e-01 8.372765779495239258e-02 2.424421161413192749e-01 -5.705534294247627258e-02 1.698945909738540649e-01 -2.449359185993671417e-02 1.407554447650909424e-01 2.892759144306182861e-01 -7.879909873008728027e-02 -2.325584292411804199e-01 -7.931858301162719727e-02 -2.247414588928222656e-01 2.270419597625732422e-01 -7.695206999778747559e-02 -1.346403807401657104e-01 -5.776053294539451599e-03 1.713053286075592041e-01 -6.533376127481460571e-02 -5.297490954399108887e-02 3.004437498748302460e-02 1.728601902723312378e-01 -2.235681265592575073e-01 -1.833738982677459717e-01 -1.812549121677875519e-02 -1.378171890974044800e-01 -2.622887194156646729e-01 3.406593203544616699e-02 2.494149468839168549e-02 -4.951457679271697998e-02 -3.791165649890899658e-01 3.327932059764862061e-01 4.685487225651741028e-02
4.079466313123703003e-02 1.707209795713424683e-01 2.009870111942291260e-01 1.951859742403030396e-01 1.624085381627082825e-02 8.155052363872528076e-02 1.666712313890457153e-01 -6.280851364135742188e-02 -1.420290619134902954e-01 7.354769110679626465e-02 -2.299625426530838013e-01 -2.025159001350402832e-01 1.203124970197677612e-01 -2.675766944885253906e-01 -2.855016291141510010e-01 1.734090149402618408e-01 -2.125373482704162598e-01 -1.758344918489456177e-01 2.038939297199249268e-01 2.400158792734146118e-01 1.420146673917770386e-01 -2.137183696031570435e-01 1.202817484736442566e-01 1.311379820108413696e-01 9.536264091730117798e-02 -1.308455765247344971e-01 -3.269332945346832275e-01 2.651643753051757812e-01 -6.285909563302993774e-02 3.660790994763374329e-02 2.286479026079177856e-01 3.413316980004310608e-02
1.408853083848953247e-01 -1.665670424699783325e-01 6.508831679821014404e-02 2.385451495647430420e-01 1.444423794746398926e-01 -1.091098412871360779e-01 -4.906306043267250061e-02 7.509116828441619873e-02 -4.578851163387298584e-02 -2.955424785614013672e-01 -3.533166348934173584e-01 -1.148369461297988892e-01 -8.261174708604812622e-02 -1.066714674234390259e-01 1.277268528938293457e-01 5.551148951053619385e-02 -6.322637945413589478e-02 -7.374767214059829712e-02 2.298665419220924377e-02 -4.487866070121526718e-03 3.012795746326446533e-01 2.330377697944641113e-01 2.558892779052257538e-02 -3.087431490421295166e-01 -1.186464726924896240e-01 -1.313723176717758179e-01 -4.168477654457092285e-02 4.578590989112854004e-01 -1.609776765108108521e-01 -6.419581174850463867e-02 1.525984406471252441e-01 1.957635134458541870e-01
2.198978215456008911e-01 -1.860665529966354370e-01 2.259027585387229919e-02 2.821491099894046783e-02 -1.903890445828437805e-02 1.885778456926345825e-01 2.522621750831604004e-01 1.136986389756202698e-01 1.931466609239578247e-01 -3.527020215988159180e-01 -3.089419305324554443e-01 -2.591915428638458252e-01 -1.758138984441757202e-01 1.872514337301254272e-01 -1.315802801400423050e-02 -7.643680274486541748e-02 -8.605503290891647339e-02 -9.410567581653594971e-02 9.456424415111541748e-02 -5.747842043638229370e-02 -6.452079862356185913e-02 2.619314938783645630e-02 -2.106183469295501709e-01 1.666990518569946289e-01 -1.557888835668563843e-01 -2.142255939543247223e-02 -1.623378694057464600e-01 1.460605114698410034e-01 1.976815611124038696e-02 -1.837971061468124390e-01 -3.385172188282012939e-01 2.832372188568115234e-01
4.309494048357009888e-02 -2.102285027503967285e-01 3.493939340114593506e-01 2.370766103267669678e-01 -2.040951997041702271e-01 -1.417468637228012085e-01 6.879434455186128616e-03 5.168206617236137390e-02 -2.868543565273284912e-01 -2.024480402469635010e-01 -2.651233971118927002e-01 -2.933361530303955078e-01 -2.728242278099060059e-01 1.721091419458389282e-01 1.027903929352760315e-01 -5.416424199938774109e-02 6.341750919818878174e-02 -2.260277569293975830e-01 1.576137542724609375e-01 -1.512183398008346558e-01 -2.455537393689155579e-02 1.290490031242370605e-01 -1.060307621955871582e-01 8.191989734768867493e-03 1.466440111398696899e-01 -2.455567382276058197e-02 -2.438139170408248901e-01 2.002665102481842041e-01 -9.937676787376403809e-02 -1.789252161979675293e-01 6.993108242750167847e-02 1.192198023200035095e-01
2.861868739128112793e-01 1.591217219829559326e-01 -7.228397578001022339e-02 1.523980200290679932e-01 2.555245459079742432e-01 3.621328249573707581e-02 2.479008585214614868e-02 -1.527248769998550415e-01 1.890080422163009644e-01 5.815577134490013123e-02 -2.534449994564056396e-01 -6.021023914217948914e-02 3.746204823255538940e-02 -5.941404774785041809e-02 -7.021193858236074448e-03 2.347342967987060547e-01 -1.928363554179668427e-02 2.571344673633575439e-01 3.876571953296661377e-01 9.323418885469436646e-02 -5.788863822817802429e-02 6.823679804801940918e-02 1.443092972040176392e-01 2.326670801267027855e-03 -1.772661954164505005e-01 2.911575883626937866e-02 -1.136981323361396790e-01 4.105346202850341797e-01 8.835324645042419434e-02 -3.258841335773468018e-01 4.406410455703735352e-02 1.508335322141647339e-01
1.960723847150802612e-01 1.283617615699768066e-01 -1.367926001548767090e-01 1.915323734283447266e-01 9.886325895786285400e-02 1.427118927240371704e-01 1.998600549995899200e-02 -6.625412404537200928e-02 -1.845323741436004639e-01 -1.704987883567810059e-01 -1.262866705656051636e-01 -2.024979144334793091e-01 1.930370926856994629e-01 1.591216325759887695e-01 3.739085420966148376e-02 -2.050497382879257202e-02 -4.478608369827270508e-01 7.170361280441284180e-02 -6.159246433526277542e-03 -1.172551065683364868e-01 1.678858324885368347e-02 -4.204434901475906372e-02 -2.059675008058547974e-01 1.200156435370445251e-01 -1.010424047708511353e-01 -1.050869077444076538e-01 -7.639752002432942390e-04 1.846311837434768677e-01 8.212074637413024902e-02 -3.763699531555175781e-01 4.208530783653259277e-01 -1.050442308187484741e-01
-1.838275790214538574e-01 -1.462575793266296387e-01 2.470185756683349609e-01 2.556320726871490479e-01 2.424625866115093231e-02 5.354081466794013977e-02 -1.868147999048233032e-01 -1.242674216628074646e-01 -2.923230528831481934e-01 -2.379137277603149414e-01 -2.209719717502593994e-01 1.207142248749732971e-01 2.826113440096378326e-02 1.544007807970046997e-01 -3.674045205116271973e-02 1.557238847017288208e-01 -1.775892078876495361e-01 7.950239628553390503e-02 -7.177826017141342163e-02 -4.638114944100379944e-02 8.905651979148387909e-03 -4.534033834934234619e-01 1.140647530555725098e-01 1.804049476049840450e-03 -2.771745026111602783e-01 1.074014045298099518e-02 7.515286654233932495e-02 3.476871848106384277e-01 -6.347604095935821533e-02 -7.348909229040145874e-02 -4.952917993068695068e-02 1.725426763296127319e-01
8.203104883432388306e-02 -1.013748943805694580e-01 5.465263128280639648e-02 -1.298606693744659424e-01 1.110606342554092407e-01 3.580008074641227722e-02 -4.453480243682861328e-02 -2.265815138816833496e-01 1.078425198793411255e-01 -1.922799050807952881e-01 -2.556910514831542969e-01 -3.130746185779571533e-01 -2.896556556224822998e-01 -2.921503484249114990e-01 -4.155392646789550781e-01 -6.053362041711807251e-02 -2.299231886863708496e-01 -1.368449330329895020e-01 4.793208837509155273e-02 1.519354581832885742e-01 6.673095375299453735e-02 -1.059555634856224060e-02 -1.423256546258926392e-01 2.300017978996038437e-03 -9.329675137996673584e-02 -2.857838571071624756e-01 -2.374467104673385620e-01 1.913098841905593872e-01 -1.691685020923614502e-01 -5.898007377982139587e-02 1.262317784130573273e-02 3.473876789212226868e-02
1.726336926221847534e-01 -2.167619019746780396e-01 2.215641140937805176e-01 3.158610165119171143e-01 1.864424906671047211e-02 8.458344638347625732e-02 3.449749946594238281e-02 1.129066869616508484e-01 5.224803090095520020e-02 4.808597266674041748e-02 -5.724024400115013123e-02 -4.676719009876251221e-01 -2.495674602687358856e-02 -6.728657335042953491e-02 1.080794483423233032e-01 -5.207596719264984131e-02 -5.859824642539024353e-02 1.535560786724090576e-01 1.598871126770973206e-02 2.824440598487854004e-01 1.406242102384567261e-01 -3.640679121017456055e-01 3.525137528777122498e-02 6.290672719478607178e-02 2.195267975330352783e-01 2.318295300938189030e-04 1.504646986722946167e-01 1.595342159271240234e-01 1.754364967346191406e-01 -3.385049700736999512e-01 1.110169477760791779e-02 -5.826291162520647049e-04
1.229550242424011230e-01 -4.665780439972877502e-02 9.725084155797958374e-02 -1.115029975771903992e-01 9.480831772089004517e-02 5.528419092297554016e-02 -1.897465623915195465e-02 -1.921719163656234741e-01 -2.164055854082107544e-01 -6.273356080055236816e-02 -1.616999655961990356e-01 -2.347659468650817871e-01 3.071768209338188171e-02 -8.939015865325927734e-02 -4.344471991062164307e-01 5.630764365196228027e-02 2.901847958564758301e-01 -1.618811786174774170e-01 -3.596347570419311523e-02 1.418755054473876953e-01 -7.644945383071899414e-02 1.179444640874862671e-01 8.681015670299530029e-02 1.036092042922973633e-01 -1.103524640202522278e-01 -2.363381087779998779e-01 -1.254136860370635986e-01 4.302967488765716553e-01 1.318954527378082275e-01 -2.777355015277862549e-01 -1.077933087944984436e-01 1.834955513477325439e-01
1.783637106418609619e-01 -9.626194834709167480e-02 -1.359594170935451984e-03 1.763399392366409302e-01 -1.283582001924514771e-01 1.417076736688613892e-01 -1.450335700064897537e-02 -9.587869048118591309e-02 -3.018547594547271729e-01 7.243025302886962891e-02 -2.379953116178512573e-02 5.443452298641204834e-02 -9.506130963563919067e-02 -1.690740287303924561e-01 -5.888668075203895569e-02 -1.395514011383056641e-01 -1.023699864745140076e-01 7.356742024421691895e-02 -1.135133281350135803e-01 4.192852079868316650e-01 -5.126262549310922623e-03 1.331274118274450302e-02 -2.018303722143173218e-01 6.227736920118331909e-02 -2.774300277233123779e-01 -4.880060441792011261e-03 -2.714075446128845215e-01 3.165524899959564209e-01 2.509066760540008545e-01 -2.817543745040893555e-01 2.614646852016448975e-01 1.022190004587173462e-01
3.125921487808227539e-01 -6.648672372102737427e-02 -6.505228579044342041e-03 -9.539739228785037994e-03 -6.829393655061721802e-02 -5.401874706149101257e-02 1.493462175130844116e-01 -1.109983921051025391e-01 2.617266029119491577e-02 -2.518932521343231201e-01 8.114976435899734497e-02 1.380890160799026489e-01 -3.520118892192840576e-01 2.318869344890117645e-02 -2.461356110870838165e-02 3.107320964336395264e-01 1.235616859048604965e-02 3.561101108789443970e-02 1.371842622756958008e-01 1.085431948304176331e-01 5.645965039730072021e-02 -2.028561681509017944e-01 -1.874972134828567505e-01 3.853739500045776367e-01 9.440029412508010864e-02 -1.417295634746551514e-01 -3.657799959182739258e-02 3.959559798240661621e-01 3.555382788181304932e-02 -2.397180795669555664e-01 1.330831646919250488e-01 1.433162838220596313e-01
1.003023143857717514e-02 1.138558164238929749e-01 2.943672239780426025e-01 4.957937300205230713e-01 7.519106566905975342e-02 6.253232061862945557e-02 -4.262589663267135620e-02 -2.834420837461948395e-02 2.510391175746917725e-03 -2.890579104423522949e-01 -3.598192930221557617e-01 -1.236622557044029236e-01 -3.485151752829551697e-02 6.843673437833786011e-02 -7.406400144100189209e-02 1.629674136638641357e-01 3.974704444408416748e-02 -2.114972919225692749e-01 -2.996490336954593658e-02 1.005772948265075684e-01 2.586356997489929199e-01 5.825947970151901245e-02 -6.750330328941345215e-02 -2.831076681613922119e-01 -1.811227500438690186e-01 -9.978317469358444214e-02 -2.025334388017654419e-01 2.579344809055328369e-01 1.025293674319982529e-02 -5.196576565504074097e-02 3.937148302793502808e-02 -9.506560862064361572e-02
1.092853844165802002e-01 -9.270671755075454712e-02 1.050571799278259277e-01 1.483150124549865723e-01 1.010665893554687500e-01 -1.682405173778533936e-02 1.243426580913364887e-03 1.377917826175689697e-01 3.408342301845550537e-01 7.313281297683715820e-02 -4.682121574878692627e-01 2.796004712581634521e-02 -2.433334439992904663e-01 -1.991485059261322021e-01 -4.865260422229766846e-02 3.012459725141525269e-02 9.968692809343338013e-02 1.288370788097381592e-01 1.368484050035476685e-01 1.121552214026451111e-01 1.178260892629623413e-01 -7.121886312961578369e-02 9.440903551876544952e-03 -9.613740444183349609e-02 -3.013653755187988281e-01 -1.602978408336639404e-01 4.913980141282081604e-02 3.988445401191711426e-01 -1.222209259867668152e-02 -2.802678346633911133e-01 8.660340309143066406e-02 1.514541506767272949e-01
1.440233085304498672e-02 -5.316729471087455750e-02 2.507737278938293457e-01 -1.047695875167846680e-01 1.913711875677108765e-01 -5.443381518125534058e-02 1.994816511869430542e-01 2.661725878715515137e-01 1.385038048028945923e-01 -3.766448497772216797e-01 6.686546653509140015e-02 -3.665564954280853271e-01 1.640032827854156494e-01 -1.000629439949989319e-01 -1.055220142006874084e-01 1.045627072453498840e-01 -2.712519280612468719e-02 -4.814339801669120789e-02 6.449582427740097046e-02 1.135577112436294556e-01 3.213190659880638123e-02 1.109643578529357910e-01 -8.052738755941390991e-02 1.343356966972351074e-01 -1.554237008094787598e-01 -2.061090916395187378e-01 -2.324909567832946777e-01 2.545996606349945068e-01 1.182468757033348083e-01 -3.786570429801940918e-01 -2.907346747815608978e-02 1.109660789370536804e-01
2.040898501873016357e-01 -1.261250488460063934e-02 1.946847885847091675e-02 2.329938113689422607e-02 2.249514311552047729e-02 -1.283100545406341553e-01 1.775067150592803955e-01 -2.040421068668365479e-01 3.437910974025726318e-02 -4.220949113368988037e-01 -6.368630379438400269e-02 7.263556867837905884e-02 -3.159140050411224365e-01 4.379443451762199402e-02 -1.344818025827407837e-01 2.666669189929962158e-01 -9.797690063714981079e-02 -1.454729400575160980e-02 2.352711111307144165e-01 1.140946671366691589e-01 8.085475116968154907e-02 -7.427988946437835693e-02 -1.076230928301811218e-01 3.454605042934417725e-01 1.793393045663833618e-01 -9.540924429893493652e-02 -2.379420399665832520e-01 3.252424001693725586e-01 -5.493603646755218506e-02 -1.695751547813415527e-01 1.650255620479583740e-01 6.105323135852813721e-02
1.304106712341308594e-01 -1.659877747297286987e-01 5.810690671205520630e-02 -9.074760228395462036e-02 8.223541080951690674e-02 -2.029816061258316040e-02 7.083778083324432373e-02 -1.760011017322540283e-01 -2.985894680023193359e-01 -1.127764582633972168e-01 -1.637507379055023193e-01 -1.643358469009399414e-01 8.521673828363418579e-02 -9.770873934030532837e-02 -5.297898054122924805e-01 -3.958535566926002502e-02 1.352560222148895264e-01 -1.211274489760398865e-01 1.003512833267450333e-02 1.326084136962890625e-01 -1.085787713527679443e-01 3.581638261675834656e-02 -8.615761250257492065e-02 5.731276422739028931e-02 -1.834370344877243042e-01 -2.718550562858581543e-01 -1.868434101343154907e-01 2.882687747478485107e-01 7.620255649089813232e-02 -3.256950080394744873e-01 4.078275710344314575e-02 1.799159049987792969e-01
1.072893589735031128e-01 9.559283405542373657e-02 1.665076017379760742e-01 -2.447999827563762665e-02 -5.014716833829879761e-02 2.080297097563743591e-03 -7.907599210739135742e-02 -2.884596120566129684e-03 -2.427206635475158691e-01 -3.856357932090759277e-01 -7.089908700436353683e-03 -1.975554227828979492e-01 7.734202593564987183e-02 -2.057342529296875000e-01 -3.599097132682800293e-01 -1.746652126312255859e-01 5.416474118828773499e-02 -2.915952205657958984e-01 -1.170861124992370605e-01 3.140010312199592590e-02 4.055460542440414429e-02 -4.932395368814468384e-02 2.392066568136215210e-01 8.403413742780685425e-02 -1.009149178862571716e-01 -2.952047586441040039e-01 -1.535077542066574097e-01 3.291942775249481201e-01 9.321936219930648804e-02 -2.083895653486251831e-01 -1.131280586123466492e-01 1.483088880777359009e-01
9.444423764944076538e-02 2.363966256380081177e-01 6.613289564847946167e-02 -1.722510606050491333e-01 -1.270747482776641846e-01 1.950834691524505615e-01 -6.651098281145095825e-02 -1.301137655973434448e-01 -7.516805548220872879e-03 -2.186208069324493408e-01 -2.382545471191406250e-01 4.500490799546241760e-02 8.768150582909584045e-03 -7.292247563600540161e-02 -7.666996121406555176e-02 9.230700880289077759e-02 -1.662416309118270874e-01 -3.692224919795989990e-01 1.728678345680236816e-01 4.184584617614746094e-01 -4.253706708550453186e-02 5.016830284148454666e-03 1.646564304828643799e-01 -6.226986646652221680e-03 -4.893171414732933044e-02 -3.420738875865936279e-02 -6.945025175809860229e-02 3.630184829235076904e-01 -9.102173894643783569e-02 -1.988343894481658936e-01 3.060144484043121338e-01 1.399486809968948364e-01
2.372499704360961914e-01 1.372029930353164673e-01 4.686684906482696533e-02 7.765247952193021774e-03 -1.957939267158508301e-01 -1.380343139171600342e-01 -1.599727384746074677e-02 2.495581284165382385e-02 2.882535755634307861e-02 1.413159668445587158e-01 -2.699067890644073486e-01 -2.727252840995788574e-01 -1.546114534139633179e-01 9.527374804019927979e-02 -9.950383752584457397e-02 1.591447591781616211e-01 -1.045675873756408691e-01 -3.415045514702796936e-02 1.922001987695693970e-01 2.549891173839569092e-01 -4.872643575072288513e-02 -2.309392690658569336e-01 -7.120885699987411499e-02 -1.788384616374969482e-01 -1.583447605371475220e-01 -4.206613823771476746e-02 -3.160704299807548523e-02 2.838346362113952637e-01 1.512844562530517578e-01 -5.020639300346374512e-01 -1.431692838668823242e-01 -1.320808380842208862e-01
1.589129120111465454e-01 -2.838439680635929108e-02 -1.997286919504404068e-03 1.295807957649230957e-01 1.072502434253692627e-01 -3.611949831247329712e-02 3.098612427711486816e-01 2.365931868553161621e-01 -1.920447349548339844e-01 -1.952948421239852905e-01 -4.839342460036277771e-02 -2.293262183666229248e-01 1.293882578611373901e-01 -4.547017067670822144e-02 1.433518677949905396e-01 2.223354279994964600e-01 -3.314803540706634521e-02 -1.222193241119384766e-01 8.285973966121673584e-02 2.961151897907257080e-01 -4.025113955140113831e-02 -2.742331027984619141e-01 1.724815964698791504e-01 7.617297023534774780e-02 -4.087416231632232666e-01 2.109630554914474487e-01 -2.135232985019683838e-01 7.983644306659698486e-02 -1.272139549255371094e-01 -1.900471299886703491e-01 1.602252572774887085e-01 9.553033858537673950e-02
7.536877691745758057e-02 -1.825204938650131226e-01 3.071356713771820068e-01 9.653380140662193298e-03 -2.079448848962783813e-01 -8.962212502956390381e-02 3.509438335895538330e-01 -1.132092326879501343e-01 1.764554977416992188e-01 -2.942485213279724121e-01 -2.415704727172851562e-01 -1.047010719776153564e-02 1.406324207782745361e-01 -1.085821688175201416e-01 2.905189432203769684e-02 -2.095129191875457764e-01 -1.114445403218269348e-01 -1.048866212368011475e-01 -5.271365493535995483e-02 1.048573181033134460e-01 1.589359194040298462e-01 -3.101816177368164062e-01 -1.604601591825485229e-01 7.815349102020263672e-02 -7.923903875052928925e-03 8.996771648526191711e-04 -2.043774127960205078e-01 2.368793487548828125e-01 1.015490293502807617e-01 -3.322845995426177979e-01 5.489068478345870972e-02 -1.209546029567718506e-01
6.178423017263412476e-02 -7.699334621429443359e-02 1.415435820817947388e-01 4.021735191345214844e-01 1.143400669097900391e-01 1.427812594920396805e-02 1.467774510383605957e-01 -1.648768931627273560e-01 -8.007925003767013550e-02 2.633593976497650146e-02 -8.905952423810958862e-02 8.178805001080036163e-03 -1.464453041553497314e-01 1.217645108699798584e-01 1.567747145891189575e-01 1.548576802015304565e-01 -2.081626057624816895e-01 2.531933039426803589e-02 -5.125830415636301041e-03 -2.092329859733581543e-01 -2.718523377552628517e-03 -3.198735117912292480e-01 -1.148784160614013672e-01 1.257570981979370117e-01 -1.383297890424728394e-01 -5.575162917375564575e-02 1.917949318885803223e-01 4.477553665637969971e-01 -5.352604016661643982e-02 -3.614400029182434082e-01 -1.755972355604171753e-01 -5.972201749682426453e-02
1.662003993988037109e-01 7.272055000066757202e-02 1.349905133247375488e-01 3.767890930175781250e-01 4.735610634088516235e-02 2.059376835823059082e-01 6.646006554365158081e-02 -1.454435288906097412e-01 -1.619532108306884766e-01 -1.828850507736206055e-01 -4.520425200462341309e-02 -2.477381080389022827e-01 -2.415913194417953491e-01 1.562918871641159058e-01 2.621332108974456787e-01 -4.794921725988388062e-02 3.332443884573876858e-04 -1.058814972639083862e-01 -1.405410468578338623e-01 2.489480078220367432e-01 -1.966403797268867493e-02 -1.479066908359527588e-01 9.672804176807403564e-02 3.256551921367645264e-01 -1.485968679189682007e-01 -9.862879663705825806e-02 -2.360677868127822876e-01 1.790891736745834351e-01 -1.771769374608993530e-01 -1.664892882108688354e-01 2.064356803894042969e-01 8.848191797733306885e-02
-8.865994215011596680e-02 2.324825618416070938e-03 7.336796075105667114e-02 1.313529461622238159e-01 -9.411262720823287964e-02 2.402302771806716919e-01 1.621308028697967529e-01 5.389707535505294800e-02 -4.054205119609832764e-02 -1.656214445829391479e-01 -2.277010679244995117e-02 -3.641310632228851318e-01 -3.376138210296630859e-01 2.333241142332553864e-02 -1.885779052972793579e-01 1.547688841819763184e-01 -1.209693998098373413e-01 9.978380054235458374e-02 -2.334904521703720093e-01 2.938528917729854584e-02 6.762105226516723633e-02 -1.411058306694030762e-01 -4.154900461435317993e-02 3.333677351474761963e-01 6.287371367216110229e-02 -6.383947283029556274e-02 -5.353917367756366730e-03 1.217373013496398926e-01 3.870095685124397278e-02 -4.608520269393920898e-01 2.836055755615234375e-01 5.481422692537307739e-02
7.644973695278167725e-02 -1.854440420866012573e-01 1.531223952770233154e-01 1.480164825916290283e-01 5.827578250318765640e-03 3.265045583248138428e-01 -2.190190702676773071e-01 -2.157121896743774414e-01 -2.959969639778137207e-01 -2.184554338455200195e-01 -9.776431322097778320e-02 -1.702115125954151154e-02 8.518426120281219482e-02 5.016824230551719666e-02 1.052118837833404541e-01 1.050065383315086365e-01 1.108207404613494873e-01 -8.363223075866699219e-02 6.525270640850067139e-02 4.100941494107246399e-02 1.984007656574249268e-01 -1.100440844893455505e-01 1.158168017864227295e-01 1.581746786832809448e-01 2.144426703453063965e-01 -2.988754212856292725e-01 -2.379539757966995239e-01 3.719993531703948975e-01 1.556893885135650635e-01 -1.747155636548995972e-01 -1.357216536998748779e-01 1.326394379138946533e-01
5.638321861624717712e-02 -2.934989333152770996e-01 -6.292746867984533310e-03 5.238426104187965393e-02 -2.279046177864074707e-01 1.736758463084697723e-02 3.526572585105895996e-01 -2.503305673599243164e-03 -3.337822854518890381e-02 -7.994579523801803589e-02 -3.545677959918975830e-01 -6.116971839219331741e-03 1.106465980410575867e-01 -1.023895367980003357e-01 -2.325878590345382690e-01 -1.153537184000015259e-01 -1.690566837787628174e-01 8.043082430958747864e-03 2.927592992782592773e-01 2.769243717193603516e-01 -1.368598192930221558e-01 -2.658918686211109161e-02 1.133948862552642822e-01 4.313915967941284180e-02 3.185237990692257881e-03 9.342139959335327148e-02 3.885171562433242798e-02 3.992994129657745361e-01 -1.787254959344863892e-01 -6.517340242862701416e-02 -5.586734414100646973e-02 2.714652717113494873e-01
1.240314766764640808e-01 -1.920655965805053711e-01 2.471723407506942749e-01 -9.336002171039581299e-02 3.307178243994712830e-02 4.826780781149864197e-02 1.568266749382019043e-01 -3.865032643079757690e-02 -2.238130271434783936e-01 -1.229275390505790710e-01 -3.283242285251617432e-01 1.612488478422164917e-01 -7.144325226545333862e-02 2.197185605764389038e-01 6.395126879215240479e-02 1.276014447212219238e-01 -1.302804052829742432e-01 -7.830603420734405518e-02 -1.566888391971588135e-01 3.433312773704528809e-01 3.033609092235565186e-01 -3.335138037800788879e-02 -2.343399673700332642e-01 -1.606644093990325928e-01 1.502153556793928146e-02 -1.542723029851913452e-01 1.839641183614730835e-01 2.680533826351165771e-01 6.301679462194442749e-02 -2.437616139650344849e-01 1.677851974964141846e-01 1.224191188812255859e-01
1.683194190263748169e-01 1.461387723684310913e-01 -1.093377470970153809e-01 2.266902625560760498e-01 -3.969551250338554382e-02 -2.842920124530792236e-01 2.033013254404067993e-01 7.129427790641784668e-02 1.382013559341430664e-01 -6.539449840784072876e-02 -4.913314711302518845e-03 -1.241924539208412170e-01 -1.262147426605224609e-01 3.174192309379577637e-01 -2.195508182048797607e-01 -1.143718487583100796e-03 -6.024971604347229004e-02 -1.489287316799163818e-01 1.496679633855819702e-01 6.058639287948608398e-02 1.896431669592857361e-02 -1.100079901516437531e-02 -1.042314618825912476e-01 9.913981705904006958e-02 -2.901678085327148438e-01 4.805711656808853149e-02 -2.963930368423461914e-01 3.729442656040191650e-01 1.775080859661102295e-01 -3.375234603881835938e-01 5.134152621030807495e-02 1.409931033849716187e-01
1.771198064088821411e-01 -4.707732424139976501e-02 -1.299829185009002686e-01 2.226169854402542114e-01 -2.351717948913574219e-01 -2.622672021389007568e-01 1.881111860275268555e-01 5.800797045230865479e-02 3.876285254955291748e-02 -6.612983345985412598e-02 3.265049681067466736e-02 -2.481166273355484009e-01 -3.604660183191299438e-02 2.349426448345184326e-01 -1.155195757746696472e-01 6.709156930446624756e-02 -4.616441205143928528e-02 4.083875194191932678e-02 -6.682057678699493408e-02 1.101302877068519592e-01 1.651537716388702393e-01 -3.834016993641853333e-02 -2.225538492202758789e-01 -1.282403990626335144e-02 -1.595829427242279053e-01 -1.919366791844367981e-02 -1.559910178184509277e-01 2.903431057929992676e-01 2.109672576189041138e-01 -4.243031442165374756e-01 3.139052987098693848e-01 1.946621984243392944e-01
5.270737037062644958e-02 -2.687867283821105957e-01 -2.046792022883892059e-02 -5.950021743774414062e-02 3.527421653270721436e-01 -7.640732079744338989e-02 6.743180006742477417e-02 4.697301983833312988e-02 -1.752574555575847626e-02 -8.915413171052932739e-02 -1.399848908185958862e-01 -2.635276317596435547e-01 7.987904362380504608e-03 9.857174940407276154e-03 8.423133194446563721e-02 1.102868169546127319e-01 -2.702480368316173553e-02 3.680978342890739441e-02 1.093147769570350647e-01 1.518982201814651489e-01 -1.105865687131881714e-01 -4.213283061981201172e-01 9.677153080701828003e-02 1.516249869018793106e-02 -2.537799775600433350e-01 1.166709214448928833e-01 -4.717374965548515320e-02 3.488072752952575684e-01 -6.740350276231765747e-02 -1.789289861917495728e-01 4.381182193756103516e-01 -2.040348574519157410e-02
3.260410577058792114e-02 -2.226293534040451050e-01 1.432080417871475220e-01 2.826548814773559570e-01 2.263013869524002075e-01 -5.038523301482200623e-02 1.330115199089050293e-01 1.765787252224981785e-03 -1.099248751997947693e-01 2.951439470052719116e-02 -2.220432087779045105e-02 -1.944408416748046875e-01 2.397598773241043091e-01 1.708903163671493530e-01 8.131331205368041992e-02 -3.891235589981079102e-02 2.237767726182937622e-01 6.431812793016433716e-02 -9.127149730920791626e-02 3.724399805068969727e-01 -1.010632980614900589e-02 -3.645019531250000000e-01 2.269723825156688690e-02 9.777078777551651001e-02 1.221669539809226990e-01 -1.078982576727867126e-01 -1.351404786109924316e-01 2.846861183643341064e-01 2.448380552232265472e-02 -3.800877034664154053e-01 -1.269781589508056641e-01 9.856851771473884583e-03
2.912788689136505127e-01 -7.258056197315454483e-03 2.831269800662994385e-01 -1.387348175048828125e-01 6.850190111435949802e-04 -1.208231002092361450e-01 2.899522520601749420e-02 -1.595907360315322876e-01 -3.164337873458862305e-01 -3.068406507372856140e-02 -1.878497451543807983e-01 -3.037524223327636719e-01 -7.589630782604217529e-02 2.134665250778198242e-01 2.829538658261299133e-02 -1.151039600372314453e-01 9.633114677853882313e-04 2.444573640823364258e-01 -1.524388194084167480e-01 2.989163100719451904e-01 1.525617688894271851e-01 -9.066292643547058105e-02 -1.771216094493865967e-01 2.297804877161979675e-02 -1.275973469018936157e-01 8.126608096063137054e-03 -2.466194629669189453e-01 2.950617969036102295e-01 2.189276963472366333e-01 -1.000041216611862183e-01 5.011282116174697876e-02 -1.427217721939086914e-01
1.429489348083734512e-02 -2.065881639719009399e-01 4.090068489313125610e-02 3.437785208225250244e-01 -1.405133157968521118e-01 3.014605306088924408e-02 1.726914942264556885e-01 1.071056500077247620e-01 -2.339348793029785156e-01 -1.611512899398803711e-02 -1.616050899028778076e-01 -2.715590000152587891e-01 -6.201805174350738525e-02 1.640988290309906006e-01 -2.095527201890945435e-01 1.820740699768066406e-01 2.280004173517227173e-01 3.037731349468231201e-01 1.475497335195541382e-01 -5.734454840421676636e-02 2.758758701384067535e-02 -1.046093702316284180e-01 9.304954856634140015e-02 1.168978065252304077e-01 1.002034917473793030e-01 -6.452561169862747192e-02 -2.560065984725952148e-01 3.410288691520690918e-01 -1.351461410522460938e-01 -2.729216516017913818e-01 3.241007030010223389e-02 -1.394113600254058838e-01
2.136654406785964966e-02 -1.611228100955486298e-02 9.801197797060012817e-02 3.950403928756713867e-01 -1.189382933080196381e-02 7.395438104867935181e-02 1.493785083293914795e-01 1.376152783632278442e-01 9.078969806432723999e-02 -3.935617208480834961e-01 -1.866812109947204590e-01 -1.516189575195312500e-01 -9.095628559589385986e-02 4.178934544324874878e-02 -1.756066083908081055e-02 2.168750017881393433e-01 -1.260798573493957520e-01 -8.020634204149246216e-02 -5.329404026269912720e-02 2.685111947357654572e-02 4.733442962169647217e-01 -2.541707642376422882e-02 -1.956717073917388916e-01 -1.214836090803146362e-01 5.264341086149215698e-02 -1.252794563770294189e-01 1.351875811815261841e-01 3.199398219585418701e-01 1.379311531782150269e-01 -2.017517685890197754e-01 7.513288408517837524e-02 1.759722083806991577e-02
2.775438725948333740e-01 1.936890035867691040e-01 2.279867976903915405e-01 1.094745993614196777e-01 5.288810655474662781e-02 -1.478615775704383850e-02 1.008697077631950378e-01 1.559970676898956299e-01 -2.644410729408264160e-01 2.275180965662002563e-01 -2.697658538818359375e-01 -4.076920822262763977e-02 1.666419208049774170e-01 3.163194656372070312e-02 -1.747820079326629639e-01 2.979011535644531250e-01 -8.086295425891876221e-02 1.046328917145729065e-01 -6.523165106773376465e-02 1.065966933965682983e-01 1.068154945969581604e-01 -1.230128183960914612e-01 1.751295663416385651e-02 -9.704550355672836304e-02 1.217370480298995972e-01 -1.040266677737236023e-01 -2.965192794799804688e-01 3.660518825054168701e-01 2.050128728151321411e-01 -2.511116266250610352e-01 1.323316097259521484e-01 1.559899747371673584e-02
1.311121731996536255e-01 -1.866158992052078247e-01 1.810881793498992920e-01 2.834559977054595947e-01 -9.963870048522949219e-03 6.366854161024093628e-02 3.588112303987145424e-03 3.247234970331192017e-02 2.798316180706024170e-01 -1.578147262334823608e-01 -2.042989283800125122e-01 -1.689305901527404785e-02 -2.826182544231414795e-01 -2.286414206027984619e-01 7.125225663185119629e-02 7.886262238025665283e-02 -1.275934576988220215e-01 -1.378533393144607544e-01 2.031036019325256348e-01 1.673189550638198853e-01 -9.059900045394897461e-02 2.407937496900558472e-01 3.497402742505073547e-02 1.411177217960357666e-01 -2.610410153865814209e-01 1.809029839932918549e-02 -1.877165734767913818e-01 4.103734791278839111e-01 -6.473763287067413330e-02 -9.325558692216873169e-02 2.223934084177017212e-01 -1.209349930286407471e-01
-8.732829242944717407e-02 -7.130624353885650635e-02 1.680716425180435181e-01 -1.979907751083374023e-01 7.982348650693893433e-02 -7.006388157606124878e-02 9.685616940259933472e-02 5.102389678359031677e-02 -2.466286998242139816e-03 -4.412903189659118652e-01 3.091153129935264587e-02 -2.828872501850128174e-01 1.249849274754524231e-01 5.117437615990638733e-02 -2.049628347158432007e-01 6.128249689936637878e-02 -8.020327240228652954e-02 -1.437442600727081299e-01 3.709931299090385437e-02 1.331352144479751587e-01 1.652467548847198486e-01 6.466073542833328247e-02 2.490238286554813385e-02 -3.951105754822492599e-03 -1.805166751146316528e-01 -3.068824112415313721e-01 -1.824682205915451050e-01 1.611264497041702271e-01 -7.392460107803344727e-02 -4.225038290023803711e-01 -1.342418193817138672e-01 3.008517920970916748e-01
-4.759144410490989685e-02 -7.859760522842407227e-02 -1.100985929369926453e-01 2.385104745626449585e-01 -8.550518006086349487e-02 5.034509301185607910e-02 -7.846870459616184235e-03 -8.289770781993865967e-02 -6.306798756122589111e-02 -1.783090233802795410e-01 -3.566770851612091064e-01 -2.112305462360382080e-01 1.694445759057998657e-01 -1.792365498840808868e-02 -8.677756786346435547e-02 -1.664380431175231934e-01 -1.615321040153503418e-01 -3.281595883890986443e-03 1.805395632982254028e-02 -1.441906299442052841e-02 2.053124457597732544e-01 -1.850442349677905440e-04 -1.676516979932785034e-01 -2.167059928178787231e-01 -2.138276845216751099e-01 -2.759578526020050049e-01 -2.120916098356246948e-01 5.186860561370849609e-01 -5.236862599849700928e-02 2.611750550568103790e-02 2.164247781038284302e-01 6.228439137339591980e-02
-1.808836311101913452e-02 5.989263951778411865e-02 -1.241887509822845459e-01 1.000100895762443542e-01 1.460280418395996094e-01 7.005196530371904373e-03 1.486174464225769043e-01 -9.016048163175582886e-02 -1.404989808797836304e-01 -2.206930816173553467e-01 -4.652363657951354980e-01 7.610289752483367920e-02 1.092545315623283386e-01 -2.018208652734756470e-01 -8.431714028120040894e-02 2.003286406397819519e-02 -2.097049653530120850e-01 9.043212234973907471e-02 3.311762213706970215e-01 3.823481500148773193e-01 -2.187768928706645966e-03 -1.008160319179296494e-02 1.515615582466125488e-01 -1.298330426216125488e-01 -6.482967734336853027e-02 6.124825775623321533e-02 -5.826969444751739502e-02 2.418321371078491211e-01 -9.723060578107833862e-02 -2.503401339054107666e-01 1.058109626173973083e-01 2.590414881706237793e-01
5.094033852219581604e-02 -3.034940361976623535e-01 1.858626455068588257e-01 2.848095893859863281e-01 -7.426985353231430054e-02 -1.558269709348678589e-01 -8.227470517158508301e-02 2.328302562236785889e-01 -1.172407269477844238e-01 -3.205776512622833252e-01 -3.223117887973785400e-01 -1.758597642183303833e-01 -1.521338522434234619e-01 3.752781152725219727e-01 5.400416254997253418e-02 1.653440855443477631e-02 8.341427147388458252e-02 -1.753381937742233276e-01 2.293137088418006897e-02 -7.759314030408859253e-02 -9.356147795915603638e-02 5.972133204340934753e-02 1.230133250355720520e-01 1.942882984876632690e-01 -5.632553249597549438e-02 -7.938015460968017578e-02 1.953538320958614349e-02 3.697632551193237305e-01 7.774410396814346313e-02 -1.012501269578933716e-01 -8.759009093046188354e-02 -1.913754828274250031e-02
-1.241602301597595215e-01 -9.248086065053939819e-02 1.713597476482391357e-01 -3.566069155931472778e-02 1.088967919349670410e-01 -1.141887996345758438e-02 -5.852382257580757141e-02 -3.819157183170318604e-02 -9.584880620241165161e-02 -2.742617428302764893e-01 -1.169556155800819397e-01 -2.936763465404510498e-01 2.183395475149154663e-01 -4.621062055230140686e-02 -3.653120696544647217e-01 -2.434639073908329010e-02 9.025844931602478027e-02 -1.377332657575607300e-01 2.306063771247863770e-01 4.206254333257675171e-02 -9.850142151117324829e-02 -3.559481725096702576e-02 1.037211790680885315e-01 3.035994172096252441e-01 -6.209359318017959595e-02 -3.190667927265167236e-01 -2.776165120303630829e-02 1.980056464672088623e-01 8.385878801345825195e-02 -3.344258069992065430e-01 1.168126799166202545e-02 3.157965838909149170e-01
2.656161487102508545e-01 1.759724318981170654e-02 4.340454936027526855e-03 1.009859964251518250e-01 -6.062397733330726624e-02 -1.969837769865989685e-02 -9.139578044414520264e-02 2.057469040155410767e-01 -2.168002724647521973e-01 2.285625785589218140e-02 -3.970370590686798096e-01 -8.512457460165023804e-02 -1.863228082656860352e-01 1.601407974958419800e-01 -9.644983708858489990e-02 1.322717964649200439e-01 -1.735818199813365936e-02 -1.499362438917160034e-01 3.763049244880676270e-01 1.524070277810096741e-02 -7.498944550752639771e-02 -1.578800827264785767e-01 -4.123252257704734802e-02 -9.210857003927230835e-02 -1.633255183696746826e-01 -9.175668656826019287e-02 1.145653426647186279e-01 3.579270839691162109e-01 9.418737143278121948e-02 -3.364820182323455811e-01 6.037407089024782181e-03 -2.465585172176361084e-01
1.798893958330154419e-01 -2.353968098759651184e-02 2.616791129112243652e-01 2.218901067972183228e-01 -9.557280689477920532e-02 -2.143811881542205811e-01 1.474057585000991821e-01 -1.119117662310600281e-01 -5.871231481432914734e-02 -1.028041765093803406e-01 -8.063438534736633301e-02 -2.497540712356567383e-01 -8.354137092828750610e-02 -1.207278966903686523e-01 -1.113066226243972778e-01 1.879841834306716919e-01 -2.739599645137786865e-01 2.649628818035125732e-01 2.385296076536178589e-01 1.001962944865226746e-01 -1.120102107524871826e-01 2.778555266559123993e-02 2.978513836860656738e-01 -1.214057579636573792e-01 3.336215391755104065e-02 6.234609708189964294e-02 -2.670268341898918152e-02 2.509685754776000977e-01 1.454587280750274658e-01 -2.863113880157470703e-01 3.233096599578857422e-01 5.023889616131782532e-02
-4.783745482563972473e-02 -1.353902518749237061e-01 1.944011896848678589e-01 2.609353661537170410e-01 2.494665049016475677e-02 -7.546471059322357178e-02 -8.729007095098495483e-02 4.030315577983856201e-01 -3.191301226615905762e-01 -1.026377305388450623e-01 3.255134820938110352e-02 3.359274938702583313e-02 -3.223489597439765930e-02 2.219552546739578247e-01 9.963106364011764526e-02 -6.998043507337570190e-02 -1.694521903991699219e-01 -2.295013517141342163e-01 6.447580456733703613e-02 -1.016087271273136139e-02 4.955324158072471619e-02 -1.040670555084943771e-02 -1.919357925653457642e-01 9.962932020425796509e-02 2.584078349173069000e-03 -2.331128269433975220e-01 -2.757635414600372314e-01 3.667668104171752930e-01 6.268279254436492920e-02 -3.317599594593048096e-01 1.040159072726964951e-02 -5.873050913214683533e-02
1.504365950822830200e-01 -7.683227956295013428e-02 1.663189381361007690e-01 7.050886005163192749e-02 4.020928405225276947e-03 4.728309065103530884e-02 -7.252723723649978638e-02 -1.756838113069534302e-01 1.520530879497528076e-01 -2.429644763469696045e-01 -2.153109163045883179e-01 5.313669517636299133e-02 -2.064857631921768188e-01 2.178809344768524170e-01 -2.853000164031982422e-01 3.196279332041740417e-02 -1.328201293945312500e-01 5.278984084725379944e-02 2.072900533676147461e-01 -6.648542732000350952e-02 1.908573694527149200e-02 1.127204298973083496e-02 -2.238973528146743774e-01 -1.830239593982696533e-01 -1.569450497627258301e-01 -4.470742493867874146e-02 1.592675894498825073e-01 4.716033339500427246e-01 -7.260878384113311768e-02 -3.423623740673065186e-01 -1.862408407032489777e-02 -2.177634537220001221e-01
1.265316009521484375e-01 -3.080680370330810547e-01 -9.020300954580307007e-02 2.111307904124259949e-02 4.111907482147216797e-01 7.045874372124671936e-03 1.757574230432510376e-01 1.993028223514556885e-01 -1.224986910820007324e-01 -2.309419512748718262e-01 5.238164216279983521e-03 -2.482572942972183228e-01 -6.865676492452621460e-02 -4.414938762784004211e-02 1.650016009807586670e-01 2.118530422449111938e-01 -1.192533075809478760e-01 3.220595791935920715e-02 1.398372799158096313e-01 1.631963104009628296e-01 1.614175885915756226e-01 -3.195559084415435791e-01 1.747235208749771118e-01 6.980721373111009598e-03 -2.844007015228271484e-01 -3.123032115399837494e-02 -7.590900361537933350e-02 1.787105500698089600e-01 -1.907806396484375000e-01 -5.146195739507675171e-02 2.182439863681793213e-01 7.458527386188507080e-02
7.082089036703109741e-02 -1.509940475225448608e-01 1.795870214700698853e-01 1.385556906461715698e-01 3.101276159286499023e-01 3.341257870197296143e-01 2.681059837341308594e-01 1.233267560601234436e-01 -1.591872125864028931e-01 3.138383105397224426e-02 -2.375224232673645020e-01 -3.832194507122039795e-01 -3.292268514633178711e-01 -1.540211588144302368e-01 -1.259152293205261230e-01 -1.324481051415205002e-02 2.045746147632598877e-02 -1.314408183097839355e-01 2.598357945680618286e-02 2.147624492645263672e-01 -1.155289937742054462e-04 -2.941716648638248444e-02 -6.542007625102996826e-02 6.678228080272674561e-02 -3.402011096477508545e-02 -1.631488204002380371e-01 1.510671526193618774e-01 2.758137285709381104e-01 -1.292949616909027100e-01 1.238428205251693726e-01 -1.214723661541938782e-01 2.250535599887371063e-02
2.649049162864685059e-01 -1.745782326906919479e-03 7.879871129989624023e-02 3.587802127003669739e-02 1.785264313220977783e-01 -1.363740712404251099e-01 -5.870665982365608215e-02 2.695956500247120857e-03 3.332732915878295898e-01 -3.711286187171936035e-01 -9.581773728132247925e-02 -2.037595808506011963e-01 -4.075381159782409668e-02 -7.464594393968582153e-02 -6.503860652446746826e-02 1.443903446197509766e-01 -7.177516072988510132e-02 -1.631937772035598755e-01 7.441670447587966919e-02 4.217533767223358154e-01 -2.192203551530838013e-01 -7.548391819000244141e-02 5.578545387834310532e-04 -2.041712701320648193e-01 -1.217342615127563477e-01 6.145841255784034729e-02 -1.336025819182395935e-02 3.293988704681396484e-01 -1.936679482460021973e-01 -1.826218068599700928e-01 -1.569891422986984253e-01 5.624376982450485229e-02
1.682043820619583130e-01 3.302091360092163086e-01 -8.321363478899002075e-02 2.664544284343719482e-01 9.188679605722427368e-02 -1.279240101575851440e-01 1.781724095344543457e-01 1.560344696044921875e-01 -1.619339734315872192e-01 -1.271836757659912109e-01 7.832764647901058197e-03 -9.031341969966888428e-02 -1.467060893774032593e-01 -5.150301381945610046e-02 -7.114133331924676895e-03 1.858155429363250732e-01 2.284332364797592163e-01 5.225637182593345642e-02 3.240538239479064941e-01 1.112437155097723007e-02 -1.361991316080093384e-01 -2.314598411321640015e-01 -1.477824300527572632e-01 2.548483200371265411e-02 -1.383573114871978760e-01 -9.392875432968139648e-02 5.448042228817939758e-02 4.200240969657897949e-01 1.680750213563442230e-02 -3.618187010288238525e-01 -1.865727454423904419e-02 -3.033823519945144653e-02
9.169586747884750366e-02 -2.201930731534957886e-01 1.906005293130874634e-01 2.810492217540740967e-01 -9.175267070531845093e-02 1.153344511985778809e-01 1.027669385075569153e-01 1.771813929080963135e-01 -2.455982565879821777e-01 -2.403070777654647827e-01 -1.887809634208679199e-01 3.710238263010978699e-02 -2.860290408134460449e-01 1.185227185487747192e-01 -1.182446330785751343e-01 1.034644246101379395e-01 -1.134696067310869694e-04 1.678159981966018677e-01 1.694939732551574707e-01 -5.060242116451263428e-02 1.700560450553894043e-01 -4.096592590212821960e-02 9.234750270843505859e-02 2.942421436309814453e-01 2.521236538887023926e-01 -3.266683518886566162e-01 3.508725762367248535e-02 3.146426379680633545e-01 -2.337182313203811646e-02 -1.036319881677627563e-01 2.035102061927318573e-02 1.453363299369812012e-01
-5.381697043776512146e-02 -1.392779797315597534e-01 9.851922094821929932e-02 2.507941126823425293e-01 -1.877378970384597778e-01 7.304342091083526611e-02 -1.270309686660766602e-01 1.376659125089645386e-01 -7.206743210554122925e-02 -2.374098896980285645e-01 -4.549512565135955811e-01 3.010819491464644670e-04 1.526471972465515137e-02 -1.221563592553138733e-01 -2.714212425053119659e-02 2.679374217987060547e-01 1.841728202998638153e-02 -1.400398463010787964e-01 -1.011370718479156494e-01 -3.668568283319473267e-02 7.108340412378311157e-02 -2.907683551311492920e-01 -1.787839829921722412e-02 6.383877992630004883e-02 -1.761470139026641846e-01 1.087051555514335632e-01 3.236389486119151115e-03 3.437250852584838867e-01 2.051793783903121948e-02 -4.008045494556427002e-01 -1.444135457277297974e-01 -6.906729191541671753e-02
5.116232633590698242e-01 -8.784237504005432129e-02 6.896485388278961182e-02 -2.451856136322021484e-01 -6.297630071640014648e-02 1.011637821793556213e-01 2.004450559616088867e-01 9.236677736043930054e-02 6.284951418638229370e-02 -1.270373761653900146e-01 -3.787908852100372314e-01 8.695474267005920410e-02 1.551940739154815674e-01 3.934450075030326843e-02 -6.335920840501785278e-02 7.713752239942550659e-02 -2.881151437759399414e-02 5.258424580097198486e-02 4.640560131520032883e-03 2.621869444847106934e-01 -2.483480721712112427e-01 4.858664795756340027e-02 -8.663610368967056274e-02 8.847113698720932007e-02 5.636260658502578735e-02 -1.593590229749679565e-01 -1.211372483521699905e-02 3.838954865932464600e-01 2.460162341594696045e-02 -2.531492412090301514e-01 -5.885045975446701050e-02 -6.032919511198997498e-03
-8.411054313182830811e-02 -3.004643619060516357e-01 3.066231310367584229e-01 3.690357208251953125e-01 1.892432868480682373e-01 -2.372525073587894440e-02 -1.766286091879010201e-03 2.554416954517364502e-01 -2.810621857643127441e-01 -2.961437404155731201e-02 4.424086958169937134e-02 -9.989986568689346313e-02 1.545949000865221024e-02 2.872400730848312378e-02 1.111968159675598145e-01 6.611573696136474609e-02 4.079031571745872498e-02 -1.967532932758331299e-01 2.119208872318267822e-02 1.212771162390708923e-01 -7.673185318708419800e-02 -6.978696584701538086e-02 8.220462477765977383e-04 1.485089510679244995e-01 1.824460774660110474e-01 -1.294258534908294678e-01 9.988697618246078491e-02 3.591215312480926514e-01 -9.592063724994659424e-03 -3.888814747333526611e-01 -1.160094588994979858e-01 1.381773650646209717e-01
-4.273232817649841309e-02 -1.480035930871963501e-01 -1.043959558010101318e-01 2.923543155193328857e-01 2.722030505537986755e-02 2.503987252712249756e-01 3.445428609848022461e-02 -1.020824238657951355e-01 -2.382253408432006836e-01 -2.085688710212707520e-01 -1.179852560162544250e-01 -3.322458565235137939e-01 4.418176040053367615e-02 7.980044931173324585e-02 -1.052537709474563599e-01 -2.958525419235229492e-01 -2.106614857912063599e-01 -1.000506058335304260e-01 6.376338005065917969e-02 2.940227091312408447e-01 -7.273724675178527832e-02 -6.189246848225593567e-02 1.052754968404769897e-01 3.975875079631805420e-01 -1.298381835222244263e-01 -2.345193773508071899e-01 1.869837194681167603e-02 1.574961245059967041e-01 9.709800779819488525e-02 -2.077870666980743408e-01 1.906995475292205811e-02 -1.417030487209558487e-02
3.292286694049835205e-01 -3.226768374443054199e-01 1.242862045764923096e-01 1.725292503833770752e-01 1.585673838853836060e-01 2.706007473170757294e-02 1.055786535143852234e-01 2.035228312015533447e-01 -2.627893090248107910e-01 -2.020678222179412842e-01 -8.715991675853729248e-02 1.090656965970993042e-01 1.070061046630144119e-02 -2.560967803001403809e-01 -2.971689105033874512e-01 1.472369730472564697e-01 1.213044077157974243e-01 1.609060913324356079e-01 1.593245714902877808e-01 1.575981825590133667e-02 1.656776219606399536e-01 -2.306257337331771851e-01 -1.322697401046752930e-01 -3.133788332343101501e-02 -1.669971942901611328e-01 -1.404145210981369019e-01 -1.862445324659347534e-01 1.656522154808044434e-01 -2.121893614530563354e-01 -4.317736625671386719e-02 1.321050077676773071e-01 1.390509307384490967e-01
2.445725351572036743e-01 -2.935038805007934570e-01 -1.078403666615486145e-01 2.180942147970199585e-01 4.089039564132690430e-01 5.761289037764072418e-03 1.218314692378044128e-01 7.089439779520034790e-02 -2.667547762393951416e-02 -3.255373984575271606e-02 1.361418217420578003e-01 -3.155476152896881104e-01 2.438938990235328674e-02 7.783611863851547241e-02 1.207362674176692963e-02 2.116991132497787476e-01 4.699822980910539627e-03 1.043950207531452179e-02 1.028063148260116577e-01 1.997085511684417725e-01 4.248536750674247742e-02 -4.131089150905609131e-01 7.838047295808792114e-02 1.211528331041336060e-01 -1.695320904254913330e-01 -2.651773206889629364e-02 -9.792956709861755371e-02 3.548891246318817139e-01 9.078072011470794678e-02 -1.152488514780998230e-01 -1.752922870218753815e-02 -7.462006807327270508e-02
1.620702743530273438e-01 -3.703593611717224121e-01 6.755393743515014648e-02 1.329930275678634644e-01 4.698404576629400253e-03 2.940835803747177124e-02 4.465230405330657959e-01 -1.169240996241569519e-01 1.267014443874359131e-01 -6.081326305866241455e-02 -2.855117619037628174e-01 -2.448007613420486450e-01 -8.867771923542022705e-02 5.821069702506065369e-02 -4.196693189442157745e-03 -1.840798109769821167e-01 -2.104060500860214233e-01 8.007525466382503510e-03 2.278419137001037598e-01 -7.461454253643751144e-03 2.790135741233825684e-01 1.105547919869422913e-01 -9.404069185256958008e-02 1.375747174024581909e-01 1.178037375211715698e-02 3.287519514560699463e-02 1.597411371767520905e-02 2.658609151840209961e-01 6.500679999589920044e-02 -2.647882401943206787e-01 -1.826708614826202393e-01 4.070046823471784592e-03
1.548008322715759277e-01 -8.189591765403747559e-02 3.132057785987854004e-01 -1.266205161809921265e-01 2.500637061893939972e-02 -8.303743600845336914e-02 1.508120000362396240e-01 -7.734765857458114624e-02 -1.389631330966949463e-01 -3.641320168972015381e-01 -9.780508279800415039e-02 1.087693646550178528e-01 4.225751757621765137e-02 -1.713441610336303711e-01 -3.166211545467376709e-01 2.365083843469619751e-01 1.424476653337478638e-01 -2.075885832309722900e-01 1.322163920849561691e-02 -4.420626908540725708e-02 8.985877037048339844e-03 -1.160601377487182617e-01 -2.786258794367313385e-02 -1.459064483642578125e-01 -2.443281263113021851e-01 -5.218966305255889893e-02 -2.499834597110748291e-01 1.288068443536758423e-01 -1.117363050580024719e-01 -1.800167411565780640e-01 1.345951259136199951e-01 3.907475471496582031e-01
7.434987276792526245e-02 -9.727863967418670654e-02 -5.895057320594787598e-02 -1.927005797624588013e-01 1.006216555833816528e-01 -2.175366729497909546e-01 5.879577714949846268e-03 -8.688876032829284668e-02 -2.135955542325973511e-01 -2.578679025173187256e-01 -2.181328088045120239e-01 -3.604561388492584229e-01 -1.939463466405868530e-01 -1.971536725759506226e-01 -4.957223236560821533e-01 9.293667227029800415e-02 -3.195459023118019104e-02 1.517363544553518295e-02 6.780849397182464600e-02 2.250099778175354004e-01 -6.753259152173995972e-02 -2.979126572608947754e-02 -2.220819443464279175e-01 4.205435514450073242e-02 -6.080940365791320801e-02 6.774140056222677231e-03 -2.302617728710174561e-01 2.375101298093795776e-01 -1.487892419099807739e-01 -6.989012658596038818e-02 1.428654603660106659e-02 7.388328760862350464e-02
-2.891459316015243530e-02 -8.151892572641372681e-02 -1.078679692000150681e-02 2.860970795154571533e-01 -8.480122685432434082e-02 5.743229389190673828e-02 3.107807636260986328e-01 -9.791287034749984741e-02 6.990093737840652466e-02 -1.181087270379066467e-01 -4.031341969966888428e-01 -1.502715349197387695e-01 -9.275646507740020752e-02 -6.359437853097915649e-02 2.010852396488189697e-01 2.553965747356414795e-01 -2.652217447757720947e-02 -8.746135979890823364e-02 3.126556277275085449e-01 4.685634002089500427e-02 -1.039765402674674988e-02 1.817375794053077698e-02 -9.547775238752365112e-02 1.423439830541610718e-01 5.005729850381612778e-03 -3.857924416661262512e-02 2.726221270859241486e-02 1.920157670974731445e-01 2.464697808027267456e-01 -4.830631315708160400e-01 -1.179109141230583191e-02 1.276630163192749023e-02
3.277149498462677002e-01 4.952996969223022461e-02 9.195482730865478516e-02 2.305967360734939575e-01 -2.546811401844024658e-01 1.075341086834669113e-02 2.179141491651535034e-01 -4.127387329936027527e-02 -2.121194452047348022e-01 1.594083905220031738e-01 -1.556546241044998169e-01 -1.742434799671173096e-01 9.016527235507965088e-02 3.258424252271652222e-02 -1.646848618984222412e-01 2.359294444322586060e-01 -2.518414258956909180e-01 6.922755390405654907e-02 1.269492805004119873e-01 -1.643413752317428589e-01 1.459899544715881348e-01 -1.676800549030303955e-01 1.633673012256622314e-01 1.025163456797599792e-01 -1.051443219184875488e-01 1.182329803705215454e-01 -7.146053016185760498e-02 3.496068120002746582e-01 3.051101416349411011e-02 -2.921595275402069092e-01 -1.100216712802648544e-02 2.462455481290817261e-01
1.967721283435821533e-01 -1.131917536258697510e-01 1.229330301284790039e-01 1.790475398302078247e-01 -2.674171626567840576e-01 3.042285144329071045e-01 1.744784601032733917e-02 -1.111453473567962646e-01 -2.414222359657287598e-01 -4.360291957855224609e-01 -1.812642663717269897e-01 -2.146009653806686401e-01 -3.297623991966247559e-01 4.918260499835014343e-02 -5.624162405729293823e-02 3.293416649103164673e-02 -1.687933057546615601e-01 -7.906170934438705444e-02 -4.224857315421104431e-02 7.470392435789108276e-02 2.239477448165416718e-02 6.905310600996017456e-02 -4.726260155439376831e-02 3.380143344402313232e-01 7.635479420423507690e-02 -1.714933365583419800e-01 3.549185395240783691e-02 1.714086234569549561e-01 -4.050477594137191772e-02 -9.797546267509460449e-02 -3.926188498735427856e-02 1.982927769422531128e-01
2.957691848278045654e-01 1.532912440598011017e-02 1.298667639493942261e-01 1.913425326347351074e-01 -6.872252374887466431e-02 2.352463304996490479e-01 2.497846633195877075e-01 8.297737687826156616e-02 -2.886167168617248535e-01 -2.088661305606365204e-02 -3.041536808013916016e-01 -1.754889786243438721e-01 -1.168891340494155884e-01 1.319553703069686890e-01 -5.857132747769355774e-02 -8.985799551010131836e-02 -9.918557107448577881e-02 5.246891826391220093e-02 -1.389890071004629135e-02 -5.154366418719291687e-02 -3.401133120059967041e-01 -1.720313280820846558e-01 -4.130180180072784424e-02 3.732448816299438477e-01 4.493943601846694946e-02 -1.840673089027404785e-01 -2.175245285034179688e-01 1.991668343544006348e-01 -1.047388557344675064e-02 -1.868236064910888672e-01 -1.223332807421684265e-01 7.247105240821838379e-02
-1.581613533198833466e-02 -1.420542150735855103e-01 2.567917108535766602e-01 2.732342183589935303e-01 -2.504727616906166077e-02 1.021389476954936981e-02 4.626734182238578796e-02 1.561650633811950684e-01 -1.193552911281585693e-01 -2.361165434122085571e-01 -1.561290919780731201e-01 -2.231499403715133667e-01 -2.663097679615020752e-01 1.138467118144035339e-01 -2.863193117082118988e-02 1.551133394241333008e-01 2.418154180049896240e-01 -3.724011406302452087e-02 1.701447516679763794e-01 -1.672293096780776978e-01 7.082084566354751587e-02 1.088390201330184937e-01 2.412275411188602448e-02 2.227864861488342285e-01 1.999832689762115479e-01 -3.484310209751129150e-01 -1.272525191307067871e-01 4.160110950469970703e-01 9.186531417071819305e-03 -8.101323992013931274e-02 6.664674729108810425e-02 1.148117259144783020e-01
3.369275629520416260e-01 -1.823376119136810303e-01 2.290039211511611938e-01 1.228181570768356323e-01 1.484479308128356934e-01 1.565886288881301880e-01 -1.987103819847106934e-01 -3.353957831859588623e-02 -3.588820099830627441e-01 -1.302346885204315186e-01 1.679455488920211792e-01 -3.013775050640106201e-01 -8.706755191087722778e-02 -2.532100081443786621e-01 -1.649909317493438721e-01 -5.252625048160552979e-02 -3.415743410587310791e-01 -1.388116627931594849e-01 8.392747491598129272e-02 3.324276581406593323e-02 5.847001820802688599e-02 -9.799097478389739990e-02 2.878012135624885559e-02 1.624904721975326538e-01 -1.490887701511383057e-01 -9.724806249141693115e-02 -8.234656602144241333e-02 1.910988241434097290e-01 2.162867635488510132e-01 3.190504759550094604e-02 3.032871894538402557e-02 1.549984961748123169e-01
-4.174018278717994690e-02 -9.471569955348968506e-02 1.707217842340469360e-02 -7.959472388029098511e-02 3.303933441638946533e-01 1.065525114536285400e-01 -1.611107960343360901e-02 8.988700062036514282e-02 1.044716779142618179e-02 -1.543798148632049561e-01 -2.788328230381011963e-01 -4.112868905067443848e-01 -8.362837135791778564e-02 1.712288707494735718e-01 -1.648043692111968994e-01 1.774059832096099854e-01 -2.558631598949432373e-01 2.184793800115585327e-01 1.087383925914764404e-01 3.014539480209350586e-01 -5.058526247739791870e-02 -3.378884494304656982e-01 -1.072568520903587341e-01 -7.886135578155517578e-02 -2.887772582471370697e-02 1.555691100656986237e-02 1.023443937301635742e-01 8.694261312484741211e-02 -1.335884183645248413e-01 -5.628834664821624756e-02 1.250755935907363892e-01 2.861791253089904785e-01
1.906328052282333374e-01 6.932765245437622070e-02 2.177878916263580322e-01 1.681919097900390625e-01 3.558444082736968994e-01 1.810316368937492371e-02 -4.636185243725776672e-03 9.693130850791931152e-02 9.895823895931243896e-02 -3.122233152389526367e-01 -2.204888612031936646e-01 6.437231600284576416e-02 -1.594543457031250000e-01 3.025284707546234131e-01 -2.789803743362426758e-01 1.630313396453857422e-01 -1.542593985795974731e-01 5.637865513563156128e-03 -5.755796656012535095e-02 1.954184472560882568e-01 -1.124130934476852417e-01 -7.425174862146377563e-02 -7.772822678089141846e-02 3.193757236003875732e-01 1.058858633041381836e-01 -9.838467836380004883e-02 -1.279118955135345459e-01 2.175402492284774780e-01 7.333430647850036621e-02 -1.900526881217956543e-01 4.567947238683700562e-02 2.137433737516403198e-01
1.210550311952829361e-03 -2.579689621925354004e-01 4.231081306934356689e-01 1.216563135385513306e-01 2.272927165031433105e-01 -3.097677370533347130e-03 1.541119068861007690e-01 1.006422750651836395e-02 -1.445217281579971313e-01 1.061006411910057068e-01 -3.239792212843894958e-02 -1.854599267244338989e-01 -2.064884155988693237e-01 -2.440483570098876953e-01 -1.628971658647060394e-02 -3.386158496141433716e-02 -1.467726528644561768e-01 -1.570844203233718872e-01 -1.537459492683410645e-01 5.934386327862739563e-02 6.739564239978790283e-02 -1.091402620077133179e-01 -1.669387519359588623e-01 1.365609616041183472e-01 2.068581804633140564e-02 -4.492982104420661926e-02 -2.336598187685012817e-01 3.180799782276153564e-01 -2.480450123548507690e-01 -1.638144552707672119e-01 -1.927900761365890503e-01 2.698372900485992432e-01
4.298004880547523499e-02 1.092344149947166443e-01 2.870147824287414551e-01 2.389353960752487183e-01 -1.797669939696788788e-02 4.569830745458602905e-02 -1.054594665765762329e-01 -2.165809571743011475e-01 8.026318252086639404e-02 -1.841579824686050415e-01 -1.680835336446762085e-01 5.980632826685905457e-02 -3.877875804901123047e-01 -9.235610812902450562e-02 -1.367334462702274323e-02 9.228732436895370483e-02 -1.052162721753120422e-01 6.039809435606002808e-02 9.289950132369995117e-02 2.944005280733108521e-02 2.949107997119426727e-02 -2.004582583904266357e-01 -9.715458005666732788e-02 -1.211294457316398621e-01 -3.411700949072837830e-02 -6.725515425205230713e-02 6.297140568494796753e-02 4.900404214859008789e-01 -1.981678754091262817e-01 -3.644008338451385498e-01 -1.815005838871002197e-01 -4.838503152132034302e-02
-1.269193366169929504e-02 -7.397279143333435059e-02 -4.123692587018013000e-02 -1.880345046520233154e-01 2.568767219781875610e-02 -1.143720671534538269e-01 5.840747058391571045e-02 -1.573835462331771851e-01 -1.605479270219802856e-01 -2.988860905170440674e-01 -2.988252043724060059e-01 -2.686700224876403809e-01 -2.383309975266456604e-02 -1.133659482002258301e-01 -4.760316014289855957e-01 6.124723330140113831e-02 -4.907361045479774475e-02 -3.444222360849380493e-02 -4.194773361086845398e-02 1.797690987586975098e-01 -6.608831137418746948e-02 -7.532605528831481934e-02 -1.561653912067413330e-01 3.110454650595784187e-03 -3.102877736091613770e-01 -1.894503235816955566e-01 -1.412061750888824463e-01 3.749995231628417969e-01 -4.784362390637397766e-02 2.368052117526531219e-02 -8.906034380197525024e-02 1.392721384763717651e-01
-2.647871077060699463e-01 -2.021932601928710938e-01 1.684200465679168701e-01 -6.392957270145416260e-02 1.686360687017440796e-01 -1.198718324303627014e-01 3.794055804610252380e-02 1.529400944709777832e-01 6.698738038539886475e-02 -3.959981203079223633e-01 1.772607793100178242e-03 -3.255172967910766602e-01 1.482251882553100586e-01 -8.691270835697650909e-03 -8.160897344350814819e-02 4.135128110647201538e-02 -2.170171216130256653e-02 -1.161537617444992065e-01 1.704036593437194824e-01 6.320740282535552979e-02 1.418483704328536987e-01 7.489764690399169922e-02 6.087092682719230652e-02 2.140981703996658325e-02 -2.197624146938323975e-01 -3.527021408081054688e-01 -2.346225082874298096e-01 1.785223931074142456e-01 1.206938102841377258e-01 -3.301356434822082520e-01 8.577441796660423279e-03 1.763550341129302979e-01
2.000959515571594238e-01 -1.554457247257232666e-01 1.029117628931999207e-01 6.203672662377357483e-02 -1.052337437868118286e-01 1.500780973583459854e-02 -8.285097777843475342e-02 -3.517340719699859619e-01 2.976012416183948517e-02 -2.018932253122329712e-01 -2.054631244391202927e-03 -9.499835222959518433e-02 -4.021662473678588867e-01 5.933087691664695740e-02 -2.304345183074474335e-02 1.620044857263565063e-01 -7.163602113723754883e-02 8.150476217269897461e-02 2.866928577423095703e-01 1.867585480213165283e-01 7.908657193183898926e-02 -6.163139268755912781e-02 -9.423946589231491089e-02 3.934943675994873047e-01 -3.049043193459510803e-02 -1.641008406877517700e-01 7.480050623416900635e-02 2.806819081306457520e-01 -2.921049483120441437e-02 -1.721941232681274414e-01 1.277358680963516235e-01 2.740319073200225830e-01
1.527141034603118896e-01 -1.993348300457000732e-01 -8.435635827481746674e-04 1.239957660436630249e-01 -5.846409499645233154e-02 -8.394323289394378662e-02 6.126333959400653839e-03 -2.798535227775573730e-01 -4.772379994392395020e-02 -3.238139152526855469e-01 6.498190015554428101e-02 -6.238852441310882568e-02 -2.748734056949615479e-01 5.338344257324934006e-03 -3.934564441442489624e-02 3.152270317077636719e-01 -2.380053102970123291e-01 3.304073214530944824e-02 8.498004078865051270e-02 4.118159040808677673e-02 1.244446188211441040e-01 -1.695213913917541504e-01 -4.505502432584762573e-02 3.986697494983673096e-01 9.028747677803039551e-02 -1.838555037975311279e-01 -8.208453655242919922e-03 3.454869389533996582e-01 1.180879473686218262e-01 -7.872536033391952515e-02 1.816795170307159424e-01 2.337087988853454590e-01
7.393353432416915894e-02 -8.010862022638320923e-02 2.114083319902420044e-01 2.328204065561294556e-01 -1.484930664300918579e-01 3.682667389512062073e-02 -1.595632918179035187e-02 1.608650535345077515e-01 -8.891460299491882324e-02 -2.875799238681793213e-01 -3.610219806432723999e-02 -1.159619763493537903e-01 -1.669658422470092773e-01 1.301292926073074341e-01 -8.054988831281661987e-02 1.463021486997604370e-01 -8.758602291345596313e-02 -3.508254420012235641e-03 -2.454293668270111084e-01 2.413004934787750244e-01 -2.638074159622192383e-01 -2.288209944963455200e-01 -2.419240474700927734e-01 -3.807366490364074707e-01 4.211165383458137512e-02 -7.795083522796630859e-02 -1.111318096518516541e-01 3.263356685638427734e-01 -2.434925548732280731e-02 -2.565109729766845703e-01 6.485252082347869873e-02 -1.128666624426841736e-01
-2.392080053687095642e-02 -1.146925538778305054e-01 7.673061639070510864e-02 2.073986381292343140e-01 3.822455555200576782e-02 -1.027696281671524048e-01 -1.365062445402145386e-01 -8.321132510900497437e-02 5.536116287112236023e-02 -4.089150205254554749e-02 -2.054127752780914307e-01 -3.864020705223083496e-01 -1.837906688451766968e-01 -6.052146852016448975e-02 1.431198269128799438e-01 -1.687174290418624878e-01 -2.372351661324501038e-02 -1.230025216937065125e-01 -5.210857093334197998e-02 1.024041175842285156e-01 5.625758320093154907e-02 -3.784110844135284424e-01 -4.608871042728424072e-02 7.679393887519836426e-02 -7.490833103656768799e-02 2.256918549537658691e-01 -3.679683431982994080e-02 5.047621130943298340e-01 2.528055384755134583e-02 -3.264354914426803589e-02 -1.192081943154335022e-01 3.244753777980804443e-01
-4.875790700316429138e-02 4.965187981724739075e-02 5.091914162039756775e-02 -5.139420926570892334e-02 1.676814630627632141e-02 4.589972086250782013e-03 -9.596742689609527588e-02 -8.257982134819030762e-02 -3.587813973426818848e-01 -7.243063300848007202e-02 -2.752407491207122803e-01 -9.374562650918960571e-02 -1.000558882951736450e-01 1.662424802780151367e-01 -1.545158028602600098e-02 1.380517706274986267e-02 -1.000969409942626953e-01 -1.189107000827789307e-01 -1.538000851869583130e-01 3.939756155014038086e-01 -5.014517903327941895e-02 -4.151414930820465088e-01 -1.478201746940612793e-01 6.619142740964889526e-02 2.125678807497024536e-01 1.116642132401466370e-01 -1.994632929563522339e-02 3.921454250812530518e-01 9.561547636985778809e-02 -1.495546996593475342e-01 1.061967536807060242e-01 2.413766533136367798e-01
1.759802699089050293e-01 -1.402426064014434814e-01 1.708744019269943237e-01 -1.778597980737686157e-01 -1.004800274968147278e-01 1.577794551849365234e-01 3.274552151560783386e-02 -1.322275698184967041e-01 -2.457028776407241821e-01 8.246733993291854858e-02 -1.624593734741210938e-01 -3.134407401084899902e-01 -1.010355446487665176e-02 -1.396136432886123657e-01 -3.849313259124755859e-01 4.523836821317672729e-02 2.342126518487930298e-02 -2.434758096933364868e-01 1.677977740764617920e-01 5.186370015144348145e-02 8.279497176408767700e-02 -1.354875857941806316e-04 1.609961390495300293e-01 -1.959903910756111145e-02 5.316952615976333618e-02 -9.155918657779693604e-02 -8.293533325195312500e-02 2.597640156745910645e-01 1.119439899921417236e-01 -2.669528126716613770e-01 -4.649864137172698975e-02 4.219065606594085693e-01
6.249536201357841492e-02 -6.869916617870330811e-02 3.106774687767028809e-01 3.921123966574668884e-02 1.751949340105056763e-01 -1.640262268483638763e-02 -4.770277068018913269e-02 3.163674175739288330e-01 -7.226444035768508911e-02 -2.847838103771209717e-01 1.736780069768428802e-02 -2.694588303565979004e-01 1.182218268513679504e-01 -1.810732930898666382e-01 -3.083359301090240479e-01 1.137799248099327087e-01 8.825854957103729248e-02 -2.603417634963989258e-01 2.040420472621917725e-01 3.486817702651023865e-02 -1.891220360994338989e-01 5.998561531305313110e-02 1.691883802413940430e-02 6.024961918592453003e-02 -3.161064982414245605e-01 -8.678784966468811035e-02 -4.110360750928521156e-04 2.102718800306320190e-01 1.411489676684141159e-02 -2.235127687454223633e-01 1.137178018689155579e-01 2.636650800704956055e-01
-6.255439948290586472e-03 4.521572962403297424e-02 -5.254183337092399597e-02 2.034941464662551880e-01 -2.459139376878738403e-01 1.165339127182960510e-01 2.010618895292282104e-02 1.400009542703628540e-02 -3.474878147244453430e-02 8.628640323877334595e-02 8.393787778913974762e-03 -4.197908565402030945e-02 -4.467963054776191711e-02 -1.789885908365249634e-01 1.153873465955257416e-02 2.805722951889038086e-01 1.928385533392429352e-02 -3.631911054253578186e-02 3.097056783735752106e-02 1.186050176620483398e-01 -6.236732006072998047e-02 1.146957464516162872e-02 -2.563456818461418152e-02 2.541702687740325928e-01 -4.061810374259948730e-01 -1.845370680093765259e-01 -3.037395775318145752e-01 4.978479444980621338e-01 1.299284547567367554e-01 -2.564707994461059570e-01 2.171308994293212891e-01 -2.773483656346797943e-02
1.220010742545127869e-01 4.680788889527320862e-02 1.335588991641998291e-01 6.756924837827682495e-02 -2.498316615819931030e-01 2.053376287221908569e-02 -7.739817351102828979e-02 1.235961690545082092e-01 1.655297279357910156e-01 -7.559850066900253296e-02 -9.581357985734939575e-02 -4.760538786649703979e-02 -3.889165818691253662e-01 1.892458200454711914e-01 -2.111665755510330200e-01 2.100991830229759216e-02 -6.115055829286575317e-02 2.095304802060127258e-02 8.924875408411026001e-02 8.115616440773010254e-02 -3.524426370859146118e-02 -2.324991393834352493e-03 -2.350027114152908325e-01 -1.194352656602859497e-01 -2.214500457048416138e-01 -1.745356023311614990e-01 -3.116586804389953613e-01 3.307074606418609619e-01 1.841734051704406738e-01 -2.442962825298309326e-01 2.610616087913513184e-01 2.500576972961425781e-01
1.405668854713439941e-01 -1.818867772817611694e-01 -1.499655377119779587e-02 3.683554753661155701e-02 -1.835897862911224365e-01 -3.360567614436149597e-02 -2.012653276324272156e-02 -1.838030219078063965e-01 -6.548832356929779053e-02 -5.411169528961181641e-01 6.123035401105880737e-02 -2.006188929080963135e-01 -3.678939342498779297e-01 -4.492172226309776306e-02 2.134835347533226013e-02 2.947738468647003174e-01 -1.434513628482818604e-01 -9.621851891279220581e-02 9.924209117889404297e-02 3.043020330369472504e-02 -3.784181177616119385e-02 -1.490368098020553589e-01 -9.189190715551376343e-02 2.876586318016052246e-01 4.369373247027397156e-02 -1.542547345161437988e-01 -6.689100712537765503e-02 2.269147485494613647e-01 -1.167632406577467918e-03 -1.084116101264953613e-01 1.087936088442802429e-01 2.237022221088409424e-01
1.593495905399322510e-01 -2.588985264301300049e-01 -2.041343897581100464e-01 -3.036839887499809265e-02 -1.408898383378982544e-01 1.857302784919738770e-01 -1.871700957417488098e-02 7.138017565011978149e-02 -1.222893148660659790e-01 -6.900807470083236694e-02 -1.296608597040176392e-01 -8.388333767652511597e-02 -1.146598681807518005e-01 -7.693091779947280884e-02 -1.137657836079597473e-01 -1.261983215808868408e-01 -1.456951647996902466e-01 1.414754521101713181e-02 -1.124814823269844055e-01 2.939206659793853760e-01 -6.302212178707122803e-02 3.983309864997863770e-02 -6.800965219736099243e-02 -6.486062705516815186e-02 -3.334225416183471680e-01 1.398702412843704224e-01 -3.212235271930694580e-01 4.081426560878753662e-01 2.132109850645065308e-01 -2.899248301982879639e-01 1.698659509420394897e-01 1.413065940141677856e-01
1.411459594964981079e-01 -7.144968211650848389e-02 5.985941737890243530e-02 4.609773159027099609e-01 1.472970992326736450e-01 3.864192664623260498e-01 1.096322238445281982e-01 4.114417359232902527e-02 -3.080309629440307617e-01 -3.234567120671272278e-02 -8.999296277761459351e-02 -1.771160662174224854e-01 1.456257104873657227e-01 -1.744821071624755859e-01 6.952431984245777130e-03 8.071476221084594727e-02 9.553902596235275269e-02 2.535579800605773926e-01 6.686326116323471069e-02 1.169404983520507812e-01 4.287650063633918762e-02 -2.061127722263336182e-01 8.444217965006828308e-04 1.195403039455413818e-01 1.646174639463424683e-01 -4.731986671686172485e-02 3.208542941138148308e-03 3.784206807613372803e-01 -4.585714638233184814e-02 -2.351396977901458740e-01 1.991653628647327423e-02 -5.623715929687023163e-03
2.270504087209701538e-01 -1.211184784770011902e-01 1.816789954900741577e-01 1.498737484216690063e-01 1.121158227324485779e-01 1.049442738294601440e-01 5.145636200904846191e-01 1.002375930547714233e-01 -1.660902351140975952e-01 -1.704647839069366455e-01 -1.322413794696331024e-02 -1.160579621791839600e-01 -3.366721272468566895e-01 5.876578390598297119e-02 -1.127742007374763489e-01 9.953528642654418945e-02 2.242938429117202759e-02 -3.009794056415557861e-01 7.286508567631244659e-03 3.080686368048191071e-02 1.670464873313903809e-02 -1.335894912481307983e-01 -1.127450093626976013e-01 2.807996869087219238e-01 1.322598755359649658e-01 -2.760211229324340820e-01 -8.123710751533508301e-02 1.593009829521179199e-01 -5.830825306475162506e-03 -3.999445214867591858e-02 1.423026919364929199e-01 1.444573700428009033e-01
3.757031634449958801e-02 -1.860241740942001343e-01 8.313937485218048096e-02 1.305662691593170166e-01 1.726531684398651123e-01 -1.175772994756698608e-01 -1.302131414413452148e-01 4.389557242393493652e-02 -9.817306697368621826e-02 -3.293401896953582764e-01 -2.638084292411804199e-01 5.544931162148714066e-03 -1.498595625162124634e-02 -5.754741374403238297e-03 4.337891563773155212e-02 9.662436693906784058e-02 -7.370078563690185547e-02 3.248382732272148132e-02 -1.365195959806442261e-02 -3.532673418521881104e-02 1.268737912178039551e-01 8.331438153982162476e-02 -8.471979200839996338e-02 -2.491724193096160889e-01 -1.242757737636566162e-01 -4.866041988134384155e-02 -9.586744010448455811e-02 5.830201506614685059e-01 3.881337642669677734e-01 -3.604092821478843689e-02 2.410540357232093811e-02 2.421501129865646362e-01
4.698825255036354065e-02 -1.177672594785690308e-01 1.316673755645751953e-01 2.326966226100921631e-01 -6.488812714815139771e-02 5.559948086738586426e-02 -1.550330966711044312e-02 2.791454456746578217e-02 -5.709497258067131042e-02 -2.793828547000885010e-01 -4.507043659687042236e-01 -1.537275761365890503e-01 -9.215453267097473145e-02 1.780763268470764160e-01 -1.025211960077285767e-01 -4.086762294173240662e-02 5.457150191068649292e-02 1.275321692228317261e-01 3.172243013978004456e-02 1.125651746988296509e-01 -2.446588128805160522e-01 -7.216740399599075317e-02 2.771913409233093262e-01 1.033120155334472656e-01 6.225989013910293579e-02 -5.048214793205261230e-01 -5.774310603737831116e-02 4.573144763708114624e-02 5.864183977246284485e-02 -8.670753985643386841e-02 -5.009553581476211548e-02 2.838037908077239990e-01
1.764011234045028687e-01 -2.947048284113407135e-02 3.341057524085044861e-02 8.677665144205093384e-02 2.931548058986663818e-01 4.952174797654151917e-02 2.051045298576354980e-01 3.143373727798461914e-01 -8.865903317928314209e-02 -4.042713940143585205e-01 -2.048159092664718628e-01 -1.383547186851501465e-01 -7.363399118185043335e-02 -2.273442149162292480e-01 -7.739736139774322510e-02 -2.675802707672119141e-01 -1.710560545325279236e-02 -3.802116960287094116e-02 2.351239025592803955e-01 1.977940797805786133e-01 8.351135253906250000e-02 9.903305768966674805e-02 -5.898425355553627014e-02 -7.560227066278457642e-02 -1.976896310225129128e-03 -1.490586251020431519e-01 -5.692928284406661987e-02 8.207841962575912476e-02 -2.408510260283946991e-02 -3.923309743404388428e-01 2.077489346265792847e-01 -1.050311699509620667e-01
-6.703124940395355225e-02 4.373167455196380615e-02 -9.059261530637741089e-03 3.425313830375671387e-01 -1.480813622474670410e-01 -5.030196905136108398e-02 1.499184072017669678e-01 1.561838686466217041e-01 1.896369606256484985e-01 6.936218705959618092e-04 -2.596173882484436035e-01 -2.317229658365249634e-01 -1.420798599720001221e-01 -1.486278176307678223e-01 -8.159794658422470093e-02 -1.413098871707916260e-01 -1.262957304716110229e-01 -4.843416064977645874e-02 -2.031522393226623535e-01 1.934044063091278076e-01 1.093538552522659302e-01 -1.183140575885772705e-01 -2.045031934976577759e-01 3.586446046829223633e-01 -5.295437201857566833e-02 -1.944148987531661987e-01 -1.958033740520477295e-01 2.578693032264709473e-01 8.442277461290359497e-02 -3.462399840354919434e-01 6.813059747219085693e-02 9.181451052427291870e-02
2.208205014467239380e-01 -9.752485901117324829e-02 1.112937629222869873e-01 -6.550175696611404419e-02 3.331692218780517578e-01 -2.982621826231479645e-02 1.424107402563095093e-01 5.238493904471397400e-02 -5.747570842504501343e-02 -1.126904115080833435e-01 -2.633317410945892334e-01 -1.072650998830795288e-01 -2.345538735389709473e-01 7.543049287050962448e-03 -1.227161213755607605e-01 -2.469894737005233765e-01 -9.931002557277679443e-02 2.277165055274963379e-01 -3.176723718643188477e-01 2.937275767326354980e-01 4.499297123402357101e-03 -2.390247732400894165e-01 -1.887506544589996338e-01 2.873360812664031982e-01 -1.925154626369476318e-01 -8.358715474605560303e-02 2.169745787978172302e-02 2.199924886226654053e-01 1.670209318399429321e-01 -6.668686121702194214e-02 -9.456849843263626099e-02 6.077050417661666870e-02
2.318989783525466919e-01 -6.021542940288782120e-03 1.457208544015884399e-01 3.244597017765045166e-01 8.442196249961853027e-02 3.183634579181671143e-02 1.496449559926986694e-01 8.818413317203521729e-02 -3.035692274570465088e-01 3.511339798569679260e-02 -1.496168822050094604e-01 -1.602449640631675720e-02 -1.431337743997573853e-01 2.267766296863555908e-01 6.732992082834243774e-02 1.506053358316421509e-01 -2.197734713554382324e-01 4.163429141044616699e-01 7.723421603441238403e-02 2.200223803520202637e-01 5.579407885670661926e-02 -3.112493753433227539e-01 1.009255573153495789e-01 -1.682983012869954109e-03 -8.725745975971221924e-02 -1.025031208992004395e-01 -1.493531465530395508e-02 2.470179945230484009e-01 1.021514162421226501e-01 -2.391356676816940308e-01 9.689712524414062500e-02 -1.537578105926513672e-01
9.887820482254028320e-02 -1.429127454757690430e-01 2.800439894199371338e-01 4.191199243068695068e-01 1.488739848136901855e-01 2.178863435983657837e-01 -1.618212647736072540e-02 1.120674014091491699e-01 -3.684229031205177307e-02 -2.978949844837188721e-01 -7.231346517801284790e-02 -2.031901925802230835e-01 6.325089931488037109e-02 -3.870128840208053589e-02 -8.022626489400863647e-02 -2.793301641941070557e-01 -1.664160043001174927e-01 -5.965536087751388550e-02 3.772745281457901001e-02 1.356141120195388794e-01 -1.232178136706352234e-01 8.810271508991718292e-03 -8.813223987817764282e-02 3.623097240924835205e-01 -2.235143184661865234e-01 -7.825950533151626587e-02 1.058089360594749451e-01 2.803872823715209961e-01 1.453467160463333130e-01 8.393090218305587769e-02 6.258295476436614990e-02 -1.527540981769561768e-01
2.548138201236724854e-01 -1.255811601877212524e-01 -3.512620925903320312e-02 7.604942470788955688e-02 1.752800792455673218e-01 -1.485881023108959198e-02 -2.304607816040515900e-02 1.244557276368141174e-01 -4.889386892318725586e-02 -1.636840403079986572e-01 3.944530151784420013e-03 -3.860642910003662109e-01 -9.188948571681976318e-02 -8.365774899721145630e-02 7.152239233255386353e-02 1.273510307073593140e-01 1.301560103893280029e-01 -5.981761962175369263e-02 8.144344203174114227e-03 1.002872586250305176e-01 6.231398880481719971e-02 -4.755598306655883789e-01 -3.570032492280006409e-02 5.373923107981681824e-03 -4.642689973115921021e-02 3.848887234926223755e-02 -1.602209508419036865e-01 5.683642625808715820e-01 -2.132390654878690839e-04 4.465328529477119446e-02 3.254708275198936462e-02 1.814178228378295898e-01
9.624373912811279297e-02 -2.333244979381561279e-01 3.344052731990814209e-01 8.198399841785430908e-02 6.259652227163314819e-02 -8.766027539968490601e-02 -8.445668220520019531e-02 7.079535722732543945e-02 1.689440943300724030e-02 -1.488147228956222534e-01 -3.647458851337432861e-01 -1.325494330376386642e-02 -2.575268447399139404e-01 1.771694794297218323e-02 9.816831909120082855e-03 -3.076292574405670166e-02 -5.181820318102836609e-02 2.369195073843002319e-01 -1.070194467902183533e-01 1.157839000225067139e-01 2.118128538131713867e-01 -1.428721994161605835e-01 2.620074525475502014e-02 -1.749963462352752686e-01 -2.284827232360839844e-01 -1.057356968522071838e-01 8.455051481723785400e-02 3.955545723438262939e-01 -7.992395199835300446e-03 -3.207990527153015137e-01 -3.235302492976188660e-02 -2.437131851911544800e-01
7.007168233394622803e-02 -2.866030633449554443e-01 1.723587214946746826e-01 1.275244802236557007e-01 1.238302588462829590e-01 1.295729260891675949e-02 -1.648341678082942963e-02 2.428679466247558594e-01 5.972963944077491760e-02 -2.593011856079101562e-01 -2.024426013231277466e-01 -1.833207607269287109e-01 -2.416470646858215332e-01 2.395868860185146332e-02 6.293044239282608032e-02 1.408098638057708740e-01 5.680292099714279175e-02 3.563009202480316162e-02 -2.257108129560947418e-02 2.737391926348209381e-02 8.245601505041122437e-02 -6.466438621282577515e-02 2.874816060066223145e-01 3.007548451423645020e-01 -1.300857663154602051e-01 -4.209688901901245117e-01 6.209908798336982727e-02 1.283592879772186279e-01 3.742643892765045166e-01 -9.681758284568786621e-02 -5.036436021327972412e-03 1.014605760574340820e-01
2.616871893405914307e-01 -1.271322369575500488e-01 3.543874025344848633e-01 2.197025120258331299e-01 3.572128117084503174e-01 1.063774302601814270e-01 1.616492494940757751e-02 -6.878673285245895386e-02 -3.275513947010040283e-01 -1.684406697750091553e-01 7.084032148122787476e-02 -1.268117874860763550e-01 -5.834084004163742065e-02 -1.130953431129455566e-01 -3.147094249725341797e-01 1.544830054044723511e-01 -2.958022058010101318e-01 -1.882641315460205078e-01 3.062363341450691223e-02 1.132633015513420105e-01 1.117057427763938904e-01 9.602409601211547852e-02 -6.174069363623857498e-03 8.332126773893833160e-03 -5.198434460908174515e-03 -2.906032092869281769e-02 -2.546094655990600586e-01 1.212353631854057312e-01 7.895240187644958496e-02 6.178148835897445679e-02 -1.279864162206649780e-01 1.907438784837722778e-01
1.106793805956840515e-01 -1.416130363941192627e-01 8.916597813367843628e-02 -1.434061303734779358e-02 1.623176038265228271e-02 3.935922682285308838e-02 2.383129298686981201e-01 -8.216209709644317627e-02 1.480868160724639893e-01 -1.964125037193298340e-01 -2.562732696533203125e-01 1.551930047571659088e-02 -9.386194497346878052e-02 3.035466074943542480e-01 8.391965820919722319e-05 1.826850473880767822e-01 -8.850874006748199463e-02 -2.165268212556838989e-01 -3.264005854725837708e-02 2.256287038326263428e-01 1.983905881643295288e-01 -2.472839951515197754e-01 -1.352603882551193237e-01 1.588656902313232422e-01 4.792630672454833984e-02 -2.997381389141082764e-01 -3.381147682666778564e-01 3.161660954356193542e-02 2.061862349510192871e-01 -3.003080785274505615e-01 1.966362893581390381e-01 6.226109340786933899e-02
2.183661907911300659e-01 -2.524277865886688232e-01 1.985168308019638062e-01 4.417075961828231812e-02 1.886057853698730469e-01 -2.109006047248840332e-01 -6.188559159636497498e-02 1.570994704961776733e-01 -3.493789583444595337e-02 1.526665501296520233e-02 -3.262671828269958496e-01 -1.140190586447715759e-01 2.225983887910842896e-01 1.299802660942077637e-01 -1.016767770051956177e-01 2.292548269033432007e-01 -2.201194763183593750e-01 -1.196400746703147888e-01 2.409083545207977295e-01 2.761304974555969238e-01 -6.802830845117568970e-02 -2.099829167127609253e-01 -2.256097644567489624e-02 8.809098601341247559e-02 -2.041309773921966553e-01 -2.756671309471130371e-01 1.567483395338058472e-01 2.137407958507537842e-01 -1.355843059718608856e-02 9.989240020513534546e-02 1.274471133947372437e-01 -1.416576951742172241e-01
2.031818330287933350e-01 -4.815560206770896912e-02 9.632740914821624756e-02 2.590843942016363144e-03 2.270090878009796143e-01 -6.556507200002670288e-02 5.981331318616867065e-02 3.853549808263778687e-02 3.921051323413848877e-01 -2.043063193559646606e-01 -1.408549398183822632e-01 -1.306489557027816772e-01 5.380731076002120972e-02 -1.104990616440773010e-01 2.349205873906612396e-02 2.440900951623916626e-01 -6.114573404192924500e-02 -1.337593495845794678e-01 1.468739751726388931e-02 4.003731012344360352e-01 -8.987720310688018799e-02 -3.732448071241378784e-02 -8.200556039810180664e-02 -2.082746624946594238e-01 -2.094060331583023071e-01 1.173109114170074463e-01 -1.722826212644577026e-01 3.705622851848602295e-01 -1.621440201997756958e-01 -2.230141460895538330e-01 -1.042196303606033325e-01 1.592704355716705322e-01
-1.708865351974964142e-02 -1.561172306537628174e-01 -5.489647388458251953e-02 2.058659046888351440e-01 8.825934678316116333e-02 -1.911357603967189789e-02 -4.917653277516365051e-02 -5.969705060124397278e-02 -4.837390780448913574e-01 9.610478579998016357e-02 -2.431353330612182617e-01 1.249159574508666992e-01 -1.120165959000587463e-01 3.871954232454299927e-02 -1.274240463972091675e-01 -7.313401252031326294e-02 -2.437025457620620728e-01 -4.721431434154510498e-02 -1.676851660013198853e-01 2.978300154209136963e-01 -9.956827759742736816e-02 -2.169499099254608154e-01 -1.005508750677108765e-01 3.608793765306472778e-02 -2.097667157649993896e-01 -2.748397924005985260e-02 -1.498399376869201660e-01 3.879506886005401611e-01 1.973573267459869385e-01 -1.504385024309158325e-01 1.756091415882110596e-01 -7.240472733974456787e-02
3.070524036884307861e-01 -4.735922440886497498e-02 1.597709953784942627e-01 -1.898083537817001343e-01 -1.004312932491302490e-01 2.047241926193237305e-01 -1.494985669851303101e-01 1.154503077268600464e-01 2.189592868089675903e-01 -7.751808315515518188e-02 1.428478048183023930e-03 -1.119621545076370239e-01 7.199800759553909302e-02 -2.009152024984359741e-01 1.341111809015274048e-01 5.137254670262336731e-02 -2.208067923784255981e-01 1.360661834478378296e-01 3.101689741015434265e-02 2.757529020309448242e-01 5.542418733239173889e-02 -1.950116306543350220e-01 -7.265074644237756729e-03 1.856541037559509277e-01 -1.564816534519195557e-01 -3.399919345974922180e-02 -1.706428974866867065e-01 4.649133980274200439e-01 -1.537534147500991821e-01 -2.205482125282287598e-01 -9.812435507774353027e-02 2.210671901702880859e-01
2.744692862033843994e-01 -3.779865801334381104e-02 1.770071238279342651e-01 -2.222476899623870850e-02 -1.709276884794235229e-01 -1.162939146161079407e-01 -1.797044724225997925e-01 3.592687472701072693e-02 -1.502493917942047119e-01 1.533169951289892197e-02 -3.886466622352600098e-01 -1.549291461706161499e-01 -3.625138103961944580e-01 1.126367077231407166e-01 9.861679375171661377e-02 7.750729471445083618e-02 -6.694970279932022095e-02 -1.340963691473007202e-01 2.484318017959594727e-01 1.635746955871582031e-01 -1.392243057489395142e-01 -1.612687110900878906e-01 1.003916561603546143e-01 -1.857406049966812134e-01 -1.904595494270324707e-01 3.611758816987276077e-03 1.253387778997421265e-01 2.912748157978057861e-01 -1.045451592653989792e-02 -3.322774767875671387e-01 -9.549301862716674805e-02 -2.997447736561298370e-03
1.009497046470642090e-01 2.309181727468967438e-02 3.012742102146148682e-01 7.929954677820205688e-02 -1.237118542194366455e-01 1.932631283998489380e-01 -6.447660923004150391e-02 -1.869709193706512451e-01 -4.342972766607999802e-03 -1.625232994556427002e-01 -3.692740797996520996e-01 -1.312436442822217941e-02 -2.941066324710845947e-01 -5.749211832880973816e-02 2.049484848976135254e-01 1.620869785547256470e-01 -1.616975665092468262e-01 -1.670946329832077026e-01 1.484922915697097778e-01 7.014859467744827271e-02 6.273181736469268799e-02 -2.196205854415893555e-01 -2.030792832374572754e-01 -1.196190863847732544e-01 -2.119846045970916748e-01 -2.540543079376220703e-01 1.376941241323947906e-02 6.178829818964004517e-02 1.147612556815147400e-01 -3.475600779056549072e-01 1.190264299511909485e-01 -1.703602820634841919e-01
2.232300937175750732e-01 -4.005468636751174927e-02 3.129276335239410400e-01 -8.253296464681625366e-02 1.777854375541210175e-02 -1.048748865723609924e-01 1.555360257625579834e-01 2.440495342016220093e-01 1.933754533529281616e-01 3.618781268596649170e-02 -6.734519265592098236e-03 -1.940670162439346313e-01 -2.028953433036804199e-01 1.561692357063293457e-02 -2.563391029834747314e-01 3.033579289913177490e-01 -9.732700884342193604e-02 8.976409584283828735e-02 9.745740890502929688e-02 3.090086206793785095e-02 2.171805500984191895e-01 -1.593578308820724487e-01 -5.376732349395751953e-02 2.728922069072723389e-01 -6.587546318769454956e-02 -3.045646548271179199e-01 6.709521985612809658e-04 1.821032539010047913e-02 1.092434003949165344e-01 -4.079357683658599854e-01 -1.120506599545478821e-01 8.346486091613769531e-02
6.904461979866027832e-02 -1.918758964166045189e-03 2.484291344881057739e-01 6.970243528485298157e-03 1.081532090902328491e-01 9.325722604990005493e-02 3.521546423435211182e-01 -1.500231623649597168e-01 -1.745891869068145752e-01 -3.023961186408996582e-01 -8.796823211014270782e-03 -4.719998687505722046e-02 -1.271972954273223877e-01 -2.769734859466552734e-01 7.888153195381164551e-02 2.537376582622528076e-01 2.301889061927795410e-01 2.454993873834609985e-01 -5.636487156152725220e-02 1.121551766991615295e-01 1.177165657281875610e-01 -1.299373954534530640e-01 2.479296028614044189e-01 9.875968843698501587e-02 7.389798015356063843e-02 -1.983723938465118408e-01 -1.494537591934204102e-01 3.358628153800964355e-01 -1.117339804768562317e-01 -1.548496782779693604e-01 -1.327439993619918823e-01 1.175085455179214478e-01
2.593018300831317902e-02 -1.414465308189392090e-01 -5.115611478686332703e-02 4.637446105480194092e-01 1.497851219028234482e-02 2.995684146881103516e-01 3.937216103076934814e-02 6.632730364799499512e-02 -1.609878689050674438e-01 -1.235765293240547180e-01 -3.529406189918518066e-01 1.759270019829273224e-02 2.111314088106155396e-01 3.481367602944374084e-02 3.753172233700752258e-02 7.564396411180496216e-02 9.611167758703231812e-02 -2.877153456211090088e-02 -1.452938616275787354e-01 2.844284772872924805e-01 -1.382234692573547363e-01 -1.221061721444129944e-01 -8.352024853229522705e-02 2.111901491880416870e-01 -4.673859104514122009e-02 -1.994333118200302124e-01 -1.287822872400283813e-01 2.321320474147796631e-01 -2.159024327993392944e-01 -2.806630432605743408e-01 -5.584717541933059692e-02 9.024992585182189941e-02
3.193019330501556396e-02 1.319859293289482594e-03 -2.032749056816101074e-01 1.783256083726882935e-01 1.659239679574966431e-01 4.580091312527656555e-02 1.548296660184860229e-01 1.681122928857803345e-01 -1.674176007509231567e-01 -5.693523958325386047e-02 -1.860634535551071167e-01 -6.897853314876556396e-02 -1.590020656585693359e-01 9.743018448352813721e-02 2.070304602384567261e-01 5.971867218613624573e-02 -1.082606166601181030e-01 -1.173704266548156738e-01 -1.264589726924896240e-01 2.145910114049911499e-01 2.714138925075531006e-01 2.532330900430679321e-02 2.121998369693756104e-02 -2.010846585035324097e-01 -2.785902917385101318e-01 -1.451620459556579590e-01 -6.976952403783798218e-02 4.051917195320129395e-01 1.846418380737304688e-01 -4.137068688869476318e-01 3.017999604344367981e-02 1.246051341295242310e-01
2.986665666103363037e-01 -2.746706306934356689e-01 9.328040480613708496e-02 8.193202316761016846e-02 8.490119874477386475e-02 -1.091310307383537292e-01 -1.788443140685558319e-02 1.258438676595687866e-01 -1.228017359972000122e-01 -2.379840314388275146e-01 -9.985772194340825081e-04 4.530234634876251221e-02 -4.195950925350189209e-02 -3.652352690696716309e-01 -4.286794662475585938e-01 1.667790114879608154e-01 -1.202489528805017471e-02 -4.469038452953100204e-03 -4.188638646155595779e-03 -1.286939084529876709e-01 1.125345081090927124e-01 -1.527264714241027832e-01 -5.470921471714973450e-02 4.577882960438728333e-02 -8.046059310436248779e-02 -1.227063760161399841e-01 -2.948242127895355225e-01 2.364457696676254272e-01 -2.103173434734344482e-01 -1.106219515204429626e-01 1.238939240574836731e-01 2.648696005344390869e-01
2.823711335659027100e-01 -2.140590101480484009e-01 9.437564760446548462e-02 2.488904744386672974e-01 8.452999591827392578e-02 1.257814913988113403e-01 1.102270856499671936e-01 1.793879121541976929e-01 2.327689342200756073e-02 -2.684174478054046631e-01 -3.380155861377716064e-01 5.722212418913841248e-02 -1.968347877264022827e-01 7.584460824728012085e-02 6.952298432588577271e-02 1.712667644023895264e-01 5.593716166913509369e-03 2.813784591853618622e-02 9.743644297122955322e-02 -3.680706396698951721e-02 7.741847634315490723e-02 -1.132547929883003235e-01 2.927304804325103760e-01 1.246359720826148987e-01 -8.811270445585250854e-02 -3.114654421806335449e-01 -1.108194366097450256e-01 6.997817754745483398e-02 3.915925920009613037e-01 5.912545137107372284e-03 1.367291714996099472e-02 2.455169111490249634e-01
3.360033631324768066e-01 5.205219611525535583e-02 8.394160866737365723e-02 8.053288795053958893e-03 3.134933412075042725e-01 9.216315113008022308e-03 2.295733243227005005e-01 7.544565945863723755e-02 -2.273040562868118286e-01 -9.304305911064147949e-02 -2.012348175048828125e-02 -5.097990855574607849e-03 9.094323962926864624e-02 -7.890936732292175293e-02 -2.092207521200180054e-01 3.104259073734283447e-01 6.721867620944976807e-02 1.229269579052925110e-01 -1.023684740066528320e-01 1.441475003957748413e-01 1.339473854750394821e-02 -3.133001029491424561e-01 -3.425747156143188477e-02 2.249580919742584229e-01 7.160921394824981689e-02 5.929576605558395386e-02 8.448631316423416138e-02 3.127110302448272705e-01 1.001573503017425537e-01 -1.339157372713088989e-01 1.046860069036483765e-01 3.894030749797821045e-01
1.550306230783462524e-01 -1.627777665853500366e-01 1.429775059223175049e-01 2.303425222635269165e-01 2.898777723312377930e-01 -2.672855854034423828e-01 1.167026907205581665e-01 5.619775503873825073e-02 1.839930117130279541e-01 7.352831959724426270e-02 -3.117080330848693848e-01 3.820963948965072632e-02 -1.961928158998489380e-01 -1.771141588687896729e-01 -1.997283101081848145e-02 1.911514066159725189e-02 -1.337090879678726196e-01 1.076239645481109619e-01 7.667550444602966309e-02 3.118029236793518066e-02 1.025633737444877625e-01 -1.221215166151523590e-02 -1.234091296792030334e-01 -1.536456495523452759e-02 -3.021605610847473145e-01 -8.791567385196685791e-02 3.699666634202003479e-02 5.471607446670532227e-01 2.750992216169834137e-02 -1.338335126638412476e-01 8.202500641345977783e-02 8.710122853517532349e-02
-3.127117753028869629e-01 -7.023423165082931519e-02 2.985784411430358887e-01 2.521931231021881104e-01 2.197135239839553833e-01 1.096024550497531891e-02 1.017413511872291565e-01 2.122335880994796753e-01 -3.066200911998748779e-01 6.748972926288843155e-03 -2.061980068683624268e-01 -1.477591097354888916e-01 1.602890491485595703e-01 1.440081596374511719e-01 -8.015196025371551514e-02 2.929143421351909637e-02 -7.556392252445220947e-02 -1.926493346691131592e-01 -3.113868646323680878e-02 1.069333627820014954e-01 4.252004250884056091e-02 -1.728245317935943604e-01 3.343471139669418335e-02 6.224023550748825073e-02 1.929794698953628540e-01 -2.844555675983428955e-01 6.450310349464416504e-02 2.271185219287872314e-01 8.878380805253982544e-02 -3.913666605949401855e-01 -5.156641709618270397e-04 -4.204946756362915039e-02
2.685258090496063232e-01 -2.395876795053482056e-01 -9.137701243162155151e-02 7.772960513830184937e-02 2.063291817903518677e-01 -2.507143467664718628e-02 3.619624301791191101e-02 4.245214164257049561e-02 -1.014656126499176025e-01 -7.629223912954330444e-02 5.936980992555618286e-02 -3.953613340854644775e-01 7.168142497539520264e-02 -1.470262371003627777e-02 2.021248079836368561e-02 8.777859061956405640e-02 1.389476819895207882e-03 4.319606348872184753e-02 6.578385084867477417e-02 2.956394255161285400e-01 1.695235669612884521e-01 -4.048718512058258057e-01 1.624698042869567871e-01 1.417158842086791992e-01 -1.267828494310379028e-01 1.880383640527725220e-01 -1.049784272909164429e-01 3.771460652351379395e-01 4.182443767786026001e-02 -1.472672373056411743e-01 2.103990018367767334e-01 1.234268173575401306e-01
5.727806687355041504e-01 -1.114688292145729065e-01 2.130739241838455200e-01 3.816712275147438049e-02 2.280967533588409424e-01 1.145384013652801514e-01 1.894069910049438477e-01 2.346896976232528687e-01 -2.103334069252014160e-01 -1.249908953905105591e-01 8.931191265583038330e-02 -1.783639788627624512e-01 2.058512568473815918e-01 -1.697493530809879303e-02 -2.043754160404205322e-01 7.295984029769897461e-02 -1.332731395959854126e-01 1.006561424583196640e-02 -5.795504152774810791e-02 7.871741801500320435e-02 -1.010847166180610657e-01 -2.184052169322967529e-01 2.911811321973800659e-02 1.155897825956344604e-01 3.045406192541122437e-03 -1.459155529737472534e-01 -2.817046828567981720e-02 1.659213453531265259e-01 4.354843869805335999e-02 -2.855218350887298584e-01 1.394974142313003540e-01 -1.228056102991104126e-01
3.057853877544403076e-01 3.190766274929046631e-01 2.621589899063110352e-01 1.451154146343469620e-02 1.298690028488636017e-02 -4.547353833913803101e-02 2.277197837829589844e-01 6.334585696458816528e-02 1.356633007526397705e-02 -2.083715498447418213e-01 1.496500968933105469e-01 -6.969071924686431885e-02 -6.678503006696701050e-02 1.911059617996215820e-01 -2.134463638067245483e-01 1.787625253200531006e-01 -4.147955402731895447e-02 8.581954240798950195e-02 3.791599348187446594e-02 9.550731629133224487e-02 1.826876699924468994e-01 -2.786892652511596680e-01 -8.226836472749710083e-02 1.784400790929794312e-01 5.273430794477462769e-02 -1.996020525693893433e-01 1.710083782672882080e-01 2.461711019277572632e-01 1.912292242050170898e-01 -3.145526945590972900e-01 3.547900542616844177e-02 2.230628877878189087e-01
[truncated: 3,274,064 more chars]
