# Supplementary material for: The Language of Innovation
Source: PLoS One. 2020 Apr 30;15(4):e0230107. doi: 10.1371/journal.pone.0230107 (PMC7194493; doi:10.1371/journal.pone.0230107)
Supplement: S3 File — (GZ) [file pone.0230107.s003.tar.gz › 1981-1985/V2Run_1_VS_4500_embeddings1981-1985ED32.txt]

-7.765459828078746796e-03 1.783031374216079712e-01 2.391346096992492676e-01 -1.916543841361999512e-01 3.877718118019402027e-04 1.082940325140953064e-01 9.847583621740341187e-02 3.074719309806823730e-01 -9.489835798740386963e-02 9.310006350278854370e-02 -1.587980799376964569e-02 7.626908365637063980e-03 -8.940866217017173767e-03 -7.613957673311233521e-02 9.879118949174880981e-02 -1.177680864930152893e-01 -1.100613251328468323e-01 1.661228835582733154e-01 -3.334552422165870667e-02 -1.081516742706298828e-01 3.668300574645400047e-03 -2.571705281734466553e-01 2.465465515851974487e-01 4.251386523246765137e-01 -2.535096406936645508e-01 1.989001482725143433e-01 9.594875574111938477e-02 2.031515091657638550e-01 -2.146110385656356812e-01 -8.295088261365890503e-02 -3.562123775482177734e-01 -1.282519400119781494e-01
-3.409737348556518555e-01 3.364072144031524658e-01 -9.019158780574798584e-02 -1.406665444374084473e-01 -9.275061637163162231e-02 1.259819045662879944e-02 -1.577679365873336792e-01 -1.332271751016378403e-02 -2.423381954431533813e-01 -1.893835514783859253e-01 -6.642348319292068481e-02 4.533531144261360168e-02 -1.378519088029861450e-01 1.662731617689132690e-01 1.929101049900054932e-01 -1.189100835472345352e-02 -1.321254372596740723e-01 2.771205306053161621e-01 2.824561595916748047e-01 -2.427909821271896362e-01 1.692026481032371521e-02 -2.676630616188049316e-01 -1.012283638119697571e-01 1.662129461765289307e-01 -2.737489640712738037e-01 4.442588239908218384e-02 2.862985432147979736e-01 5.533190071582794189e-02 -6.287571787834167480e-02 6.480485200881958008e-02 3.458998724818229675e-02 -9.835278242826461792e-02
-3.145034313201904297e-01 3.493735492229461670e-01 2.272294647991657257e-02 -1.053786799311637878e-01 -1.764941960573196411e-01 4.153675585985183716e-02 1.716892719268798828e-01 6.599626690149307251e-02 -1.582110077142715454e-01 2.024687975645065308e-01 -2.464171871542930603e-02 3.685219585895538330e-02 -3.382965549826622009e-02 6.546950340270996094e-02 2.097143977880477905e-01 -1.020932048559188843e-01 2.334331870079040527e-01 1.202405765652656555e-01 2.887620031833648682e-01 -1.161985918879508972e-01 4.278052598237991333e-02 -2.425771504640579224e-01 1.034380038618110120e-04 2.727727890014648438e-01 -3.414278328418731689e-01 -1.678170710802078247e-01 6.027152389287948608e-02 1.199926733970642090e-01 2.928409874439239502e-01 -2.514607831835746765e-02 -1.505503058433532715e-01 -1.182255148887634277e-02
2.223535999655723572e-02 3.358796983957290649e-02 4.400525614619255066e-02 6.165160611271858215e-02 -4.011601507663726807e-01 6.998159736394882202e-02 1.555536985397338867e-01 1.310688257217407227e-01 -7.805246114730834961e-02 -1.708184033632278442e-01 -5.071439594030380249e-02 -1.805162876844406128e-01 -1.805330999195575714e-02 9.266572445631027222e-02 1.047571226954460144e-01 -5.038492083549499512e-01 3.022937476634979248e-01 4.259069636464118958e-02 2.571512758731842041e-01 -1.871291249990463257e-01 -2.568754553794860840e-01 -1.046845316886901855e-01 -1.063549146056175232e-01 2.175580710172653198e-01 -1.234721615910530090e-01 4.531525075435638428e-02 2.410495281219482422e-01 4.534788802266120911e-02 1.322973817586898804e-01 -9.350837767124176025e-02 3.986891731619834900e-02 -7.768378406763076782e-02
-2.243755310773849487e-01 4.172592163085937500e-01 1.771889477968215942e-01 -6.697769276797771454e-03 -2.032747864723205566e-01 8.253939449787139893e-02 8.111593127250671387e-02 2.188682258129119873e-01 -6.221028044819831848e-02 3.536836057901382446e-02 1.534272730350494385e-01 -1.255444735288619995e-01 -9.448176622390747070e-02 -3.930749371647834778e-02 2.691213786602020264e-01 -3.666461110115051270e-01 1.484403200447559357e-02 -2.080813236534595490e-02 9.327618777751922607e-02 -1.457753628492355347e-01 -1.348586529493331909e-01 -1.467660814523696899e-01 6.010605022311210632e-02 2.969913482666015625e-01 -2.864617155864834785e-03 6.054586730897426605e-03 1.738793253898620605e-01 -1.249373555183410645e-01 1.179341897368431091e-01 1.404864788055419922e-01 2.715011537075042725e-01 -2.536715865135192871e-01
-2.383820712566375732e-01 1.925810575485229492e-01 -1.378722935914993286e-01 -4.279289767146110535e-02 -1.844454705715179443e-01 -1.070456653833389282e-01 -8.251190930604934692e-02 2.369102649390697479e-02 5.498624220490455627e-02 7.090833783149719238e-02 -3.175666555762290955e-02 -9.316674619913101196e-02 -2.948376238346099854e-01 2.775484919548034668e-01 -1.478893458843231201e-01 -2.540368139743804932e-01 -1.153662502765655518e-01 7.039153575897216797e-02 1.808337122201919556e-01 -2.819423973560333252e-01 -2.551567554473876953e-01 -8.372996747493743896e-02 9.063241630792617798e-02 2.686905562877655029e-01 -2.532036006450653076e-01 -1.590356044471263885e-02 1.928533762693405151e-01 1.491078585386276245e-01 -3.200473189353942871e-01 -8.716408163309097290e-02 -8.415864408016204834e-02 -2.010160535573959351e-01
-1.740798950195312500e-01 1.921414956450462341e-02 1.005952209234237671e-01 3.442529961466789246e-02 -2.789324820041656494e-01 -2.795124053955078125e-01 -1.764331161975860596e-01 -3.494638204574584961e-02 -2.412066012620925903e-01 -1.241481825709342957e-01 -1.070625409483909607e-01 -4.334100782871246338e-01 3.627172112464904785e-02 1.772318333387374878e-01 3.670119121670722961e-02 -7.413196563720703125e-02 -4.671023041009902954e-02 2.228592634201049805e-01 7.575445622205734253e-02 -9.823027998208999634e-02 -1.843502819538116455e-01 -2.141553312540054321e-01 -1.755712479352951050e-01 2.609331905841827393e-01 -8.963119983673095703e-02 -1.881935596466064453e-01 5.428373813629150391e-02 -1.471953243017196655e-01 -1.972273588180541992e-01 2.775559723377227783e-01 -6.327907741069793701e-02 -1.525575816631317139e-01
-1.611192524433135986e-01 -1.440558433532714844e-01 2.675707340240478516e-01 -1.308883875608444214e-01 -2.481069713830947876e-01 -6.028782948851585388e-02 -1.154922023415565491e-01 1.304270476102828979e-01 -5.884391441941261292e-02 7.038369029760360718e-02 4.683976247906684875e-02 -3.691784739494323730e-01 -2.070587724447250366e-01 -1.238613352179527283e-01 -1.401837617158889771e-01 -1.806890815496444702e-01 6.521590054035186768e-02 1.260145660489797592e-02 -3.502152860164642334e-02 -1.826551705598831177e-01 -1.159080564975738525e-01 -2.211581468582153320e-01 2.132038027048110962e-01 7.516602426767349243e-02 -3.825503215193748474e-02 4.645595252513885498e-01 2.374331802129745483e-01 1.418361216783523560e-01 2.261754125356674194e-01 -1.148895770311355591e-01 3.019417449831962585e-02 -1.061649899929761887e-02
-3.582282960414886475e-01 2.057851664721965790e-02 -8.752443641424179077e-02 3.715687990188598633e-02 -1.583648920059204102e-01 1.852345466613769531e-01 4.139985516667366028e-02 9.069730341434478760e-02 -3.234768658876419067e-02 -8.902871608734130859e-02 -1.653457581996917725e-01 -3.297250270843505859e-01 -2.037120759487152100e-01 3.089104294776916504e-01 -4.007053002715110779e-02 -2.303365170955657959e-01 -2.113316506147384644e-01 -7.968375086784362793e-02 2.291777431964874268e-01 -2.675857841968536377e-01 -6.699752807617187500e-02 -9.578426927328109741e-02 3.525413200259208679e-02 1.702161133289337158e-01 -2.617746591567993164e-01 2.469314783811569214e-01 1.807233393192291260e-01 1.051046177744865417e-01 -1.744335740804672241e-01 8.766119927167892456e-02 7.743399590253829956e-02 -1.411745101213455200e-01
-8.435828983783721924e-02 1.597551852464675903e-01 3.459360077977180481e-02 -2.084897458553314209e-01 -4.304230958223342896e-02 -6.738740205764770508e-02 -6.959172338247299194e-02 2.028501480817794800e-01 -1.167577058076858521e-01 3.391805887222290039e-01 -6.468545645475387573e-02 -3.081790208816528320e-01 -1.591231524944305420e-01 1.215703040361404419e-01 -3.462867736816406250e-01 -2.939381636679172516e-02 -9.347182512283325195e-02 -4.043803084641695023e-03 -1.661287993192672729e-02 -2.469976395368576050e-01 3.295360878109931946e-02 -2.604545354843139648e-01 7.941202819347381592e-02 2.108422070741653442e-01 -3.933593630790710449e-01 2.419516295194625854e-01 8.860752731561660767e-02 2.176558971405029297e-01 1.249510347843170166e-01 5.975936725735664368e-02 6.434661895036697388e-02 7.582720369100570679e-03
-3.668807148933410645e-01 2.616401016712188721e-02 -1.502895504236221313e-01 2.859223261475563049e-02 -2.535630166530609131e-01 1.759495437145233154e-01 -1.377851814031600952e-01 2.005521208047866821e-01 -4.107606783509254456e-02 -2.419516146183013916e-01 -1.867502033710479736e-01 -4.763073846697807312e-02 -2.863795161247253418e-01 -7.392053306102752686e-02 -1.041126027703285217e-01 -4.731588810682296753e-02 -3.156448900699615479e-01 -2.268499881029129028e-02 5.447453260421752930e-02 -2.064789235591888428e-01 -2.448798865079879761e-01 -1.758035272359848022e-01 -7.717270869761705399e-03 2.617557346820831299e-01 -9.697719663381576538e-02 -1.528801172971725464e-01 9.977639466524124146e-02 1.595951430499553680e-02 -8.984459936618804932e-02 -1.310262531042098999e-01 -4.890140518546104431e-02 -3.363168537616729736e-01
-4.045405089855194092e-01 1.680594831705093384e-01 -1.585354842245578766e-02 -4.353944212198257446e-02 -2.321749478578567505e-01 -5.799729004502296448e-02 5.822928249835968018e-02 2.954429090023040771e-01 -3.881919085979461670e-01 -1.409921497106552124e-01 -1.013077646493911743e-01 1.366916205734014511e-02 1.737025566399097443e-02 -6.494695693254470825e-02 -3.471384942531585693e-02 -2.181420102715492249e-02 -5.460803583264350891e-02 1.821025907993316650e-01 2.399124354124069214e-01 -3.661485910415649414e-01 -1.702932268381118774e-01 1.068023070693016052e-01 1.023758053779602051e-01 7.793709635734558105e-02 -9.056357294321060181e-02 -5.328607559204101562e-02 2.752588093280792236e-01 -5.204438697546720505e-03 -2.070114165544509888e-01 -1.389834135770797729e-01 -1.087587177753448486e-01 -1.588251143693923950e-01
-1.242052167654037476e-01 1.697225421667098999e-01 5.838092043995857239e-02 1.243798956274986267e-01 -1.683568060398101807e-01 8.621137589216232300e-02 -5.983706191182136536e-02 2.390286922454833984e-01 3.607260435819625854e-02 5.115058273077011108e-02 -1.908790618181228638e-01 -1.035854369401931763e-01 1.025898009538650513e-01 1.109462827444076538e-01 1.697971522808074951e-01 -1.037700027227401733e-01 1.498197466135025024e-01 4.029110446572303772e-02 3.772234320640563965e-01 -5.985985975712537766e-03 -3.345157802104949951e-01 -3.071286678314208984e-01 1.215037852525711060e-01 1.919375211000442505e-01 -1.604685187339782715e-01 1.065316349267959595e-01 1.072486117482185364e-01 4.482692107558250427e-03 2.110375612974166870e-01 6.382121145725250244e-02 -1.253048926591873169e-01 -4.355620145797729492e-01
-9.527546167373657227e-02 1.861938834190368652e-01 4.091260731220245361e-01 7.171744853258132935e-02 1.855940073728561401e-01 -5.046088621020317078e-02 8.481949567794799805e-02 2.793414890766143799e-01 1.206338778138160706e-02 -1.505626142024993896e-01 1.443319469690322876e-01 -1.885996013879776001e-01 -1.812871843576431274e-01 -6.058642268180847168e-02 -7.521080225706100464e-02 8.388834446668624878e-02 7.874196767807006836e-02 1.149908006191253662e-01 1.749832779169082642e-01 -2.165079861879348755e-02 -2.191807925701141357e-01 3.200510144233703613e-02 1.560063213109970093e-01 3.761456012725830078e-01 -2.405609041452407837e-01 3.333899751305580139e-02 8.418856561183929443e-02 -2.678571641445159912e-01 -1.386126130819320679e-01 1.919006705284118652e-01 -2.446433454751968384e-01 1.181455329060554504e-01
-1.888217478990554810e-01 -1.040575802326202393e-01 1.230457499623298645e-01 -7.632413506507873535e-02 -1.364649981260299683e-01 2.859791815280914307e-01 1.251302380114793777e-02 1.639086157083511353e-01 -7.660793513059616089e-02 2.243982702493667603e-01 4.471176490187644958e-02 -1.540241241455078125e-01 -1.585711389780044556e-01 1.386457383632659912e-01 2.993142046034336090e-02 -1.669592410326004028e-01 -5.916997417807579041e-02 1.358784586191177368e-01 1.045644748955965042e-02 -1.827985793352127075e-01 -3.515997231006622314e-01 9.833973646163940430e-02 4.341881722211837769e-03 3.366700112819671631e-01 -2.399208396673202515e-01 -1.715134233236312866e-01 1.662739664316177368e-01 3.075350821018218994e-01 -3.059605136513710022e-02 -1.391599476337432861e-01 1.573497653007507324e-01 -3.059855401515960693e-01
-3.490477800369262695e-01 -1.502012461423873901e-01 1.551261246204376221e-01 -2.257321476936340332e-01 -4.052748084068298340e-01 1.941928714513778687e-01 3.270424902439117432e-03 -4.558829963207244873e-02 3.519985824823379517e-02 5.590697750449180603e-02 -1.909516751766204834e-01 1.994762122631072998e-01 -7.964707165956497192e-02 8.200947195291519165e-02 -1.159037724137306213e-01 -1.509625762701034546e-01 2.357985675334930420e-01 5.213905870914459229e-02 2.022245228290557861e-01 5.208359658718109131e-02 -1.768882870674133301e-01 -1.393081329297274351e-04 1.756264567375183105e-01 3.156754374504089355e-01 -2.288061976432800293e-01 -4.089721292257308960e-02 2.573603987693786621e-01 3.086529113352298737e-02 -1.156305801123380661e-02 6.571926176548004150e-02 -1.448904275894165039e-01 -1.904162913560867310e-01
-3.944637775421142578e-01 2.230266630649566650e-01 4.673659801483154297e-02 3.504025191068649292e-02 -2.244541347026824951e-01 1.732583791017532349e-01 2.655557170510292053e-02 1.631335318088531494e-01 -1.683658175170421600e-02 -2.931660711765289307e-01 -8.483982831239700317e-02 -2.320891320705413818e-01 -1.456010937690734863e-01 -3.359209001064300537e-02 4.454432800412178040e-02 -7.353673875331878662e-02 -1.035908609628677368e-01 3.034045100212097168e-01 1.686487793922424316e-01 -2.350612729787826538e-02 -3.733777105808258057e-01 7.554718106985092163e-02 6.673151254653930664e-02 8.437803387641906738e-02 -3.640882372856140137e-01 -1.157003715634346008e-01 1.016163453459739685e-01 4.634025692939758301e-02 -2.951780706644058228e-02 -3.189046680927276611e-02 -8.194620907306671143e-02 -2.258795946836471558e-01
-6.258320808410644531e-01 2.256291508674621582e-01 1.294547785073518753e-02 -1.991032958030700684e-01 1.407006941735744476e-02 -2.618158608675003052e-02 1.598962098360061646e-01 1.750433295965194702e-01 -2.017519026994705200e-01 2.249495238065719604e-01 1.060718670487403870e-01 -1.288626343011856079e-01 5.150561407208442688e-02 1.171610429883003235e-01 1.114947944879531860e-01 -5.091069638729095459e-02 -1.298777610063552856e-01 1.496656835079193115e-01 6.614988297224044800e-02 -9.784328937530517578e-02 -1.292438358068466187e-01 -3.707990646362304688e-01 4.194145277142524719e-02 2.467560023069381714e-01 1.194055601954460144e-01 8.463108912110328674e-03 -1.593857444822788239e-02 7.417246699333190918e-02 -3.546130284667015076e-02 -7.911803573369979858e-02 -4.389450326561927795e-02 -1.018361896276473999e-01
-1.691422462463378906e-01 -5.482380092144012451e-02 1.382835060358047485e-01 -1.768413037061691284e-01 -2.616293132305145264e-01 2.767153382301330566e-01 -9.263451397418975830e-02 -4.836056753993034363e-02 -1.041006222367286682e-01 -1.404505819082260132e-01 1.346790045499801636e-01 4.900063574314117432e-02 -1.154209487140178680e-02 2.502764165401458740e-01 -1.797880828380584717e-01 -2.537010014057159424e-01 4.824676364660263062e-02 1.666928082704544067e-01 4.164912924170494080e-02 3.744889423251152039e-02 -2.619252800941467285e-01 -1.594475358724594116e-01 2.169721424579620361e-01 4.338887333869934082e-01 -2.182569503784179688e-01 -3.401359543204307556e-02 1.875686049461364746e-01 6.397323310375213623e-02 -3.490269556641578674e-02 -3.347904235124588013e-02 2.855150401592254639e-01 -1.301740705966949463e-01
-3.182009756565093994e-01 1.836792975664138794e-01 9.503934532403945923e-02 -2.377999275922775269e-01 -1.490120589733123779e-01 1.725781261920928955e-01 1.217420920729637146e-01 7.450966536998748779e-02 -5.135408788919448853e-02 7.084754109382629395e-02 -3.651855289936065674e-01 -3.249188363552093506e-01 -1.917370110750198364e-01 1.923072040081024170e-01 -1.239638123661279678e-02 2.506594657897949219e-01 1.632525622844696045e-01 -2.462999708950519562e-02 -9.670274704694747925e-02 -1.065943017601966858e-01 -1.260439008474349976e-01 -1.162329465150833130e-01 3.892517834901809692e-02 2.334934324026107788e-01 -1.275468319654464722e-01 2.458245009183883667e-01 2.112592607736587524e-01 -9.053006023168563843e-02 7.954031229019165039e-03 -2.027544975280761719e-01 -8.789146691560745239e-02 -1.786754876375198364e-01
-3.189875185489654541e-01 1.325389593839645386e-01 -1.924454793334007263e-02 1.183167174458503723e-01 -1.494644284248352051e-01 1.969754993915557861e-01 9.822899848222732544e-02 -1.117428168654441833e-01 -8.630125224590301514e-02 -2.736163735389709473e-01 -2.073824405670166016e-02 -6.670387089252471924e-02 -2.735672891139984131e-01 -1.470513939857482910e-01 -1.802752465009689331e-01 -3.059017360210418701e-01 -1.364758051931858063e-02 2.212565988302230835e-01 -1.259191893041133881e-02 -1.317807883024215698e-01 -2.575546205043792725e-01 -2.620503306388854980e-01 1.746577620506286621e-01 2.890092432498931885e-01 -1.429847329854965210e-01 -1.208662092685699463e-01 1.754295974969863892e-01 -1.630623787641525269e-01 -1.116947531700134277e-01 1.139294952154159546e-01 1.705598533153533936e-01 1.031455919146537781e-01
-8.096373826265335083e-02 3.227535784244537354e-01 1.525327712297439575e-01 -5.586883053183555603e-02 -1.808630675077438354e-01 2.727361321449279785e-01 -4.963326081633567810e-02 4.323525130748748779e-01 -8.909513242542743683e-03 2.555385828018188477e-01 2.122248522937297821e-03 -8.007407188415527344e-02 1.213320344686508179e-01 1.942531615495681763e-01 8.088678121566772461e-03 -1.292242705821990967e-01 7.955529540777206421e-02 1.487777382135391235e-01 3.492667675018310547e-01 1.837845891714096069e-02 -1.636479645967483521e-01 -6.603913754224777222e-02 7.730333507061004639e-02 1.521118581295013428e-01 -3.377732932567596436e-01 -1.719110310077667236e-01 2.276446074247360229e-01 -5.871433764696121216e-02 -2.654357068240642548e-02 -1.134954672306776047e-02 -7.131465524435043335e-02 -9.749687463045120239e-02
-2.792596817016601562e-02 6.616865843534469604e-02 -2.266001887619495392e-02 -3.222621977329254150e-01 -2.649473249912261963e-01 -1.965198516845703125e-01 1.657468229532241821e-01 3.301881849765777588e-01 -7.710001617670059204e-02 -2.802138589322566986e-02 -5.726302415132522583e-02 -2.342962920665740967e-01 -2.910199947655200958e-02 2.615066468715667725e-01 2.609931863844394684e-02 -2.534166872501373291e-01 2.822151966392993927e-02 1.477037817239761353e-01 1.278331130743026733e-01 -4.662236198782920837e-02 -1.203964203596115112e-01 -6.021877378225326538e-02 1.085187941789627075e-01 1.322886347770690918e-01 -2.350581288337707520e-01 -1.448259800672531128e-01 6.762088090181350708e-02 1.103220358490943909e-01 1.101271808147430420e-01 4.985953867435455322e-01 5.692068859934806824e-02 -2.574757300317287445e-02
2.117793411016464233e-01 4.244289100170135498e-01 -1.425897032022476196e-01 4.129776731133460999e-03 -1.793847233057022095e-01 9.426990896463394165e-02 -5.900934711098670959e-02 2.063159942626953125e-01 -1.317318975925445557e-01 -3.005652688443660736e-02 -5.760780721902847290e-02 -1.689240708947181702e-02 -2.400075793266296387e-01 1.365706622600555420e-01 -1.115153059363365173e-01 -1.164843812584877014e-01 -2.910990081727504730e-02 3.418775796890258789e-01 1.605330705642700195e-01 -3.027566373348236084e-01 -6.770035624504089355e-02 -1.439470648765563965e-01 -1.171033158898353577e-01 9.060341864824295044e-02 5.082347989082336426e-02 8.835366368293762207e-02 1.883581280708312988e-01 -2.238744497299194336e-01 4.572470858693122864e-02 1.648313701152801514e-01 -3.680264651775360107e-01 1.866997033357620239e-02
-1.807138323783874512e-01 -2.656841464340686798e-02 1.065349131822586060e-01 -1.501967757940292358e-01 -2.406060397624969482e-01 -1.915191560983657837e-01 -9.864973276853561401e-02 2.700516581535339355e-01 6.866694241762161255e-02 -5.155895277857780457e-02 -9.629165381193161011e-02 -2.581489086151123047e-01 4.816754907369613647e-02 1.613316535949707031e-01 1.860984116792678833e-01 -1.976936869323253632e-02 -6.355927884578704834e-02 2.790089249610900879e-01 8.814936131238937378e-02 -2.297544032335281372e-01 7.671464979648590088e-02 -3.082808256149291992e-01 -8.534036576747894287e-02 2.691971659660339355e-01 -8.394525945186614990e-02 -2.004496306180953979e-01 2.951367199420928955e-01 5.819467827677726746e-02 -1.327247451990842819e-02 1.735802739858627319e-02 2.211222648620605469e-01 -3.140579462051391602e-01
-1.473245024681091309e-01 3.191412389278411865e-01 -2.327521741390228271e-01 -1.520727425813674927e-01 -3.001289665699005127e-01 1.658685654401779175e-01 3.353675901889801025e-01 -7.450051605701446533e-02 -2.857451618183404207e-04 -3.132617473602294922e-02 -7.991729676723480225e-02 -1.120196431875228882e-01 -1.857403218746185303e-01 6.047711521387100220e-02 -6.851504743099212646e-02 -2.714463770389556885e-01 -2.488954067230224609e-01 1.181842237710952759e-01 3.155328100547194481e-03 -2.813481390476226807e-01 -2.953365445137023926e-01 -1.836828440427780151e-01 -3.695175424218177795e-02 1.831750422716140747e-01 -1.406668424606323242e-01 1.621801853179931641e-01 1.171540021896362305e-01 -1.753336191177368164e-02 8.806746453046798706e-02 -9.411869943141937256e-02 -3.966075181961059570e-02 -1.944435238838195801e-01
-2.158198654651641846e-01 1.859602332115173340e-01 -3.807172551751136780e-02 -3.064992427825927734e-01 -8.334214985370635986e-02 -1.673241704702377319e-01 -2.436461485922336578e-02 1.878361850976943970e-01 -7.898796349763870239e-02 -4.553082108031958342e-04 -1.966525427997112274e-02 -7.813618332147598267e-02 -3.066976666450500488e-01 1.521388534456491470e-02 -4.351793974637985229e-02 -3.922961056232452393e-01 -2.259556349599733949e-04 1.436686515808105469e-01 -3.241115063428878784e-02 -2.859479486942291260e-01 -2.822729349136352539e-01 -2.655760347843170166e-01 2.614085078239440918e-01 5.983595550060272217e-02 -4.987530037760734558e-02 6.725016981363296509e-02 -8.410473912954330444e-02 1.141631696373224258e-02 1.635380089282989502e-02 2.520810961723327637e-01 2.253688573837280273e-01 -1.881899684667587280e-01
-6.357643753290176392e-02 2.478788048028945923e-01 1.942835301160812378e-01 2.879221364855766296e-02 -2.366321384906768799e-01 9.296105802059173584e-02 4.873637482523918152e-02 2.223824411630630493e-01 7.438093423843383789e-02 7.726884633302688599e-02 -2.181451320648193359e-01 2.041794806718826294e-01 4.996332526206970215e-02 2.013095468282699585e-01 1.205122470855712891e-02 -2.203541547060012817e-01 1.502818427979946136e-02 -1.424667388200759888e-01 1.293007135391235352e-01 -2.372944355010986328e-01 -1.277769058942794800e-01 -4.763760417699813843e-02 -7.519928365945816040e-02 4.612941741943359375e-01 -3.705897927284240723e-01 -1.050804182887077332e-01 2.636051923036575317e-02 9.789138287305831909e-02 2.003966718912124634e-01 1.774832978844642639e-02 -1.891557276248931885e-01 -1.465175598859786987e-01
-1.273829210549592972e-02 2.626470923423767090e-01 6.399784237146377563e-02 -2.252739816904067993e-01 -2.581889927387237549e-01 -4.737605899572372437e-02 2.471057325601577759e-02 7.239402271807193756e-03 -1.157734319567680359e-01 2.878687344491481781e-02 -1.817384734749794006e-02 -1.323067396879196167e-01 -9.372347593307495117e-02 3.998684883117675781e-02 1.247766986489295959e-01 -4.144654870033264160e-01 8.834095299243927002e-02 9.923154115676879883e-02 3.321987390518188477e-01 -7.092525064945220947e-02 -2.187305986881256104e-01 -4.414101541042327881e-01 -1.232251003384590149e-01 2.189058810472488403e-01 3.949161618947982788e-02 3.089976906776428223e-01 5.053522065281867981e-02 1.336704939603805542e-01 -7.958375662565231323e-02 3.888119757175445557e-02 -1.092704609036445618e-01 -2.378687262535095215e-02
-3.691284358501434326e-02 2.206813544034957886e-01 8.145847916603088379e-02 -1.786778271198272705e-01 -2.971992194652557373e-01 2.571004629135131836e-01 4.952433332800865173e-02 -3.615021333098411560e-02 1.404482871294021606e-01 2.546914294362068176e-02 -1.265445053577423096e-01 -1.503177136182785034e-01 -9.410719387233257294e-03 7.024180144071578979e-02 1.284743398427963257e-01 -3.764096498489379883e-01 3.773540258407592773e-02 2.427768111228942871e-01 1.133650615811347961e-01 -1.650684326887130737e-02 -3.783558309078216553e-01 -2.211505323648452759e-01 -7.583273947238922119e-02 2.969450950622558594e-01 -5.615748930722475052e-03 3.121908605098724365e-01 2.038405090570449829e-01 -3.941350802779197693e-02 1.561245769262313843e-01 4.365635663270950317e-02 -6.479903310537338257e-02 -2.092048153281211853e-02
9.289029240608215332e-02 2.216864079236984253e-01 2.754684686660766602e-01 6.812075735069811344e-04 -1.675173789262771606e-01 1.527182161808013916e-01 1.084183994680643082e-02 -1.395427286624908447e-01 -7.371280342340469360e-02 5.383766815066337585e-02 -4.296366125345230103e-02 -7.283187657594680786e-02 -3.162522315979003906e-01 1.382238119840621948e-01 1.996307373046875000e-01 -2.566185295581817627e-01 3.147605359554290771e-01 1.372712850570678711e-01 1.211693659424781799e-01 -6.087214872241020203e-02 -2.939276099205017090e-01 -2.598115205764770508e-01 7.997524738311767578e-02 3.695672750473022461e-01 -8.527135103940963745e-02 3.348037134855985641e-03 2.768564522266387939e-01 7.321345061063766479e-02 -5.722842738032341003e-02 9.361436963081359863e-02 4.305472224950790405e-02 -1.367412209510803223e-01
-1.375212520360946655e-01 9.992121905088424683e-02 3.194580078125000000e-01 1.479855477809906006e-01 -1.025891005992889404e-01 1.026871874928474426e-01 -1.153984013944864273e-02 9.209723770618438721e-02 1.172414943575859070e-01 -1.683115363121032715e-01 4.559901356697082520e-02 -3.916473686695098877e-01 -1.984618837013840675e-03 -5.897646024823188782e-02 -1.742191165685653687e-01 -1.389555931091308594e-01 -2.001978605985641479e-01 2.454574108123779297e-01 -3.837592527270317078e-02 2.916695922613143921e-02 -1.955953054130077362e-02 -1.401129662990570068e-01 7.655260711908340454e-02 3.706820309162139893e-01 -2.516822516918182373e-01 2.093609124422073364e-01 2.545752525329589844e-01 2.222055643796920776e-01 1.410092562437057495e-01 9.584551304578781128e-02 -1.153697893023490906e-01 -1.926399171352386475e-01
-1.220390349626541138e-01 1.555150151252746582e-01 1.491639614105224609e-01 1.532741785049438477e-01 -1.214983612298965454e-01 7.917879521846771240e-02 3.346846401691436768e-01 3.026277720928192139e-01 -1.583165116608142853e-02 -2.377812936902046204e-02 1.193586811423301697e-01 -1.087455525994300842e-01 -2.941531687974929810e-02 2.494599223136901855e-01 -1.210800334811210632e-01 -8.588054776191711426e-02 -3.284068405628204346e-01 3.398943543434143066e-01 -3.714019805192947388e-02 -2.643906176090240479e-01 2.174941301345825195e-01 -2.156988978385925293e-01 -6.100006774067878723e-02 3.171073496341705322e-01 -8.500576764345169067e-02 -1.583180874586105347e-01 5.149614065885543823e-02 -1.743575325235724449e-03 -7.596120238304138184e-02 1.943342983722686768e-01 -6.275868415832519531e-02 5.780911073088645935e-02
8.912196010351181030e-02 2.315904498100280762e-01 9.067386388778686523e-02 2.582655474543571472e-02 -3.037258982658386230e-01 -1.561971157789230347e-01 1.375756133347749710e-02 -3.146867454051971436e-02 8.218745142221450806e-02 1.362396925687789917e-01 -4.796214401721954346e-02 -3.213500380516052246e-01 -2.139812558889389038e-01 1.378824412822723389e-01 7.995600253343582153e-02 -3.162709474563598633e-01 -1.284177899360656738e-01 1.051483303308486938e-01 8.325248956680297852e-03 -1.914795935153961182e-01 -2.645472884178161621e-01 -3.308458030223846436e-01 1.212829053401947021e-01 1.404416412115097046e-01 1.117923296988010406e-02 2.520563453435897827e-02 1.430773138999938965e-01 1.010975316166877747e-01 -2.230852842330932617e-02 3.839320838451385498e-01 -6.917773932218551636e-02 -2.175036668777465820e-01
-1.359892338514328003e-01 2.325058281421661377e-01 1.772811859846115112e-01 -2.472099214792251587e-01 -2.975980192422866821e-02 3.153617978096008301e-01 1.384872645139694214e-01 -6.928279995918273926e-02 -1.758152395486831665e-01 -3.149788454174995422e-02 -1.070322394371032715e-01 1.323380321264266968e-01 -1.318072229623794556e-01 3.171254396438598633e-01 -2.473068423569202423e-02 2.221884205937385559e-02 2.539471350610256195e-02 -4.106314852833747864e-02 -1.558803170919418335e-01 -1.409732848405838013e-01 -2.367385178804397583e-01 5.261992290616035461e-02 5.968167632818222046e-02 2.023590207099914551e-01 -5.090591311454772949e-02 7.587464153766632080e-02 1.167806610465049744e-01 2.762317061424255371e-01 -4.057266190648078918e-02 -7.807872444391250610e-02 -4.180462956428527832e-01 -3.163011968135833740e-01
-1.829054653644561768e-01 9.127472341060638428e-02 8.279233425855636597e-02 1.137744560837745667e-01 -1.378078758716583252e-01 1.421550810337066650e-01 7.542845606803894043e-02 7.268474251031875610e-02 -8.670298755168914795e-02 4.058596789836883545e-01 4.372358694672584534e-02 -2.090173065662384033e-01 -2.688860334455966949e-02 2.398569583892822266e-01 5.234302952885627747e-02 -4.864309355616569519e-02 -1.066715344786643982e-01 1.983837038278579712e-02 -7.955479621887207031e-02 -2.492824792861938477e-01 -2.200850248336791992e-01 -1.879505217075347900e-01 2.459675967693328857e-01 3.401635587215423584e-01 -1.459429860115051270e-01 -1.910857856273651123e-01 3.523447811603546143e-01 -1.551370322704315186e-01 1.411398053169250488e-01 1.859882622957229614e-01 -3.335987031459808350e-02 -7.193245738744735718e-02
-1.805117577314376831e-01 2.762657999992370605e-01 5.769152939319610596e-02 -9.372307360172271729e-02 -1.915001720190048218e-01 3.092152774333953857e-01 -6.382511928677558899e-03 -4.447409510612487793e-02 -1.097573265433311462e-01 6.392104178667068481e-02 7.296564429998397827e-02 -3.417209535837173462e-02 -1.538868844509124756e-01 4.965532422065734863e-01 -9.022653102874755859e-02 -1.683664158917963505e-03 5.350244045257568359e-02 -8.191880583763122559e-02 -4.357089102268218994e-02 -2.905544340610504150e-01 -2.963574826717376709e-01 -8.390100300312042236e-02 5.688747018575668335e-02 2.851764261722564697e-01 1.375077366828918457e-01 3.005358763039112091e-02 1.756770014762878418e-01 -6.608995795249938965e-02 1.937459111213684082e-01 -1.266195029020309448e-01 -2.030875384807586670e-01 -1.359495371580123901e-01
3.216856857761740685e-03 2.254032343626022339e-01 1.115793064236640930e-01 -3.257525265216827393e-01 -1.464559435844421387e-01 1.478893458843231201e-01 8.230447769165039062e-02 -8.947443962097167969e-02 -7.291776686906814575e-02 -1.945383250713348389e-01 -2.366453260183334351e-01 -2.049481868743896484e-01 2.379895001649856567e-02 8.969526737928390503e-02 -6.949684023857116699e-02 -2.849124670028686523e-01 3.820455819368362427e-02 3.512848541140556335e-02 2.286349534988403320e-01 -2.004183232784271240e-01 -1.538525074720382690e-01 -2.577921152114868164e-01 -2.431671023368835449e-01 4.192895293235778809e-01 -5.850692465901374817e-02 2.007067650556564331e-01 9.693761914968490601e-02 -4.225479066371917725e-02 -2.082331478595733643e-01 1.044470146298408508e-01 -7.492589764297008514e-03 -8.557638525962829590e-02
-5.281568691134452820e-02 2.411255240440368652e-01 1.081328094005584717e-01 1.836842447519302368e-01 -1.662357151508331299e-01 5.308721214532852173e-02 -2.875942178070545197e-02 1.573428064584732056e-01 -3.245665505528450012e-02 -2.213385552167892456e-01 1.384504586458206177e-01 -1.878143399953842163e-01 -4.419361427426338196e-02 -1.890320181846618652e-01 -3.148685395717620850e-01 -9.777166694402694702e-02 -4.454428702592849731e-02 2.591843307018280029e-01 -1.092613488435745239e-01 -1.764938049018383026e-02 -1.382060796022415161e-01 -2.840901911258697510e-01 7.945390790700912476e-02 1.863813996315002441e-01 -2.108248621225357056e-01 2.627598643302917480e-01 6.077245343476533890e-03 1.961070001125335693e-01 2.662421017885208130e-02 1.117774695158004761e-01 -3.126887381076812744e-01 -3.185809552669525146e-01
-9.781054407358169556e-02 2.850268185138702393e-01 1.302996575832366943e-01 1.329765655100345612e-03 -8.940363675355911255e-02 6.995204091072082520e-02 -3.020057827234268188e-02 7.797968387603759766e-02 2.805391699075698853e-02 -1.555824130773544312e-01 1.133214756846427917e-01 -3.134547770023345947e-01 -4.258617386221885681e-02 -2.888212502002716064e-01 -1.325811296701431274e-01 -1.836125552654266357e-01 -7.762183994054794312e-02 3.602920770645141602e-01 -3.757851943373680115e-02 2.860186062753200531e-02 1.324709951877593994e-01 -2.660188078880310059e-01 3.577110357582569122e-03 4.560829102993011475e-01 -1.710124462842941284e-01 1.411408782005310059e-01 5.447647720575332642e-02 1.902850270271301270e-01 5.866871401667594910e-02 9.078190475702285767e-02 -1.899190396070480347e-01 -1.709477007389068604e-01
-5.974890664219856262e-02 1.595595180988311768e-01 -7.923233509063720703e-02 -1.987928897142410278e-02 -3.474263846874237061e-01 2.524434328079223633e-01 -4.191020876169204712e-02 3.775833249092102051e-01 -7.425876706838607788e-02 -1.162877902388572693e-01 -9.064111113548278809e-02 -1.671947687864303589e-01 -2.286784201860427856e-01 -3.706470876932144165e-02 -2.181761562824249268e-01 1.000719591975212097e-01 7.392200082540512085e-02 2.520155012607574463e-01 -8.836437761783599854e-02 -2.332490384578704834e-01 -5.082067474722862244e-02 -1.777798980474472046e-01 1.156436353921890259e-01 3.656929135322570801e-01 -7.409600913524627686e-02 -1.122706979513168335e-01 6.282683461904525757e-02 -8.571411669254302979e-02 -1.678878515958786011e-01 5.346525087952613831e-02 7.766257505863904953e-03 3.099552392959594727e-01
-4.735711845569312572e-04 1.831427663564682007e-01 1.591810733079910278e-01 -4.317881166934967041e-02 -1.368968486785888672e-01 4.516887478530406952e-03 6.628226488828659058e-02 1.209185551851987839e-02 1.364481914788484573e-02 1.957164853811264038e-01 -6.246517226099967957e-02 -2.611972093582153320e-01 -2.243829369544982910e-01 9.809483587741851807e-02 1.499261260032653809e-01 -3.380633294582366943e-01 1.632826924324035645e-01 -2.830849774181842804e-02 1.683616638183593750e-01 1.062594503164291382e-01 -3.687216341495513916e-01 6.332517415285110474e-02 -4.088395833969116211e-02 4.543105363845825195e-01 -2.331180870532989502e-01 1.630868166685104370e-01 2.997965514659881592e-01 1.014020293951034546e-01 -3.043203242123126984e-02 -2.669583261013031006e-02 1.530215609818696976e-02 -1.024382933974266052e-01
-2.404343336820602417e-01 1.069104224443435669e-01 1.137886494398117065e-01 -2.305462956428527832e-01 -1.954363286495208740e-02 2.649150490760803223e-01 -9.891925007104873657e-02 1.178329810500144958e-02 2.438902258872985840e-01 -3.391016647219657898e-02 -7.571981102228164673e-02 -4.015732929110527039e-02 3.848681598901748657e-02 1.356744915246963501e-01 1.553550641983747482e-02 -1.942313015460968018e-01 -2.222228497266769409e-01 3.209054470062255859e-02 -3.469969704747200012e-02 -3.288733661174774170e-01 -3.019180595874786377e-01 -1.460835784673690796e-01 1.452365666627883911e-01 2.901200056076049805e-01 -4.096596240997314453e-01 -8.444796502590179443e-02 1.291529685258865356e-01 6.171466782689094543e-02 -1.642481088638305664e-01 -3.814998269081115723e-02 -2.080240659415721893e-02 -2.377010136842727661e-01
-1.716340631246566772e-01 1.048167943954467773e-01 -1.845978200435638428e-02 -6.048568338155746460e-02 -2.990474551916122437e-02 -8.422937989234924316e-02 1.558384448289871216e-01 1.805900037288665771e-01 4.864782094955444336e-02 5.021171271800994873e-02 2.560015320777893066e-01 -1.480582654476165771e-01 -5.045114159584045410e-01 9.166590124368667603e-02 -1.796735525131225586e-01 -1.058540865778923035e-02 1.131416484713554382e-01 -1.473942250013351440e-01 -3.645321587100625038e-03 -2.128695547580718994e-01 -3.032114123925566673e-03 -1.129500940442085266e-01 -4.212967753410339355e-01 1.938984096050262451e-01 -2.265192419290542603e-01 2.443525493144989014e-01 1.261348128318786621e-01 9.477082639932632446e-02 3.842141479253768921e-02 -1.174396499991416931e-01 -1.909603327512741089e-01 8.741685003042221069e-02
1.651411950588226318e-01 4.145492911338806152e-01 1.982410065829753876e-02 -2.638845145702362061e-01 -3.214527964591979980e-01 9.965600818395614624e-02 -3.634116053581237793e-02 -1.343020610511302948e-02 -1.485564466565847397e-02 -4.404450207948684692e-02 -1.653229147195816040e-01 -2.439570873975753784e-01 -2.171754240989685059e-01 1.492474079132080078e-01 -1.813783198595046997e-01 -3.126366138458251953e-01 1.082543432712554932e-01 1.625567972660064697e-01 2.756439149379730225e-01 -6.600640714168548584e-02 -1.504986435174942017e-01 -1.689372211694717407e-01 -1.110754627734422684e-02 2.452333420515060425e-01 -1.477178484201431274e-01 1.103504970669746399e-01 7.393155246973037720e-02 8.882112056016921997e-02 -6.954893469810485840e-02 -1.088004037737846375e-01 1.666441559791564941e-01 -7.257748395204544067e-02
-2.031079679727554321e-01 2.118271291255950928e-01 -8.343543857336044312e-02 -8.805584162473678589e-02 -2.010942697525024414e-01 -5.094968248158693314e-03 1.341550350189208984e-01 -1.435743458569049835e-02 -9.154588729143142700e-02 2.055706642568111420e-02 -2.622973918914794922e-01 -9.276176244020462036e-02 -2.797674760222434998e-02 3.745157420635223389e-01 -1.890612095594406128e-01 -4.565731883049011230e-01 1.500677317380905151e-01 2.090165317058563232e-01 1.446556746959686279e-01 -5.933593213558197021e-02 -2.990635111927986145e-03 -2.117348760366439819e-01 1.128319837152957916e-02 1.167130768299102783e-01 -1.382746249437332153e-01 1.382286995649337769e-01 2.194627970457077026e-01 -1.939600855112075806e-01 -2.236419357359409332e-02 2.247190326452255249e-01 3.647286072373390198e-02 2.084513008594512939e-01
-2.198356688022613525e-01 4.512760415673255920e-02 1.188044100999832153e-01 1.676831841468811035e-01 -1.354722306132316589e-02 2.729017436504364014e-01 4.661360010504722595e-02 3.022013306617736816e-01 -2.238871306180953979e-01 -6.864107400178909302e-02 6.868644058704376221e-02 -7.426311075687408447e-02 -2.043270915746688843e-01 2.521179020404815674e-01 -3.332637548446655273e-01 -6.207885965704917908e-02 1.381828337907791138e-01 -3.502018451690673828e-01 -7.163304835557937622e-02 -2.204685704782605171e-03 1.247257888317108154e-01 -1.512863337993621826e-01 -2.119439244270324707e-01 1.988179087638854980e-01 -3.875733911991119385e-01 -7.753115892410278320e-02 6.621580570936203003e-02 4.844368994235992432e-02 3.150638937950134277e-02 -3.776836767792701721e-02 -7.996749132871627808e-02 -1.114034056663513184e-01
-2.318893074989318848e-01 2.261497676372528076e-01 1.030684784054756165e-01 1.849832534790039062e-01 -3.861560821533203125e-01 -3.474355116486549377e-02 -1.253485530614852905e-01 1.518720090389251709e-01 -5.437987670302391052e-02 1.616146862506866455e-01 1.165441647171974182e-01 -5.786245688796043396e-02 -5.567187070846557617e-02 6.893521547317504883e-02 -9.443203359842300415e-02 1.539517045021057129e-01 -2.012435495853424072e-01 3.388940915465354919e-02 1.014768853783607483e-01 -2.172764837741851807e-01 -1.498551219701766968e-01 -3.281126543879508972e-02 -1.840820908546447754e-01 4.122554361820220947e-01 -2.289962023496627808e-01 1.895073354244232178e-01 2.786041200160980225e-01 -1.148462072014808655e-01 -7.501733303070068359e-02 -9.133728221058845520e-03 5.351209267973899841e-02 -2.457619309425354004e-01
-2.613339722156524658e-01 1.345541626214981079e-01 1.978587061166763306e-01 -5.662546679377555847e-02 -2.879401743412017822e-01 -2.582854591310024261e-02 -3.292089700698852539e-02 2.420426011085510254e-01 -8.310913294553756714e-02 -2.435615472495555878e-02 1.579847931861877441e-01 -2.659858763217926025e-01 -1.416019797325134277e-01 1.316773146390914917e-02 -2.261037826538085938e-01 1.051457226276397705e-01 -3.260778263211250305e-02 1.125488337129354477e-02 4.152749106287956238e-02 -1.086886078119277954e-01 -2.149863988161087036e-01 3.835673630237579346e-02 5.803507566452026367e-02 2.824240028858184814e-01 -2.391594834625720978e-02 9.819195419549942017e-02 9.199218824505805969e-03 3.253643512725830078e-01 -1.934572905302047729e-01 3.605116605758666992e-01 -3.004550933837890625e-01 -1.516961902379989624e-01
-8.596684038639068604e-02 1.593992561101913452e-01 -1.038225665688514709e-01 -8.413461595773696899e-02 -2.948009967803955078e-01 1.234481781721115112e-01 1.178298443555831909e-01 1.161081641912460327e-01 1.765166819095611572e-01 -1.011433899402618408e-01 -1.933243721723556519e-01 -1.400510817766189575e-01 -1.374208927154541016e-01 -4.262411966919898987e-02 -4.085920006036758423e-02 -3.019442260265350342e-01 1.680410951375961304e-01 2.328179478645324707e-01 1.206243336200714111e-01 -8.423306792974472046e-02 -2.331684678792953491e-01 -4.131755828857421875e-01 -1.138628944754600525e-01 3.677189946174621582e-01 -1.276113539934158325e-01 1.901801973581314087e-01 7.718812674283981323e-02 2.420657686889171600e-02 -6.137413159012794495e-02 -8.108250051736831665e-02 1.667923033237457275e-01 -1.827700585126876831e-01
1.398128084838390350e-02 2.920308336615562439e-02 2.406325787305831909e-01 -2.107260376214981079e-01 -2.779006958007812500e-01 -1.828172951936721802e-01 2.826705873012542725e-01 -1.418188959360122681e-01 -1.473857015371322632e-01 -5.379539728164672852e-02 -1.600299030542373657e-01 1.690438389778137207e-02 -1.836298108100891113e-01 3.046074509620666504e-01 -8.392822742462158203e-02 4.748861864209175110e-02 -4.836840555071830750e-02 -7.524745166301727295e-02 1.338648051023483276e-01 -2.646043524146080017e-02 -1.032703593373298645e-01 -3.818095624446868896e-01 -1.300083845853805542e-01 7.071976363658905029e-02 -4.378643929958343506e-01 1.253924071788787842e-01 2.741752564907073975e-01 9.993603825569152832e-02 1.619695499539375305e-02 3.710358217358589172e-02 -1.003320980817079544e-02 -1.853513717651367188e-02
-1.690993905067443848e-01 3.619320988655090332e-01 2.338923960924148560e-01 -1.094462200999259949e-01 -4.102119803428649902e-02 -2.884684689342975616e-02 1.595518738031387329e-01 1.777290701866149902e-01 -2.827395498752593994e-01 -1.155821084976196289e-01 7.329317182302474976e-02 7.617232203483581543e-02 -1.665223091840744019e-01 -8.098039031028747559e-02 3.166355565190315247e-02 1.634988486766815186e-01 -2.961871623992919922e-01 -3.400844288989901543e-04 -2.346018254756927490e-01 3.525276854634284973e-02 -2.545901574194431305e-02 -1.697761565446853638e-01 -1.265850365161895752e-01 1.679713726043701172e-01 -1.776331067085266113e-01 -1.029374971985816956e-01 3.675804734230041504e-01 -8.222834765911102295e-02 -2.569235302507877350e-02 2.006528824567794800e-01 -2.931993007659912109e-01 -1.379795074462890625e-01
-3.018037080764770508e-01 -1.286228932440280914e-02 3.307513892650604248e-01 -4.792589321732521057e-02 5.719009786844253540e-03 2.016630768775939941e-01 3.552447631955146790e-02 1.647757589817047119e-01 -1.571812480688095093e-02 1.012985035777091980e-01 2.371969372034072876e-01 3.778477013111114502e-02 1.908545494079589844e-01 9.954343736171722412e-02 1.855363398790359497e-01 -1.227745488286018372e-01 -1.169671416282653809e-01 1.475296765565872192e-01 5.793795362114906311e-02 -2.144888192415237427e-01 -2.986309230327606201e-01 -1.949135512113571167e-01 2.408139556646347046e-01 2.904801666736602783e-01 -6.296441704034805298e-02 1.984522910788655281e-03 3.873417377471923828e-01 1.062503084540367126e-01 -4.641951248049736023e-02 5.621797963976860046e-02 -3.530597314238548279e-02 -1.941865384578704834e-01
-5.020871013402938843e-02 2.099566012620925903e-01 2.357534915208816528e-01 -1.796674355864524841e-02 -5.980479717254638672e-02 4.500833898782730103e-02 -8.916702121496200562e-02 4.314146190881729126e-02 -6.744344532489776611e-02 -3.548601865768432617e-01 3.408790007233619690e-02 -1.481340229511260986e-01 -2.666844241321086884e-02 -2.138803750276565552e-01 -1.709777712821960449e-01 -4.933604225516319275e-02 -5.242471024394035339e-02 2.710053920745849609e-01 1.136336475610733032e-02 -4.543288797140121460e-02 -1.102744191884994507e-01 -2.284249961376190186e-01 -1.064243838191032410e-01 3.772110044956207275e-01 -2.098810374736785889e-01 2.612416148185729980e-01 1.078885719180107117e-01 2.484332174062728882e-01 9.980340301990509033e-02 2.349204570055007935e-01 -2.028193473815917969e-01 -2.491954714059829712e-01
-2.542510926723480225e-01 2.550820708274841309e-01 3.056135177612304688e-01 -2.902119606733322144e-02 1.901316344738006592e-01 -1.545337438583374023e-01 -1.853569597005844116e-01 1.619845926761627197e-01 1.099999770522117615e-01 -5.068363621830940247e-02 5.544961616396903992e-02 -9.120070189237594604e-02 -2.228850722312927246e-01 1.057400368154048920e-02 1.185492053627967834e-02 -1.552581489086151123e-01 2.925584092736244202e-02 2.837573289871215820e-01 6.858094781637191772e-02 -1.749961823225021362e-01 -2.589874565601348877e-01 -1.076586991548538208e-01 5.909571796655654907e-02 2.450904995203018188e-01 -9.105374664068222046e-02 -1.942377239465713501e-01 1.476268023252487183e-01 5.375139787793159485e-02 3.235202133655548096e-01 1.576199084520339966e-01 -2.081264108419418335e-01 2.299322038888931274e-01
-2.114514559507369995e-01 1.283420473337173462e-01 2.767346501350402832e-01 6.988202780485153198e-02 -3.189417719841003418e-01 1.257078442722558975e-02 1.690249517560005188e-02 3.048267364501953125e-01 -9.210275858640670776e-02 -1.756118685007095337e-01 1.953890472650527954e-01 4.104813560843467712e-02 -5.091591924428939819e-02 -1.916615366935729980e-01 -1.836460083723068237e-01 1.261131931096315384e-02 -3.932680562138557434e-02 2.980921864509582520e-01 -1.772236824035644531e-01 -2.392621040344238281e-01 -1.384389251470565796e-01 -7.765588164329528809e-02 1.258081644773483276e-01 3.917498588562011719e-01 -2.174093425273895264e-01 5.996209755539894104e-02 -5.560467392206192017e-02 8.564242720603942871e-02 -1.197545751929283142e-01 -9.527894109487533569e-02 -2.264701873064041138e-01 -1.788716576993465424e-02
-1.168362349271774292e-01 3.184421360492706299e-01 1.212068200111389160e-01 -2.914159297943115234e-01 -1.444675326347351074e-01 1.801525205373764038e-01 1.846966296434402466e-01 1.250621527433395386e-01 -1.083718016743659973e-01 2.070848643779754639e-01 8.902016095817089081e-03 -1.526931822299957275e-01 4.275328293442726135e-02 3.911860287189483643e-01 -1.127572543919086456e-02 -6.966754794120788574e-02 7.762283086776733398e-02 2.877900302410125732e-01 -7.181157916784286499e-02 -1.419897228479385376e-01 -1.420794874429702759e-01 3.444053977727890015e-02 -3.032464720308780670e-02 2.851720452308654785e-01 4.622322041541337967e-03 -1.623334139585494995e-01 4.040436744689941406e-01 -1.208070963621139526e-01 -2.179892361164093018e-02 -1.998374238610267639e-02 -6.568532437086105347e-03 -1.465388089418411255e-01
-1.443698257207870483e-01 2.153408229351043701e-01 -1.104900166392326355e-01 1.426587440073490143e-02 -2.199319377541542053e-02 1.041024699807167053e-01 2.269319742918014526e-01 1.325907409191131592e-01 1.677946932613849640e-02 -8.010108768939971924e-02 -7.318431138992309570e-02 -3.250079229474067688e-02 -1.343584358692169189e-01 1.723609417676925659e-01 2.216685563325881958e-01 -5.646497607231140137e-01 -1.309874355792999268e-01 1.431604325771331787e-01 1.240820661187171936e-01 -1.866072565317153931e-01 -2.180476635694503784e-01 -5.213081091642379761e-02 -6.634445488452911377e-02 3.713252544403076172e-01 -1.307757645845413208e-01 -5.820051208138465881e-02 7.262565195560455322e-02 2.524884343147277832e-01 1.247937325388193130e-02 7.127273827791213989e-02 -1.590741127729415894e-01 -1.032735109329223633e-01
-7.737736403942108154e-02 1.021904647350311279e-01 1.975352913141250610e-01 1.267862319946289062e-01 -1.794594079256057739e-01 -2.616444975137710571e-02 -5.669257417321205139e-02 2.030464708805084229e-01 1.297453343868255615e-01 -1.483509838581085205e-01 2.071397453546524048e-01 -2.335624694824218750e-01 -1.582777351140975952e-01 -2.055091857910156250e-01 -1.768324375152587891e-01 -2.167804092168807983e-01 -2.086873650550842285e-01 1.834857761859893799e-01 -8.220870047807693481e-03 -2.948556654155254364e-02 -1.602071896195411682e-02 -1.738689094781875610e-01 -1.691927611827850342e-01 4.108034968376159668e-01 -2.413185536861419678e-01 2.533856332302093506e-01 8.286746591329574585e-02 9.331610798835754395e-02 1.704354397952556610e-02 1.474529504776000977e-01 -1.658459901809692383e-01 -2.751625180244445801e-01
-1.766800135374069214e-01 3.019933104515075684e-01 8.102555572986602783e-02 -1.111660972237586975e-01 -2.034378945827484131e-01 8.702554553747177124e-02 9.401680529117584229e-02 2.853638119995594025e-02 1.055544763803482056e-01 -2.524702548980712891e-01 -6.250867992639541626e-02 -1.193027421832084656e-01 -2.672908902168273926e-01 -1.260291188955307007e-01 6.803139299154281616e-02 -2.950378656387329102e-01 -1.111222431063652039e-01 1.007625833153724670e-01 7.456500083208084106e-02 -6.580975651741027832e-02 -2.556927502155303955e-01 -1.888725012540817261e-01 2.185323685407638550e-01 2.808506488800048828e-01 -2.426235377788543701e-01 -3.720329105854034424e-01 -5.696868896484375000e-02 -1.644266247749328613e-01 6.896478682756423950e-02 1.753148287534713745e-01 -2.779901959002017975e-02 6.420765072107315063e-02
6.759193725883960724e-03 2.922002226114273071e-02 -1.215245574712753296e-03 -2.657938003540039062e-01 -2.113061994314193726e-01 5.676786601543426514e-02 8.730266243219375610e-02 -1.236052811145782471e-01 8.801938593387603760e-02 3.844560682773590088e-02 -2.862466573715209961e-01 -1.972942203283309937e-01 -3.019732832908630371e-01 3.281790018081665039e-02 -4.611552506685256958e-02 -4.416076838970184326e-01 -6.156627461314201355e-02 1.068561524152755737e-01 3.094727098941802979e-01 -1.087488755583763123e-01 -1.739180535078048706e-01 -3.106893002986907959e-01 -8.853026479482650757e-02 2.297274768352508545e-01 -4.069864749908447266e-03 1.922812610864639282e-01 2.292706519365310669e-01 1.075449809432029724e-01 3.413959592580795288e-02 -1.084594354033470154e-01 -1.982660219073295593e-02 -1.163862124085426331e-01
-1.147704645991325378e-01 1.849550455808639526e-01 1.188703700900077820e-01 -4.333221167325973511e-02 2.545869350433349609e-02 4.817144945263862610e-02 5.139774084091186523e-01 1.195939108729362488e-01 -1.682254076004028320e-01 1.405049562454223633e-01 -1.065900456160306931e-02 -1.175012290477752686e-01 -3.485146462917327881e-01 -9.455978870391845703e-04 1.065411716699600220e-01 -2.693340778350830078e-01 1.328416168689727783e-01 1.426914823241531849e-03 1.783706247806549072e-02 4.908492416143417358e-02 5.834165960550308228e-02 -1.867219656705856323e-01 2.501696720719337463e-02 1.309588253498077393e-01 -2.373536825180053711e-01 -5.195124074816703796e-03 2.311875671148300171e-01 5.536090582609176636e-02 1.270873844623565674e-01 1.904634833335876465e-01 -1.251247674226760864e-01 3.612053990364074707e-01
2.050542831420898438e-02 6.858558207750320435e-02 2.610728740692138672e-01 2.703709527850151062e-02 -2.354293912649154663e-01 4.915020242333412170e-02 1.985908597707748413e-01 1.104884296655654907e-01 -2.476308196783065796e-01 -1.601148992776870728e-01 8.710023760795593262e-02 -9.503358043730258942e-03 -2.152829468250274658e-01 -4.530006274580955505e-02 5.796317383646965027e-02 1.337539553642272949e-01 -2.580631375312805176e-01 -1.330524310469627380e-02 -6.390445679426193237e-02 1.265269070863723755e-01 -3.096824884414672852e-01 5.306629091501235962e-02 -5.110848322510719299e-02 4.797923564910888672e-01 -2.021579295396804810e-01 -1.304037272930145264e-01 1.446894407272338867e-01 -1.697642654180526733e-01 2.142076492309570312e-01 1.989979296922683716e-01 -1.930228024721145630e-01 -5.868826434016227722e-02
-1.986535042524337769e-01 1.001197323203086853e-01 2.084992378950119019e-01 9.447959065437316895e-02 -2.240521609783172607e-01 9.621031582355499268e-02 -9.040399640798568726e-02 4.176008328795433044e-02 -1.613491028547286987e-01 -3.202156722545623779e-01 3.091985583305358887e-01 -3.769997879862785339e-02 -2.832487225532531738e-01 -9.688644111156463623e-02 -1.706184893846511841e-01 2.630570344626903534e-02 -2.386242151260375977e-01 2.365065068006515503e-01 -9.964389353990554810e-02 -2.467681020498275757e-01 -9.155145287513732910e-02 -4.108352586627006531e-02 1.758095771074295044e-01 3.678484857082366943e-01 -1.160644665360450745e-01 -2.151961326599121094e-01 7.096701860427856445e-02 -1.364192273467779160e-02 -5.166367441415786743e-02 -1.156113147735595703e-01 -1.952445209026336670e-01 -6.764829903841018677e-02
1.079888641834259033e-01 3.207778092473745346e-03 1.427700966596603394e-01 1.477021425962448120e-01 -1.805864125490188599e-01 2.452069818973541260e-01 -2.441860586404800415e-01 3.507178723812103271e-01 -1.616340875625610352e-02 -1.501912623643875122e-01 8.803374134004116058e-03 -8.801455795764923096e-02 -2.166148275136947632e-02 1.289776563644409180e-01 -1.596666276454925537e-01 -2.063173353672027588e-01 2.704061269760131836e-01 2.188326418399810791e-02 -9.590428322553634644e-02 -2.662744224071502686e-01 9.663656353950500488e-02 -2.622179090976715088e-01 3.591936826705932617e-02 1.032306104898452759e-01 -5.650008842349052429e-02 1.166581884026527405e-01 1.926313191652297974e-01 2.482648193836212158e-02 3.858082890510559082e-01 -1.806590706110000610e-01 -1.452507227659225464e-01 -2.326024323701858521e-01
-1.705175340175628662e-01 -1.896927952766418457e-01 2.887183725833892822e-01 6.739509105682373047e-02 -1.592197641730308533e-02 9.481851756572723389e-02 2.410381734371185303e-01 2.557934820652008057e-01 3.901711478829383850e-02 -5.290302634239196777e-02 -1.955675659701228142e-03 -9.466648846864700317e-02 -8.597946912050247192e-02 -1.128764748573303223e-01 1.088142171502113342e-01 -3.769885599613189697e-01 3.776733875274658203e-01 -6.146718934178352356e-02 1.014705002307891846e-01 -2.071023881435394287e-01 -1.613501831889152527e-02 -3.277808129787445068e-01 -2.767023257911205292e-02 1.277060993015766144e-02 -2.298394888639450073e-01 -8.010249584913253784e-02 2.172749787569046021e-01 2.763236500322818756e-02 -7.926284521818161011e-02 8.200935274362564087e-02 -3.099837601184844971e-01 4.837565124034881592e-02
2.272101701237261295e-04 3.203174173831939697e-01 2.284100949764251709e-01 1.778730601072311401e-01 -2.322178483009338379e-01 5.707963928580284119e-02 2.491657286882400513e-01 1.693245619535446167e-01 -2.406857162714004517e-01 4.267388023436069489e-03 1.724662333726882935e-01 7.092416286468505859e-02 -1.518237590789794922e-01 -1.585443764925003052e-01 4.996540769934654236e-02 -3.352126851677894592e-02 -2.355205416679382324e-01 3.153238594532012939e-01 -3.395282477140426636e-02 -3.957458138465881348e-01 5.414641276001930237e-02 -1.586888134479522705e-01 6.880235671997070312e-02 1.997684687376022339e-01 -2.004158645868301392e-01 -3.346009179949760437e-03 -5.936141684651374817e-02 -9.842475503683090210e-02 1.136948764324188232e-01 -8.921274542808532715e-02 -2.477776110172271729e-01 -5.436657927930355072e-03
-1.164147853851318359e-01 1.158067137002944946e-01 1.671618968248367310e-02 1.244482770562171936e-01 -2.363492548465728760e-01 1.433607470244169235e-02 -3.963645547628402710e-02 1.782660335302352905e-01 2.429581806063652039e-02 -1.736917197704315186e-01 1.346457302570343018e-01 -2.118140757083892822e-01 -1.175730526447296143e-01 -1.420896500349044800e-01 -6.703864037990570068e-02 1.530746463686227798e-02 -2.667064778506755829e-02 2.866432070732116699e-01 -1.174340024590492249e-01 4.088916257023811340e-02 -3.506952896714210510e-02 -3.208448588848114014e-01 -5.202719196677207947e-02 3.954473435878753662e-01 -2.229612618684768677e-01 3.048023283481597900e-01 2.210537344217300415e-01 3.039198219776153564e-01 1.056081280112266541e-01 1.028722003102302551e-01 -2.179595530033111572e-01 -1.437810063362121582e-01
-1.530818045139312744e-01 1.553605347871780396e-01 3.679933845996856689e-01 4.474774003028869629e-02 6.095632165670394897e-02 3.926236927509307861e-02 1.910062506794929504e-02 -9.838264435529708862e-03 6.198250129818916321e-02 -2.457736134529113770e-01 -9.530584514141082764e-02 -1.361348778009414673e-01 -1.829517781734466553e-01 1.548603028059005737e-01 -2.569453418254852295e-01 -1.145551800727844238e-01 1.079140007495880127e-01 -1.643614023923873901e-01 -1.919224411249160767e-01 -4.930761456489562988e-02 -1.907831430435180664e-01 -2.742679715156555176e-01 1.441900134086608887e-01 3.067490458488464355e-01 -1.483580619096755981e-01 -3.010414540767669678e-01 2.629665732383728027e-01 -1.742553114891052246e-01 1.066197082400321960e-02 2.103077173233032227e-01 -1.372522413730621338e-01 3.260887786746025085e-02
2.024656394496560097e-03 1.628488749265670776e-01 1.986245214939117432e-01 -3.133655786514282227e-01 -1.802144050598144531e-01 9.615597873926162720e-02 3.214443027973175049e-01 1.158220842480659485e-01 -9.861142188310623169e-02 -1.213161870837211609e-01 1.369119156152009964e-02 1.949021369218826294e-01 -1.529608368873596191e-01 9.021577984094619751e-02 -2.505471706390380859e-01 -3.186590373516082764e-01 -4.386054817587137222e-03 -2.430897951126098633e-02 -2.944704331457614899e-02 7.409562170505523682e-02 -8.612457662820816040e-02 3.564206138253211975e-02 1.048634275794029236e-01 2.080733329057693481e-01 -1.667922139167785645e-01 1.323487162590026855e-01 2.516759037971496582e-01 1.081957519054412842e-01 4.284230768680572510e-01 1.402170807123184204e-01 -1.592193990945816040e-01 2.355943433940410614e-03
-2.180226594209671021e-01 -3.567671775817871094e-02 2.534610629081726074e-01 -1.789022237062454224e-01 7.677001878619194031e-03 9.219305217266082764e-02 -9.289550036191940308e-02 4.030498117208480835e-02 -2.001973390579223633e-01 3.129058778285980225e-01 1.462832838296890259e-01 -3.354085385799407959e-01 -1.101349592208862305e-01 -4.028124734759330750e-02 -2.621793448925018311e-01 -2.470711469650268555e-01 1.383864879608154297e-02 -1.212609261274337769e-01 1.440066695213317871e-01 -1.472539752721786499e-01 9.106278419494628906e-02 -1.816532015800476074e-01 1.372570693492889404e-01 2.319620400667190552e-01 -3.272639513015747070e-01 2.638218998908996582e-01 1.058091148734092712e-01 1.317931562662124634e-01 1.000055894255638123e-01 1.829262524843215942e-01 -2.333130873739719391e-02 -1.346332300454378128e-02
1.625733226537704468e-01 -4.951211065053939819e-02 1.514571756124496460e-01 1.165899187326431274e-01 7.415139582008123398e-03 -2.740218117833137512e-02 4.475262761116027832e-01 1.831921339035034180e-01 -1.390603482723236084e-01 8.560872077941894531e-02 1.251546889543533325e-01 1.175180822610855103e-01 -2.478270232677459717e-01 6.469645351171493530e-02 -2.028778046369552612e-01 -1.753522008657455444e-01 -2.896350808441638947e-02 -1.901256591081619263e-01 -1.784886121749877930e-01 -2.847827970981597900e-01 -1.231186538934707642e-01 -2.933460175991058350e-01 1.333567053079605103e-01 2.696479856967926025e-01 -1.648833900690078735e-01 -2.304409593343734741e-01 1.810885071754455566e-01 9.906854480504989624e-02 9.950035810470581055e-02 1.234624832868576050e-01 -1.082950606942176819e-01 -6.978610903024673462e-02
-2.514602541923522949e-01 1.727903783321380615e-01 1.615981608629226685e-01 -3.323035314679145813e-02 -1.633902788162231445e-01 5.753137916326522827e-02 -8.420325815677642822e-03 2.321071922779083252e-01 8.556260168552398682e-02 -2.566613852977752686e-01 1.541269421577453613e-01 -1.524392664432525635e-01 -3.704622760415077209e-02 -9.550385922193527222e-02 -2.704220712184906006e-01 -7.024699449539184570e-02 -1.174178496003150940e-01 2.358489185571670532e-01 1.655942946672439575e-02 5.554895102977752686e-02 1.655958965420722961e-02 -2.472600489854812622e-01 -1.522197574377059937e-01 3.816417455673217773e-01 -1.718226075172424316e-01 1.463399976491928101e-01 1.256397068500518799e-01 2.450830638408660889e-01 -8.573772758245468140e-02 1.636507362127304077e-01 -1.960849165916442871e-01 -2.908971905708312988e-01
-1.740594804286956787e-01 -1.736942329443991184e-03 2.993721961975097656e-01 3.549239784479141235e-02 -7.337898947298526764e-03 1.522459685802459717e-01 6.595902144908905029e-02 2.182928323745727539e-01 -2.433325350284576416e-01 -7.718781381845474243e-02 2.108615264296531677e-02 2.639771252870559692e-02 4.947280511260032654e-02 3.513016924262046814e-02 -2.506331503391265869e-01 -1.323062628507614136e-01 -1.527156084775924683e-01 2.983220815658569336e-01 -2.015278637409210205e-01 -2.766030654311180115e-02 -4.283465445041656494e-01 -1.485613733530044556e-01 -4.550061747431755066e-02 6.254921853542327881e-02 -4.143245816230773926e-01 -1.163137629628181458e-01 1.172684133052825928e-01 -1.495508104562759399e-01 2.048942744731903076e-01 4.101991653442382812e-02 -1.100402399897575378e-01 1.046575978398323059e-01
4.438745323568582535e-03 -3.251193324103951454e-03 2.863359749317169189e-01 1.850197166204452515e-01 -5.372177958488464355e-01 4.107394069433212280e-02 -5.519894510507583618e-02 -6.025845557451248169e-02 -1.777340769767761230e-01 5.759729072451591492e-03 1.265868693590164185e-01 -2.092002928256988525e-01 1.012102589011192322e-01 3.332192823290824890e-02 -9.209246933460235596e-02 -1.034356579184532166e-01 1.859956979751586914e-01 4.205764830112457275e-02 1.467694044113159180e-01 -3.315944075584411621e-01 -2.167431712150573730e-01 -1.575381010770797729e-01 5.966257676482200623e-02 1.965320408344268799e-01 -3.427173197269439697e-01 -6.159432604908943176e-02 2.810169942677021027e-02 9.029186517000198364e-02 -3.929861634969711304e-02 -1.303195953369140625e-01 -8.045087009668350220e-02 -1.667474955320358276e-01
-3.547213971614837646e-01 2.356196045875549316e-01 1.130881607532501221e-01 3.400197951123118401e-03 -2.653586268424987793e-01 1.386985182762145996e-01 1.000635027885437012e-01 1.076620444655418396e-02 -1.058833524584770203e-01 -2.402790337800979614e-01 1.405839473009109497e-01 -1.480257958173751831e-01 -3.730440437793731689e-01 2.865567803382873535e-01 -1.130188778042793274e-01 -2.419413439929485321e-02 -6.436180789023637772e-03 3.864983445964753628e-04 7.729150354862213135e-02 2.302482873201370239e-01 3.744924068450927734e-01 -1.193066239356994629e-01 1.446174234151840210e-01 2.150695025920867920e-01 -5.338710546493530273e-02 -4.427324980497360229e-02 7.415556162595748901e-02 1.161472424864768982e-01 -2.535501867532730103e-02 1.832404360175132751e-02 -5.467668920755386353e-02 -2.288521677255630493e-01
-2.039403468370437622e-01 3.287711739540100098e-01 2.241311967372894287e-01 2.587232738733291626e-02 2.337429206818342209e-03 -6.311550736427307129e-02 -1.674996130168437958e-02 2.929012477397918701e-01 -2.567845582962036133e-01 -2.441128194332122803e-01 1.700996011495590210e-01 6.785563379526138306e-02 -1.171933487057685852e-01 3.347788006067276001e-02 -2.928137779235839844e-02 4.268874973058700562e-02 -6.602744758129119873e-02 2.494049966335296631e-01 -2.306448072195053101e-01 -1.940934062004089355e-01 -6.336230784654617310e-02 -3.887949138879776001e-02 1.150242388248443604e-01 4.192239344120025635e-01 -2.419381737709045410e-01 -3.594576194882392883e-02 -2.063743770122528076e-02 1.352760493755340576e-01 9.435861371457576752e-03 -1.784690022468566895e-01 -2.568498253822326660e-01 6.594827026128768921e-02
-3.663206472992897034e-02 2.479050904512405396e-01 -5.421313457190990448e-03 -3.929144144058227539e-02 -8.752495050430297852e-02 1.405230760574340820e-01 -1.741071790456771851e-01 1.022332459688186646e-01 -1.078017801046371460e-01 1.593861579895019531e-01 -1.260880380868911743e-01 -2.533712387084960938e-01 -4.303225874900817871e-02 2.098947763442993164e-01 2.014481425285339355e-01 -3.852787613868713379e-01 1.385262012481689453e-01 9.108351916074752808e-02 -2.780792117118835449e-02 -1.499326229095458984e-01 -3.867225646972656250e-01 -2.461371570825576782e-01 1.851499527692794800e-01 2.164776772260665894e-01 -2.009093016386032104e-01 9.049282222986221313e-02 1.251153349876403809e-01 -2.246049493551254272e-01 -1.370706707239151001e-01 1.436910331249237061e-01 -2.866082265973091125e-02 -1.359239071607589722e-01
-1.541863232851028442e-01 2.486077835783362389e-03 2.330902069807052612e-01 -8.565255254507064819e-02 -2.106133401393890381e-01 -7.090963423252105713e-02 3.036447763442993164e-01 1.680345460772514343e-02 -4.518508538603782654e-02 -1.255037039518356323e-01 -8.699948340654373169e-02 -1.959915012121200562e-01 5.781965702772140503e-02 4.518190324306488037e-01 1.724516898393630981e-01 -2.047416269779205322e-01 -1.229318678379058838e-01 4.397007077932357788e-02 2.564100176095962524e-02 -2.799294143915176392e-02 -3.627782762050628662e-01 -4.529046267271041870e-02 -1.342621445655822754e-01 1.158827841281890869e-01 -1.533436328172683716e-01 -7.773500680923461914e-02 3.260220289230346680e-01 -3.801533207297325134e-02 4.797437041997909546e-02 3.120951727032661438e-02 -1.857898235321044922e-01 -2.666094601154327393e-01
3.867938742041587830e-02 3.431273102760314941e-01 6.188334897160530090e-02 -2.565939538180828094e-02 -3.256547749042510986e-01 -1.171975862234830856e-02 2.120957374572753906e-01 3.976712748408317566e-02 1.036955937743186951e-01 2.808875404298305511e-02 -1.057912856340408325e-01 -4.076746851205825806e-02 -2.568684220314025879e-01 -7.985863834619522095e-02 5.280175828374922276e-04 -3.103089034557342529e-01 -1.336619853973388672e-01 3.484459966421127319e-02 2.343417555093765259e-01 -2.213519513607025146e-01 -2.762951254844665527e-01 -3.214071691036224365e-01 1.521865022368729115e-03 2.836545407772064209e-01 -1.838393807411193848e-01 1.470151543617248535e-01 -4.933530930429697037e-03 -7.290089130401611328e-02 -2.022328376770019531e-01 2.371511794626712799e-02 1.856619864702224731e-01 -1.034536361694335938e-01
-2.295358180999755859e-01 7.499320060014724731e-02 1.419885177165269852e-02 1.292267143726348877e-01 -2.200233340263366699e-01 -1.318960338830947876e-01 1.418722420930862427e-01 1.918845325708389282e-01 -1.899955272674560547e-01 -2.260895669460296631e-01 7.185167819261550903e-02 -1.056991666555404663e-01 -1.062387451529502869e-01 1.824628189206123352e-02 -2.245117574930191040e-01 1.937607973814010620e-01 -2.099644094705581665e-01 2.113655805587768555e-01 -2.052917033433914185e-01 -1.746541857719421387e-01 6.106990575790405273e-02 -6.665615737438201904e-02 -1.062058582901954651e-01 3.795372247695922852e-01 -2.037924677133560181e-01 1.026589423418045044e-03 1.876353621482849121e-01 2.524029612541198730e-01 2.306606173515319824e-01 -5.225649848580360413e-02 -1.152612045407295227e-01 -2.536512613296508789e-01
-2.695590853691101074e-01 8.164723403751850128e-03 1.097157150506973267e-01 -5.561133101582527161e-02 -2.759459018707275391e-01 9.684920310974121094e-02 2.356498837471008301e-01 -4.559697955846786499e-02 -2.360349744558334351e-01 -1.311070024967193604e-01 5.345690995454788208e-02 -9.694901853799819946e-02 -4.284197986125946045e-01 -4.028157517313957214e-02 -1.705388724803924561e-01 -4.905501380562782288e-02 7.079070806503295898e-02 -4.110847786068916321e-02 2.742533087730407715e-01 -2.443623393774032593e-01 -2.018884718418121338e-01 -1.184474155306816101e-01 2.414942532777786255e-01 1.890236884355545044e-01 -5.022363364696502686e-02 -9.682419709861278534e-03 -1.307699829339981079e-01 -1.257840543985366821e-01 -1.861803680658340454e-01 2.464572489261627197e-01 -1.374291330575942993e-01 -1.639938354492187500e-01
1.089233011007308960e-01 1.994672417640686035e-01 2.662379741668701172e-01 -4.205146431922912598e-01 6.891863793134689331e-02 3.891511261463165283e-02 5.392659083008766174e-02 2.776354253292083740e-01 -2.339027822017669678e-01 1.895534805953502655e-02 -2.232259325683116913e-02 7.278722524642944336e-02 -2.587391138076782227e-01 -5.658954847604036331e-03 -3.620519936084747314e-01 -1.831814944744110107e-01 -1.348086148500442505e-01 2.739130146801471710e-02 7.186951488256454468e-02 5.679197981953620911e-02 -1.662318557500839233e-01 -7.078111171722412109e-02 -1.976034045219421387e-01 2.595511674880981445e-01 1.223602984100580215e-02 -2.813343703746795654e-02 2.045876979827880859e-01 8.787669241428375244e-02 1.836235374212265015e-01 2.625669836997985840e-01 -4.842872917652130127e-02 1.838764525018632412e-03
-3.424393013119697571e-02 2.417778819799423218e-01 1.468661725521087646e-01 -1.757756471633911133e-01 -3.478439748287200928e-01 -2.871191203594207764e-01 2.215828150510787964e-01 3.606155887246131897e-02 -5.937313288450241089e-02 3.680050745606422424e-02 -1.809197813272476196e-01 -2.395409345626831055e-01 6.760375201702117920e-02 1.093954369425773621e-01 8.942476660013198853e-02 -7.311794161796569824e-02 -3.614555671811103821e-02 1.821480318903923035e-02 7.059894502162933350e-02 -7.010120153427124023e-02 3.445204719901084900e-02 -3.090644776821136475e-01 1.915473043918609619e-01 2.115731984376907349e-01 -2.241737544536590576e-01 -1.445638388395309448e-01 1.850312501192092896e-01 -8.660203963518142700e-02 5.970827862620353699e-02 3.747310638427734375e-01 -1.838045381009578705e-02 -2.495727688074111938e-01
2.888847666326910257e-04 1.418518275022506714e-01 2.392946183681488037e-01 4.260876029729843140e-02 -1.257392019033432007e-01 1.243866756558418274e-01 -3.323654532432556152e-01 2.446555495262145996e-01 -8.801253139972686768e-02 -1.843985021114349365e-01 -8.086221665143966675e-02 -2.478201985359191895e-01 -1.752742230892181396e-01 1.603467911481857300e-01 -3.016634583473205566e-01 -1.938664764165878296e-01 7.875720411539077759e-02 -1.442641168832778931e-01 1.117958948016166687e-01 -6.390102207660675049e-02 3.146476671099662781e-02 -5.486134067177772522e-02 -1.809475198388099670e-02 3.389909267425537109e-01 -2.860960550606250763e-02 3.709602653980255127e-01 1.072635129094123840e-01 2.355433255434036255e-01 -1.851728111505508423e-01 -1.432284563779830933e-01 2.433349192142486572e-02 2.872208133339881897e-02
-4.397850856184959412e-02 5.156381055712699890e-02 1.988286226987838745e-01 -2.374142855405807495e-01 -2.232531905174255371e-01 2.916824519634246826e-01 1.457539796829223633e-01 3.133605122566223145e-01 2.019181400537490845e-01 -3.807108998298645020e-01 1.627073138952255249e-01 3.142906818538904190e-03 -1.691749542951583862e-01 -1.093179136514663696e-01 -9.617983549833297729e-02 3.465124219655990601e-02 2.292670458555221558e-01 1.217250153422355652e-01 -9.173730760812759399e-02 -2.396575361490249634e-01 5.336568132042884827e-02 -2.385585308074951172e-01 -3.738277405500411987e-02 3.648726344108581543e-01 -8.854761719703674316e-02 -2.458333410322666168e-02 1.095067057758569717e-02 -5.889426171779632568e-02 7.845813035964965820e-02 -2.586324512958526611e-02 -1.794905662536621094e-01 5.777160078287124634e-02
1.511344611644744873e-01 4.118019640445709229e-01 9.913782775402069092e-02 -8.180421590805053711e-02 -3.812096416950225830e-01 2.042164206504821777e-01 3.804259374737739563e-02 2.335868924856185913e-01 7.106062769889831543e-02 3.118591904640197754e-01 -1.524897068738937378e-01 2.139326184988021851e-01 -2.519562244415283203e-01 2.083100974559783936e-01 3.983091190457344055e-02 -9.090583026409149170e-02 -6.170353665947914124e-02 1.670596152544021606e-01 1.476042866706848145e-01 -4.847349599003791809e-02 1.515281200408935547e-02 -1.962960511445999146e-01 -3.896228969097137451e-02 2.474900484085083008e-01 -2.230281084775924683e-01 -1.096990518271923065e-02 3.188661113381385803e-02 -1.078748777508735657e-01 4.707955196499824524e-02 8.412067592144012451e-02 -1.750450730323791504e-01 1.172360405325889587e-02
-4.451248049736022949e-02 3.105859160423278809e-01 3.366591781377792358e-02 -9.835400432348251343e-02 -2.937732636928558350e-01 5.974706634879112244e-02 -2.195320129394531250e-01 8.724736422300338745e-02 -1.491983234882354736e-01 6.406376510858535767e-02 9.222651273012161255e-02 -2.468165755271911621e-01 -1.778004616498947144e-01 9.859050810337066650e-02 2.335153967142105103e-01 -2.207808643579483032e-01 -7.275304198265075684e-02 -2.755535300821065903e-03 1.728442497551441193e-02 9.020295925438404083e-03 -1.946538090705871582e-01 -9.072005748748779297e-02 1.383113265037536621e-01 4.200180172920227051e-01 -2.026329338550567627e-01 -1.917158812284469604e-02 4.104134812951087952e-02 -2.271194756031036377e-02 8.795981854200363159e-02 5.663521587848663330e-02 1.371590346097946167e-01 -4.288858771324157715e-01
-9.525976330041885376e-02 5.864444002509117126e-02 2.826771140098571777e-01 1.171861514449119568e-01 -6.057843565940856934e-02 3.778378665447235107e-02 2.467654198408126831e-01 -9.434958919882774353e-03 1.315969675779342651e-01 -1.962742060422897339e-01 1.602934300899505615e-01 4.537387937307357788e-02 -3.149729669094085693e-01 -6.189407035708427429e-02 2.102903723716735840e-01 -3.548083603382110596e-01 8.695553243160247803e-02 -4.038982465863227844e-02 -5.686523765325546265e-02 -2.361224442720413208e-01 3.455496579408645630e-02 -2.983355522155761719e-01 -4.756753332912921906e-03 1.304538100957870483e-01 -2.076886743307113647e-01 -8.547501266002655029e-02 4.535516798496246338e-01 -7.161848247051239014e-02 3.181813284754753113e-02 -9.457475692033767700e-02 -1.463219970464706421e-01 5.439817905426025391e-02
-1.165509372949600220e-01 1.161298230290412903e-01 4.733133316040039062e-01 1.697496771812438965e-01 2.210369706153869629e-02 -1.567512899637222290e-01 8.737272582948207855e-04 2.869322299957275391e-01 -5.129107832908630371e-02 -3.839361369609832764e-01 2.280903607606887817e-01 -8.543457090854644775e-02 -7.743676006793975830e-02 7.101015001535415649e-02 5.992139223963022232e-03 6.104877963662147522e-02 6.488762795925140381e-02 -1.519653247669339180e-03 1.266113966703414917e-01 -4.598510637879371643e-02 -1.692534834146499634e-01 -1.226041167974472046e-01 2.262517362833023071e-01 2.831212282180786133e-01 -1.804204434156417847e-01 -4.499706998467445374e-02 1.308897137641906738e-01 -1.731419265270233154e-01 1.409840136766433716e-01 -1.269033998250961304e-01 -2.614152431488037109e-01 -7.173617184162139893e-02
-2.214650809764862061e-01 1.853893399238586426e-01 2.489650249481201172e-01 -1.649162615649402142e-03 -2.226608544588088989e-01 -6.926591694355010986e-02 1.489874422550201416e-01 5.361988022923469543e-02 9.099461138248443604e-02 -4.963117465376853943e-02 -2.503277957439422607e-01 -2.294673174619674683e-01 -1.709282845258712769e-01 7.279471307992935181e-02 -1.137453392148017883e-01 -2.930637598037719727e-01 -7.662061601877212524e-02 7.429686188697814941e-02 -1.825228333473205566e-01 -1.417612284421920776e-01 -3.286242485046386719e-01 1.303735524415969849e-01 4.371591806411743164e-01 2.580772936344146729e-01 -7.752981036901473999e-02 1.160426624119281769e-02 7.897219806909561157e-02 3.669096529483795166e-02 6.372937560081481934e-02 8.935146033763885498e-02 8.354216814041137695e-02 1.883868724107742310e-01
-3.173747956752777100e-01 5.715414136648178101e-02 -1.699456721544265747e-01 7.248523086309432983e-02 -2.429223805665969849e-01 7.693009078502655029e-02 1.098891422152519226e-01 2.277710586786270142e-01 -7.026129961013793945e-02 -3.557778298854827881e-01 -1.485035121440887451e-01 5.970953777432441711e-02 -1.032670214772224426e-01 4.301470238715410233e-03 3.887728601694107056e-02 -2.236805111169815063e-02 8.424027264118194580e-02 3.190109133720397949e-01 2.573880255222320557e-01 -2.389956116676330566e-01 -1.601164638996124268e-01 -1.675845533609390259e-01 1.760488562285900116e-02 2.871495671570301056e-02 -1.379147022962570190e-01 3.168715909123420715e-02 3.267084658145904541e-01 -3.028276562690734863e-01 1.049635261297225952e-01 2.376133389770984650e-02 -1.480448246002197266e-01 -1.552539020776748657e-01
-2.202218025922775269e-01 1.784885078668594360e-01 2.845092415809631348e-01 -1.355013996362686157e-01 -1.237728744745254517e-01 2.114270180463790894e-01 2.476712614297866821e-01 1.957536935806274414e-01 1.740275770425796509e-01 -1.663891971111297607e-01 3.683674708008766174e-02 3.096088767051696777e-01 -5.038270726799964905e-02 1.478898823261260986e-01 -1.778541952371597290e-01 -1.292759478092193604e-01 -3.132735379040241241e-03 2.865977212786674500e-02 -4.543714225292205811e-02 -4.201424866914749146e-02 -2.487017773091793060e-02 -2.206786423921585083e-01 2.324041277170181274e-01 1.305099874734878540e-01 -2.122030258178710938e-01 -1.844270378351211548e-01 1.173573657870292664e-01 1.383752524852752686e-01 -2.371504306793212891e-01 -1.516820192337036133e-01 -3.187448680400848389e-01 -1.219992116093635559e-01
-2.096142061054706573e-02 2.646408379077911377e-01 1.235896795988082886e-01 -6.148835644125938416e-02 -1.697160899639129639e-01 1.340838968753814697e-01 1.232990249991416931e-01 1.556868106126785278e-01 -1.366925686597824097e-01 1.360415369272232056e-01 -8.522168733179569244e-03 -3.049429655075073242e-01 -1.457265466451644897e-01 -1.392859220504760742e-01 -2.763572931289672852e-01 -1.231083348393440247e-01 2.462665140628814697e-01 -1.044569313526153564e-01 6.540209800004959106e-02 -1.232799887657165527e-01 -7.128018140792846680e-02 -2.116533219814300537e-01 1.438457667827606201e-01 1.212828606367111206e-01 1.034079398959875107e-02 3.476071357727050781e-01 4.213347099721431732e-03 4.055350273847579956e-02 3.619046509265899658e-01 -1.459051519632339478e-01 -2.802541851997375488e-01 -1.791873574256896973e-01
-1.467122584581375122e-01 1.224516481161117554e-01 4.228741228580474854e-01 1.276542991399765015e-01 -1.661301851272583008e-01 4.622974619269371033e-02 9.972875565290451050e-02 3.011853694915771484e-01 4.005403723567724228e-03 -1.210557967424392700e-01 -9.467866271734237671e-03 -6.118818745017051697e-02 9.648863971233367920e-02 2.584471702575683594e-01 -4.124384000897407532e-02 3.781920298933982849e-02 -4.018247127532958984e-01 2.396573275327682495e-01 -3.506449982523918152e-02 -2.483468204736709595e-01 1.119740903377532959e-01 -2.921961545944213867e-01 1.233313754200935364e-01 1.618613302707672119e-01 -1.413244307041168213e-01 1.752347126603126526e-02 -3.449049592018127441e-02 -7.728965580463409424e-02 4.278440028429031372e-03 2.130519896745681763e-01 -8.040747046470642090e-02 -1.994462013244628906e-01
-1.701773405075073242e-01 -1.426649093627929688e-01 1.924722939729690552e-01 -2.129180580377578735e-01 -9.153657406568527222e-02 2.134998887777328491e-01 -1.160940676927566528e-01 5.245733633637428284e-02 -1.564088165760040283e-01 7.697100937366485596e-02 1.576640158891677856e-01 -1.815618760883808136e-02 -4.067921340465545654e-01 2.178698182106018066e-01 -2.772465534508228302e-02 -2.436676770448684692e-01 -1.424821317195892334e-01 3.060764968395233154e-01 2.385516762733459473e-01 -8.458935469388961792e-02 4.216671455651521683e-03 -1.088434606790542603e-01 -5.724463984370231628e-02 -3.053140640258789062e-02 6.636472884565591812e-03 -2.110296487808227539e-01 4.927071928977966309e-02 8.777928352355957031e-02 1.640340089797973633e-01 7.255605608224868774e-02 -3.610835075378417969e-01 -2.409711629152297974e-01
-1.068522632122039795e-01 -7.239575684070587158e-02 -3.086190484464168549e-02 -3.061463534832000732e-01 1.074891444295644760e-02 2.480557560920715332e-02 -3.501197695732116699e-02 -5.115615949034690857e-02 -9.878145158290863037e-02 1.543416976928710938e-01 1.911790966987609863e-01 -2.300907671451568604e-01 -2.344409227371215820e-01 5.198717117309570312e-02 -4.202831685543060303e-01 -1.996413469314575195e-01 7.311378419399261475e-02 1.219589542597532272e-02 6.268431246280670166e-02 -1.311470270156860352e-01 7.758969813585281372e-02 -8.132559061050415039e-02 9.788284450769424438e-02 2.434937655925750732e-01 -4.936907589435577393e-01 7.554338872432708740e-02 1.416089683771133423e-01 8.974675089120864868e-02 1.342894732952117920e-01 -3.608129546046257019e-02 -2.216303199529647827e-01 -1.809186190366744995e-01
-1.167914494872093201e-01 9.412737935781478882e-02 1.248688902705907822e-02 7.720315363258123398e-03 -4.416340589523315430e-01 -1.153753325343132019e-01 -4.679143056273460388e-02 9.724463522434234619e-02 -1.066708713769912720e-01 -3.151530027389526367e-01 -3.050404228270053864e-02 -1.944737583398818970e-01 5.963023379445075989e-02 -3.170469775795936584e-02 1.731294542551040649e-01 6.604215130209922791e-03 1.060665473341941833e-01 1.228779554367065430e-01 -1.560669951140880585e-02 -1.998785138130187988e-01 -1.145574748516082764e-01 -4.096647500991821289e-01 1.589402109384536743e-01 2.844397425651550293e-01 -2.974453568458557129e-02 -9.625550359487533569e-02 1.250794678926467896e-01 -8.525499701499938965e-02 3.228212594985961914e-01 2.432758957147598267e-01 -4.533126950263977051e-02 -1.451948285102844238e-01
-2.878252863883972168e-01 1.973933875560760498e-01 -6.232372671365737915e-02 -1.619164794683456421e-01 -1.672358661890029907e-01 -1.685312390327453613e-02 3.315492272377014160e-01 4.571190103888511658e-02 2.341737039387226105e-02 -1.191552262753248215e-02 -5.291450023651123047e-02 -1.330049782991409302e-01 -2.665635645389556885e-01 -2.196376770734786987e-01 -1.590812206268310547e-01 -2.324760854244232178e-01 -9.245014935731887817e-02 3.029858767986297607e-01 1.285565830767154694e-02 7.870582863688468933e-03 -2.807092070579528809e-01 -2.504922151565551758e-01 2.289215624332427979e-01 1.751691848039627075e-01 -1.829818934202194214e-01 -1.159560009837150574e-01 1.368602514266967773e-01 -1.347745358943939209e-01 -2.215021401643753052e-01 -1.124843209981918335e-01 4.873803257942199707e-02 -1.219554916024208069e-01
4.385035485029220581e-03 1.254514455795288086e-01 -7.269476354122161865e-02 -1.275818794965744019e-01 -3.351598381996154785e-01 2.222547084093093872e-01 -1.292562484741210938e-01 3.472176939249038696e-02 3.763411939144134521e-02 -1.490416824817657471e-01 6.181672587990760803e-02 -5.665713921189308167e-02 -2.895467281341552734e-01 2.787204682826995850e-01 -2.815617807209491730e-02 -2.735120058059692383e-01 -1.340508162975311279e-01 1.046631410717964172e-01 3.475848138332366943e-01 -1.603956222534179688e-01 -1.252772361040115356e-01 -1.802709251642227173e-01 -8.836922794580459595e-02 2.307837456464767456e-01 -3.446253389120101929e-02 2.627288997173309326e-01 1.111567839980125427e-01 1.840152591466903687e-01 -1.287117451429367065e-01 2.335463017225265503e-01 2.043389249593019485e-03 -2.073145508766174316e-01
-1.568366140127182007e-01 3.099375069141387939e-01 -6.474575400352478027e-02 -1.372271478176116943e-01 -2.026412189006805420e-01 9.161653369665145874e-02 -5.707083642482757568e-02 1.170163527131080627e-01 1.176813915371894836e-01 2.179864048957824707e-01 -1.317179203033447266e-01 -1.066525578498840332e-01 -1.479910910129547119e-01 2.929334342479705811e-01 -1.156253740191459656e-01 -3.247608542442321777e-01 2.369236946105957031e-01 1.527519077062606812e-01 5.998922884464263916e-02 -2.368872165679931641e-01 -2.440126538276672363e-01 -1.315685212612152100e-01 5.224604532122612000e-02 3.302370905876159668e-01 1.881193369626998901e-01 3.659534826874732971e-02 2.631434798240661621e-01 -4.014127189293503761e-04 1.417961567640304565e-01 -2.064666524529457092e-02 -1.109859496355056763e-01 -8.140740543603897095e-02
9.649547189474105835e-02 9.307491779327392578e-02 1.159793213009834290e-01 9.406320005655288696e-02 -2.480375617742538452e-01 9.475696086883544922e-02 2.118250876665115356e-01 7.058706879615783691e-02 1.055163331329822540e-02 -5.031033232808113098e-02 1.653704233467578888e-02 5.914882943034172058e-02 -4.736157655715942383e-01 1.688343882560729980e-01 -1.136823818087577820e-01 -2.156035900115966797e-01 2.102322131395339966e-01 -1.273028273135423660e-02 9.844865649938583374e-02 -2.690384089946746826e-01 -9.998555481433868408e-02 -4.540306627750396729e-01 3.469221591949462891e-01 7.889132946729660034e-03 5.814494565129280090e-02 -1.303651481866836548e-01 1.012816950678825378e-01 3.735504299402236938e-02 -8.365049213171005249e-02 -1.289851069450378418e-01 1.081447023898363113e-02 -4.427399486303329468e-02
-2.922927737236022949e-01 -6.925886962562799454e-03 1.381672825664281845e-02 2.451820671558380127e-01 -1.700393855571746826e-01 1.543672978878021240e-01 -8.952122181653976440e-02 7.147840410470962524e-02 -2.101561576128005981e-01 1.346782147884368896e-01 1.953651756048202515e-01 -2.275080829858779907e-01 -8.486918359994888306e-02 2.659785188734531403e-02 5.869518592953681946e-02 -5.066700279712677002e-03 1.139981001615524292e-01 2.872753739356994629e-01 -6.054589524865150452e-02 -1.565789729356765747e-01 -5.389104038476943970e-02 -2.587049901485443115e-01 -4.591678082942962646e-02 1.396586298942565918e-01 -3.507441282272338867e-01 3.483707010746002197e-01 1.724912524223327637e-01 2.112820148468017578e-01 1.018557883799076080e-02 2.158833891153335571e-01 -1.516861915588378906e-01 -1.452164351940155029e-01
-3.389505147933959961e-01 -1.418796833604574203e-03 1.822330504655838013e-01 5.567971244454383850e-02 1.727865636348724365e-01 1.157502159476280212e-01 1.209119893610477448e-02 3.604986369609832764e-01 2.635499835014343262e-01 -3.434913977980613708e-02 1.562800258398056030e-01 -2.490140497684478760e-01 -1.615772992372512817e-01 1.740382164716720581e-01 1.601928919553756714e-01 -5.830860882997512817e-02 -1.415560543537139893e-01 -7.745195180177688599e-02 -4.298027232289314270e-02 6.401193886995315552e-02 -1.311355233192443848e-01 -3.306393325328826904e-01 9.601133316755294800e-02 1.861775517463684082e-01 -1.432416588068008423e-01 -2.580645084381103516e-01 2.240853905677795410e-01 -1.050893496721982956e-02 1.534363068640232086e-02 -3.152305260300636292e-02 -2.911401689052581787e-01 -8.427320420742034912e-02
-1.359933316707611084e-01 5.134447664022445679e-02 1.270927041769027710e-01 8.971507847309112549e-02 -4.751118123531341553e-01 1.143589019775390625e-01 -8.937766402959823608e-02 2.415739558637142181e-02 -7.122248411178588867e-02 2.307994514703750610e-01 -2.573684751987457275e-01 -1.243011206388473511e-01 -1.438116133213043213e-01 1.979994624853134155e-01 3.910161182284355164e-02 -2.665086984634399414e-01 1.841762363910675049e-01 1.036357358098030090e-01 2.519990801811218262e-01 1.556264013051986694e-01 -1.975606977939605713e-01 -2.656682133674621582e-01 -4.565478488802909851e-02 3.771183192729949951e-01 -1.251848042011260986e-01 2.938399650156497955e-02 1.375639140605926514e-01 -5.691096559166908264e-02 -4.293553158640861511e-02 1.166382338851690292e-02 -5.469748377799987793e-02 -6.964106857776641846e-02
-2.045906484127044678e-01 -9.902492165565490723e-03 -1.776229590177536011e-01 -8.172573149204254150e-02 -1.843440085649490356e-01 2.935107052326202393e-02 6.842561811208724976e-02 2.025725990533828735e-01 -2.300513833761215210e-01 -1.786142140626907349e-01 -8.117593824863433838e-02 -1.852097511291503906e-01 -2.549200952053070068e-01 1.533636450767517090e-01 3.848215937614440918e-01 -9.202247112989425659e-02 1.912656575441360474e-01 -8.242771727964282036e-04 -2.586739659309387207e-01 -1.135565564036369324e-01 -3.352496623992919922e-01 -1.285041272640228271e-01 9.281793981790542603e-02 2.351439446210861206e-01 2.314610034227371216e-02 2.288913577795028687e-01 2.649607062339782715e-01 1.114536225795745850e-01 -7.697860151529312134e-02 -8.362252265214920044e-02 -1.005951687693595886e-01 -2.606547810137271881e-02
-2.047612816095352173e-01 7.121177762746810913e-02 2.558956444263458252e-01 3.063132464885711670e-01 4.762340337038040161e-02 1.272527575492858887e-01 1.205232366919517517e-01 2.053134292364120483e-01 4.106190055608749390e-02 3.223215416073799133e-02 -1.998711824417114258e-01 -4.143048822879791260e-02 -3.710750341415405273e-01 2.067975327372550964e-02 -1.893731504678726196e-01 -4.967064037919044495e-02 5.019816756248474121e-02 -2.108501344919204712e-01 -1.570516228675842285e-01 -1.411363035440444946e-01 -6.840243190526962280e-02 -2.882725894451141357e-01 2.874981164932250977e-01 2.862809598445892334e-01 -1.913751661777496338e-01 -1.567363142967224121e-01 1.138775497674942017e-01 -8.623860031366348267e-02 9.439229220151901245e-02 2.183532714843750000e-01 -4.860459640622138977e-02 -1.149189621210098267e-01
1.314103603363037109e-01 8.831752091646194458e-02 2.136064320802688599e-02 -1.206573378294706345e-02 -4.435571730136871338e-01 -1.837671250104904175e-01 8.836787939071655273e-02 9.719387441873550415e-02 -3.875191137194633484e-02 2.211331389844417572e-02 7.498027384281158447e-02 -2.140081375837326050e-01 -1.934785544872283936e-01 1.574947237968444824e-01 5.173770710825920105e-03 -3.246679306030273438e-01 2.052594162523746490e-02 -1.617665216326713562e-02 -5.209743604063987732e-02 -2.283187061548233032e-01 -1.911772340536117554e-01 -2.184450626373291016e-01 4.879283532500267029e-02 4.551642835140228271e-01 1.017684582620859146e-02 -4.221449047327041626e-02 1.555504500865936279e-01 -5.525296181440353394e-02 -6.481333076953887939e-02 2.358653098344802856e-01 1.540107578039169312e-01 -2.084179073572158813e-01
-3.781428933143615723e-01 1.353188753128051758e-01 5.721551179885864258e-02 -1.578407734632492065e-01 -4.840831458568572998e-01 7.357919216156005859e-02 -2.790565416216850281e-02 4.978819563984870911e-02 -4.699949547648429871e-02 -7.631926983594894409e-02 2.329309284687042236e-01 6.882397085428237915e-02 -1.109556779265403748e-01 2.629018127918243408e-01 -1.544636487960815430e-02 -4.346909001469612122e-02 -2.123653590679168701e-01 2.184947254136204720e-03 -1.756146699190139771e-01 -1.728266626596450806e-01 7.242935895919799805e-02 -1.128991916775703430e-01 5.609170719981193542e-02 2.677333950996398926e-01 -2.768440246582031250e-01 -4.457507282495498657e-02 1.155263483524322510e-01 5.421454459428787231e-02 -1.411352157592773438e-01 1.438377946615219116e-01 -1.676954329013824463e-01 -2.337499409914016724e-01
-1.210070624947547913e-01 2.031574249267578125e-01 -3.018397279083728790e-02 4.461944848299026489e-02 -3.843387365341186523e-01 -1.424031239002943039e-02 1.071142330765724182e-01 1.988406777381896973e-01 -1.754173636436462402e-01 -1.738771796226501465e-01 -3.878431394696235657e-02 -2.832610309123992920e-01 -1.879548579454421997e-01 7.758093997836112976e-03 5.838680639863014221e-02 -2.641023099422454834e-01 3.820351557806134224e-03 3.669720888137817383e-02 -5.382013693451881409e-02 -1.551975756883621216e-01 -2.264108806848526001e-01 -2.234853506088256836e-01 1.228541284799575806e-01 1.791269630193710327e-01 -1.937666535377502441e-01 -2.774463593959808350e-01 -6.418690085411071777e-02 -1.003678515553474426e-01 2.910374701023101807e-01 2.348040789365768433e-01 1.973006576299667358e-01 -8.215941488742828369e-02
-1.694302260875701904e-01 3.312650322914123535e-01 3.110679388046264648e-01 2.441135644912719727e-01 -1.892035752534866333e-01 -4.057700559496879578e-02 2.510776221752166748e-01 3.387743234634399414e-01 -6.696160882711410522e-02 -1.756144911050796509e-01 1.900980621576309204e-01 -7.166287302970886230e-02 -5.176560208201408386e-02 1.155262067914009094e-01 -6.982666254043579102e-02 -8.203466981649398804e-02 -2.884272336959838867e-01 3.219944536685943604e-01 -5.639230459928512573e-02 -2.238861024379730225e-01 6.658280268311500549e-03 -1.616642624139785767e-01 -4.907765612006187439e-02 1.602638661861419678e-01 -2.037736773490905762e-01 8.771565556526184082e-02 -2.074823714792728424e-02 -4.046993330121040344e-02 8.976898342370986938e-02 -7.444278150796890259e-02 3.401260450482368469e-02 -1.588378101587295532e-01
-1.628685295581817627e-01 1.594605855643749237e-02 -1.220220178365707397e-01 -1.703992113471031189e-02 -1.301775872707366943e-01 -5.181363318115472794e-03 5.747439712285995483e-02 -6.888224929571151733e-02 -3.075531423091888428e-01 -6.351763755083084106e-02 1.167854517698287964e-01 -1.368812322616577148e-01 -1.590788066387176514e-01 1.263830661773681641e-01 -1.573912799358367920e-01 -4.073134660720825195e-01 -8.621475100517272949e-02 9.812589734792709351e-02 4.204110801219940186e-02 9.609220549464225769e-03 -8.029850572347640991e-02 5.533011164516210556e-03 4.840030334889888763e-03 2.487994283437728882e-01 -1.558405905961990356e-01 -2.825052440166473389e-01 1.918559968471527100e-01 -3.975101709365844727e-01 1.071313917636871338e-01 -2.220865935087203979e-01 -3.355104029178619385e-01 -1.022505536675453186e-01
-1.132092699408531189e-01 2.622265815734863281e-01 3.218712210655212402e-01 1.403470635414123535e-01 1.137464307248592377e-02 1.175236627459526062e-01 1.803468614816665649e-01 1.415819078683853149e-01 -2.089746743440628052e-01 -1.287782639265060425e-01 2.457948476076126099e-01 -1.458169668912887573e-01 6.629832834005355835e-02 1.665704697370529175e-01 -1.033920049667358398e-01 -1.367653068155050278e-02 -1.153989434242248535e-01 4.599857628345489502e-01 -6.889718025922775269e-02 -2.391493022441864014e-01 -3.092252090573310852e-02 -3.212969005107879639e-01 -8.515653014183044434e-02 8.097262680530548096e-02 -9.625276923179626465e-02 4.893343523144721985e-02 -6.546130031347274780e-02 -6.539241224527359009e-02 1.460931301116943359e-01 2.368691936135292053e-02 -2.248255312442779541e-01 -2.148265391588211060e-01
-1.921730339527130127e-01 2.807981967926025391e-01 1.946295648813247681e-01 6.279336661100387573e-02 -2.390727698802947998e-01 -4.065795242786407471e-02 -5.146044865250587463e-02 2.461006194353103638e-01 -1.188646778464317322e-01 -1.066471710801124573e-01 1.502680182456970215e-01 -1.834598183631896973e-01 -5.093435943126678467e-02 -2.047705799341201782e-01 -1.033065542578697205e-01 -1.233586296439170837e-01 -2.058844417333602905e-01 2.357772588729858398e-01 -1.290584206581115723e-01 -1.065600663423538208e-01 -9.786809980869293213e-02 -2.812764644622802734e-01 -5.794706940650939941e-02 2.334730923175811768e-01 -6.371395289897918701e-02 1.230484768748283386e-01 6.957554817199707031e-02 3.367195129394531250e-01 9.954489022493362427e-02 1.288422644138336182e-01 -7.843842357397079468e-02 -3.543792963027954102e-01
-4.408532381057739258e-02 3.000928461551666260e-01 7.961406558752059937e-02 -2.076552510261535645e-01 -2.764195203781127930e-01 -9.083247929811477661e-02 3.797214925289154053e-01 6.582778692245483398e-02 -1.632807105779647827e-01 9.203406423330307007e-02 -9.547803550958633423e-02 -1.809997111558914185e-01 -1.441746205091476440e-01 4.757394194602966309e-01 -6.339195533655583858e-04 -1.060846820473670959e-01 -5.600179359316825867e-02 2.416379451751708984e-01 7.148692384362220764e-03 2.522067166864871979e-02 -1.769565045833587646e-01 -3.982256166636943817e-03 -5.390040948987007141e-02 1.249021366238594055e-01 -1.558203622698783875e-02 -1.054770797491073608e-01 3.519557118415832520e-01 -3.856055438518524170e-02 -9.002468734979629517e-02 -7.722272537648677826e-03 -1.673142462968826294e-01 -7.107423245906829834e-02
-1.923477202653884888e-01 6.539293378591537476e-02 1.160780042409896851e-01 -1.631959974765777588e-01 -3.677698075771331787e-01 2.050842940807342529e-01 4.957005754113197327e-02 3.055908083915710449e-01 -3.748441636562347412e-01 -1.459892988204956055e-01 7.895993441343307495e-02 1.206629909574985504e-02 -5.156818777322769165e-02 -1.081339195370674133e-01 -1.289504915475845337e-01 -7.412970066070556641e-02 1.911621391773223877e-01 -4.705859813839197159e-03 -1.209580153226852417e-01 -2.714940905570983887e-01 -2.011765241622924805e-01 -3.571673929691314697e-01 -4.347674548625946045e-02 1.544303745031356812e-01 -1.201959140598773956e-02 -8.326920121908187866e-02 -8.303847908973693848e-02 -1.024152785539627075e-01 9.326191991567611694e-02 -5.087837204337120056e-02 -7.781368494033813477e-02 2.833667695522308350e-01
1.285962201654911041e-02 9.031999111175537109e-02 -1.392809599637985229e-01 -4.662256687879562378e-03 -2.670738399028778076e-01 1.836425960063934326e-01 -1.351808458566665649e-01 -1.557572931051254272e-01 -2.092653363943099976e-01 -4.924499616026878357e-02 6.584011763334274292e-02 -1.786238551139831543e-01 -4.443877562880516052e-02 2.966015934944152832e-01 9.084191918373107910e-02 -5.243618506938219070e-03 -1.254703402519226074e-01 3.978405520319938660e-02 2.883633971214294434e-02 -2.017024755477905273e-01 -1.622256189584732056e-01 -1.485204696655273438e-01 6.938471645116806030e-02 2.754758596420288086e-01 -4.428580105304718018e-01 1.502067297697067261e-01 2.209191322326660156e-01 -3.006748259067535400e-01 -2.218278497457504272e-01 2.892294665798544884e-03 -2.159918844699859619e-01 -4.797137901186943054e-02
-2.269074916839599609e-01 6.733008474111557007e-02 1.198453679680824280e-01 -8.504211157560348511e-02 6.766644120216369629e-02 8.383205533027648926e-02 1.869105845689773560e-01 -9.154387749731540680e-03 -1.389993913471698761e-02 3.968482464551925659e-02 -6.559905596077442169e-04 1.741853654384613037e-01 -2.770821154117584229e-01 1.264150626957416534e-02 -1.846730560064315796e-01 -3.059455454349517822e-01 6.888680905103683472e-02 5.849395319819450378e-02 2.904526591300964355e-01 -3.242563307285308838e-01 -3.698553144931793213e-01 5.835086107254028320e-02 -2.619188465178012848e-02 1.678821593523025513e-01 -3.162059783935546875e-01 1.217478662729263306e-01 -1.441597100347280502e-02 -9.855885058641433716e-03 -1.313396692276000977e-01 2.293247580528259277e-01 -1.623833328485488892e-01 -2.468730211257934570e-01
-1.493258774280548096e-01 1.344708502292633057e-01 1.488560158759355545e-02 -1.565202325582504272e-01 -5.492099002003669739e-02 1.090705916285514832e-01 8.623562753200531006e-02 3.464937955141067505e-02 -5.656316131353378296e-02 1.294856071472167969e-01 2.357244491577148438e-02 1.665236614644527435e-02 -1.648459881544113159e-01 2.087239623069763184e-01 4.444520920515060425e-03 -3.418636918067932129e-01 -8.889306336641311646e-02 3.865125775337219238e-01 1.258489340543746948e-01 2.978774532675743103e-02 -3.131140768527984619e-02 -2.252684831619262695e-01 -2.951012849807739258e-01 1.537268161773681641e-01 -1.204111576080322266e-01 3.091977909207344055e-02 3.085042238235473633e-01 -4.609286487102508545e-01 1.788020730018615723e-01 -8.666933327913284302e-02 -5.871710553765296936e-02 -2.105526439845561981e-02
-1.264113038778305054e-01 2.251392006874084473e-01 5.853707715868949890e-02 -8.947771787643432617e-02 -2.960550487041473389e-01 1.108205467462539673e-01 -5.124627798795700073e-02 -5.340193584561347961e-02 2.874836325645446777e-02 2.104713916778564453e-01 -2.114175707101821899e-01 -8.861269801855087280e-02 -6.535053998231887817e-02 2.105218470096588135e-01 1.374629437923431396e-01 -3.010019958019256592e-01 1.578284651041030884e-01 3.765892237424850464e-02 1.995176076889038086e-02 -3.037663400173187256e-01 -3.641746044158935547e-01 -8.648272603750228882e-02 -1.845090277493000031e-02 2.360100597143173218e-01 -9.339805692434310913e-02 1.580942124128341675e-01 4.337003827095031738e-01 -5.286652222275733948e-02 2.705276198685169220e-02 6.206085532903671265e-02 -1.275422424077987671e-01 1.128014456480741501e-02
-3.032866865396499634e-02 7.583071291446685791e-02 3.026598691940307617e-01 5.227546393871307373e-02 2.059771306812763214e-02 -2.911511957645416260e-01 1.188095659017562866e-01 3.606282174587249756e-02 -2.186013758182525635e-01 -1.648176312446594238e-01 2.108352631330490112e-01 -5.447510629892349243e-02 -5.074283108115196228e-03 8.735319715924561024e-04 -1.444910168647766113e-01 7.474005967378616333e-02 -1.134769693017005920e-01 2.982256412506103516e-01 2.374116331338882446e-03 -3.127774000167846680e-01 -3.103246986865997314e-01 -3.208155333995819092e-01 9.991166740655899048e-02 9.680279344320297241e-02 -3.769720792770385742e-01 -1.688498407602310181e-01 1.692954003810882568e-01 5.287317186594009399e-02 1.605022847652435303e-01 -4.791220650076866150e-03 1.550026051700115204e-02 5.654272809624671936e-02
5.023708567023277283e-03 -2.876430749893188477e-03 2.173915319144725800e-02 -1.505559980869293213e-01 -2.245093137025833130e-01 3.117040395736694336e-01 1.746326743159443140e-04 3.492360413074493408e-01 -5.943767726421356201e-02 -1.599930822849273682e-01 1.077315509319305420e-01 -1.882190406322479248e-01 -2.410318888723850250e-02 -1.416629552841186523e-01 6.652497500181198120e-02 1.467134058475494385e-01 1.492966115474700928e-01 5.582986027002334595e-02 -1.195299401879310608e-01 -3.155423700809478760e-01 -1.246667653322219849e-01 -2.987720370292663574e-01 5.802296102046966553e-03 3.991374075412750244e-01 -1.973874866962432861e-01 6.995544536039233208e-04 1.973437517881393433e-02 -1.021611541509628296e-01 6.152436509728431702e-02 6.832039356231689453e-02 -3.121160864830017090e-01 1.595761179924011230e-01
4.095390322618186474e-04 1.967745125293731689e-01 1.301994770765304565e-01 -1.062563285231590271e-01 -2.128832787275314331e-01 2.333675473928451538e-01 -1.021502614021301270e-01 3.240920836105942726e-03 -3.889280557632446289e-01 -1.090583950281143188e-01 1.547120511531829834e-01 -1.933677345514297485e-01 -2.270890921354293823e-01 1.447031944990158081e-01 7.220584899187088013e-02 -2.186615914106369019e-01 -2.176929563283920288e-01 7.744998484849929810e-02 9.156219661235809326e-03 -1.758873909711837769e-01 -3.131315484642982483e-02 -2.384333871304988861e-02 -9.329616278409957886e-02 1.597313880920410156e-01 5.843270942568778992e-02 -2.881802618503570557e-01 1.154597476124763489e-01 2.224730402231216431e-01 -3.138181939721107483e-02 2.182765677571296692e-02 -4.487991034984588623e-01 -2.112042903900146484e-02
-1.559446901082992554e-01 -5.798510462045669556e-02 1.617590188980102539e-01 -1.770070940256118774e-02 -1.901396065950393677e-01 2.119159512221813202e-02 1.143419444561004639e-01 1.174911484122276306e-01 -2.364392727613449097e-01 -8.047104626893997192e-02 1.299496740102767944e-01 -2.914268374443054199e-01 -3.732403516769409180e-01 -1.520997658371925354e-02 -1.141832172870635986e-01 5.481012538075447083e-02 4.778822138905525208e-02 -1.406866014003753662e-01 3.342696651816368103e-02 2.883820794522762299e-02 1.193396002054214478e-01 -3.863548934459686279e-01 -2.028684020042419434e-01 1.892212033271789551e-01 -3.974052891135215759e-02 -2.218403518199920654e-01 3.495285212993621826e-01 -2.943388223648071289e-01 5.105026438832283020e-02 7.919248938560485840e-02 1.371557116508483887e-01 1.039090603590011597e-01
-4.061004221439361572e-01 2.561601698398590088e-01 5.445718020200729370e-02 -6.070765480399131775e-02 -2.142190784215927124e-01 5.845662578940391541e-02 3.926121890544891357e-01 1.463760435581207275e-01 -1.790511906147003174e-01 -1.436416059732437134e-01 6.290466338396072388e-02 -2.563695609569549561e-01 -3.272114098072052002e-01 -9.086770564317703247e-02 -1.585337072610855103e-01 -9.208189696073532104e-02 -4.677825793623924255e-02 2.245710939168930054e-01 1.094599664211273193e-01 -4.180789738893508911e-02 -2.744863331317901611e-01 -5.852024070918560028e-03 9.462480247020721436e-02 1.891595870256423950e-01 -9.356986731290817261e-02 -1.400760263204574585e-01 1.068608462810516357e-01 -1.069585531949996948e-01 -6.807021796703338623e-02 -5.891103670001029968e-02 1.419233232736587524e-01 -2.609899453818798065e-02
-2.752699255943298340e-01 6.613994389772415161e-02 1.540484577417373657e-01 8.243545889854431152e-02 -2.494745403528213501e-01 1.953881680965423584e-01 1.429392583668231964e-02 1.214835420250892639e-01 -4.115659743547439575e-02 2.628806233406066895e-01 1.419762223958969116e-01 -1.588681191205978394e-01 1.464096158742904663e-01 3.474953472614288330e-01 1.187995001673698425e-01 -1.539440304040908813e-01 6.902290135622024536e-02 3.545000031590461731e-02 1.557305082678794861e-02 -2.224930673837661743e-01 -2.444765716791152954e-01 -2.282803952693939209e-01 1.593516916036605835e-01 3.790766298770904541e-01 -1.422587782144546509e-01 -1.011791080236434937e-01 2.788573205471038818e-01 -1.069396883249282837e-01 -5.471638590097427368e-02 -1.144069880247116089e-01 -6.963607389479875565e-03 -7.216946035623550415e-02
-1.527912914752960205e-01 1.628268808126449585e-01 -6.462481617927551270e-02 -3.244853764772415161e-02 -2.956922948360443115e-01 -1.608351320028305054e-01 7.345899194478988647e-02 4.147233664989471436e-01 -3.602319210767745972e-02 8.041807264089584351e-02 8.513008058071136475e-02 -2.479778975248336792e-01 6.121699512004852295e-02 7.375760376453399658e-02 1.662731915712356567e-01 -1.024534702301025391e-01 -1.523037701845169067e-01 -2.387022078037261963e-01 2.177127897739410400e-01 -5.050064623355865479e-02 -2.543935775756835938e-01 -1.369896084070205688e-01 2.923005819320678711e-01 2.826979458332061768e-01 -2.569227814674377441e-01 8.748905360698699951e-02 2.035610824823379517e-01 -1.355131715536117554e-01 1.106467396020889282e-01 5.049946531653404236e-02 5.443599075078964233e-02 1.408198755234479904e-02
-2.405462041497230530e-02 4.483890160918235779e-02 2.041326910257339478e-01 6.665783375501632690e-02 -2.538710460066795349e-02 1.131537035107612610e-01 -3.313455358147621155e-02 8.256442844867706299e-02 1.022251918911933899e-01 -1.668125987052917480e-01 1.574474871158599854e-01 -1.679161787033081055e-01 -1.584987342357635498e-02 -1.866393536329269409e-01 -2.127530053257942200e-02 -1.934351921081542969e-01 -1.037831455469131470e-01 2.975195646286010742e-01 -9.929080307483673096e-02 -4.904366284608840942e-02 -1.415606290102005005e-01 -3.535407185554504395e-01 -1.118451282382011414e-01 4.045355618000030518e-01 -2.473901361227035522e-01 2.130786478519439697e-01 1.652208566665649414e-01 2.879313826560974121e-01 -2.214445965364575386e-03 6.867413967847824097e-02 -1.875740736722946167e-01 -2.761588394641876221e-01
-2.510323226451873779e-01 -2.664585411548614502e-02 2.177619338035583496e-01 -6.904885172843933105e-02 -1.968487650156021118e-01 1.204024627804756165e-01 9.858476370573043823e-02 -5.506743118166923523e-02 -7.147297263145446777e-02 5.000132694840431213e-02 -3.489773720502853394e-02 -7.613197714090347290e-02 -7.501661032438278198e-02 3.127097487449645996e-01 1.461842469871044159e-02 -3.351034820079803467e-01 -2.391103655099868774e-02 8.011664450168609619e-02 2.663117945194244385e-01 -3.747342899441719055e-02 -3.275618255138397217e-01 -1.391917318105697632e-01 1.502391099929809570e-01 4.576638638973236084e-01 -1.127720624208450317e-01 1.944725364446640015e-01 1.198677271604537964e-01 8.614029735326766968e-02 -1.056820526719093323e-01 1.050664037466049194e-01 2.341929227113723755e-01 1.210687402635812759e-02
-6.319725513458251953e-02 3.197930455207824707e-01 1.804548650979995728e-01 6.373014301061630249e-02 -1.042514815926551819e-01 -8.858245611190795898e-02 -3.761689737439155579e-02 1.024018749594688416e-01 9.794725477695465088e-02 -1.529154032468795776e-01 1.919588148593902588e-01 -3.662673532962799072e-01 -6.767121702432632446e-02 -1.536910831928253174e-01 -1.031688377261161804e-01 -2.015393599867820740e-02 -1.903632432222366333e-01 1.647545844316482544e-01 -4.619444534182548523e-02 -4.840172082185745239e-02 -1.066008731722831726e-01 -3.388674855232238770e-01 -9.499329142272472382e-03 2.913407385349273682e-01 -2.769415080547332764e-01 1.447444409132003784e-01 4.775966703891754150e-02 2.805492877960205078e-01 6.937769800424575806e-02 1.341608911752700806e-01 -2.568270266056060791e-01 -1.919305920600891113e-01
2.840593084692955017e-02 1.637830734252929688e-01 1.869567036628723145e-01 1.927708461880683899e-02 -2.877092957496643066e-01 6.333722919225692749e-02 -2.467852830886840820e-02 1.683598160743713379e-01 4.326961189508438110e-02 2.800455316901206970e-02 2.163534164428710938e-01 -2.050933241844177246e-01 1.265089362859725952e-01 1.005801744759082794e-02 -1.724065542221069336e-01 1.634545773267745972e-01 1.228930801153182983e-01 2.081617861986160278e-01 2.524752020835876465e-01 -2.893845140933990479e-01 -2.015648037195205688e-01 -1.070291474461555481e-01 -2.585939131677150726e-02 1.912220269441604614e-01 -2.273116856813430786e-01 4.485764726996421814e-02 4.522792100906372070e-01 1.256369054317474365e-01 -8.008369803428649902e-02 -6.183004379272460938e-02 -1.002356186509132385e-01 -2.601519823074340820e-01
-2.175332307815551758e-01 7.248989492654800415e-02 9.649729728698730469e-02 -1.346249729394912720e-01 -9.058415889739990234e-02 1.919339895248413086e-01 -2.454362437129020691e-02 1.505152601748704910e-02 -2.701515518128871918e-02 6.985269486904144287e-02 3.798969089984893799e-01 -2.752874493598937988e-01 -4.020029902458190918e-01 6.925792992115020752e-02 2.295400053262710571e-01 -6.119880080223083496e-02 9.295854717493057251e-02 1.832959651947021484e-01 2.864690423011779785e-01 -4.112634062767028809e-02 -6.345949321985244751e-02 -3.516770899295806885e-02 2.534701116383075714e-02 3.937316238880157471e-01 -1.449237465858459473e-01 -1.339192390441894531e-01 1.709138453006744385e-01 -1.476554572582244873e-01 -1.081119775772094727e-01 1.104796454310417175e-01 3.214092552661895752e-02 -1.541468501091003418e-01
-2.415004223585128784e-01 -1.474047172814607620e-02 1.752753704786300659e-01 -2.776304483413696289e-01 -1.431067287921905518e-01 8.153506368398666382e-02 2.215353250503540039e-01 3.819016739726066589e-02 2.572972141206264496e-02 -2.501785159111022949e-01 1.087059602141380310e-01 -3.112293481826782227e-01 -2.119735330343246460e-01 -2.706535160541534424e-01 -5.301024019718170166e-02 -2.076631635427474976e-01 -6.751287728548049927e-02 2.563240751624107361e-02 1.295432150363922119e-01 -1.233380939811468124e-02 -1.384611278772354126e-01 -2.336296811699867249e-02 -1.341092139482498169e-01 7.508012652397155762e-02 -1.841110736131668091e-01 -8.437000960111618042e-02 2.842734754085540771e-01 -2.198781669139862061e-01 2.929986119270324707e-01 2.223880141973495483e-01 -5.681616812944412231e-02 -2.138932347297668457e-01
-6.889731436967849731e-02 3.178839758038520813e-02 3.131468296051025391e-01 5.751981958746910095e-02 -3.905458450317382812e-01 9.145629405975341797e-02 -4.418813809752464294e-02 3.920566439628601074e-01 -9.890159219503402710e-02 -1.299562603235244751e-01 -6.162310764193534851e-02 -3.164431154727935791e-01 -1.214028000831604004e-01 1.334942579269409180e-01 -1.341589391231536865e-01 -2.894509024918079376e-02 -4.366019368171691895e-02 -1.750461906194686890e-01 -2.216991782188415527e-01 -3.180056065320968628e-02 1.888358294963836670e-01 -1.584364175796508789e-01 1.734221726655960083e-01 2.559165060520172119e-01 -5.527384579181671143e-02 2.852345705032348633e-01 7.965058088302612305e-02 1.503389924764633179e-01 -3.466869890689849854e-02 -1.888544112443923950e-01 6.660044193267822266e-02 2.489895746111869812e-02
-1.525237318128347397e-02 1.954192966222763062e-01 2.335748374462127686e-01 2.350575923919677734e-01 -1.687608808279037476e-01 2.110822349786758423e-01 5.242839083075523376e-02 6.459598243236541748e-02 4.914398863911628723e-02 -2.218470871448516846e-01 -2.185635082423686981e-02 7.824517041444778442e-02 -4.031951725482940674e-01 1.551759690046310425e-01 -7.513930648565292358e-02 -1.090769395232200623e-01 2.110726386308670044e-01 7.863499224185943604e-02 2.029269039630889893e-01 5.001761764287948608e-02 -1.179193332791328430e-01 -4.445656239986419678e-01 6.162804365158081055e-02 1.146612092852592468e-01 -4.268643260002136230e-02 -1.870440542697906494e-01 1.728036105632781982e-01 2.305810153484344482e-01 1.374143660068511963e-01 -1.076307073235511780e-01 -1.480168253183364868e-01 1.194733679294586182e-01
-1.531042754650115967e-01 1.931265294551849365e-01 -1.555695980787277222e-01 -1.057679802179336548e-01 1.280395966023206711e-02 1.472636759281158447e-01 1.333573609590530396e-01 6.761769205331802368e-02 3.981380537152290344e-02 -2.821269072592258453e-02 -2.618511021137237549e-02 9.996822103857994080e-03 -3.163200616836547852e-01 2.498786449432373047e-01 -9.149843454360961914e-02 -4.182588160037994385e-01 -1.761415600776672363e-02 -7.080672681331634521e-02 2.757939994335174561e-01 -2.823671400547027588e-01 -2.586931288242340088e-01 -1.181233860552310944e-02 -7.135283946990966797e-02 2.683292627334594727e-01 -2.870834171772003174e-01 -4.486355464905500412e-03 -3.733601188287138939e-04 1.149828657507896423e-01 1.643911600112915039e-01 2.323273420333862305e-01 -1.057547852396965027e-01 -1.325707882642745972e-01
-9.844269603490829468e-02 -7.442920655012130737e-02 -5.832422152161598206e-02 -1.467281281948089600e-01 -1.299157142639160156e-01 1.897330433130264282e-01 -5.408078059554100037e-02 3.930711150169372559e-01 -2.781176865100860596e-01 -2.271450310945510864e-01 -2.365958876907825470e-02 -8.156404644250869751e-02 -1.336225569248199463e-01 -9.500858187675476074e-02 -7.446457445621490479e-02 -8.753418922424316406e-03 2.180985808372497559e-01 2.138381451368331909e-01 -2.910631522536277771e-02 -3.130841553211212158e-01 2.834522165358066559e-02 -2.796152830123901367e-01 1.163066625595092773e-01 3.996290564537048340e-01 -1.243377476930618286e-01 -1.786877028644084930e-02 -9.836094081401824951e-02 -1.368945688009262085e-01 2.566962838172912598e-01 -1.550887227058410645e-01 1.080888602882623672e-02 4.726948216557502747e-02
1.910524070262908936e-01 2.152562290430068970e-01 1.578288972377777100e-01 -1.514751613140106201e-01 -3.977558314800262451e-01 6.685772910714149475e-03 1.969304867088794708e-02 3.219503760337829590e-01 -9.970261715352535248e-03 1.538439095020294189e-01 -9.419976174831390381e-02 1.213300153613090515e-01 -1.184651330113410950e-01 2.537686228752136230e-01 3.081968612968921661e-02 -4.321813955903053284e-02 7.241217792034149170e-02 7.418882101774215698e-02 3.418990969657897949e-01 -2.597220838069915771e-01 7.270383089780807495e-02 -3.470189124345779419e-02 2.960608527064323425e-02 3.854905068874359131e-01 -8.988121896982192993e-02 1.839900575578212738e-02 -1.604288443922996521e-02 -1.278278231620788574e-01 1.759518310427665710e-02 1.114537566900253296e-01 -2.992312312126159668e-01 -7.044177036732435226e-03
7.921311259269714355e-02 1.412394642829895020e-01 2.573626041412353516e-01 -2.692931890487670898e-01 -2.388270497322082520e-01 6.968399882316589355e-02 1.643816381692886353e-01 2.431134730577468872e-01 -3.100361227989196777e-01 -1.329335719347000122e-01 6.933607161045074463e-02 2.314341515302658081e-01 -8.158149570226669312e-02 8.726509660482406616e-02 -7.790094614028930664e-02 -1.646177917718887329e-01 1.456802058964967728e-02 5.999417975544929504e-02 -1.254503242671489716e-02 -5.182617530226707458e-02 -1.599477827548980713e-01 -1.217301413416862488e-01 -1.497857421636581421e-01 9.818371385335922241e-02 -1.037992313504219055e-01 1.715431511402130127e-01 4.527944326400756836e-01 1.538111120462417603e-01 2.704272568225860596e-01 2.012806087732315063e-01 2.612192742526531219e-02 7.113415002822875977e-02
-1.514772772789001465e-01 3.295344710350036621e-01 1.179419234395027161e-01 -1.678584963083267212e-01 -6.945290416479110718e-02 2.902494966983795166e-01 1.642324775457382202e-01 2.353777438402175903e-01 1.711157709360122681e-01 -9.291930496692657471e-02 1.081928424537181854e-02 2.363113462924957275e-01 -3.822971582412719727e-01 1.602640599012374878e-01 -8.241076022386550903e-02 -2.477139383554458618e-01 4.364259168505668640e-02 2.222649566829204559e-02 5.871026962995529175e-02 -1.884036660194396973e-01 2.103489357978105545e-03 -1.967246085405349731e-01 1.359418928623199463e-01 1.421273350715637207e-01 1.601867228746414185e-01 -1.656637638807296753e-01 -3.251411765813827515e-02 1.497951596975326538e-01 -4.805887490510940552e-02 1.570209115743637085e-02 -2.595037519931793213e-01 -2.363089174032211304e-01
-5.627297610044479370e-02 1.662711650133132935e-01 2.190998792648315430e-01 -1.798997968435287476e-01 -2.273018658161163330e-01 -4.577056504786014557e-03 2.149724364280700684e-01 7.535475492477416992e-02 -2.208237498998641968e-01 3.894974663853645325e-02 -6.870248168706893921e-02 1.871810480952262878e-02 -1.178011856973171234e-02 4.787783622741699219e-01 1.568506956100463867e-01 -1.528540551662445068e-01 -8.757919073104858398e-02 2.529863119125366211e-01 3.814398497343063354e-02 5.383105948567390442e-03 -2.299183458089828491e-01 -1.202771589159965515e-01 -1.354947984218597412e-01 1.018815562129020691e-01 7.033388316631317139e-02 -7.257706485688686371e-03 4.083198308944702148e-01 -1.073390096426010132e-01 1.018799934536218643e-02 -9.359608590602874756e-02 -2.642648816108703613e-01 -1.462377905845642090e-01
-1.082202419638633728e-01 3.120565414428710938e-01 2.545459866523742676e-01 -5.071019381284713745e-02 -3.803218156099319458e-02 2.491130866110324860e-02 7.000393420457839966e-02 1.388528048992156982e-01 -9.339448809623718262e-02 -6.399301439523696899e-02 9.244253486394882202e-02 8.207675069570541382e-03 -2.231300175189971924e-01 -8.776701241731643677e-02 -1.773205548524856567e-01 6.708950549364089966e-02 -2.898384630680084229e-01 2.573897838592529297e-01 -6.768487393856048584e-02 -1.494356542825698853e-01 -4.066216647624969482e-01 -1.798123717308044434e-01 2.650949656963348389e-01 1.832488030195236206e-01 -1.423507928848266602e-01 -1.143964305520057678e-01 2.294825017452239990e-01 -1.219688504934310913e-01 -2.232101559638977051e-02 -1.825296506285667419e-02 -1.700627654790878296e-01 2.703571319580078125e-01
-1.734066009521484375e-01 1.044244021177291870e-01 2.551400363445281982e-01 -6.181914359331130981e-02 1.364002674818038940e-01 -1.903850287199020386e-01 1.410540044307708740e-01 1.272347569465637207e-01 7.354930043220520020e-02 1.894248723983764648e-01 3.574003577232360840e-01 1.775946875568479300e-04 -1.368941646069288254e-02 -3.448865562677383423e-02 -9.180795401334762573e-02 -2.357500195503234863e-01 -2.143951356410980225e-01 2.936950922012329102e-01 2.645211480557918549e-02 -1.323355138301849365e-01 -3.041213154792785645e-01 -1.305374652147293091e-01 -1.661993712186813354e-01 2.369766086339950562e-01 -2.845006287097930908e-01 -1.208435371518135071e-01 2.454575747251510620e-01 -1.499504745006561279e-01 1.253469586372375488e-01 4.118236899375915527e-02 -1.573782563209533691e-01 -2.371959574520587921e-02
-3.702407330274581909e-02 3.940385282039642334e-01 1.287903189659118652e-01 -5.907437205314636230e-02 7.754604518413543701e-02 -1.040707752108573914e-01 1.640018522739410400e-01 8.431351184844970703e-02 -1.209430918097496033e-01 1.083056628704071045e-01 -1.432710289955139160e-01 -1.125609427690505981e-01 -1.559869796037673950e-01 1.460305303335189819e-01 1.952830851078033447e-01 -3.204627037048339844e-01 4.049861803650856018e-02 2.525183856487274170e-01 -1.253854483366012573e-01 -1.364463716745376587e-01 -2.625760734081268311e-01 3.163431584835052490e-02 2.195206731557846069e-01 2.539586722850799561e-01 -3.363241851329803467e-01 -1.686495379544794559e-04 1.073979213833808899e-01 -1.048294603824615479e-01 -4.210422933101654053e-02 -2.704660892486572266e-01 8.659245073795318604e-02 -1.611138582229614258e-01
-1.929892897605895996e-01 6.160173192620277405e-02 3.376770019531250000e-01 1.027342379093170166e-01 1.977943070232868195e-02 2.632984891533851624e-03 -9.207732230424880981e-02 8.212576061487197876e-02 -1.886643171310424805e-01 -2.569922804832458496e-01 -1.746741831302642822e-01 -5.108841508626937866e-02 -2.622715830802917480e-01 1.981651484966278076e-01 -2.004613727331161499e-01 2.637333422899246216e-02 -5.673580244183540344e-02 1.781181544065475464e-01 1.719251573085784912e-01 9.237654507160186768e-02 -2.992177307605743408e-01 -2.151453644037246704e-01 -1.527669876813888550e-01 2.276818752288818359e-01 6.076551228761672974e-02 3.035007743164896965e-03 7.664661854505538940e-02 -2.347922772169113159e-01 -9.114887565374374390e-02 -2.185934633016586304e-01 -3.514484167098999023e-01 8.197312802076339722e-02
-2.816739380359649658e-01 1.482282429933547974e-01 3.269439041614532471e-01 6.981911510229110718e-02 2.496692165732383728e-02 -2.005484849214553833e-01 -7.619191706180572510e-02 1.110934540629386902e-01 1.026239246129989624e-01 -1.635962575674057007e-01 7.673358172178268433e-02 3.930951654911041260e-02 -2.432037144899368286e-01 3.980612382292747498e-02 -2.789198607206344604e-02 -2.317485585808753967e-02 -7.219751924276351929e-02 -1.053533703088760376e-01 2.079872339963912964e-01 -1.240664720535278320e-01 -2.156410366296768188e-01 -1.599640995264053345e-01 5.566537380218505859e-02 4.545558691024780273e-01 -2.633210122585296631e-01 4.197900369763374329e-02 -5.913310218602418900e-03 -2.908765971660614014e-01 2.512626051902770996e-01 -5.518216267228126526e-02 -1.800289303064346313e-01 1.002489775419235229e-01
-1.859278678894042969e-01 1.711217686533927917e-02 2.624544203281402588e-01 2.314156293869018555e-01 -6.415951997041702271e-02 -1.066368594765663147e-01 9.885662002488970757e-04 1.822284013032913208e-01 1.962461769580841064e-01 -1.903436183929443359e-01 2.486712336540222168e-01 -4.637381061911582947e-02 -1.892155408859252930e-01 8.444668352603912354e-02 6.778138224035501480e-03 1.125332710216753185e-04 -2.204756438732147217e-01 -3.081973409280180931e-03 1.488658189773559570e-01 -1.263196915388107300e-01 -1.642557531595230103e-01 -3.636327683925628662e-01 -9.869965910911560059e-02 2.200260609388351440e-01 -1.239955201745033264e-01 -6.208608858287334442e-03 1.548119187355041504e-01 -3.166062235832214355e-01 -9.531767666339874268e-02 2.317824065685272217e-01 -3.229034543037414551e-01 3.875723481178283691e-02
-1.707652062177658081e-01 2.469607144594192505e-01 -1.274189054965972900e-01 1.765593653544783592e-03 -4.183539375662803650e-02 1.573158800601959229e-01 2.102898061275482178e-01 -1.177874431014060974e-01 -2.756634652614593506e-01 -4.233352839946746826e-02 1.776362396776676178e-02 1.789072901010513306e-02 -1.878406405448913574e-01 1.925711147487163544e-02 -2.323051095008850098e-01 -2.647471725940704346e-01 -1.322811096906661987e-01 -1.002671942114830017e-01 9.317798167467117310e-02 -2.819190323352813721e-01 -3.775520622730255127e-01 -1.663787513971328735e-01 -1.742798089981079102e-01 2.330579906702041626e-01 -1.935046613216400146e-01 1.367255393415689468e-02 1.972375661134719849e-01 6.797808408737182617e-02 7.914921641349792480e-02 1.770733892917633057e-01 -8.565572649240493774e-02 -2.722990512847900391e-01
5.274109076708555222e-03 2.928110063076019287e-01 1.383459419012069702e-01 5.786941945552825928e-02 -4.310403466224670410e-01 5.409732833504676819e-02 -6.877811253070831299e-02 3.206352591514587402e-01 -1.124545633792877197e-01 2.224098145961761475e-01 -1.395573168992996216e-01 1.270927190780639648e-01 -1.380579024553298950e-01 2.112752050161361694e-01 8.659657090902328491e-03 -1.866105645895004272e-01 1.337920725345611572e-01 1.380546391010284424e-01 2.061816751956939697e-01 -2.640389204025268555e-01 -1.708905212581157684e-02 -3.517063334584236145e-02 -6.527360528707504272e-02 1.918880194425582886e-01 -2.915537059307098389e-01 -9.236188977956771851e-02 -2.052532881498336792e-02 -2.254748046398162842e-01 3.274742513895034790e-02 1.860060989856719971e-01 -1.632279753684997559e-01 1.559250615537166595e-02
-1.791894882917404175e-01 1.834199875593185425e-01 2.253697514533996582e-01 4.905363917350769043e-02 -2.592090964317321777e-01 -5.204652249813079834e-02 1.916292905807495117e-01 2.221902906894683838e-01 -3.193986415863037109e-02 -2.412380129098892212e-01 -5.083360243588685989e-03 7.122257351875305176e-02 2.797280438244342804e-02 1.081544533371925354e-01 -7.051309198141098022e-02 -4.135399162769317627e-01 -3.729622811079025269e-02 1.908882111310958862e-01 1.750193834304809570e-01 1.445040702819824219e-01 -3.199932277202606201e-01 -2.288245558738708496e-01 -8.579933643341064453e-02 2.133444547653198242e-01 -7.576588541269302368e-02 -1.140555292367935181e-01 2.729650139808654785e-01 7.336449623107910156e-02 -2.574582695960998535e-01 4.452356696128845215e-02 8.516161888837814331e-02 -3.380641713738441467e-02
-9.408915787935256958e-02 9.408117085695266724e-02 9.807830303907394409e-02 4.411259666085243225e-02 -4.330299496650695801e-01 -2.001418499276041985e-03 1.024360284209251404e-01 1.572567075490951538e-01 -1.045761033892631531e-01 1.936041712760925293e-01 -2.891896367073059082e-01 6.824707984924316406e-02 -1.667717993259429932e-01 -4.330376163125038147e-02 -4.930231720209121704e-02 -2.075917720794677734e-01 1.677943915128707886e-01 1.633121222257614136e-01 2.348630577325820923e-01 1.280527710914611816e-01 -3.320579528808593750e-01 -1.683278828859329224e-01 -5.103708058595657349e-02 2.622191011905670166e-01 -2.165328115224838257e-01 -1.230740174651145935e-01 1.211313381791114807e-01 7.613578438758850098e-02 5.873280763626098633e-02 -1.123776808381080627e-01 -1.434972435235977173e-01 -2.838158011436462402e-01
-1.116245985031127930e-01 2.593643367290496826e-01 2.400454133749008179e-02 -2.435260079801082611e-02 -2.425926774740219116e-01 2.366023659706115723e-01 6.013480201363563538e-02 -9.895489364862442017e-02 -1.094680503010749817e-01 1.176396086812019348e-01 -6.310694664716720581e-02 -1.724948585033416748e-01 -3.999674618244171143e-01 2.916318476200103760e-01 2.449857443571090698e-01 1.030286997556686401e-01 -2.258304879069328308e-02 7.357459980994462967e-03 -2.105006724596023560e-01 -2.386094778776168823e-01 9.591484814882278442e-02 -1.911074370145797729e-01 -1.617278531193733215e-02 1.543626934289932251e-01 -5.864031985402107239e-02 2.259892076253890991e-01 1.860103309154510498e-01 -1.752170771360397339e-01 1.953789144754409790e-01 -4.194968938827514648e-02 -2.582988440990447998e-01 -1.325275450944900513e-01
-9.505674988031387329e-02 1.283278763294219971e-01 2.137087285518646240e-01 1.021205037832260132e-01 -9.652387350797653198e-02 3.089412748813629150e-01 3.479860424995422363e-01 7.261683791875839233e-02 1.988922357559204102e-01 4.232934489846229553e-02 -1.815525442361831665e-01 1.223280057311058044e-01 -5.656815133988857269e-03 1.753447502851486206e-01 4.806825146079063416e-02 -2.066017687320709229e-01 4.166844114661216736e-02 -6.273364275693893433e-02 -7.057125121355056763e-02 -6.917077302932739258e-02 -1.054477468132972717e-01 -4.903694093227386475e-01 -1.087721716612577438e-02 6.212742999196052551e-02 -3.637234270572662354e-01 -5.575987324118614197e-02 1.563268005847930908e-01 -4.611570015549659729e-02 -1.580020189285278320e-01 1.359235495328903198e-02 -1.886048167943954468e-01 -1.689168810844421387e-01
1.938688009977340698e-02 -1.174738258123397827e-01 1.367564946413040161e-01 -2.466641515493392944e-01 -1.253974586725234985e-01 1.515610367059707642e-01 -1.353114098310470581e-01 -8.157419040799140930e-03 -2.610195986926555634e-02 -1.332631148397922516e-02 9.784806519746780396e-03 -1.901024393737316132e-02 -2.223906069993972778e-01 3.266254365444183350e-01 1.507295644842088223e-03 -3.083695769309997559e-01 -1.777773201465606689e-01 1.891989856958389282e-01 1.567448377609252930e-01 -2.121305316686630249e-01 1.213835924863815308e-02 -2.304765880107879639e-01 -1.546346303075551987e-02 -9.334228932857513428e-02 -2.568903863430023193e-01 -1.681290864944458008e-01 4.395556077361106873e-02 1.581250503659248352e-02 -5.677073448896408081e-02 -1.293475776910781860e-01 -5.179011225700378418e-01 -1.133584901690483093e-01
-2.016602903604507446e-01 1.949717104434967041e-01 1.490087807178497314e-01 -2.214076742529869080e-02 -2.403689175844192505e-01 9.336724877357482910e-03 -1.040794253349304199e-01 9.127458930015563965e-02 2.788308076560497284e-02 -1.087021306157112122e-01 1.064936220645904541e-01 -2.436418533325195312e-01 -2.404269948601722717e-02 -1.319447159767150879e-01 -2.361468970775604248e-01 -1.526855379343032837e-01 -1.988370716571807861e-01 3.103610575199127197e-01 -8.316330611705780029e-02 1.004706546664237976e-01 -1.251278519630432129e-01 -2.136846482753753662e-01 -1.338215470314025879e-01 3.494705855846405029e-01 -2.637179791927337646e-01 3.010019063949584961e-01 1.863954961299896240e-02 2.086318135261535645e-01 1.562104225158691406e-01 1.307216584682464600e-01 -1.268839389085769653e-01 -1.593612730503082275e-01
-2.145345658063888550e-01 1.450662463903427124e-01 5.011835098266601562e-01 9.807259589433670044e-02 -1.092597991228103638e-01 -1.769777685403823853e-01 -1.997410207986831665e-01 1.725486665964126587e-01 -1.742347702383995056e-02 -3.428184688091278076e-01 1.707881391048431396e-01 -1.496560275554656982e-01 -1.456391066312789917e-01 5.894912034273147583e-02 -2.344019412994384766e-01 -1.400915235280990601e-01 -3.595225140452384949e-02 1.114346981048583984e-01 1.736263036727905273e-01 -6.661093980073928833e-02 -1.466601490974426270e-01 -2.105481326580047607e-01 1.685764938592910767e-01 1.494676470756530762e-01 -4.176628962159156799e-02 4.475121572613716125e-02 9.924422018229961395e-03 -1.332135349512100220e-01 -5.241950601339340210e-02 -1.020236536860466003e-01 -2.536975443363189697e-01 1.629351377487182617e-01
2.113709598779678345e-01 1.847783327102661133e-01 2.462612092494964600e-01 -4.668480902910232544e-02 -5.156101658940315247e-02 2.646419592201709747e-02 1.435173302888870239e-01 1.355139613151550293e-01 -2.393261343240737915e-02 -3.768726587295532227e-01 1.077902503311634064e-02 1.439046263694763184e-01 -2.986823320388793945e-01 1.938839554786682129e-01 4.974138736724853516e-02 -3.011584877967834473e-01 -1.683413386344909668e-01 7.314799726009368896e-02 1.485290843993425369e-02 1.222231909632682800e-01 -1.549311429262161255e-01 -2.112019211053848267e-01 8.282802253961563110e-02 1.798454523086547852e-01 -7.439967989921569824e-02 -1.553884744644165039e-01 3.957420587539672852e-01 1.748696342110633850e-02 2.410184741020202637e-01 1.045123040676116943e-01 6.165522709488868713e-02 -1.286699324846267700e-01
-1.148721948266029358e-01 1.082557160407304764e-02 2.430253177881240845e-01 1.918561756610870361e-01 1.490913331508636475e-01 9.163535386323928833e-02 -2.766921222209930420e-01 1.146690770983695984e-01 2.640848280861973763e-03 -1.236639171838760376e-01 -1.395322084426879883e-01 9.950383007526397705e-02 -3.591759502887725830e-01 1.305874884128570557e-01 -1.523155719041824341e-01 -1.514445543289184570e-01 -3.235626220703125000e-02 -2.423388063907623291e-01 -4.354871064424514771e-02 -1.511590927839279175e-01 -1.664503216743469238e-01 -3.791568577289581299e-01 1.632710695266723633e-01 1.991514116525650024e-01 -1.386353820562362671e-01 -1.986947506666183472e-01 7.455849647521972656e-02 -2.706001400947570801e-01 8.590725809335708618e-02 7.000928372144699097e-02 -1.692483872175216675e-01 -1.813951134681701660e-01
-1.024075374007225037e-01 5.424488708376884460e-02 2.500865459442138672e-01 6.127626448869705200e-02 1.072200536727905273e-01 -4.659062623977661133e-02 4.475935176014900208e-02 1.347406655550003052e-01 -2.139791697263717651e-01 1.810019165277481079e-01 2.060828506946563721e-01 -4.030320420861244202e-02 -3.998159244656562805e-02 -1.309749321080744267e-03 -4.383864998817443848e-02 -2.608059048652648926e-01 -4.702179506421089172e-02 3.881614208221435547e-01 -2.414936013519763947e-02 -8.837369084358215332e-02 -3.474838733673095703e-01 -2.042833715677261353e-01 -9.731305390596389771e-02 2.565356791019439697e-01 -2.621585130691528320e-01 -3.305819630622863770e-01 1.303740441799163818e-01 -9.606184065341949463e-02 2.109201848506927490e-01 2.608018741011619568e-02 -1.541980355978012085e-01 1.415986567735671997e-01
-7.138407230377197266e-02 5.926911905407905579e-02 1.883641779422760010e-01 -1.801124960184097290e-01 -5.766133591532707214e-02 -2.765367552638053894e-02 4.817134141921997070e-01 1.503298729658126831e-01 -1.755755394697189331e-01 -1.080325022339820862e-01 4.700198769569396973e-02 7.159768044948577881e-02 -6.953853368759155273e-02 5.833450332283973694e-02 -2.577438950538635254e-01 -3.913652300834655762e-01 -9.093494713306427002e-02 1.044522318989038467e-02 1.805017888545989990e-02 -7.429756224155426025e-02 -3.528474569320678711e-01 -3.467164933681488037e-01 8.158180117607116699e-02 2.053778320550918579e-01 -9.526947885751724243e-02 -1.426435261964797974e-01 -5.124294385313987732e-02 -3.577443584799766541e-02 1.943062990903854370e-01 -6.256248801946640015e-02 5.661111697554588318e-02 -3.296411409974098206e-02
-1.471713781356811523e-01 1.677447110414505005e-01 1.860062479972839355e-01 -1.819028891623020172e-02 -2.059615105390548706e-01 1.864896155893802643e-02 -8.119409531354904175e-02 8.805192261934280396e-02 2.118710428476333618e-01 -1.312859952449798584e-01 -4.717321693897247314e-02 -2.245521694421768188e-01 -1.781014502048492432e-01 -1.154046431183815002e-01 -1.551237106323242188e-01 2.534552663564682007e-02 -2.049557715654373169e-01 3.003998100757598877e-01 -2.668402791023254395e-01 3.806434944272041321e-02 -4.817836359143257141e-02 -1.928783953189849854e-01 -2.477560192346572876e-02 3.926681280136108398e-01 -1.468584239482879639e-01 2.457644045352935791e-01 5.363332480192184448e-02 1.970387846231460571e-01 3.475955501198768616e-02 1.219218298792839050e-01 -1.964241117238998413e-01 -3.099874556064605713e-01
1.292210668325424194e-01 7.174804061651229858e-02 2.549855411052703857e-01 -1.993604600429534912e-01 -6.955145299434661865e-02 -2.088960260152816772e-01 9.297458082437515259e-02 3.395542800426483154e-01 5.030566826462745667e-03 1.236336976289749146e-01 2.506355382502079010e-02 2.674201428890228271e-01 -9.549740701913833618e-02 1.164593324065208435e-01 1.330498456954956055e-01 -1.094692647457122803e-01 -1.565601676702499390e-01 1.819293200969696045e-01 -2.140671759843826294e-01 -6.575885415077209473e-02 -2.890620231628417969e-01 -1.825937777757644653e-01 1.505521386861801147e-01 1.756341308355331421e-01 -4.679777920246124268e-01 -5.718059465289115906e-02 6.604305654764175415e-02 -9.114170074462890625e-02 1.859405264258384705e-02 1.080903708934783936e-01 -1.830496191978454590e-01 -5.008039623498916626e-02
1.291183084249496460e-01 1.049199625849723816e-01 6.204625591635704041e-02 -2.385860085487365723e-01 -9.926813095808029175e-02 9.316513687372207642e-02 -1.730597615242004395e-01 1.374439708888530731e-02 -3.682405874133110046e-02 -1.009210720658302307e-01 3.422800451517105103e-02 -1.377292573451995850e-01 -8.763761073350906372e-02 1.599744427949190140e-04 -5.689769610762596130e-02 -5.749924182891845703e-01 1.385454386472702026e-01 4.309532418847084045e-02 8.796561509370803833e-02 -1.638993471860885620e-01 -3.828754723072052002e-01 -3.448344767093658447e-01 -1.276404708623886108e-01 2.148937582969665527e-01 -2.350663952529430389e-02 4.561434313654899597e-02 4.897613078355789185e-02 -1.081196740269660950e-01 -1.125470325350761414e-01 -2.085050009191036224e-02 -2.333690375089645386e-01 -1.474637538194656372e-01
-2.832981050014495850e-01 2.951274514198303223e-01 3.026386909186840057e-02 -1.044787615537643433e-01 -3.165629506111145020e-01 9.694387763738632202e-02 1.328680515289306641e-01 6.752505153417587280e-02 -1.551650911569595337e-01 -3.726809620857238770e-01 -1.354065686464309692e-01 -2.080224305391311646e-01 -1.281298846006393433e-01 -9.322726726531982422e-02 -9.662871062755584717e-02 -6.449426710605621338e-02 8.972035348415374756e-02 1.130898818373680115e-01 2.030102908611297607e-01 4.929055273532867432e-02 -8.472207933664321899e-02 -1.429714757250621915e-04 2.465695589780807495e-01 1.299739331007003784e-01 -2.865531444549560547e-01 1.014043912291526794e-01 4.938940703868865967e-02 -7.616237550973892212e-02 -2.400934547185897827e-01 5.424898117780685425e-02 -1.308600604534149170e-01 -3.132230341434478760e-01
4.201208055019378662e-02 2.315826341509819031e-02 2.650294899940490723e-01 4.653081763535737991e-03 -1.402205526828765869e-01 -1.279031485319137573e-02 -1.108878031373023987e-01 3.317423164844512939e-01 -3.646616265177726746e-02 3.091700375080108643e-01 1.670045554637908936e-01 -1.401109844446182251e-01 -3.618456423282623291e-01 -7.994794100522994995e-02 -3.791840672492980957e-01 -7.979763299226760864e-02 1.146067380905151367e-01 -2.594609931111335754e-02 -1.300437492318451405e-03 -5.470598582178354263e-03 -2.443386316299438477e-01 5.155881866812705994e-02 2.130582481622695923e-01 1.357357054948806763e-01 -3.464569896459579468e-02 1.451030969619750977e-01 3.244678676128387451e-01 1.346386373043060303e-01 5.407072603702545166e-02 -4.807528853416442871e-02 -1.137143000960350037e-01 -2.225013673305511475e-01
1.629494503140449524e-02 1.919540911912918091e-01 -6.799591332674026489e-02 7.934240251779556274e-02 -1.282439529895782471e-01 -1.961908489465713501e-01 1.744889467954635620e-01 7.195625454187393188e-02 -3.167509734630584717e-01 1.054559871554374695e-01 -2.160775959491729736e-01 -2.883147299289703369e-01 -2.418219596147537231e-01 1.639461368322372437e-01 1.276585906744003296e-01 -1.719142496585845947e-01 -8.265145123004913330e-02 -1.574034616351127625e-02 -3.631710410118103027e-01 -2.889008820056915283e-01 -7.303834706544876099e-02 -2.162756398320198059e-02 1.958966106176376343e-01 9.562525898218154907e-02 -1.382425874471664429e-01 -2.531451359391212463e-02 2.383649647235870361e-01 -2.473502755165100098e-01 -7.457438856363296509e-03 -1.246661916375160217e-01 -1.708915084600448608e-01 -1.749926209449768066e-01
-7.521520555019378662e-02 1.968916058540344238e-01 9.743011742830276489e-02 -1.210422292351722717e-01 -3.680440187454223633e-01 5.354909598827362061e-02 7.849135249853134155e-02 4.006157815456390381e-01 -4.959919303655624390e-02 2.496737688779830933e-01 -1.733869463205337524e-01 5.885396152734756470e-02 -1.088568195700645447e-01 6.381438672542572021e-02 1.006597578525543213e-01 -2.491640485823154449e-02 2.955665625631809235e-02 2.820402197539806366e-02 2.610622048377990723e-01 -2.614813745021820068e-01 -1.454641222953796387e-01 -7.872886955738067627e-02 -1.737952679395675659e-01 2.328995168209075928e-01 -3.108751475811004639e-01 -1.652051880955696106e-02 -7.148432731628417969e-02 -3.062140941619873047e-01 -3.152869408950209618e-03 1.185510307550430298e-01 -2.034741193056106567e-01 1.400257460772991180e-02
-2.435658127069473267e-01 2.385472655296325684e-01 -8.761229366064071655e-02 -1.214335188269615173e-01 -1.847999989986419678e-01 -8.671250939369201660e-02 1.087869182229042053e-01 2.295154631137847900e-01 -2.685166895389556885e-01 -4.590581730008125305e-02 -4.572938010096549988e-02 -1.120814606547355652e-01 4.410554841160774231e-02 -2.467045783996582031e-01 9.749305248260498047e-02 -5.859211683273315430e-01 1.534632295370101929e-01 8.533504605293273926e-02 -2.841372229158878326e-02 -8.665128052234649658e-02 -2.381385266780853271e-01 -2.843266129493713379e-01 1.970792859792709351e-01 1.235216334462165833e-01 -1.300856620073318481e-01 3.875107318162918091e-02 3.289757296442985535e-02 8.499472402036190033e-03 -6.792779546231031418e-03 1.160884089767932892e-02 -9.975346736609935760e-03 -5.545831751078367233e-03
-1.317946910858154297e-01 6.021567154675722122e-03 3.406072854995727539e-01 -2.609918117523193359e-01 -1.851996183395385742e-01 -1.357803791761398315e-01 -5.952280387282371521e-02 2.735094726085662842e-01 -2.297993004322052002e-01 -2.472551614046096802e-01 -6.374377757310867310e-02 -1.965131461620330811e-01 6.857162714004516602e-02 -4.794560000300407410e-02 7.243073731660842896e-02 1.099746748805046082e-01 -3.512494266033172607e-01 -1.682785339653491974e-02 3.544180840253829956e-02 2.414964139461517334e-02 8.953921496868133545e-02 -2.547372281551361084e-01 -1.051221266388893127e-01 1.046303063631057739e-01 -1.387616991996765137e-01 -1.761852651834487915e-01 2.735896110534667969e-01 -1.105090677738189697e-01 9.010544419288635254e-02 1.971069872379302979e-01 -1.345443129539489746e-01 -2.521431446075439453e-01
-4.483436048030853271e-01 -4.003120213747024536e-02 2.648383975028991699e-01 1.078488081693649292e-01 -3.933651000261306763e-02 2.292702496051788330e-01 -1.092218682169914246e-01 -3.203092142939567566e-02 -1.735673546791076660e-01 -9.176336228847503662e-02 3.301203995943069458e-02 -2.485851645469665527e-01 -9.627280384302139282e-02 -2.776109576225280762e-01 -2.828451097011566162e-01 -1.591864377260208130e-01 -9.778302162885665894e-02 2.818571031093597412e-01 4.843568429350852966e-03 -1.055138483643531799e-01 -1.147004738450050354e-01 -9.326416999101638794e-02 5.369905754923820496e-02 1.819420605897903442e-01 -1.277942955493927002e-01 2.295809835195541382e-01 1.841576844453811646e-01 2.102148383855819702e-01 -1.728369891643524170e-01 3.716898709535598755e-02 -5.834983661770820618e-02 -1.250363737344741821e-01
9.857756085693836212e-03 -2.580334246158599854e-02 1.540756523609161377e-01 -8.302947878837585449e-02 -2.417131559923291206e-03 -2.829497158527374268e-01 3.081841170787811279e-01 3.237067759037017822e-01 -1.851963996887207031e-01 -5.478575453162193298e-02 -1.866733878850936890e-01 1.702611446380615234e-01 -2.563805580139160156e-01 1.862979233264923096e-01 -2.956839203834533691e-01 -1.303220242261886597e-01 3.094711713492870331e-02 1.314707845449447632e-01 -2.231666147708892822e-01 6.646019965410232544e-02 -9.362606704235076904e-02 -3.122093975543975830e-01 -2.333461493253707886e-02 1.767403930425643921e-01 3.237040247768163681e-03 5.014713481068611145e-02 3.119889199733734131e-01 -1.954710781574249268e-01 1.577406078577041626e-01 1.045779045671224594e-02 -4.551234096288681030e-02 8.467184007167816162e-02
-5.694257467985153198e-02 4.528268473222851753e-04 9.566335380077362061e-02 -2.091353088617324829e-01 -3.598974943161010742e-01 -1.422695964574813843e-01 2.051927894353866577e-01 1.422914713621139526e-01 -7.143396139144897461e-02 9.140326827764511108e-02 -2.470172494649887085e-01 -2.298941165208816528e-01 -6.789980828762054443e-02 1.155182346701622009e-01 -1.077021732926368713e-01 -9.350248426198959351e-02 1.005552262067794800e-01 1.258128136396408081e-01 5.587951093912124634e-02 -1.288075000047683716e-01 -1.005191206932067871e-01 -3.391035795211791992e-01 2.866019681096076965e-02 2.290328741073608398e-01 -8.969371765851974487e-02 -1.243033334612846375e-01 1.051483899354934692e-01 -1.085270941257476807e-01 6.973595172166824341e-02 4.479511678218841553e-01 1.822334975004196167e-01 -2.388244569301605225e-01
4.328050836920738220e-02 1.175634264945983887e-01 1.637450605630874634e-01 -1.089844852685928345e-01 -1.975224912166595459e-01 -3.783516213297843933e-02 -5.502938851714134216e-02 -1.108279228210449219e-01 -1.089140251278877258e-01 -1.369823366403579712e-01 -6.294977664947509766e-02 -8.182948455214500427e-03 -9.354947507381439209e-02 3.325778841972351074e-01 5.346640944480895996e-02 -4.827051162719726562e-01 -4.937286302447319031e-02 1.034138277173042297e-01 7.924272119998931885e-02 -3.340632319450378418e-01 -3.364266157150268555e-01 -3.679071739315986633e-02 -2.215487137436866760e-02 2.080472558736801147e-01 -1.990914195775985718e-01 6.012024357914924622e-02 -9.133555926382541656e-03 1.232567206025123596e-01 -1.070752739906311035e-01 1.666490882635116577e-01 -1.204331666231155396e-01 -3.136718571186065674e-01
-8.821358531713485718e-02 7.448741048574447632e-02 6.225054338574409485e-02 -1.175248399376869202e-01 -3.961911797523498535e-01 -1.051184758543968201e-01 2.823674492537975311e-02 1.105168908834457397e-01 6.198147684335708618e-02 -9.776127524673938751e-03 1.056646406650543213e-01 -1.887847185134887695e-01 -1.452372968196868896e-01 -7.068354636430740356e-02 6.552486866712570190e-02 -7.356504793278872967e-04 4.130538702011108398e-01 1.852308213710784912e-01 3.015645742416381836e-01 -3.037089109420776367e-01 -2.612932324409484863e-01 -3.260196149349212646e-01 2.697681263089179993e-02 3.021817803382873535e-01 -3.056259267032146454e-02 -1.409815698862075806e-01 5.563690513372421265e-02 1.276990771293640137e-01 1.315590925514698029e-02 2.787459827959537506e-02 -1.039829105138778687e-01 1.201928686350584030e-02
-5.929387733340263367e-02 2.291589379310607910e-01 2.035060524940490723e-01 -1.092715263366699219e-01 -1.742490530014038086e-01 -6.248636916279792786e-02 1.549579501152038574e-01 1.096572726964950562e-01 -1.984555870294570923e-01 1.186803057789802551e-01 -1.029572412371635437e-01 -1.643282026052474976e-01 -2.006496340036392212e-01 7.114538550376892090e-02 -1.812217533588409424e-01 -1.460525840520858765e-01 -4.450621306896209717e-01 6.416729185730218887e-03 -1.507014185190200806e-01 1.543576270341873169e-01 -1.279329657554626465e-01 -2.186748087406158447e-01 -7.625226676464080811e-02 4.079850316047668457e-01 -2.087281271815299988e-02 -2.954388968646526337e-02 -5.700087919831275940e-02 -1.718467324972152710e-01 5.493105202913284302e-02 2.319456934928894043e-01 -7.972878217697143555e-02 2.266518473625183105e-01
-2.578857541084289551e-01 2.208864241838455200e-01 2.246715724468231201e-01 -3.996333479881286621e-02 8.374705910682678223e-02 -8.697417378425598145e-02 3.166709244251251221e-01 2.096340358257293701e-01 -6.071358919143676758e-02 -9.222190082073211670e-02 -8.590768277645111084e-02 -1.312511712312698364e-01 -1.981955021619796753e-01 -3.616530913859605789e-03 -3.590094447135925293e-01 -2.089317515492439270e-02 3.861304000020027161e-02 1.214910447597503662e-01 2.111161351203918457e-01 -6.793498247861862183e-02 -3.579914271831512451e-01 -2.566898167133331299e-01 1.169817820191383362e-01 1.229775771498680115e-01 -7.152565568685531616e-02 -1.569059342145919800e-01 -4.576154053211212158e-02 -1.698820143938064575e-01 -3.115337193012237549e-01 -1.713773980736732483e-02 -4.412015154957771301e-02 1.418907344341278076e-01
-2.141085416078567505e-01 3.365150094032287598e-02 2.652703821659088135e-01 -2.417248860001564026e-02 -4.989162459969520569e-02 -2.284712940454483032e-01 -1.452783346176147461e-01 6.636241078376770020e-02 -2.577933110296726227e-02 -2.663834393024444580e-01 1.034717932343482971e-01 -3.607125878334045410e-01 -2.129071205854415894e-01 -1.187416724860668182e-02 -1.399060636758804321e-01 1.548244059085845947e-01 -2.408573031425476074e-01 5.788893252611160278e-02 -1.227214187383651733e-01 -2.231164723634719849e-01 1.993361860513687134e-01 -2.122533470392227173e-01 1.920802704989910126e-02 3.720126748085021973e-01 -5.101982876658439636e-02 1.948851644992828369e-01 2.227776050567626953e-01 1.260200291872024536e-01 -1.205681008286774158e-03 -7.417842745780944824e-02 -1.448946893215179443e-01 -1.344203799962997437e-01
-4.546434283256530762e-01 1.189084872603416443e-01 3.486117720603942871e-01 -8.452992141246795654e-02 -1.831991672515869141e-01 -1.464550495147705078e-01 -1.807231083512306213e-02 8.299054205417633057e-02 -9.918760508298873901e-02 -1.612870246171951294e-01 1.296724826097488403e-01 -1.471339464187622070e-01 8.221059292554855347e-02 3.913829103112220764e-02 -1.358946561813354492e-01 3.674366325139999390e-02 -9.143992327153682709e-03 1.366704553365707397e-01 -2.318478375673294067e-02 -4.005134701728820801e-01 -1.013280004262924194e-01 -7.416512072086334229e-02 -1.163846403360366821e-01 2.574780583381652832e-01 -5.900762975215911865e-02 -1.014407724142074585e-01 6.624342501163482666e-02 1.338629238307476044e-02 -6.779406964778900146e-02 1.362068504095077515e-01 -3.914382755756378174e-01 -1.257215142250061035e-01
3.702831640839576721e-02 3.382230643182992935e-03 4.206462800502777100e-01 -2.783881723880767822e-01 -1.056570634245872498e-01 1.964140683412551880e-01 6.836853921413421631e-02 -8.375633507966995239e-03 -3.220884203910827637e-01 3.146624937653541565e-02 -3.261126279830932617e-01 -2.588951289653778076e-01 -2.625497877597808838e-01 7.863499224185943604e-02 -1.379879564046859741e-01 1.621899008750915527e-02 -1.945670396089553833e-01 3.252122551202774048e-03 9.454946964979171753e-02 1.174246892333030701e-02 -2.046874910593032837e-01 -3.617960959672927856e-02 1.461531668901443481e-01 2.039984986186027527e-02 -3.343888223171234131e-01 -5.353788658976554871e-02 6.871471554040908813e-02 1.224382072687149048e-01 1.093037649989128113e-01 8.782212436199188232e-02 -2.252855002880096436e-01 -2.061928063631057739e-02
7.909604348242282867e-03 1.714064031839370728e-01 9.710420668125152588e-02 1.550790071487426758e-01 3.651332110166549683e-02 9.477017819881439209e-02 2.405270934104919434e-01 1.402397602796554565e-01 -1.094075590372085571e-01 -1.280416082590818405e-02 -6.121047586202621460e-02 -1.620477735996246338e-01 -1.573996245861053467e-01 2.983478605747222900e-01 -1.049003303050994873e-01 -2.967489957809448242e-01 6.517839431762695312e-02 -2.388347536325454712e-01 7.603520900011062622e-02 4.623489454388618469e-02 8.543314784765243530e-02 -4.102661013603210449e-01 5.187649745494127274e-03 3.390959650278091431e-02 -1.438285708427429199e-01 -1.371827721595764160e-01 4.472729265689849854e-01 1.098942011594772339e-01 -1.009685695171356201e-01 -2.845334410667419434e-01 -7.363721728324890137e-02 -6.165126804262399673e-03
-1.903783679008483887e-01 2.905209362506866455e-01 -3.070682659745216370e-02 -8.890950679779052734e-02 -1.959935277700424194e-01 1.125106140971183777e-01 -7.711213827133178711e-02 1.107892766594886780e-01 -1.257777810096740723e-01 -6.415931880474090576e-02 -1.991292536258697510e-01 -2.254973948001861572e-01 7.046832889318466187e-02 3.953347355127334595e-02 -1.470628678798675537e-01 -5.687400102615356445e-01 5.240079388022422791e-02 7.656913995742797852e-02 7.314227055758237839e-03 3.277906402945518494e-02 -3.185940682888031006e-01 -3.689312338829040527e-01 1.188273653388023376e-01 -5.034506693482398987e-02 -9.976279735565185547e-02 1.253124624490737915e-01 5.164879560470581055e-02 3.010112419724464417e-02 2.624743618071079254e-02 4.634220898151397705e-02 -1.427813917398452759e-01 -1.506570428609848022e-01
-1.937016099691390991e-01 1.569674462080001831e-01 5.379502195864915848e-03 1.902597546577453613e-01 -5.598189681768417358e-02 2.339090257883071899e-01 5.134106427431106567e-02 2.025231271982192993e-01 2.592745609581470490e-02 1.456342339515686035e-01 1.716613918542861938e-01 -7.227122783660888672e-02 -2.301313281059265137e-01 1.611135154962539673e-01 -1.714946776628494263e-01 -2.016631066799163818e-01 -2.044738382101058960e-01 2.447955906391143799e-01 7.397163659334182739e-02 1.119568347930908203e-01 -2.614147067070007324e-01 -3.610756397247314453e-01 2.263803035020828247e-01 1.229415610432624817e-01 -2.468990236520767212e-01 1.537243872880935669e-01 1.009001657366752625e-01 7.924167066812515259e-02 2.185550779104232788e-01 -1.099141389131546021e-01 1.167714372277259827e-01 1.876049935817718506e-01
-2.371534854173660278e-01 4.309083893895149231e-02 3.081935346126556396e-01 -1.588495969772338867e-01 -5.336648225784301758e-02 -3.707516938447952271e-02 3.289768099784851074e-02 1.746822446584701538e-01 -6.441222876310348511e-02 1.692864596843719482e-01 2.181408368051052094e-02 -4.643344283103942871e-01 1.081279888749122620e-01 5.407911539077758789e-02 -2.982545495033264160e-01 -6.411470472812652588e-02 1.870087087154388428e-01 8.848726004362106323e-02 1.876212074421346188e-03 -6.161518767476081848e-02 8.164630830287933350e-02 -2.693168222904205322e-01 -2.889356017112731934e-02 2.612220644950866699e-01 -2.147898823022842407e-01 1.334402859210968018e-01 2.821076512336730957e-01 2.167031168937683105e-01 -1.435157060623168945e-01 -4.431737214326858521e-02 1.178255975246429443e-01 -8.656260371208190918e-02
-4.210444390773773193e-01 1.832377724349498749e-02 2.427004724740982056e-01 2.544148862361907959e-01 -8.664816617965698242e-02 -6.767763197422027588e-02 -8.200837671756744385e-02 2.211722880601882935e-01 -2.804287374019622803e-01 6.420257035642862320e-03 1.239920705556869507e-01 -1.698516756296157837e-01 -8.429748564958572388e-02 -6.735430564731359482e-03 -2.207121849060058594e-01 -1.746352016925811768e-01 -7.104076445102691650e-02 2.083894312381744385e-01 -1.959671527147293091e-01 -1.735501438379287720e-01 1.248296350240707397e-03 -1.886382550001144409e-01 7.177107036113739014e-02 2.057854533195495605e-01 -9.246221929788589478e-02 1.775702238082885742e-01 1.505802869796752930e-01 3.599548041820526123e-01 9.148654341697692871e-02 4.656022787094116211e-02 -4.518506675958633423e-02 -1.295168697834014893e-01
-1.765219569206237793e-01 2.403836995363235474e-01 1.177470758557319641e-01 -1.561103314161300659e-01 -3.534461259841918945e-01 -1.164713688194751740e-02 -8.451840281486511230e-02 1.983184218406677246e-01 -1.492748875170946121e-02 8.094068616628646851e-02 -5.194404348731040955e-02 -1.066879853606224060e-01 -1.998813748359680176e-01 -8.780663460493087769e-02 -2.438195347785949707e-01 -3.414524346590042114e-02 1.401107758283615112e-01 -5.783614516258239746e-02 -2.264046818017959595e-01 -2.226229906082153320e-01 -9.288027882575988770e-02 -1.859779804944992065e-01 -2.348248474299907684e-02 2.182119041681289673e-01 -9.286396950483322144e-02 4.219456911087036133e-01 2.521607875823974609e-01 6.962954252958297729e-02 1.920301616191864014e-01 -2.489593476057052612e-01 -4.462077096104621887e-02 3.217637538909912109e-02
5.251286178827285767e-02 -1.087715104222297668e-01 1.997136026620864868e-01 -1.737976670265197754e-01 -6.029706820845603943e-02 -2.366106957197189331e-01 2.608366310596466064e-01 2.491017431020736694e-01 3.920434042811393738e-02 -2.175305634737014771e-01 -2.906153202056884766e-01 -1.154558826237916946e-02 -5.325488280504941940e-03 -2.249148674309253693e-02 -1.793686002492904663e-01 -6.016610562801361084e-02 6.361465901136398315e-02 8.145892620086669922e-02 4.834109917283058167e-02 2.796564251184463501e-02 -1.474654376506805420e-01 -3.097857236862182617e-01 -1.206236928701400757e-01 1.097542345523834229e-01 5.443312972784042358e-02 1.295349597930908203e-01 3.128214180469512939e-01 -2.522444725036621094e-01 2.678868770599365234e-01 -4.147356748580932617e-02 -3.616008460521697998e-01 -1.107327342033386230e-01
-1.715751737356185913e-01 2.312981523573398590e-02 1.693523079156875610e-01 1.560492515563964844e-01 -3.622841238975524902e-01 2.053920030593872070e-01 1.345839649438858032e-01 5.224121734499931335e-02 -2.240388691425323486e-01 7.110959291458129883e-02 -1.343216300010681152e-01 1.089728102087974548e-01 -1.487696766853332520e-01 -3.869722783565521240e-02 3.677735924720764160e-01 -2.344140410423278809e-01 -2.598784863948822021e-01 3.686546906828880310e-02 4.487359523773193359e-02 1.291851401329040527e-01 -2.380923628807067871e-01 -2.585860192775726318e-01 -1.838027313351631165e-02 1.629974544048309326e-01 -2.099874317646026611e-01 -5.287832394242286682e-02 -1.832616701722145081e-02 -7.022091001272201538e-02 -1.279189139604568481e-01 2.046370953321456909e-01 -2.730260491371154785e-01 -2.671805955469608307e-02
-2.007848769426345825e-01 2.877663373947143555e-01 3.172119259834289551e-01 1.154644116759300232e-01 1.264956146478652954e-01 -4.492979869246482849e-02 -1.309311017394065857e-02 3.281038105487823486e-01 -9.875021129846572876e-02 9.898874163627624512e-02 1.707252413034439087e-01 -1.432359963655471802e-02 -1.540075242519378662e-01 -6.716679781675338745e-02 -5.736289918422698975e-02 -6.614117324352264404e-02 9.105721861124038696e-02 8.915431797504425049e-02 -9.490159898996353149e-02 -1.604245603084564209e-01 -2.883107066154479980e-01 -1.632266342639923096e-01 2.712532132863998413e-02 3.286556303501129150e-01 1.035585924983024597e-01 -2.200009822845458984e-01 3.074566423892974854e-01 -3.698477521538734436e-02 1.531639248132705688e-01 5.955266207456588745e-02 -2.323104590177536011e-01 2.162985056638717651e-01
-2.292033433914184570e-01 1.358304023742675781e-01 2.215769141912460327e-01 5.856192857027053833e-02 -2.197683453559875488e-01 2.961998619139194489e-02 1.707946695387363434e-02 2.059551775455474854e-01 -9.924615919589996338e-02 -2.819338738918304443e-01 1.982817798852920532e-01 5.721592344343662262e-03 -1.195515543222427368e-01 -7.070701569318771362e-02 -9.360148012638092041e-02 6.914088875055313110e-02 5.284185335040092468e-02 2.776033580303192139e-01 -1.384604722261428833e-01 -2.273865640163421631e-01 -2.157580852508544922e-01 -4.869931563735008240e-02 1.501621007919311523e-01 4.653029143810272217e-01 -2.271280884742736816e-01 -1.943825334310531616e-01 1.522398088127374649e-02 7.476994395256042480e-02 -2.257618680596351624e-02 -1.499012410640716553e-01 -2.560943067073822021e-01 -2.485755085945129395e-02
-1.202201247215270996e-01 4.654603824019432068e-02 6.249892711639404297e-02 1.610619723796844482e-01 -1.495556831359863281e-01 1.796035468578338623e-01 -5.448820814490318298e-02 1.256436258554458618e-01 -2.730566263198852539e-01 -1.537600308656692505e-01 -1.838909387588500977e-01 -7.814189419150352478e-03 -3.567020595073699951e-01 1.501985043287277222e-01 -5.567498505115509033e-02 -5.652726627886295319e-03 -2.573195397853851318e-01 3.499799072742462158e-01 1.257829219102859497e-01 -8.152268826961517334e-02 -6.066359579563140869e-02 -6.735149025917053223e-02 -1.274296939373016357e-01 2.476884424686431885e-01 7.287009805440902710e-02 -1.071802899241447449e-01 4.077168405055999756e-01 -2.936259210109710693e-01 1.058615092188119888e-02 9.438815712928771973e-02 -1.332795619964599609e-01 4.631599783897399902e-02
-2.205059826374053955e-01 -8.098553866147994995e-02 2.012795656919479370e-01 -2.074586451053619385e-01 -6.559839099645614624e-02 1.079525277018547058e-01 1.540389508008956909e-01 5.378157645463943481e-02 -5.269763618707656860e-02 -2.457704953849315643e-02 -1.760234534740447998e-01 -3.388492465019226074e-01 -1.559542864561080933e-01 -3.476691618561744690e-02 -8.950698375701904297e-02 -1.098312735557556152e-01 -3.784344792366027832e-01 -2.252265363931655884e-01 -1.771925538778305054e-01 -9.706565737724304199e-02 -9.145847707986831665e-02 -3.466642796993255615e-01 4.952876269817352295e-02 3.163500875234603882e-02 -2.898620367050170898e-01 -1.120340917259454727e-02 -7.112817466259002686e-02 -1.093790978193283081e-01 1.662035435438156128e-01 3.024689257144927979e-01 -1.816292107105255127e-01 -6.226867437362670898e-02
-9.342528879642486572e-02 3.430991172790527344e-01 2.486413717269897461e-01 7.653224468231201172e-02 -1.768315881490707397e-01 1.374362409114837646e-01 1.406813412904739380e-01 2.869513630867004395e-01 -3.409594297409057617e-02 -2.212165445089340210e-01 1.073583886027336121e-01 -1.774225234985351562e-01 7.486411835998296738e-03 2.597101926803588867e-01 -1.271956562995910645e-01 4.732334241271018982e-02 -2.964763641357421875e-01 3.054970502853393555e-01 -1.001906171441078186e-01 -2.721972763538360596e-01 8.930228650569915771e-02 -4.474133625626564026e-02 1.934048831462860107e-01 2.187439054250717163e-01 -1.092380359768867493e-01 -3.079566871747374535e-03 3.448563069105148315e-02 4.831160232424736023e-02 2.306190878152847290e-01 1.669385433197021484e-01 -4.229860007762908936e-02 -1.251442730426788330e-01
-2.531579136848449707e-01 -8.066269755363464355e-02 -1.059166900813579559e-02 6.689233332872390747e-02 -9.819591045379638672e-02 2.508305907249450684e-01 2.613009884953498840e-02 3.082783520221710205e-01 -2.432107459753751755e-03 1.376439034938812256e-01 7.078745216131210327e-02 8.535511046648025513e-02 -8.719749748706817627e-02 -1.438173558562994003e-02 2.917757630348205566e-02 -2.414596080780029297e-01 -2.208638787269592285e-01 2.191745936870574951e-01 2.460856884717941284e-01 -2.077864706516265869e-01 -2.678287923336029053e-01 -2.253649979829788208e-01 8.693228662014007568e-02 3.257922828197479248e-01 -3.327333554625511169e-02 -4.176673665642738342e-02 1.282436251640319824e-01 1.339677125215530396e-01 -3.578333556652069092e-01 -1.847269088029861450e-01 -3.521888330578804016e-02 -1.445793211460113525e-01
-1.734341830015182495e-01 1.589817106723785400e-01 2.579168081283569336e-01 5.893439427018165588e-02 -2.185129821300506592e-01 2.967838756740093231e-02 2.610233724117279053e-01 2.841766178607940674e-01 -6.983877718448638916e-02 -1.688341200351715088e-01 2.636722661554813385e-02 1.131017655134201050e-01 7.636557519435882568e-02 1.747366189956665039e-01 -1.776175498962402344e-01 -7.827736437320709229e-02 -3.080451786518096924e-01 3.916486203670501709e-01 -1.736470907926559448e-01 -3.004659116268157959e-01 -2.130106586264446378e-04 -1.165898442268371582e-01 1.669017076492309570e-01 2.145328521728515625e-01 -1.845036745071411133e-01 6.661389768123626709e-02 5.173519998788833618e-02 5.561832338571548462e-03 -9.602653980255126953e-02 1.919084042310714722e-01 -1.131242811679840088e-01 -1.504008076153695583e-03
4.106124490499496460e-02 -1.602143198251724243e-01 1.831619255244731903e-02 -1.958718150854110718e-01 -2.058896869421005249e-01 -5.809507519006729126e-02 -1.554570943117141724e-01 2.256201654672622681e-01 -3.057956099510192871e-01 -2.216117531061172485e-01 7.006706297397613525e-02 -1.357124596834182739e-01 -8.857508748769760132e-02 2.948187589645385742e-01 -2.141763418912887573e-01 -1.104979291558265686e-01 -2.479620575904846191e-01 9.386172145605087280e-02 -1.012343093752861023e-01 9.298374503850936890e-02 -8.464465849101543427e-03 -1.962038725614547729e-01 -1.194835677742958069e-01 1.814696192741394043e-01 -1.842671036720275879e-01 6.469506025314331055e-02 2.331132143735885620e-01 -5.165731906890869141e-02 -5.625881254673004150e-02 3.749563395977020264e-01 -1.445625424385070801e-01 2.440119385719299316e-01
-4.272452555596828461e-03 1.993006169795989990e-01 -6.479033082723617554e-02 -3.523898776620626450e-03 -1.267640441656112671e-01 1.670752167701721191e-01 1.840413212776184082e-01 1.256087869405746460e-01 9.162677079439163208e-02 -1.982986927032470703e-01 -1.126815453171730042e-01 -1.955601274967193604e-01 -1.906477659940719604e-01 5.260801874101161957e-03 -8.632317930459976196e-02 -9.740860760211944580e-02 2.108357474207878113e-02 3.129687160253524780e-02 9.396192431449890137e-02 -2.408785521984100342e-01 -4.536238685250282288e-02 -6.648246645927429199e-01 2.106460779905319214e-01 -4.082237556576728821e-02 -6.150387227535247803e-02 -4.243433102965354919e-02 1.664134114980697632e-01 1.286018043756484985e-01 -1.198374703526496887e-01 -1.581420898437500000e-01 -1.897287666797637939e-01 1.640125662088394165e-01
-1.158425360918045044e-01 -1.661050878465175629e-02 1.998540610074996948e-01 -2.100293040275573730e-01 -1.164008900523185730e-01 -1.090821772813796997e-01 3.582297265529632568e-01 1.301127485930919647e-02 -3.780139088630676270e-01 1.257049739360809326e-01 1.531093567609786987e-01 -1.317152678966522217e-01 -3.198554913979023695e-04 2.543912529945373535e-01 2.125468105077743530e-01 -2.268157303333282471e-01 -4.092152789235115051e-02 1.689016073942184448e-01 -5.921064317226409912e-02 -2.333990484476089478e-01 -2.284443080425262451e-01 -1.304518152028322220e-02 -2.783217728137969971e-01 2.987899482250213623e-01 -7.543425261974334717e-02 2.416517585515975952e-02 2.026448696851730347e-01 -4.978292062878608704e-02 -1.053469814360141754e-02 1.687070727348327637e-01 -1.497757155448198318e-02 -3.983710706233978271e-02
9.180014953017234802e-03 2.173635512590408325e-01 2.372801005840301514e-01 -4.927791655063629150e-02 2.553345263004302979e-01 3.211487233638763428e-01 8.144821971654891968e-02 2.855136096477508545e-01 -1.494441926479339600e-01 -1.138662472367286682e-01 2.837792411446571350e-02 -1.250763088464736938e-01 -3.877341449260711670e-01 7.700098212808370590e-04 1.295217722654342651e-01 6.653835624456405640e-02 -5.532049015164375305e-02 1.628989428281784058e-01 3.847221611067652702e-03 -2.266084253787994385e-01 -9.137380868196487427e-02 -2.191202938556671143e-01 -2.869860827922821045e-01 2.269660383462905884e-01 -1.456484496593475342e-01 -7.009142637252807617e-02 -7.409803569316864014e-02 -1.611440181732177734e-01 6.518503185361623764e-03 -1.309564411640167236e-01 -2.350662201642990112e-01 1.137189343571662903e-01
-4.435382410883903503e-02 4.137050360441207886e-02 3.329889774322509766e-01 3.095851279795169830e-02 -2.008396089076995850e-01 -2.733899354934692383e-01 -5.698676407337188721e-02 1.023500710725784302e-01 -1.231973543763160706e-01 -3.922668099403381348e-02 9.930997341871261597e-02 1.263737678527832031e-01 -1.207965910434722900e-01 2.584300637245178223e-01 1.515715867280960083e-01 -3.555863797664642334e-01 -9.605554863810539246e-03 2.179254591464996338e-01 -3.421544432640075684e-01 -5.875058472156524658e-02 -7.959825545549392700e-02 -3.069916367530822754e-01 1.837536841630935669e-01 8.163615316152572632e-02 -2.730209231376647949e-01 -6.316973268985748291e-02 4.830480553209781647e-03 -3.502103313803672791e-02 1.541172415018081665e-01 1.053494662046432495e-01 -1.367612332105636597e-01 1.997177451848983765e-01
-1.300360709428787231e-01 2.351658493280410767e-01 -2.195343971252441406e-01 8.081064373254776001e-02 -1.810368448495864868e-01 8.071530610322952271e-02 9.908550977706909180e-02 7.581558078527450562e-03 -2.322529852390289307e-01 -2.092993408441543579e-01 -1.593706011772155762e-01 -2.359590530395507812e-01 -6.911542266607284546e-02 -7.942640781402587891e-02 -1.864881138317286968e-03 8.579823188483715057e-03 5.687642470002174377e-02 3.482355922460556030e-02 5.945317074656486511e-02 9.779283776879310608e-03 -1.609060466289520264e-01 -2.895609140396118164e-01 2.325671613216400146e-01 9.166847914457321167e-02 -2.799723744392395020e-01 -1.362642049789428711e-01 2.438205331563949585e-01 1.079646721482276917e-01 -8.313265442848205566e-02 -2.417740225791931152e-01 -2.921866476535797119e-01 -3.671655356884002686e-01
-4.203236997127532959e-01 6.894314289093017578e-02 -2.684525586664676666e-02 8.480098843574523926e-02 -9.111468493938446045e-02 -1.663116738200187683e-02 1.009329110383987427e-01 -9.707410633563995361e-02 -1.889748871326446533e-01 -7.022991031408309937e-02 -4.385538771748542786e-02 -3.596982061862945557e-01 -5.100685358047485352e-02 -8.008096367120742798e-02 -1.902887970209121704e-01 8.378977328538894653e-02 -2.142820805311203003e-01 1.971587091684341431e-01 6.425251066684722900e-02 -1.956962421536445618e-02 -6.231240183115005493e-02 -2.849738001823425293e-01 1.944423317909240723e-01 2.653709650039672852e-01 -3.081910908222198486e-01 8.716291934251785278e-02 -4.734867066144943237e-02 3.975940868258476257e-02 -1.681066933088004589e-03 1.447166204452514648e-01 -2.410042285919189453e-01 -3.003761768341064453e-01
-4.947903752326965332e-01 -1.109667569398880005e-01 9.113517403602600098e-02 -2.682659216225147247e-02 -1.016834750771522522e-01 9.986309707164764404e-02 2.915329933166503906e-01 1.178456023335456848e-01 -1.253923326730728149e-01 -2.110722959041595459e-01 4.367793723940849304e-02 -1.325110793113708496e-01 -5.898611620068550110e-02 -2.579699456691741943e-02 -2.485911995172500610e-01 -1.072051227092742920e-01 3.829078003764152527e-02 3.302609920501708984e-01 -1.690590232610702515e-01 -2.984197810292243958e-02 -3.077704906463623047e-01 -2.391337156295776367e-01 1.021144017577171326e-01 1.209899932146072388e-01 -6.641130428761243820e-03 1.257229410111904144e-02 -1.263013947755098343e-02 -5.775531008839607239e-02 -4.342871159315109253e-02 2.343639358878135681e-02 -1.274835020303726196e-01 -3.436670005321502686e-01
9.912488609552383423e-02 1.930158287286758423e-01 6.263855099678039551e-02 5.042208731174468994e-02 -1.674127280712127686e-01 2.736890614032745361e-01 2.021638453006744385e-01 9.182508289813995361e-02 -1.249721795320510864e-01 -1.881615519523620605e-01 6.255103647708892822e-02 -2.085232436656951904e-01 -8.918771147727966309e-02 3.359693884849548340e-01 8.988524228334426880e-02 -1.870211362838745117e-01 -2.186519652605056763e-01 2.274541556835174561e-01 2.726375758647918701e-01 -2.660151198506355286e-02 1.469263583421707153e-01 -1.914302259683609009e-01 1.397704035043716431e-01 5.805253610014915466e-02 -1.901554465293884277e-01 1.032567918300628662e-01 1.158538237214088440e-01 -6.530010700225830078e-02 3.668739795684814453e-01 1.666679531335830688e-01 -1.987963765859603882e-01 9.895020723342895508e-02
-4.257488623261451721e-02 8.320656418800354004e-02 1.401560008525848389e-02 -2.772125601768493652e-01 3.808800131082534790e-02 4.925367608666419983e-02 -6.940039992332458496e-02 8.906132727861404419e-02 -3.110382854938507080e-01 2.385071367025375366e-01 9.639664739370346069e-02 -3.904350399971008301e-01 -1.094839572906494141e-01 -4.497207328677177429e-02 -3.542606234550476074e-01 -2.004407644271850586e-01 8.842016756534576416e-02 3.625546395778656006e-02 3.636316210031509399e-02 -1.028002649545669556e-01 2.071046084165573120e-02 -9.137336164712905884e-02 9.588714456185698509e-04 3.293404579162597656e-01 -3.839552998542785645e-01 1.572263836860656738e-01 1.494132578372955322e-01 8.418404310941696167e-02 3.762476518750190735e-02 -5.502472072839736938e-02 -4.775465279817581177e-02 -2.366503626108169556e-01
-1.592315584421157837e-01 9.575058706104755402e-03 1.285110047319903970e-04 -1.599795520305633545e-01 -1.292461901903152466e-01 -4.084036871790885925e-02 -5.253129452466964722e-02 7.728762924671173096e-02 -2.572540044784545898e-01 -1.673457324504852295e-01 2.071263194084167480e-01 -1.363797336816787720e-01 -1.202256083488464355e-01 1.514959484338760376e-01 1.361000388860702515e-01 -1.575443446636199951e-01 -1.048537623137235641e-02 7.329592108726501465e-02 2.125347852706909180e-01 -2.384684979915618896e-02 4.263041913509368896e-02 -1.457631289958953857e-01 1.845283657312393188e-01 1.913066804409027100e-01 -1.060632914304733276e-01 -4.429992754012346268e-03 1.578342355787754059e-02 2.440381944179534912e-01 -1.886731535196304321e-01 3.797632157802581787e-01 -5.179441571235656738e-01 -1.460462957620620728e-01
5.261885002255439758e-02 1.084604859352111816e-02 3.448797762393951416e-01 -2.600907981395721436e-01 -7.617812603712081909e-02 -8.897145092487335205e-02 3.101630210876464844e-01 2.775270491838455200e-02 -3.779217898845672607e-01 9.862469136714935303e-02 -1.043754667043685913e-01 -2.219199575483798981e-02 -1.953984349966049194e-01 8.615324646234512329e-02 8.762662112712860107e-02 -1.385825425386428833e-01 -1.113851070404052734e-01 -1.628376394510269165e-01 -3.295487724244594574e-03 -5.039314180612564087e-02 -2.465121634304523468e-02 -1.510388553142547607e-01 1.193764656782150269e-01 -8.883060887455940247e-03 -4.484968781471252441e-01 7.328033447265625000e-02 2.608433552086353302e-02 1.837679147720336914e-01 3.682261876747361384e-06 -3.217459097504615784e-02 -3.102413415908813477e-01 -2.143144011497497559e-01
-1.378259211778640747e-01 1.821167021989822388e-01 -1.083729714155197144e-01 -1.172238662838935852e-01 -2.633175551891326904e-01 -7.865477353334426880e-02 1.233511865139007568e-01 2.076337635517120361e-01 -2.558593451976776123e-01 6.476887315511703491e-02 2.788310684263706207e-02 -1.058261692523956299e-01 -3.642964363098144531e-01 2.284963577985763550e-01 1.244394257664680481e-01 -1.836207360029220581e-01 2.194842249155044556e-01 -2.005705237388610840e-01 -2.326929718255996704e-01 -1.632232815027236938e-01 -2.797000408172607422e-01 1.184691414237022400e-01 1.415618658065795898e-01 3.021979033946990967e-01 -2.163346298038959503e-02 2.143049389123916626e-01 4.045686870813369751e-02 2.535979822278022766e-02 -9.248911589384078979e-02 -3.143443912267684937e-02 -1.995209604501724243e-01 4.354180395603179932e-02
-4.220302999019622803e-01 1.635566353797912598e-01 2.832381129264831543e-01 1.638601869344711304e-01 -1.198619157075881958e-01 -7.488424330949783325e-02 2.135471105575561523e-01 2.342104166746139526e-01 -7.032106816768646240e-02 -1.457299739122390747e-01 1.199901849031448364e-01 -4.728568345308303833e-02 6.448934227228164673e-02 2.553696334362030029e-01 -9.566920995712280273e-02 -2.117566317319869995e-01 -2.106455564498901367e-01 2.443113476037979126e-01 -1.402241736650466919e-01 -2.025043368339538574e-01 9.482932835817337036e-02 -2.879761159420013428e-01 -3.493827953934669495e-02 -3.882439061999320984e-02 -1.574404835700988770e-01 2.237263470888137817e-01 2.009536139667034149e-03 9.795598685741424561e-02 1.314388811588287354e-01 -3.323702514171600342e-02 -1.972326785326004028e-01 1.868988759815692902e-02
-1.353832781314849854e-01 3.901245892047882080e-01 4.394994974136352539e-01 9.296629577875137329e-02 -3.968557715415954590e-02 8.505403250455856323e-02 1.547126919031143188e-01 2.312772721052169800e-01 -8.533775061368942261e-02 -1.113728210330009460e-01 1.877873539924621582e-01 8.818525820970535278e-03 -5.563525110483169556e-02 2.996236383914947510e-01 -1.140491142868995667e-01 1.090776175260543823e-01 -1.743812412023544312e-01 3.133399784564971924e-01 -1.559967398643493652e-01 -2.162727713584899902e-01 -1.886739395558834076e-02 -1.481897234916687012e-01 1.217976137995719910e-01 2.537575960159301758e-01 -3.228509053587913513e-02 -3.822145611047744751e-02 9.420837275683879852e-03 1.667591743171215057e-02 -6.636006385087966919e-02 1.976520270109176636e-01 -7.579166442155838013e-02 -1.237192600965499878e-01
1.144964098930358887e-01 9.717301279306411743e-02 2.878501713275909424e-01 5.653860792517662048e-02 -6.236457452178001404e-02 2.166725397109985352e-01 -7.183913141489028931e-03 3.576612770557403564e-01 -1.194329485297203064e-01 -2.484510242938995361e-01 -3.250733762979507446e-02 -1.727998703718185425e-01 -2.559789419174194336e-01 4.225660860538482666e-02 1.213391795754432678e-01 -7.832988351583480835e-02 -1.022203359752893448e-02 1.139103397727012634e-01 2.079748734831809998e-02 -1.523959785699844360e-01 -9.160505980253219604e-02 -2.642937004566192627e-01 -3.916148841381072998e-01 1.464065015316009521e-01 -6.286669522523880005e-02 -3.442794084548950195e-02 -2.610517665743827820e-02 -1.419788151979446411e-01 -1.229749433696269989e-02 -1.042368188500404358e-01 -3.586956560611724854e-01 2.491444647312164307e-01
-2.082613259553909302e-01 2.486177533864974976e-02 2.586978375911712646e-01 -1.626399010419845581e-01 -3.151092529296875000e-01 1.547057032585144043e-01 1.569902151823043823e-01 7.047916948795318604e-02 7.140681147575378418e-02 3.215955495834350586e-01 8.720172196626663208e-02 -1.563372313976287842e-01 7.980049401521682739e-02 1.338149607181549072e-01 3.924011066555976868e-02 -1.635535806417465210e-01 -1.229988634586334229e-01 2.584050595760345459e-02 7.596644014120101929e-02 -1.466290205717086792e-01 -3.019382357597351074e-01 -2.532635927200317383e-01 1.536497771739959717e-01 1.921729445457458496e-01 -1.538633257150650024e-01 -2.194674760103225708e-01 1.672508418560028076e-01 -1.518334895372390747e-01 -1.650046790018677711e-03 -1.755416393280029297e-01 -2.502836578059941530e-04 -3.225842118263244629e-01
1.790943592786788940e-01 2.239616513252258301e-01 7.573628425598144531e-02 -2.001684010028839111e-01 -5.093343257904052734e-01 2.304290607571601868e-02 3.491093590855598450e-02 1.925937831401824951e-01 -2.851207554340362549e-02 -4.929577559232711792e-02 -1.313005983829498291e-01 -2.245897352695465088e-01 -1.513222306966781616e-01 5.191278457641601562e-02 -1.829204894602298737e-02 -1.791787445545196533e-01 -8.355267345905303955e-03 1.707581728696823120e-01 -7.116167247295379639e-02 -1.687004566192626953e-01 -9.954085946083068848e-02 -2.553192675113677979e-01 2.267680503427982330e-02 1.154331192374229431e-01 -7.234818488359451294e-02 -2.731275260448455811e-01 3.018646240234375000e-01 -1.683633960783481598e-02 1.275653243064880371e-01 2.946899831295013428e-01 1.085586845874786377e-01 -8.316759765148162842e-02
-8.293393999338150024e-02 -1.565659418702125549e-02 1.462593078613281250e-01 1.141208633780479431e-01 1.595453619956970215e-01 3.159620612859725952e-02 3.896582499146461487e-02 2.555839121341705322e-01 4.085757434368133545e-01 -1.639474034309387207e-01 3.262285515666007996e-02 -3.225403651595115662e-02 -8.800301700830459595e-02 1.573430933058261871e-02 5.412504449486732483e-02 5.332819744944572449e-02 -1.822907626628875732e-01 1.866963505744934082e-01 -9.708897769451141357e-02 -1.757536083459854126e-01 -3.017294406890869141e-01 -2.777687907218933105e-01 4.369475319981575012e-02 2.378864139318466187e-01 -1.935967504978179932e-01 1.363583356142044067e-01 3.194154500961303711e-01 -1.030347570776939392e-01 1.439927369356155396e-01 -3.118912503123283386e-02 -3.595916330814361572e-01 -2.567292563617229462e-02
-2.947214245796203613e-01 4.653497785329818726e-02 1.057696864008903503e-01 -2.223379909992218018e-01 -2.401884049177169800e-01 -2.885971032083034515e-02 3.263013362884521484e-01 -3.558519855141639709e-02 1.040945015847682953e-02 2.471208013594150543e-02 2.366338968276977539e-01 -1.698774248361587524e-01 -1.044534444808959961e-01 2.844132483005523682e-01 -2.370394021272659302e-01 8.748887921683490276e-04 -1.970424503087997437e-01 4.195435345172882080e-01 2.056526690721511841e-01 -1.569759249687194824e-01 -1.304232776165008545e-01 -7.815710455179214478e-02 -5.664955079555511475e-02 1.511048823595046997e-01 1.185329910367727280e-02 1.610895991325378418e-02 -1.389738079160451889e-02 1.522337049245834351e-01 -1.302847117185592651e-01 -9.468265622854232788e-02 -2.643373012542724609e-01 2.895059064030647278e-03
7.834737747907638550e-02 -2.454324997961521149e-02 2.072629034519195557e-01 -1.196246296167373657e-01 1.480549126863479614e-01 1.048597693443298340e-01 7.779947668313980103e-02 1.159800365567207336e-01 2.162810564041137695e-01 -1.216083616018295288e-01 6.759365089237689972e-03 -2.225652188062667847e-01 -3.725945651531219482e-01 -2.575970999896526337e-02 -2.156307175755500793e-02 -2.374461293220520020e-01 2.897550002671778202e-04 -2.428453229367733002e-02 -1.085696592926979065e-01 -1.310605406761169434e-01 -1.508660912513732910e-01 -4.907927215099334717e-01 1.575565524399280548e-02 -7.789106573909521103e-03 -2.824428081512451172e-01 -8.025084435939788818e-02 1.197017803788185120e-01 1.589476466178894043e-01 1.356057524681091309e-01 3.316439688205718994e-01 -1.090430319309234619e-01 -1.285042762756347656e-01
-2.131065130233764648e-01 9.870908409357070923e-02 -1.757353730499744415e-02 -9.671419113874435425e-02 -4.125499129295349121e-01 3.901142999529838562e-02 3.134496510028839111e-01 4.864887334406375885e-03 -8.357149362564086914e-02 -1.563504785299301147e-01 7.231554388999938965e-02 -1.707221269607543945e-01 -1.377361863851547241e-01 1.437931209802627563e-01 1.823704540729522705e-01 2.927480824291706085e-02 -4.640616476535797119e-02 2.343853712081909180e-01 2.179529368877410889e-01 -3.656692057847976685e-02 -2.548291347920894623e-02 4.593661800026893616e-02 -5.551619920879602432e-03 2.611181139945983887e-01 -1.035744324326515198e-01 -6.619540601968765259e-02 9.415377676486968994e-02 1.556746065616607666e-01 -7.693878561258316040e-02 2.581990063190460205e-01 -4.774076342582702637e-01 -1.236650714417919517e-04
-1.597685273736715317e-03 5.991325527429580688e-02 -1.045017987489700317e-01 -3.478270471096038818e-01 -2.238329350948333740e-01 -1.792690604925155640e-01 2.010454833507537842e-01 2.507168948650360107e-01 -7.935308665037155151e-02 -1.822850853204727173e-01 1.295622587203979492e-01 -2.135542482137680054e-01 -8.434926718473434448e-02 2.382757142186164856e-02 -8.454693481326103210e-03 7.708264887332916260e-02 -1.983647197484970093e-01 -1.787840873003005981e-01 1.255453079938888550e-01 -2.024408429861068726e-01 1.365042477846145630e-01 -2.284643203020095825e-01 9.155665338039398193e-02 2.946518659591674805e-01 -3.824522495269775391e-01 -2.689889632165431976e-02 -1.459675133228302002e-01 1.526122391223907471e-01 1.104767899960279465e-03 -1.337049603462219238e-01 -1.432121247053146362e-01 -1.982629448175430298e-01
-3.097172975540161133e-01 -1.145384367555379868e-02 -3.196119517087936401e-02 -1.499073654413223267e-01 1.470300108194351196e-01 9.011258184909820557e-02 4.655661061406135559e-02 2.103536576032638550e-01 2.599728107452392578e-02 -7.445575669407844543e-03 4.290731623768806458e-02 -1.605044752359390259e-01 1.653631627559661865e-01 1.809147894382476807e-01 1.544166821986436844e-02 -3.833629786968231201e-01 -8.290667831897735596e-02 1.821429878473281860e-01 5.151620507240295410e-02 -1.776603609323501587e-01 -3.654470443725585938e-01 -3.173925280570983887e-01 1.800747402012348175e-02 3.614693284034729004e-01 -3.700056299567222595e-02 9.013357013463973999e-02 6.504672765731811523e-02 -5.506833642721176147e-02 -5.302046239376068115e-02 1.125832796096801758e-01 -4.257612396031618118e-03 -3.112548291683197021e-01
-6.455108057707548141e-03 1.896415650844573975e-01 1.178074181079864502e-01 -2.648791670799255371e-01 1.385019421577453613e-01 2.504615858197212219e-02 -1.215562969446182251e-01 1.320105046033859253e-01 1.773558760760352015e-04 -2.360351197421550751e-02 -1.691417545080184937e-01 -2.407098263502120972e-01 -4.845038056373596191e-02 -4.221585020422935486e-02 1.672212034463882446e-02 -4.940991103649139404e-01 -1.064463257789611816e-01 1.593199372291564941e-01 6.292776763439178467e-02 -9.970608353614807129e-02 -3.111130297183990479e-01 -2.378011047840118408e-01 3.119769394397735596e-01 2.270170152187347412e-01 -1.618334054946899414e-01 5.027190968394279480e-02 -6.607999652624130249e-02 -6.884334236383438110e-02 1.368406713008880615e-01 -1.550319883972406387e-02 -2.598717575892806053e-03 -2.875306606292724609e-01
-1.326415091753005981e-01 4.350446909666061401e-02 1.687763780355453491e-01 1.010496616363525391e-01 1.969633996486663818e-01 3.871663287281990051e-02 3.196600675582885742e-01 1.378066092729568481e-01 1.246273331344127655e-02 -1.021584197878837585e-01 3.842826560139656067e-02 -2.844511531293392181e-02 -2.949368655681610107e-01 2.669757902622222900e-01 -1.248811855912208557e-01 -1.355689018964767456e-01 2.496715337038040161e-01 1.117443386465311050e-02 -1.028626039624214172e-01 -1.822042614221572876e-01 -1.385117620229721069e-01 -3.766922950744628906e-01 4.504772648215293884e-02 2.123187035322189331e-01 -5.288578197360038757e-02 -1.039143800735473633e-01 1.624431312084197998e-01 -7.405538111925125122e-03 -1.089772805571556091e-01 4.487408399581909180e-01 1.300978008657693863e-02 -8.574771881103515625e-02
-2.784813055768609047e-03 -3.773399395868182182e-03 -7.492833584547042847e-02 -1.065880209207534790e-01 7.025065273046493530e-02 -1.480578333139419556e-01 1.398252248764038086e-01 6.174167618155479431e-02 3.241731971502304077e-02 -1.221611723303794861e-01 1.375073473900556564e-02 -3.169337213039398193e-01 -5.764446686953306198e-03 1.796647906303405762e-01 -5.103062465786933899e-02 -5.125989317893981934e-01 -1.174685917794704437e-02 -8.794619888067245483e-02 1.715079881250858307e-02 -1.309503465890884399e-01 -3.621598780155181885e-01 -4.583094418048858643e-01 8.902370929718017578e-02 2.973328828811645508e-01 -9.974082559347152710e-02 3.580290824174880981e-03 1.442147493362426758e-01 -9.420115500688552856e-02 -2.098814398050308228e-02 1.854444853961467743e-02 2.004836872220039368e-02 -1.217596232891082764e-01
-1.773160845041275024e-01 -1.937359720468521118e-01 6.048233807086944580e-02 -2.724283039569854736e-01 -1.432376056909561157e-01 1.292191743850708008e-01 1.242214813828468323e-01 1.010879054665565491e-01 -2.424799203872680664e-01 -5.219712853431701660e-02 3.423866629600524902e-02 -1.072658076882362366e-01 -3.217263519763946533e-02 -1.030175313353538513e-01 6.295233964920043945e-02 -1.135749965906143188e-01 -1.051813364028930664e-01 2.058958075940608978e-02 9.616616368293762207e-02 -6.325326859951019287e-03 -2.684145867824554443e-01 -1.795991212129592896e-01 -1.041656211018562317e-01 2.694512307643890381e-01 -2.065509855747222900e-01 -7.650095969438552856e-02 3.052471578121185303e-01 -1.921407580375671387e-01 2.043632864952087402e-01 4.224141538143157959e-01 -1.155755817890167236e-01 -2.586106956005096436e-01
-7.506121415644884109e-03 -2.091602794826030731e-02 2.733610868453979492e-01 -1.783613115549087524e-02 -1.710395812988281250e-01 -5.588899925351142883e-02 3.158293068408966064e-01 -9.090798348188400269e-02 -3.592877984046936035e-01 4.601541906595230103e-02 -1.058345586061477661e-01 1.387794464826583862e-01 -2.062777578830718994e-01 1.543050408363342285e-01 -1.629075855016708374e-01 -3.894920274615287781e-02 7.171337306499481201e-02 1.447503268718719482e-01 -4.325740411877632141e-02 8.389260619878768921e-02 -2.395816333591938019e-02 -1.875146031379699707e-01 -1.627982407808303833e-01 3.193401098251342773e-01 -3.307419121265411377e-01 -1.014430634677410126e-02 3.579148650169372559e-01 1.651198863983154297e-01 1.359552443027496338e-01 -9.694012254476547241e-02 -1.270515918731689453e-01 1.410069763660430908e-01
-9.190964698791503906e-02 1.477452814579010010e-01 5.110840126872062683e-02 1.508847028017044067e-01 -2.260321676731109619e-01 9.630117565393447876e-02 3.618389666080474854e-01 2.599875926971435547e-01 -1.760069429874420166e-01 -1.659599095582962036e-01 1.192369163036346436e-01 -9.160422720015048981e-03 -3.005382716655731201e-01 1.324090175330638885e-02 -1.248634532094001770e-01 -3.960522115230560303e-01 -8.099079132080078125e-02 -2.539890259504318237e-02 1.726601272821426392e-01 2.243404090404510498e-02 -3.599255979061126709e-01 -2.927686572074890137e-01 -4.200427979230880737e-02 1.631506085395812988e-01 -2.184896171092987061e-02 -1.412662267684936523e-01 1.189973875880241394e-01 3.975484054535627365e-03 -1.412050873041152954e-01 -1.223818119615316391e-02 7.811603695154190063e-02 -8.791319280862808228e-02
1.954137580469250679e-03 3.444163501262664795e-01 -1.461336947977542877e-02 -3.761895298957824707e-01 -1.324951946735382080e-01 7.731043547391891479e-02 -2.506137592718005180e-03 9.116102010011672974e-03 7.391478121280670166e-02 -7.233248651027679443e-02 1.480153352022171021e-01 2.883408963680267334e-02 -1.014033257961273193e-01 2.312365174293518066e-01 1.004616990685462952e-01 2.022433839738368988e-02 2.197335064411163330e-01 5.388385802507400513e-02 -1.381438821554183960e-01 -1.048953831195831299e-01 -2.265942692756652832e-01 -4.802767932415008545e-02 1.714615672826766968e-01 2.332999557256698608e-01 -2.016205787658691406e-01 1.698454618453979492e-01 4.391739070415496826e-01 -1.791199743747711182e-01 -5.941276997327804565e-02 1.036967933177947998e-01 -2.060788273811340332e-01 -1.958834677934646606e-01
1.695139408111572266e-01 2.068505138158798218e-01 3.302143514156341553e-01 5.619238689541816711e-02 -2.310930937528610229e-01 8.873426914215087891e-02 3.015622794628143311e-01 4.041275680065155029e-01 -1.418696790933609009e-01 -8.464793115854263306e-02 -1.474145650863647461e-01 -1.775634139776229858e-01 -1.318233758211135864e-01 -1.083426326513290405e-01 -4.596202075481414795e-02 -1.838686764240264893e-01 2.358647137880325317e-01 2.065169215202331543e-01 1.519459765404462814e-02 -1.831422932446002960e-02 -1.246579065918922424e-01 2.065355777740478516e-01 -3.252890110015869141e-01 1.506580878049135208e-02 -1.174645647406578064e-01 5.754079669713973999e-02 1.756738573312759399e-01 -7.447490841150283813e-02 -1.021028589457273483e-02 8.785646408796310425e-02 -1.334346532821655273e-01 1.136907488107681274e-01
-6.270476430654525757e-02 9.331148862838745117e-02 2.647638618946075439e-01 -1.964332759380340576e-01 -1.683668605983257294e-02 4.052149131894111633e-02 -1.412355601787567139e-01 1.465768218040466309e-01 -8.762213587760925293e-02 1.821356415748596191e-01 1.261200308799743652e-01 -4.079827368259429932e-01 -3.388337045907974243e-02 1.198117900639772415e-02 -4.471452534198760986e-01 -1.359100490808486938e-01 1.236225888133049011e-01 -1.132736448198556900e-02 1.824167668819427490e-01 -2.773846089839935303e-01 6.522411853075027466e-02 -2.392994016408920288e-01 1.701513230800628662e-01 1.915855705738067627e-01 -1.574679762125015259e-01 1.038265973329544067e-01 1.561115533113479614e-01 -3.344349190592765808e-02 1.465847641229629517e-01 -6.849362980574369431e-03 -1.857207156717777252e-02 -2.380338907241821289e-01
-1.467152684926986694e-01 2.612941265106201172e-01 1.887095123529434204e-01 -2.907849848270416260e-01 -9.811180830001831055e-02 2.977124415338039398e-02 -8.355928584933280945e-03 2.078497707843780518e-01 2.280450426042079926e-03 8.301369845867156982e-02 -8.559613674879074097e-02 -3.543691039085388184e-01 5.985630676150321960e-02 -4.605370759963989258e-02 -1.419718563556671143e-02 -5.852503180503845215e-01 1.505009084939956665e-01 -1.128985360264778137e-01 1.387924104928970337e-01 -9.869633615016937256e-02 -3.459862172603607178e-01 -1.533561050891876221e-01 1.975451037287712097e-02 1.364307403564453125e-01 -5.887630954384803772e-02 2.745740488171577454e-02 7.670520246028900146e-02 -1.095181237906217575e-02 -2.288402803242206573e-02 3.341073915362358093e-02 -9.306834638118743896e-02 2.950615249574184418e-02
-3.789527416229248047e-01 1.099137887358665466e-01 1.826498843729496002e-02 -8.096913248300552368e-02 -3.253284990787506104e-01 2.164431661367416382e-01 -2.615968696773052216e-02 1.040191650390625000e-01 -3.186206147074699402e-02 -9.484285116195678711e-02 2.534983158111572266e-01 2.641685865819454193e-02 1.454557199031114578e-02 2.334534674882888794e-01 -3.838416188955307007e-02 -7.517597824335098267e-02 -2.149110734462738037e-01 -1.566170305013656616e-01 -2.393553592264652252e-02 -8.193572610616683960e-02 1.630196720361709595e-01 -2.376111745834350586e-01 -1.709274798631668091e-01 3.428474664688110352e-01 -2.187470197677612305e-01 -5.929324403405189514e-02 2.445560544729232788e-01 3.657121583819389343e-02 -1.395998001098632812e-01 -1.768000572919845581e-01 -2.205173522233963013e-01 -1.294016540050506592e-01
-1.062049195170402527e-01 8.287254720926284790e-02 4.717138037085533142e-02 -2.266283184289932251e-01 -4.549611359834671021e-02 -1.341917365789413452e-01 -4.102781042456626892e-02 1.871094256639480591e-01 -3.599421307444572449e-02 -3.982021287083625793e-02 -1.236376017332077026e-01 -2.777939736843109131e-01 -1.317671686410903931e-01 1.587896347045898438e-01 1.189272925257682800e-01 -4.275051355361938477e-01 -1.392813324928283691e-01 4.930171999149024487e-04 1.175648123025894165e-01 -1.018105447292327881e-01 -2.491650730371475220e-01 -3.571240305900573730e-01 -1.604969054460525513e-01 1.567203998565673828e-01 -1.906361430883407593e-02 4.623030498623847961e-02 -1.222710981965065002e-01 4.100690409541130066e-02 -1.062450278550386429e-02 4.114692658185958862e-02 -2.580112963914871216e-02 -4.811930060386657715e-01
-1.896635442972183228e-01 1.459946036338806152e-01 3.366517722606658936e-01 5.654375255107879639e-02 -2.996953204274177551e-02 5.019402876496315002e-02 2.288504391908645630e-01 1.437858939170837402e-01 -2.584434747695922852e-01 -2.043324857950210571e-01 1.119956299662590027e-01 3.985453024506568909e-02 -1.316881626844406128e-01 7.041884958744049072e-02 -4.767372086644172668e-02 -8.409558236598968506e-02 -2.684519886970520020e-01 4.396675229072570801e-01 -6.808851659297943115e-02 -1.528446227312088013e-01 1.655451655387878418e-01 -2.708683256059885025e-03 8.484087884426116943e-02 3.844199776649475098e-01 -1.274918913841247559e-01 -3.375157713890075684e-02 -4.787711426615715027e-02 1.100210007280111313e-02 2.573942244052886963e-01 1.749875396490097046e-02 -1.138391718268394470e-01 -1.425161063671112061e-01
1.229521110653877258e-01 1.711825728416442871e-01 -5.600944906473159790e-02 -3.477177321910858154e-01 -1.563868522644042969e-01 2.804791927337646484e-01 2.071834504604339600e-01 2.418911904096603394e-01 5.676991865038871765e-02 -2.496620416641235352e-01 -3.593058884143829346e-02 9.075528010725975037e-03 -2.145142704248428345e-01 -1.890804618597030640e-01 -5.832523480057716370e-02 -9.703731536865234375e-02 -1.871357709169387817e-01 1.323572099208831787e-01 -1.158841028809547424e-01 -5.960782617330551147e-02 -1.876310557126998901e-01 -9.407817386090755463e-03 1.479108482599258423e-01 3.809797167778015137e-01 -2.487618327140808105e-01 -1.555971354246139526e-01 8.881254121661186218e-03 1.485332697629928589e-01 1.022532507777214050e-01 -1.302800774574279785e-01 1.619258895516395569e-02 -2.402029037475585938e-01
-1.435688287019729614e-01 4.296959191560745239e-02 2.863691747188568115e-01 -1.357213705778121948e-01 -3.017154932022094727e-01 3.929041791707277298e-03 5.048996582627296448e-02 1.998073458671569824e-01 -1.610564142465591431e-01 -7.599238771945238113e-03 -1.856988109648227692e-02 -1.170155182480812073e-01 4.166520759463310242e-02 -2.458708919584751129e-02 -7.491048425436019897e-02 3.548209369182586670e-02 1.988164782524108887e-01 -2.060994207859039307e-01 -1.206124722957611084e-01 -1.206213757395744324e-01 -1.863031089305877686e-01 -1.575799584388732910e-01 -7.461466640233993530e-02 2.560219168663024902e-01 -1.603940129280090332e-01 4.557254314422607422e-01 2.072563916444778442e-01 1.209057401865720749e-02 2.440389394760131836e-01 -2.937259376049041748e-01 -1.437233090400695801e-01 -9.794033318758010864e-02
7.552664726972579956e-02 1.389429420232772827e-01 1.226202175021171570e-01 -1.589424312114715576e-01 -1.098735928535461426e-01 9.275390207767486572e-02 1.890748590230941772e-01 1.828330904245376587e-01 -1.089421361684799194e-01 1.584280133247375488e-01 3.453498780727386475e-01 1.371437031775712967e-02 -8.738455921411514282e-02 2.190290689468383789e-01 -2.487540990114212036e-01 -2.781203687191009521e-01 -2.391644269227981567e-01 1.610447317361831665e-01 3.270059078931808472e-02 -1.640197634696960449e-01 -4.131062328815460205e-01 -3.098326027393341064e-01 6.369748711585998535e-02 5.776956304907798767e-02 -1.420057266950607300e-01 -8.908578753471374512e-02 1.907003521919250488e-01 7.582555711269378662e-02 -2.758093876764178276e-03 -9.904749691486358643e-02 9.995946288108825684e-02 1.356286704540252686e-01
-6.145174428820610046e-02 2.124345600605010986e-01 -8.688765577971935272e-03 -4.179954826831817627e-01 4.145641252398490906e-02 1.402277797460556030e-01 7.644379884004592896e-02 1.985637545585632324e-01 -6.984351575374603271e-02 -2.349672615528106689e-01 3.194549679756164551e-02 -1.573718935251235962e-01 -1.549790203571319580e-01 1.144568696618080139e-01 -1.293146163225173950e-01 -5.713202524930238724e-03 -1.293244361877441406e-01 -1.981026865541934967e-02 2.188286036252975464e-01 -6.679511815309524536e-02 -1.664319783449172974e-01 -1.279053688049316406e-01 -2.932884171605110168e-02 3.187490403652191162e-01 -3.359856009483337402e-01 -4.846850782632827759e-02 -1.593490391969680786e-01 -1.439996063709259033e-02 1.334734112024307251e-01 -3.435403406620025635e-01 4.694868996739387512e-02 -2.739312648773193359e-01
1.749991811811923981e-02 9.002595394849777222e-02 1.002283692359924316e-01 -1.172876730561256409e-01 3.937984257936477661e-02 2.082329690456390381e-01 4.462622702121734619e-01 1.951691061258316040e-01 4.767365287989377975e-03 -2.564270794391632080e-02 -2.248438745737075806e-01 2.575610578060150146e-02 -1.353713572025299072e-01 1.215016096830368042e-01 -6.647322326898574829e-02 -1.155277863144874573e-01 -1.134866476058959961e-01 3.021045923233032227e-01 -1.152056306600570679e-01 2.652043998241424561e-01 -6.230808421969413757e-02 -2.847816050052642822e-01 4.616050980985164642e-03 4.313569888472557068e-02 -1.400595307350158691e-01 2.697346806526184082e-01 2.696508169174194336e-01 -1.137690469622612000e-01 1.432281434535980225e-01 2.575917541980743408e-01 -2.077468484640121460e-01 -1.450976915657520294e-02
8.751128613948822021e-02 1.601351350545883179e-01 4.584969580173492432e-01 1.039495766162872314e-01 2.148847654461860657e-02 5.260284990072250366e-02 2.540599703788757324e-01 -1.191942244768142700e-01 -2.723529040813446045e-01 -2.928926609456539154e-03 -7.969638705253601074e-02 -2.816552817821502686e-01 -5.280191451311111450e-02 -3.093357011675834656e-02 -9.404432028532028198e-02 -4.173009470105171204e-02 -1.732858270406723022e-01 1.319367531687021255e-02 -2.197796292603015900e-02 -4.757152870297431946e-02 -6.141015887260437012e-02 -1.590663939714431763e-01 -8.320092409849166870e-02 9.932658821344375610e-02 -4.938092231750488281e-01 -1.535380184650421143e-01 4.060633480548858643e-02 -2.061604708433151245e-01 -9.876261465251445770e-03 1.014738380908966064e-01 -2.847779989242553711e-01 -8.728948980569839478e-02
2.849071472883224487e-02 2.014405429363250732e-01 -1.477456539869308472e-01 -1.940479874610900879e-01 -1.101914271712303162e-01 -1.108763441443443298e-01 1.819749362766742706e-02 2.420917898416519165e-01 5.490296334028244019e-02 2.292506694793701172e-01 -3.418982028961181641e-01 -1.581733971834182739e-01 -1.866568475961685181e-01 -1.139506418257951736e-02 1.962233185768127441e-01 -1.264052987098693848e-01 1.873929649591445923e-01 2.027645707130432129e-01 6.134699657559394836e-02 -1.602149456739425659e-01 -4.609890282154083252e-02 -2.572879195213317871e-01 -1.106243357062339783e-01 3.931610584259033203e-01 -1.325477808713912964e-01 -9.303559362888336182e-02 -8.305107802152633667e-02 -1.266997400671243668e-02 1.628283709287643433e-01 1.496945470571517944e-01 -3.241050839424133301e-01 2.774615585803985596e-02
4.517019912600517273e-02 -8.891839534044265747e-02 3.160710930824279785e-01 -3.447623252868652344e-01 2.398744970560073853e-02 1.215672772377729416e-02 4.003282189369201660e-01 3.466498851776123047e-02 -4.037854671478271484e-01 -1.247016862034797668e-01 3.127963095903396606e-02 -1.301080733537673950e-01 -1.884559988975524902e-01 2.360237687826156616e-01 1.322509627789258957e-02 8.667264878749847412e-02 -1.156453713774681091e-01 6.004172842949628830e-03 -7.487946003675460815e-02 -1.665803939104080200e-01 -2.504959106445312500e-01 -1.624232083559036255e-01 1.444230526685714722e-01 2.098693549633026123e-01 -2.381936013698577881e-01 -1.498644351959228516e-01 2.289119362831115723e-02 -2.606727555394172668e-02 1.105548441410064697e-01 -4.983529075980186462e-02 -1.299086660146713257e-01 -3.023429587483406067e-02
-3.558964002877473831e-03 2.799010090529918671e-02 3.590912222862243652e-01 -5.624473467469215393e-02 -2.244799435138702393e-01 2.505929954349994659e-02 -1.634183153510093689e-02 2.373455613851547241e-01 -4.630513116717338562e-02 3.496026992797851562e-02 -1.751196086406707764e-01 -3.612723946571350098e-01 -2.661412954330444336e-01 -2.884924113750457764e-01 -2.680528163909912109e-01 -6.209014356136322021e-02 1.332178562879562378e-01 -5.668726935982704163e-02 3.060868382453918457e-02 -5.945778638124465942e-02 1.503106486052274704e-02 -1.192921958863735199e-02 2.356190681457519531e-01 1.365540027618408203e-01 -1.200011596083641052e-01 3.379459977149963379e-01 2.407958358526229858e-01 -9.506388753652572632e-02 3.569571534171700478e-03 -1.431705206632614136e-01 -4.300583153963088989e-02 -2.172683030366897583e-01
-1.033857986330986023e-01 8.924032747745513916e-02 1.196951642632484436e-01 -2.920870110392570496e-02 -2.401659637689590454e-01 -5.865874886512756348e-02 -6.799665838479995728e-02 -7.570390403270721436e-02 -1.474963277578353882e-01 -3.659527599811553955e-01 2.999832332134246826e-01 -1.721293181180953979e-01 -1.933048069477081299e-01 -7.844373583793640137e-02 -2.102175056934356689e-01 -1.791827976703643799e-01 -2.148147523403167725e-01 1.364357769489288330e-01 -2.665444277226924896e-02 -5.124056339263916016e-02 -3.914847970008850098e-02 -2.509993910789489746e-01 5.508378520607948303e-02 1.436612010002136230e-01 -2.352271080017089844e-01 5.473126843571662903e-02 2.055881544947624207e-02 1.456572115421295166e-01 -2.452100664377212524e-01 -1.564145237207412720e-01 -3.057496435940265656e-02 -4.216426908969879150e-01
-1.852295398712158203e-01 1.065954118967056274e-01 1.859601885080337524e-01 -1.116930171847343445e-01 -1.827607303857803345e-01 1.310544610023498535e-01 -1.000981498509645462e-02 1.059463992714881897e-01 1.283494383096694946e-01 9.396196901798248291e-02 -1.834002439863979816e-03 -2.904941439628601074e-01 1.489547789096832275e-01 -1.413192041218280792e-02 -1.006439775228500366e-01 7.301989197731018066e-02 -1.741403490304946899e-01 -1.739335060119628906e-01 4.732558429241180420e-01 -5.298093333840370178e-02 -2.239070832729339600e-02 -1.294966787099838257e-01 -2.096855081617832184e-02 3.525630533695220947e-01 -2.476304769515991211e-01 -5.560336168855428696e-03 2.515848577022552490e-01 1.119534522294998169e-01 -3.074491322040557861e-01 1.849013939499855042e-02 -1.904742121696472168e-01 1.156581658869981766e-02
7.046993076801300049e-02 2.012327909469604492e-01 5.124391913414001465e-01 -4.676983878016471863e-02 -5.548690259456634521e-02 -8.831947296857833862e-02 2.499544024467468262e-01 -9.392100386321544647e-03 -1.367615014314651489e-01 -4.292090609669685364e-02 -2.619332075119018555e-01 -1.287602335214614868e-01 -2.553646862506866455e-01 1.009664908051490784e-01 -7.232920825481414795e-02 6.409917771816253662e-02 -8.543805032968521118e-02 -4.411671310663223267e-02 -8.666881918907165527e-02 -1.613042503595352173e-01 -4.525307193398475647e-02 -1.061960980296134949e-01 -9.199939668178558350e-02 2.166386246681213379e-01 -4.940399527549743652e-01 -1.959418356418609619e-01 -5.400140956044197083e-02 1.901678368449211121e-02 1.020964309573173523e-01 8.260534703731536865e-02 -9.319865703582763672e-02 5.153512582182884216e-02
-3.119147121906280518e-01 1.971167773008346558e-01 1.594559699296951294e-01 -2.633147314190864563e-02 -2.631458044052124023e-01 -4.584414884448051453e-02 -5.685470625758171082e-02 -3.254791349172592163e-02 -3.384001553058624268e-02 -1.041420474648475647e-01 1.201083064079284668e-01 -2.593318521976470947e-01 -3.376515209674835205e-02 9.485436975955963135e-02 -8.129578828811645508e-02 1.555354446172714233e-01 -1.489037275314331055e-01 2.762901186943054199e-01 -2.466441839933395386e-01 -3.361452817916870117e-01 -9.059499949216842651e-02 -9.700825065374374390e-02 -1.169035956263542175e-02 3.648031353950500488e-01 -2.629014849662780762e-01 -2.594257518649101257e-02 7.855518162250518799e-02 2.235561013221740723e-01 -3.401579335331916809e-02 -8.193065226078033447e-02 -2.606398463249206543e-01 -5.074379220604896545e-02
-2.821142077445983887e-01 -9.083055704832077026e-02 1.440493464469909668e-01 -1.986112892627716064e-01 -1.346467286348342896e-01 7.619787752628326416e-02 8.915950357913970947e-02 2.726625502109527588e-01 -4.161586463451385498e-01 -4.035487771034240723e-02 -2.032799571752548218e-01 -1.573397666215896606e-01 -2.038754373788833618e-01 3.129169940948486328e-01 5.129468068480491638e-02 -2.768040001392364502e-01 -5.674068257212638855e-02 9.631068259477615356e-02 3.539051488041877747e-02 -2.546023130416870117e-01 1.693118065595626831e-01 -7.135023176670074463e-02 -3.166235610842704773e-02 -1.560968626290559769e-02 -2.695427089929580688e-02 -1.913391649723052979e-01 -1.524877697229385376e-01 -1.578283961862325668e-03 -1.461086571216583252e-01 -1.411788761615753174e-01 -2.520591318607330322e-01 -8.442098647356033325e-02
-8.887080848217010498e-02 2.730671465396881104e-01 3.041538894176483154e-01 2.472101245075464249e-03 1.942574232816696167e-01 -1.911467462778091431e-01 -2.576181590557098389e-01 3.722963333129882812e-01 -1.188748925924301147e-01 4.733710363507270813e-02 5.446514487266540527e-02 6.511995941400527954e-02 -2.204871475696563721e-01 -1.611989885568618774e-01 -6.667116284370422363e-02 -2.319847345352172852e-01 -9.167162701487541199e-03 1.317015439271926880e-01 6.830645352602005005e-02 -2.072385847568511963e-01 -2.777010798454284668e-01 -1.395152658224105835e-01 -6.859681010246276855e-02 1.608775556087493896e-01 -1.060242578387260437e-01 -2.028267830610275269e-01 3.053228855133056641e-01 -9.400410205125808716e-02 1.948684304952621460e-01 6.452134996652603149e-02 -2.284577861428260803e-02 5.040666554123163223e-03
-1.218012571334838867e-01 1.669564247131347656e-01 1.105380505323410034e-01 -7.151363883167505264e-03 -1.471257358789443970e-01 2.785752713680267334e-01 -1.414787210524082184e-02 -1.289479527622461319e-02 -1.862135380506515503e-01 -1.690507531166076660e-01 1.451345682144165039e-01 -1.003388613462448120e-01 -3.675158023834228516e-01 -1.940026693046092987e-02 -1.433338373899459839e-01 -1.209462657570838928e-01 -1.083812341094017029e-01 2.682130932807922363e-01 -1.089294627308845520e-02 -1.898975521326065063e-01 -1.446471810340881348e-01 5.728242173790931702e-02 1.602379083633422852e-01 -4.123245179653167725e-02 -1.977327764034271240e-01 -3.079537749290466309e-01 4.140266478061676025e-01 -1.026567593216896057e-01 -4.773784428834915161e-02 -2.076540887355804443e-01 -1.673723012208938599e-01 -1.401914656162261963e-01
-3.586574196815490723e-01 5.116065591573715210e-02 -5.109227821230888367e-02 -5.757456645369529724e-03 -2.196563035249710083e-01 2.658182084560394287e-01 1.333013456314802170e-02 1.221705004572868347e-01 -6.980472803115844727e-02 1.841272562742233276e-01 -1.230634897947311401e-01 -1.773325055837631226e-01 1.680736243724822998e-01 1.940011978149414062e-01 -7.391989231109619141e-03 -1.793656498193740845e-01 -2.804110646247863770e-01 5.044604092836380005e-02 -6.383850425481796265e-02 -1.690794676542282104e-01 -2.978697121143341064e-01 -3.836471140384674072e-01 8.745072036981582642e-02 2.956117689609527588e-01 -1.773023903369903564e-01 -6.853501498699188232e-02 9.727467596530914307e-02 1.065010577440261841e-01 -1.330956816673278809e-01 -7.061406224966049194e-02 -7.611793279647827148e-02 -1.356350034475326538e-01
7.649365346878767014e-03 2.871573865413665771e-01 2.729902267456054688e-01 -3.046923875808715820e-01 -6.953786313533782959e-02 2.597498297691345215e-01 3.321816325187683105e-01 1.747974157333374023e-01 -1.591201722621917725e-01 -2.055523544549942017e-01 1.216446608304977417e-01 -4.464317858219146729e-02 -9.912088513374328613e-02 2.735012173652648926e-01 2.172470986843109131e-01 -9.769256412982940674e-02 1.768632382154464722e-01 -3.192761540412902832e-02 -1.286858320236206055e-01 -1.453447341918945312e-01 -1.062444895505905151e-01 -6.679151207208633423e-02 -1.790535300970077515e-01 1.805865168571472168e-01 -1.624405533075332642e-01 -1.733441501855850220e-01 6.212330237030982971e-02 -1.790305525064468384e-01 -6.209146603941917419e-02 -2.276472151279449463e-01 -7.631032168865203857e-02 -8.326720446348190308e-02
-2.296912521123886108e-01 1.364673674106597900e-01 3.408017754554748535e-01 1.489484310150146484e-01 -2.365895360708236694e-01 1.038376688957214355e-01 1.915452778339385986e-01 1.701584309339523315e-01 -8.377000689506530762e-02 -7.138819992542266846e-02 1.315752044320106506e-02 6.258714711293578148e-04 -4.084582254290580750e-02 1.290579736232757568e-01 -5.046296492218971252e-02 -4.421800747513771057e-02 -2.361582815647125244e-01 4.510890841484069824e-01 -1.367116570472717285e-01 -3.623571097850799561e-01 7.893171906471252441e-02 -2.805046737194061279e-01 7.883251458406448364e-02 1.124736145138740540e-01 -6.614451855421066284e-02 1.301749497652053833e-01 -3.403426706790924072e-02 -1.954043516889214516e-03 1.753762364387512207e-01 1.305597424507141113e-01 -3.838756680488586426e-02 -1.949145644903182983e-01
-8.631309121847152710e-02 7.853575795888900757e-02 2.430314868688583374e-01 1.484842598438262939e-01 1.451035737991333008e-01 -7.835113257169723511e-02 -1.963196992874145508e-01 2.374522536993026733e-01 -7.169509679079055786e-02 1.661446988582611084e-01 2.196141928434371948e-01 4.335850104689598083e-02 -8.779004216194152832e-02 3.085906058549880981e-02 6.387607753276824951e-02 -3.847879171371459961e-02 -1.571698933839797974e-01 2.905849926173686981e-02 1.708767563104629517e-01 -2.537570893764495850e-01 -3.000527918338775635e-01 -2.904333174228668213e-01 5.109534412622451782e-02 3.902628719806671143e-01 -1.663477718830108643e-01 -1.754453927278518677e-01 2.068585753440856934e-01 -8.850898593664169312e-02 2.278931140899658203e-01 7.834807038307189941e-02 -2.614766061305999756e-01 4.602829366922378540e-02
-1.939144581556320190e-01 5.671565234661102295e-02 1.636554747819900513e-01 -2.057756483554840088e-01 -2.323502004146575928e-01 1.826100200414657593e-01 3.406831026077270508e-01 1.892493478953838348e-02 1.951885782182216644e-02 -1.459617763757705688e-01 -9.734597802162170410e-02 3.834182024002075195e-02 -2.206971347332000732e-01 4.185528457164764404e-01 -3.785764798521995544e-02 -2.072894871234893799e-01 2.975894510746002197e-02 -1.466174572706222534e-01 -9.578252583742141724e-02 -6.290145218372344971e-02 -1.404316872358322144e-01 -2.892850637435913086e-01 2.052946537733078003e-01 9.593725204467773438e-03 -1.024866998195648193e-01 1.227690428495407104e-01 1.047109365463256836e-01 1.302007287740707397e-01 -2.629257440567016602e-01 -5.208457261323928833e-02 -1.037482023239135742e-01 -2.609846293926239014e-01
3.061980009078979492e-02 1.863673180341720581e-01 -3.035074472427368164e-02 1.175865679979324341e-01 -1.465479731559753418e-01 4.288281872868537903e-02 2.274929136037826538e-01 7.502444088459014893e-02 -2.512143738567829132e-02 2.083683758974075317e-01 -1.515114456415176392e-01 -3.122830577194690704e-02 2.340513654053211212e-02 3.241207897663116455e-01 -1.341062486171722412e-01 -3.688992559909820557e-01 -7.842392474412918091e-02 1.741374582052230835e-01 -1.185420677065849304e-01 3.047462739050388336e-02 -2.740643732249736786e-02 -8.883880078792572021e-02 -8.217885345220565796e-02 3.000037670135498047e-01 -1.400797963142395020e-01 -1.842143535614013672e-01 4.730222225189208984e-01 -1.582869291305541992e-01 4.426561295986175537e-02 1.389327794313430786e-01 -4.076342657208442688e-02 -2.430899888277053833e-01
-3.376839682459831238e-02 3.084442615509033203e-01 3.119632415473461151e-02 -1.781811416149139404e-01 -2.589975893497467041e-01 -9.785460680723190308e-02 -1.525706797838211060e-01 5.395856499671936035e-02 1.460437029600143433e-01 4.988215491175651550e-02 5.483255907893180847e-02 -3.488390520215034485e-02 -2.702633440494537354e-01 2.238049805164337158e-01 2.014693915843963623e-01 -1.735019385814666748e-01 7.857260107994079590e-02 -7.360637933015823364e-02 5.253133829683065414e-03 -1.774330809712409973e-02 -3.372228443622589111e-01 -7.960908114910125732e-02 2.715432643890380859e-01 1.428191214799880981e-01 -2.702213525772094727e-01 3.046741783618927002e-01 2.586944997310638428e-01 -2.186170965433120728e-01 6.160134449601173401e-02 -1.064087674021720886e-01 -1.044105663895606995e-01 -1.165589168667793274e-01
-2.091050893068313599e-01 1.446111779659986496e-02 1.563812345266342163e-01 -1.534530818462371826e-01 -2.277632951736450195e-01 1.699379831552505493e-01 1.320794820785522461e-01 2.015334218740463257e-01 -2.995690517127513885e-02 1.099292114377021790e-01 -7.248553633689880371e-02 -1.403557360172271729e-01 -2.188278734683990479e-01 -1.627248525619506836e-01 1.108193024992942810e-01 -7.796993106603622437e-02 -3.388882577419281006e-01 -1.067117974162101746e-01 -1.734299510717391968e-01 -1.032368540763854980e-01 -5.944893136620521545e-02 -2.205798774957656860e-01 7.590845972299575806e-02 -3.315315552754327655e-05 -2.671525776386260986e-01 -1.705328188836574554e-02 1.594454050064086914e-01 2.391517758369445801e-01 4.435049593448638916e-01 1.062518209218978882e-01 -2.263450026512145996e-01 -1.304891798645257950e-02
1.242678835988044739e-01 1.704913526773452759e-01 -5.159076675772666931e-02 1.081771329045295715e-01 -1.862313151359558105e-01 2.892952561378479004e-01 -1.785871982574462891e-01 3.086550235748291016e-01 8.714731782674789429e-02 -1.839940398931503296e-01 -2.808257639408111572e-01 3.743714466691017151e-02 -1.101275235414505005e-01 1.490132510662078857e-01 -5.453601479530334473e-02 -1.655758917331695557e-01 5.255639180541038513e-02 1.683477014303207397e-01 4.734619706869125366e-02 -5.036393553018569946e-02 -2.521559000015258789e-01 -1.085743010044097900e-01 -4.454490169882774353e-02 3.282854855060577393e-01 -1.321603804826736450e-01 -3.331502154469490051e-02 2.204037606716156006e-01 -3.964971005916595459e-01 5.997743085026741028e-02 1.966252624988555908e-01 -1.445186436176300049e-01 -2.528450451791286469e-02
-1.406145989894866943e-01 2.078308463096618652e-01 -6.491076201200485229e-02 -2.215252667665481567e-01 1.127817779779434204e-01 -9.588953852653503418e-02 7.755056023597717285e-02 7.568175345659255981e-02 -1.520815193653106689e-01 -4.014011472463607788e-02 4.587721452116966248e-02 -3.333098590373992920e-01 -2.633537352085113525e-02 -5.162668880075216293e-03 -9.992353618144989014e-02 -3.827511668205261230e-01 -1.313618198037147522e-02 4.732296802103519440e-03 2.066646963357925415e-01 -1.898738592863082886e-01 -3.872909843921661377e-01 -2.090920656919479370e-01 1.808751225471496582e-01 3.008232712745666504e-01 7.071155309677124023e-02 1.243400871753692627e-01 7.084131240844726562e-03 -1.564355194568634033e-02 -1.092453598976135254e-01 1.118539720773696899e-01 -1.697902530431747437e-01 -2.916086912155151367e-01
-9.502865374088287354e-02 -1.085382327437400818e-01 3.980304896831512451e-01 -3.432496488094329834e-01 1.292591169476509094e-02 2.629190869629383087e-02 1.240104436874389648e-02 3.145457506179809570e-01 -2.685653567314147949e-01 -1.270376741886138916e-01 -7.920999825000762939e-02 7.887563109397888184e-02 -1.874980330467224121e-01 -8.703878521919250488e-02 -2.255984842777252197e-01 -2.383559495210647583e-01 -7.262074202299118042e-02 -1.405272446572780609e-02 7.952427864074707031e-02 -1.636436581611633301e-02 -1.065598204731941223e-01 -8.487815409898757935e-02 -2.541039139032363892e-02 6.674640625715255737e-02 5.503229051828384399e-02 -9.280972182750701904e-03 2.834591269493103027e-01 -8.392012864351272583e-02 3.011107146739959717e-01 3.321948945522308350e-01 -8.145741373300552368e-02 -1.338003277778625488e-01
1.064794976264238358e-02 1.849782466888427734e-01 2.516604363918304443e-01 -3.882669657468795776e-02 -2.727348804473876953e-01 -4.656830802559852600e-02 1.849192976951599121e-01 4.505436494946479797e-02 -1.779292225837707520e-01 2.204075641930103302e-02 -3.835188597440719604e-02 -1.190831139683723450e-01 -8.258487284183502197e-02 4.533767104148864746e-01 1.433353722095489502e-01 -1.538820564746856689e-02 -1.346302330493927002e-01 2.758946716785430908e-01 -1.197997294366359711e-02 1.452351361513137817e-01 -1.446700841188430786e-01 -1.419350039213895798e-02 -5.879738926887512207e-02 3.095763623714447021e-01 8.783724159002304077e-02 5.317405331879854202e-03 3.670248687267303467e-01 -2.322884947061538696e-01 -4.427246376872062683e-02 -1.167985275387763977e-01 -2.403700202703475952e-01 -3.753035143017768860e-02
7.300842553377151489e-02 9.042331576347351074e-02 -1.640707440674304962e-02 -2.872472815215587616e-02 -3.608344495296478271e-02 1.266080439090728760e-01 5.677506700158119202e-02 1.885829120874404907e-01 -2.142996937036514282e-01 1.215163171291351318e-01 -2.747448384761810303e-01 -2.195195108652114868e-01 -7.751195877790451050e-02 2.193877287209033966e-02 1.016685217618942261e-01 -4.916711747646331787e-01 1.020390391349792480e-01 3.128921985626220703e-01 -1.240507215261459351e-01 -7.771485298871994019e-02 -3.132535815238952637e-01 -1.793444007635116577e-01 2.208148129284381866e-02 2.547579109668731689e-01 2.647450007498264313e-02 6.480061449110507965e-03 2.618510723114013672e-01 2.641649246215820312e-01 1.056349053978919983e-01 1.004731133580207825e-01 -2.257992327213287354e-02 -8.452883921563625336e-03
-3.174507021903991699e-01 4.952378198504447937e-02 3.657867610454559326e-01 -1.938430219888687134e-02 1.435974836349487305e-01 1.330982744693756104e-01 8.699008077383041382e-02 2.576959431171417236e-01 -2.035078257322311401e-01 -3.627798706293106079e-02 -2.410559728741645813e-02 1.022860854864120483e-01 -4.207907915115356445e-01 1.223188489675521851e-01 1.278717964887619019e-01 -1.631846884265542030e-03 -5.701480805873870850e-02 -2.460750490427017212e-01 1.342382840812206268e-02 -8.892641961574554443e-02 -1.278873234987258911e-01 -1.955842375755310059e-01 -1.105116456747055054e-01 -1.125658527016639709e-01 -2.429493367671966553e-01 2.882665097713470459e-01 1.595687270164489746e-01 -7.752792537212371826e-02 1.405992656946182251e-01 -3.609241545200347900e-02 -1.463683098554611206e-01 -1.437285095453262329e-01
-1.975758969783782959e-01 1.359604597091674805e-01 -2.138131856918334961e-02 -5.676592513918876648e-02 -1.903111338615417480e-01 9.682456403970718384e-02 1.572774344822391868e-04 1.755441129207611084e-01 -2.305531054735183716e-01 -2.221974730491638184e-02 -2.000174820423126221e-01 -2.598222196102142334e-01 6.398019194602966309e-02 1.856254041194915771e-02 -1.654440015554428101e-01 -4.724323749542236328e-01 6.710546463727951050e-02 -1.097956486046314240e-02 1.321384459733963013e-01 -2.417046129703521729e-01 -4.339350163936614990e-01 -2.089923173189163208e-01 7.761973887681961060e-02 1.033771503716707230e-02 -1.976478397846221924e-01 2.882575392723083496e-01 -2.151038963347673416e-03 -4.724487289786338806e-02 2.035423414781689644e-03 -4.498542472720146179e-02 1.106970850378274918e-02 -3.265403583645820618e-02
-1.810491979122161865e-01 3.076706230640411377e-01 -7.342551648616790771e-02 4.296124354004859924e-02 -7.067684084177017212e-03 1.867494359612464905e-02 -2.178463153541088104e-02 2.359939366579055786e-02 -2.200034856796264648e-01 -6.639084219932556152e-02 -1.332643777132034302e-01 -2.635550796985626221e-01 -2.828467786312103271e-01 2.095339447259902954e-01 -7.858772575855255127e-02 -3.482986986637115479e-01 -2.256956547498703003e-01 8.918346464633941650e-02 5.295573174953460693e-02 -3.727739751338958740e-01 -2.411810904741287231e-01 -2.717547491192817688e-02 2.006112039089202881e-01 2.068707942962646484e-01 -1.427363157272338867e-01 7.368005067110061646e-02 -2.215458638966083527e-02 1.009793132543563843e-01 -4.569440335035324097e-02 1.431899964809417725e-01 1.153950169682502747e-01 -2.397215366363525391e-01
-1.381098199635744095e-02 5.582893639802932739e-02 3.701539039611816406e-01 -2.909233272075653076e-01 -1.803666651248931885e-01 1.624511927366256714e-02 3.276637941598892212e-02 -2.056666836142539978e-02 -3.851969838142395020e-01 2.452456019818782806e-02 -2.060453593730926514e-01 -1.446035951375961304e-01 -3.704481422901153564e-01 4.927922040224075317e-02 -1.529069542884826660e-01 7.843053340911865234e-02 -1.816419214010238647e-01 6.450834125280380249e-02 8.727682381868362427e-02 -5.766539648175239563e-02 -1.076410934329032898e-01 -1.715041995048522949e-01 -3.112022019922733307e-02 -1.388109661638736725e-02 -2.221148312091827393e-01 -3.670639097690582275e-01 1.043355017900466919e-01 4.840020462870597839e-02 -7.504840940237045288e-02 -8.201560378074645996e-02 -2.421537041664123535e-01 -2.566267922520637512e-02
-1.396654099225997925e-01 -3.425623057410120964e-03 2.297230511903762817e-01 -1.859465092420578003e-01 -6.361133605241775513e-02 -2.961965836584568024e-02 2.707820571959018707e-02 2.822630479931831360e-02 -2.615622580051422119e-01 2.287483066320419312e-01 1.551176756620407104e-01 -4.537678360939025879e-01 -1.883734464645385742e-01 -4.958489909768104553e-02 -3.093906641006469727e-01 -2.006845325231552124e-01 1.278663426637649536e-01 3.260390833020210266e-02 -5.394604988396167755e-03 -2.218440473079681396e-01 1.252468526363372803e-01 -2.391931116580963135e-01 -1.390828490257263184e-01 8.156826347112655640e-02 -1.809665113687515259e-01 8.361475169658660889e-02 2.391824871301651001e-01 1.946562528610229492e-01 -2.950477786362171173e-02 -2.030141949653625488e-01 6.321701407432556152e-02 -1.247254386544227600e-01
-3.018962740898132324e-01 1.063568517565727234e-01 9.038473665714263916e-02 -3.172503411769866943e-02 -6.186432763934135437e-02 2.553957402706146240e-01 4.212818294763565063e-02 1.650340855121612549e-02 -1.538128033280372620e-02 8.600816130638122559e-02 1.928095668554306030e-01 -5.152333155274391174e-02 -2.733010239899158478e-02 3.560083806514739990e-01 -9.184183180332183838e-02 -2.114497125148773193e-02 -3.292507305741310120e-02 5.172277987003326416e-02 -1.386943757534027100e-01 -3.462578356266021729e-01 1.488393992185592651e-01 -7.593858987092971802e-02 -9.726861864328384399e-02 2.332890033721923828e-01 -4.738857150077819824e-01 1.747835427522659302e-01 2.354531586170196533e-01 3.928826749324798584e-02 -4.750973358750343323e-02 3.393168747425079346e-02 -2.673861086368560791e-01 -1.083377599716186523e-01
-2.047615945339202881e-01 2.509019076824188232e-01 1.586806327104568481e-01 -1.995065361261367798e-01 -6.219273060560226440e-02 3.094886839389801025e-01 -1.885823756456375122e-01 6.171229481697082520e-02 -3.515657484531402588e-01 1.402011960744857788e-01 3.183704018592834473e-01 -2.104800008237361908e-02 -1.989346742630004883e-01 1.703487634658813477e-01 1.504038274288177490e-01 -2.367269992828369141e-02 -8.288867026567459106e-02 2.778272926807403564e-01 2.045625001192092896e-01 -1.577507257461547852e-01 -1.052076816558837891e-01 6.739331781864166260e-02 8.635120838880538940e-02 3.017046153545379639e-01 -6.585688889026641846e-02 4.704226180911064148e-02 1.116240769624710083e-01 -1.386469453573226929e-01 -7.047574222087860107e-02 1.857179105281829834e-01 -6.996586173772811890e-02 -8.254697173833847046e-02
7.414625585079193115e-02 4.261579364538192749e-02 4.114664494991302490e-01 -1.449185013771057129e-01 -1.818693727254867554e-01 1.697778403759002686e-01 -2.139280140399932861e-01 1.661695241928100586e-01 -1.086378172039985657e-01 1.003780514001846313e-01 -1.440736800432205200e-01 -2.039172500371932983e-01 -2.188350558280944824e-01 -1.943536251783370972e-01 -1.992159485816955566e-01 -7.898492366075515747e-02 9.206620603799819946e-02 -5.556437745690345764e-02 -4.492996633052825928e-02 -1.622260659933090210e-01 -8.624095469713211060e-02 -1.833129525184631348e-01 2.324541658163070679e-01 2.737567126750946045e-01 -1.821250021457672119e-01 2.028703242540359497e-01 2.467541992664337158e-01 1.950696855783462524e-01 1.884224414825439453e-01 -1.775507032871246338e-01 3.231906145811080933e-02 -6.376722361892461777e-03
-3.273881077766418457e-01 2.850915193557739258e-01 1.696689873933792114e-01 -6.033091619610786438e-02 -1.117575988173484802e-01 2.681967616081237793e-02 -1.519982796162366867e-02 3.458957374095916748e-02 -9.868206083774566650e-02 -3.942307829856872559e-01 1.186264380812644958e-01 -8.307769894599914551e-02 -2.585519850254058838e-01 -1.005761325359344482e-01 1.897651515901088715e-02 -1.087548509240150452e-01 2.609698474407196045e-02 2.118943184614181519e-01 -8.410914242267608643e-02 -2.650622725486755371e-01 -3.935906589031219482e-01 -1.229584515094757080e-01 1.311769038438796997e-01 2.142120152711868286e-01 -1.174670457839965820e-01 -2.174566388130187988e-01 -8.455999195575714111e-02 1.196458265185356140e-01 1.035827212035655975e-02 1.107270121574401855e-01 4.485924541950225830e-02 -1.903223395347595215e-01
-2.844912000000476837e-02 6.818129867315292358e-02 1.809003204107284546e-01 -2.200153097510337830e-02 -1.406715530902147293e-02 -2.096706926822662354e-01 6.182461231946945190e-02 4.400846362113952637e-02 -3.599428164307028055e-04 1.065127030014991760e-01 3.180766105651855469e-01 -5.073212087154388428e-02 -1.482206280343234539e-03 2.151857316493988037e-01 -3.052672185003757477e-02 -2.754868566989898682e-01 -1.826321482658386230e-01 5.912805721163749695e-02 -1.691209822893142700e-01 5.028830468654632568e-02 -2.927609086036682129e-01 -4.073660373687744141e-01 1.601338535547256470e-01 1.117407083511352539e-01 -2.071664780378341675e-01 -1.389114260673522949e-01 2.367779612541198730e-01 -4.083292558789253235e-02 2.688930928707122803e-01 -1.943734586238861084e-01 -6.036782637238502502e-03 -2.921606898307800293e-01
1.623458713293075562e-01 -5.651375651359558105e-02 2.593522965908050537e-01 -7.203511148691177368e-02 -1.211035847663879395e-01 3.598221018910408020e-02 1.467143148183822632e-01 3.129256069660186768e-01 -2.583028972148895264e-01 -2.099559307098388672e-01 1.150022074580192566e-01 1.305417418479919434e-01 -9.667119383811950684e-02 1.964652240276336670e-01 -1.927690654993057251e-01 -3.226878046989440918e-01 -1.617847234010696411e-01 -1.101910397410392761e-01 3.088624589145183563e-02 6.583107262849807739e-02 -2.906629741191864014e-01 -1.146046891808509827e-01 -5.237921327352523804e-02 1.610709577798843384e-01 -1.017190665006637573e-01 2.047986537218093872e-01 3.662377297878265381e-01 1.668942570686340332e-01 2.052360326051712036e-01 7.359802722930908203e-02 -2.380492910742759705e-02 4.762638418469578028e-04
-5.175380110740661621e-01 1.102410182356834412e-01 3.761399090290069580e-01 -1.000387519598007202e-01 -2.571817934513092041e-01 -6.389851914718747139e-04 -1.122391298413276672e-01 -6.307130306959152222e-02 6.548080593347549438e-02 -6.173078715801239014e-02 3.309462964534759521e-02 -1.102534234523773193e-01 2.226722426712512970e-02 1.304646581411361694e-01 -1.457406133413314819e-01 -9.657727926969528198e-02 -1.072115898132324219e-01 1.512050330638885498e-01 -3.075121343135833740e-02 -4.425713419914245605e-01 -2.005017548799514771e-02 6.656990200281143188e-02 -1.831390149891376495e-02 2.736564576625823975e-01 -3.512243926525115967e-02 -2.170906029641628265e-02 8.757646381855010986e-02 3.575503081083297729e-02 6.573577970266342163e-02 5.533071607351303101e-02 -2.947688996791839600e-01 -1.437923777848482132e-02
7.637347280979156494e-02 2.841575741767883301e-01 1.534131467342376709e-01 4.311249777674674988e-02 8.049848675727844238e-02 1.968476474285125732e-01 1.906480789184570312e-01 4.061130583286285400e-01 -5.051913857460021973e-02 -1.190169751644134521e-01 -3.590791821479797363e-01 -1.109800487756729126e-01 -3.273808956146240234e-01 2.461495250463485718e-01 -1.218110248446464539e-01 -6.181796640157699585e-02 7.366188615560531616e-02 2.123113721609115601e-01 1.192602440714836121e-01 -1.626209765672683716e-01 1.459416118450462818e-03 -5.042596161365509033e-02 -2.425181716680526733e-01 1.202655211091041565e-01 1.790515147149562836e-02 1.171000450849533081e-01 2.191909961402416229e-02 -1.782224327325820923e-01 -1.426842878572642803e-03 3.040953353047370911e-02 -2.873131036758422852e-01 1.944782771170139313e-02
-1.025157645344734192e-01 2.455518841743469238e-01 2.561471164226531982e-01 1.442763954401016235e-01 -9.815841168165206909e-02 2.044810801744461060e-01 7.109033316373825073e-02 9.708929806947708130e-02 -1.927219629287719727e-01 -7.390143722295761108e-02 7.626906037330627441e-02 1.542067676782608032e-01 -4.899613559246063232e-01 2.127913087606430054e-01 -2.905143499374389648e-01 2.892784960567951202e-02 1.999933421611785889e-01 -1.912854015827178955e-01 -9.644633531570434570e-02 4.379011224955320358e-03 9.771137684583663940e-02 -1.055342853069305420e-01 -3.142663836479187012e-02 9.173155575990676880e-02 -3.755208253860473633e-01 5.774355377070605755e-04 1.251298934221267700e-01 -2.241186350584030151e-01 4.400057718157768250e-02 6.601653248071670532e-02 -4.433687310665845871e-03 -6.964079290628433228e-02
1.101142819970846176e-02 -3.231507539749145508e-02 -1.666228771209716797e-01 -2.402282878756523132e-02 -3.326031565666198730e-01 2.930168993771076202e-03 8.826282806694507599e-03 1.225635781884193420e-01 -2.036741673946380615e-01 -2.016918733716011047e-02 -5.806650593876838684e-02 -8.265893161296844482e-02 -3.281484842300415039e-01 1.685925722122192383e-01 -3.582425042986869812e-02 -2.134081423282623291e-01 -2.518827021121978760e-01 2.102921158075332642e-01 1.826865524053573608e-01 -7.029472291469573975e-02 3.938383981585502625e-02 -8.575093746185302734e-02 5.362711846828460693e-02 1.116512250155210495e-02 -1.460743248462677002e-01 2.559093832969665527e-01 5.045003890991210938e-01 -3.187170028686523438e-01 -5.353251099586486816e-02 -2.092266455292701721e-02 -4.630274325609207153e-02 5.891843885183334351e-02
2.485769987106323242e-02 2.507174313068389893e-01 4.712444171309471130e-02 -1.030213683843612671e-01 -5.793045088648796082e-02 -1.564964652061462402e-01 1.110926270484924316e-01 3.922144472599029541e-01 -8.941994607448577881e-02 1.343649625778198242e-01 -2.023241296410560608e-02 -4.363053664565086365e-02 -1.013393774628639221e-01 -3.331857919692993164e-01 2.395006269216537476e-02 -2.991663515567779541e-01 -1.585023552179336548e-01 -6.447690725326538086e-02 -1.901594921946525574e-02 -7.303003966808319092e-02 -3.409556150436401367e-01 -1.911139339208602905e-01 -6.631494313478469849e-02 3.174588382244110107e-01 -1.803095787763595581e-01 -1.878379881381988525e-01 1.521214544773101807e-01 1.233855411410331726e-01 1.231664046645164490e-01 -4.178261011838912964e-02 -2.317051589488983154e-01 1.423297673463821411e-01
-1.956465542316436768e-01 -1.202404275536537170e-01 2.107550203800201416e-01 5.065838620066642761e-02 -3.187156096100807190e-02 -1.992164179682731628e-02 1.743753850460052490e-01 1.252131462097167969e-01 -1.745918989181518555e-01 1.201323866844177246e-01 3.815935552120208740e-02 -2.060315161943435669e-01 -4.527480006217956543e-01 1.737281121313571930e-02 -9.756985306739807129e-02 -1.060151159763336182e-01 2.752597630023956299e-02 8.924382738769054413e-03 -1.771418750286102295e-01 -3.317454755306243896e-01 -2.833643741905689240e-02 -1.025576964020729065e-01 8.002822846174240112e-02 -1.142133213579654694e-02 -1.796758472919464111e-01 -3.126142621040344238e-01 3.595308661460876465e-01 -1.374091356992721558e-01 -1.476019173860549927e-01 1.073061153292655945e-01 -2.015768140554428101e-01 1.603295058012008667e-01
-4.389275610446929932e-02 -6.672500818967819214e-02 5.703766644001007080e-02 -2.811886668205261230e-01 7.467468082904815674e-02 1.498987153172492981e-02 -1.027081608772277832e-01 2.403398044407367706e-02 -1.880633682012557983e-01 1.677259653806686401e-01 1.335989236831665039e-01 -3.239161670207977295e-01 -1.319676637649536133e-01 5.367599055171012878e-02 -3.793243169784545898e-01 -1.905178725719451904e-01 -8.462807536125183105e-02 4.606244340538978577e-02 8.714672178030014038e-02 -1.693194806575775146e-01 1.648208498954772949e-01 -1.986484527587890625e-01 3.479783982038497925e-02 3.112744390964508057e-01 -3.769950568675994873e-01 1.207519024610519409e-01 2.126314043998718262e-01 1.115570887923240662e-01 1.062941253185272217e-01 -1.194840110838413239e-02 -4.238386452198028564e-02 -2.640919387340545654e-01
5.867940932512283325e-02 1.069565266370773315e-01 7.054829597473144531e-02 -1.810951232910156250e-01 -2.102809213101863861e-02 -4.078935831785202026e-02 1.800740063190460205e-01 3.715456426143646240e-01 -2.973239421844482422e-01 -1.821034960448741913e-02 -1.216251775622367859e-01 2.606943547725677490e-01 -2.097990810871124268e-01 1.513481289148330688e-01 -1.918043792247772217e-01 -1.999437063932418823e-01 -1.375336945056915283e-01 2.448051571846008301e-01 -3.785100951790809631e-02 -2.728553302586078644e-02 -2.380193769931793213e-01 -3.402930498123168945e-01 -2.235284745693206787e-01 1.855756342411041260e-01 -9.246122837066650391e-02 5.218625999987125397e-03 1.401146873831748962e-02 -2.495425492525100708e-01 1.140494942665100098e-01 -1.543947458267211914e-01 -7.229854911565780640e-02 9.271252155303955078e-02
4.726075101643800735e-03 2.050333470106124878e-01 1.500771474093198776e-02 9.228908270597457886e-02 -9.130986034870147705e-02 2.444771826267242432e-01 2.205557655543088913e-03 1.092405840754508972e-01 -9.765243530273437500e-02 -2.291455306112766266e-02 -1.562226861715316772e-01 -1.029239147901535034e-01 -2.409059554338455200e-01 2.993491888046264648e-01 -1.678371243178844452e-02 -2.595490813255310059e-01 -1.548923850059509277e-01 1.991665363311767578e-01 1.748731732368469238e-01 -2.156115919351577759e-01 -3.031215071678161621e-01 -2.338351458311080933e-01 -1.990472078323364258e-01 1.699625849723815918e-01 -1.266555190086364746e-01 2.265617251396179199e-01 1.528080459684133530e-02 1.609687507152557373e-01 -2.528517544269561768e-01 1.360106617212295532e-01 6.000367552042007446e-02 -2.710212767124176025e-01
1.280786469578742981e-02 2.509566545486450195e-01 6.639195233583450317e-02 5.725934170186519623e-03 -5.128532052040100098e-01 -1.649893671274185181e-01 -4.951930046081542969e-02 2.096463888883590698e-01 -7.420334219932556152e-02 4.839657247066497803e-02 6.959027051925659180e-02 6.668165326118469238e-02 6.486701965332031250e-02 2.400437444448471069e-01 -2.135699987411499023e-01 -3.029544353485107422e-01 4.437549412250518799e-02 1.166161447763442993e-01 1.592076011002063751e-02 -6.239959038794040680e-03 -5.994658917188644409e-02 -1.219872906804084778e-01 -4.977953806519508362e-02 1.988815665245056152e-01 -4.724621027708053589e-02 -1.407193839550018311e-01 6.298433523625135422e-03 -2.362324595451354980e-01 2.986983358860015869e-01 1.509124226868152618e-02 -3.173047304153442383e-01 -1.871763765811920166e-01
-1.531626284122467041e-01 1.676893383264541626e-01 1.802295632660388947e-02 -2.728370726108551025e-01 -3.554413467645645142e-02 1.010183803737163544e-02 -4.229888319969177246e-03 3.954850733280181885e-01 2.439124509692192078e-03 2.663397490978240967e-01 1.106443852186203003e-01 -1.815061718225479126e-01 -2.216235250234603882e-01 1.652928590774536133e-01 1.374726444482803345e-01 -9.434562176465988159e-02 -5.833330750465393066e-02 4.987473413348197937e-02 -2.092511355876922607e-01 -6.274025142192840576e-02 -2.841165959835052490e-01 -9.056290984153747559e-02 1.864301413297653198e-01 3.095054328441619873e-01 9.499762952327728271e-02 -1.141462400555610657e-01 2.892597317695617676e-01 -1.939782649278640747e-01 -1.949311047792434692e-01 -1.784097775816917419e-02 -9.165754541754722595e-03 -2.016365528106689453e-01
3.587267175316810608e-02 9.677314013242721558e-02 2.518731951713562012e-01 -8.113402128219604492e-02 -2.733845710754394531e-01 2.679069638252258301e-01 5.702338740229606628e-02 5.102273449301719666e-02 2.491186372935771942e-02 5.125387012958526611e-02 -1.563973873853683472e-01 -2.876036763191223145e-01 -3.283035457134246826e-01 -7.790423184633255005e-02 1.325696986168622971e-02 1.153764426708221436e-01 -2.049936950206756592e-01 -9.720121324062347412e-02 -1.255827993154525757e-01 1.675747334957122803e-02 -1.041034683585166931e-01 -3.346490859985351562e-01 -1.116593927145004272e-01 1.363340616226196289e-01 -2.209284752607345581e-01 2.398698963224887848e-02 1.647054404020309448e-01 5.569822713732719421e-02 3.078506290912628174e-01 3.355492651462554932e-01 -1.220425590872764587e-01 -7.690503448247909546e-02
-2.764368653297424316e-01 -1.372756808996200562e-01 1.170105636119842529e-01 -1.726255416870117188e-01 -2.153126001358032227e-01 1.753459423780441284e-01 2.540613412857055664e-01 -4.239657521247863770e-02 -3.520811498165130615e-01 -1.781868636608123779e-01 3.675033524632453918e-02 -7.754575461149215698e-02 -2.038321942090988159e-01 -3.090197443962097168e-01 1.211573258042335510e-01 -1.086481139063835144e-01 -3.439954668283462524e-02 2.417095452547073364e-01 9.007574990391731262e-03 -1.338148266077041626e-01 -1.424580961465835571e-01 -1.257351506501436234e-02 -1.050451472401618958e-01 2.728450298309326172e-01 -1.271445006132125854e-01 5.146697163581848145e-02 1.389836221933364868e-01 -1.957486122846603394e-01 3.203152120113372803e-02 2.352134436368942261e-01 -4.726296663284301758e-02 -2.695131301879882812e-01
5.098532885313034058e-02 5.255136266350746155e-02 2.744643390178680420e-01 -3.530191481113433838e-01 -2.364725470542907715e-01 -6.866352260112762451e-02 1.540243923664093018e-01 1.283629536628723145e-01 -4.501273632049560547e-01 -4.265769571065902710e-02 5.972060561180114746e-02 -1.472376734018325806e-01 -1.912837773561477661e-01 3.126137703657150269e-02 1.132531911134719849e-01 6.913294643163681030e-02 7.492484897375106812e-02 1.815903373062610626e-02 1.579407751560211182e-01 4.030218347907066345e-02 1.707531698048114777e-02 -2.259977608919143677e-01 6.126904860138893127e-02 3.734723431989550591e-03 -1.790172308683395386e-01 -2.512049078941345215e-01 2.423270940780639648e-01 6.837751716375350952e-02 2.643730640411376953e-01 2.359292097389698029e-02 -3.032638430595397949e-01 1.959590427577495575e-02
-1.147177591919898987e-01 2.040671259164810181e-01 2.976786196231842041e-01 -9.193756431341171265e-02 3.985089436173439026e-02 7.162297517061233521e-02 4.199409186840057373e-01 -7.936322689056396484e-02 -1.272224187850952148e-01 8.164402097463607788e-02 -2.434113174676895142e-01 -1.736874133348464966e-01 -3.016365170478820801e-01 3.571563661098480225e-01 1.749138534069061279e-01 -1.386485695838928223e-01 1.389225386083126068e-02 9.165878593921661377e-02 -1.185340583324432373e-01 -2.293080538511276245e-01 -8.568757027387619019e-02 -7.983714342117309570e-02 -9.652093797922134399e-02 1.373612433671951294e-01 -2.716850936412811279e-01 1.946585625410079956e-01 1.269569434225559235e-02 -1.687254384160041809e-02 -2.149101495742797852e-01 5.030885338783264160e-02 2.366521395742893219e-03 1.149841491132974625e-02
7.081954181194305420e-02 2.334746569395065308e-01 1.728631407022476196e-01 -1.075502261519432068e-01 1.117868572473526001e-01 6.202914193272590637e-02 2.985028177499771118e-02 1.269814372062683105e-01 -2.040760070085525513e-01 -3.960705921053886414e-02 -2.594597339630126953e-01 5.088495090603828430e-02 7.064555585384368896e-02 2.242747545242309570e-01 -1.569881141185760498e-01 -3.286713063716888428e-01 -5.184590071439743042e-02 1.342427581548690796e-01 -4.859433695673942566e-02 1.494957227259874344e-02 -1.055171266198158264e-01 -2.324929833412170410e-01 3.558177500963211060e-02 4.449545145034790039e-01 -8.029475808143615723e-02 -4.734238609671592712e-03 7.350820302963256836e-02 -2.944073081016540527e-01 2.802260816097259521e-01 -1.669883728027343750e-01 1.167486310005187988e-01 -2.413698136806488037e-01
3.027452714741230011e-02 1.237837225198745728e-01 5.242092534899711609e-02 -7.834462821483612061e-02 -2.707282900810241699e-01 1.743436455726623535e-01 1.352230757474899292e-01 3.670710921287536621e-01 -3.982710652053356171e-03 5.038572475314140320e-02 -1.469418704509735107e-01 -2.943628728389739990e-01 -6.837941706180572510e-02 2.024366706609725952e-01 1.217396855354309082e-01 -2.003296762704849243e-01 -3.084689080715179443e-01 1.702322512865066528e-01 2.823398709297180176e-01 -7.214900106191635132e-02 3.838185966014862061e-02 5.166790261864662170e-02 1.832968555390834808e-02 1.004473790526390076e-01 1.979055814445018768e-03 3.274770081043243408e-02 9.640282392501831055e-02 -2.392906397581100464e-01 2.693610191345214844e-01 8.750227838754653931e-02 -3.497888147830963135e-01 1.137478053569793701e-01
-2.728697657585144043e-01 9.446671605110168457e-02 -3.920559212565422058e-02 -1.654285490512847900e-01 -1.314263492822647095e-01 1.051965728402137756e-01 -1.974888145923614502e-03 3.294018507003784180e-01 -9.666085988283157349e-02 1.840317547321319580e-01 1.993538588285446167e-01 -2.878967523574829102e-01 -1.864872127771377563e-01 1.563631296157836914e-01 1.361445188522338867e-01 -1.255774348974227905e-01 1.748111844062805176e-01 -4.309048503637313843e-02 -9.236513823270797729e-02 -6.310684978961944580e-02 -3.755562901496887207e-01 -7.081834226846694946e-02 3.595201075077056885e-01 -1.146333143115043640e-01 -1.127729639410972595e-01 9.143585711717605591e-02 3.206796944141387939e-01 -1.432754248380661011e-01 -6.081025302410125732e-02 6.569560617208480835e-03 -9.876619279384613037e-02 1.326837297528982162e-02
-2.468338757753372192e-01 1.771275401115417480e-01 2.092858403921127319e-01 1.367247998714447021e-01 -4.284318909049034119e-02 -5.872802808880805969e-02 -8.038829080760478973e-03 2.656085491180419922e-01 -1.488014608621597290e-01 -1.994154155254364014e-01 2.387828230857849121e-01 2.528680860996246338e-02 -9.776075929403305054e-02 -5.939339101314544678e-02 -4.450301080942153931e-02 -1.322382986545562744e-01 -5.297790747135877609e-03 2.036437392234802246e-01 -1.506148129701614380e-01 -2.369111329317092896e-01 -6.756523996591567993e-02 1.392040867358446121e-03 2.428852170705795288e-01 3.651093840599060059e-01 -3.507279753684997559e-01 -8.547522872686386108e-02 5.705851688981056213e-02 -3.249718621373176575e-02 1.271343827247619629e-01 -2.108040601015090942e-01 -2.707572579383850098e-01 1.774143725633621216e-01
-6.213952228426933289e-02 2.282684296369552612e-01 3.483869731426239014e-01 -3.243187814950942993e-02 -2.322215586900711060e-01 2.104496955871582031e-01 2.700467035174369812e-02 1.720610111951828003e-01 -1.422332227230072021e-01 9.778569638729095459e-02 5.516595393419265747e-02 -7.819174975156784058e-02 -1.068117693066596985e-01 -5.342213064432144165e-02 -1.809312403202056885e-01 -8.179122954607009888e-02 2.116653025150299072e-01 8.324946276843547821e-03 -1.046350821852684021e-01 -2.714514732360839844e-01 -2.145098447799682617e-01 -1.564671397209167480e-01 1.050097960978746414e-02 6.021374836564064026e-02 -5.148278176784515381e-02 4.376177489757537842e-01 2.910220623016357422e-02 -9.192586690187454224e-02 4.964595288038253784e-02 -2.676553726196289062e-01 -1.727822273969650269e-01 -2.987730503082275391e-01
-8.237160742282867432e-02 -2.208469435572624207e-02 -1.604497134685516357e-01 -1.413005143404006958e-01 -2.694337256252765656e-02 -1.577808149158954620e-02 1.619534045457839966e-01 3.773622810840606689e-01 -4.007155075669288635e-02 -9.667123109102249146e-02 -2.885029315948486328e-01 2.600007131695747375e-02 -5.451452732086181641e-01 1.028055548667907715e-01 -5.410032346844673157e-02 1.179042551666498184e-02 -8.633064478635787964e-02 1.681814938783645630e-01 1.064474135637283325e-01 4.054099693894386292e-02 -6.016270071268081665e-02 -8.388745039701461792e-02 -2.937578968703746796e-02 1.880995631217956543e-01 -1.304860562086105347e-01 -2.601411938667297363e-02 1.144763827323913574e-02 -2.995785176753997803e-01 2.972713708877563477e-01 -4.812965914607048035e-02 -2.782669365406036377e-01 -2.043063566088676453e-02
-1.557475030422210693e-01 2.908439002931118011e-02 4.524156823754310608e-02 -1.359457671642303467e-01 -6.061382964253425598e-02 1.999579071998596191e-01 3.680526614189147949e-01 -1.169381104409694672e-02 -4.675788804888725281e-02 8.734875917434692383e-02 3.475061058998107910e-02 4.769577831029891968e-02 -2.811943292617797852e-01 6.352309882640838623e-02 -2.769888937473297119e-02 -8.874784409999847412e-02 -8.039429038763046265e-02 -6.385356187820434570e-02 -1.007973104715347290e-01 -8.139654994010925293e-02 -1.577783524990081787e-01 -5.148193240165710449e-01 -3.143302798271179199e-01 1.908464729785919189e-01 -1.249609291553497314e-01 7.099969685077667236e-02 1.639928370714187622e-01 -2.408774942159652710e-02 3.153814673423767090e-01 2.519311904907226562e-01 -7.703543454408645630e-02 -2.409275062382221222e-02
-7.592436671257019043e-02 -3.967520594596862793e-02 -2.085331976413726807e-01 -7.335676997900009155e-02 -1.138602010905742645e-02 4.585139825940132141e-02 2.631537020206451416e-01 5.940072983503341675e-02 -2.110755443572998047e-01 -1.138760671019554138e-01 -6.594783812761306763e-02 -6.280802190303802490e-02 -2.224566489458084106e-01 1.670074909925460815e-01 -5.919714272022247314e-02 -1.335244774818420410e-01 -1.286198943853378296e-01 5.190258380025625229e-03 2.324517518281936646e-01 -2.179415225982666016e-01 -4.872272014617919922e-01 -3.089267909526824951e-01 -3.877734765410423279e-02 1.801760643720626831e-01 -1.949425041675567627e-01 1.196118071675300598e-01 -6.852476298809051514e-02 1.291485428810119629e-01 2.462910860776901245e-02 1.248577833175659180e-01 -2.070799767971038818e-01 -2.942773699760437012e-01
-2.164499759674072266e-01 3.059684634208679199e-01 2.737644612789154053e-01 -1.848912052810192108e-02 -1.177244037389755249e-01 -7.892318069934844971e-02 2.827886641025543213e-01 1.762957423925399780e-01 -7.013237476348876953e-02 -5.613392591476440430e-02 1.835416555404663086e-01 -8.785255253314971924e-02 2.006514370441436768e-02 -1.142848506569862366e-01 -9.428152441978454590e-02 -6.502418220043182373e-02 1.034795772284269333e-03 4.468923509120941162e-01 8.320438116788864136e-02 -3.251783549785614014e-01 9.067256003618240356e-02 7.046036422252655029e-02 1.234526932239532471e-01 2.584108114242553711e-01 -1.474665254354476929e-01 -1.066705361008644104e-01 2.048372477293014526e-02 -1.660696417093276978e-01 6.884637475013732910e-02 -8.136779814958572388e-02 -3.113877773284912109e-01 4.797318950295448303e-03
-1.355554014444351196e-01 2.830613255500793457e-01 2.596069276332855225e-01 -1.751006464473903179e-03 -3.140457868576049805e-01 -8.074493706226348877e-02 2.649033665657043457e-01 1.080259904265403748e-01 -6.810854375362396240e-02 1.053510699421167374e-03 -6.536050885915756226e-02 -1.168732121586799622e-01 1.366702914237976074e-01 -1.816671490669250488e-01 -1.247611716389656067e-01 -9.510260820388793945e-02 -1.659582108259201050e-01 4.861242473125457764e-01 -1.383664309978485107e-01 -1.263429075479507446e-01 2.732333913445472717e-02 -1.856462359428405762e-01 9.798212349414825439e-02 1.195342317223548889e-01 -2.776650786399841309e-01 -1.512278243899345398e-02 -1.082044374197721481e-02 1.261075679212808609e-02 1.411496102809906006e-01 -1.051053628325462341e-01 -2.586511373519897461e-01 -1.212912127375602722e-01
-1.533633470535278320e-01 6.518135219812393188e-02 2.835217118263244629e-01 -6.006401404738426208e-02 -4.926818609237670898e-01 -8.917777985334396362e-02 5.031667277216911316e-02 1.060105562210083008e-01 -1.716582477092742920e-02 2.725395560264587402e-01 -3.910949230194091797e-01 5.851169675588607788e-02 -2.356566861271858215e-02 -8.102405071258544922e-02 7.126110047101974487e-02 -1.501695513725280762e-01 4.186482354998588562e-02 2.338439971208572388e-01 2.357691377401351929e-01 4.961550235748291016e-02 -1.377256661653518677e-01 -1.791737228631973267e-01 -2.056548558175563812e-02 2.475363016128540039e-01 -1.667688786983489990e-01 9.229975193738937378e-02 9.481143206357955933e-02 -6.929864734411239624e-02 1.914438754320144653e-01 -3.905901312828063965e-02 -1.891421526670455933e-01 -8.217862993478775024e-02
-5.342946946620941162e-02 1.241762638092041016e-01 2.369398325681686401e-01 -2.199689000844955444e-01 -2.772559970617294312e-02 1.496044993400573730e-01 1.317540407180786133e-01 2.221191972494125366e-01 1.545428037643432617e-01 9.256374090909957886e-02 -4.791379719972610474e-02 -1.782608479261398315e-01 3.548192558810114861e-03 -2.265402860939502716e-02 -2.221405804157257080e-01 -1.215224713087081909e-01 2.912780046463012695e-01 4.096298664808273315e-02 -7.744218409061431885e-02 -1.734824627637863159e-01 -1.712338179349899292e-01 -1.508235484361648560e-01 7.414330542087554932e-02 1.444696784019470215e-01 -9.772453457117080688e-02 4.125759601593017578e-01 4.201260581612586975e-02 -6.172480061650276184e-02 1.718770414590835571e-01 -2.401106208562850952e-01 -3.729901015758514404e-01 -2.085095196962356567e-01
-1.003312245011329651e-01 1.516423076391220093e-01 2.788290977478027344e-01 1.140792518854141235e-01 -2.928665280342102051e-01 -9.213228523731231689e-02 1.582007557153701782e-01 2.477397173643112183e-01 -1.275567561388015747e-01 -3.202110230922698975e-01 2.472955733537673950e-01 -5.152964591979980469e-02 -3.594616800546646118e-02 1.792910546064376831e-01 -1.261699646711349487e-01 5.215316638350486755e-02 -2.756252326071262360e-02 3.374169468879699707e-01 6.381130963563919067e-02 -3.615931272506713867e-01 -5.455726385116577148e-02 8.067569881677627563e-02 8.072938770055770874e-02 1.840858906507492065e-01 -2.084692567586898804e-01 -5.339187756180763245e-02 8.739211410284042358e-02 -1.132668554782867432e-01 1.861230432987213135e-01 -1.343648880720138550e-01 -2.021373212337493896e-01 -3.421983122825622559e-02
-1.232571601867675781e-01 -2.750070691108703613e-01 5.811583995819091797e-02 -1.948815584182739258e-01 -1.302756965160369873e-01 2.341356277465820312e-01 1.463032066822052002e-01 -1.962088048458099365e-02 -2.788269817829132080e-01 -2.457812130451202393e-01 -1.535499095916748047e-01 -2.651745080947875977e-01 -1.292614638805389404e-01 -2.085628062486648560e-01 9.838439524173736572e-02 -1.379058063030242920e-01 -1.378746479749679565e-01 9.054464846849441528e-02 1.582547128200531006e-01 -2.068360000848770142e-01 -1.300322115421295166e-01 5.709766596555709839e-02 -9.486913681030273438e-02 3.519072830677032471e-01 -1.491223424673080444e-01 -1.185981556773185730e-02 2.040419727563858032e-01 -1.167014986276626587e-01 6.492680311203002930e-02 2.557342350482940674e-01 -1.606134623289108276e-01 -1.794595867395401001e-01
-1.640784889459609985e-01 1.660639047622680664e-01 1.743839681148529053e-01 -1.753941923379898071e-01 8.439175039529800415e-02 2.411805391311645508e-01 4.159217476844787598e-01 2.058511525392532349e-01 -2.148556113243103027e-01 4.914537444710731506e-02 -1.148182526230812073e-01 -1.991177909076213837e-02 -2.662638127803802490e-01 3.055932745337486267e-02 9.121017158031463623e-02 -3.613184988498687744e-01 -5.544733721762895584e-03 -1.171645745635032654e-01 -1.459612846374511719e-01 7.777857035398483276e-02 6.029887497425079346e-02 -3.880833089351654053e-01 -4.881439357995986938e-02 8.312443643808364868e-02 -1.422976404428482056e-01 -5.243954807519912720e-02 6.259075552225112915e-02 2.943832427263259888e-02 6.235596165060997009e-02 7.281227409839630127e-02 -2.906190156936645508e-01 6.879252940416336060e-02
2.695424258708953857e-01 1.939998716115951538e-01 3.027779757976531982e-01 -1.754237413406372070e-01 2.975504472851753235e-02 4.149878863245248795e-03 2.330824136734008789e-01 2.007495164871215820e-01 -1.998616158962249756e-01 -1.523188203573226929e-01 2.173050642013549805e-01 1.420017182826995850e-01 -1.653748601675033569e-01 1.159643661230802536e-02 -7.622001320123672485e-02 -2.322181612253189087e-01 -1.025772318243980408e-01 9.165168553590774536e-02 -7.304721325635910034e-02 4.258898273110389709e-02 -1.644888222217559814e-01 -9.102845937013626099e-02 -3.833184763789176941e-02 3.546227514743804932e-01 -1.701712906360626221e-01 1.581913232803344727e-01 3.036215305328369141e-01 -4.336477816104888916e-02 2.764965593814849854e-01 1.918743252754211426e-01 4.275802150368690491e-02 -4.688274860382080078e-02
-1.717558354139328003e-01 1.871622502803802490e-01 -1.187902502715587616e-02 9.124527126550674438e-02 -5.220692604780197144e-02 8.873900771141052246e-02 2.320707738399505615e-01 1.168261840939521790e-01 -2.359627783298492432e-01 -2.229764312505722046e-02 -2.778086997568607330e-02 1.376015543937683105e-01 -2.196063846349716187e-01 6.555157154798507690e-02 -7.013764232397079468e-02 -4.637771844863891602e-01 -1.915208250284194946e-02 -7.303286343812942505e-02 2.288704514503479004e-01 -2.734237015247344971e-01 -2.279895991086959839e-01 3.562768921256065369e-02 -1.103374920785427094e-02 3.325570821762084961e-01 -3.158524632453918457e-01 1.621565520763397217e-01 -1.004083082079887390e-01 -9.621959179639816284e-02 -5.700994282960891724e-02 1.000037491321563721e-01 -4.066653922200202942e-02 -2.082649767398834229e-01
-1.470639854669570923e-01 1.004718393087387085e-01 3.122815191745758057e-01 -1.514612287282943726e-01 1.431530565023422241e-01 2.797522395849227905e-02 3.365075886249542236e-01 2.266967445611953735e-01 -3.313229233026504517e-02 -1.166479960083961487e-01 -1.406220942735671997e-01 2.954812161624431610e-02 -4.380878210067749023e-01 -1.539536565542221069e-01 -1.238902360200881958e-01 -1.548398584127426147e-01 -2.584420740604400635e-01 1.160761415958404541e-01 4.161654040217399597e-02 4.585775732994079590e-02 -2.327287793159484863e-01 -1.554741859436035156e-01 2.431948482990264893e-01 1.138581112027168274e-01 -5.461107194423675537e-02 -1.917137205600738525e-01 6.839119829237461090e-03 -1.062273383140563965e-01 -1.522592604160308838e-01 6.847719848155975342e-02 -2.351298481225967407e-01 5.334214493632316589e-02
-1.449173837900161743e-01 1.586564630270004272e-01 -2.051663957536220551e-02 -2.131133340299129486e-02 -4.466468393802642822e-01 1.420969665050506592e-01 -1.818798184394836426e-01 9.120737761259078979e-02 -1.478624939918518066e-01 1.068404167890548706e-01 3.522498533129692078e-02 -3.340994194149971008e-02 1.546221226453781128e-02 1.547903120517730713e-01 -4.179780185222625732e-02 -1.149429380893707275e-01 1.413779854774475098e-01 1.615919917821884155e-01 -8.749911212362349033e-04 -2.984999120235443115e-01 -9.111608564853668213e-02 -7.534775882959365845e-02 -8.497220277786254883e-02 3.264575004577636719e-01 -2.432164698839187622e-01 -3.163767233490943909e-02 3.795392811298370361e-01 -2.131955623626708984e-01 -1.630137115716934204e-01 -1.979813426733016968e-01 -4.350870475172996521e-02 -1.917735785245895386e-01
-2.623328007757663727e-02 7.017844170331954956e-02 4.591739922761917114e-02 -1.828712821006774902e-01 -9.576683491468429565e-02 2.704126760363578796e-02 1.428876221179962158e-01 1.531102061271667480e-01 -6.060052290558815002e-02 -1.551655530929565430e-01 -1.911784857511520386e-01 1.652060300111770630e-01 -1.826127916574478149e-01 1.803493797779083252e-01 -2.363731861114501953e-01 -2.369352728128433228e-01 1.452979743480682373e-01 3.264532089233398438e-01 -3.067437373101711273e-02 1.855084598064422607e-01 -2.496488243341445923e-01 -3.675957918167114258e-01 -8.157165348529815674e-02 1.465750187635421753e-01 -1.030775532126426697e-02 5.190286785364151001e-02 4.304192215204238892e-02 -3.160066604614257812e-01 2.171728461980819702e-01 7.331014424562454224e-02 -2.774258255958557129e-01 -1.138249710202217102e-01
-1.487258970737457275e-01 1.437096893787384033e-01 1.435106247663497925e-01 1.804724633693695068e-01 8.689874410629272461e-02 7.721664756536483765e-02 -6.037545576691627502e-02 3.070877790451049805e-01 2.187136709690093994e-01 -3.016264736652374268e-01 -9.140866994857788086e-02 -1.365396231412887573e-01 -2.467451393604278564e-01 1.796822994947433472e-01 -1.014927923679351807e-01 -1.533329486846923828e-01 -6.299717724323272705e-02 8.642071485519409180e-02 -2.895897626876831055e-01 -1.905471533536911011e-01 -1.258847415447235107e-01 -3.268329501152038574e-01 -7.223730534315109253e-02 2.518481612205505371e-01 -1.283809542655944824e-01 -2.642877995967864990e-01 4.253905639052391052e-02 -2.266472019255161285e-02 2.799360156059265137e-01 -8.201014250516891479e-02 4.387144744396209717e-02 3.492157533764839172e-02
-2.665590047836303711e-01 3.132853209972381592e-01 5.260176840238273144e-04 -1.506435275077819824e-01 -2.767982482910156250e-01 1.336938235908746719e-02 -3.780242800712585449e-02 2.561255097389221191e-01 -1.784164011478424072e-01 5.543402954936027527e-02 -1.051299944519996643e-01 -1.387883871793746948e-01 -7.320130616426467896e-02 -2.206919714808464050e-02 7.643052935600280762e-02 -1.528584510087966919e-01 -8.391208015382289886e-03 1.089042127132415771e-01 -3.761005103588104248e-01 1.420727819204330444e-01 -7.603154331445693970e-02 -8.649308979511260986e-02 3.740096390247344971e-01 9.090231359004974365e-02 -1.115771085023880005e-01 2.725459039211273193e-01 2.943439781665802002e-01 -2.843695133924484253e-02 -1.817073523998260498e-01 -3.287867829203605652e-02 -9.580539911985397339e-02 1.075943186879158020e-01
-4.754352848976850510e-03 1.069255247712135315e-01 2.146838791668415070e-02 -8.536536246538162231e-02 -3.067426681518554688e-01 5.989860743284225464e-02 9.933245927095413208e-02 1.030133739113807678e-01 -1.595146805047988892e-01 1.534054875373840332e-01 2.058290876448154449e-02 -2.725495100021362305e-01 -1.691166609525680542e-01 9.070546925067901611e-02 -4.205640405416488647e-02 1.131309196352958679e-01 4.262719675898551941e-02 -8.714356273412704468e-02 -2.554373443126678467e-01 -2.945856153964996338e-01 -2.611934840679168701e-01 -1.110354736447334290e-01 -3.334311768412590027e-02 2.290520220994949341e-01 -9.221177548170089722e-02 2.088939100503921509e-01 2.315704226493835449e-01 7.815275341272354126e-02 2.323148995637893677e-01 -3.778366148471832275e-01 -2.271597087383270264e-01 -1.782865822315216064e-01
-2.067151665687561035e-01 9.756669402122497559e-02 3.785814344882965088e-01 5.327667295932769775e-02 9.424336254596710205e-02 -1.916588693857192993e-01 3.301664814352989197e-02 1.158820018172264099e-01 -6.074485927820205688e-02 -2.946976423263549805e-01 1.089511513710021973e-01 1.761826276779174805e-01 -1.067404076457023621e-01 4.017295315861701965e-02 6.048707664012908936e-02 -2.532137744128704071e-02 3.003608807921409607e-02 -3.815718740224838257e-02 1.528187543153762817e-01 -3.202139958739280701e-02 -2.252870239317417145e-02 -2.994191348552703857e-01 1.933266669511795044e-01 4.709925949573516846e-01 -2.012438625097274780e-01 7.266889512538909912e-02 -8.976501412689685822e-03 7.206101715564727783e-02 3.401394933462142944e-02 4.325228277593851089e-03 -3.843612670898437500e-01 1.209579482674598694e-01
-1.850782632827758789e-01 -3.159677982330322266e-02 1.428323090076446533e-01 -3.970874845981597900e-01 -1.850428804755210876e-02 4.108580574393272400e-02 2.056110948324203491e-01 3.273678198456764221e-02 -2.366714626550674438e-01 -1.229783669114112854e-01 -2.345980554819107056e-01 3.192514926195144653e-02 -3.463867306709289551e-01 -1.501738131046295166e-01 -1.221822574734687805e-01 -1.181368678808212280e-01 1.014352068305015564e-01 -9.650157764554023743e-03 -7.158500701189041138e-02 -6.441740691661834717e-02 -4.591563344001770020e-02 -2.292318493127822876e-01 -1.857003867626190186e-01 6.893897801637649536e-02 -4.719168245792388916e-01 4.011353477835655212e-02 8.406363427639007568e-02 2.522772178053855896e-02 1.610291153192520142e-01 -1.756423264741897583e-01 -2.454592660069465637e-02 1.993163824081420898e-01
-5.997743457555770874e-02 -6.742332875728607178e-02 1.976837515830993652e-01 -2.625954449176788330e-01 -2.276631593704223633e-01 2.347305864095687866e-01 -2.588679082691669464e-02 1.133339777588844299e-01 -2.382245063781738281e-01 -3.361042141914367676e-01 1.404699236154556274e-01 -3.914776742458343506e-01 -1.245159953832626343e-01 3.596764802932739258e-01 -1.116916723549365997e-02 -1.132909730076789856e-01 -2.913300395011901855e-01 6.477412581443786621e-02 8.819797635078430176e-02 -8.755236119031906128e-02 1.143604740500450134e-01 -1.679000854492187500e-01 1.409016847610473633e-01 6.711500138044357300e-02 -8.665198087692260742e-02 4.924855753779411316e-02 -1.429616808891296387e-01 -3.548432886600494385e-02 -1.072271466255187988e-01 3.763638436794281006e-02 -2.105343192815780640e-01 -6.191738322377204895e-02
1.072620004415512085e-01 -1.245331466197967529e-01 2.609108686447143555e-01 -2.782741487026214600e-01 9.945444762706756592e-02 -5.164342001080513000e-02 1.822007596492767334e-01 -9.381880611181259155e-02 -1.570813804864883423e-01 -2.290861308574676514e-02 -7.935990393161773682e-02 1.592687666416168213e-01 -2.430285066366195679e-01 2.332556992769241333e-01 -8.332207053899765015e-02 -1.861780285835266113e-01 -9.773918241262435913e-02 2.098115906119346619e-02 3.353928029537200928e-02 -5.069381743669509888e-02 -2.151101827621459961e-01 -2.421011179685592651e-01 -2.112499773502349854e-01 2.690055072307586670e-01 -2.930968403816223145e-01 4.745181277394294739e-02 2.654206156730651855e-01 1.926903873682022095e-01 3.363451063632965088e-01 6.166280433535575867e-02 -6.294712424278259277e-02 -9.373795986175537109e-02
-2.083198279142379761e-01 -7.597205787897109985e-02 3.518893122673034668e-01 -4.097376391291618347e-02 -2.727086842060089111e-01 -1.295882016420364380e-01 -9.836065769195556641e-02 2.043701261281967163e-01 2.607865072786808014e-02 7.848630845546722412e-02 5.543947219848632812e-03 -3.454375565052032471e-01 -1.459049880504608154e-01 1.254631131887435913e-01 -9.474445134401321411e-02 -2.036823034286499023e-01 -5.434355139732360840e-02 2.392121963202953339e-02 -1.164072677493095398e-01 2.017377316951751709e-01 -3.013879060745239258e-02 -9.767324477434158325e-02 4.492756351828575134e-02 3.397040534764528275e-03 -8.122105896472930908e-02 -2.680017054080963135e-02 1.593523919582366943e-01 2.774754464626312256e-01 1.060190498828887939e-01 2.009776979684829712e-01 -3.419932126998901367e-01 -3.471107184886932373e-01
-2.010449022054672241e-01 -7.184796780347824097e-02 7.696891576051712036e-02 -1.125861033797264099e-01 -2.678159810602664948e-02 1.953445672988891602e-01 -8.396115154027938843e-02 9.376372396945953369e-02 -1.583725027740001678e-02 -1.330942064523696899e-01 1.857029646635055542e-01 -1.858655810356140137e-01 -3.273136317729949951e-01 1.696722060441970825e-01 -1.170587018132209778e-01 4.013496637344360352e-02 1.679452061653137207e-01 -4.999861866235733032e-02 -3.028834760189056396e-01 -4.900312051177024841e-02 1.649111509323120117e-01 -1.001201868057250977e-01 2.017431892454624176e-02 3.776230216026306152e-01 -3.470586836338043213e-01 2.963202893733978271e-01 -1.517077535390853882e-02 -1.896167546510696411e-02 2.069147527217864990e-01 -9.557016938924789429e-02 -8.574144542217254639e-02 -2.639185488224029541e-01
-2.309184968471527100e-01 -3.804727643728256226e-02 1.374557614326477051e-01 -7.014909386634826660e-02 -2.329297363758087158e-01 3.561455011367797852e-01 -9.093084931373596191e-02 2.327971607446670532e-01 -9.305503219366073608e-02 -1.640962362289428711e-01 -2.056116908788681030e-01 -3.458438068628311157e-02 -5.040148273110389709e-03 6.033870577812194824e-02 -7.326308637857437134e-02 -1.628249585628509521e-01 1.797951161861419678e-01 -7.303181290626525879e-02 -8.562569320201873779e-02 -3.041751682758331299e-01 1.541727222502231598e-03 -1.533027142286300659e-01 1.839574892073869705e-03 4.072580635547637939e-01 -4.247034341096878052e-02 4.633454233407974243e-02 -4.860600084066390991e-02 -1.759299188852310181e-01 9.092897921800613403e-02 1.765053421258926392e-01 -2.042658030986785889e-01 3.434509634971618652e-01
-3.872083723545074463e-01 1.037824377417564392e-01 5.132601410150527954e-02 8.668811619281768799e-02 4.366874694824218750e-02 1.752896159887313843e-01 -1.645299047231674194e-01 1.263499408960342407e-01 -1.364349573850631714e-01 -1.058955341577529907e-01 -4.959649220108985901e-02 -2.268261909484863281e-01 -1.526613533496856689e-01 -1.818996369838714600e-01 -2.446610331535339355e-01 1.232009264640510082e-03 -1.348271965980529785e-01 2.555338442325592041e-01 2.968546748161315918e-02 -8.602150529623031616e-02 -1.284903734922409058e-01 -8.572397381067276001e-02 3.543359041213989258e-02 3.578480780124664307e-01 -1.205656901001930237e-01 -2.697695977985858917e-02 2.711463868618011475e-01 2.839868962764739990e-01 9.387159347534179688e-02 1.794280409812927246e-01 -1.935949176549911499e-01 -2.462641000747680664e-01
1.583407968282699585e-01 3.085375577211380005e-02 9.462810307741165161e-02 -1.552372276782989502e-01 -1.437264829874038696e-01 -1.628236174583435059e-01 -3.195271268486976624e-02 1.147473827004432678e-01 -1.556207537651062012e-01 1.060812771320343018e-01 2.427955269813537598e-01 -2.566593140363693237e-02 -2.260503619909286499e-01 1.480952203273773193e-01 1.544100046157836914e-01 -2.452628016471862793e-01 -3.471819162368774414e-01 1.651356071233749390e-01 1.184773370623588562e-01 -1.483415961265563965e-01 1.186970472335815430e-01 -1.684375405311584473e-01 8.620449900627136230e-02 5.321840196847915649e-02 7.058608811348676682e-03 -9.694203734397888184e-03 1.104009337723255157e-02 -3.313859179615974426e-02 9.864791482686996460e-02 -1.072901412844657898e-01 -5.144622325897216797e-01 -3.218868076801300049e-01
3.780446946620941162e-02 3.598110377788543701e-01 1.529933512210845947e-01 -1.246256977319717407e-01 -3.500710725784301758e-01 9.395307302474975586e-02 1.528122425079345703e-01 2.461340129375457764e-01 -2.944544516503810883e-02 1.289245635271072388e-01 -2.212736606597900391e-01 4.062679409980773926e-02 -1.089356020092964172e-01 2.667681574821472168e-01 9.935908019542694092e-02 -1.296353191137313843e-01 1.655518710613250732e-01 -2.362878760322928429e-03 1.509861946105957031e-01 -2.319712638854980469e-01 -1.252885013818740845e-01 7.224597036838531494e-02 -1.447006501257419586e-02 2.965743541717529297e-01 -2.550737857818603516e-01 -2.129118591547012329e-01 1.362702846527099609e-01 -6.867206096649169922e-02 2.054345011711120605e-01 -3.031036816537380219e-02 -2.125270366668701172e-01 4.443765431642532349e-02
-8.914977312088012695e-02 -1.580959372222423553e-02 -1.147780716419219971e-01 9.511603415012359619e-02 -7.026491314172744751e-02 9.927970916032791138e-02 -2.000846667215228081e-03 7.912609726190567017e-02 -3.492598831653594971e-01 1.165604069828987122e-01 1.499246656894683838e-01 -1.869018226861953735e-01 -1.950643807649612427e-01 -3.655970096588134766e-02 -2.416629195213317871e-01 -2.445238083600997925e-02 1.566849052906036377e-01 2.520565092563629150e-01 -1.482405513525009155e-01 -9.911672770977020264e-02 1.773329079151153564e-02 -2.523957788944244385e-01 -7.312101870775222778e-02 2.522852718830108643e-01 -2.481359541416168213e-01 3.144231736660003662e-01 2.122460454702377319e-01 1.861118376255035400e-01 -1.769699156284332275e-01 2.914781570434570312e-01 4.548318311572074890e-02 -2.140051126480102539e-01
-3.326959311962127686e-01 3.982418775558471680e-02 2.714363113045692444e-02 -1.179576218128204346e-01 -3.085721433162689209e-01 -9.059771895408630371e-02 2.851783931255340576e-01 9.009288996458053589e-02 8.292382955551147461e-02 -2.020191401243209839e-01 -4.899971932172775269e-02 -1.546901464462280273e-01 -3.566275537014007568e-01 -9.237930178642272949e-02 -1.916542202234268188e-01 -1.322918832302093506e-01 -4.337389394640922546e-02 2.648201286792755127e-01 3.026319146156311035e-01 -9.454207122325897217e-02 -2.182851731777191162e-01 -8.370126038789749146e-02 1.767959743738174438e-01 2.186137437820434570e-01 3.566652908921241760e-02 -7.306958734989166260e-02 2.401285469532012939e-01 -1.864667795598506927e-02 -1.066670566797256470e-02 -1.296721398830413818e-01 1.061446070671081543e-01 -1.310968101024627686e-01
-3.252892792224884033e-01 -1.626725792884826660e-01 1.515264064073562622e-01 1.494076848030090332e-02 -8.471981436014175415e-02 1.069549545645713806e-01 6.972561776638031006e-02 2.546705305576324463e-01 -5.833395570516586304e-02 -1.048411354422569275e-01 1.518071591854095459e-01 -3.087922930717468262e-02 -8.199340105056762695e-02 2.079058438539505005e-01 1.047487929463386536e-01 -9.582498669624328613e-02 1.305953040719032288e-02 1.794600188732147217e-01 1.561695337295532227e-01 -1.155795902013778687e-01 -5.411722064018249512e-01 -2.978622019290924072e-01 1.165539100766181946e-01 2.846219241619110107e-01 -2.141656726598739624e-01 1.123877242207527161e-03 3.144548088312149048e-02 1.527799069881439209e-01 5.269997939467430115e-02 -9.138056077063083649e-03 1.456050276756286621e-01 8.450758457183837891e-02
-3.268866334110498428e-03 8.507461100816726685e-02 -7.802772521972656250e-02 -4.197938367724418640e-02 -2.503148913383483887e-01 3.274203836917877197e-02 2.799896895885467529e-01 2.382373213768005371e-01 -2.399251163005828857e-01 -3.490626513957977295e-01 2.935686111450195312e-01 -1.666726469993591309e-01 -3.224778175354003906e-01 -4.896599799394607544e-02 1.232504565268754959e-02 -2.726621329784393311e-01 -4.120847210288047791e-02 1.815288215875625610e-01 1.143225431442260742e-01 -2.068998292088508606e-02 -1.547648608684539795e-01 -1.992461085319519043e-01 -1.443214267492294312e-01 7.774409651756286621e-02 -2.877246215939521790e-02 -1.806503981351852417e-01 2.369211912155151367e-01 2.022649645805358887e-01 -1.599003821611404419e-01 -8.630250394344329834e-02 1.675014756619930267e-02 -9.637580066919326782e-02
3.614252060651779175e-02 2.415310293436050415e-01 1.912708282470703125e-01 5.956969782710075378e-02 -1.218248978257179260e-01 2.188103348016738892e-01 -1.403065919876098633e-01 -1.282802075147628784e-01 -1.921633034944534302e-01 1.302195787429809570e-01 3.269815146923065186e-01 -1.944721341133117676e-01 -2.461060583591461182e-01 1.636391133069992065e-01 1.320745199918746948e-01 -2.493650317192077637e-01 -1.236192137002944946e-01 9.890924394130706787e-02 8.597156405448913574e-02 -4.660002887248992920e-02 -2.290679365396499634e-01 -2.412370219826698303e-02 1.360262185335159302e-01 3.532953560352325439e-01 -3.387894630432128906e-01 -4.788041580468416214e-03 2.019036561250686646e-01 -1.228215545415878296e-01 -5.671321600675582886e-02 -4.590159654617309570e-02 8.398494124412536621e-02 -1.474418640136718750e-01
-9.263164550065994263e-02 1.822056435048580170e-02 2.784326672554016113e-01 2.129834890365600586e-01 1.478956732898950577e-02 1.962990872561931610e-02 1.165744736790657043e-01 9.775268286466598511e-02 -2.802706696093082428e-02 -1.780452876118943095e-04 7.471171021461486816e-02 -2.368983477354049683e-01 -2.940354347229003906e-01 1.314465254545211792e-01 6.472504138946533203e-02 -2.443052828311920166e-01 1.348157506436109543e-02 -9.684298932552337646e-02 -6.949901580810546875e-02 -3.661138117313385010e-01 -5.633007362484931946e-02 -4.917968437075614929e-02 -2.719970047473907471e-01 -1.963471760973334312e-03 -3.149753808975219727e-01 3.312589228153228760e-01 7.097115367650985718e-02 -2.710677683353424072e-02 1.223930716514587402e-01 -2.753306031227111816e-01 -2.777650654315948486e-01 -6.076041609048843384e-02
-3.150596469640731812e-02 -8.853694796562194824e-02 3.536144271492958069e-02 -8.622567355632781982e-02 2.214824222028255463e-02 -9.134480357170104980e-02 1.871020048856735229e-01 3.042307794094085693e-01 -2.011196017265319824e-01 -1.485823094844818115e-01 -2.010359168052673340e-01 -3.460065275430679321e-02 -1.859600245952606201e-01 1.732089072465896606e-01 -5.905754864215850830e-02 -4.518328234553337097e-02 6.482827663421630859e-02 2.998152375221252441e-01 -1.024609580636024475e-01 2.135353237390518188e-01 -2.312340885400772095e-01 -2.933714687824249268e-01 -1.657422780990600586e-01 2.804951369762420654e-01 -1.023357510566711426e-01 6.304837763309478760e-02 6.346933543682098389e-02 -2.985299527645111084e-01 3.251838982105255127e-01 9.364706277847290039e-02 -2.217653840780258179e-01 -6.836088001728057861e-02
-1.053041592240333557e-01 2.576402425765991211e-01 1.861180812120437622e-01 -4.229821264743804932e-02 -2.112538218498229980e-01 -1.073470115661621094e-01 2.945418283343315125e-02 1.702250093221664429e-01 -2.055538445711135864e-01 1.829552352428436279e-01 -2.697218358516693115e-01 -1.198394224047660828e-01 -1.654670983552932739e-01 1.935255527496337891e-01 1.933181732892990112e-01 -2.331851571798324585e-01 -4.804606363177299500e-02 3.710545971989631653e-02 -2.264323830604553223e-01 -9.812995046377182007e-02 -2.772366106510162354e-01 1.212989091873168945e-01 3.722874522209167480e-01 2.171728760004043579e-01 -1.604345887899398804e-01 2.150043696165084839e-01 -5.582513753324747086e-03 -1.740338355302810669e-01 -8.461558818817138672e-02 -1.178586333990097046e-01 -8.835831284523010254e-02 -8.733861148357391357e-02
-1.261052787303924561e-01 8.911789953708648682e-02 1.128119006752967834e-01 -1.262876838445663452e-01 -2.156745791435241699e-01 -4.489524755626916885e-03 1.740943454205989838e-02 2.853063866496086121e-02 -9.170347452163696289e-02 -9.508609771728515625e-03 -1.821964979171752930e-01 -1.176116466522216797e-01 -1.412844806909561157e-01 2.066298723220825195e-01 -1.541863530874252319e-01 -2.219712734222412109e-01 -2.726111710071563721e-01 2.322833985090255737e-01 6.205118820071220398e-02 7.436373084783554077e-02 1.063226088881492615e-01 1.691539585590362549e-02 1.789364516735076904e-01 1.852628290653228760e-01 -2.278484702110290527e-01 1.540894210338592529e-01 4.455595612525939941e-01 -4.511973559856414795e-01 -3.271264955401420593e-02 1.014836356043815613e-01 2.201061882078647614e-02 -5.830622836947441101e-02
-2.746242880821228027e-01 1.444458961486816406e-01 2.567097246646881104e-01 -3.194696828722953796e-02 9.482459165155887604e-03 -1.439442038536071777e-01 -2.023715674877166748e-01 2.900005280971527100e-01 1.335051208734512329e-01 -6.825782358646392822e-02 5.226065590977668762e-02 -3.008322324603796005e-03 -2.981694042682647705e-01 2.399078197777271271e-02 -2.097564563155174255e-02 -1.091337800025939941e-01 5.109306052327156067e-02 -1.804103404283523560e-01 9.008155763149261475e-02 1.000417303293943405e-02 -2.544012963771820068e-01 -2.986731529235839844e-01 3.033900633454322815e-02 2.551902234554290771e-01 -2.429193854331970215e-01 -1.138210110366344452e-02 1.034178137779235840e-01 -1.837076693773269653e-01 1.092724204063415527e-01 -1.591896861791610718e-01 -2.873971760272979736e-01 2.776235938072204590e-01
-2.255545258522033691e-01 3.148234486579895020e-01 2.580997049808502197e-01 1.100463643670082092e-01 -1.274069398641586304e-01 2.259687520563602448e-02 9.683694690465927124e-02 2.661783397197723389e-01 -1.247874498367309570e-01 -4.902838170528411865e-02 2.014523744583129883e-01 -9.301323443651199341e-02 -4.201235622167587280e-02 1.235586032271385193e-01 -3.193530440330505371e-01 7.391484826803207397e-02 -5.207890272140502930e-02 1.196214407682418823e-01 -2.416924983263015747e-01 -3.209915384650230408e-02 6.353867799043655396e-02 -1.027788445353507996e-01 -7.814687490463256836e-02 3.667514324188232422e-01 -2.856824696063995361e-01 1.216062754392623901e-01 -6.165656074881553650e-02 3.018300235271453857e-01 1.092789247632026672e-01 3.463152050971984863e-02 -2.130985558032989502e-01 -3.291554749011993408e-02
-6.339329481124877930e-02 4.964245110750198364e-02 1.292617619037628174e-01 -4.504797235131263733e-02 -1.299504935741424561e-01 8.183263242244720459e-03 1.918374449014663696e-01 3.808675110340118408e-01 -2.207163162529468536e-02 1.657127737998962402e-01 -2.608965039253234863e-01 -1.413408666849136353e-01 -5.760509893298149109e-02 -5.834499839693307877e-03 5.618605017662048340e-02 -4.538434445858001709e-01 1.525098085403442383e-01 2.691350281238555908e-01 -1.818751543760299683e-02 -1.499740779399871826e-01 -3.179751336574554443e-01 -2.841293513774871826e-01 -4.044163227081298828e-02 8.614008128643035889e-02 1.404272317886352539e-01 8.714733272790908813e-02 3.011305630207061768e-01 2.296433039009571075e-02 -8.755325525999069214e-02 4.874797537922859192e-02 9.581588953733444214e-02 -1.829034648835659027e-02
3.510036319494247437e-02 7.939164340496063232e-02 4.924482107162475586e-01 -1.251132637262344360e-01 -2.270153909921646118e-01 2.292125523090362549e-01 -1.404541730880737305e-01 1.437674909830093384e-01 -1.340878158807754517e-01 7.507847249507904053e-02 -1.490659266710281372e-01 -1.734115779399871826e-01 -1.600766479969024658e-01 -7.933268696069717407e-02 -2.266768366098403931e-01 -1.107994318008422852e-01 8.267502486705780029e-02 1.484452281147241592e-02 5.032596364617347717e-02 -1.326471418142318726e-01 -3.027921542525291443e-02 -7.613230496644973755e-02 2.610720992088317871e-01 1.313109546899795532e-01 -2.880116701126098633e-01 2.768607437610626221e-01 2.597675919532775879e-01 1.822399795055389404e-01 7.275163382291793823e-02 -1.508680582046508789e-01 7.837364077568054199e-02 6.754783540964126587e-02
-3.829868882894515991e-02 1.304870992898941040e-01 -1.733210235834121704e-01 -4.671181142330169678e-01 9.905546903610229492e-03 1.387711614370346069e-01 2.006261944770812988e-01 1.839378625154495239e-01 -8.655703812837600708e-02 -1.832190155982971191e-01 -9.570522606372833252e-02 1.392370909452438354e-01 -7.318001985549926758e-02 -9.181144647300243378e-03 -6.464234553277492523e-03 -2.152438461780548096e-01 -8.999612182378768921e-02 -1.894188858568668365e-02 1.192329153418540955e-01 -1.215125173330307007e-01 -2.353514730930328369e-01 -1.648110151290893555e-01 1.019521057605743408e-01 4.211252927780151367e-01 -3.673251271247863770e-01 -1.374534680508077145e-03 -3.100062906742095947e-02 1.775825619697570801e-01 4.495851695537567139e-02 1.425860226154327393e-01 -3.155119717121124268e-02 -1.410702168941497803e-01
-5.998233705759048462e-02 3.431165814399719238e-01 -1.723433881998062134e-01 -6.544193625450134277e-02 -5.816086754202842712e-02 9.034842252731323242e-02 2.690972685813903809e-01 3.373066335916519165e-02 -1.760790646076202393e-01 -1.414456367492675781e-01 4.119815304875373840e-02 -2.164270877838134766e-01 -1.461328417062759399e-01 3.397309780120849609e-01 3.904158249497413635e-02 -2.100825607776641846e-01 -3.257561475038528442e-02 7.595362514257431030e-02 1.114892959594726562e-01 -2.067967206239700317e-01 -3.788404762744903564e-01 -9.465564042329788208e-02 -4.526313021779060364e-02 3.266786336898803711e-01 -2.169878333806991577e-01 1.159910112619400024e-01 -3.807685151696205139e-02 2.732040546834468842e-02 1.605532467365264893e-01 1.330409944057464600e-01 5.544115230441093445e-02 -2.122610211372375488e-01
-1.184659637510776520e-02 1.464620083570480347e-01 -3.066703118383884430e-02 -1.172199398279190063e-01 -6.808155030012130737e-02 -3.451567143201828003e-02 7.915412634611129761e-02 2.437539696693420410e-01 6.173681933432817459e-03 1.089373230934143066e-01 1.629803031682968140e-01 -2.899549007415771484e-01 -4.496429488062858582e-02 6.754706799983978271e-02 1.990190744400024414e-01 -3.875210881233215332e-02 -7.509711384773254395e-02 6.420852988958358765e-02 6.291553378105163574e-02 -1.517674624919891357e-01 -1.490102112293243408e-01 -1.152083948254585266e-01 4.063060283660888672e-01 4.196669757366180420e-01 -1.339899152517318726e-01 -1.573775261640548706e-01 4.439247548580169678e-01 -1.240010261535644531e-01 1.547447443008422852e-01 -1.181336641311645508e-01 -2.490841597318649292e-02 -1.218972876667976379e-01
-3.578637242317199707e-01 7.857796549797058105e-02 3.613569438457489014e-01 7.848880439996719360e-02 -3.639686480164527893e-02 1.082785278558731079e-01 3.980020284652709961e-01 2.958522737026214600e-02 -2.490404695272445679e-01 1.308077014982700348e-02 1.850846689194440842e-03 -1.018126830458641052e-01 -2.525255084037780762e-01 -5.083975195884704590e-02 2.824402973055839539e-02 -4.011711850762367249e-02 -1.093271970748901367e-01 9.686788544058799744e-04 -2.785884737968444824e-01 -1.336143314838409424e-01 -7.201892323791980743e-03 -1.993427872657775879e-01 -1.111697703599929810e-01 1.945661008358001709e-01 -3.002372011542320251e-02 9.172142483294010162e-03 1.638158708810806274e-01 -2.561578750610351562e-01 -4.790378361940383911e-02 3.013276308774948120e-02 -3.321607708930969238e-01 1.047578081488609314e-01
-2.644534781575202942e-02 7.104434072971343994e-02 4.854316264390945435e-02 2.453123182058334351e-01 -3.461043536663055420e-01 6.048322189599275589e-03 2.130668908357620239e-01 3.407835364341735840e-01 -1.811011880636215210e-01 1.207861378788948059e-01 -5.686915293335914612e-02 -3.445538133382797241e-02 -6.109402701258659363e-02 3.041040301322937012e-01 -2.045911401510238647e-01 -1.096598058938980103e-01 -9.578501433134078979e-02 1.729309558868408203e-01 3.930847048759460449e-01 -1.506239175796508789e-01 1.304608434438705444e-01 -1.272785365581512451e-01 9.269814193248748779e-02 2.009196132421493530e-01 -1.665714755654335022e-02 1.282983869314193726e-01 1.036936044692993164e-01 -1.137932613492012024e-01 1.539229750633239746e-01 -2.481612265110015869e-01 -1.421891897916793823e-01 6.373851001262664795e-02
-3.306898772716522217e-01 6.802721321582794189e-02 -4.755128920078277588e-02 -3.459825366735458374e-02 7.572533935308456421e-02 2.491058856248855591e-01 1.270157545804977417e-01 7.359865307807922363e-02 -1.790282279253005981e-01 9.382636845111846924e-02 4.426392540335655212e-02 -9.337594360113143921e-02 -4.733271524310112000e-02 2.293173670768737793e-01 2.478784918785095215e-01 -1.231487989425659180e-01 7.555956952273845673e-03 -1.261909902095794678e-01 4.318572580814361572e-02 -3.704810142517089844e-01 -2.968984544277191162e-01 -2.348442673683166504e-01 1.210842952132225037e-01 3.289327621459960938e-01 -1.364130079746246338e-01 -9.377807378768920898e-02 3.256484866142272949e-01 -7.184457499533891678e-03 4.854296147823333740e-02 -3.585852310061454773e-02 -1.313298642635345459e-01 -1.860087066888809204e-01
-4.631268978118896484e-01 3.842676430940628052e-02 1.937431693077087402e-01 -1.845334470272064209e-02 -1.560924500226974487e-01 4.313275963068008423e-02 -1.224097684025764465e-01 6.941550970077514648e-02 -1.245882213115692139e-01 -3.615376353263854980e-01 1.170160695910453796e-01 -1.791512072086334229e-01 -1.764057874679565430e-01 1.829214394092559814e-01 -1.724993586540222168e-01 1.260296106338500977e-01 -1.066645085811614990e-01 8.347310125827789307e-02 1.681363433599472046e-01 -6.199825927615165710e-02 1.619306653738021851e-01 -9.671881049871444702e-02 2.177652269601821899e-01 2.868412435054779053e-01 -1.531450301408767700e-01 -3.081283532083034515e-02 1.031605601310729980e-01 -4.244091361761093140e-02 -1.434293240308761597e-01 -1.534720212221145630e-01 -2.705844640731811523e-01 -1.672464907169342041e-01
2.070868760347366333e-01 -1.790599822998046875e-01 2.322169244289398193e-01 3.908698260784149170e-02 4.917286708950996399e-02 -2.022108733654022217e-01 1.328562647104263306e-01 4.258785024285316467e-02 -4.971644654870033264e-02 8.667465299367904663e-02 -1.514039784669876099e-01 -9.214248508214950562e-02 -4.136080145835876465e-01 -1.292105671018362045e-02 -2.984409406781196594e-02 -4.799268022179603577e-02 -1.379846930503845215e-01 2.430873662233352661e-01 -1.821052581071853638e-01 -2.153232544660568237e-01 -1.724795997142791748e-01 -2.917783856391906738e-01 -1.235429372172802687e-04 1.367763429880142212e-01 -1.918885558843612671e-01 2.755080461502075195e-01 -1.053255870938301086e-01 -2.316267341375350952e-01 1.922751069068908691e-01 -4.646429792046546936e-02 -2.874535620212554932e-01 -2.281004376709461212e-02
-6.571017950773239136e-02 1.095754355192184448e-01 1.398169249296188354e-02 1.250303536653518677e-01 -6.634482648223638535e-03 3.081901073455810547e-01 4.918455779552459717e-01 2.462970763444900513e-01 -1.872992515563964844e-01 -1.208188012242317200e-01 2.510063350200653076e-03 -6.973209232091903687e-02 -1.612722426652908325e-01 9.718459099531173706e-03 -9.300182014703750610e-02 -1.826732009649276733e-01 -4.236634820699691772e-02 -5.592069774866104126e-02 1.292525082826614380e-01 -1.569099426269531250e-01 -2.283200621604919434e-01 -4.128847122192382812e-01 1.756385862827301025e-01 -3.897366300225257874e-02 -1.632706522941589355e-01 -7.052107900381088257e-02 1.770205646753311157e-01 1.078761965036392212e-01 -1.075858920812606812e-01 -3.478880226612091064e-02 -1.275527328252792358e-01 -2.066383957862854004e-01
1.258158534765243530e-01 1.766950637102127075e-01 1.438966095447540283e-01 1.012008041143417358e-01 -3.932839035987854004e-01 8.843727409839630127e-03 -7.520334422588348389e-02 3.649096190929412842e-01 -3.121131286025047302e-02 2.772875130176544189e-01 -2.247735857963562012e-01 9.722035378217697144e-02 -1.414532661437988281e-01 1.320086717605590820e-01 9.229384362697601318e-02 -1.578915715217590332e-01 2.472401969134807587e-02 -4.029725864529609680e-02 1.067630872130393982e-01 -3.063854277133941650e-01 7.912319153547286987e-02 -8.092331141233444214e-02 -3.086079470813274384e-02 3.716215193271636963e-01 -1.077764481306076050e-01 -1.077587231993675232e-01 5.463993921875953674e-02 -1.613987088203430176e-01 1.311957091093063354e-02 -8.042120374739170074e-03 -3.272493779659271240e-01 2.746787294745445251e-02
2.415776485577225685e-03 9.265322983264923096e-02 -3.875312209129333496e-02 -3.887300845235586166e-03 -1.694532632827758789e-01 1.691566407680511475e-01 -1.057913154363632202e-01 1.897778809070587158e-01 -1.403381824493408203e-01 -8.293852210044860840e-02 -2.372831553220748901e-01 -5.561548843979835510e-02 -2.314164042472839355e-01 1.626196503639221191e-01 1.703546731732785702e-03 -2.977985143661499023e-01 -2.579503655433654785e-01 3.128513991832733154e-01 2.365270555019378662e-01 -1.459614187479019165e-01 2.126723900437355042e-02 -6.398779153823852539e-02 -1.938294433057308197e-02 9.237371385097503662e-02 -1.057755351066589355e-01 2.156961709260940552e-01 3.404344916343688965e-01 -3.670640885829925537e-01 2.265672236680984497e-01 4.721960052847862244e-02 -1.169376596808433533e-01 2.423369733151048422e-04
6.331937760114669800e-02 8.347914367914199829e-02 -4.268353804945945740e-03 -1.850730925798416138e-01 -5.327228829264640808e-02 3.308489546179771423e-02 -2.021325081586837769e-01 4.723284542560577393e-01 2.372889779508113861e-03 -1.957619488239288330e-01 -1.874580085277557373e-01 -3.758705221116542816e-03 -2.892686426639556885e-01 2.113740295171737671e-01 -1.902069747447967529e-01 -8.565895259380340576e-02 1.147438670159317553e-04 3.471662998199462891e-01 1.796941310167312622e-01 -3.157359957695007324e-01 -1.163316592574119568e-01 -2.296725660562515259e-02 -1.457643806934356689e-01 7.551714777946472168e-02 -2.280706306919455528e-03 4.008625447750091553e-02 1.438771784305572510e-01 -2.301751822233200073e-01 1.146548911929130554e-01 1.487877815961837769e-01 -1.648010462522506714e-01 -1.013028770685195923e-01
1.017801389098167419e-01 2.388332784175872803e-01 -6.815997511148452759e-02 -1.738133132457733154e-01 -1.252537220716476440e-01 2.591985762119293213e-01 3.118445277214050293e-01 -1.022685319185256958e-01 -1.725302785634994507e-01 1.043445989489555359e-01 3.749464172869920731e-03 -9.058722853660583496e-02 -1.333197951316833496e-01 2.534596920013427734e-01 -5.218845233321189880e-02 -4.068638682365417480e-01 1.305563449859619141e-01 5.983798578381538391e-02 1.603560745716094971e-01 6.395167112350463867e-02 -1.798188686370849609e-01 -4.116829633712768555e-01 -7.060717791318893433e-02 2.768831849098205566e-01 -1.078834980726242065e-01 -5.399585701525211334e-03 1.971208006143569946e-01 -1.274566203355789185e-01 2.535213017836213112e-03 -2.134049683809280396e-02 -7.326053828001022339e-02 -3.894153237342834473e-02
-2.300895154476165771e-01 -1.736301183700561523e-02 2.202503196895122528e-02 -2.006891369819641113e-01 -2.757934629917144775e-01 1.345408409833908081e-01 3.078617751598358154e-01 3.620130568742752075e-02 -3.822537660598754883e-01 -7.681356370449066162e-02 7.950112968683242798e-02 -2.450354546308517456e-01 -4.585939273238182068e-02 -1.360250711441040039e-01 1.263896822929382324e-01 -2.368122572079300880e-03 -8.386172354221343994e-02 2.682850062847137451e-01 1.992734670639038086e-01 -1.269332766532897949e-01 -5.434424057602882385e-02 -1.472491323947906494e-01 -2.224565856158733368e-02 1.327623426914215088e-01 -2.224097400903701782e-01 -3.551057726144790649e-02 8.679117262363433838e-02 -3.071289658546447754e-01 -2.663781680166721344e-02 2.717188000679016113e-01 -1.873026639223098755e-01 -1.448363512754440308e-01
-1.954110413789749146e-01 1.456790566444396973e-01 1.766871660947799683e-01 1.539307236671447754e-01 -1.745414882898330688e-01 -7.756903301924467087e-03 6.697069853544235229e-02 1.821022629737854004e-01 -2.655240334570407867e-02 -7.556632906198501587e-02 8.228072524070739746e-02 -2.555292546749114990e-01 -7.871266454458236694e-02 5.238861590623855591e-02 -1.163455992937088013e-01 5.188740789890289307e-02 -9.351468086242675781e-02 2.366845011711120605e-01 -2.833759784698486328e-02 -1.480085998773574829e-01 6.427708268165588379e-02 -2.971214056015014648e-01 -1.714228540658950806e-01 2.989960014820098877e-01 -1.983079612255096436e-01 3.941805660724639893e-01 -5.980760976672172546e-02 3.165917992591857910e-01 5.426560342311859131e-02 7.656338810920715332e-02 -2.119979411363601685e-01 -2.508500516414642334e-01
-3.469225764274597168e-01 4.873665049672126770e-03 -1.240858286619186401e-01 -1.369974017143249512e-01 -3.650219738483428955e-01 3.622850868850946426e-03 8.523447066545486450e-02 4.466810226440429688e-01 2.095097675919532776e-02 -2.995187416672706604e-02 -1.086963266134262085e-01 -1.013302337378263474e-02 -4.254990816116333008e-02 9.296049177646636963e-02 -2.867507040500640869e-01 -1.629525423049926758e-01 1.606014072895050049e-01 2.526810467243194580e-01 -8.543892949819564819e-02 1.252293139696121216e-01 -1.532474160194396973e-01 -1.574269086122512817e-01 1.219232752919197083e-01 1.337285190820693970e-01 -6.778189539909362793e-02 -2.273141741752624512e-01 1.661855913698673248e-02 -1.783507019281387329e-01 6.071595475077629089e-02 8.449523895978927612e-02 -2.709103226661682129e-01 8.196523785591125488e-02
5.274414643645286560e-02 -3.160192817449569702e-02 3.998570740222930908e-01 -3.111831247806549072e-01 -1.627008616924285889e-01 1.875687092542648315e-01 2.267809063196182251e-01 1.896304488182067871e-01 -1.983962059020996094e-01 1.085231676697731018e-01 3.555434569716453552e-02 -1.276452094316482544e-01 -2.278816103935241699e-01 -8.123401552438735962e-02 -8.237145841121673584e-02 -9.695532172918319702e-02 -8.173182606697082520e-02 2.253858186304569244e-02 -1.905126273632049561e-01 8.527644909918308258e-03 -1.932966709136962891e-01 -3.823871538043022156e-02 -1.303294114768505096e-02 -7.977420836687088013e-02 -4.117863178253173828e-01 -1.300278007984161377e-01 2.116995155811309814e-01 8.910069614648818970e-02 -2.058729976415634155e-01 1.318303123116493225e-02 -2.634033858776092529e-01 8.343041688203811646e-02
1.500889938324689865e-02 2.080452144145965576e-01 2.816724181175231934e-01 1.825971715152263641e-02 8.506172336637973785e-03 -3.802409768104553223e-02 -1.103732213377952576e-01 1.731948256492614746e-01 -1.428163051605224609e-01 -2.157452404499053955e-01 9.157689660787582397e-02 1.382416337728500366e-01 -2.794739007949829102e-01 -4.660972952842712402e-02 -1.810925453901290894e-02 -3.311245515942573547e-02 -3.392558991909027100e-01 1.580379009246826172e-01 2.311797067523002625e-02 4.875511303544044495e-02 -2.285811007022857666e-01 -3.722426295280456543e-01 2.888275086879730225e-01 1.479240506887435913e-01 -1.521457731723785400e-01 7.054542750120162964e-02 2.213251590728759766e-01 -3.651527166366577148e-01 1.374232349917292595e-03 -7.571636140346527100e-02 -5.085304728709161282e-04 4.122914001345634460e-02
-4.134674966335296631e-01 -7.092071324586868286e-02 1.137148439884185791e-01 -1.926537305116653442e-01 -2.321786247193813324e-02 4.864040762186050415e-02 1.205103322863578796e-01 2.914195358753204346e-01 1.942725037224590778e-03 2.007692009210586548e-01 1.697597354650497437e-01 -2.950070500373840332e-01 -6.084866821765899658e-02 2.677182257175445557e-01 -1.036971881985664368e-01 -6.769521627575159073e-03 9.962818771600723267e-02 4.350088834762573242e-01 -1.343193948268890381e-01 4.228673875331878662e-02 -5.480309948325157166e-02 -1.110180914402008057e-01 -8.598222583532333374e-02 7.352115213871002197e-02 -2.740510702133178711e-01 1.475176680833101273e-02 -4.865510389208793640e-02 -2.424050867557525635e-01 -1.232936680316925049e-01 2.300160191953182220e-02 -1.086714491248130798e-01 -1.348232179880142212e-01
-2.928090468049049377e-02 1.157501786947250366e-01 -8.629988133907318115e-02 -2.028030753135681152e-01 -4.023055434226989746e-01 3.976848092861473560e-04 5.621628463268280029e-02 5.147299170494079590e-02 -2.120040357112884521e-02 5.021385382860898972e-03 -2.210624963045120239e-01 -2.357052117586135864e-01 5.612551420927047729e-02 -1.023859605193138123e-01 4.991935193538665771e-02 -9.289480000734329224e-02 -7.600005716085433960e-02 2.729890644550323486e-01 1.798295080661773682e-01 -4.124848842620849609e-01 -2.351142913103103638e-01 -1.939000785350799561e-01 1.403740942478179932e-01 3.877935111522674561e-01 1.276096049696207047e-02 -2.950636856257915497e-02 1.904958635568618774e-01 1.305958479642868042e-01 -1.218008548021316528e-01 8.154678344726562500e-02 -1.323841810226440430e-01 2.681401371955871582e-02
-2.289844118058681488e-02 -1.352516114711761475e-01 3.625877499580383301e-01 1.646747440099716187e-01 5.807342007756233215e-02 1.954685896635055542e-01 8.859413117170333862e-02 2.318290323019027710e-01 7.630116492509841919e-02 -5.818924400955438614e-03 -1.576761156320571899e-02 -2.284715473651885986e-01 -4.496521055698394775e-01 -4.707638174295425415e-02 -1.518111824989318848e-01 -2.671256661415100098e-01 -5.690337717533111572e-02 -5.220722407102584839e-02 -2.542765438556671143e-01 -2.418527901172637939e-01 -1.064582765102386475e-01 -1.047714501619338989e-01 1.366218477487564087e-01 6.538823246955871582e-02 -2.173667103052139282e-01 -6.887701898813247681e-02 1.510059088468551636e-01 6.574003398418426514e-02 -1.301496028900146484e-01 2.814341187477111816e-01 -1.018152385950088501e-01 -4.816317185759544373e-02
7.194124162197113037e-02 2.652441859245300293e-01 -3.331397846341133118e-02 -1.439944505691528320e-01 -2.160364389419555664e-01 -9.466560184955596924e-02 5.229463428258895874e-02 -1.241538003087043762e-01 -1.089438721537590027e-01 -6.081032752990722656e-02 -1.030540987849235535e-01 -1.331667751073837280e-01 -2.396503984928131104e-01 3.975496441125869751e-02 8.153802901506423950e-02 -3.598517775535583496e-01 1.097365170717239380e-01 2.506739199161529541e-01 1.194351837038993835e-01 -2.487954348325729370e-01 -2.246460616588592529e-01 -2.759852111339569092e-01 -1.128681525588035583e-01 3.278318345546722412e-01 -8.303074166178703308e-03 2.961405217647552490e-01 1.974792182445526123e-01 1.444187480956315994e-02 -1.736336052417755127e-01 -1.652759499847888947e-02 4.905900731682777405e-02 -1.790960729122161865e-01
-2.001403272151947021e-01 1.916048228740692139e-01 2.582480907440185547e-01 -9.501541033387184143e-03 1.910635083913803101e-01 -2.058784663677215576e-01 -1.599338501691818237e-01 3.408141136169433594e-01 -6.252897530794143677e-02 -1.642180383205413818e-01 1.131110265851020813e-01 -4.271392896771430969e-02 -1.170129776000976562e-01 7.339830696582794189e-02 -2.004953175783157349e-01 6.718194577842950821e-03 7.017844170331954956e-02 -1.913750171661376953e-02 1.403241306543350220e-01 -2.186290174722671509e-01 -2.305881679058074951e-01 -1.486220806837081909e-01 3.276664763689041138e-02 3.622368574142456055e-01 -2.409468963742256165e-02 -1.508197337388992310e-01 2.422511279582977295e-01 -2.941448390483856201e-01 2.443523257970809937e-01 3.789598867297172546e-02 -1.100401729345321655e-01 9.428429603576660156e-02
-3.423474431037902832e-01 -1.025546714663505554e-01 1.272767335176467896e-01 -5.441619083285331726e-02 3.108387589454650879e-01 4.175972566008567810e-02 8.895182609558105469e-02 1.891489475965499878e-01 -4.878472536802291870e-02 -1.296566724777221680e-01 -2.286173105239868164e-01 -1.071148812770843506e-01 -1.711514741182327271e-01 1.038496289402246475e-02 8.290170133113861084e-02 -2.009802907705307007e-01 -2.940247207880020142e-02 2.928622961044311523e-01 4.213206004351377487e-03 -1.483883559703826904e-01 -2.806460559368133545e-01 -9.648519009351730347e-02 4.962323606014251709e-01 1.929210871458053589e-01 -1.031861752271652222e-01 -4.116613045334815979e-02 6.089444831013679504e-02 -1.237419769167900085e-01 1.108943969011306763e-01 1.267068237066268921e-01 -7.702314853668212891e-02 -7.493898272514343262e-02
-6.012919917702674866e-02 1.738250404596328735e-01 -7.009863853454589844e-02 -2.365823686122894287e-01 -3.153278231620788574e-01 5.066014453768730164e-02 9.906457364559173584e-02 2.021779268980026245e-01 -6.145933642983436584e-03 9.847628325223922729e-02 -1.516857892274856567e-01 -1.458007693290710449e-01 5.659967288374900818e-02 7.935598492622375488e-02 1.132872477173805237e-01 -1.220027655363082886e-01 1.431564539670944214e-01 2.707073688507080078e-01 5.870977416634559631e-02 -3.369292318820953369e-01 -2.736527323722839355e-01 -3.119527995586395264e-01 -4.208260774612426758e-02 3.086396753787994385e-01 3.307365253567695618e-02 -2.389848232269287109e-01 2.298036068677902222e-01 1.480757351964712143e-02 4.762663319706916809e-02 6.651320308446884155e-02 -7.059340178966522217e-02 -2.418444603681564331e-01
-1.589208543300628662e-01 5.872042849659919739e-03 4.651844128966331482e-02 1.805198639631271362e-01 -2.329762130975723267e-01 1.475473642349243164e-01 -1.401640474796295166e-01 1.232374086976051331e-01 -1.651891171932220459e-01 6.495177000761032104e-02 1.797486543655395508e-01 -2.225424945354461670e-01 -1.822199374437332153e-01 -6.547132879495620728e-02 -4.092914611101150513e-02 -9.641069336794316769e-04 1.366136362776160240e-03 2.450797259807586670e-01 -1.425146013498306274e-01 -1.792766451835632324e-01 2.313179522752761841e-02 -1.905015110969543457e-01 3.068868629634380341e-02 2.268646359443664551e-01 -2.583866119384765625e-01 3.889296650886535645e-01 8.886149525642395020e-02 2.578558921813964844e-01 1.144124493002891541e-01 4.586642235517501831e-02 -1.814196705818176270e-01 -3.664621710777282715e-01
8.860412240028381348e-02 1.504596024751663208e-01 2.234133929014205933e-01 -8.899247646331787109e-02 -4.040967822074890137e-01 -6.644434481859207153e-02 -7.482843846082687378e-02 2.310190796852111816e-01 -8.941939473152160645e-02 1.898773014545440674e-01 -2.775679230690002441e-01 -1.284502595663070679e-01 -6.425976753234863281e-02 1.445617899298667908e-02 1.056685820221900940e-01 -1.915414333343505859e-01 2.078527808189392090e-01 1.148404031991958618e-01 3.098547756671905518e-01 1.882871612906455994e-02 -6.125605106353759766e-02 -9.742216020822525024e-02 -6.266552954912185669e-02 3.093102872371673584e-01 -1.804763078689575195e-01 -1.763534843921661377e-01 1.039229929447174072e-01 -7.575748860836029053e-02 2.705396711826324463e-01 -5.792003124952316284e-02 -2.114343941211700439e-01 -1.677904725074768066e-01
-1.391982138156890869e-01 5.779692158102989197e-02 1.346477270126342773e-01 1.095470134168863297e-02 -1.384083926677703857e-01 4.944329336285591125e-02 2.860787883400917053e-02 2.385904788970947266e-01 -2.267876863479614258e-01 -1.549950987100601196e-01 -3.291583433747291565e-02 -8.727660030126571655e-02 -2.550326585769653320e-01 1.288164854049682617e-01 -1.993171721696853638e-01 -6.601898372173309326e-02 -4.428525269031524658e-01 9.988315403461456299e-02 -1.283015906810760498e-01 1.586075425148010254e-01 -2.140975743532180786e-01 -1.222132239490747452e-02 9.558556973934173584e-02 3.938816487789154053e-01 -1.691094636917114258e-01 -2.122172266244888306e-01 1.935472711920738220e-03 -5.948873609304428101e-02 1.980601996183395386e-01 2.879164218902587891e-01 -1.115829423069953918e-01 -8.916259743273258209e-03
-1.198789402842521667e-01 3.482067286968231201e-01 -1.773920096457004547e-02 -9.089969843626022339e-02 -2.205171622335910797e-02 -8.779525011777877808e-02 9.733055531978607178e-02 2.458136081695556641e-01 -8.218030631542205811e-02 -2.681452929973602295e-01 -1.010356396436691284e-01 -1.396133005619049072e-01 -7.062046974897384644e-02 2.068001925945281982e-01 5.199312046170234680e-02 -3.461137413978576660e-01 -2.167999893426895142e-01 -7.205063104629516602e-02 6.456664949655532837e-02 -2.581521868705749512e-01 -1.645506471395492554e-01 2.136857621371746063e-02 1.725570857524871826e-01 3.744386136531829834e-01 -8.476481586694717407e-02 1.954287588596343994e-01 -1.466940902173519135e-02 8.470755070447921753e-02 -1.559834629297256470e-01 2.396549135446548462e-01 9.815589524805545807e-03 -2.096579521894454956e-01
-1.625326722860336304e-01 3.020822629332542419e-02 -1.398866325616836548e-01 -1.860446035861968994e-01 -3.342773318290710449e-01 9.900443255901336670e-02 3.220504522323608398e-01 1.053833290934562683e-01 -2.256789952516555786e-01 1.335566341876983643e-01 -8.225096017122268677e-02 -2.239947766065597534e-01 -2.886952459812164307e-01 3.288125693798065186e-01 1.539171338081359863e-01 3.428237140178680420e-02 8.296244777739048004e-03 6.035117805004119873e-02 -6.173649057745933533e-02 -1.476379781961441040e-01 -2.462820708751678467e-01 -1.372818090021610260e-02 2.139352858066558838e-01 2.239791601896286011e-01 -4.271675273776054382e-02 2.426188737154006958e-01 7.455211132764816284e-02 9.585799276828765869e-02 -1.032292395830154419e-01 2.351244240999221802e-01 -5.400530248880386353e-02 -9.848456084728240967e-02
-1.392002254724502563e-01 7.797574251890182495e-02 2.095475941896438599e-01 1.051606461405754089e-01 -1.594492793083190918e-01 2.407530397176742554e-01 -5.925377085804939270e-02 1.013450697064399719e-01 -1.345141381025314331e-01 6.301009654998779297e-02 1.829432696104049683e-01 -3.814717531204223633e-01 -1.835368126630783081e-01 -8.581829816102981567e-02 7.166631519794464111e-02 1.646623760461807251e-01 1.316588521003723145e-01 2.641390860080718994e-01 -1.427709162235260010e-01 -1.856119036674499512e-01 -1.375583857297897339e-01 -1.202640458941459656e-01 8.295948803424835205e-02 2.421548664569854736e-01 -2.520261406898498535e-01 1.645919382572174072e-01 1.989690363407135010e-01 2.552596032619476318e-01 -1.206420287489891052e-01 9.486259520053863525e-02 -4.913825914263725281e-02 -2.930612862110137939e-01
-1.543951034545898438e-01 2.272437959909439087e-01 -7.921487092971801758e-02 -7.404966652393341064e-02 -1.612293571233749390e-01 2.604795098304748535e-01 4.210513457655906677e-02 1.118227839469909668e-01 -7.878021150827407837e-02 5.395762249827384949e-02 -2.513539195060729980e-01 -6.366311013698577881e-02 -1.418186724185943604e-01 1.030678823590278625e-01 -1.544000506401062012e-01 -1.378062218427658081e-01 -1.169135570526123047e-01 3.263679742813110352e-01 5.925507843494415283e-02 1.094200536608695984e-01 -7.690364122390747070e-02 2.788299880921840668e-02 -1.306208670139312744e-01 2.134374380111694336e-01 -2.691294252872467041e-01 7.520636916160583496e-02 1.973771005868911743e-01 -4.236852824687957764e-01 2.121022641658782959e-01 2.951624058187007904e-02 -2.993248999118804932e-01 1.331996470689773560e-01
-5.675041303038597107e-02 1.540804654359817505e-01 -4.198997840285301208e-02 3.226955235004425049e-02 -8.644368499517440796e-02 -6.629164516925811768e-02 4.988652467727661133e-02 2.209309786558151245e-01 -2.185475528240203857e-01 -1.043703705072402954e-01 -1.267820000648498535e-01 -3.759683072566986084e-01 -1.602588593959808350e-01 2.099109888076782227e-01 4.981433600187301636e-02 -3.997765779495239258e-01 -1.430553793907165527e-01 -5.180994048714637756e-02 1.847393438220024109e-02 -2.985198497772216797e-01 -2.258042544126510620e-01 -4.773832485079765320e-02 3.148543536663055420e-01 2.073412835597991943e-01 -5.597553774714469910e-02 1.181939840316772461e-01 6.432938389480113983e-03 3.041597269475460052e-02 -1.292417291551828384e-02 1.908568888902664185e-01 1.281561851501464844e-01 -2.825877964496612549e-01
-2.182464003562927246e-01 1.845106333494186401e-01 3.191248774528503418e-01 2.611310184001922607e-01 -8.888600766658782959e-02 3.323065117001533508e-02 1.714446768164634705e-02 2.414620965719223022e-01 -2.453685104846954346e-01 -1.458788067102432251e-01 -1.897491700947284698e-02 -1.996518298983573914e-02 4.220521822571754456e-02 2.217335104942321777e-01 -2.349923402070999146e-01 -1.638901606202125549e-02 -1.924325823783874512e-01 3.179352283477783203e-01 -1.073182597756385803e-01 -1.832081973552703857e-01 2.128091454505920410e-01 -1.928261071443557739e-01 -3.808661177754402161e-02 3.276070058345794678e-01 -2.295699119567871094e-01 1.498817931860685349e-02 -3.198867291212081909e-02 -8.539894223213195801e-02 2.274495810270309448e-01 2.338310703635215759e-02 -1.191115193068981171e-02 -6.246699020266532898e-02
-6.815496087074279785e-02 1.220810040831565857e-01 -8.049375563859939575e-02 -2.570272237062454224e-02 -1.542641781270503998e-02 1.663063168525695801e-01 -2.787728235125541687e-02 -6.805166602134704590e-02 -3.430856466293334961e-01 -6.308180093765258789e-02 -2.575129084289073944e-02 -2.803330421447753906e-01 -2.489797919988632202e-01 1.515577882528305054e-01 -6.229094415903091431e-02 9.302254766225814819e-02 1.453746706247329712e-01 -4.245676472783088684e-02 -2.823050320148468018e-01 -1.765933930873870850e-01 -1.160927489399909973e-01 -1.537056863307952881e-01 -1.039616540074348450e-01 2.588972747325897217e-01 -3.447599411010742188e-01 2.797933816909790039e-01 2.766439914703369141e-01 -1.552549153566360474e-01 7.892157137393951416e-02 -2.189129889011383057e-01 3.179282695055007935e-02 -1.996945589780807495e-01
-1.551975011825561523e-01 1.359091252088546753e-01 6.939715147018432617e-02 9.922544471919536591e-03 2.730297856032848358e-02 -4.699147492647171021e-02 2.259467840194702148e-01 3.719874471426010132e-02 -1.550909876823425293e-01 1.377350240945816040e-01 -3.110890835523605347e-02 2.790362834930419922e-01 -1.606936752796173096e-01 1.620065271854400635e-01 -2.547100782394409180e-01 6.210410222411155701e-02 -1.550607681274414062e-01 1.169539913535118103e-01 -1.746655851602554321e-01 -3.665190041065216064e-01 -2.239525020122528076e-01 -3.235724866390228271e-01 -4.398897662758827209e-02 1.814030855894088745e-01 -2.708531916141510010e-01 -2.647834122180938721e-01 3.196422159671783447e-01 -1.207596622407436371e-02 6.001882627606391907e-02 3.874282166361808777e-02 4.579295963048934937e-02 -9.608107805252075195e-02
-3.006935119628906250e-01 2.621394991874694824e-01 3.430927917361259460e-02 1.083668842911720276e-01 8.988675475120544434e-02 5.414870567619800568e-03 1.626794934272766113e-01 8.311965316534042358e-02 -2.807075679302215576e-01 -6.228939071297645569e-02 -6.436197459697723389e-02 1.610220223665237427e-01 -2.926364541053771973e-01 1.426312774419784546e-01 -2.323186546564102173e-01 -4.284578263759613037e-01 3.169937431812286377e-02 5.512698087841272354e-03 1.541745960712432861e-01 -2.756198048591613770e-01 -1.694115549325942993e-01 -9.143448621034622192e-02 -6.538201868534088135e-02 1.938204467296600342e-01 -2.513365745544433594e-01 1.002891510725021362e-01 -1.036168634891510010e-01 7.723463699221611023e-03 -1.315347552299499512e-01 1.136197969317436218e-01 1.169980783015489578e-02 -1.901142448186874390e-01
1.502576172351837158e-01 9.721056371927261353e-02 3.628123998641967773e-01 -2.267597764730453491e-01 -8.883258700370788574e-02 5.828066915273666382e-02 1.329018324613571167e-01 6.364075839519500732e-02 -3.103192448616027832e-01 -1.502348631620407104e-01 4.289021715521812439e-02 2.854906916618347168e-01 -1.570300757884979248e-01 2.499365061521530151e-01 -2.405012398958206177e-01 -2.253564447164535522e-01 -2.069597598165273666e-03 2.020576223731040955e-02 1.118000224232673645e-01 5.293197184801101685e-02 -1.424091607332229614e-01 -1.828625947237014771e-01 -1.573549062013626099e-01 2.282905578613281250e-01 -1.702124476432800293e-01 2.498160749673843384e-01 2.603331506252288818e-01 1.042925938963890076e-01 1.627734452486038208e-01 9.950383007526397705e-02 4.971516318619251251e-03 3.451931104063987732e-02
-1.412825882434844971e-01 1.029741540551185608e-01 2.329950183629989624e-01 -2.288571596145629883e-01 -2.294057607650756836e-01 1.247455850243568420e-01 1.752705499529838562e-02 3.963723182678222656e-01 -1.384370625019073486e-01 -1.281076967716217041e-01 -3.463056683540344238e-02 -1.383187174797058105e-01 -3.756263479590415955e-02 1.334617845714092255e-02 -1.761947721242904663e-01 -1.180175133049488068e-02 1.434582322835922241e-01 -1.709672994911670685e-02 -2.476076781749725342e-01 -1.408913135528564453e-01 -5.518758296966552734e-02 -2.315962910652160645e-01 5.062271654605865479e-02 8.206966519355773926e-02 -1.700646243989467621e-02 4.801778495311737061e-01 1.795135885477066040e-01 8.153370022773742676e-02 1.448261141777038574e-01 -2.761914432048797607e-01 -7.493462413549423218e-02 -8.870506286621093750e-02
-7.046382129192352295e-02 -6.418350338935852051e-02 7.845717668533325195e-02 -1.849934160709381104e-01 -1.507161855697631836e-01 2.242142111063003540e-01 -2.072890102863311768e-02 2.918637096881866455e-01 -1.888425350189208984e-01 9.391575306653976440e-02 3.331810832023620605e-01 -1.067050322890281677e-01 -1.868487596511840820e-01 1.927802711725234985e-01 -8.418121375143527985e-03 -3.671417832374572754e-01 -1.183886229991912842e-01 7.024475187063217163e-02 7.167583703994750977e-02 -1.410151273012161255e-01 3.153387084603309631e-02 -3.949800878763198853e-02 -2.071344852447509766e-02 1.857706308364868164e-01 -1.096990704536437988e-01 -3.668095767498016357e-01 -8.401039242744445801e-02 1.014443039894104004e-01 4.669089615345001221e-02 1.742538996040821075e-02 -4.102691113948822021e-01 -4.375115782022476196e-02
-1.957848072052001953e-01 3.006426990032196045e-01 -6.695281714200973511e-02 -1.942110508680343628e-01 7.668710500001907349e-02 8.078183233737945557e-02 1.435803025960922241e-01 8.259567618370056152e-02 5.830050446093082428e-03 3.162471950054168701e-02 -1.569505035877227783e-01 -5.567481741309165955e-02 -2.271762043237686157e-01 2.763836085796356201e-01 -8.133215457201004028e-02 -3.253511786460876465e-01 -1.090170443058013916e-01 1.977985799312591553e-01 2.075216770172119141e-01 8.582656830549240112e-02 -6.408854573965072632e-02 -1.388733983039855957e-01 -7.327400147914886475e-02 2.254469990730285645e-01 -4.797428101301193237e-02 -1.318433135747909546e-01 3.381013274192810059e-01 -3.043074309825897217e-01 3.122086226940155029e-01 -8.690521866083145142e-02 -5.503831058740615845e-02 -6.573117524385452271e-02
-1.365148276090621948e-01 8.977459371089935303e-02 1.841571480035781860e-01 -5.094297602772712708e-02 -6.614378094673156738e-02 -1.699813157320022583e-01 -2.110747620463371277e-02 2.751144170761108398e-01 -1.029114276170730591e-01 -1.279744505882263184e-01 -8.678440749645233154e-02 -8.040954172611236572e-02 -2.287216037511825562e-01 7.842011749744415283e-02 -2.182621955871582031e-01 -1.172721013426780701e-01 -9.742535650730133057e-03 4.936810731887817383e-01 -1.834302544593811035e-01 5.187638569623231888e-03 -6.959109008312225342e-02 -1.727842986583709717e-01 -2.154439687728881836e-01 5.471607670187950134e-03 -3.046328723430633545e-01 7.494807988405227661e-02 -4.163681529462337494e-03 2.934685051441192627e-01 5.531356856226921082e-02 -1.232259422540664673e-01 6.163715571165084839e-02 -3.183357119560241699e-01
-1.667094379663467407e-01 1.122040376067161560e-01 1.803719699382781982e-01 1.227760836482048035e-01 -3.170439004898071289e-01 -7.698257919400930405e-03 -1.093262434005737305e-01 3.290968835353851318e-01 -2.752837836742401123e-01 -1.558386534452438354e-01 -1.571912765502929688e-01 2.360130660235881805e-02 -1.840870827436447144e-01 1.446964740753173828e-01 7.645297050476074219e-02 1.723223477602005005e-01 2.450446486473083496e-01 2.164366394281387329e-01 -2.515673935413360596e-01 -4.228987544775009155e-02 -3.906907513737678528e-03 -1.424600183963775635e-01 2.736839056015014648e-01 2.190290391445159912e-01 -2.634395360946655273e-01 2.844827473163604736e-01 4.981382936239242554e-02 2.073891274631023407e-02 2.359551377594470978e-02 5.974783748388290405e-02 4.185908287763595581e-02 3.471300378441810608e-02
-4.709560871124267578e-01 5.292946845293045044e-02 2.314515858888626099e-01 -2.008142136037349701e-02 5.627018213272094727e-02 -7.776048034429550171e-02 -2.352093607187271118e-01 2.919208705425262451e-01 -1.234634667634963989e-01 -2.892743945121765137e-01 -1.286323554813861847e-02 -3.874671161174774170e-01 -2.047081291675567627e-01 9.332048892974853516e-02 -1.465540826320648193e-01 -5.167120322585105896e-02 2.065669000148773193e-01 9.408205002546310425e-02 9.196721762418746948e-02 1.458188891410827637e-01 -6.770579144358634949e-03 -1.282775253057479858e-01 -1.278495341539382935e-01 1.475468873977661133e-01 -1.448346227407455444e-01 9.902420639991760254e-02 -8.935886621475219727e-02 -1.614890545606613159e-01 5.072531849145889282e-02 1.183937676250934601e-02 -1.850286722183227539e-01 -1.001790687441825867e-01
4.361557587981224060e-02 -8.237859606742858887e-02 4.344304203987121582e-01 -2.347365170717239380e-01 -6.920988112688064575e-02 2.443727664649486542e-02 5.946618691086769104e-02 -3.124716691672801971e-03 -2.620205581188201904e-01 -2.324225753545761108e-02 -2.196108400821685791e-01 -1.420221291482448578e-02 -1.999518871307373047e-01 2.180658876895904541e-01 -2.765780128538608551e-02 -6.103763729333877563e-02 1.650182157754898071e-01 1.417507790029048920e-02 -1.397699564695358276e-01 8.228471875190734863e-02 1.471349149942398071e-01 -3.573778569698333740e-01 -1.820114850997924805e-01 2.024909853935241699e-01 -4.292546808719635010e-01 -1.561486627906560898e-02 -4.038131982088088989e-02 1.588293910026550293e-02 1.603867709636688232e-01 -8.992252498865127563e-02 -1.760594248771667480e-01 -2.162747643887996674e-02
-4.352985322475433350e-02 2.531518936157226562e-01 -1.697404831647872925e-01 -2.324899137020111084e-01 -7.856021821498870850e-02 -5.167483538389205933e-02 -1.175597589462995529e-02 -3.477864898741245270e-03 3.757585212588310242e-02 1.400243043899536133e-01 2.139260768890380859e-01 4.689027369022369385e-02 -2.189106196165084839e-01 1.245876029133796692e-01 2.181237041950225830e-01 -1.334322988986968994e-01 1.251156926155090332e-01 2.816578373312950134e-02 -1.006967872381210327e-01 -1.694184243679046631e-01 -2.492785751819610596e-01 -2.189460694789886475e-01 4.668875783681869507e-02 3.033288419246673584e-01 -2.547210752964019775e-01 1.927347332239151001e-01 2.558251023292541504e-01 -1.594763100147247314e-01 -2.494601011276245117e-01 -4.594110324978828430e-02 -2.526992559432983398e-01 -2.523768842220306396e-01
-8.527108281850814819e-02 2.151887714862823486e-01 -8.378242701292037964e-02 -8.885926753282546997e-02 -9.183029830455780029e-02 3.874113410711288452e-02 3.290320336818695068e-01 7.035563886165618896e-02 -1.551654189825057983e-01 1.779440194368362427e-01 -1.322421133518218994e-01 1.043888404965400696e-01 -1.326357573270797729e-01 -1.266931891441345215e-01 -2.752735018730163574e-01 -2.470380961894989014e-01 8.101882785558700562e-02 3.424014663323760033e-03 -8.570548146963119507e-02 -2.478802204132080078e-01 -1.006805375218391418e-01 -2.571597099304199219e-01 -5.326545611023902893e-02 2.023804932832717896e-01 -2.148724347352981567e-01 2.165656238794326782e-01 1.600380800664424896e-02 -2.099819779396057129e-01 1.298349257558584213e-02 3.813811242580413818e-01 -1.105595529079437256e-01 -2.511930465698242188e-01
-2.907979190349578857e-01 4.560633376240730286e-02 4.692276716232299805e-01 -5.043888092041015625e-02 2.454903870820999146e-01 4.755724593997001648e-02 1.028814017772674561e-01 3.186031579971313477e-01 -6.423867493867874146e-02 -1.999350488185882568e-01 -2.172497659921646118e-01 2.167029120028018951e-02 -1.396331936120986938e-01 -6.691682618111371994e-03 1.952545493841171265e-01 -2.601899504661560059e-01 -5.650631710886955261e-02 -7.840529829263687134e-02 1.218373049050569534e-02 -2.503382861614227295e-01 6.303176283836364746e-02 -1.742880642414093018e-01 6.127496063709259033e-02 1.293077170848846436e-01 -1.807461678981781006e-01 7.144215703010559082e-02 1.617888063192367554e-01 -1.369081735610961914e-01 7.233914732933044434e-02 -2.702068723738193512e-02 -4.409841075539588928e-02 2.851352989673614502e-01
-1.480574607849121094e-01 2.579519152641296387e-01 3.536651432514190674e-01 1.572505086660385132e-01 -4.501767922192811966e-03 -8.350653946399688721e-02 4.020734503865242004e-02 -1.034882292151451111e-02 -1.421721577644348145e-01 -2.386136204004287720e-01 -4.058978334069252014e-02 -2.371290177106857300e-01 -2.174825668334960938e-01 1.015266329050064087e-01 7.656504213809967041e-02 -2.345356792211532593e-01 -1.061322242021560669e-01 -9.037645906209945679e-02 -3.134067058563232422e-01 -8.768817782402038574e-02 -3.235748410224914551e-01 1.322500556707382202e-01 2.205248624086380005e-01 2.720120847225189209e-01 -1.169845536351203918e-01 -1.741627603769302368e-01 -3.228625282645225525e-02 -9.851080365478992462e-03 1.710475534200668335e-01 -4.994251951575279236e-02 -2.223092913627624512e-01 5.500402301549911499e-02
-3.846902772784233093e-02 -9.807368740439414978e-03 3.021508455276489258e-01 -1.874377131462097168e-01 -3.119632788002490997e-02 1.265661865472793579e-01 8.511926233768463135e-02 1.870659887790679932e-01 -3.232358098030090332e-01 -2.018871717154979706e-02 -3.411775082349777222e-02 -1.021304726600646973e-02 -2.191117703914642334e-01 9.229285269975662231e-02 -1.467768549919128418e-01 -2.486521750688552856e-02 -1.629254817962646484e-01 2.366475611925125122e-01 1.577341854572296143e-01 -1.132199019193649292e-01 -1.362051665782928467e-01 -6.193436565808951855e-04 2.204220890998840332e-01 6.402466446161270142e-02 8.804243803024291992e-02 -2.034709602594375610e-01 2.097655981779098511e-01 1.231095381081104279e-02 3.241489827632904053e-01 4.218700230121612549e-01 -1.606358438730239868e-01 -1.851458847522735596e-01
-1.128569617867469788e-01 -2.566489577293395996e-01 8.624812215566635132e-02 -4.562675207853317261e-02 1.227866299450397491e-02 -1.788560897111892700e-01 -1.067898571491241455e-01 1.577588021755218506e-01 -2.370874583721160889e-01 2.110843062400817871e-01 8.987405896186828613e-02 -3.179540336132049561e-01 -7.819982618093490601e-02 1.640927642583847046e-01 -2.090423256158828735e-01 -2.228792458772659302e-01 2.350778318941593170e-02 2.241858839988708496e-02 -5.340108275413513184e-02 -2.482316792011260986e-01 1.994205415248870850e-01 -2.521409690380096436e-01 7.388834655284881592e-02 1.243239641189575195e-01 -4.687035679817199707e-01 1.416822522878646851e-01 9.315153956413269043e-02 -5.257049947977066040e-02 -8.553635329008102417e-02 7.052185479551553726e-03 -5.276336893439292908e-02 -2.365454733371734619e-01
-2.477273941040039062e-01 -1.313486248254776001e-01 1.301721762865781784e-02 4.485034849494695663e-03 -1.123982598073780537e-03 -8.119395002722740173e-03 4.259392023086547852e-01 3.051717579364776611e-01 -1.931422054767608643e-01 -1.055900827050209045e-01 2.504961378872394562e-02 -6.103417649865150452e-02 -1.092422306537628174e-01 1.414068043231964111e-01 -2.350857108831405640e-01 3.519825264811515808e-02 2.567782998085021973e-02 3.287113308906555176e-01 2.049323730170726776e-02 -1.009724289178848267e-01 -1.769867986440658569e-01 -2.081709206104278564e-01 1.390670984983444214e-01 1.834565699100494385e-01 1.049532294273376465e-01 -2.436984144151210785e-02 3.663496300578117371e-02 -3.632916808128356934e-01 -1.701749563217163086e-01 -8.474830538034439087e-02 -1.635765731334686279e-01 -2.247569859027862549e-01
-6.311595439910888672e-02 1.390789151191711426e-01 2.446628659963607788e-01 -2.052233964204788208e-01 -2.545395195484161377e-01 -9.093120694160461426e-02 -3.938588779419660568e-03 1.815496087074279785e-01 -1.869902200996875763e-02 2.056254446506500244e-01 6.195855885744094849e-02 -2.294875383377075195e-01 -1.180853396654129028e-01 -2.621277794241905212e-02 -2.713576555252075195e-01 -1.197332050651311874e-02 -6.974426098167896271e-03 1.304652839899063110e-01 1.744737923145294189e-01 -3.678360953927040100e-02 3.277140110731124878e-02 -7.257133722305297852e-02 2.707033753395080566e-01 3.299764692783355713e-01 -2.357387542724609375e-01 3.267923891544342041e-01 3.185639381408691406e-01 2.020856887102127075e-01 7.713341712951660156e-02 -1.744230240583419800e-01 5.013462901115417480e-02 1.321039348840713501e-02
-2.333991527557373047e-01 -1.420218646526336670e-01 1.105282157659530640e-01 1.053468063473701477e-01 -1.173477694392204285e-01 -9.787827730178833008e-03 1.823761910200119019e-01 3.170823752880096436e-01 2.323780767619609833e-02 5.268223583698272705e-02 -2.687034942209720612e-02 -1.167349219322204590e-01 -2.476957142353057861e-01 4.033971950411796570e-02 -1.062634289264678955e-01 -1.481836885213851929e-01 -9.627630561590194702e-02 -8.464196324348449707e-02 -1.664042472839355469e-01 -2.950933575630187988e-01 4.922629147768020630e-02 -8.314409106969833374e-02 1.526813060045242310e-01 -9.396136552095413208e-02 -3.836043179035186768e-01 -2.757568955421447754e-01 3.159519731998443604e-01 -4.987409710884094238e-02 -3.197092935442924500e-02 7.983602583408355713e-02 -3.662773370742797852e-01 2.708677016198635101e-02
-5.925681069493293762e-02 2.367546781897544861e-02 6.826531887054443359e-02 -2.979798018932342529e-01 -1.296479403972625732e-01 6.351661682128906250e-02 4.376199096441268921e-03 8.032750338315963745e-02 -1.483442783355712891e-01 3.723129257559776306e-02 -4.877330362796783447e-02 -3.503143787384033203e-01 -1.147950291633605957e-01 3.829097002744674683e-02 5.130793526768684387e-02 -5.396771430969238281e-01 1.602603942155838013e-01 -5.268133431673049927e-02 1.226536035537719727e-01 -1.406845003366470337e-01 -3.207067549228668213e-01 -2.799403369426727295e-01 -4.964912682771682739e-02 1.081376522779464722e-01 -9.601734578609466553e-02 1.148353517055511475e-01 -1.472135931253433228e-01 -1.977208554744720459e-01 -1.159552410244941711e-01 -3.022430092096328735e-02 -1.258814483880996704e-01 -2.146907597780227661e-01
1.049989014863967896e-01 -9.798563271760940552e-02 2.229742854833602905e-01 -2.861531078815460205e-01 -1.336600780487060547e-01 -4.616441577672958374e-02 2.369405925273895264e-01 -1.142634004354476929e-01 -4.409548044204711914e-01 -2.231909893453121185e-02 -4.167636483907699585e-02 -3.076571971178054810e-02 -2.825094461441040039e-01 1.425336897373199463e-01 -1.593178957700729370e-01 -2.491565644741058350e-01 7.934849709272384644e-02 1.101894527673721313e-01 -2.572800777852535248e-02 7.413794845342636108e-02 -4.639673512428998947e-03 -2.774195373058319092e-01 5.820638686418533325e-02 1.221865490078926086e-01 -3.701388835906982422e-01 1.130827590823173523e-01 2.478230297565460205e-01 -5.686095356941223145e-02 7.165422290563583374e-02 -2.421048469841480255e-02 1.824720948934555054e-01 3.881319193169474602e-03
-2.723139226436614990e-01 1.886773556470870972e-01 2.338351160287857056e-01 -6.297262758016586304e-02 3.979014977812767029e-02 3.456119447946548462e-02 2.790596485137939453e-01 2.300894856452941895e-01 -1.217239797115325928e-01 1.169004365801811218e-01 -1.320665180683135986e-01 1.185265555977821350e-01 -2.791654467582702637e-01 3.976234421133995056e-02 1.755698323249816895e-01 -3.189644813537597656e-01 1.968405395746231079e-02 -1.578262262046337128e-02 -2.119010984897613525e-01 1.773105189204216003e-02 6.561172753572463989e-02 -3.677091896533966064e-01 -1.012815535068511963e-01 -2.881751023232936859e-02 -1.287511140108108521e-01 1.333324611186981201e-01 1.886841058731079102e-01 1.309085264801979065e-02 7.695351541042327881e-02 2.324754595756530762e-01 -2.568507492542266846e-01 1.828536391258239746e-01
-9.871232509613037109e-02 2.030936181545257568e-01 2.600263655185699463e-01 -1.020492091774940491e-01 -2.900097370147705078e-01 1.459951400756835938e-01 7.122869789600372314e-02 1.980586200952529907e-01 -2.099453061819076538e-01 7.577056437730789185e-02 8.398336172103881836e-02 -1.983093768358230591e-01 -1.650750488042831421e-01 -5.886049941182136536e-02 -1.737977378070354462e-02 8.328188955783843994e-02 5.072011053562164307e-02 1.186842564493417740e-04 -1.587210893630981445e-01 -1.800922751426696777e-01 -1.279456615447998047e-01 -1.397230178117752075e-01 2.358808927237987518e-02 2.346930950880050659e-01 6.271772086620330811e-02 5.383216142654418945e-01 2.088423669338226318e-01 -8.885028772056102753e-03 6.121065840125083923e-02 -2.805998623371124268e-01 -1.184146255254745483e-01 -3.819692879915237427e-02
8.597654104232788086e-02 1.936081051826477051e-01 1.777356415987014771e-01 -2.139808237552642822e-01 -1.875115036964416504e-01 1.340972445905208588e-02 8.652183413505554199e-02 1.483237296342849731e-01 5.489964410662651062e-02 1.954740472137928009e-02 1.261552609503269196e-02 -2.042469680309295654e-01 -1.057064980268478394e-01 -1.215184200555086136e-02 3.381088376045227051e-02 -4.258847832679748535e-01 2.309776097536087036e-01 2.990776672959327698e-02 2.534806430339813232e-01 -1.755146086215972900e-01 -3.199574351310729980e-01 -3.156464695930480957e-01 -2.349850721657276154e-02 1.735002547502517700e-01 -2.471238374710083008e-02 1.342756450176239014e-01 -6.386499106884002686e-02 -1.401111483573913574e-01 -1.633457094430923462e-01 -1.018890887498855591e-01 -1.861980557441711426e-01 -2.788527607917785645e-01
-3.623398020863533020e-02 9.776042401790618896e-02 3.026290833950042725e-01 -2.679022848606109619e-01 -1.766412556171417236e-01 -4.662574455142021179e-02 -2.677198126912117004e-02 5.473140254616737366e-02 -4.455960541963577271e-02 1.827090382575988770e-01 9.503105282783508301e-02 -2.606031596660614014e-01 -1.243651509284973145e-01 -5.861038342118263245e-02 -3.921649754047393799e-01 1.821773499250411987e-02 1.729233860969543457e-01 7.020615786314010620e-02 1.806594431400299072e-01 -1.909201890230178833e-01 1.186826899647712708e-01 -2.786469459533691406e-01 2.059611082077026367e-01 2.869246900081634521e-01 -1.435402333736419678e-01 1.941505968570709229e-01 2.654948532581329346e-01 1.496377736330032349e-01 1.271974593400955200e-01 -4.607256874442100525e-02 1.414155028760433197e-02 -1.152009665966033936e-01
-2.081522345542907715e-01 4.497670009732246399e-02 1.459691822528839111e-01 -1.400170028209686279e-01 -1.989509463310241699e-01 -1.496246457099914551e-01 -1.134820748120546341e-02 2.415645420551300049e-01 -1.945689693093299866e-02 2.177982777357101440e-01 8.655421435832977295e-02 -3.302655816078186035e-01 -2.302051037549972534e-01 -8.884161710739135742e-02 -2.187399566173553467e-01 9.678866714239120483e-02 2.569775283336639404e-02 -3.413128480315208435e-02 7.033275067806243896e-02 2.842537825927138329e-03 1.279664784669876099e-01 -2.753374874591827393e-01 -1.301712007261812687e-03 2.352977097034454346e-01 -7.816267013549804688e-02 2.121708691120147705e-01 2.783758044242858887e-01 2.802119851112365723e-01 9.991780668497085571e-02 -1.967332810163497925e-01 -1.436111181974411011e-01 -2.828786075115203857e-01
-1.713665276765823364e-01 -7.062450796365737915e-02 1.279480457305908203e-01 -6.459873914718627930e-02 9.601018577814102173e-02 5.702133849263191223e-02 1.916071027517318726e-01 4.158935546875000000e-01 8.781926333904266357e-02 -1.981265693902969360e-01 3.225122392177581787e-02 -1.893959492444992065e-01 -3.203802108764648438e-01 1.461946517229080200e-01 4.163219407200813293e-02 -4.330667853355407715e-02 1.366011649370193481e-01 -1.462469398975372314e-01 1.027760952711105347e-01 -1.428162902593612671e-01 3.113849274814128876e-02 -4.683908447623252869e-02 -1.484743803739547729e-01 4.898819699883460999e-02 -1.273888945579528809e-01 1.883120983839035034e-01 5.522608384490013123e-02 3.192526847124099731e-02 3.785643577575683594e-01 -1.148381978273391724e-01 -3.711358010768890381e-01 -2.506687343120574951e-01
-1.112612560391426086e-01 -5.305351689457893372e-02 2.247000038623809814e-01 8.723469078540802002e-02 1.531713157892227173e-01 1.250069439411163330e-01 8.929756283760070801e-02 4.047458171844482422e-01 -7.886760681867599487e-02 -1.628193110227584839e-01 -9.242974966764450073e-02 8.481428027153015137e-02 -2.415904700756072998e-01 2.388172149658203125e-01 -2.469440251588821411e-01 -2.580812871456146240e-01 -5.272309761494398117e-03 1.786064952611923218e-01 -1.242526620626449585e-01 -3.878615051507949829e-02 -3.493409454822540283e-01 -1.725464314222335815e-01 -2.640096545219421387e-01 1.948686689138412476e-02 -1.838728785514831543e-01 1.047869548201560974e-01 -5.091339349746704102e-02 -6.325569748878479004e-02 2.090914547443389893e-01 -5.531641654670238495e-03 -1.684096455574035645e-01 1.735308766365051270e-01
-8.911191672086715698e-02 2.432501316070556641e-02 1.796729117631912231e-01 -1.597615182399749756e-01 -1.061199977993965149e-01 3.174700736999511719e-01 5.055179819464683533e-02 2.936976253986358643e-01 -8.114446699619293213e-02 -3.380188345909118652e-01 1.771462708711624146e-02 -1.149280816316604614e-01 9.018761664628982544e-02 -1.404319256544113159e-01 -1.084957718849182129e-01 -1.050878316164016724e-01 6.729397922754287720e-02 2.723972499370574951e-01 -1.146033555269241333e-01 -4.386098086833953857e-01 -1.715501025319099426e-02 -2.922544479370117188e-01 -3.966794535517692566e-02 2.403993010520935059e-01 -2.220112532377243042e-01 -3.336734324693679810e-02 -1.070796474814414978e-01 -3.028390742838382721e-02 1.955518424510955811e-01 -4.380021989345550537e-02 -6.488665193319320679e-02 1.062890142202377319e-01
-5.273422971367835999e-02 1.227732375264167786e-01 4.697033669799566269e-03 -2.345630824565887451e-01 -1.418360918760299683e-01 -5.214071646332740784e-02 9.639348089694976807e-02 -1.060795560479164124e-01 -3.059627711772918701e-01 -6.768226623535156250e-02 -1.216963455080986023e-01 -5.550965294241905212e-02 -4.145975783467292786e-02 3.807643651962280273e-01 7.531828433275222778e-02 -5.912285298109054565e-02 -1.683196425437927246e-01 9.900830686092376709e-02 -3.200400769710540771e-01 -1.138902828097343445e-01 1.568104512989521027e-02 -2.239913195371627808e-01 4.149277508258819580e-02 3.285978734493255615e-01 1.414891183376312256e-01 2.046967744827270508e-01 2.097818553447723389e-01 -9.045816957950592041e-02 -7.361744344234466553e-02 -8.659770339727401733e-02 -4.005840420722961426e-01 -1.030761450529098511e-01
1.692944020032882690e-01 1.200295537710189819e-01 2.083599418401718140e-01 -1.744574904441833496e-01 1.487042456865310669e-01 5.832336470484733582e-02 3.123232126235961914e-01 2.645975649356842041e-01 -3.016254901885986328e-01 -1.581424325704574585e-01 1.171590089797973633e-01 -1.626900862902402878e-03 -5.919862166047096252e-02 1.625965088605880737e-01 -1.313088834285736084e-01 -2.451646476984024048e-01 -1.549915075302124023e-01 3.659465312957763672e-01 -3.254828974604606628e-02 -3.373961895704269409e-02 -1.972752958536148071e-01 -1.730869859457015991e-01 1.068550422787666321e-01 3.184951245784759521e-01 6.361165083944797516e-03 -2.870099842548370361e-01 1.051859110593795776e-01 -2.201906964182853699e-02 9.982016868889331818e-03 3.531290218234062195e-02 7.350232452154159546e-02 -1.020827740430831909e-01
-2.971591055393218994e-01 5.055163428187370300e-02 1.206391677260398865e-01 6.410408765077590942e-02 1.789895892143249512e-01 5.625874176621437073e-02 7.409291714429855347e-02 7.161062955856323242e-02 -1.097311899065971375e-01 -1.531411856412887573e-01 -2.494783699512481689e-01 -9.952403604984283447e-02 -3.329521715641021729e-01 1.000020429491996765e-01 -7.596056908369064331e-02 -1.201268211007118225e-01 -1.371044218540191650e-01 2.631349563598632812e-01 1.840430647134780884e-01 -1.820819228887557983e-01 -2.174804806709289551e-01 -4.786112159490585327e-02 3.334137201309204102e-01 1.776238381862640381e-01 -2.323152571916580200e-01 1.649878323078155518e-01 4.360645636916160583e-02 -1.456014215946197510e-01 -1.249705255031585693e-01 1.523135155439376831e-01 8.868268132209777832e-02 -3.124437630176544189e-01
-1.550914496183395386e-01 -5.287438631057739258e-02 1.695994734764099121e-01 -1.532942801713943481e-01 -3.349958360195159912e-01 1.044509559869766235e-01 2.203953713178634644e-01 2.484671473503112793e-01 1.061901822686195374e-01 -2.929606139659881592e-01 -1.378195136785507202e-01 -1.709301471710205078e-01 -1.533860117197036743e-01 1.365207731723785400e-01 2.635526955127716064e-01 -3.676361441612243652e-01 -1.425747275352478027e-01 1.977031864225864410e-02 1.039977073669433594e-01 -1.529377326369285583e-02 -2.287273257970809937e-01 -1.533572375774383545e-01 5.608559772372245789e-02 3.203841149806976318e-01 -6.215077266097068787e-02 7.086797803640365601e-02 -4.833679273724555969e-02 4.876238107681274414e-02 -9.083046577870845795e-03 -1.942782402038574219e-01 1.389292031526565552e-01 -1.059689223766326904e-01
-1.760045289993286133e-01 3.852002918720245361e-01 -1.118531171232461929e-02 -8.749698102474212646e-02 -2.896917164325714111e-01 -1.416341960430145264e-01 3.056186735630035400e-01 6.485705077648162842e-02 -3.465568125247955322e-01 1.894650049507617950e-02 1.883896589279174805e-01 -1.277435123920440674e-01 -3.298078775405883789e-01 5.098197981715202332e-02 -9.277983009815216064e-02 -9.875795990228652954e-02 1.417940855026245117e-01 -3.625874966382980347e-02 1.680794358253479004e-01 1.001947820186614990e-01 -2.504824399948120117e-01 2.347924374043941498e-02 1.522659510374069214e-02 1.748024970293045044e-01 -8.038332313299179077e-02 3.372159600257873535e-02 -4.810680821537971497e-02 2.517614513635635376e-02 1.120494231581687927e-01 2.069282233715057373e-01 -1.013370305299758911e-01 -2.815804481506347656e-01
-1.490491330623626709e-01 2.138470858335494995e-01 1.942079165019094944e-03 -9.158050268888473511e-02 5.817570164799690247e-02 1.248102933168411255e-01 -4.803729429841041565e-02 1.271194964647293091e-01 -6.946667283773422241e-02 -8.415220677852630615e-02 1.353663057088851929e-01 -1.786871552467346191e-01 -3.695273995399475098e-01 7.300270348787307739e-02 9.255306422710418701e-02 -7.456581294536590576e-02 -1.499561965465545654e-01 -3.076923787593841553e-01 9.273826330900192261e-02 -2.556949257850646973e-01 1.181910261511802673e-01 -9.708845615386962891e-02 -1.278803646564483643e-01 2.982843816280364990e-01 -2.393980696797370911e-02 6.737535446882247925e-02 8.497078716754913330e-02 -2.894889712333679199e-01 1.930371075868606567e-01 -2.017477452754974365e-01 -3.474176228046417236e-01 -2.310903668403625488e-01
-1.821726709604263306e-01 1.465425938367843628e-01 1.582542657852172852e-01 -7.720471173524856567e-02 -6.242893636226654053e-02 4.858930408954620361e-02 1.032133400440216064e-02 1.883917897939682007e-01 -1.417858898639678955e-01 -4.275242239236831665e-02 -2.326911389827728271e-01 1.948616094887256622e-02 -8.555102348327636719e-02 9.409804642200469971e-02 -7.400547713041305542e-02 -3.615399003028869629e-01 -2.266230732202529907e-01 -5.786743015050888062e-02 1.915992498397827148e-01 -5.523506551980972290e-02 1.259549856185913086e-01 -1.115571409463882446e-01 3.729926794767379761e-02 5.343738198280334473e-02 -3.566034883260726929e-02 2.626347541809082031e-01 4.752565920352935791e-01 -3.789078295230865479e-01 -3.251714631915092468e-02 9.076133370399475098e-02 -2.133425921201705933e-01 -1.487846821546554565e-01
8.712441474199295044e-02 4.413997381925582886e-02 1.778847724199295044e-01 9.418278932571411133e-02 6.334732472896575928e-02 1.807926744222640991e-01 1.403561830520629883e-01 3.819602131843566895e-01 1.022020205855369568e-01 -1.109079495072364807e-01 -1.297756582498550415e-01 -8.283220231533050537e-03 -2.262861877679824829e-01 5.793869867920875549e-02 -2.826607413589954376e-02 -1.488200873136520386e-01 2.354941070079803467e-01 1.208318099379539490e-01 -3.618709743022918701e-01 -1.772033274173736572e-01 -1.584607660770416260e-01 -4.099664986133575439e-01 -1.283733844757080078e-01 2.844296991825103760e-01 -1.946543902158737183e-01 -1.498397737741470337e-01 8.371235430240631104e-02 8.820309489965438843e-02 -1.428590621799230576e-02 4.555381461977958679e-02 1.111050844192504883e-01 -1.332863122224807739e-01
-3.891188651323318481e-02 8.161179721355438232e-03 3.016993701457977295e-01 2.564446032047271729e-01 -5.377493426203727722e-02 4.347440320998430252e-03 6.175781786441802979e-02 1.657773703336715698e-01 -3.866188973188400269e-02 -1.458199620246887207e-01 5.197612196207046509e-02 -2.616763859987258911e-02 -4.160910844802856445e-01 -2.079226309433579445e-03 -8.398089557886123657e-02 -2.773183882236480713e-01 2.157501578330993652e-01 -2.701595798134803772e-02 -3.724104166030883789e-01 -2.531246840953826904e-01 -1.362127363681793213e-01 -3.933054208755493164e-01 -1.009258255362510681e-01 1.610148102045059204e-01 -1.095136553049087524e-01 -1.342435330152511597e-01 3.792136162519454956e-02 4.912548139691352844e-02 4.099386185407638550e-02 1.392949521541595459e-01 6.323070824146270752e-02 -7.645287364721298218e-02
-1.456231176853179932e-01 2.011309266090393066e-01 2.695412635803222656e-01 5.115524306893348694e-02 -2.863447964191436768e-01 -3.813342005014419556e-02 2.713890373706817627e-01 1.081415191292762756e-01 -1.247469335794448853e-01 -5.993036553263664246e-02 7.445296645164489746e-02 -7.899671047925949097e-02 -1.187956258654594421e-01 -2.381438948214054108e-02 -4.542098566889762878e-02 -5.804868042469024658e-02 -1.727189570665359497e-01 3.883337676525115967e-01 -7.189410924911499023e-02 -2.801132798194885254e-01 1.997921615839004517e-01 -2.015708386898040771e-01 5.237635970115661621e-02 1.736052483320236206e-01 -1.594922989606857300e-01 -1.151742041110992432e-01 4.537054896354675293e-02 -7.248258590698242188e-02 3.815122544765472412e-01 -1.609979122877120972e-01 -2.114300876855850220e-01 5.779920518398284912e-02
-3.796701729297637939e-01 1.645047962665557861e-01 -3.034260682761669159e-02 -2.701755166053771973e-01 -1.823379248380661011e-01 4.761834442615509033e-02 3.508301079273223877e-01 2.015064060688018799e-01 -1.718061715364456177e-01 -1.345749199390411377e-01 1.556231975555419922e-01 -7.457238435745239258e-02 -1.835811734199523926e-01 -1.290914509445428848e-02 -1.818801611661911011e-01 -9.257889539003372192e-02 -1.111592203378677368e-01 4.007744193077087402e-01 2.895670235157012939e-01 -1.184033453464508057e-01 -1.588725447654724121e-01 -4.705568403005599976e-02 2.718264237046241760e-02 -5.767970532178878784e-02 8.096677064895629883e-02 -1.138080842792987823e-02 2.257958948612213135e-01 -6.008857116103172302e-02 1.112208589911460876e-01 -1.391022056341171265e-01 -7.013896852731704712e-02 -4.960322380065917969e-02
-1.668724715709686279e-01 1.821803674101829529e-02 -2.425868762657046318e-03 -1.316276937723159790e-02 -2.563817054033279419e-02 6.243893131613731384e-02 6.262767314910888672e-02 6.424643844366073608e-02 -3.043953478336334229e-01 1.232564356178045273e-02 1.019291430711746216e-01 3.499857708811759949e-02 -3.712362945079803467e-01 1.748305261135101318e-01 -7.767111063003540039e-02 -3.754287064075469971e-01 -2.250766754150390625e-01 3.053818047046661377e-01 7.423496991395950317e-02 -2.223119884729385376e-02 4.755010455846786499e-02 -2.714928612112998962e-02 7.239909470081329346e-02 4.865837842226028442e-02 -2.578818798065185547e-01 -4.183176439255475998e-03 1.758355498313903809e-01 -3.390427529811859131e-01 1.333502680063247681e-01 -2.907136082649230957e-01 -2.230131924152374268e-01 1.195908710360527039e-01
-2.233189046382904053e-01 2.949514985084533691e-01 7.899580895900726318e-02 1.079304050654172897e-02 -7.107032090425491333e-02 -1.114194560796022415e-02 1.946821808815002441e-01 1.075299233198165894e-01 -6.991769373416900635e-02 -1.830825656652450562e-01 1.011764556169509888e-01 1.110920030623674393e-02 -3.704362213611602783e-01 -2.464662641286849976e-01 -7.651641964912414551e-02 -1.426934003829956055e-01 4.433463886380195618e-02 -2.392066083848476410e-02 1.226716637611389160e-01 -1.408124994486570358e-02 -4.800733625888824463e-01 -3.110512197017669678e-01 -1.612899750471115112e-01 2.561445832252502441e-01 -9.766909480094909668e-02 -1.782932281494140625e-01 2.484987862408161163e-02 -6.214876845479011536e-02 1.239832863211631775e-01 -4.289343953132629395e-02 -5.941428616642951965e-02 -1.612519472837448120e-01
3.764924407005310059e-02 -4.764567594975233078e-03 2.407453954219818115e-01 -1.574771404266357422e-01 -1.025286167860031128e-01 -5.178361013531684875e-02 3.788776099681854248e-01 -1.724404394626617432e-01 -3.633265793323516846e-01 -4.824446514248847961e-02 -2.128850072622299194e-01 -1.283082365989685059e-01 -2.142379730939865112e-01 3.242556154727935791e-01 -6.218522414565086365e-02 -1.744919270277023315e-01 -8.389167487621307373e-02 3.716867044568061829e-02 1.135226637125015259e-01 -9.030770510435104370e-02 -2.366443872451782227e-01 -1.721005737781524658e-01 -1.976116448640823364e-01 1.360154598951339722e-01 -2.076501250267028809e-01 1.423776447772979736e-01 2.285392284393310547e-01 1.923417448997497559e-01 1.441346108913421631e-01 -4.139716550707817078e-02 -6.865124683827161789e-03 8.429191075265407562e-03
-1.722139567136764526e-01 5.925630405545234680e-02 2.389404922723770142e-01 -2.866321057081222534e-02 4.082151502370834351e-02 -2.811012230813503265e-02 -1.308619976043701172e-01 2.570517063140869141e-01 1.139120236039161682e-01 -2.284792065620422363e-01 9.275458753108978271e-02 1.059931702911853790e-02 -3.060169219970703125e-01 1.904825307428836823e-02 -2.700341641902923584e-01 1.831716001033782959e-01 -2.716251313686370850e-01 -2.276130579411983490e-02 1.753587871789932251e-01 -1.592623591423034668e-01 -1.099955067038536072e-01 -7.563499361276626587e-02 2.691752612590789795e-01 2.960231304168701172e-01 -2.179996967315673828e-01 1.314026769250631332e-02 1.756228506565093994e-01 -8.623258024454116821e-02 7.020201999694108963e-03 1.431903392076492310e-01 -3.505982458591461182e-01 1.054504290223121643e-01
-1.232088729739189148e-01 1.966362148523330688e-01 2.213405817747116089e-01 -1.406915932893753052e-01 1.063023731112480164e-01 1.458165496587753296e-01 1.379183083772659302e-01 4.647115245461463928e-02 5.269041657447814941e-02 -9.479839354753494263e-02 -1.221302002668380737e-01 -1.550489664077758789e-01 -1.408779621124267578e-01 -3.925004228949546814e-02 2.684264257550239563e-02 -4.153635203838348389e-01 6.634008884429931641e-02 9.204912930727005005e-03 1.037236005067825317e-01 8.747116476297378540e-02 1.161515861749649048e-01 -4.069559872150421143e-01 -1.873891353607177734e-01 -9.809824824333190918e-02 -1.998658478260040283e-01 -9.723477065563201904e-02 4.066899418830871582e-01 1.719684153795242310e-01 1.772543489933013916e-01 -8.052494376897811890e-02 -2.195389121770858765e-01 -3.257933631539344788e-02
-6.532973796129226685e-02 5.659072101116180420e-02 3.029560446739196777e-01 3.744662925601005554e-02 -1.863976567983627319e-01 1.930968016386032104e-01 2.227025181055068970e-01 1.246092543005943298e-01 -6.544023752212524414e-02 9.296143054962158203e-02 -1.807134971022605896e-02 -2.565813064575195312e-01 -7.401780784130096436e-02 6.611128919757902622e-04 -8.742666244506835938e-02 -1.188872605562210083e-01 1.251939684152603149e-01 -1.502599865198135376e-01 1.979202032089233398e-03 -3.130305409431457520e-01 -8.367684483528137207e-02 -8.489898592233657837e-02 5.288494005799293518e-02 2.909373939037322998e-01 -2.675815857946872711e-02 5.103013515472412109e-01 2.409122586250305176e-01 7.776746898889541626e-02 8.415246009826660156e-02 -2.263596057891845703e-01 -1.564444303512573242e-01 -9.974664449691772461e-02
-1.013348475098609924e-01 -5.528286099433898926e-02 3.959322273731231689e-01 5.821427702903747559e-02 -6.090634316205978394e-02 1.086595654487609863e-01 1.528974622488021851e-01 -1.326182335615158081e-01 -2.495425045490264893e-01 -7.214248180389404297e-02 -1.203563436865806580e-01 -7.088829576969146729e-02 -3.822439312934875488e-01 1.469029337167739868e-01 -1.446956247091293335e-01 -1.734041422605514526e-01 -7.028387486934661865e-02 -1.741080433130264282e-01 -9.448967128992080688e-02 4.387965425848960876e-02 9.717100858688354492e-02 -1.547858864068984985e-01 -1.644456088542938232e-01 1.906140148639678955e-01 -3.915826976299285889e-01 -1.042902544140815735e-01 5.495723336935043335e-03 -9.682136587798595428e-03 2.265697717666625977e-01 -1.355512738227844238e-01 -2.009383887052536011e-01 -2.169167995452880859e-01
-1.985945850610733032e-01 1.965108215808868408e-01 3.129527270793914795e-01 -1.446049064397811890e-01 1.087575033307075500e-01 3.024715743958950043e-02 7.643684744834899902e-02 2.851240634918212891e-01 -6.850164383649826050e-02 -2.681687474250793457e-01 -6.094978004693984985e-02 -7.070869673043489456e-03 -4.699786305427551270e-01 3.825154528021812439e-02 2.951763756573200226e-02 -5.128721520304679871e-02 -1.974785886704921722e-02 -2.084162086248397827e-01 -9.225705265998840332e-02 -2.034883350133895874e-01 1.035093609243631363e-02 -1.094455644488334656e-01 -9.141350537538528442e-02 -9.408373385667800903e-02 -1.522189229726791382e-01 2.840875387191772461e-01 8.208738267421722412e-02 -7.272952049970626831e-02 3.217038512229919434e-01 8.064856519922614098e-04 -1.053668633103370667e-01 -2.084599733352661133e-01
-1.789325475692749023e-01 6.732875108718872070e-02 -7.886201143264770508e-02 -1.524091362953186035e-01 -1.381399631500244141e-01 -6.420619040727615356e-02 2.915876507759094238e-01 9.459745883941650391e-02 -1.728186756372451782e-01 1.431484967470169067e-01 -1.633578538894653320e-02 1.941224783658981323e-01 1.816804520785808563e-02 4.383892193436622620e-02 -2.207179963588714600e-01 -4.647225439548492432e-01 -1.123142838478088379e-01 -2.652031183242797852e-02 -6.363313645124435425e-02 -2.144118100404739380e-01 -2.419404983520507812e-01 -1.967569291591644287e-01 -1.578969359397888184e-01 2.273799031972885132e-01 -2.035643905401229858e-01 -5.772881675511598587e-03 1.400267928838729858e-01 -1.452819257974624634e-01 7.081961631774902344e-02 2.679106295108795166e-01 -1.547141373157501221e-01 -2.035841941833496094e-01
4.502345994114875793e-02 1.530101895332336426e-01 3.047173023223876953e-01 -2.102394253015518188e-01 -2.390652894973754883e-01 1.684680432081222534e-01 -1.564717739820480347e-01 2.379565834999084473e-01 -2.436978220939636230e-01 6.728485226631164551e-02 -6.904641538858413696e-02 -2.989552617073059082e-01 -1.192065030336380005e-01 -1.596573740243911743e-01 -1.702471226453781128e-01 -2.180383652448654175e-01 1.441608071327209473e-01 -4.431067779660224915e-02 -4.831077530980110168e-02 -1.077924668788909912e-01 -9.006634354591369629e-02 1.524645648896694183e-02 1.670534610748291016e-01 1.784096509218215942e-01 -5.457175150513648987e-02 2.882113754749298096e-01 2.338682562112808228e-01 4.905195534229278564e-02 1.954717934131622314e-01 -2.308116853237152100e-01 -4.227673169225454330e-03 -2.390784621238708496e-01
1.043074578046798706e-01 1.533519923686981201e-01 2.136072069406509399e-01 3.193401545286178589e-02 5.049218982458114624e-02 -1.289067510515451431e-02 8.158462494611740112e-02 2.784170210361480713e-01 -2.030076086521148682e-01 1.067480444908142090e-01 4.914134740829467773e-02 -6.991159170866012573e-02 -1.414321660995483398e-01 1.308394521474838257e-01 -2.111419439315795898e-01 -1.532537490129470825e-01 -1.301321834325790405e-01 1.954156905412673950e-01 -1.889644563198089600e-01 7.954055443406105042e-03 -3.948891460895538330e-01 -3.097617626190185547e-01 -1.881759166717529297e-01 5.357987806200981140e-02 -2.630696296691894531e-01 -1.287911832332611084e-01 4.605338349938392639e-02 -6.317827105522155762e-02 3.593611419200897217e-01 4.338933154940605164e-02 -2.147982567548751831e-01 1.297631710767745972e-01
-8.359105885028839111e-02 1.238452121615409851e-01 3.648343086242675781e-01 -1.754297316074371338e-02 1.814912110567092896e-01 -3.221441507339477539e-01 -5.986138130538165569e-04 2.678794264793395996e-01 5.114415287971496582e-02 -1.964512094855308533e-02 -5.373527109622955322e-02 -1.851165592670440674e-01 -1.804831326007843018e-01 2.936379285529255867e-03 1.197507828474044800e-01 -1.889564394950866699e-01 -1.117706745862960815e-01 3.617202490568161011e-02 1.290093213319778442e-01 -5.481972545385360718e-02 -6.645699590444564819e-02 -3.692069351673126221e-01 -1.481886506080627441e-01 2.678237259387969971e-01 -1.692883223295211792e-01 3.664673864841461182e-02 -1.280213594436645508e-01 -3.165323734283447266e-01 -7.805676013231277466e-02 -1.493637114763259888e-01 -2.241005897521972656e-01 1.411596089601516724e-01
-7.737655937671661377e-02 -2.588934265077114105e-02 2.839320600032806396e-01 -3.351151645183563232e-01 -3.042164817452430725e-02 1.690183877944946289e-01 2.520450651645660400e-01 -4.754417762160301208e-02 -1.206848546862602234e-01 -1.677545905113220215e-01 1.194018125534057617e-02 -1.624644398689270020e-01 -7.651388645172119141e-02 -2.551039457321166992e-01 8.572731912136077881e-02 -1.102242395281791687e-01 -9.782285988330841064e-02 1.617047637701034546e-01 1.363178491592407227e-01 -1.999452263116836548e-01 -1.250461488962173462e-01 -2.299593389034271240e-01 -1.378790289163589478e-01 9.527280926704406738e-02 -3.607561886310577393e-01 -1.055317446589469910e-01 3.196249604225158691e-01 -2.044548690319061279e-01 -1.341298520565032959e-01 2.103948146104812622e-01 -2.905371598899364471e-02 -7.899343222379684448e-02
-9.223364293575286865e-02 1.232779324054718018e-01 1.952182948589324951e-01 -3.218222409486770630e-02 -7.683901488780975342e-02 1.020095422863960266e-01 1.836652308702468872e-01 3.254645466804504395e-01 -2.488776743412017822e-01 1.244865264743566513e-02 -1.408377438783645630e-01 -2.156721204519271851e-01 -1.328268200159072876e-01 3.783625662326812744e-01 -2.110598981380462646e-01 -6.569352000951766968e-02 -2.504227161407470703e-01 -5.853491649031639099e-02 -2.589230835437774658e-01 2.489856928586959839e-01 -2.472404092550277710e-01 -2.223104685544967651e-01 -1.426584422588348389e-01 2.879798412322998047e-01 1.330066658556461334e-02 -8.328044414520263672e-02 9.463994950056076050e-02 -8.906938135623931885e-02 6.789848953485488892e-02 -1.112493500113487244e-02 3.305472433567047119e-02 -6.508161127567291260e-02
-2.855319343507289886e-02 2.590650320053100586e-01 2.259719818830490112e-01 -7.709445059299468994e-02 -3.035154938697814941e-01 6.256873905658721924e-02 2.058836072683334351e-01 8.040837198495864868e-02 -7.218503206968307495e-02 -3.791958838701248169e-02 9.450797736644744873e-02 -1.460837423801422119e-01 1.046705096960067749e-01 -7.839815318584442139e-02 -8.072084188461303711e-02 -1.804936379194259644e-01 -2.199319601058959961e-01 4.173601567745208740e-01 -2.992312014102935791e-01 -2.071865499019622803e-01 8.431164175271987915e-02 -2.358869016170501709e-01 -1.742744147777557373e-01 2.664143443107604980e-01 -2.181453853845596313e-01 1.470190845429897308e-02 -6.943029165267944336e-02 -9.557874500751495361e-02 9.627944976091384888e-02 -1.874764114618301392e-01 -9.726433455944061279e-02 4.790494590997695923e-02
-1.219593733549118042e-01 9.179113805294036865e-02 -9.239161154255270958e-04 -1.468644887208938599e-01 -3.032645285129547119e-01 5.096017383038997650e-03 -6.292320042848587036e-02 1.618428230285644531e-01 -9.169662743806838989e-02 -2.223643064498901367e-01 6.561668962240219116e-02 -6.582209467887878418e-02 -8.192758262157440186e-02 3.940164148807525635e-01 -1.217724457383155823e-01 -1.222385615110397339e-01 -4.700382053852081299e-02 3.321331739425659180e-02 1.156363449990749359e-02 -3.901768475770950317e-02 2.387639433145523071e-01 -1.320582330226898193e-01 -1.057796701788902283e-01 4.346531629562377930e-01 -2.308690845966339111e-01 -3.139697387814521790e-02 1.301451921463012695e-01 1.576424762606620789e-02 -4.023518860340118408e-01 3.654070198535919189e-02 -5.402705818414688110e-02 -2.400332391262054443e-01
-1.774787455797195435e-01 2.367120981216430664e-01 3.071345090866088867e-01 8.159854263067245483e-02 4.236551374197006226e-02 2.155466377735137939e-01 7.461449503898620605e-02 3.688673973083496094e-01 -1.923030167818069458e-01 -4.101770743727684021e-02 -8.093241602182388306e-02 -1.515253186225891113e-01 6.093704700469970703e-02 3.148085474967956543e-01 -8.480512350797653198e-02 -1.444011777639389038e-01 -5.252452939748764038e-02 -1.769763082265853882e-01 2.232516184449195862e-02 -2.559374272823333740e-01 -4.782536625862121582e-02 -1.729937344789505005e-01 -1.987535953521728516e-01 -2.347028814256191254e-02 -6.191803142428398132e-02 1.667216420173645020e-01 -5.013835057616233826e-02 2.170564383268356323e-01 -7.364976219832897186e-03 -8.628822863101959229e-02 -4.018106460571289062e-01 -1.589492167113348842e-04
-7.277739793062210083e-02 9.690444916486740112e-02 1.950899958610534668e-01 -1.662843525409698486e-01 -1.158590093255043030e-01 -1.145722940564155579e-01 6.737598031759262085e-02 2.171734720468521118e-01 1.198846623301506042e-01 -3.341731056571006775e-02 9.396789595484733582e-03 2.506194412708282471e-01 -7.354410737752914429e-02 1.238370686769485474e-01 -2.960116863250732422e-01 -2.433356642723083496e-01 -8.988984860479831696e-03 1.732919067144393921e-01 -3.376000225543975830e-01 -1.846351474523544312e-01 -2.389010190963745117e-01 -2.938646376132965088e-01 3.903520107269287109e-02 2.130496948957443237e-01 -3.466626405715942383e-01 -1.310184001922607422e-01 -4.848797246813774109e-02 9.355320781469345093e-02 -5.291378498077392578e-02 -4.184619337320327759e-02 -1.362822502851486206e-01 2.351483404636383057e-01
-2.282443195581436157e-01 2.762335240840911865e-01 -1.792865991592407227e-02 -1.729147434234619141e-01 -1.052957177162170410e-01 6.327243894338607788e-02 1.547106951475143433e-01 -3.402860090136528015e-02 -8.542511612176895142e-02 -8.490741252899169922e-02 -9.960875660181045532e-02 -1.471245754510164261e-02 -2.165230959653854370e-01 6.919213384389877319e-02 -1.100624874234199524e-01 -4.410401582717895508e-01 -1.342774778604507446e-01 -8.016116172075271606e-02 2.835275232791900635e-01 -3.930460079573094845e-04 -3.160577714443206787e-01 -1.905386447906494141e-01 -1.201276704668998718e-01 3.164573013782501221e-01 -2.345082610845565796e-01 1.469576079398393631e-02 -1.829774379730224609e-01 1.929730772972106934e-01 9.627587348222732544e-02 1.162012368440628052e-01 -1.083475872874259949e-01 -4.681514576077461243e-02
5.532956123352050781e-02 9.680581837892532349e-02 1.774244457483291626e-01 -3.216154575347900391e-01 -1.437727808952331543e-01 -7.831569761037826538e-03 2.504146695137023926e-01 2.224857360124588013e-01 -1.712414026260375977e-01 -4.434689506888389587e-02 5.342695862054824829e-02 2.889541387557983398e-01 -1.719532459974288940e-01 9.009938687086105347e-02 -3.356370702385902405e-02 -2.533926963806152344e-01 -1.439881026744842529e-01 5.104179028421640396e-03 -3.307201713323593140e-02 5.590692744590342045e-04 -1.713408529758453369e-01 -4.926811531186103821e-02 -1.172668188810348511e-01 2.546199858188629150e-01 -2.035745680332183838e-01 2.181582003831863403e-01 4.568858146667480469e-01 2.048629075288772583e-01 8.474276959896087646e-02 1.392024457454681396e-01 2.288793027400970459e-02 -6.395954987965524197e-04
-2.356567084789276123e-01 2.569449543952941895e-01 7.275658845901489258e-02 -8.021739870309829712e-02 -1.814430207014083862e-01 -8.533071726560592651e-03 -1.204108446836471558e-01 2.299457639455795288e-01 4.527533054351806641e-02 5.555539205670356750e-02 -1.909483922645449638e-03 3.298189491033554077e-02 -3.445145487785339355e-01 2.125069350004196167e-01 -2.146358639001846313e-01 -1.247701793909072876e-01 -1.045256033539772034e-01 -1.730011701583862305e-01 -1.335723698139190674e-01 -4.577128589153289795e-01 -7.718651741743087769e-02 1.445003002882003784e-01 -1.051360517740249634e-01 1.920263022184371948e-01 9.088528156280517578e-02 7.154183089733123779e-02 2.243957221508026123e-01 -2.495741695165634155e-01 -5.576768144965171814e-02 1.678662374615669250e-02 -2.302442640066146851e-01 -9.617014229297637939e-02
-5.018615722656250000e-02 1.104973107576370239e-01 -3.014267422258853912e-02 -3.079631030559539795e-01 -1.854909062385559082e-01 -1.810724660754203796e-02 3.238249719142913818e-01 2.369858622550964355e-01 -1.978555023670196533e-01 -1.613741070032119751e-01 2.696001529693603516e-01 -2.143505513668060303e-01 -1.487041562795639038e-01 -2.236995697021484375e-01 -1.095243170857429504e-01 -1.654831171035766602e-01 -1.511880606412887573e-01 2.044454962015151978e-01 1.942116208374500275e-02 -1.372179388999938965e-01 -7.230847328901290894e-02 -6.584206968545913696e-02 -1.895430684089660645e-01 2.111307680606842041e-01 -2.352873235940933228e-02 -8.738937228918075562e-02 3.294503986835479736e-01 -1.095883622765541077e-01 -2.363135814666748047e-01 -2.555721811950206757e-02 2.426123991608619690e-02 -1.966134607791900635e-01
-3.261674046516418457e-01 1.158082708716392517e-01 -6.336850672960281372e-02 1.745379716157913208e-01 -6.117502227425575256e-02 -1.554362773895263672e-01 1.927709877490997314e-01 -6.085184961557388306e-02 9.963427484035491943e-02 7.011584006249904633e-03 -2.808738946914672852e-01 -1.357001364231109619e-01 -2.955264747142791748e-01 8.771604299545288086e-02 1.279703080654144287e-01 -2.120925933122634888e-01 -5.923695862293243408e-02 2.368996143341064453e-01 -9.339448809623718262e-02 -2.343453019857406616e-01 -6.803986430168151855e-02 -1.342148035764694214e-01 3.331757485866546631e-01 3.398698866367340088e-01 -9.861030429601669312e-02 1.099802181124687195e-01 2.136406749486923218e-01 1.111826300621032715e-01 -5.175707116723060608e-02 8.697173744440078735e-02 -6.383998692035675049e-02 -2.161342352628707886e-01
-8.378077298402786255e-02 2.804459258913993835e-02 1.789170205593109131e-01 -3.253059089183807373e-02 -2.494915202260017395e-02 -1.332777738571166992e-01 -4.359270632266998291e-02 1.819975823163986206e-01 -1.375750303268432617e-01 -8.209587633609771729e-02 -9.418013691902160645e-02 -1.443863064050674438e-01 -3.765565454959869385e-01 1.153802722692489624e-01 -2.159028500318527222e-01 -6.190432235598564148e-02 -2.947697415947914124e-02 4.371442794799804688e-01 -1.598354279994964600e-01 -2.483009099960327148e-01 1.106701511889696121e-02 1.068098098039627075e-01 1.649047061800956726e-02 2.129746675491333008e-01 -2.854155898094177246e-01 6.173426285386085510e-02 -6.986228283494710922e-03 3.697887361049652100e-01 -1.024752855300903320e-01 -1.305696964263916016e-01 -1.172061264514923096e-01 -2.123675495386123657e-01
-1.667422503232955933e-01 1.887222379446029663e-01 2.628659307956695557e-01 -3.903713822364807129e-02 -1.953098326921463013e-01 -1.471947599202394485e-02 3.155766129493713379e-01 1.859024018049240112e-01 -8.702737838029861450e-02 -3.082031942903995514e-02 7.125820964574813843e-02 -1.878024786710739136e-01 3.097632899880409241e-03 1.996632106602191925e-02 -2.940790727734565735e-02 1.523785889148712158e-01 -1.456978470087051392e-01 4.066583216190338135e-01 -1.436515152454376221e-01 -2.344978600740432739e-01 -1.542250160127878189e-02 -2.595768272876739502e-01 1.460014134645462036e-01 3.328812718391418457e-01 -6.271104514598846436e-02 -8.339033275842666626e-02 -1.172089204192161560e-01 -1.255017071962356567e-01 2.371625304222106934e-01 1.032383069396018982e-01 -6.710884720087051392e-02 -2.152511179447174072e-01
-1.891340166330337524e-01 1.796660423278808594e-01 -1.120992749929428101e-01 -1.019420772790908813e-01 1.720941960811614990e-01 -3.921382129192352295e-02 1.127674877643585205e-01 -1.311980485916137695e-01 -2.297355532646179199e-01 2.556429989635944366e-02 -1.575028151273727417e-01 -5.219709500670433044e-02 -2.706550955772399902e-01 3.017017543315887451e-01 8.607558906078338623e-02 -1.288293153047561646e-01 -9.822040796279907227e-02 -1.153352558612823486e-01 -1.280355602502822876e-01 -1.604166179895401001e-01 -1.557574123144149780e-01 -2.989067137241363525e-01 5.949791520833969116e-02 3.911557495594024658e-01 -4.098134115338325500e-02 6.543506681919097900e-02 2.435887753963470459e-01 -2.165241688489913940e-01 -6.360525637865066528e-02 -3.148288428783416748e-01 -1.562987118959426880e-01 -6.051908433437347412e-02
-1.067722961306571960e-01 4.478060640394687653e-03 -8.655758202075958252e-02 2.059040218591690063e-02 1.178273558616638184e-01 -6.430048495531082153e-02 -1.570726633071899414e-01 2.206464558839797974e-01 7.326735556125640869e-02 -7.427911460399627686e-02 -2.116461545228958130e-01 -3.594286143779754639e-01 -3.283718228340148926e-01 9.058100730180740356e-02 -3.329859375953674316e-01 5.317265912890434265e-02 2.318101823329925537e-01 -5.937797203660011292e-02 5.167106539011001587e-02 -2.556990385055541992e-01 -3.774611651897430420e-02 -1.944644190371036530e-02 7.253267616033554077e-02 4.281905889511108398e-01 -7.289130985736846924e-02 2.143449634313583374e-01 1.882105767726898193e-01 1.261138617992401123e-01 -6.129768863320350647e-02 1.475039590150117874e-02 -1.318200081586837769e-01 -1.871352642774581909e-01
-2.324275970458984375e-01 1.353052407503128052e-01 2.728103399276733398e-01 -1.241219118237495422e-01 1.021711751818656921e-01 3.446248546242713928e-02 -5.629756674170494080e-02 2.368635982275009155e-01 -1.248510554432868958e-01 2.969039678573608398e-01 -1.044738069176673889e-01 -4.285860359668731689e-01 -4.741220176219940186e-02 6.496459245681762695e-02 -3.109694719314575195e-01 -2.096591889858245850e-01 8.641216158866882324e-02 -4.950191825628280640e-02 7.759483158588409424e-02 -8.070156723260879517e-02 1.528912186622619629e-01 -6.722660362720489502e-02 -4.086380079388618469e-02 1.238279119133949280e-01 -2.498771399259567261e-01 1.652401983737945557e-01 2.800694108009338379e-01 -3.281679376959800720e-02 1.863174289464950562e-01 1.917363516986370087e-02 2.463175356388092041e-02 -2.217504829168319702e-01
-1.951958425343036652e-02 3.370620906352996826e-01 2.897543646395206451e-02 -1.510823667049407959e-01 1.251698099076747894e-02 -6.219860538840293884e-02 1.952412426471710205e-01 2.129427641630172729e-01 -2.198709994554519653e-01 -2.128642648458480835e-01 -1.311104446649551392e-01 -4.346654936671257019e-02 -7.318747043609619141e-02 3.192307949066162109e-01 2.508630417287349701e-02 -1.368650794029235840e-01 1.752343177795410156e-01 -1.613509654998779297e-01 -1.315272003412246704e-01 -9.115377813577651978e-02 -4.549572169780731201e-01 -3.565775454044342041e-01 2.277124673128128052e-02 1.081000566482543945e-01 -1.929632425308227539e-01 -1.755966991186141968e-02 1.782766282558441162e-01 5.119382962584495544e-02 1.440044790506362915e-01 -1.175227835774421692e-01 1.746641471982002258e-02 2.382585546001791954e-03
-2.833504080772399902e-01 2.341815680265426636e-01 3.671314716339111328e-01 -4.842120688408613205e-03 1.220035105943679810e-01 -7.532806694507598877e-02 -1.311530917882919312e-01 2.300367206335067749e-01 -5.193683877587318420e-02 -1.916049271821975708e-01 -6.807885318994522095e-02 1.316358894109725952e-01 -8.794223517179489136e-02 -8.114971220493316650e-02 -7.040476799011230469e-02 1.633190736174583435e-02 1.681285649538040161e-01 -7.716228812932968140e-02 1.408322453498840332e-01 -1.741621457040309906e-02 -2.529595792293548584e-01 -2.939739525318145752e-01 2.474828064441680908e-01 3.274863958358764648e-01 -2.135383486747741699e-01 -3.173595666885375977e-02 7.383255660533905029e-02 -1.720665395259857178e-01 2.099175751209259033e-01 -4.801745712757110596e-02 -2.155720889568328857e-01 1.034472510218620300e-01
-4.337312653660774231e-02 1.666196137666702271e-01 1.830011419951915741e-02 1.001542210578918457e-01 -2.486379444599151611e-02 9.925966709852218628e-02 7.718803733587265015e-02 -1.845858991146087646e-02 -1.095671355724334717e-01 -2.242490090429782867e-02 -1.143275424838066101e-01 -1.015736460685729980e-01 -3.167235255241394043e-01 3.639742434024810791e-01 8.867966383695602417e-02 -4.013942480087280273e-01 -6.482258439064025879e-02 1.955602467060089111e-01 1.461008191108703613e-01 -3.213969171047210693e-01 -2.358161956071853638e-01 -1.087989658117294312e-01 -1.233910992741584778e-01 3.026994466781616211e-01 -1.745306402444839478e-01 8.199398964643478394e-02 -9.616220742464065552e-02 1.415618807077407837e-01 -1.607116311788558960e-01 1.457191854715347290e-01 -1.308941468596458435e-02 -2.246388792991638184e-01
-4.762434661388397217e-01 2.109883427619934082e-01 -1.949300765991210938e-01 6.360225379467010498e-02 -6.953430920839309692e-02 1.686008870601654053e-01 1.136731356382369995e-01 1.309264004230499268e-01 1.762844249606132507e-02 -6.098925694823265076e-02 -5.417767167091369629e-02 1.639006286859512329e-02 -2.757889330387115479e-01 -2.836065925657749176e-02 3.115211427211761475e-02 -2.209068089723587036e-01 -1.221053376793861389e-01 6.980061531066894531e-02 2.363719046115875244e-01 -2.555944621562957764e-01 -1.251134276390075684e-01 -1.735196709632873535e-01 5.216181650757789612e-02 3.879059851169586182e-01 -2.834026813507080078e-01 -1.262480467557907104e-01 1.493594795465469360e-01 2.131732553243637085e-02 -8.927465230226516724e-02 -8.024477399885654449e-03 -4.394273832440376282e-02 -1.432480514049530029e-01
3.728951141238212585e-02 1.981627196073532104e-01 -1.359154656529426575e-02 -1.199430506676435471e-02 3.948707506060600281e-02 1.262421607971191406e-01 3.786281049251556396e-01 -1.249414086341857910e-01 -9.449759125709533691e-02 5.737996846437454224e-02 -7.113767415285110474e-02 1.640811003744602203e-02 -2.198963761329650879e-01 -6.513809412717819214e-02 -5.990353599190711975e-02 -2.890061438083648682e-01 -4.519587755203247070e-02 -4.631782323122024536e-02 2.408519536256790161e-01 -1.545889377593994141e-01 -2.001821845769882202e-01 -3.060641586780548096e-01 4.767356067895889282e-02 3.783440589904785156e-01 -2.919879853725433350e-01 1.218738034367561340e-01 -1.126279532909393311e-01 -1.203327719122171402e-02 3.547034040093421936e-02 1.700076907873153687e-01 -2.253916710615158081e-01 -2.571406960487365723e-01
-2.880984246730804443e-01 -4.746859148144721985e-02 2.433447390794754028e-01 4.973825439810752869e-02 -2.304581552743911743e-01 -1.957155168056488037e-01 7.131447643041610718e-02 2.007945924997329712e-01 -3.048747777938842773e-01 5.780994892120361328e-02 9.566102176904678345e-02 -1.837216913700103760e-01 8.725509792566299438e-02 -4.718099161982536316e-02 -7.414676994085311890e-02 -1.134737208485603333e-01 -3.379678353667259216e-02 4.459374397993087769e-02 -2.747832834720611572e-01 -8.871948719024658203e-02 -1.681417673826217651e-01 -1.423792727291584015e-02 3.053038381040096283e-02 1.847849190235137939e-01 -7.105708867311477661e-02 6.860438734292984009e-02 2.402931153774261475e-01 3.259456753730773926e-01 -1.239690110087394714e-01 1.443865448236465454e-01 -3.681210875511169434e-01 -2.308707535266876221e-01
-8.214379847049713135e-02 1.523730307817459106e-01 7.932750135660171509e-02 2.381419092416763306e-01 -3.822001516819000244e-01 1.179854944348335266e-02 2.657881975173950195e-01 3.485098183155059814e-01 -6.463355571031570435e-02 9.903017431497573853e-02 5.009422451257705688e-02 -5.540162324905395508e-02 -1.537553407251834869e-02 2.683179676532745361e-01 -2.351125925779342651e-01 -1.553387343883514404e-01 2.691388502717018127e-02 9.659867733716964722e-02 2.624768316745758057e-01 7.049471139907836914e-03 2.221585512161254883e-01 -1.613334119319915771e-01 7.167702913284301758e-02 2.999821305274963379e-01 2.212203852832317352e-02 1.135982498526573181e-01 2.028753422200679779e-02 -1.332656741142272949e-01 1.659781485795974731e-01 -2.342075556516647339e-01 -1.826020032167434692e-01 -2.626124024391174316e-02
-1.540666520595550537e-01 4.999914672225713730e-03 2.441891729831695557e-01 -2.436733804643154144e-02 -3.841407001018524170e-01 1.769385784864425659e-01 -1.008065566420555115e-01 1.261332929134368896e-01 5.426456220448017120e-03 1.531942784786224365e-01 -2.631982266902923584e-01 -3.186100721359252930e-02 -1.053834483027458191e-01 1.708051376044750214e-02 8.746956288814544678e-02 -3.054141104221343994e-01 1.402874439954757690e-01 2.159410119056701660e-01 1.711006015539169312e-01 5.451171100139617920e-02 -1.913671195507049561e-01 -6.450044363737106323e-02 -3.179254382848739624e-02 5.141182541847229004e-01 -2.833815058693289757e-03 -1.144683212041854858e-01 1.224562823772430420e-01 -7.721503730863332748e-03 -2.882360247895121574e-03 -1.069554686546325684e-01 -1.072262078523635864e-01 -2.217691540718078613e-01
-1.798995882272720337e-01 2.236670106649398804e-01 1.093448325991630554e-01 -1.959750950336456299e-01 -2.560466527938842773e-01 1.498909294605255127e-01 -2.553363889455795288e-02 1.636112779378890991e-01 -3.314544558525085449e-01 -2.227598875761032104e-01 2.962520122528076172e-01 -3.290686905384063721e-01 -1.936421990394592285e-01 2.456498891115188599e-01 1.139427125453948975e-01 -2.515448629856109619e-01 -1.540951877832412720e-01 2.787382900714874268e-02 1.123026534914970398e-01 -8.134671300649642944e-02 1.723352372646331787e-01 -1.588998883962631226e-01 -1.615528948605060577e-02 2.685059420764446259e-02 -1.842575669288635254e-01 -1.026723012328147888e-01 -6.477750092744827271e-02 1.744232028722763062e-01 -1.660185158252716064e-01 -1.266008242964744568e-02 -1.215351447463035583e-01 -2.961901575326919556e-02
1.397534646093845367e-02 6.427393108606338501e-02 1.158316954970359802e-01 -4.035712778568267822e-02 4.277788102626800537e-04 2.173395007848739624e-01 3.894769847393035889e-01 2.621491551399230957e-01 -2.696935236454010010e-01 -5.453811213374137878e-02 -2.225679159164428711e-01 -1.834091357886791229e-02 -1.227793395519256592e-01 4.036271944642066956e-02 -2.001132965087890625e-01 -6.043447926640510559e-02 -2.404258698225021362e-01 -4.842163063585758209e-03 2.615158073604106903e-02 -2.626292780041694641e-02 -1.069112420082092285e-01 -3.587182462215423584e-01 -1.136815100908279419e-01 2.777515351772308350e-01 1.032824665307998657e-01 -4.726255685091018677e-02 3.587825298309326172e-01 9.468919783830642700e-02 2.674771249294281006e-01 -5.642900988459587097e-02 6.188671570271253586e-03 1.107019707560539246e-01
-2.499686777591705322e-01 6.342300772666931152e-02 1.190849170088768005e-01 -2.805857658386230469e-01 3.942005708813667297e-02 -8.570901304483413696e-02 -1.146593838930130005e-01 2.138543576002120972e-01 -2.041163295507431030e-01 2.668425738811492920e-01 1.611456461250782013e-02 -4.021737277507781982e-01 -2.057199031114578247e-01 3.979788161814212799e-03 -2.367734313011169434e-01 -1.569747179746627808e-01 1.206290200352668762e-01 -1.793559640645980835e-01 4.395280778408050537e-02 -2.602104544639587402e-01 1.955298483371734619e-01 -1.006213203072547913e-01 -6.714429706335067749e-02 2.313325852155685425e-01 -2.005953490734100342e-01 9.181546419858932495e-02 2.259469926357269287e-01 4.873869568109512329e-02 2.033623903989791870e-01 -3.732753545045852661e-02 -6.756753474473953247e-02 -5.234734714031219482e-02
-7.643019407987594604e-02 2.091199159622192383e-01 1.956263929605484009e-01 -1.749234348535537720e-01 -1.854358911514282227e-01 1.480011045932769775e-01 5.046203359961509705e-02 2.056795060634613037e-01 -7.787735760211944580e-02 -1.185073982924222946e-02 6.280376575887203217e-03 -1.211843118071556091e-01 -3.427381068468093872e-02 -1.519213020801544189e-01 -7.455568015575408936e-02 -1.098818331956863403e-01 1.232518255710601807e-01 -6.733252108097076416e-02 -1.464527696371078491e-01 -3.326670527458190918e-01 -2.179886251688003540e-01 -1.809420287609100342e-01 -4.335527494549751282e-02 2.641730606555938721e-01 -5.918292701244354248e-02 3.966377973556518555e-01 1.471831947565078735e-01 6.316572427749633789e-02 2.194778770208358765e-01 -3.647437989711761475e-01 -1.337342411279678345e-01 -1.681167930364608765e-01
-6.702217459678649902e-02 9.021371603012084961e-03 1.935584545135498047e-01 -2.982387244701385498e-01 8.800569921731948853e-02 2.479686401784420013e-02 -8.954966068267822266e-02 1.092882752418518066e-01 -1.892370283603668213e-01 1.085222885012626648e-02 -1.109466142952442169e-02 -2.062870264053344727e-01 -4.301485419273376465e-02 6.980294734239578247e-02 5.925857648253440857e-02 -4.645606875419616699e-01 1.539020687341690063e-01 1.433660387992858887e-01 1.451231241226196289e-01 -2.280447036027908325e-01 -3.362266421318054199e-01 -3.692343831062316895e-01 -1.040001027286052704e-02 4.289154894649982452e-03 -1.410979777574539185e-01 1.652781218290328979e-01 -6.362806307151913643e-04 -7.376278284937143326e-03 -1.699580550193786621e-01 6.768313050270080566e-02 1.470196712762117386e-02 -2.970836758613586426e-01
5.950790271162986755e-02 1.276594102382659912e-01 1.815913617610931396e-01 -3.074250221252441406e-01 -1.807781755924224854e-01 1.336774136871099472e-02 6.053416430950164795e-02 1.362965162843465805e-02 2.337048575282096863e-02 -9.652823954820632935e-02 9.307777136564254761e-02 -2.144197523593902588e-01 -5.129933729767799377e-02 1.456313580274581909e-01 9.681582450866699219e-02 -5.813184976577758789e-01 4.024594277143478394e-02 9.496162086725234985e-02 1.269607096910476685e-01 -2.436773777008056641e-01 -2.183032631874084473e-01 -3.277227282524108887e-01 8.646113425493240356e-02 5.719555914402008057e-02 -1.146950051188468933e-01 1.847986429929733276e-01 -1.257114708423614502e-01 -4.082347080111503601e-02 -2.992659062147140503e-02 9.637320786714553833e-02 -9.116057306528091431e-02 -2.123900055885314941e-01
9.732650965452194214e-02 -7.768590748310089111e-02 1.254451870918273926e-01 -2.362373322248458862e-01 -2.060144245624542236e-01 5.857789516448974609e-02 -4.703690484166145325e-02 2.194798924028873444e-02 -7.654752582311630249e-02 -5.204757302999496460e-02 1.660729497671127319e-01 -1.557080298662185669e-01 -2.638762891292572021e-01 2.526212930679321289e-01 -1.714894771575927734e-01 -1.580835133790969849e-01 -3.133195042610168457e-01 1.815807223320007324e-01 4.910893738269805908e-02 2.975594103336334229e-01 -1.746199578046798706e-01 -1.943687647581100464e-01 -8.730879426002502441e-02 1.520695984363555908e-01 2.387042902410030365e-02 9.674821794033050537e-02 3.631011247634887695e-01 6.017714366316795349e-02 1.661024987697601318e-01 1.779520660638809204e-01 -2.702563405036926270e-01 1.316693872213363647e-01
-1.421956270933151245e-01 1.523362752050161362e-02 3.424702286720275879e-01 -2.071242034435272217e-01 -1.371273398399353027e-01 2.517964243888854980e-01 1.219813227653503418e-01 1.583515256643295288e-01 -1.619200110435485840e-01 4.668511077761650085e-02 -1.423402428627014160e-01 -1.239398345351219177e-01 -2.095078378915786743e-01 2.032022327184677124e-01 1.948184221982955933e-01 -7.376668602228164673e-02 -4.165895283222198486e-01 3.154304027557373047e-01 -4.745635390281677246e-02 -3.041048645973205566e-01 2.261013984680175781e-01 -2.284446209669113159e-01 1.171196773648262024e-01 1.515809725970029831e-02 4.816245753318071365e-03 3.972672671079635620e-02 -3.074916079640388489e-02 2.614223025739192963e-02 -2.179994806647300720e-02 1.186227425932884216e-01 -8.579119108617305756e-03 4.148611053824424744e-02
-8.399174362421035767e-02 -1.049240529537200928e-01 1.182739287614822388e-01 8.746597915887832642e-02 -1.743956059217453003e-01 3.567521572113037109e-01 2.345324456691741943e-01 2.283395230770111084e-01 -1.675364673137664795e-01 4.965145885944366455e-02 4.882944747805595398e-02 -2.378090471029281616e-01 -1.124145686626434326e-01 9.643352776765823364e-02 6.149845570325851440e-02 -1.802147775888442993e-01 -2.897361814975738525e-01 2.523163557052612305e-01 3.831965923309326172e-01 -1.659883558750152588e-01 4.382985085248947144e-02 1.355597842484712601e-02 2.895304262638092041e-01 1.147040277719497681e-01 -3.968083485960960388e-02 6.724990159273147583e-02 1.741024851799011230e-01 -6.982972472906112671e-02 1.972167342901229858e-01 1.130290105938911438e-01 -1.832559555768966675e-01 -1.304770819842815399e-02
1.416190862655639648e-01 -1.208377853035926819e-01 1.898387968540191650e-01 -1.469351202249526978e-01 -4.451605677604675293e-02 -1.906078308820724487e-02 -2.261780798435211182e-01 3.741948902606964111e-01 -1.123801339417695999e-03 1.708097159862518311e-01 2.286569029092788696e-01 -1.392345577478408813e-01 -2.060498893260955811e-01 4.062157124280929565e-03 -2.903163135051727295e-01 -6.599142402410507202e-02 5.130710080265998840e-02 1.146918237209320068e-01 1.274619810283184052e-02 -1.849065721035003662e-02 -2.908878922462463379e-01 -5.486568808555603027e-02 2.212114781141281128e-01 1.006917804479598999e-01 -1.356491297483444214e-01 3.224973082542419434e-01 3.087605834007263184e-01 1.374314725399017334e-01 5.401209369301795959e-02 -6.606048345565795898e-02 -2.109990417957305908e-01 -1.755376309156417847e-01
-8.682930469512939453e-02 6.135042384266853333e-02 3.818224668502807617e-01 -1.253067553043365479e-01 -3.405804336071014404e-01 1.189090386033058167e-01 -7.857562601566314697e-02 1.628212481737136841e-01 -1.355648338794708252e-01 -6.402765214443206787e-02 -1.678914278745651245e-01 -2.968552112579345703e-01 -1.563731133937835693e-01 5.796612054109573364e-02 -1.167788803577423096e-01 -2.134115807712078094e-02 2.015577554702758789e-01 7.226677238941192627e-02 -1.164860948920249939e-01 -1.086766272783279419e-02 1.624095886945724487e-01 -2.251145243644714355e-01 -1.412482280284166336e-02 1.848983913660049438e-01 -3.899220377206802368e-02 4.613569378852844238e-01 1.907616257667541504e-01 2.204083055257797241e-01 3.485396271571516991e-03 -8.514194190502166748e-02 3.129126876592636108e-02 -7.167887687683105469e-02
-2.198249846696853638e-01 -7.564053684473037720e-02 3.299838900566101074e-01 1.851995587348937988e-01 2.918695844709873199e-02 2.641792893409729004e-01 5.922165513038635254e-02 1.416017264127731323e-01 5.845688283443450928e-02 -9.658785909414291382e-02 -1.755588948726654053e-01 3.179099783301353455e-02 -2.818933427333831787e-01 3.705784678459167480e-02 -9.359516948461532593e-02 -1.579740941524505615e-01 2.895853221416473389e-01 -7.485177367925643921e-02 2.064767926931381226e-01 -9.488835185766220093e-02 -3.051926381886005402e-02 -3.455302715301513672e-01 1.775391697883605957e-01 1.095239594578742981e-01 -1.976898759603500366e-01 -1.814937591552734375e-01 3.600890040397644043e-01 6.277928501367568970e-02 -1.218613833189010620e-01 -1.342791877686977386e-02 -1.305036544799804688e-01 8.252290636301040649e-02
-9.392619878053665161e-02 -1.475386619567871094e-01 3.918214142322540283e-01 -6.537193804979324341e-02 -2.256620861589908600e-02 1.607231348752975464e-01 1.893150061368942261e-01 9.593333303928375244e-02 1.954049617052078247e-01 -1.024166271090507507e-01 1.097785159945487976e-01 -2.233769297599792480e-01 -2.413172423839569092e-01 -8.933936804533004761e-02 -1.300039421766996384e-02 -3.765970766544342041e-01 5.182797834277153015e-02 -6.304142624139785767e-02 -1.559748500585556030e-01 -8.598033338785171509e-02 1.331629604101181030e-02 -4.020605087280273438e-01 6.039081513881683350e-02 1.468953639268875122e-01 -3.281625211238861084e-01 -2.074538730084896088e-02 -1.966996863484382629e-02 7.081317901611328125e-02 4.170688614249229431e-02 2.769261300563812256e-01 -5.685008130967617035e-03 -6.307640671730041504e-02
6.732577830553054810e-02 2.054487764835357666e-01 2.256748825311660767e-01 -2.203141599893569946e-01 -4.076772555708885193e-02 1.627393439412117004e-02 -1.169628947973251343e-01 7.477516680955886841e-02 -3.252381458878517151e-02 4.849514923989772797e-03 6.925191730260848999e-03 -3.164224028587341309e-01 -1.603803336620330811e-01 2.226225733757019043e-01 7.709185034036636353e-02 -4.857177734375000000e-01 4.971715062856674194e-02 1.245686188340187073e-01 1.823217272758483887e-01 -2.572442293167114258e-01 -2.204812318086624146e-01 -1.978619247674942017e-01 1.909478567540645599e-02 1.044197082519531250e-01 -6.715685129165649414e-02 1.513131111860275269e-01 -2.528464794158935547e-01 1.207183301448822021e-01 7.723219692707061768e-02 1.549139767885208130e-01 -8.653954416513442993e-02 -2.332285940647125244e-01
-2.071982435882091522e-02 1.435371339321136475e-01 2.235806435346603394e-01 1.354137361049652100e-01 -1.711326688528060913e-01 5.427549034357070923e-02 1.575058698654174805e-01 1.257553547620773315e-01 1.359155215322971344e-02 1.356381326913833618e-01 5.203742533922195435e-02 -2.372401505708694458e-01 -4.369898140430450439e-01 3.289579646661877632e-03 -4.725934565067291260e-02 -7.472853362560272217e-02 -4.210988059639930725e-02 -6.159797683358192444e-02 -1.840529292821884155e-01 -2.088702768087387085e-01 1.050571352243423462e-02 -1.072654649615287781e-01 -1.413097977638244629e-02 -8.199834823608398438e-02 -3.009442090988159180e-01 -1.546964347362518311e-01 4.170397520065307617e-01 -2.793747372925281525e-02 -1.806059926748275757e-01 1.542485356330871582e-01 -3.352502882480621338e-01 4.256023466587066650e-02
-3.870667815208435059e-01 2.670616209506988525e-01 9.258859604597091675e-02 -7.827049493789672852e-02 -8.439868688583374023e-02 1.518043726682662964e-01 4.180028438568115234e-01 1.797118782997131348e-01 -7.465545833110809326e-02 -2.146413773298263550e-01 1.209241449832916260e-01 -2.774901688098907471e-02 -1.615541279315948486e-01 -1.320743709802627563e-01 -5.202168598771095276e-02 1.190667450428009033e-01 -9.554570168256759644e-02 1.796779930591583252e-01 -4.646420944482088089e-03 1.438075304031372070e-02 -2.893764972686767578e-01 -1.318330913782119751e-01 9.779939800500869751e-02 3.044652342796325684e-01 -7.546478509902954102e-02 -6.025398895144462585e-02 -1.506261434406042099e-02 -2.510022185742855072e-02 -7.977513223886489868e-02 2.370372647419571877e-03 -2.608837187290191650e-01 -2.643257379531860352e-01
-3.832093626260757446e-02 2.530735433101654053e-01 -2.754729613661766052e-02 -1.996714025735855103e-01 -3.838602900505065918e-01 9.848526865243911743e-02 -1.726506464183330536e-02 3.634239360690116882e-02 -4.142847657203674316e-02 4.947645589709281921e-02 -1.176192238926887512e-01 -3.080601617693901062e-02 -1.930779963731765747e-01 1.016890853643417358e-01 -1.287576854228973389e-01 -1.852220594882965088e-01 -1.559620946645736694e-01 1.444866955280303955e-01 2.749760150909423828e-01 -3.336484134197235107e-01 -1.207245513796806335e-01 -1.948275268077850342e-01 -1.253482848405838013e-01 2.090959250926971436e-01 -1.710587292909622192e-01 2.293313145637512207e-01 2.251836657524108887e-01 2.262742668390274048e-01 -1.513918787240982056e-01 1.113322600722312927e-01 1.510563194751739502e-01 -1.781698763370513916e-01
-7.978720217943191528e-02 -2.501689791679382324e-01 3.817155063152313232e-01 -1.633134335279464722e-01 -1.819044500589370728e-01 1.322141587734222412e-01 2.486775517463684082e-01 -1.551304571330547333e-02 -1.932584345340728760e-01 -7.315419614315032959e-02 -2.609398961067199707e-01 -8.739142864942550659e-02 -2.782624959945678711e-01 5.374146997928619385e-02 -1.519773751497268677e-01 -6.964250653982162476e-02 -1.207143291831016541e-01 -8.057793229818344116e-02 -7.263537496328353882e-02 -4.222186747938394547e-03 7.758285105228424072e-02 -1.575063355267047882e-02 -1.652044951915740967e-01 3.310487866401672363e-01 -2.728784084320068359e-01 -8.187913149595260620e-02 3.777279555797576904e-01 1.317077130079269409e-01 2.651940658688545227e-02 8.844612166285514832e-03 -5.656074732542037964e-02 6.814320385456085205e-02
-1.594873666763305664e-01 3.706864118576049805e-01 -1.803283244371414185e-01 1.868317723274230957e-01 -7.567009329795837402e-02 1.976989060640335083e-01 1.863722205162048340e-01 2.953634262084960938e-01 -1.789165139198303223e-01 2.454665750265121460e-01 9.212017059326171875e-02 -4.043513536453247070e-02 -2.421085536479949951e-01 1.710801422595977783e-01 -1.847019419074058533e-02 -2.385203689336776733e-01 -3.576758503913879395e-02 -3.116720542311668396e-02 1.290898472070693970e-01 -8.732926845550537109e-02 -1.673620939254760742e-01 -9.381158649921417236e-02 1.844070404767990112e-01 4.175131320953369141e-01 -2.052130252122879028e-01 7.477872818708419800e-02 -1.564166992902755737e-01 -6.801382172852754593e-03 -2.452323911711573601e-03 1.051361635327339172e-01 8.519140072166919708e-03 2.043776214122772217e-02
-1.938822418451309204e-01 4.208679795265197754e-01 1.589241325855255127e-01 -4.010428860783576965e-02 -1.842963397502899170e-01 1.893746852874755859e-01 1.859071999788284302e-01 2.077357769012451172e-01 -4.013707116246223450e-02 -3.144332021474838257e-02 -3.016431070864200592e-02 -2.077673524618148804e-01 -2.298996895551681519e-01 1.002668682485818863e-02 4.803959280252456665e-02 -9.013206511735916138e-02 6.785342935472726822e-03 2.910498529672622681e-02 -5.111572742462158203e-01 5.504894256591796875e-02 -6.570422090590000153e-03 -3.552679345011711121e-02 1.210621092468500137e-02 2.273447113111615181e-03 -3.376823365688323975e-01 2.469255775213241577e-01 1.398547589778900146e-01 9.966882318258285522e-02 2.276921272277832031e-02 -1.520659178495407104e-01 -6.544968485832214355e-02 -4.153464362025260925e-02
-8.946588635444641113e-02 1.557699739933013916e-01 1.137251332402229309e-01 -2.223638445138931274e-01 -9.154408425092697144e-02 2.685495615005493164e-01 4.381843507289886475e-01 1.781450659036636353e-01 5.834885314106941223e-02 -2.333135306835174561e-01 5.430625751614570618e-03 -8.161016553640365601e-02 -2.403269857168197632e-01 3.562654256820678711e-01 1.380592435598373413e-01 -3.567162528634071350e-02 1.397778838872909546e-01 -5.064083635807037354e-02 -1.129345223307609558e-01 -1.407213159836828709e-03 -9.399861097335815430e-02 -3.522410392761230469e-01 2.131890952587127686e-01 1.579375416040420532e-01 1.102572865784168243e-02 -8.320461958646774292e-02 1.370625495910644531e-01 6.153848767280578613e-02 -8.282919973134994507e-02 -7.587420940399169922e-02 -1.717728078365325928e-01 -1.471890509128570557e-01
-4.442578852176666260e-01 3.109290450811386108e-02 -7.548986002802848816e-03 -2.754343487322330475e-02 -1.963021904230117798e-01 2.942415773868560791e-01 -5.238559097051620483e-02 1.018647626042366028e-01 -1.553446799516677856e-01 1.232114657759666443e-01 5.918676406145095825e-02 -2.889046072959899902e-02 -7.375019788742065430e-02 3.348897993564605713e-01 -1.857733726501464844e-02 -2.704532146453857422e-01 -1.509058922529220581e-01 2.386279553174972534e-01 -4.839523136615753174e-02 -6.441351771354675293e-02 3.702528402209281921e-02 -8.935562521219253540e-02 3.227718472480773926e-01 1.456907093524932861e-01 -1.090062856674194336e-01 -1.347463876008987427e-01 2.862671017646789551e-01 -1.751905977725982666e-01 8.611107617616653442e-02 -1.579449772834777832e-01 -1.071200966835021973e-01 -1.428364366292953491e-01
-1.256109327077865601e-01 1.107339262962341309e-01 1.308938711881637573e-01 5.952066555619239807e-02 -7.480539381504058838e-02 -2.899875864386558533e-02 1.756146401166915894e-01 2.175564914941787720e-01 -1.679135859012603760e-01 -9.783856570720672607e-02 7.440180052071809769e-03 1.714771427214145660e-02 -2.964409291744232178e-01 -5.164436064660549164e-03 2.860644599422812462e-04 5.059003457427024841e-02 -2.934084236621856689e-01 2.391217052936553955e-01 -3.743450716137886047e-02 -2.462042681872844696e-02 -3.019519150257110596e-01 -4.189253449440002441e-01 3.170415163040161133e-01 1.022925078868865967e-01 -1.490981578826904297e-01 -2.034754678606987000e-02 1.527801007032394409e-01 -3.759405612945556641e-01 -9.797715395689010620e-02 4.766232147812843323e-02 -5.506612360477447510e-02 1.137852221727371216e-01
-4.094051420688629150e-01 7.197839021682739258e-02 8.145925402641296387e-02 -4.188841953873634338e-02 -1.844784021377563477e-01 -1.213086917996406555e-01 2.589001059532165527e-01 4.140939936041831970e-02 -9.224670380353927612e-02 -6.922747194766998291e-02 -3.156626522541046143e-01 -1.462700217962265015e-01 2.812993526458740234e-02 1.471496969461441040e-01 1.226579323410987854e-01 -2.482844293117523193e-01 -1.723058819770812988e-01 -6.915283203125000000e-02 -4.121442511677742004e-02 1.764329522848129272e-02 9.367766976356506348e-02 1.191737409681081772e-02 1.397988349199295044e-01 3.303562998771667480e-01 -2.750107944011688232e-01 -1.696987301111221313e-01 1.623006910085678101e-01 1.223781481385231018e-01 -1.660400629043579102e-01 1.327664870768785477e-02 -1.876060515642166138e-01 -2.916918098926544189e-01
-1.414732933044433594e-01 3.657685518264770508e-01 4.214050471782684326e-01 -6.488887220621109009e-02 -7.245098054409027100e-02 4.949758201837539673e-02 9.522394835948944092e-02 2.443197071552276611e-01 -2.956873551011085510e-02 -8.615316450595855713e-02 1.829767599701881409e-02 -1.404410153627395630e-01 -2.579661831259727478e-02 1.241860985755920410e-01 9.316397458314895630e-02 4.197453707456588745e-02 -3.554972708225250244e-01 3.489160239696502686e-01 -1.110727414488792419e-01 -3.449516296386718750e-01 1.500996053218841553e-01 -1.218920424580574036e-01 1.313456743955612183e-01 1.174832731485366821e-01 -1.782519668340682983e-01 5.820383876562118530e-02 -2.489950135350227356e-02 4.898809269070625305e-02 3.978353366255760193e-02 1.477454304695129395e-01 -6.589577347040176392e-02 -1.386969089508056641e-01
2.631661668419837952e-02 2.565301582217216492e-02 2.218272238969802856e-01 -1.404420733451843262e-01 -1.288710534572601318e-01 -2.343308739364147186e-02 2.120696157217025757e-01 1.743332296609878540e-01 -2.034825980663299561e-01 4.945188388228416443e-02 -9.617853909730911255e-02 1.109439996071159840e-03 -2.774049341678619385e-01 3.397175371646881104e-01 -1.613450050354003906e-02 -2.351962029933929443e-01 -3.096289336681365967e-01 1.313700377941131592e-01 -8.759537339210510254e-02 2.219187617301940918e-01 -6.674710661172866821e-02 -3.584035038948059082e-01 -1.460475772619247437e-01 -3.003870660904794931e-04 -4.003386944532394409e-02 -7.001742720603942871e-02 2.808024883270263672e-01 -2.035265564918518066e-01 5.342040210962295532e-02 1.494182646274566650e-01 -2.391076385974884033e-01 5.231264978647232056e-02
8.974903076887130737e-02 2.284018695354461670e-01 -1.418865621089935303e-01 3.622115356847643852e-03 -8.905849605798721313e-02 -9.801369160413742065e-02 1.068560853600502014e-01 4.290714263916015625e-01 -1.470128893852233887e-01 1.805403083562850952e-01 2.902902662754058838e-02 -1.032896935939788818e-01 -3.585026785731315613e-02 1.544772386550903320e-01 1.330728381872177124e-01 -1.911393254995346069e-01 -1.927309036254882812e-01 -9.791675955057144165e-02 1.308059096336364746e-01 -1.897488385438919067e-01 -1.430068016052246094e-01 -1.534966081380844116e-01 2.391118109226226807e-01 2.950964868068695068e-01 -3.399779796600341797e-01 3.161698952317237854e-02 2.282715290784835815e-01 -5.393487587571144104e-02 -5.396128445863723755e-02 -8.079410344362258911e-02 1.949470788240432739e-01 -2.330288439989089966e-01
-1.948137730360031128e-01 4.622203297913074493e-03 2.068163901567459106e-01 2.328902482986450195e-02 -3.037132620811462402e-01 -1.887788325548171997e-01 -7.878752797842025757e-02 1.473215222358703613e-01 -1.521556526422500610e-01 -6.380726397037506104e-02 2.238107770681381226e-01 -2.816948890686035156e-01 -9.346083551645278931e-02 -3.686036542057991028e-02 7.018835749477148056e-03 -4.282583296298980713e-02 1.142871528863906860e-01 -1.453523039817810059e-01 6.994657218456268311e-02 -1.173490285873413086e-01 -3.674625605344772339e-02 -1.432064771652221680e-01 -1.751308329403400421e-02 3.323513269424438477e-01 5.844661965966224670e-02 7.082344591617584229e-02 -5.039273947477340698e-02 2.848058640956878662e-01 -1.694213412702083588e-02 1.690842509269714355e-01 -4.585165679454803467e-01 -2.785736322402954102e-01
-5.836622789502143860e-03 2.318454831838607788e-01 2.023122645914554596e-02 -4.811454191803932190e-02 -2.152002304792404175e-01 3.726296871900558472e-02 -7.460919022560119629e-02 8.239883929491043091e-02 -5.176913738250732422e-02 1.567763984203338623e-01 -1.777682900428771973e-01 -1.424260884523391724e-01 -3.226161748170852661e-02 2.426725476980209351e-01 7.612981647253036499e-02 -2.341648340225219727e-01 2.868759036064147949e-01 4.779500514268875122e-02 2.995533868670463562e-02 -2.646390199661254883e-01 -4.238158762454986572e-01 -1.362779736518859863e-01 -3.875040635466575623e-02 1.589163541793823242e-01 -1.268370449542999268e-01 1.103313192725181580e-01 4.630092084407806396e-01 -8.714948594570159912e-02 1.689133495092391968e-01 -6.668324768543243408e-02 -1.055977493524551392e-01 -9.436663985252380371e-02
1.850849837064743042e-01 2.175007760524749756e-01 1.264853775501251221e-01 1.128142327070236206e-01 -1.115386635065078735e-01 1.129670292139053345e-01 -8.727030456066131592e-02 4.439973831176757812e-01 -1.421304792165756226e-01 -2.603695094585418701e-01 -2.027779519557952881e-01 1.180989295244216919e-01 -1.029113605618476868e-01 2.497275620698928833e-01 -1.049957200884819031e-01 -5.893479660153388977e-02 5.179808661341667175e-02 3.275263309478759766e-01 1.733137816190719604e-01 -2.306793779134750366e-01 2.454572543501853943e-02 -3.575103590264916420e-03 4.531575832515954971e-04 1.388870328664779663e-01 -1.667262315750122070e-01 -3.324437141418457031e-02 1.618889532983303070e-02 -7.296343147754669189e-02 1.058955341577529907e-01 -6.278393324464559555e-03 -2.957346737384796143e-01 -2.879833579063415527e-01
-2.138916254043579102e-01 1.581918150186538696e-01 3.157644271850585938e-01 -2.152864076197147369e-02 1.187196001410484314e-01 1.951143294572830200e-01 6.218362972140312195e-02 1.719835847616195679e-01 -1.889051645994186401e-01 -1.520560830831527710e-01 -5.904059484601020813e-02 -2.002918124198913574e-01 5.080376565456390381e-02 3.605449497699737549e-01 1.771442778408527374e-02 -1.189231649041175842e-01 -1.174719166010618210e-02 9.520978666841983795e-03 -1.264307741075754166e-02 -3.015437722206115723e-01 3.531175199896097183e-03 -2.889189124107360840e-01 -2.100598365068435669e-01 4.783553536981344223e-03 -6.958237290382385254e-02 2.431220412254333496e-01 6.141985207796096802e-02 1.804951131343841553e-01 6.672329455614089966e-02 -5.007816106081008911e-02 -3.572907447814941406e-01 2.003444135189056396e-01
-7.145865261554718018e-02 -1.044495329260826111e-01 2.253267019987106323e-01 1.322033554315567017e-01 -2.241739034652709961e-01 1.792002171277999878e-01 5.269245430827140808e-02 3.788764476776123047e-01 -1.335451900959014893e-01 -6.881322711706161499e-02 1.371901780366897583e-01 -6.973683834075927734e-02 -2.709486484527587891e-01 -3.000331483781337738e-02 -7.190520316362380981e-02 -2.142576277256011963e-01 -3.171756267547607422e-01 4.245999082922935486e-02 2.123690443113446236e-03 -1.922637224197387695e-01 -2.146324329078197479e-02 -2.567703463137149811e-02 2.114683389663696289e-01 -4.896660894155502319e-02 -1.327795088291168213e-01 -2.235619574785232544e-01 3.351426422595977783e-01 -1.476079821586608887e-01 6.565197557210922241e-02 2.426815778017044067e-01 -2.350698113441467285e-01 8.722802251577377319e-02
-3.364581465721130371e-01 2.718192338943481445e-01 4.133000373840332031e-01 -8.690330386161804199e-02 2.250748127698898315e-02 5.094663798809051514e-02 -1.252645850181579590e-01 -1.753285974264144897e-01 -1.060598064213991165e-02 -4.219261184334754944e-02 -1.442148070782423019e-02 -2.477350272238254547e-02 -1.442713886499404907e-01 1.696155518293380737e-01 -1.367087066173553467e-01 -3.146432042121887207e-01 -1.066313907504081726e-01 6.158071383833885193e-02 -8.203486353158950806e-02 -2.861472666263580322e-01 1.520259231328964233e-01 -1.068313345313072205e-01 -4.494554549455642700e-02 1.179206147789955139e-01 -6.134899705648422241e-02 1.322749257087707520e-01 1.115579456090927124e-01 -7.735863327980041504e-03 -1.479338854551315308e-01 1.218565627932548523e-01 -3.745642900466918945e-01 2.236069291830062866e-01
1.037160307168960571e-01 1.233688145875930786e-01 1.984020173549652100e-01 1.077288016676902771e-01 5.620083957910537720e-02 7.881319522857666016e-02 1.245060190558433533e-01 4.865972697734832764e-01 -3.033372759819030762e-01 -5.911959707736968994e-02 -2.006730884313583374e-01 8.975929021835327148e-02 -2.356669604778289795e-01 1.701047122478485107e-01 -2.089393138885498047e-01 -1.562477946281433105e-01 8.445776998996734619e-02 2.329463958740234375e-01 -7.247459143400192261e-02 -1.480951253324747086e-02 -2.477673888206481934e-01 -1.831915080547332764e-01 -2.498430609703063965e-01 8.678496628999710083e-02 -7.914944738149642944e-02 3.127371147274971008e-02 5.878701061010360718e-02 -3.665257245302200317e-02 1.642957925796508789e-01 1.266520172357559204e-01 -2.187568992376327515e-01 1.741455793380737305e-01
5.141041055321693420e-02 5.605696141719818115e-02 1.498059332370758057e-01 -9.646221995353698730e-02 1.739523559808731079e-01 -1.008688062429428101e-01 2.900083363056182861e-01 4.091559052467346191e-01 -2.804791331291198730e-01 -5.320160835981369019e-02 -1.884139180183410645e-01 1.530644856393337250e-02 1.765768676996231079e-01 2.294929623603820801e-01 -2.140158265829086304e-01 -2.709023952484130859e-01 -2.928767353296279907e-02 8.009746670722961426e-02 -1.504231095314025879e-01 8.428820967674255371e-02 -1.060755401849746704e-01 -2.657045125961303711e-01 3.144109621644020081e-02 9.811269491910934448e-02 -1.407434195280075073e-01 1.469066739082336426e-01 3.503675758838653564e-01 -1.378374248743057251e-01 -3.053831495344638824e-02 3.418667614459991455e-02 -6.083723902702331543e-02 -1.784101873636245728e-01
-5.200351029634475708e-02 -2.747449651360511780e-02 2.535099983215332031e-01 -2.534660696983337402e-01 -1.659816652536392212e-01 6.533085554838180542e-02 -1.650881618261337280e-01 6.574380397796630859e-02 5.146540701389312744e-02 -1.201511826366186142e-02 3.043692000210285187e-02 -4.127863943576812744e-01 -4.070138931274414062e-01 3.213866427540779114e-02 2.168022096157073975e-01 -2.705239057540893555e-01 8.418942242860794067e-02 1.532270163297653198e-01 5.065657198429107666e-02 -1.022134125232696533e-01 -1.601998656988143921e-01 -9.570758789777755737e-02 -8.675310015678405762e-02 3.182511031627655029e-01 1.427368968725204468e-01 -1.599235534667968750e-01 6.474439799785614014e-02 1.603996567428112030e-02 1.309936046600341797e-01 -2.120887637138366699e-01 -6.305859889835119247e-03 2.094024568796157837e-01
3.617141768336296082e-02 2.382143735885620117e-01 -1.159927621483802795e-01 -3.466856181621551514e-01 -1.588866859674453735e-01 8.851557970046997070e-02 2.009904533624649048e-01 2.885776758193969727e-01 -1.334824115037918091e-01 -1.773168295621871948e-01 1.873288154602050781e-01 -1.810551732778549194e-01 -1.146249175071716309e-01 1.498554646968841553e-01 -2.585330605506896973e-01 -5.006523430347442627e-02 -5.006650462746620178e-02 1.311726216226816177e-02 1.421833932399749756e-01 -3.317681699991226196e-02 1.831457018852233887e-02 -4.027887061238288879e-02 1.147125959396362305e-01 3.734864890575408936e-01 -3.391395807266235352e-01 2.699464187026023865e-02 -1.254470050334930420e-01 4.367169365286827087e-02 -1.594519428908824921e-02 -2.945861518383026123e-01 4.086362943053245544e-02 -1.696308851242065430e-01
-1.703103482723236084e-01 2.273519188165664673e-01 8.997086435556411743e-02 3.325288370251655579e-02 -2.666479945182800293e-01 1.277496069669723511e-01 1.838420033454895020e-01 -6.610288470983505249e-02 -2.092536538839340210e-01 -2.420056462287902832e-01 -1.738354749977588654e-02 1.992534287273883820e-02 -2.270794808864593506e-01 -2.557912468910217285e-02 -1.486946791410446167e-01 -2.095152884721755981e-01 -1.052908971905708313e-01 9.108749777078628540e-02 2.649294398725032806e-02 4.850134253501892090e-03 -2.555520236492156982e-01 -1.202187836170196533e-01 3.667468726634979248e-01 -2.509577386081218719e-02 -2.955754995346069336e-01 -1.031721606850624084e-01 3.004896044731140137e-01 6.997137516736984253e-02 -1.031075119972229004e-01 7.509929686784744263e-02 -1.114927530288696289e-01 -3.260908126831054688e-01
1.973433047533035278e-01 1.281539350748062134e-02 4.114348590373992920e-01 -2.672114670276641846e-01 -6.315703690052032471e-02 1.469002664089202881e-01 3.434614539146423340e-01 1.825269609689712524e-01 -1.426637619733810425e-01 -5.812811106443405151e-02 -5.542709305882453918e-02 -8.433980494737625122e-02 -2.661212980747222900e-01 3.055372089147567749e-02 -1.347413063049316406e-01 4.636445641517639160e-02 -3.847851976752281189e-02 -9.231929481029510498e-02 -2.107389420270919800e-01 -2.476372867822647095e-01 -2.723415791988372803e-01 -4.042614623904228210e-02 -4.707673937082290649e-02 7.750214636325836182e-02 -2.606697678565979004e-01 -1.266478747129440308e-01 2.635206580162048340e-01 -6.466456502676010132e-02 -1.790293306112289429e-01 3.422618284821510315e-02 -1.493887156248092651e-01 6.682634353637695312e-02
-1.298060864210128784e-01 1.110090762376785278e-01 1.599264442920684814e-01 1.317549049854278564e-01 6.905101984739303589e-02 -2.100008875131607056e-01 -5.858890712261199951e-02 1.619808822870254517e-01 -1.916614472866058350e-01 -7.033956050872802734e-02 -2.192093618214130402e-02 -1.730621010065078735e-01 -3.159210085868835449e-01 1.204635724425315857e-01 -2.216382324695587158e-01 -7.187605649232864380e-02 1.223186701536178589e-01 4.377178847789764404e-01 -1.324425339698791504e-01 -2.250819653272628784e-01 7.859437912702560425e-02 5.496902763843536377e-02 7.705447822809219360e-02 2.302294522523880005e-01 -1.736893951892852783e-01 1.247908249497413635e-01 1.914049088954925537e-01 3.694528043270111084e-01 -5.699580162763595581e-02 -7.754109054803848267e-02 -1.019552573561668396e-01 -1.649286448955535889e-01
-9.766045212745666504e-02 1.467453837394714355e-01 -1.160735636949539185e-01 -6.320402026176452637e-02 -9.260204434394836426e-02 -2.082451013848185539e-03 5.732927843928337097e-02 4.395426511764526367e-01 -1.409858167171478271e-01 2.647435963153839111e-01 1.983042806386947632e-01 2.339883707463741302e-02 -8.608417212963104248e-02 5.798311159014701843e-02 2.067135274410247803e-01 -1.435728073120117188e-01 -3.655270487070083618e-02 -5.844385921955108643e-02 1.699008196592330933e-01 -2.507417798042297363e-01 -3.907666504383087158e-01 -4.082378745079040527e-02 3.203413188457489014e-01 2.093580663204193115e-01 -2.479624599218368530e-01 8.476022630929946899e-02 2.049144804477691650e-01 3.609161451458930969e-02 8.387356065213680267e-03 3.891368582844734192e-02 -8.453703671693801880e-02 -1.563476324081420898e-01
-1.296807229518890381e-01 -2.005714029073715210e-01 3.655921518802642822e-01 -4.737273976206779480e-02 -1.973487585783004761e-01 -1.224867068231105804e-03 -1.573456078767776489e-01 2.561838626861572266e-01 -4.724871367216110229e-02 -9.022378921508789062e-02 1.888827234506607056e-01 -3.191509842872619629e-02 3.693120926618576050e-02 1.714561283588409424e-01 -8.217447996139526367e-02 1.468429155647754669e-02 -8.412990719079971313e-03 3.354781568050384521e-01 3.481476306915283203e-01 -3.196897506713867188e-01 -6.411402672529220581e-02 -1.424813270568847656e-01 1.676824688911437988e-01 2.967081964015960693e-01 -1.158921048045158386e-01 -1.946357786655426025e-01 5.596138536930084229e-02 1.033675447106361389e-01 -4.885171726346015930e-02 -1.052966937422752380e-01 -1.875794678926467896e-01 5.038785561919212341e-02
-7.482474297285079956e-02 1.845735013484954834e-01 2.385379225015640259e-01 3.820536192506551743e-03 -2.914098836481571198e-02 1.672496199607849121e-01 1.947184056043624878e-01 1.376385390758514404e-01 -2.686471343040466309e-01 3.712689131498336792e-02 -2.071875929832458496e-01 1.584217138588428497e-02 -2.565454840660095215e-01 -1.300912722945213318e-02 9.505944699048995972e-02 -3.614668846130371094e-01 -5.079628899693489075e-02 -4.645263031125068665e-02 -2.584926784038543701e-01 8.738788962364196777e-02 2.097210437059402466e-01 -3.492003679275512695e-01 -3.867652267217636108e-02 2.286574095487594604e-01 -1.715613305568695068e-01 -1.400229334831237793e-01 1.087875589728355408e-01 4.681037366390228271e-02 -5.360871553421020508e-02 1.351136565208435059e-01 -2.989457845687866211e-01 1.512287855148315430e-01
-7.014655321836471558e-02 -1.595136821269989014e-01 1.506075412034988403e-01 -3.696435093879699707e-01 -5.319768935441970825e-02 1.210046783089637756e-01 3.234618902206420898e-01 2.294238656759262085e-01 -1.852504312992095947e-01 -2.357098460197448730e-01 5.431334674358367920e-02 -4.519905429333448410e-03 -2.143896967172622681e-01 -1.853645741939544678e-01 3.359139338135719299e-02 -1.772290170192718506e-01 -1.690417081117630005e-01 1.215318292379379272e-01 2.360648810863494873e-01 -2.901147305965423584e-01 -1.386204175651073456e-02 1.238400563597679138e-01 -8.113872259855270386e-02 1.755097359418869019e-01 -2.523517906665802002e-01 -6.740849465131759644e-02 1.980831921100616455e-01 -8.000125735998153687e-02 -2.282333970069885254e-01 -1.000610142946243286e-01 2.024051174521446228e-02 -1.316936761140823364e-01
-1.343704462051391602e-01 2.242331057786941528e-01 2.302547395229339600e-01 1.838281005620956421e-02 -2.275186628103256226e-01 -5.580025911331176758e-02 2.356006354093551636e-01 2.975132763385772705e-01 -1.786365658044815063e-01 -1.422265172004699707e-01 1.433626711368560791e-01 -1.408278197050094604e-01 2.910966798663139343e-02 2.866569720208644867e-02 3.269478911533951759e-03 1.138315200805664062e-01 -8.609940856695175171e-02 4.295296370983123779e-01 -1.100003272294998169e-01 -3.650221526622772217e-01 9.767269343137741089e-02 -2.839686572551727295e-01 1.244600862264633179e-01 1.854529976844787598e-01 -1.088362261652946472e-01 4.294746741652488708e-02 -1.426259637810289860e-03 -2.139209955930709839e-01 9.149024635553359985e-02 9.239192120730876923e-03 -1.622357815504074097e-01 -2.654926106333732605e-02
-2.508276402950286865e-01 1.369571983814239502e-01 1.961865574121475220e-01 2.204930186271667480e-01 -3.324429094791412354e-01 -1.550796255469322205e-02 -1.296007931232452393e-01 1.254030168056488037e-01 -2.083474397659301758e-01 -1.208086162805557251e-01 9.219622611999511719e-02 -4.980202764272689819e-02 -1.778347939252853394e-01 -1.527530997991561890e-01 -7.792297005653381348e-02 9.594531357288360596e-02 -5.143636092543601990e-02 3.715012669563293457e-01 -1.377553045749664307e-01 -1.158796772360801697e-01 -2.258683890104293823e-01 -5.999286845326423645e-02 5.125516280531883240e-02 4.653706252574920654e-01 -2.315221726894378662e-02 1.051720753312110901e-01 7.070176303386688232e-02 7.563991844654083252e-02 -6.200854852795600891e-02 -1.679196208715438843e-01 -2.036954462528228760e-01 7.741873711347579956e-02
[truncated: 3,277,823 more chars]
