# Supplementary material for: The Language of Innovation
Source: PLoS One. 2020 Apr 30;15(4):e0230107. doi: 10.1371/journal.pone.0230107 (PMC7194493; doi:10.1371/journal.pone.0230107)
Supplement: S3 File — (GZ) [file pone.0230107.s003.tar.gz › 1981-1985/V2Run_20_VS_4500_embeddings1981-1985ED32.txt]

-4.692828357219696045e-01 1.692437976598739624e-01 2.080032676458358765e-01 -1.437262743711471558e-01 -1.813014037907123566e-02 -3.288913071155548096e-01 -1.080036982893943787e-01 -4.128779098391532898e-02 1.297817230224609375e-01 1.075962707400321960e-01 -5.881460756063461304e-02 -1.541293319314718246e-02 1.252376884222030640e-01 1.978787630796432495e-01 1.797158271074295044e-01 1.145025938749313354e-01 1.680324077606201172e-01 -2.346534579992294312e-01 -1.333930492401123047e-01 -3.043993711471557617e-01 4.327098280191421509e-02 3.450465947389602661e-02 6.149075925350189209e-02 -1.369709670543670654e-01 -5.851931404322385788e-03 -3.483721315860748291e-01 -6.175858899950981140e-02 -9.959743358194828033e-03 -4.052194207906723022e-02 1.909044682979583740e-01 -6.931504607200622559e-02 2.131127119064331055e-01
6.961788237094879150e-02 1.795230060815811157e-02 6.946357339620590210e-02 -1.114649698138237000e-01 4.740766808390617371e-02 1.739943400025367737e-02 2.767177522182464600e-01 -3.228021562099456787e-01 4.269060119986534119e-02 5.607892945408821106e-02 -2.444996386766433716e-01 -1.143295597285032272e-02 -1.103391647338867188e-01 3.695085942745208740e-01 1.374375671148300171e-01 -1.726164370775222778e-01 2.182417213916778564e-01 -1.075524538755416870e-01 -1.237296611070632935e-01 -2.248677909374237061e-01 -1.901868432760238647e-01 -1.087792813777923584e-01 9.297081828117370605e-02 1.207842007279396057e-01 -9.117226302623748779e-02 -1.925002932548522949e-01 -1.162801757454872131e-01 4.532836750149726868e-02 -2.902161180973052979e-01 1.973337978124618530e-01 2.048955559730529785e-01 -3.310316801071166992e-01
1.488462239503860474e-01 -1.202925071120262146e-01 4.889143109321594238e-01 -1.543082389980554581e-02 3.007935360074043274e-02 8.585163950920104980e-02 2.731209099292755127e-01 6.463568657636642456e-02 1.152414549142122269e-02 -1.611358523368835449e-01 -3.212586939334869385e-01 5.278879776597023010e-02 3.350238502025604248e-02 3.787886798381805420e-01 1.044048219919204712e-01 1.576102077960968018e-01 3.103139251470565796e-02 -2.175179421901702881e-01 -5.997367948293685913e-02 -5.590520054101943970e-02 9.247491508722305298e-02 3.827627003192901611e-02 -1.941868811845779419e-01 -1.164022181183099747e-02 9.187563508749008179e-02 -7.469676434993743896e-02 -1.381007879972457886e-01 -1.779640442691743374e-03 -2.661329507827758789e-01 3.405731320381164551e-01 4.292666912078857422e-02 1.126726710936054587e-04
-1.652309596538543701e-01 1.804942488670349121e-01 2.213168144226074219e-01 1.191149204969406128e-01 -1.447969526052474976e-01 -6.041004508733749390e-02 2.467926293611526489e-01 6.803482770919799805e-02 2.688524127006530762e-02 -3.337190672755241394e-02 -2.474456727504730225e-01 -3.097037598490715027e-02 -1.510464102029800415e-01 2.481729537248611450e-01 3.565572202205657959e-02 -1.198748722672462463e-01 1.380765140056610107e-01 -1.692233234643936157e-01 3.908079490065574646e-02 6.773322075605392456e-02 2.317538857460021973e-01 1.035224348306655884e-01 -1.586658507585525513e-01 -1.237527206540107727e-01 -1.749380677938461304e-01 -2.365108430385589600e-01 -2.320792526006698608e-01 -2.112109959125518799e-02 -2.305576801300048828e-01 1.450921446084976196e-01 4.375313520431518555e-01 2.398040741682052612e-01
1.185300648212432861e-01 -3.976906090974807739e-02 9.438701719045639038e-02 -1.265755593776702881e-01 8.445992320775985718e-02 2.048306167125701904e-02 2.881256639957427979e-01 2.612066268920898438e-01 1.646119207143783569e-01 1.937575340270996094e-01 -8.867163211107254028e-02 -1.368967145681381226e-01 5.029952526092529297e-02 2.413895875215530396e-01 2.865222692489624023e-01 -4.995190724730491638e-02 1.734600067138671875e-01 -1.976975649595260620e-01 -3.181432932615280151e-02 -1.837623864412307739e-01 1.034423336386680603e-01 -7.005135994404554367e-04 6.990784406661987305e-02 -1.493595242500305176e-01 -5.953564122319221497e-02 -3.702912330627441406e-01 -3.104398250579833984e-01 2.397513389587402344e-01 -2.821310460567474365e-01 3.946410492062568665e-02 1.972493976354598999e-01 8.707975596189498901e-02
-2.329130619764328003e-01 2.834823727607727051e-01 2.316831424832344055e-02 -1.200264245271682739e-01 -7.046795636415481567e-02 -1.214769035577774048e-01 3.816702365875244141e-01 -2.697303891181945801e-01 2.777038812637329102e-01 4.640929400920867920e-02 -3.065319061279296875e-01 1.048068031668663025e-01 -1.020084768533706665e-01 -2.063891850411891937e-02 2.227049171924591064e-01 7.745061069726943970e-02 2.326872348785400391e-01 -3.246763944625854492e-01 -2.803898416459560394e-02 3.412151709198951721e-02 -2.340969443321228027e-02 -1.807576268911361694e-01 1.581252217292785645e-01 -1.262629032135009766e-02 -1.413500308990478516e-01 -1.595311313867568970e-01 -2.009152770042419434e-01 3.722861409187316895e-02 -1.327174995094537735e-02 1.966267377138137817e-01 1.237169355154037476e-01 2.073203586041927338e-02
-2.025586366653442383e-02 1.471093390136957169e-02 1.704388670623302460e-02 8.894268423318862915e-02 1.376142799854278564e-01 -1.085428893566131592e-01 1.361381709575653076e-01 2.709843590855598450e-02 -2.249380648136138916e-01 -1.705480068922042847e-01 -6.695718169212341309e-01 -1.014595180749893188e-01 -1.755933016538619995e-01 2.447631396353244781e-02 -5.239677429199218750e-02 -9.958766400814056396e-03 1.361758559942245483e-01 -2.086973041296005249e-01 -5.515150725841522217e-02 -1.591884195804595947e-01 -1.225043460726737976e-01 6.015083566308021545e-02 1.835813075304031372e-01 -1.189348474144935608e-01 -9.932301938533782959e-02 -3.436259031295776367e-01 -1.750083714723587036e-01 4.412001464515924454e-03 -1.275560259819030762e-01 -4.362068697810173035e-02 1.634528338909149170e-01 9.037911891937255859e-02
-2.139046639204025269e-01 1.239612326025962830e-01 -1.450072675943374634e-01 -4.320460557937622070e-01 -3.643346950411796570e-02 4.373814910650253296e-02 3.941410034894943237e-02 -7.261072099208831787e-02 -8.960916846990585327e-02 -5.451823770999908447e-02 -1.273273378610610962e-01 -1.074240915477275848e-02 3.244061768054962158e-01 2.978278994560241699e-01 8.031477034091949463e-02 2.927886135876178741e-02 -1.870461106300354004e-01 1.149685308337211609e-01 -2.345114201307296753e-02 -1.442620903253555298e-01 1.093706116080284119e-01 1.063256114721298218e-01 9.044824540615081787e-02 -1.216032877564430237e-01 -6.913299858570098877e-02 -3.151164948940277100e-01 -1.785897761583328247e-01 2.675324678421020508e-03 -3.886003494262695312e-01 6.905605643987655640e-02 1.915875971317291260e-01 2.197230905294418335e-01
-1.955656260251998901e-01 1.937139481306076050e-01 3.982678800821304321e-02 -4.753827154636383057e-01 3.748023137450218201e-02 -1.527577340602874756e-01 3.023010790348052979e-01 -2.384516298770904541e-01 1.343749165534973145e-01 7.151949685066938400e-03 -2.505962848663330078e-01 -6.264360994100570679e-02 -3.035651706159114838e-02 1.851288527250289917e-01 1.009754911065101624e-01 -4.902660101652145386e-02 2.484256476163864136e-01 -1.342906653881072998e-01 1.331227421760559082e-01 1.179191544651985168e-01 -1.360432058572769165e-01 8.073440194129943848e-02 8.140249550342559814e-02 2.902394533157348633e-02 -1.095822155475616455e-01 -1.211719140410423279e-01 -3.536118566989898682e-01 2.926179766654968262e-02 -1.942220181226730347e-01 9.768673777580261230e-02 1.703312397003173828e-01 1.353089660406112671e-01
-3.600662350654602051e-01 -2.022682689130306244e-02 2.240509912371635437e-02 -3.482332229614257812e-01 -6.379225850105285645e-02 1.719910651445388794e-01 5.107051879167556763e-02 -3.353992849588394165e-02 2.785346657037734985e-02 -4.630913212895393372e-02 -2.656701803207397461e-01 -4.026485234498977661e-02 4.623803868889808655e-02 -3.700165078043937683e-02 2.546946406364440918e-01 -4.360505193471908569e-02 -7.747219502925872803e-02 4.420175403356552124e-02 -1.646099388599395752e-01 -3.927550315856933594e-01 6.381970643997192383e-02 2.096297740936279297e-01 -4.337545856833457947e-02 -3.122654557228088379e-01 6.846013665199279785e-02 -1.404045969247817993e-01 -1.675542593002319336e-01 1.137382909655570984e-01 -1.938942819833755493e-01 1.243121549487113953e-01 3.033018708229064941e-01 -1.349898427724838257e-01
-1.923122107982635498e-01 1.493134200572967529e-01 1.760767251253128052e-01 -4.013134241104125977e-01 2.385236322879791260e-01 7.920839637517929077e-02 -1.246109418570995331e-02 -1.001860052347183228e-01 1.328435838222503662e-01 5.916255339980125427e-02 -3.625286817550659180e-01 2.081685662269592285e-01 -4.003048315644264221e-02 1.017178893089294434e-01 1.730988621711730957e-01 -9.172884374856948853e-02 4.773626923561096191e-01 -1.106164008378982544e-01 1.926487497985363007e-02 -1.259042620658874512e-01 9.618400782346725464e-02 8.887807279825210571e-02 2.171450555324554443e-01 1.208511218428611755e-01 -1.397632211446762085e-01 -1.362784355878829956e-01 -4.270556941628456116e-02 4.287585988640785217e-02 -9.719770401716232300e-02 1.659249365329742432e-01 5.412718281149864197e-02 -1.102419346570968628e-01
-1.641317605972290039e-01 2.526338994503021240e-01 3.756972849369049072e-01 1.506107859313488007e-02 6.885255873203277588e-02 -1.260810494422912598e-01 2.032376825809478760e-01 -1.414705961942672729e-01 -9.178522229194641113e-02 -9.202011674642562866e-02 -2.874668538570404053e-01 -3.774476051330566406e-02 3.178641945123672485e-02 -5.634917318820953369e-02 1.061842814087867737e-01 -3.327270448207855225e-01 3.933858871459960938e-01 7.700270414352416992e-02 4.919745400547981262e-02 -6.775997579097747803e-02 1.435607112944126129e-02 4.477615654468536377e-02 1.396426558494567871e-01 1.366275101900100708e-01 -1.412779092788696289e-01 -2.053685188293457031e-01 -1.302139163017272949e-01 7.019154727458953857e-02 -2.548410892486572266e-01 2.438848018646240234e-01 1.138506755232810974e-01 -1.711931526660919189e-01
-3.953900933265686035e-02 -1.386635005474090576e-01 2.824729084968566895e-01 -1.610811799764633179e-01 -3.547958135604858398e-01 7.824679836630821228e-03 3.382934033870697021e-01 6.182076036930084229e-02 -8.744176477193832397e-02 1.643578857183456421e-01 -1.781887710094451904e-01 1.922577172517776489e-01 -6.672899425029754639e-02 1.105317100882530212e-01 6.661163270473480225e-02 -3.940781205892562866e-02 1.601430028676986694e-01 1.009225472807884216e-01 6.364117562770843506e-02 -2.320992350578308105e-01 1.232538670301437378e-01 -3.937619272619485855e-03 -1.498782336711883545e-01 3.283186256885528564e-02 -2.014029622077941895e-01 -3.739718794822692871e-01 -1.145516782999038696e-01 1.571137756109237671e-01 -1.719523221254348755e-01 1.911206692457199097e-01 2.451134026050567627e-01 1.622697561979293823e-01
-7.814767956733703613e-02 1.058160662651062012e-01 -1.959823817014694214e-01 -2.867090404033660889e-01 1.706708967685699463e-01 -4.388705790042877197e-01 1.182724386453628540e-01 -6.638741469942033291e-04 3.083334118127822876e-02 2.965235896408557892e-02 -9.230947494506835938e-02 4.986906796693801880e-02 2.474349737167358398e-01 -1.238555461168289185e-01 3.971853852272033691e-01 -9.198971092700958252e-03 2.007923275232315063e-02 -1.701791733503341675e-01 -3.361519277095794678e-01 -1.718133315443992615e-02 2.719725668430328369e-01 6.066711992025375366e-02 1.173954010009765625e-01 7.874017208814620972e-02 -6.079638004302978516e-02 -2.094141989946365356e-01 -1.658553779125213623e-01 -1.864288300275802612e-01 -4.126378521323204041e-02 -6.721547804772853851e-03 1.541574895381927490e-01 -5.917418748140335083e-02
-2.345958203077316284e-01 5.047644954174757004e-03 9.715757519006729126e-02 -2.301428020000457764e-01 4.693144187331199646e-02 -1.678954213857650757e-01 6.507267802953720093e-02 -5.327359214425086975e-02 -1.165028545074164867e-03 9.888132102787494659e-03 -4.323994815349578857e-01 -3.646912798285484314e-02 1.273352503776550293e-01 1.614769920706748962e-02 6.378604471683502197e-02 1.466550081968307495e-01 3.528921632096171379e-03 -2.026699632406234741e-01 -4.739576205611228943e-02 -9.082689881324768066e-02 -6.145776715129613876e-03 -2.986610233783721924e-01 6.066495552659034729e-02 -3.064341545104980469e-01 -2.990207076072692871e-01 -1.718985438346862793e-01 -2.809872627258300781e-01 2.146673649549484253e-01 -1.200581043958663940e-01 1.229154020547866821e-01 3.173222541809082031e-01 4.477130994200706482e-02
-1.164930909872055054e-01 6.898712366819381714e-02 8.541844785213470459e-02 -1.997339129447937012e-01 -1.516140699386596680e-01 -5.371247604489326477e-02 2.996896207332611084e-01 -1.439158022403717041e-01 -1.763021200895309448e-01 1.699085533618927002e-01 -3.725724518299102783e-01 -3.479280695319175720e-02 -1.651674881577491760e-02 -2.693424746394157410e-02 2.509517073631286621e-01 7.238263636827468872e-02 2.841985523700714111e-01 -2.878428995609283447e-01 1.191277173347771168e-03 2.942460775375366211e-01 1.646522283554077148e-01 1.247488260269165039e-01 -1.289820373058319092e-01 -2.015362232923507690e-01 -1.209786906838417053e-01 -1.068369820713996887e-01 9.124235063791275024e-02 1.284729242324829102e-01 -1.612098217010498047e-01 2.959668636322021484e-01 1.167093217372894287e-01 2.606668509542942047e-02
-2.662237584590911865e-01 6.260561197996139526e-02 2.152742445468902588e-01 -1.366316229104995728e-01 2.706339657306671143e-01 -1.426238715648651123e-01 1.280784308910369873e-01 4.264753684401512146e-02 -9.461378306150436401e-02 -2.699058130383491516e-02 -2.803100347518920898e-01 1.623940281569957733e-02 1.890331506729125977e-02 2.697519585490226746e-02 2.932236790657043457e-01 -7.853700965642929077e-02 2.462694197893142700e-01 -1.506033688783645630e-01 -7.152888178825378418e-02 -2.515414729714393616e-02 4.758297279477119446e-02 -1.518335640430450439e-01 3.942248225212097168e-01 8.411373943090438843e-02 -6.247455999255180359e-02 -2.006227672100067139e-01 1.418702006340026855e-01 2.545856684446334839e-02 -2.238288968801498413e-01 2.284550815820693970e-01 3.499375879764556885e-01 -8.707148022949695587e-03
-2.474596947431564331e-01 -4.376201704144477844e-02 2.390297353267669678e-01 -6.301911175251007080e-02 1.095531657338142395e-01 4.925786703824996948e-02 4.104497432708740234e-01 2.137416601181030273e-01 -2.206761576235294342e-02 4.732668865472078323e-03 -2.622995376586914062e-01 1.193318963050842285e-01 8.601161651313304901e-03 7.562521100044250488e-02 2.127828299999237061e-01 9.753116965293884277e-02 1.032586395740509033e-01 8.975569158792495728e-02 -2.023025304079055786e-01 -2.235919088125228882e-01 3.163387626409530640e-02 -3.317756056785583496e-01 -1.124284863471984863e-01 3.937435895204544067e-02 -7.069770246744155884e-02 -1.654286384582519531e-01 -1.929311901330947876e-01 -6.336187571287155151e-02 1.868528425693511963e-01 3.004373311996459961e-01 2.356708049774169922e-01 -1.174859255552291870e-01
-3.957971036434173584e-01 -1.048481613397598267e-01 2.046274095773696899e-01 -2.535398602485656738e-01 -1.640505194664001465e-01 -1.570816896855831146e-02 2.252567261457443237e-01 1.178197115659713745e-01 -2.917064353823661804e-03 3.035472035408020020e-01 -1.369130313396453857e-01 2.231865674257278442e-01 6.785391364246606827e-03 -5.388417094945907593e-02 2.715265452861785889e-01 -2.920916862785816193e-02 1.331215202808380127e-01 -2.053822129964828491e-01 -1.368271261453628540e-01 -4.943211004137992859e-02 1.418158710002899170e-01 -1.603938192129135132e-01 -3.348496928811073303e-02 -2.829166054725646973e-01 -1.547318100929260254e-01 3.592084348201751709e-02 -1.258011758327484131e-01 -1.157007925212383270e-02 -1.946911215782165527e-01 2.042096555233001709e-01 1.341464221477508545e-01 2.220722585916519165e-01
-1.378370523452758789e-01 1.656728088855743408e-01 1.980710029602050781e-01 -1.712747961282730103e-01 9.760329127311706543e-02 2.086526155471801758e-01 3.062170743942260742e-01 1.373127996921539307e-01 2.520413696765899658e-01 2.035646932199597359e-03 -9.787025302648544312e-02 -2.500256299972534180e-01 1.832805722951889038e-01 3.096496462821960449e-01 2.242432720959186554e-02 9.063310921192169189e-02 6.642801314592361450e-02 1.563253253698348999e-01 -2.707066535949707031e-01 -4.910187050700187683e-02 -2.582714557647705078e-01 2.832757234573364258e-01 1.804521423764526844e-03 -9.719402529299259186e-03 -1.900021880865097046e-01 -1.513727158308029175e-01 -1.240898445248603821e-01 -5.643063038587570190e-02 -1.455236524343490601e-01 2.603118419647216797e-01 1.160187199711799622e-01 -1.179010868072509766e-01
1.307144910097122192e-01 1.407842934131622314e-01 1.421566605567932129e-01 -2.372919470071792603e-01 5.756337940692901611e-02 8.094019256532192230e-03 9.888062626123428345e-02 5.150827579200267792e-03 2.137248665094375610e-01 3.169084712862968445e-02 -1.492885947227478027e-01 3.550880551338195801e-01 -4.786175116896629333e-02 -6.345607340335845947e-02 3.250182569026947021e-01 -4.700836539268493652e-02 3.585607707500457764e-01 -2.250808030366897583e-01 -9.309545904397964478e-02 -3.043885529041290283e-02 7.700970023870468140e-02 -1.808538436889648438e-01 3.292154893279075623e-02 -1.420270800590515137e-01 -2.695969045162200928e-01 -8.995389193296432495e-02 -4.149613156914710999e-02 -2.796595394611358643e-01 -9.788134694099426270e-02 1.183389574289321899e-01 3.088646531105041504e-01 1.891322135925292969e-01
-4.014516994357109070e-02 -2.485031485557556152e-01 2.963704466819763184e-01 -5.699321627616882324e-02 -2.334488332271575928e-01 -1.870222389698028564e-01 3.498656153678894043e-01 -2.469786070287227631e-02 8.385468274354934692e-02 4.151203110814094543e-02 -1.176792755722999573e-01 8.863677829504013062e-02 -1.335594058036804199e-02 2.268498390913009644e-01 2.075704336166381836e-01 1.484836488962173462e-01 -2.612264361232519150e-03 -2.948912084102630615e-01 -1.241924911737442017e-01 -7.895090430974960327e-02 1.576392501592636108e-01 5.417832639068365097e-03 5.631200969219207764e-02 -4.139384254813194275e-02 -6.034405902028083801e-03 -4.537498056888580322e-01 1.017998829483985901e-01 2.068463712930679321e-01 -1.119346395134925842e-01 2.741590738296508789e-01 1.080171111971139908e-02 -2.356998808681964874e-02
-1.130398064851760864e-01 -1.471606940031051636e-01 1.122485250234603882e-01 2.335706502199172974e-01 -1.421426534652709961e-01 -2.268403582274913788e-02 8.188676834106445312e-02 1.137713044881820679e-01 1.307407487183809280e-02 1.399208456277847290e-01 -3.874909877777099609e-01 2.500137388706207275e-01 -5.941962590441107750e-04 1.570653170347213745e-01 1.840467900037765503e-01 -1.111181229352951050e-01 1.503544151782989502e-01 -4.311485886573791504e-01 -3.176575293764472008e-03 -1.513921320438385010e-01 -4.343781992793083191e-02 1.357963532209396362e-01 -8.447978645563125610e-03 -2.107207290828227997e-02 -7.089599221944808960e-02 -3.462014496326446533e-01 -1.335664540529251099e-01 -1.272064596414566040e-01 4.092133045196533203e-02 1.101453229784965515e-01 -3.010044805705547333e-03 3.602222204208374023e-01
8.168454468250274658e-02 1.878489404916763306e-01 2.928650677204132080e-01 -1.454449892044067383e-01 -1.786448508501052856e-01 9.773667901754379272e-03 6.204169243574142456e-02 -1.519217193126678467e-01 5.297571793198585510e-02 3.022323735058307648e-02 -7.950318604707717896e-02 7.036017626523971558e-02 1.689145863056182861e-01 3.504398167133331299e-01 1.251154094934463501e-01 -2.178378999233245850e-01 1.224278658628463745e-01 -1.543366014957427979e-01 -2.055977731943130493e-01 -2.364003062248229980e-01 8.546604961156845093e-02 1.393525600433349609e-01 2.725732922554016113e-01 2.472310215234756470e-01 2.745070159435272217e-01 -2.128377705812454224e-01 1.614115983247756958e-01 -1.567093878984451294e-01 -1.372317317873239517e-02 3.025188148021697998e-01 2.542412281036376953e-02 3.756631398573517799e-03
-1.473990231752395630e-01 -9.930554032325744629e-02 -9.492988139390945435e-02 1.240069791674613953e-01 1.132919564843177795e-01 -9.254014492034912109e-02 1.869495064020156860e-01 -6.431151926517486572e-02 5.644551664590835571e-02 2.056807726621627808e-01 -4.764654040336608887e-01 -6.118312478065490723e-02 -1.324283778667449951e-01 1.975677311420440674e-01 -3.258386626839637756e-02 1.676594093441963196e-02 1.518181264400482178e-01 -1.093745827674865723e-01 -3.545165807008743286e-02 -7.183206081390380859e-02 -1.015810295939445496e-01 1.728808879852294922e-02 -2.060420624911785126e-02 4.203259199857711792e-02 1.272254139184951782e-01 -4.441936910152435303e-01 -9.206685423851013184e-02 -7.373470813035964966e-02 -2.752355039119720459e-01 3.913760781288146973e-01 1.668843924999237061e-01 1.046254262328147888e-01
-9.843768179416656494e-02 5.065399035811424255e-02 4.045267999172210693e-01 -1.809573322534561157e-01 -2.035675346851348877e-01 1.843422949314117432e-01 3.106161057949066162e-01 -9.511698782444000244e-02 1.021183580160140991e-01 -1.226593628525733948e-01 -9.182783961296081543e-02 9.801362175494432449e-04 1.791667342185974121e-01 3.112976253032684326e-01 1.566309481859207153e-01 -1.270556598901748657e-01 2.294606119394302368e-01 -2.201089560985565186e-01 -4.017277434468269348e-02 -5.219881609082221985e-02 8.987345546483993530e-02 -1.063017994165420532e-01 2.251758426427841187e-01 6.283879280090332031e-02 -1.570557206869125366e-01 8.783261291682720184e-03 -2.846405804157257080e-01 -9.977379441261291504e-02 -5.793733056634664536e-03 1.005658581852912903e-01 2.408961206674575806e-01 2.084455639123916626e-01
-3.232437372207641602e-02 2.792548835277557373e-01 9.963611513376235962e-02 1.239225640892982483e-01 -2.379246987402439117e-02 1.448697596788406372e-01 2.087751030921936035e-01 1.463170051574707031e-01 8.334606885910034180e-02 -9.741050750017166138e-02 -1.870636194944381714e-01 5.392782017588615417e-02 -1.122948601841926575e-01 -1.081649437546730042e-01 3.209004998207092285e-01 -1.226968616247177124e-01 1.376113891601562500e-01 -1.936934143304824829e-01 -2.678650617599487305e-02 -3.294344246387481689e-01 -4.906304553151130676e-02 -1.168634593486785889e-01 -1.292993198148906231e-03 3.689494729042053223e-02 -1.024346500635147095e-01 -2.528450489044189453e-01 -2.216281890869140625e-01 9.426273405551910400e-02 -2.539659440517425537e-01 -7.100746035575866699e-02 3.875337243080139160e-01 2.778200209140777588e-01
-9.130844473838806152e-02 -6.293113529682159424e-02 4.117255210876464844e-01 -2.990685030817985535e-02 -3.974977415055036545e-03 5.665652081370353699e-02 2.283120006322860718e-01 1.263053566217422485e-01 -1.878264993429183960e-01 -4.787408560514450073e-02 -2.253814786672592163e-01 1.494525671005249023e-01 2.140624523162841797e-01 2.025979310274124146e-01 2.645025551319122314e-01 3.272285684943199158e-02 -8.644452691078186035e-02 -2.223579734563827515e-01 -1.731790751218795776e-01 3.379354998469352722e-02 1.583935171365737915e-01 1.585403531789779663e-01 -3.276852145791053772e-02 1.612119078636169434e-01 -2.289371043443679810e-01 -2.300667762756347656e-01 -7.966309040784835815e-02 3.108340501785278320e-01 -1.753616631031036377e-01 1.767889857292175293e-01 1.541537940502166748e-01 1.340461075305938721e-01
-2.059678733348846436e-01 1.113268882036209106e-01 8.601277321577072144e-02 -7.216068357229232788e-02 -4.719023108482360840e-01 1.121415421366691589e-01 1.913536339998245239e-01 1.511827856302261353e-01 -4.801435023546218872e-02 5.383389815688133240e-02 -3.203429281711578369e-01 -8.993612974882125854e-02 -1.960265785455703735e-01 2.097445279359817505e-01 2.354167401790618896e-01 -4.578301683068275452e-02 -6.559727247804403305e-03 -2.575424909591674805e-01 -1.762475520372390747e-01 -1.168464422225952148e-01 1.426951438188552856e-01 -1.194343715906143188e-01 4.607948288321495056e-02 2.170922756195068359e-01 -1.137544140219688416e-01 -1.341594010591506958e-01 -9.177353978157043457e-02 -6.142428889870643616e-02 -2.431803643703460693e-01 2.665805444121360779e-02 2.764983177185058594e-01 8.712715655565261841e-02
-9.308797866106033325e-02 6.751521676778793335e-02 2.367412298917770386e-01 -1.822109371423721313e-01 -3.128276169300079346e-01 -2.523084729909896851e-02 2.232019305229187012e-01 1.750671416521072388e-01 4.808658733963966370e-02 2.463001161813735962e-01 -3.702741563320159912e-01 -1.877978444099426270e-01 -6.026680395007133484e-02 2.505216598510742188e-01 2.199157774448394775e-01 -6.585349887609481812e-02 1.370751671493053436e-02 -1.131921932101249695e-01 -1.333446949720382690e-01 5.898062139749526978e-02 2.755567133426666260e-01 8.726860582828521729e-02 2.889528498053550720e-02 4.623908177018165588e-02 -2.813279032707214355e-01 -5.028985068202018738e-02 -2.458415776491165161e-01 -9.232123941183090210e-02 1.676446554483845830e-04 8.967012912034988403e-02 2.857410907745361328e-01 5.494840815663337708e-02
-2.836930565536022186e-02 1.264644563198089600e-01 1.602389365434646606e-01 -7.882127910852432251e-02 -3.283251821994781494e-01 -2.202156633138656616e-01 3.719496428966522217e-01 1.952683180570602417e-01 3.437123820185661316e-02 1.508424729108810425e-01 -3.876691460609436035e-01 -3.531292453408241272e-02 -2.516820132732391357e-01 2.254111021757125854e-01 2.310557365417480469e-01 -6.048634648323059082e-02 1.477865427732467651e-01 -9.051404893398284912e-02 -8.326899260282516479e-02 -2.014088183641433716e-01 1.214620023965835571e-01 6.024793162941932678e-02 -1.588322371244430542e-01 -2.000971436500549316e-01 -1.918203085660934448e-01 2.190223336219787598e-02 -1.910643875598907471e-01 5.285677313804626465e-02 -1.657274961471557617e-01 6.758099049329757690e-02 4.289712384343147278e-02 -1.568471640348434448e-02
-1.694136261940002441e-01 1.317368298768997192e-01 -7.214993238449096680e-02 -1.218040809035301208e-01 1.473858207464218140e-01 4.534555133432149887e-03 2.077019661664962769e-01 -7.935665547847747803e-02 -1.368389874696731567e-01 9.885422885417938232e-02 -3.587128221988677979e-02 -1.454134844243526459e-02 3.921258077025413513e-02 1.023633703589439392e-01 1.985896974802017212e-01 2.649652212858200073e-02 -3.924327716231346130e-02 -3.071773424744606018e-02 3.110978193581104279e-02 -1.756452172994613647e-01 6.795722991228103638e-02 8.519345521926879883e-02 1.877467036247253418e-01 -3.338102400302886963e-01 -9.731245785951614380e-02 -3.245784640312194824e-01 -2.442198842763900757e-01 -4.081767797470092773e-01 -3.337250649929046631e-01 3.340700268745422363e-01 1.107365489006042480e-01 -1.067884713411331177e-01
7.502697408199310303e-02 -4.477219283580780029e-02 2.913103699684143066e-01 -1.888878345489501953e-01 -1.867570579051971436e-01 -3.396783173084259033e-01 7.161978632211685181e-02 2.495769411325454712e-01 4.088242352008819580e-02 -5.586389452219009399e-02 -2.394010722637176514e-01 -1.734021008014678955e-01 -5.427088122814893723e-03 -6.623347848653793335e-02 3.295373916625976562e-01 -2.119037089869379997e-04 1.995951831340789795e-01 -2.234399169683456421e-01 4.130826890468597412e-02 9.880656749010086060e-02 -1.879562735557556152e-01 1.058565452694892883e-01 1.348943412303924561e-01 -7.389260083436965942e-02 2.584237838163971901e-03 -2.546361982822418213e-01 -1.064845267683267593e-02 -4.047622978687286377e-01 -1.137394011020660400e-01 1.727539896965026855e-01 6.426122784614562988e-02 -4.288704320788383484e-02
2.437342144548892975e-02 1.431733369827270508e-01 1.034226492047309875e-01 -1.102648749947547913e-01 -1.524217724800109863e-01 1.194336563348770142e-01 4.245090186595916748e-01 1.993491500616073608e-01 -3.019533306360244751e-02 1.498608589172363281e-01 -3.579030632972717285e-01 -5.064070597290992737e-02 -1.663539409637451172e-01 1.718416512012481689e-01 5.303177982568740845e-02 9.239087253808975220e-02 3.209551274776458740e-01 -2.386042624711990356e-01 7.963147014379501343e-02 -2.386542409658432007e-01 6.338051706552505493e-02 2.888321876525878906e-02 -3.669345006346702576e-02 6.277559697628021240e-02 1.254938095808029175e-01 -3.081633746623992920e-01 -2.003111392259597778e-01 -1.832666099071502686e-01 6.766384467482566833e-03 -7.891850173473358154e-02 3.816159442067146301e-02 2.247059494256973267e-01
-2.174057066440582275e-01 2.117807716131210327e-01 2.082566171884536743e-01 -6.197407841682434082e-02 -6.754544377326965332e-02 2.585313916206359863e-01 4.284313321113586426e-01 -1.360533758997917175e-03 1.078436598181724548e-01 -8.356755226850509644e-02 1.168254837393760681e-01 -1.460462063550949097e-01 2.990871071815490723e-01 1.031939387321472168e-01 2.632507979869842529e-01 7.923964411020278931e-02 2.905914187431335449e-01 -1.462770849466323853e-01 -2.960159480571746826e-01 9.437694214284420013e-03 -1.200655475258827209e-01 5.948983132839202881e-02 1.820001155138015747e-01 -1.751825027167797089e-02 -1.879091262817382812e-01 -2.129970192909240723e-01 7.441741228103637695e-02 7.599904388189315796e-02 1.139280870556831360e-01 1.440893262624740601e-01 7.252863794565200806e-02 2.255429886281490326e-02
1.666226834058761597e-01 -2.756768837571144104e-03 1.455768644809722900e-01 -1.739635169506072998e-01 -1.427349261939525604e-02 -1.474332213401794434e-01 3.869585990905761719e-01 -1.309440135955810547e-01 3.068162500858306885e-02 2.901773452758789062e-01 -3.740975558757781982e-01 6.270355731248855591e-02 1.373335272073745728e-01 2.027826569974422455e-02 2.781689167022705078e-01 1.991691440343856812e-01 -9.651742130517959595e-02 -1.514083743095397949e-01 1.527722273021936417e-02 -1.176401227712631226e-01 -2.600207030773162842e-01 -2.026189118623733521e-01 -7.124458998441696167e-02 -1.503866910934448242e-01 -4.845242202281951904e-02 -3.157997727394104004e-01 -1.702800951898097992e-02 1.068905964493751526e-01 9.412796795368194580e-02 7.002042233943939209e-02 2.334151715040206909e-01 4.357271641492843628e-02
-3.714779391884803772e-02 2.750638127326965332e-01 2.826818525791168213e-01 -2.451116144657135010e-01 -8.028940111398696899e-02 -1.149256005883216858e-01 2.765996158123016357e-01 -4.670648649334907532e-02 5.780341848731040955e-02 1.445362530648708344e-02 1.429900377988815308e-01 -1.501456350088119507e-01 1.274662613868713379e-01 1.502851843833923340e-01 4.462105780839920044e-02 1.729680001735687256e-01 7.515474408864974976e-02 -1.121329069137573242e-01 -2.358562499284744263e-01 4.177648946642875671e-02 -2.174507230520248413e-01 -6.666085124015808105e-02 1.314671039581298828e-01 -1.003032103180885315e-01 -1.152524501085281372e-01 -3.550221025943756104e-01 -1.890564337372779846e-02 7.338388264179229736e-02 1.372085511684417725e-01 2.896276414394378662e-01 4.027958512306213379e-01 5.153682455420494080e-02
-9.473619610071182251e-02 1.853945851325988770e-02 1.781501807272434235e-02 -2.568285763263702393e-01 -3.241961896419525146e-01 6.092696636915206909e-02 1.958129703998565674e-01 2.002793550491333008e-01 2.310353219509124756e-01 -1.620118468999862671e-01 -3.088666200637817383e-01 -2.211732417345046997e-01 -1.278074532747268677e-01 3.152744472026824951e-01 8.148564398288726807e-02 -1.228684410452842712e-01 5.565260723233222961e-02 -2.050430476665496826e-01 -1.453082561492919922e-01 -1.544019281864166260e-01 1.788539141416549683e-01 8.169736713171005249e-03 1.355632692575454712e-01 6.725095957517623901e-02 -3.069520294666290283e-01 -2.466028928756713867e-01 5.272338911890983582e-02 -7.294803112745285034e-02 -9.002853184938430786e-02 -2.582934126257896423e-02 2.424182891845703125e-01 -4.078681813552975655e-04
-1.712119132280349731e-01 9.687962383031845093e-02 -8.889104356057941914e-04 -1.223794743418693542e-01 1.248786747455596924e-01 3.463815897703170776e-02 2.214564681053161621e-01 -3.377962484955787659e-02 -2.713598608970642090e-01 1.488777715712785721e-02 -1.023276597261428833e-01 -2.706008777022361755e-02 3.108840901404619217e-04 1.027278974652290344e-01 2.969287633895874023e-01 1.543694287538528442e-01 6.477142125368118286e-02 -1.349828988313674927e-01 -2.434941828250885010e-01 5.630125105381011963e-02 8.853634446859359741e-02 2.265668660402297974e-01 1.234211847186088562e-01 -2.955915629863739014e-01 -1.497275829315185547e-01 -2.833611369132995605e-01 -5.889346078038215637e-02 -4.302760064601898193e-01 -1.586128920316696167e-01 3.248821496963500977e-01 -2.540539018809795380e-02 -4.910025000572204590e-02
-1.574340313673019409e-01 6.746594607830047607e-02 1.445858031511306763e-01 -5.144289880990982056e-02 1.870612204074859619e-01 -1.006579175591468811e-01 4.736129939556121826e-02 2.591464482247829437e-02 -1.588429510593414307e-01 1.087808459997177124e-01 -6.926095485687255859e-02 -7.583603262901306152e-02 1.931822858750820160e-02 1.900724172592163086e-01 3.465250134468078613e-01 6.956507265567779541e-02 -4.783730953931808472e-02 -2.300741225481033325e-01 1.621316000819206238e-02 -8.222244679927825928e-02 4.284055531024932861e-02 1.996317058801651001e-01 8.723660558462142944e-02 -3.627513647079467773e-01 -2.794409990310668945e-01 -2.041661590337753296e-01 -1.050750687718391418e-01 -3.851676583290100098e-01 -3.322265148162841797e-01 1.987895220518112183e-01 1.163018122315406799e-01 -6.575874239206314087e-02
6.707681715488433838e-02 1.873033940792083740e-01 1.559292823076248169e-01 -1.028526723384857178e-01 -1.629322171211242676e-01 3.498049825429916382e-02 4.682228341698646545e-02 -1.022655051201581955e-02 1.028709411621093750e-01 -1.449910830706357956e-02 -1.658997386693954468e-01 2.944399714469909668e-01 3.415803611278533936e-02 -1.949909627437591553e-01 1.216216310858726501e-01 1.030447781085968018e-01 2.248477004468441010e-02 -2.903738319873809814e-01 -3.928489387035369873e-01 5.507813766598701477e-02 -1.323617994785308838e-01 3.052786923944950104e-02 3.428997695446014404e-01 -9.187366813421249390e-02 -1.130686551332473755e-01 -3.820619285106658936e-01 -1.136406231671571732e-02 -2.325862348079681396e-01 -2.610905766487121582e-01 1.210785061120986938e-01 1.479581147432327271e-01 -3.859118744730949402e-02
-2.245241105556488037e-01 1.769007742404937744e-01 2.580926418304443359e-01 -7.483295351266860962e-02 -2.981993854045867920e-01 -5.562331900000572205e-02 1.388559788465499878e-01 7.894189655780792236e-02 4.053936526179313660e-02 1.866642981767654419e-01 -4.248148202896118164e-01 -1.213335394859313965e-01 -2.150090336799621582e-01 1.759170144796371460e-01 2.005841583013534546e-01 1.611654460430145264e-01 1.084044724702835083e-01 -9.998637437820434570e-02 1.358000487089157104e-01 -3.090227544307708740e-01 1.090343371033668518e-01 2.775828354060649872e-02 3.004275262355804443e-02 -1.425140798091888428e-01 -9.362639486789703369e-02 -1.085880845785140991e-01 -3.591355681419372559e-02 2.429789900779724121e-01 -1.760886460542678833e-01 -3.258723020553588867e-02 2.662614881992340088e-01 -9.261527098715305328e-03
-1.528534740209579468e-01 3.998443111777305603e-02 3.295084089040756226e-02 -3.044975996017456055e-01 8.367259986698627472e-03 -1.852798610925674438e-01 3.762045800685882568e-01 -5.182043090462684631e-02 -2.992742136120796204e-02 1.639692187309265137e-01 -2.663084566593170166e-01 2.570898234844207764e-01 1.177616417407989502e-01 1.311034411191940308e-01 2.132864892482757568e-01 -3.820482268929481506e-02 1.261829584836959839e-01 -3.550854027271270752e-01 -5.286605656147003174e-02 7.085968554019927979e-02 -8.161861449480056763e-02 3.880204632878303528e-02 9.024136513471603394e-02 -5.792763456702232361e-02 -7.278241962194442749e-02 -7.465460151433944702e-02 -2.549713551998138428e-01 2.005584985017776489e-01 -5.375356599688529968e-02 8.099757134914398193e-02 3.589127957820892334e-01 -1.896099001169204712e-01
-2.794282734394073486e-01 2.073819488286972046e-01 1.867217868566513062e-01 -3.090448081493377686e-01 -4.176850989460945129e-02 -9.962331503629684448e-02 3.050315976142883301e-01 -3.635288476943969727e-01 -9.620214998722076416e-02 1.458876430988311768e-01 -3.802211582660675049e-02 1.507118344306945801e-01 4.831974208354949951e-02 -7.540243119001388550e-02 -1.260918676853179932e-01 2.335851043462753296e-01 8.381614834070205688e-02 -1.740968674421310425e-01 -4.301378503441810608e-02 -3.993850946426391602e-01 -1.232192292809486389e-01 1.824583709239959717e-01 -5.389549769461154938e-03 -6.471467763185501099e-02 -4.756992682814598083e-03 -1.354390382766723633e-01 6.526637822389602661e-02 -2.492615431547164917e-01 -5.118561908602714539e-02 -1.559595614671707153e-01 9.797614812850952148e-02 -7.621055096387863159e-02
7.292292080819606781e-03 2.075406461954116821e-01 3.424732014536857605e-02 -1.003816723823547363e-01 -3.512309491634368896e-01 3.655491396784782410e-02 2.240230292081832886e-01 -1.267884969711303711e-01 2.401502877473831177e-01 7.524793595075607300e-02 -4.496499300003051758e-01 -1.305372733622789383e-02 -1.010380163788795471e-01 2.282117754220962524e-01 2.713366597890853882e-02 9.565850347280502319e-02 1.651981472969055176e-02 -2.395998686552047729e-01 -1.586309522390365601e-01 -5.350941792130470276e-02 1.944293677806854248e-01 -1.461993716657161713e-02 8.691890537738800049e-02 -8.237423002719879150e-02 -3.249155282974243164e-01 -1.614018231630325317e-01 -1.768973767757415771e-01 -1.321130692958831787e-01 -1.732528209686279297e-01 -7.719112932682037354e-02 2.465971112251281738e-01 3.974862396717071533e-02
-2.114788293838500977e-01 5.228932946920394897e-02 1.033796519041061401e-01 -1.594836264848709106e-01 -2.649421989917755127e-01 -1.915449351072311401e-01 8.670083247125148773e-03 5.745024234056472778e-02 1.086685732007026672e-01 -2.354910038411617279e-02 -4.521601498126983643e-01 -4.555020481348037720e-02 8.568376302719116211e-02 4.118895530700683594e-01 1.380146592855453491e-01 -2.582767009735107422e-01 1.669047772884368896e-01 -5.064797028899192810e-02 -1.972737461328506470e-01 5.087177827954292297e-02 -5.157860741019248962e-02 1.908504664897918701e-01 -2.932931855320930481e-02 2.565135061740875244e-01 -2.457411028444766998e-02 -9.896141290664672852e-02 -6.198475882411003113e-02 1.832612752914428711e-01 -2.318444997072219849e-01 4.504848644137382507e-02 1.858845949172973633e-01 9.324517846107482910e-02
-4.074533581733703613e-01 8.759980648756027222e-02 9.053009003400802612e-02 -1.949745416641235352e-01 5.034136120229959488e-03 -1.032565087080001831e-01 -8.832326158881187439e-03 -8.227828145027160645e-02 9.795824438333511353e-02 -1.717697829008102417e-02 5.647900328040122986e-02 1.062476858496665955e-01 3.200388550758361816e-01 8.340369910001754761e-02 1.495713293552398682e-01 2.708414942026138306e-02 1.028150245547294617e-01 -3.385152816772460938e-01 -1.111253574490547180e-01 -3.313928246498107910e-01 -2.171453982591629028e-01 4.682155549526214600e-01 -1.294020842760801315e-02 6.709619611501693726e-02 -2.611027844250202179e-02 2.084943279623985291e-02 -1.223616227507591248e-01 -9.523119777441024780e-02 -7.645589113235473633e-02 1.878687739372253418e-01 -1.047908067703247070e-01 -1.002344414591789246e-01
-1.929686665534973145e-01 -3.213068097829818726e-02 3.341581821441650391e-01 -2.093583792448043823e-01 1.053008884191513062e-01 -1.634736806154251099e-01 7.982526905834674835e-03 -3.321007490158081055e-01 -4.215505719184875488e-02 1.598499417304992676e-01 -1.849127709865570068e-01 6.998007744550704956e-02 -1.761639267206192017e-01 1.627642512321472168e-01 2.996408194303512573e-02 1.961911283433437347e-02 9.662513434886932373e-02 -1.676376909017562866e-01 -1.309301108121871948e-01 -3.010467626154422760e-04 2.924953214824199677e-02 1.061729714274406433e-01 1.865718513727188110e-02 -4.812479764223098755e-02 -2.034948617219924927e-01 -2.848950922489166260e-01 -4.536408782005310059e-01 -4.503865540027618408e-02 2.455695718526840210e-02 3.608643710613250732e-01 3.359151631593704224e-02 -3.349058702588081360e-02
-1.642917096614837646e-01 6.125738471746444702e-02 -1.145426481962203979e-01 -1.174403354525566101e-01 1.988192796707153320e-01 -1.241508126258850098e-01 1.672050952911376953e-01 -1.121384203433990479e-01 -3.448809981346130371e-01 6.759607233107089996e-03 -1.731155999004840851e-02 -8.468797057867050171e-02 8.044593781232833862e-02 5.612974986433982849e-02 -2.741383621469140053e-03 -1.780015379190444946e-01 1.661411076784133911e-01 -3.709540069103240967e-01 -1.068508625030517578e-01 -3.187967240810394287e-01 2.088296413421630859e-01 4.539111256599426270e-02 -2.804250642657279968e-02 -1.584617942571640015e-01 -2.028235644102096558e-01 -3.813800811767578125e-01 -2.114001065492630005e-01 -1.116074323654174805e-01 -5.850871652364730835e-02 2.575402259826660156e-01 1.178421974182128906e-01 4.356274381279945374e-02
-1.867055594921112061e-01 1.538661420345306396e-01 1.204204633831977844e-01 -1.589161306619644165e-01 -3.178213238716125488e-01 -8.731500059366226196e-02 2.665306925773620605e-01 8.945193886756896973e-02 5.292117223143577576e-02 4.069502651691436768e-02 -3.323094546794891357e-01 8.188967406749725342e-02 -3.788105770945549011e-02 1.541946679353713989e-01 -5.343120172619819641e-02 -1.565373241901397705e-01 1.509895920753479004e-01 -3.641876578330993652e-02 -2.100093811750411987e-01 -1.485000401735305786e-01 3.478978276252746582e-01 3.990622609853744507e-02 1.512529999017715454e-01 3.910603001713752747e-02 -2.797349393367767334e-01 -4.887101054191589355e-02 -1.287347823381423950e-01 -8.152963966131210327e-02 -2.587251961231231689e-01 8.854625374078750610e-02 2.265968769788742065e-01 2.694002687931060791e-01
-1.625556647777557373e-01 2.433311492204666138e-01 1.887247562408447266e-01 -7.103254646062850952e-02 -1.269919574260711670e-01 4.292669519782066345e-02 4.126363992691040039e-02 -1.546327620744705200e-01 -5.673437193036079407e-02 -3.549022600054740906e-02 -2.036338597536087036e-01 -3.322360515594482422e-01 2.162468284368515015e-01 2.848356068134307861e-01 7.825025171041488647e-02 1.242027133703231812e-01 9.357357770204544067e-02 -5.232566595077514648e-01 -1.376985851675271988e-02 -9.768342971801757812e-02 -1.202694773674011230e-01 1.445430070161819458e-01 -2.443578541278839111e-01 -6.051689758896827698e-02 -1.616260260343551636e-01 -3.431572765111923218e-02 4.339427500963211060e-02 3.919410333037376404e-02 -1.498423516750335693e-01 -1.839136928319931030e-01 2.045372277498245239e-01 6.709728389978408813e-02
-3.176422789692878723e-02 -1.373881399631500244e-01 2.275028526782989502e-01 -8.927887678146362305e-02 7.791427522897720337e-02 -2.366292923688888550e-01 -8.525578677654266357e-02 -2.573604285717010498e-01 -2.806010246276855469e-01 -8.898819237947463989e-02 -1.446403414011001587e-01 -1.333508640527725220e-01 2.744881808757781982e-01 8.599373698234558105e-02 2.953068614006042480e-01 -2.433982864022254944e-02 1.132201179862022400e-01 -1.810204535722732544e-01 1.880020275712013245e-02 -3.597560226917266846e-01 -6.282696127891540527e-02 -9.695006161928176880e-02 -1.461701542139053345e-01 -1.678003966808319092e-01 -5.898329615592956543e-02 -2.329998463392257690e-01 7.174216210842132568e-02 -2.432330697774887085e-01 8.345170319080352783e-02 -2.302690297365188599e-01 2.133242487907409668e-01 -1.520437449216842651e-01
-1.123728975653648376e-01 -7.802350446581840515e-03 2.241425514221191406e-01 -2.249835133552551270e-01 5.353691428899765015e-02 -2.185242474079132080e-01 2.646796107292175293e-01 1.288191080093383789e-01 -1.948632113635540009e-02 2.097279131412506104e-01 -2.582766115665435791e-01 4.945193231105804443e-02 2.972215712070465088e-01 -4.720102529972791672e-03 1.059458628296852112e-01 1.626214981079101562e-01 1.447256803512573242e-01 -1.459808349609375000e-01 5.944239348173141479e-02 -1.947464048862457275e-01 -1.209997385740280151e-01 -1.708700209856033325e-01 -6.918994337320327759e-02 -1.483301371335983276e-01 1.417800039052963257e-01 -2.531038820743560791e-01 2.724707685410976410e-02 2.806103229522705078e-01 -2.310579717159271240e-01 2.136391550302505493e-01 2.709011435508728027e-01 -1.386641263961791992e-01
-1.443271785974502563e-01 2.905802987515926361e-02 4.231770709156990051e-02 -1.027389541268348694e-01 4.512481391429901123e-02 -2.383668720722198486e-02 5.023157596588134766e-02 -1.696070879697799683e-01 -2.641390860080718994e-01 1.146838068962097168e-01 -1.821007132530212402e-01 -3.493645414710044861e-02 -8.154712617397308350e-02 7.929965853691101074e-02 3.301013112068176270e-01 -9.265970438718795776e-03 8.844353258609771729e-02 -9.894313663244247437e-02 -1.149026080965995789e-01 -1.027811765670776367e-01 1.280265450477600098e-01 2.348147928714752197e-01 1.036742851138114929e-01 -4.559514820575714111e-01 -1.104229837656021118e-01 -1.530234664678573608e-01 -1.296182721853256226e-01 -3.932066261768341064e-01 -3.397316932678222656e-01 1.298509836196899414e-01 4.626356810331344604e-02 -1.407214999198913574e-01
6.093484163284301758e-02 1.310272961854934692e-01 -5.515379458665847778e-02 -1.480994522571563721e-01 -6.874486804008483887e-02 -1.914823651313781738e-01 -7.884661853313446045e-02 -1.788140274584293365e-02 7.623869925737380981e-02 8.190096169710159302e-02 -1.049374863505363464e-01 1.467654258012771606e-01 3.986863195896148682e-01 4.819595441222190857e-02 3.159282505512237549e-01 9.482695162296295166e-02 9.206458926200866699e-02 -2.440446019172668457e-01 -2.015416920185089111e-01 -3.262357115745544434e-01 1.847579181194305420e-01 5.038723722100257874e-02 3.510441631078720093e-02 3.385350853204727173e-02 9.528780728578567505e-02 1.236789524555206299e-01 -2.569632828235626221e-01 -1.298546642065048218e-01 -1.687095016241073608e-01 4.161302447319030762e-01 1.646587401628494263e-01 3.039012290537357330e-02
-9.070088155567646027e-03 1.997379511594772339e-01 1.616140753030776978e-01 -1.086735129356384277e-01 3.903963044285774231e-02 -1.172785311937332153e-01 -3.348899772390723228e-03 -1.228891536593437195e-01 2.117473073303699493e-02 -3.239654749631881714e-02 -1.417344659566879272e-01 -3.231268748641014099e-02 2.823727428913116455e-01 -1.971340179443359375e-01 1.339372098445892334e-01 2.939311563968658447e-01 1.992697119712829590e-01 -3.104099035263061523e-01 -1.935684680938720703e-01 -2.591996220871806145e-03 1.049757227301597595e-01 -2.770555019378662109e-02 3.822638094425201416e-02 -1.474455147981643677e-01 -1.458742022514343262e-01 -3.115937113761901855e-01 -1.336959451436996460e-01 -2.806255817413330078e-01 -1.561054587364196777e-01 3.303217589855194092e-01 1.026008054614067078e-01 -2.803750336170196533e-01
-1.000967472791671753e-01 -7.566274609416723251e-03 2.326227575540542603e-01 -1.320962160825729370e-01 -2.142848372459411621e-01 -1.017187610268592834e-01 2.952972054481506348e-01 -9.374813176691532135e-03 1.172716021537780762e-01 3.129983246326446533e-01 -2.542129755020141602e-01 -1.620144993066787720e-01 1.076435297727584839e-01 1.283077448606491089e-01 1.718864589929580688e-01 -1.388996839523315430e-01 6.634001433849334717e-02 -1.162212714552879333e-01 -2.091768831014633179e-01 -7.351936399936676025e-02 -2.529380321502685547e-01 -1.790915988385677338e-02 -1.352574490010738373e-02 7.628903258591890335e-03 -6.414752453565597534e-02 -2.377232611179351807e-01 5.632824823260307312e-02 1.587526872754096985e-02 2.280181944370269775e-01 4.286014735698699951e-01 2.279108166694641113e-01 1.096861734986305237e-01
-8.954788744449615479e-02 5.007875710725784302e-02 3.444852307438850403e-02 -2.631534636020660400e-01 -1.807448863983154297e-01 -8.468336611986160278e-02 3.570732772350311279e-01 -9.557031840085983276e-02 1.757768988609313965e-01 -3.918219357728958130e-02 -7.166119664907455444e-02 1.501755416393280029e-01 -1.666462281718850136e-03 9.680638462305068970e-02 8.493663370609283447e-02 -1.125428825616836548e-01 3.049866855144500732e-01 -3.664362430572509766e-01 -1.158225163817405701e-01 -2.152821868658065796e-01 1.904495507478713989e-01 -1.071779988706111908e-02 3.552225232124328613e-02 4.301640763878822327e-02 -1.015405263751745224e-02 -4.337231442332267761e-02 -1.364243775606155396e-01 9.256883710622787476e-02 -7.193076610565185547e-02 2.274258136749267578e-01 2.054181993007659912e-01 4.453951716423034668e-01
-1.999152451753616333e-01 1.819579452276229858e-01 4.955242946743965149e-02 -5.821698904037475586e-02 2.159404158592224121e-01 -3.250141441822052002e-02 9.986436367034912109e-02 -1.634016036987304688e-01 -2.830454111099243164e-01 1.582343131303787231e-01 -4.666828364133834839e-02 -3.082654811441898346e-02 -5.526364222168922424e-02 2.159814238548278809e-01 3.401388823986053467e-01 6.651107221841812134e-02 6.329069379717111588e-03 1.482417620718479156e-02 -1.096383482217788696e-02 -6.552093476057052612e-02 7.166657596826553345e-02 2.339540868997573853e-01 1.319036036729812622e-01 -2.000856548547744751e-01 -7.507713139057159424e-02 -2.975519597530364990e-01 -3.364190633874386549e-04 -4.534536302089691162e-01 -1.720934510231018066e-01 2.751917541027069092e-01 1.765350401401519775e-01 1.838278397917747498e-02
-9.305443614721298218e-02 -1.129507180303335190e-02 3.267394378781318665e-02 -4.217658191919326782e-02 8.266162127256393433e-02 2.520585246384143829e-02 -8.981043472886085510e-03 2.213411182165145874e-01 9.685736894607543945e-02 1.935767233371734619e-01 -2.453412562608718872e-01 3.461620211601257324e-01 1.155671626329421997e-01 2.507354877889156342e-02 4.167186021804809570e-01 -7.567168027162551880e-02 3.508025705814361572e-01 -2.555543780326843262e-01 -1.414461433887481689e-01 -5.208661314100027084e-03 7.896018773317337036e-02 -3.753289952874183655e-02 5.214824527502059937e-02 1.263241767883300781e-01 -1.908005923032760620e-01 -1.602465659379959106e-01 3.313697502017021179e-02 -1.724687516689300537e-01 -2.031654417514801025e-01 6.282118707895278931e-02 3.369981646537780762e-01 1.585691869258880615e-01
-2.470794171094894409e-01 1.797375828027725220e-01 -3.314183652400970459e-02 -7.311040908098220825e-02 -3.195818364620208740e-01 4.477215930819511414e-03 1.846335679292678833e-01 5.967598035931587219e-02 1.533784419298171997e-01 -9.143913537263870239e-02 -3.954347670078277588e-01 -6.002701446413993835e-02 -9.134852327406406403e-03 4.131074249744415283e-01 2.341401018202304840e-02 2.543049864470958710e-02 1.252841800451278687e-01 -1.980067342519760132e-01 -2.095247507095336914e-01 -2.329465933144092560e-02 3.963035345077514648e-01 -3.158764168620109558e-02 9.617923945188522339e-02 6.029105186462402344e-02 3.452810272574424744e-02 -1.557096838951110840e-01 -1.872422695159912109e-01 -1.422235816717147827e-01 -8.973948657512664795e-03 3.026324510574340820e-02 2.087784856557846069e-01 -3.177654743194580078e-02
4.146690294146537781e-02 2.273790538311004639e-01 3.652041777968406677e-02 -2.094944715499877930e-01 -2.210156759247183800e-03 -2.910506539046764374e-02 2.101487815380096436e-01 -1.373280286788940430e-01 -6.091002374887466431e-02 1.029321178793907166e-02 -1.275663226842880249e-01 7.092467509210109711e-03 2.024369388818740845e-01 1.395689249038696289e-01 4.152622222900390625e-01 9.884563088417053223e-02 1.770060658454895020e-01 -1.886597424745559692e-01 -1.564298719167709351e-01 8.523525297641754150e-02 -1.063686683773994446e-01 3.103922307491302490e-01 -9.263825416564941406e-02 -2.627381980419158936e-01 1.157008707523345947e-01 8.244656026363372803e-02 3.611958324909210205e-01 -1.560558974742889404e-01 -3.355744481086730957e-02 -5.037949234247207642e-02 2.673091888427734375e-01 2.015517950057983398e-01
-6.160218268632888794e-02 -2.282281666994094849e-01 -6.619739532470703125e-02 -1.352282166481018066e-01 7.674351334571838379e-02 -4.130040705204010010e-01 -5.024845153093338013e-02 -1.539768427610397339e-01 3.212884068489074707e-02 5.046259239315986633e-02 -2.847070097923278809e-01 -1.893832683563232422e-01 2.197319120168685913e-01 5.613532289862632751e-02 2.353830486536026001e-01 -5.166498944163322449e-03 3.162630796432495117e-01 -2.184876799583435059e-01 -1.527362614870071411e-01 -5.322081968188285828e-02 1.642774492502212524e-01 9.577123075723648071e-02 -1.810470968484878540e-02 -7.377839088439941406e-02 -8.342402428388595581e-02 -2.946406602859497070e-01 3.246873244643211365e-02 -2.474848628044128418e-01 -1.821209341287612915e-01 -2.202436327934265137e-01 8.602145314216613770e-02 1.743097603321075439e-01
-3.703826665878295898e-02 1.657822579145431519e-01 1.239478215575218201e-01 -1.353713870048522949e-01 1.811240613460540771e-01 -5.608426406979560852e-02 -1.321321129798889160e-01 -1.435406655073165894e-01 3.073355183005332947e-02 -1.491402983665466309e-01 -3.512634932994842529e-01 2.116358838975429535e-02 7.176684588193893433e-02 -2.111247926950454712e-01 2.713777124881744385e-01 6.111056357622146606e-02 2.013708502054214478e-01 -4.327281415462493896e-01 -5.590155348181724548e-02 -5.004266276955604553e-02 3.590725362300872803e-02 -1.480345278978347778e-01 -1.091366261243820190e-01 -1.382350623607635498e-01 -1.461575925350189209e-01 -1.660567820072174072e-01 -9.725430980324745178e-03 -2.681468129158020020e-01 -5.971769616007804871e-02 3.657877445220947266e-01 6.657190620899200439e-02 -1.972986459732055664e-01
3.249504789710044861e-02 1.819832026958465576e-01 -6.048432551324367523e-03 -2.260123789310455322e-01 -7.166719436645507812e-02 2.468777261674404144e-02 -1.103109046816825867e-01 4.312385991215705872e-02 1.781922876834869385e-01 -2.672726213932037354e-01 -5.949273705482482910e-02 2.876053191721439362e-02 -5.132879689335823059e-02 3.042954206466674805e-01 1.823225021362304688e-01 3.032319843769073486e-01 -1.254581362009048462e-01 1.685285591520369053e-03 -1.541144400835037231e-01 -2.636439204216003418e-01 -1.725191473960876465e-01 3.619306907057762146e-02 1.977245956659317017e-01 -1.535094380378723145e-01 6.536612752825021744e-03 -4.435942471027374268e-01 1.408259421586990356e-01 1.588215865194797516e-02 -2.128382921218872070e-01 3.749237209558486938e-02 2.399874329566955566e-01 -2.074166387319564819e-01
-1.196814328432083130e-01 1.742610186338424683e-01 1.529631670564413071e-03 -1.483548879623413086e-01 -6.795454025268554688e-02 1.081622242927551270e-01 2.525607347488403320e-01 4.547040443867444992e-03 5.589707940816879272e-02 -9.248072654008865356e-02 1.153237968683242798e-01 7.203687727451324463e-02 -1.739343404769897461e-01 1.059811934828758240e-02 5.536408424377441406e-01 1.950477510690689087e-01 2.523081898689270020e-01 -2.363148182630538940e-01 -1.009587496519088745e-01 -1.211467608809471130e-01 7.099390029907226562e-02 2.676215767860412598e-01 -2.788094580173492432e-01 5.960400775074958801e-02 2.096511274576187134e-01 -4.835126176476478577e-02 -9.570980072021484375e-02 -3.675785660743713379e-02 -2.423211038112640381e-01 -1.774972118437290192e-02 1.681095510721206665e-01 -4.074143618345260620e-02
-5.253870785236358643e-02 -6.051602587103843689e-02 2.889213860034942627e-01 -1.090970262885093689e-01 -2.077120691537857056e-01 -1.249683648347854614e-01 -7.659569382667541504e-02 2.071017324924468994e-01 -2.371741235256195068e-01 9.576511383056640625e-02 -1.845022886991500854e-01 -2.436237409710884094e-03 3.156750500202178955e-01 1.178848650306463242e-02 3.879918754100799561e-01 4.729896411299705505e-02 1.474222540855407715e-01 -3.968380019068717957e-02 -1.639099419116973877e-01 -9.248097776435315609e-04 -3.907955065369606018e-02 -4.019669443368911743e-02 4.115640744566917419e-02 -7.545552402734756470e-02 -8.306637406349182129e-02 -2.494865655899047852e-01 6.757426308467984200e-05 -3.074652552604675293e-01 -2.356477975845336914e-01 1.594300866127014160e-01 2.837884426116943359e-01 -2.297353595495223999e-01
-1.344352066516876221e-01 7.839050143957138062e-02 1.648058891296386719e-01 -1.131491512060165405e-01 1.584802716970443726e-01 4.990698769688606262e-02 2.097465842962265015e-01 -4.382830485701560974e-02 -3.559877574443817139e-01 1.444227397441864014e-01 -1.319987922906875610e-01 -1.100408807396888733e-01 6.727723777294158936e-02 4.197974130511283875e-02 3.449341058731079102e-01 6.077245250344276428e-02 1.369660999625921249e-02 -7.213766127824783325e-02 -8.141920901834964752e-03 -1.125473827123641968e-01 6.457659602165222168e-02 3.019222319126129150e-01 6.174058094620704651e-02 -2.602456510066986084e-01 -2.070673704147338867e-01 -2.842572033405303955e-01 -1.350400000810623169e-01 -2.574984133243560791e-01 -2.875441908836364746e-01 2.432238459587097168e-01 8.389997482299804688e-02 -1.188594028353691101e-01
3.597555309534072876e-02 2.097896765917539597e-03 8.797185868024826050e-02 -5.597146973013877869e-02 2.186744660139083862e-01 -1.989225149154663086e-01 5.347540136426687241e-03 -2.033861279487609863e-01 3.106872439384460449e-01 -9.187610447406768799e-02 -1.106165582314133644e-03 1.903442144393920898e-01 1.729429811239242554e-01 1.838714480400085449e-01 3.762909173965454102e-01 2.143223881721496582e-01 -4.976036772131919861e-02 -2.027075588703155518e-01 -2.007085382938385010e-01 -1.187160611152648926e-01 7.003501988947391510e-03 6.430714577436447144e-02 -1.625609248876571655e-01 1.574489474296569824e-01 -1.562965661287307739e-01 -2.031468302011489868e-01 -1.722095310688018799e-01 -2.230154424905776978e-01 3.855780139565467834e-02 -3.280688449740409851e-02 3.835127949714660645e-01 -1.360905617475509644e-01
-2.212834656238555908e-01 2.905408143997192383e-01 5.200718715786933899e-02 -3.244755789637565613e-02 -6.152856722474098206e-02 -1.127920672297477722e-01 -8.867312967777252197e-02 -1.406795978546142578e-01 -1.164088845252990723e-01 5.929012224078178406e-02 -1.989694982767105103e-01 -7.373045384883880615e-02 2.735839188098907471e-01 1.016037613153457642e-01 4.870356321334838867e-01 -7.404177635908126831e-02 -6.521268188953399658e-02 -1.902103871107101440e-01 -1.233879551291465759e-01 1.229019090533256531e-02 1.014829948544502258e-01 7.247215509414672852e-02 -2.040315419435501099e-01 -2.216912358999252319e-01 5.260694026947021484e-02 -2.143251299858093262e-01 1.575952321290969849e-01 2.038742154836654663e-01 -1.473633497953414917e-01 -6.316816061735153198e-02 2.531208693981170654e-01 2.484684735536575317e-01
-3.282077312469482422e-01 1.805697977542877197e-01 -8.368371427059173584e-02 -4.213947355747222900e-01 2.545463480055332184e-02 1.804370731115341187e-01 1.523810625076293945e-01 1.170079503208398819e-02 5.016173049807548523e-02 -2.138329744338989258e-01 -1.826881468296051025e-01 -5.678493157029151917e-02 2.350031398236751556e-02 -4.200563579797744751e-02 2.274525165557861328e-01 -1.462841778993606567e-01 -2.349630743265151978e-01 -1.384580880403518677e-01 -3.147473616991192102e-04 -3.175124228000640869e-01 1.071489006280899048e-01 1.921351552009582520e-01 9.994114190340042114e-02 -4.538579657673835754e-02 1.269395202398300171e-01 -1.458289623260498047e-01 -2.548784017562866211e-01 -5.806805193424224854e-02 -2.232166081666946411e-01 1.209195330739021301e-01 1.577843129634857178e-01 1.659807562828063965e-01
-5.151426047086715698e-02 3.151835501194000244e-01 1.391178816556930542e-01 -2.942359149456024170e-01 4.900387302041053772e-02 -1.259483247995376587e-01 1.120041161775588989e-01 -6.676251441240310669e-02 3.822792172431945801e-01 2.710941992700099945e-02 1.603585109114646912e-02 1.058306619524955750e-01 3.607784509658813477e-01 3.835359588265419006e-02 3.936198353767395020e-01 1.336678415536880493e-01 9.493858367204666138e-02 -3.226119577884674072e-01 9.675455093383789062e-02 -5.158108100295066833e-02 -7.418908178806304932e-02 -1.486035063862800598e-02 -2.567710876464843750e-01 -6.416043639183044434e-02 -1.857267506420612335e-02 -2.259481698274612427e-02 1.199335977435112000e-01 -7.058011740446090698e-02 -8.675063401460647583e-02 -5.944067984819412231e-02 1.240795552730560303e-01 2.155986279249191284e-01
-7.698176056146621704e-02 9.852593392133712769e-02 1.661278074607253075e-03 -1.218608245253562927e-01 2.851719856262207031e-01 5.954133346676826477e-02 2.284315973520278931e-01 -8.231601864099502563e-02 -2.291580140590667725e-01 1.154678612947463989e-01 -2.095198035240173340e-01 -2.536300197243690491e-02 6.905627902597188950e-03 6.911219656467437744e-02 3.115425407886505127e-01 -7.665608078241348267e-02 5.842977389693260193e-02 -1.336723417043685913e-01 2.127675153315067291e-02 -1.819467395544052124e-01 -4.561380017548799515e-03 1.431033015251159668e-01 1.129034832119941711e-01 -3.218934237957000732e-01 -1.619667708873748779e-01 -2.477776110172271729e-01 7.533670403063297272e-03 -3.933577239513397217e-01 -2.025255411863327026e-01 2.069132626056671143e-01 1.540645211935043335e-01 -2.566324174404144287e-01
-1.347476392984390259e-01 -8.366572111845016479e-02 3.098421096801757812e-01 -1.061542928218841553e-01 -2.658064663410186768e-02 -1.528777778148651123e-01 -1.557556241750717163e-01 -1.359211187809705734e-02 1.502515524625778198e-01 1.599714607000350952e-01 -9.732382744550704956e-02 -2.306865006685256958e-01 4.675028026103973389e-01 -9.091863408684730530e-03 3.302357494831085205e-01 -1.320292353630065918e-01 -8.673443645238876343e-02 -2.000090479850769043e-01 -1.948004215955734253e-01 -1.826550662517547607e-01 8.978591859340667725e-02 -3.101803734898567200e-02 4.721568431705236435e-03 -3.074788860976696014e-02 -8.414207398891448975e-02 -2.219522558152675629e-02 -1.230279058218002319e-01 -2.328865826129913330e-01 -2.537161707878112793e-01 -6.959643214941024780e-02 2.919251322746276855e-01 -5.345644801855087280e-02
-1.095699705183506012e-02 2.547414898872375488e-01 1.523731201887130737e-01 -1.751661151647567749e-01 4.966455698013305664e-02 -5.725058540701866150e-02 1.422553062438964844e-01 -3.189860284328460693e-01 -1.330107152462005615e-01 7.835928350687026978e-02 -2.948646843433380127e-01 -5.717854574322700500e-02 8.367047645151615143e-03 2.015883475542068481e-01 -3.570012748241424561e-02 3.122676014900207520e-01 -1.499126851558685303e-01 -3.190157413482666016e-01 2.084766328334808350e-01 -3.481841832399368286e-02 1.620023399591445923e-01 -1.412922292947769165e-01 -5.919405817985534668e-02 -8.124508708715438843e-02 -1.391198337078094482e-01 -3.063655197620391846e-01 6.276819854974746704e-03 -3.893790021538734436e-02 -1.325839757919311523e-01 2.878551781177520752e-01 2.434974014759063721e-01 -8.986040949821472168e-03
-4.376048594713211060e-02 1.209144443273544312e-01 -9.556144475936889648e-02 -3.611358404159545898e-01 -6.189705803990364075e-03 1.090874671936035156e-01 2.398662865161895752e-01 6.499356031417846680e-02 -2.267732173204421997e-01 -6.189377605915069580e-02 9.601736068725585938e-02 -2.444901913404464722e-01 1.853598654270172119e-01 5.552199482917785645e-02 4.198031425476074219e-01 -1.367140561342239380e-01 1.729020923376083374e-01 -3.657865226268768311e-01 4.048226028680801392e-02 -3.054527342319488525e-01 -1.219937130808830261e-01 -2.268509753048419952e-02 8.567976206541061401e-02 -1.680652201175689697e-01 -1.245397180318832397e-01 -5.420975387096405029e-02 5.477466154843568802e-03 -3.137350082397460938e-03 -6.492163240909576416e-02 2.536084651947021484e-01 -2.431162260472774506e-02 -1.279301643371582031e-01
-7.962301373481750488e-02 3.456851840019226074e-01 1.281966120004653931e-01 -8.009578287601470947e-02 1.317393966019153595e-02 -2.636359035968780518e-01 7.437096536159515381e-02 3.429319243878126144e-03 5.955581367015838623e-02 -1.091448366641998291e-01 -2.817204594612121582e-01 -9.255798906087875366e-02 3.180367350578308105e-01 -2.496696412563323975e-01 1.043992862105369568e-01 1.894824206829071045e-01 1.576483845710754395e-01 -2.591064274311065674e-01 -8.333981782197952271e-02 -7.674363255500793457e-02 -4.562965035438537598e-02 -4.284934327006340027e-02 -4.120701551437377930e-02 9.172920254059135914e-04 -1.124587506055831909e-01 -1.982103288173675537e-01 1.396977603435516357e-01 -3.199945390224456787e-01 -1.577830761671066284e-01 3.187621831893920898e-01 9.566894173622131348e-02 -2.060806304216384888e-01
-6.409685593098402023e-04 1.690990775823593140e-01 1.351449340581893921e-01 -1.055569946765899658e-02 -2.764996886253356934e-01 -2.237009257078170776e-02 1.628216654062271118e-01 1.657997816801071167e-01 2.550092041492462158e-01 7.268565148115158081e-02 -2.455530911684036255e-01 9.144860506057739258e-02 -1.606570035219192505e-01 -1.924742199480533600e-02 1.444333791732788086e-01 2.116281539201736450e-01 2.735471129417419434e-01 -9.578940272331237793e-02 -1.412402987480163574e-01 -2.189734280109405518e-01 -4.474077746272087097e-02 1.115369945764541626e-01 -3.152459487318992615e-02 -1.003900691866874695e-01 -9.293337166309356689e-02 -3.620702624320983887e-01 -2.649655044078826904e-01 1.637307107448577881e-01 4.345507826656103134e-03 8.944574743509292603e-02 4.009304642677307129e-01 9.137510508298873901e-02
-6.305212527513504028e-02 7.469778507947921753e-02 5.276505276560783386e-02 -1.364296972751617432e-01 1.828287355601787567e-02 -4.544652998447418213e-03 8.758304268121719360e-02 -2.562707662582397461e-01 1.837035417556762695e-01 -6.383765488862991333e-02 -3.294018507003784180e-01 -1.109848022460937500e-01 -3.030495159327983856e-02 2.704376578330993652e-01 -3.301096335053443909e-02 -3.315809369087219238e-02 3.245592415332794189e-01 -1.831398159265518188e-01 -2.460580170154571533e-01 -1.156547367572784424e-01 -4.335324838757514954e-02 -4.078017547726631165e-02 -1.896317005157470703e-01 -2.123465090990066528e-01 -1.352543085813522339e-01 -1.946314722299575806e-01 -1.035005748271942139e-01 1.155515760183334351e-01 1.257339864969253540e-01 2.176661044359207153e-01 2.755107581615447998e-01 3.791185021400451660e-01
-2.073628455400466919e-02 1.501786708831787109e-01 2.208442836999893188e-01 -1.171581968665122986e-01 -1.645970046520233154e-01 -3.798592835664749146e-02 2.692582011222839355e-01 1.368628889322280884e-01 1.647333502769470215e-01 -9.100233018398284912e-02 -4.290731251239776611e-01 5.456409975886344910e-02 -1.510487683117389679e-02 1.501743048429489136e-01 1.296172291040420532e-01 -3.594790026545524597e-02 -9.884075261652469635e-03 -3.600356876850128174e-01 -1.427886635065078735e-02 -1.861581206321716309e-01 2.117402255535125732e-01 1.455367356538772583e-02 2.686226665973663330e-01 1.217881068587303162e-01 -2.824863791465759277e-01 1.915728859603404999e-02 -1.343790739774703979e-01 -3.263761987909674644e-03 -2.760193645954132080e-01 -8.501021564006805420e-02 2.295096218585968018e-01 2.093476243317127228e-02
-2.844579219818115234e-01 5.546402558684349060e-02 1.098499596118927002e-01 -6.991739571094512939e-02 7.307125627994537354e-02 -2.860273607075214386e-02 -2.961953170597553253e-02 -1.607997342944145203e-02 -1.258376687765121460e-01 1.796934753656387329e-01 -4.170429706573486328e-01 -1.973316371440887451e-01 2.431804537773132324e-01 -4.306027293205261230e-02 1.497157365083694458e-01 -6.271369010210037231e-02 2.206446379423141479e-01 -1.737335622310638428e-01 -1.968966983258724213e-02 -8.447108417749404907e-02 -5.128271877765655518e-02 2.063494324684143066e-01 1.018806695938110352e-01 -1.118664368987083435e-01 -2.518496513366699219e-01 -1.509011536836624146e-01 -1.260985881090164185e-01 -3.517968654632568359e-01 -8.299462497234344482e-02 2.370861768722534180e-01 1.038099676370620728e-01 -2.986643016338348389e-01
3.696745261549949646e-02 1.445641517639160156e-01 -1.447619218379259109e-02 -3.281245827674865723e-01 1.622167974710464478e-01 -4.725288227200508118e-02 1.854623407125473022e-01 7.904363423585891724e-02 1.871756762266159058e-01 -1.796130090951919556e-01 -1.872981041669845581e-01 6.421261280775070190e-02 1.353183537721633911e-01 6.426255404949188232e-02 2.410201430320739746e-01 7.060165703296661377e-02 3.277258276939392090e-01 -2.014233171939849854e-01 1.727378517389297485e-01 -3.634661138057708740e-01 -4.754123836755752563e-02 -1.234276965260505676e-01 1.355028301477432251e-01 -1.858179643750190735e-02 -2.797167599201202393e-01 -9.323311597108840942e-02 2.894772589206695557e-01 -1.326468288898468018e-01 -1.212943624705076218e-02 2.236182838678359985e-01 1.195048019289970398e-01 9.884624928236007690e-02
-2.881347574293613434e-02 4.404921084642410278e-02 1.727189868688583374e-01 1.141594424843788147e-01 -4.646667093038558960e-02 1.874279379844665527e-01 1.006482467055320740e-01 -2.854737341403961182e-01 8.423408865928649902e-02 3.331424668431282043e-02 -2.474568933248519897e-01 -1.410156041383743286e-01 2.479077577590942383e-01 -1.378487888723611832e-02 4.806534647941589355e-01 -1.369470506906509399e-01 -1.816356182098388672e-01 -1.866399496793746948e-01 -2.061313986778259277e-01 -6.687724590301513672e-02 1.577758640050888062e-01 2.532892674207687378e-02 -1.875966638326644897e-01 -2.736380398273468018e-01 1.633235439658164978e-02 -2.784811258316040039e-01 -8.996967971324920654e-02 -8.144516497850418091e-02 -9.077782928943634033e-02 -2.359152436256408691e-01 1.871194876730442047e-02 1.323212236166000366e-01
-5.958556011319160461e-02 7.561555504798889160e-02 2.446372658014297485e-01 7.829178124666213989e-02 1.363016068935394287e-01 -5.627262964844703674e-02 1.277707517147064209e-01 -1.530145108699798584e-01 6.265693902969360352e-02 2.635886371135711670e-01 -4.265905320644378662e-01 -9.281302988529205322e-02 9.209106676280498505e-03 3.679436445236206055e-01 2.884252555668354034e-02 -1.328031532466411591e-02 6.374759227037429810e-02 -2.551943361759185791e-01 1.285879313945770264e-01 -1.695642471313476562e-01 -1.219417303800582886e-01 4.447269812226295471e-02 1.266343891620635986e-01 -3.562360256910324097e-02 -5.565042048692703247e-02 -3.861421346664428711e-01 -5.069292336702346802e-02 -1.215982213616371155e-01 3.202097024768590927e-03 8.623258024454116821e-02 -1.121853813529014587e-01 3.529574871063232422e-01
-2.334783226251602173e-01 -7.253417372703552246e-02 -3.323247283697128296e-02 -2.081090956926345825e-02 -1.959637999534606934e-01 1.700891405344009399e-01 2.249883264303207397e-01 -2.542783617973327637e-01 -2.175628766417503357e-02 6.246476247906684875e-02 -3.291290700435638428e-01 4.525038227438926697e-02 8.391138911247253418e-02 2.532415390014648438e-01 7.241703104227781296e-03 1.141634657979011536e-01 -1.777697503566741943e-01 5.172211304306983948e-02 -5.295971781015396118e-02 -4.061474502086639404e-01 1.301878392696380615e-01 2.217274904251098633e-01 8.521840721368789673e-02 -1.316499114036560059e-01 2.292091026902198792e-02 -2.061515599489212036e-01 7.684805989265441895e-02 -1.840701401233673096e-01 -3.581902682781219482e-01 4.145883023738861084e-03 1.036199182271957397e-01 -2.060670703649520874e-01
-6.889248639345169067e-02 1.861086338758468628e-01 3.710844367742538452e-02 -1.091092452406883240e-01 -1.110398620367050171e-01 2.078039757907390594e-02 -1.768456399440765381e-01 -2.095225602388381958e-01 -1.538777053356170654e-01 1.279898732900619507e-01 -1.227057799696922302e-01 1.313863098621368408e-01 3.598191216588020325e-02 -4.243250191211700439e-02 1.195240244269371033e-01 2.526341676712036133e-01 7.035032659769058228e-02 -2.483713030815124512e-01 -4.123167991638183594e-01 -2.679462432861328125e-01 -8.770978450775146484e-02 5.745428428053855896e-02 7.602775096893310547e-02 2.108240574598312378e-01 -1.686169803142547607e-01 -2.572096586227416992e-01 1.117491722106933594e-02 -7.962492853403091431e-02 -2.720537185668945312e-01 4.063456784933805466e-03 3.362415432929992676e-01 -2.191237211227416992e-01
9.337268769741058350e-02 4.669246450066566467e-02 3.452936410903930664e-01 2.790106274187564850e-02 -2.101152986288070679e-01 1.500296965241432190e-02 1.358067095279693604e-01 -8.128889650106430054e-02 6.325327605009078979e-02 5.245098099112510681e-02 -1.478489637374877930e-01 2.276740223169326782e-01 1.226676478981971741e-01 2.465350776910781860e-01 3.972962796688079834e-01 6.858447194099426270e-02 -5.018667504191398621e-02 -9.873814880847930908e-02 -2.576783895492553711e-01 2.293638288974761963e-01 1.629835814237594604e-01 8.681958913803100586e-02 1.616841107606887817e-01 -8.484877645969390869e-02 -1.501747872680425644e-02 -4.242587685585021973e-01 1.927770525217056274e-01 -1.193006150424480438e-02 -9.423076361417770386e-02 1.838906258344650269e-01 1.319260448217391968e-01 -6.712873280048370361e-02
-4.510158300399780273e-02 -6.268323212862014771e-02 8.926526457071304321e-02 -1.712145507335662842e-01 -1.417718082666397095e-02 -1.510855648666620255e-02 1.911194771528244019e-01 4.528495296835899353e-02 5.845271516591310501e-03 1.956342607736587524e-01 -4.044725745916366577e-02 -7.218728959560394287e-02 -3.117626309394836426e-01 1.101326867938041687e-01 3.043223619461059570e-01 1.029328033328056335e-01 1.497205197811126709e-01 -2.505273222923278809e-01 3.859725967049598694e-02 -1.526352763175964355e-01 -7.237706333398818970e-02 1.089585784939117730e-04 -7.155796885490417480e-02 -1.075594201683998108e-01 -1.844140291213989258e-01 -3.160161077976226807e-01 -3.512952625751495361e-01 1.662676334381103516e-01 -2.704840302467346191e-01 1.510654538869857788e-01 2.873946130275726318e-01 2.542825043201446533e-01
-6.695125997066497803e-02 2.713800668716430664e-01 1.190309375524520874e-01 -1.715632975101470947e-01 1.812278032302856445e-01 9.284436702728271484e-02 2.070411145687103271e-01 -1.545713990926742554e-01 6.749362498521804810e-02 9.532503783702850342e-02 -4.439388215541839600e-02 3.696689009666442871e-01 -5.522273015230894089e-03 2.214609831571578979e-01 3.797579109668731689e-01 1.838653832674026489e-01 2.642157077789306641e-01 -8.960016816854476929e-02 -2.648784220218658447e-01 -1.349478065967559814e-01 -1.152830105274915695e-02 1.346277892589569092e-01 -3.975810110569000244e-01 1.020855680108070374e-01 5.545281991362571716e-02 -4.280700162053108215e-02 -4.805969446897506714e-02 -9.232326596975326538e-02 -1.090012788772583008e-01 6.648316979408264160e-03 9.999556094408035278e-02 7.440090645104646683e-03
3.248629346489906311e-02 1.540673822164535522e-01 2.369234524667263031e-02 -1.717196851968765259e-01 1.052815094590187073e-01 -4.164950847625732422e-01 1.196496188640594482e-01 4.925603047013282776e-03 -1.490763127803802490e-01 -1.939724385738372803e-02 -2.562565803527832031e-01 -1.382134109735488892e-01 1.360898911952972412e-01 -1.123784556984901428e-01 3.621594309806823730e-01 -4.610105883330106735e-03 3.867906332015991211e-02 -1.556689441204071045e-01 -1.575349420309066772e-01 -1.601754426956176758e-01 2.932171821594238281e-01 1.010227352380752563e-01 -2.116852998733520508e-01 1.501370817422866821e-01 -2.621696330606937408e-03 -1.000724062323570251e-01 -8.978236466646194458e-02 -5.894040316343307495e-02 -2.463014274835586548e-01 2.891534194350242615e-02 1.702308505773544312e-01 -3.532626330852508545e-01
5.528659373521804810e-02 3.084000647068023682e-01 3.255131244659423828e-01 5.034833028912544250e-02 5.419141054153442383e-02 1.232002824544906616e-01 2.636318206787109375e-01 5.295612663030624390e-02 4.718524217605590820e-02 2.685270607471466064e-01 -1.976261585950851440e-01 -1.467989105731248856e-02 1.908733695745468140e-01 -1.886384636163711548e-01 3.205682933330535889e-01 1.726050674915313721e-01 2.591373622417449951e-01 -2.143998742103576660e-01 -4.050939530134201050e-02 -2.095459550619125366e-01 1.616215258836746216e-01 5.153938755393028259e-02 2.245421707630157471e-01 3.120068286079913378e-04 -3.315981104969978333e-02 -2.223238907754421234e-02 -2.063469290733337402e-01 -1.577066034078598022e-01 1.516128703951835632e-02 -1.522836387157440186e-01 9.792725741863250732e-02 2.117029726505279541e-01
2.332305312156677246e-01 1.590424925088882446e-01 2.433068305253982544e-01 -1.171925812959671021e-01 9.024083614349365234e-02 -5.401256307959556580e-02 -8.594077080488204956e-02 -9.687198698520660400e-02 1.150719672441482544e-01 2.507277019321918488e-02 -2.434588670730590820e-01 1.722824946045875549e-02 -4.600595682859420776e-02 1.192159876227378845e-01 3.110191524028778076e-01 -2.775913476943969727e-01 3.087521195411682129e-01 -3.061152622103691101e-02 -7.329475879669189453e-02 -2.344983518123626709e-01 -3.261535614728927612e-02 5.695404112339019775e-02 2.981736063957214355e-01 1.035317331552505493e-01 -1.543667018413543701e-01 -3.565049469470977783e-01 2.750508859753608704e-02 1.981748268008232117e-02 -7.469426095485687256e-02 2.438347190618515015e-01 2.414502650499343872e-01 -1.414938867092132568e-01
-2.267559766769409180e-01 2.147639691829681396e-01 1.533354669809341431e-01 -2.799701988697052002e-01 -3.945000935345888138e-03 -2.340731024742126465e-01 9.751840680837631226e-02 7.507614791393280029e-02 3.485606575850397348e-04 -9.313062578439712524e-02 1.499814243288710713e-04 2.376800328493118286e-01 1.806959807872772217e-01 1.587596237659454346e-01 2.314200848340988159e-01 2.785627245903015137e-01 3.431889116764068604e-01 -2.629348039627075195e-01 -5.454388260841369629e-02 -1.042941585183143616e-02 -3.141939267516136169e-02 2.593211084604263306e-02 -1.122937351465225220e-01 3.484592214226722717e-02 -1.306754350662231445e-01 -8.259771764278411865e-02 3.921033740043640137e-01 1.156749501824378967e-01 -1.335110962390899658e-01 1.641435474157333374e-01 1.031398549675941467e-01 -1.566091924905776978e-01
-3.831817805767059326e-01 2.303510308265686035e-01 2.180871814489364624e-01 -1.437242180109024048e-01 -1.000162810087203979e-01 3.429320175200700760e-03 2.127708047628402710e-01 5.300438404083251953e-02 1.918138414621353149e-01 -1.726088076829910278e-01 -2.510070800781250000e-01 9.157957136631011963e-02 1.560234576463699341e-01 1.115761399269104004e-01 -4.829982295632362366e-02 5.994410067796707153e-02 -8.913685381412506104e-02 2.099946737289428711e-01 -2.265999168157577515e-01 -1.284177005290985107e-01 4.452059976756572723e-03 1.634603589773178101e-01 2.503997087478637695e-01 -1.878481060266494751e-01 -2.441854476928710938e-01 -2.047540098428726196e-01 7.703484594821929932e-02 -1.718788146972656250e-01 -3.196850121021270752e-01 3.963674232363700867e-02 -7.506604888476431370e-04 8.771350979804992676e-02
-1.207801103591918945e-01 -7.239624857902526855e-02 2.236738651990890503e-01 -2.092735022306442261e-01 -1.496049612760543823e-01 -2.839597463607788086e-01 6.010434776544570923e-02 5.576271563768386841e-03 -1.563966870307922363e-01 1.995395570993423462e-01 -2.678837180137634277e-01 -1.767179369926452637e-01 -1.151807010173797607e-01 -1.098653599619865417e-01 2.569434940814971924e-01 1.183030679821968079e-01 3.201023638248443604e-01 -1.598120182752609253e-01 9.427571296691894531e-02 -7.352562993764877319e-02 -1.421513557434082031e-01 1.242376416921615601e-01 1.117154136300086975e-01 3.501359745860099792e-02 2.101287096738815308e-01 -2.863781452178955078e-01 7.981573045253753662e-02 -3.472006916999816895e-01 -1.294484883546829224e-01 2.088042497634887695e-01 3.569966182112693787e-02 -2.653529495000839233e-02
-4.324779286980628967e-02 7.892267405986785889e-02 1.363019347190856934e-01 -3.294478356838226318e-01 -1.401291638612747192e-01 -9.363671392202377319e-02 2.291936278343200684e-01 2.816319838166236877e-02 -2.633510529994964600e-01 -2.248505949974060059e-01 -1.776293665170669556e-01 3.023966848850250244e-01 -4.022406041622161865e-02 1.671249270439147949e-01 1.843471229076385498e-01 -1.401820778846740723e-01 3.647305965423583984e-01 -7.938256114721298218e-02 -1.598677188158035278e-01 -1.276755481958389282e-01 -1.407536864280700684e-01 3.213528916239738464e-02 -2.567943930625915527e-01 -7.188159972429275513e-02 -5.675002932548522949e-02 -2.262097299098968506e-01 -1.132042631506919861e-01 -4.997691512107849121e-02 -4.782499000430107117e-02 9.731665998697280884e-02 -2.806791365146636963e-01 1.535665094852447510e-01
-5.458107590675354004e-01 3.827700018882751465e-02 -4.665807262063026428e-02 -3.488907516002655029e-01 -7.846947759389877319e-02 1.271324753761291504e-01 2.567610442638397217e-01 1.084914524108171463e-02 -9.381427615880966187e-02 -2.627827823162078857e-01 -1.533990204334259033e-01 4.416065663099288940e-02 2.410288900136947632e-02 1.944666542112827301e-02 2.805255055427551270e-01 -5.967591330409049988e-02 -2.724178731441497803e-01 -2.269877642393112183e-01 -1.762229204177856445e-01 -2.523785531520843506e-01 5.177338025532662868e-04 7.645118236541748047e-02 -5.945112183690071106e-02 -4.745612293481826782e-02 -1.499371677637100220e-01 -1.585742086172103882e-01 -4.010904952883720398e-02 4.012562707066535950e-02 4.459308832883834839e-02 2.981056831777095795e-02 8.296551555395126343e-02 9.531784057617187500e-02
2.510379552841186523e-01 7.589209359139204025e-03 1.479622423648834229e-01 -1.075185928493738174e-02 1.480997353792190552e-01 1.608567982912063599e-01 -6.257744878530502319e-02 8.316691219806671143e-02 -4.266157373785972595e-02 2.820768356323242188e-01 -4.596407115459442139e-01 1.585021987557411194e-02 -1.543104555457830429e-02 1.293521970510482788e-01 1.119837984442710876e-01 5.515024997293949127e-03 2.911504507064819336e-01 -1.582536250352859497e-01 1.061160117387771606e-01 -2.810626029968261719e-01 -1.459223870187997818e-02 1.757808029651641846e-01 -2.328637428581714630e-02 -9.126187302172183990e-03 3.035854548215866089e-03 -4.091019034385681152e-01 -1.938016861677169800e-01 -4.860823601484298706e-02 -2.440268546342849731e-01 1.377823203802108765e-01 1.271759718656539917e-01 3.803018480539321899e-03
6.742403842508792877e-03 1.281213760375976562e-01 1.411331593990325928e-01 -1.673204749822616577e-01 1.151910871267318726e-01 -7.344960421323776245e-02 1.735467016696929932e-01 1.413857787847518921e-01 -2.318015135824680328e-02 9.359839558601379395e-02 -4.638166725635528564e-02 1.491204351186752319e-01 1.026924028992652893e-01 2.513975501060485840e-01 4.339623451232910156e-01 -2.401568144559860229e-01 3.964546024799346924e-01 -1.466555148363113403e-02 2.616881392896175385e-02 -1.631091982126235962e-01 9.793727844953536987e-02 -9.671349078416824341e-02 2.166311889886856079e-01 -1.385358124971389771e-01 -9.701450169086456299e-02 -1.180409565567970276e-01 4.229133576154708862e-02 -1.673629581928253174e-01 -1.801440715789794922e-01 6.761240214109420776e-02 3.861996233463287354e-01 6.600286811590194702e-02
-2.956496551632881165e-02 1.714768856763839722e-01 -1.179214417934417725e-01 -4.057828783988952637e-01 -2.103970944881439209e-01 1.178435087203979492e-01 3.546489775180816650e-01 6.017151474952697754e-02 2.184230238199234009e-01 6.359766423702239990e-02 -3.324905931949615479e-01 -1.289324611425399780e-01 5.403394624590873718e-02 9.073633700609207153e-02 6.333958357572555542e-02 7.002524286508560181e-02 2.672218680381774902e-01 -3.139414489269256592e-01 5.079709738492965698e-02 -2.453471347689628601e-02 8.163082599639892578e-02 -3.074842505156993866e-02 2.649844884872436523e-01 -1.184682734310626984e-02 -1.897984370589256287e-02 -1.512260884046554565e-01 -1.379033625125885010e-01 -5.456373840570449829e-02 -2.707490622997283936e-01 1.124807447195053101e-01 1.493125706911087036e-01 -4.509206861257553101e-03
-1.220025820657610893e-03 3.222219645977020264e-01 4.359154403209686279e-02 5.486284941434860229e-02 -3.883343935012817383e-01 1.674508326686918736e-03 2.190418541431427002e-01 -2.450531348586082458e-02 5.391491577029228210e-02 2.787571251392364502e-01 -2.474162131547927856e-01 -2.280178852379322052e-02 -1.566005125641822815e-02 1.257959455251693726e-01 1.747365295886993408e-01 9.824129752814769745e-03 3.898048028349876404e-02 -2.228433787822723389e-01 -2.684449255466461182e-01 -6.259118765592575073e-02 5.203391984105110168e-02 6.795774400234222412e-02 1.067624762654304504e-01 -1.857002377510070801e-01 -6.584222614765167236e-02 -2.010780125856399536e-01 -1.138005927205085754e-01 1.356306523084640503e-01 -5.507825408130884171e-03 3.433148860931396484e-01 3.071776926517486572e-01 1.846455037593841553e-01
-5.844201147556304932e-02 1.969016529619693756e-02 2.643263638019561768e-01 -2.899797856807708740e-01 -1.224769838154315948e-02 8.144771307706832886e-02 7.054721564054489136e-02 1.154341101646423340e-01 -1.313768625259399414e-01 -1.209987401962280273e-01 -1.940689682960510254e-01 1.622668057680130005e-01 1.562246214598417282e-02 2.137093693017959595e-01 -6.544006057083606720e-03 3.235897719860076904e-01 2.656520605087280273e-01 -3.247031569480895996e-01 -2.544956505298614502e-01 -4.128889143466949463e-01 1.025778725743293762e-01 3.064496256411075592e-02 -4.051700234413146973e-02 -5.642321705818176270e-02 2.401795983314514160e-02 2.106280624866485596e-01 -6.821481976658105850e-03 5.721366498619318008e-03 -2.507338225841522217e-01 1.067279875278472900e-01 1.329215317964553833e-01 7.816685736179351807e-02
-1.974137872457504272e-01 -1.625476330518722534e-01 1.604791134595870972e-01 -2.077808529138565063e-01 -3.426088392734527588e-02 8.688621968030929565e-02 1.948212832212448120e-01 -2.772666513919830322e-01 -7.404254376888275146e-02 -9.950513392686843872e-02 -1.411704719066619873e-01 -2.102241218090057373e-01 -1.957276761531829834e-01 -2.510277554392814636e-02 2.202961295843124390e-01 2.044486850500106812e-01 9.195603430271148682e-02 -1.538956910371780396e-01 1.447999477386474609e-01 -3.294131457805633545e-01 8.790202438831329346e-02 2.282012701034545898e-01 1.368167549371719360e-01 -9.261881560087203979e-02 -6.998930126428604126e-02 -2.085793912410736084e-01 -2.295461893081665039e-01 -2.414171993732452393e-01 -9.581894427537918091e-02 2.759191393852233887e-01 1.335093975067138672e-01 -1.487077772617340088e-01
-7.967332005500793457e-02 6.505410373210906982e-02 -7.554433494806289673e-02 -1.669175326824188232e-01 3.589012622833251953e-01 -2.902075350284576416e-01 1.174425780773162842e-01 -2.976657748222351074e-01 1.767519414424896240e-01 -1.845734417438507080e-01 -9.808633476495742798e-02 8.722872287034988403e-02 -8.432655036449432373e-02 2.662453614175319672e-02 1.309876888990402222e-01 2.025137394666671753e-01 2.441837489604949951e-01 -1.416466832160949707e-01 -4.604903981089591980e-02 -1.000816524028778076e-01 4.848720878362655640e-02 1.166566535830497742e-01 -2.627608478069305420e-01 5.534240975975990295e-02 2.080897092819213867e-01 -1.986522376537322998e-01 -2.963958382606506348e-01 2.248937822878360748e-02 -2.133744955062866211e-01 1.903102546930313110e-01 2.345895022153854370e-01 -6.406467407941818237e-02
-1.103150025010108948e-01 1.906005889177322388e-01 3.309274911880493164e-01 -9.459103643894195557e-02 -2.929167151451110840e-01 -1.175270974636077881e-01 3.068894445896148682e-01 4.655568860471248627e-03 -2.684780769050121307e-02 2.373350113630294800e-01 -3.475998044013977051e-01 -1.617805100977420807e-03 -1.499554365873336792e-01 2.727613449096679688e-01 1.717626452445983887e-01 1.206752881407737732e-01 1.779501587152481079e-01 -1.384846568107604980e-01 6.356789916753768921e-02 4.419963434338569641e-02 1.961186975240707397e-01 2.516125794500112534e-03 -1.295453011989593506e-01 5.969138443470001221e-02 -2.460104376077651978e-01 -1.112145483493804932e-01 7.490634918212890625e-02 -3.794436156749725342e-02 -1.698260158300399780e-01 2.560251653194427490e-01 8.534848690032958984e-02 1.520893424749374390e-01
-5.750653520226478577e-02 3.334224820137023926e-01 -2.645085565745830536e-03 1.612723469734191895e-01 1.305154412984848022e-01 -1.984084248542785645e-01 3.179273903369903564e-01 -8.299653977155685425e-02 -4.107285290956497192e-02 -6.423863768577575684e-02 -2.779261171817779541e-01 -2.169759869575500488e-01 1.043288409709930420e-01 1.869354546070098877e-01 -1.246077194809913635e-02 2.235818952322006226e-01 2.573938369750976562e-01 1.512951310724020004e-02 -2.984108626842498779e-01 -1.297880262136459351e-01 -1.908319815993309021e-02 2.369239926338195801e-01 2.091692537069320679e-01 -4.807835444808006287e-02 -2.180837690830230713e-01 6.742870062589645386e-02 -2.053718864917755127e-01 8.039969950914382935e-02 -2.274566292762756348e-01 7.919777929782867432e-02 1.306015551090240479e-01 1.352113634347915649e-01
-1.395140076056122780e-03 4.618341475725173950e-02 3.162370324134826660e-01 -3.420614600181579590e-01 2.050900906324386597e-01 -4.628079012036323547e-02 1.791035383939743042e-01 -1.460758745670318604e-01 1.816990226507186890e-01 -1.935805678367614746e-01 4.337435960769653320e-02 4.663803800940513611e-02 2.121236324310302734e-01 -1.152030006051063538e-01 4.490287303924560547e-01 2.529455423355102539e-01 -8.372455090284347534e-02 -2.483319491147994995e-01 -1.076794266700744629e-01 -1.481820940971374512e-01 1.410799920558929443e-01 2.494276463985443115e-01 -3.062651306390762329e-02 1.550269424915313721e-01 -5.125451833009719849e-02 -8.018416911363601685e-02 -4.558511823415756226e-02 -7.069852203130722046e-02 -4.598718136548995972e-02 -1.377501338720321655e-01 1.743515580892562866e-01 8.871838450431823730e-02
6.892520189285278320e-02 7.086832821369171143e-02 1.084292232990264893e-01 -5.695147812366485596e-02 -5.252079665660858154e-02 7.234619557857513428e-02 2.877024412155151367e-01 1.725535094738006592e-02 -2.227581664919853210e-02 1.446567624807357788e-01 -2.905829250812530518e-01 -8.307394385337829590e-02 -1.432345360517501831e-01 2.382417768239974976e-01 -6.847302615642547607e-02 2.156857103109359741e-01 2.239649891853332520e-01 -3.049294352531433105e-01 -3.688250144477933645e-04 -1.873244494199752808e-01 8.247218281030654907e-02 8.895710110664367676e-02 5.730992555618286133e-02 -1.976973116397857666e-01 -3.183208033442497253e-02 -3.096776902675628662e-01 -1.262957751750946045e-01 -1.433137506246566772e-01 -1.872819662094116211e-01 -2.219186909496784210e-02 2.390792369842529297e-01 4.259959757328033447e-01
-1.496494561433792114e-01 4.590424150228500366e-02 1.562258601188659668e-01 -1.995753049850463867e-01 5.355892702937126160e-02 -3.326579928398132324e-02 2.290053367614746094e-01 -1.855498552322387695e-01 -1.541755795478820801e-01 4.333944618701934814e-02 -3.996953368186950684e-02 1.197690591216087341e-01 2.849329710006713867e-01 2.115567326545715332e-01 6.382600218057632446e-02 5.720917508006095886e-02 2.608465850353240967e-01 -3.793056905269622803e-01 2.330816164612770081e-02 -1.226503923535346985e-01 -1.443875581026077271e-01 -2.917884290218353271e-01 3.447030857205390930e-02 4.437445104122161865e-02 -9.179420769214630127e-02 -3.400128483772277832e-01 -2.777391076087951660e-01 -9.936271607875823975e-02 -7.143042515963315964e-03 2.951834201812744141e-01 -1.023120284080505371e-01 -1.374660898000001907e-02
6.979806721210479736e-02 9.063054807484149933e-03 2.443008422851562500e-01 -5.801161378622055054e-02 2.731435000896453857e-01 8.980651944875717163e-02 1.289265453815460205e-01 2.740865945816040039e-01 1.177381053566932678e-01 2.342020124197006226e-01 -2.880517244338989258e-01 5.509905144572257996e-02 1.718315184116363525e-01 1.239791959524154663e-01 9.890714287757873535e-02 1.098852977156639099e-02 2.725904881954193115e-01 -2.666696012020111084e-01 5.993996188044548035e-02 -1.237666010856628418e-01 -8.915206417441368103e-03 2.169917821884155273e-01 -6.305129081010818481e-02 -2.829122822731733322e-03 -2.170399129390716553e-01 -3.979634940624237061e-01 -3.188428655266761780e-02 -8.442522585391998291e-02 -2.336786389350891113e-01 -7.185904681682586670e-02 1.654980629682540894e-01 1.783107370138168335e-01
-7.761981338262557983e-02 1.127223521471023560e-01 1.675296127796173096e-01 -1.933415532112121582e-01 -1.366283446550369263e-01 -1.455474495887756348e-01 8.160577714443206787e-02 1.967745423316955566e-01 -1.521807461977005005e-01 1.035617142915725708e-01 -3.109898865222930908e-01 -1.672078818082809448e-01 1.112252101302146912e-01 -1.006085649132728577e-01 3.204404711723327637e-01 1.977155208587646484e-01 2.511073350906372070e-01 -1.616403460502624512e-01 -1.090824231505393982e-02 -2.321695536375045776e-02 -7.307121902704238892e-02 -6.840161979198455811e-02 1.442389339208602905e-01 -6.604226678609848022e-02 1.151411756873130798e-01 -2.478035688400268555e-01 -1.205135509371757507e-01 -4.814530611038208008e-01 -1.133881956338882446e-01 6.740307062864303589e-02 8.786845207214355469e-02 -1.914053112268447876e-01
9.943246841430664062e-02 -3.506502509117126465e-02 -8.142916858196258545e-02 -1.552799344062805176e-01 -1.648031175136566162e-01 -1.294731944799423218e-01 -2.765185199677944183e-02 1.036491766571998596e-01 -5.407849326729774475e-02 -2.337363064289093018e-01 -2.964449822902679443e-01 9.294326603412628174e-02 -3.294970840215682983e-02 3.049174845218658447e-01 4.783439934253692627e-01 -2.669550478458404541e-01 9.575758129358291626e-02 -1.089946627616882324e-01 -9.102933108806610107e-03 -1.736690998077392578e-01 -3.704862669110298157e-02 1.224256083369255066e-01 -1.828195750713348389e-01 4.126606509089469910e-02 -1.303102821111679077e-01 -7.944487035274505615e-02 -1.012066677212715149e-01 -6.342019885778427124e-03 2.252336442470550537e-01 3.238832950592041016e-01 2.492745369672775269e-01 -1.931388303637504578e-02
2.236396819353103638e-02 -5.774459242820739746e-02 -1.304635079577565193e-03 -2.667789757251739502e-01 -1.918747425079345703e-01 -1.830966472625732422e-01 3.338899696245789528e-03 1.057739332318305969e-01 -2.104810029268264771e-01 -7.677961885929107666e-02 -2.125949561595916748e-01 -2.178704179823398590e-02 1.804299354553222656e-01 2.417884320020675659e-01 1.229671612381935120e-01 2.603353559970855713e-01 1.953719705343246460e-01 -7.723703980445861816e-02 4.745137318968772888e-02 -1.425609737634658813e-01 -1.697957962751388550e-01 7.158926874399185181e-02 2.203217521309852600e-02 -1.128255724906921387e-01 4.119047522544860840e-02 -1.808447092771530151e-01 6.966377794742584229e-02 -4.445681571960449219e-01 -1.454724371433258057e-01 2.730919122695922852e-01 2.208011448383331299e-01 -2.800016999244689941e-01
-1.182824447751045227e-01 4.869316145777702332e-02 3.786296397447586060e-02 -9.247907996177673340e-02 1.265644580125808716e-01 9.010387212038040161e-02 8.207724988460540771e-02 2.155717834830284119e-02 -1.332996487617492676e-01 1.182860955595970154e-01 -1.077415347099304199e-01 -1.796255260705947876e-01 -1.257770461961627007e-03 1.490550190210342407e-01 1.744650155305862427e-01 -7.786070555448532104e-02 2.123361378908157349e-01 -2.179566770792007446e-01 -8.472052216529846191e-02 -1.496836841106414795e-01 2.224011421203613281e-01 2.730853557586669922e-01 1.827951818704605103e-01 -2.687859833240509033e-01 -1.298758089542388916e-01 -3.121763467788696289e-01 -1.191153302788734436e-01 -3.537513613700866699e-01 -1.664788126945495605e-01 3.713080883026123047e-01 1.612767428159713745e-01 -1.041279211640357971e-01
-1.276654452085494995e-01 1.694107055664062500e-01 2.386739701032638550e-01 -1.147969663143157959e-01 -4.191565141081809998e-02 -1.790179759263992310e-01 8.077722787857055664e-02 -4.199860244989395142e-02 4.877298325300216675e-02 3.988214582204818726e-02 -3.995070755481719971e-01 -3.100022673606872559e-01 1.808190494775772095e-01 2.777417302131652832e-01 4.205527529120445251e-02 -1.968517899513244629e-01 2.046598792076110840e-01 -2.198860347270965576e-01 -1.292006224393844604e-01 -7.248970866203308105e-02 -1.090648695826530457e-01 -3.047637268900871277e-02 -8.466222137212753296e-02 -1.218881807290017605e-03 -1.506215184926986694e-01 -7.659953087568283081e-02 7.914074510335922241e-02 -9.362287074327468872e-02 2.304666042327880859e-01 3.320600092411041260e-01 1.650477647781372070e-01 2.575930655002593994e-01
1.170145645737648010e-01 1.453589927405118942e-02 4.382781982421875000e-01 -3.012744523584842682e-02 -6.276579946279525757e-02 8.929933607578277588e-02 -6.712045520544052124e-02 -7.857554405927658081e-02 -8.910670876502990723e-02 -4.579314962029457092e-02 -1.117715239524841309e-01 1.399463266134262085e-01 8.308632671833038330e-02 -1.320376694202423096e-01 8.593692630529403687e-02 8.613483607769012451e-02 1.373528540134429932e-01 -2.971354424953460693e-01 -3.645641505718231201e-01 -2.354759126901626587e-01 -1.623646169900894165e-01 9.794639796018600464e-02 -9.455436840653419495e-03 7.380417734384536743e-02 -2.385060787200927734e-01 -1.606976538896560669e-01 -8.493740111589431763e-02 -2.825119197368621826e-01 -3.416219651699066162e-01 9.786653518676757812e-02 1.249142512679100037e-01 2.015552222728729248e-01
-4.459053277969360352e-03 -6.207894068211317062e-03 2.477408349514007568e-01 -2.011330127716064453e-01 -1.145575717091560364e-01 -7.171379029750823975e-02 -4.031955450773239136e-02 -2.491435781121253967e-02 2.273974716663360596e-01 -1.502104401588439941e-01 -1.246109157800674438e-01 -2.009925097227096558e-01 -4.386351630091667175e-02 1.761261671781539917e-01 2.670937180519104004e-01 7.232386618852615356e-02 1.998946517705917358e-01 -2.731973826885223389e-01 -5.058374255895614624e-02 -2.067921906709671021e-01 -2.188031226396560669e-01 8.491937816143035889e-02 7.590336352586746216e-02 -1.131609454751014709e-01 -2.394769042730331421e-01 -2.505487799644470215e-01 -3.627355694770812988e-01 2.360266745090484619e-01 1.839183643460273743e-02 1.020124480128288269e-01 3.271761909127235413e-02 -2.917048931121826172e-01
4.232944175601005554e-02 -9.264191985130310059e-02 7.612305879592895508e-02 -9.253551810979843140e-02 -1.826318949460983276e-01 8.553653955459594727e-02 2.691508531570434570e-01 -7.232128828763961792e-02 2.774669528007507324e-01 -3.506889343261718750e-01 -2.478500902652740479e-01 3.108656965196132660e-02 -3.734637424349784851e-02 -2.090268023312091827e-02 4.915554821491241455e-01 7.110007107257843018e-02 1.191686764359474182e-01 -2.868337333202362061e-01 1.344562917947769165e-01 -1.525307446718215942e-01 1.196327246725559235e-02 1.020421758294105530e-01 2.546940147876739502e-01 -4.834531247615814209e-02 -4.395777825266122818e-03 -1.102619990706443787e-01 -5.528827384114265442e-02 1.001557260751724243e-01 -1.458407044410705566e-01 6.298618763685226440e-02 2.827729284763336182e-01 1.046484918333590031e-03
3.537529334425926208e-02 9.910574555397033691e-02 1.179109811782836914e-01 -7.636788359377533197e-05 -2.979074716567993164e-01 -3.050931990146636963e-01 3.041136264801025391e-01 -2.825627848505973816e-02 4.003319889307022095e-02 -1.315126866102218628e-01 -3.081382215023040771e-01 -1.143806204199790955e-01 3.639916330575942993e-02 2.031750082969665527e-01 3.307138681411743164e-01 -3.554222285747528076e-01 -3.421606495976448059e-02 3.260856866836547852e-02 -1.996475905179977417e-01 6.077315658330917358e-02 6.241673137992620468e-03 5.998913198709487915e-02 2.705713510513305664e-01 -8.514483273029327393e-02 1.310273557901382446e-01 -2.069838345050811768e-01 -4.110996052622795105e-02 -4.699042811989784241e-02 5.010114237666130066e-02 1.387323290109634399e-01 1.504434943199157715e-01 2.376888841390609741e-01
-1.523415744304656982e-01 2.916004955768585205e-01 5.057631060481071472e-02 -7.404808700084686279e-02 -2.376400828361511230e-01 -1.707424819469451904e-01 3.168638944625854492e-01 1.022941917181015015e-01 8.866198360919952393e-02 2.431290149688720703e-01 -2.508049309253692627e-01 -1.439467165619134903e-02 -1.511748321354389191e-02 2.183406502008438110e-01 1.092923656105995178e-01 3.449856117367744446e-02 1.377000659704208374e-01 -1.981058418750762939e-01 -1.398006230592727661e-01 1.595209166407585144e-02 4.916204512119293213e-02 2.485105544328689575e-01 -3.077357262372970581e-02 2.592061087489128113e-02 -1.841275691986083984e-01 -2.755458652973175049e-01 -1.875309348106384277e-01 2.199852913618087769e-01 8.729545027017593384e-02 2.618162930011749268e-01 2.865630686283111572e-01 -2.515318430960178375e-02
-1.284789144992828369e-01 1.137772351503372192e-01 7.361276447772979736e-02 6.196920573711395264e-02 2.156385220587253571e-02 -2.496618181467056274e-01 -1.988696865737438202e-02 9.161630272865295410e-02 -6.160301342606544495e-02 2.161019742488861084e-01 -1.093078330159187317e-01 5.325329303741455078e-02 4.458991587162017822e-01 -6.690136343240737915e-02 2.308524847030639648e-01 4.909426718950271606e-02 8.271172642707824707e-02 -2.260790914297103882e-01 -1.753946989774703979e-01 -2.707613408565521240e-01 -4.429488256573677063e-02 -3.113867044448852539e-01 -2.441225573420524597e-02 1.543815131299197674e-03 5.866302549839019775e-02 -2.461180388927459717e-01 -1.879070550203323364e-01 -3.901630640029907227e-01 -1.367658674716949463e-01 -9.560038335621356964e-03 1.741621643304824829e-01 -5.647267401218414307e-02
1.500623207539319992e-02 1.513497680425643921e-01 1.634782552719116211e-01 -3.209214890375733376e-03 -7.515346258878707886e-02 -1.052380353212356567e-01 -1.720479428768157959e-01 4.762716591358184814e-03 -7.023887336254119873e-02 -2.044045627117156982e-01 -1.973192244768142700e-01 3.929972276091575623e-02 1.295063048601150513e-01 -1.784502179361879826e-03 6.492201983928680420e-02 4.181350767612457275e-02 4.996331036090850830e-02 -1.766841709613800049e-01 -3.258551657199859619e-01 -1.906356513500213623e-01 -1.724719554185867310e-01 1.874518841505050659e-01 -3.560373187065124512e-02 9.822869300842285156e-02 -1.892510503530502319e-01 -3.838326632976531982e-01 6.967155635356903076e-02 2.122618816792964935e-02 -5.347105860710144043e-01 7.753850519657135010e-02 1.987307816743850708e-01 -1.481418758630752563e-01
6.519194692373275757e-02 1.537815332412719727e-01 -1.323334872722625732e-02 -1.679942309856414795e-01 2.210729382932186127e-02 1.959362775087356567e-01 3.058319389820098877e-01 1.796025037765502930e-01 -2.841814756393432617e-01 -1.367360055446624756e-01 -1.980948746204376221e-01 8.655238896608352661e-02 1.508048269897699356e-02 2.560741901397705078e-01 3.484141230583190918e-01 -2.693969607353210449e-01 9.250014275312423706e-02 -2.185919582843780518e-01 3.482986241579055786e-02 -1.750993281602859497e-01 -9.723398089408874512e-02 -1.749192625284194946e-01 -3.528857231140136719e-01 -1.021393239498138428e-01 -1.202259957790374756e-01 -1.907321810722351074e-01 -6.963552534580230713e-02 -1.593067795038223267e-01 -9.039720892906188965e-02 8.593133091926574707e-02 -1.790494844317436218e-02 -1.136490926146507263e-01
3.948692232370376587e-02 -2.456828057765960693e-01 2.083760499954223633e-02 -2.693501114845275879e-01 1.763235777616500854e-01 -4.765260673593729734e-04 2.758893966674804688e-01 -6.194925308227539062e-02 2.868084907531738281e-01 -2.124796509742736816e-01 -1.540000885725021362e-01 5.595758184790611267e-02 1.147146970033645630e-01 5.275138095021247864e-02 3.663362562656402588e-01 -4.729486245196312666e-04 7.133082300424575806e-02 2.826877869665622711e-02 -6.909421831369400024e-02 -3.837169334292411804e-02 -2.014868259429931641e-01 2.642194032669067383e-01 -1.459585577249526978e-01 -9.464987367391586304e-02 9.109098464250564575e-02 -2.501101791858673096e-01 -2.057313024997711182e-01 -3.623441457748413086e-01 -5.553042516112327576e-02 3.689205273985862732e-03 5.163281783461570740e-02 2.159073501825332642e-01
-5.890072509646415710e-02 1.792342960834503174e-01 3.442829549312591553e-01 -1.696005463600158691e-01 2.376986742019653320e-01 -4.292695224285125732e-02 1.565088182687759399e-01 1.241001337766647339e-01 8.557713776826858521e-02 -2.925213659182190895e-03 -8.972289413213729858e-02 1.889708191156387329e-01 2.879600822925567627e-01 1.453509628772735596e-01 3.548914790153503418e-01 -6.611467152833938599e-02 3.977594673633575439e-01 -1.203375682234764099e-01 8.927586674690246582e-02 -6.013030186295509338e-03 2.136814780533313751e-02 -1.254761964082717896e-01 1.414948105812072754e-01 -1.041748598217964172e-01 -1.464636027812957764e-01 -1.497959941625595093e-01 1.305803358554840088e-01 -2.383369505405426025e-01 -4.017767682671546936e-02 1.273306459188461304e-01 2.353952974081039429e-01 1.210526227951049805e-01
-1.224360689520835876e-01 -1.641101576387882233e-02 2.977800667285919189e-01 -1.308945417404174805e-01 -5.819654464721679688e-02 -3.039610981941223145e-01 3.272877037525177002e-01 -4.565825313329696655e-02 -8.407693356275558472e-02 2.650588750839233398e-01 -2.755455672740936279e-01 8.516799658536911011e-02 1.667490750551223755e-01 1.174072772264480591e-01 1.144998595118522644e-01 1.616712063550949097e-01 6.924325972795486450e-02 -1.071251630783081055e-01 -1.978429779410362244e-02 -3.087922558188438416e-02 -5.473158881068229675e-02 -1.518296003341674805e-01 -1.293845176696777344e-01 -1.645484417676925659e-01 -4.408873151987791061e-03 -3.501175940036773682e-01 -2.721515595912933350e-01 2.337767630815505981e-01 5.477698147296905518e-02 1.538325399160385132e-01 2.498354017734527588e-01 6.876833736896514893e-02
1.075143069028854370e-01 -2.543151751160621643e-02 1.893774718046188354e-01 6.450980901718139648e-02 2.159068733453750610e-01 -9.407287091016769409e-02 5.010977387428283691e-01 -1.648892089724540710e-02 2.221707403659820557e-01 2.123481035232543945e-01 -2.012863606214523315e-01 2.611853480339050293e-01 -3.464422002434730530e-02 1.869804561138153076e-01 2.215096354484558105e-01 -5.936728790402412415e-02 -5.652816500514745712e-03 -1.812926828861236572e-01 -1.515185087919235229e-01 -2.032241076231002808e-01 -7.542604953050613403e-02 1.432640701532363892e-01 -3.868678957223892212e-02 -1.843318194150924683e-01 -1.570668220520019531e-01 -1.151586025953292847e-01 -1.266473829746246338e-01 8.790906518697738647e-02 -1.744155585765838623e-01 2.503249347209930420e-01 -2.202420681715011597e-02 1.867644041776657104e-01
-1.402820050716400146e-01 2.424752265214920044e-01 8.396002650260925293e-02 -4.074379801750183105e-02 1.641327291727066040e-01 1.451815217733383179e-01 1.675006449222564697e-01 -1.831435859203338623e-01 -1.659189909696578979e-01 1.895130723714828491e-01 -1.944789290428161621e-02 -9.743148833513259888e-02 -1.646028645336627960e-02 9.228800982236862183e-02 1.986189633607864380e-01 1.326864808797836304e-01 1.446172446012496948e-01 -1.246197819709777832e-01 -5.639378353953361511e-02 -7.961817830801010132e-02 1.819530427455902100e-01 3.118768036365509033e-01 -2.083501219749450684e-02 -2.196913957595825195e-01 -1.464075893163681030e-01 -2.416509538888931274e-01 -1.637593805789947510e-01 -4.436752200126647949e-01 -2.952964603900909424e-01 1.949370652437210083e-01 2.785501815378665924e-02 -9.765194356441497803e-02
-3.490078747272491455e-01 3.399229375645518303e-03 3.401762247085571289e-01 -1.737430691719055176e-01 -1.306409090757369995e-01 -7.947794348001480103e-02 2.070401757955551147e-01 -5.015849601477384567e-03 9.976046532392501831e-02 2.633721232414245605e-01 -2.742829322814941406e-01 3.460498526692390442e-02 -1.623251438140869141e-01 2.836121320724487305e-01 2.517458200454711914e-01 1.113073825836181641e-01 2.185298055410385132e-01 -2.088947594165802002e-01 -9.897766634821891785e-03 -6.395537406206130981e-02 1.983849257230758667e-01 -1.722935587167739868e-01 2.472547441720962524e-02 -1.493622809648513794e-01 1.205914318561553955e-01 -2.421270683407783508e-02 -1.438738554716110229e-01 5.799071863293647766e-02 -2.120442241430282593e-01 9.050183929502964020e-03 1.363391280174255371e-01 1.932293474674224854e-01
-1.729307770729064941e-01 8.817818015813827515e-02 -1.851787418127059937e-02 -1.201389264315366745e-02 2.485972344875335693e-01 3.077614866197109222e-02 1.072947457432746887e-01 3.591886488720774651e-03 -1.419620960950851440e-01 6.355185061693191528e-02 -1.660164743661880493e-01 -1.403045058250427246e-01 -1.785659987945109606e-04 1.881061047315597534e-01 3.300026953220367432e-01 1.131315082311630249e-01 4.190158098936080933e-02 -2.284427881240844727e-01 -1.103283241391181946e-01 7.126474753022193909e-03 4.328556358814239502e-02 2.769238054752349854e-01 1.067086383700370789e-01 -2.852708399295806885e-01 4.885806143283843994e-02 -3.450703918933868408e-01 -8.653494715690612793e-02 -2.921903729438781738e-01 -3.510730266571044922e-01 2.081474661827087402e-01 1.274656653404235840e-01 -1.561895757913589478e-01
-8.021146059036254883e-02 1.105099469423294067e-01 2.946292757987976074e-01 -3.353815376758575439e-01 2.457949705421924591e-02 4.867600277066230774e-03 9.103740006685256958e-02 1.294134557247161865e-02 7.037168834358453751e-03 2.356690913438796997e-01 -1.728664636611938477e-01 -1.568672992289066315e-02 -1.345881968736648560e-01 5.950405448675155640e-02 2.346101589500904083e-02 1.091820150613784790e-01 -1.437948197126388550e-01 -2.512597441673278809e-01 4.531442746520042419e-02 -1.819460988044738770e-01 -1.200823783874511719e-01 6.382441520690917969e-02 -3.616050258278846741e-02 -5.546306446194648743e-02 -2.368955165147781372e-01 -3.315964341163635254e-01 -1.195635795593261719e-01 -4.534755647182464600e-02 -1.804631352424621582e-01 5.135750770568847656e-01 8.527937531471252441e-02 -1.589635312557220459e-01
-1.809917092323303223e-01 1.465852111577987671e-01 3.220998644828796387e-01 8.596917986869812012e-02 -2.255669236183166504e-02 1.191786956042051315e-02 2.009306848049163818e-01 -5.446561798453330994e-02 9.271923452615737915e-02 -6.174675747752189636e-02 -1.768344342708587646e-01 1.763807535171508789e-01 -2.477938085794448853e-01 6.855391897261142731e-03 3.770229816436767578e-01 7.966115325689315796e-02 3.549202680587768555e-01 -1.248966753482818604e-01 1.600169390439987183e-01 -1.237915754318237305e-01 4.360324889421463013e-02 -9.844385832548141479e-02 1.584556512534618378e-02 -3.323985338211059570e-01 -1.021424867212772369e-02 -3.713586330413818359e-01 -2.160228937864303589e-01 1.255876105278730392e-02 -3.322826325893402100e-02 3.184909746050834656e-02 -7.011476159095764160e-02 -9.589047729969024658e-02
-7.848937064409255981e-03 -2.733664512634277344e-01 1.696827560663223267e-01 -5.380359664559364319e-02 2.141225039958953857e-01 -1.355674397200345993e-02 6.272350996732711792e-02 -2.491435110569000244e-01 4.413533955812454224e-02 -2.218232899904251099e-01 -1.502140164375305176e-01 -5.443269386887550354e-02 1.191248372197151184e-01 2.351444028317928314e-02 4.477854073047637939e-01 9.708079509437084198e-03 5.990950018167495728e-02 1.244855765253305435e-02 7.887975126504898071e-02 -2.285698056221008301e-01 -1.178728938102722168e-01 -1.024514622986316681e-02 3.399045765399932861e-02 -1.257865577936172485e-01 -3.669362366199493408e-01 -3.058964610099792480e-01 8.773628622293472290e-02 -6.119773536920547485e-02 -1.789610832929611206e-01 5.259439349174499512e-03 1.996031850576400757e-01 2.910535931587219238e-01
-1.051203235983848572e-01 1.244539394974708557e-01 1.685167104005813599e-01 -1.832821816205978394e-01 -1.502253264188766479e-01 2.504930496215820312e-01 8.809086680412292480e-02 -2.871738374233245850e-01 4.686198383569717407e-02 -4.183018580079078674e-02 -2.034775763750076294e-01 -9.988655894994735718e-02 2.642959058284759521e-01 2.328606992959976196e-01 1.682017892599105835e-01 4.199211895465850830e-01 -1.054320037364959717e-01 -4.866259917616844177e-02 -2.111544832587242126e-02 -1.200441643595695496e-01 1.012197285890579224e-01 1.860269755125045776e-01 3.007950820028781891e-02 -1.567796468734741211e-01 3.598725423216819763e-02 -2.168810814619064331e-01 -2.362399995326995850e-01 -8.393611758947372437e-02 -2.827731668949127197e-01 1.087841950356960297e-02 -1.065565124154090881e-01 -2.249494194984436035e-01
-5.332285538315773010e-02 -2.453163079917430878e-02 -1.810207962989807129e-01 -1.383501887321472168e-01 -2.109016291797161102e-02 -1.285715866833925247e-02 9.062635898590087891e-02 1.130192503333091736e-01 -7.174573838710784912e-02 -2.704645097255706787e-01 -2.033382505178451538e-01 2.720179259777069092e-01 5.534297600388526917e-02 3.205214142799377441e-01 2.218473702669143677e-01 2.552136778831481934e-01 2.137609720230102539e-01 3.373852744698524475e-02 -3.007100224494934082e-01 -4.267575144767761230e-01 1.254465430974960327e-01 3.598409891128540039e-02 -9.352651983499526978e-02 4.251690953969955444e-02 -1.349213272333145142e-01 1.123782470822334290e-01 1.103233173489570618e-01 -1.894349753856658936e-01 -2.349859774112701416e-01 4.232882987707853317e-03 1.568643599748611450e-01 5.969817191362380981e-02
-2.188040614128112793e-01 -6.654267013072967529e-02 3.960957005620002747e-02 -1.045172587037086487e-01 -2.026206851005554199e-01 -2.333555966615676880e-01 4.023518264293670654e-01 8.830456063151359558e-03 3.458399176597595215e-01 -2.168392986059188843e-01 -1.543198823928833008e-01 1.003884896636009216e-01 -3.249057009816169739e-02 2.431201487779617310e-01 3.185879290103912354e-01 8.109965175390243530e-02 2.392646223306655884e-01 -3.336687684059143066e-01 5.093133822083473206e-02 -5.448720976710319519e-02 2.130655758082866669e-02 5.898018926382064819e-02 1.152759864926338196e-01 1.403082013130187988e-01 -6.806225515902042389e-03 -6.936880946159362793e-02 -7.698959670960903168e-03 -6.470111664384603500e-03 -1.074203252792358398e-01 1.355706900358200073e-01 2.271410971879959106e-01 1.070046946406364441e-01
2.481585144996643066e-01 1.457683891057968140e-01 1.679080426692962646e-01 -1.613107174634933472e-01 -1.603473871946334839e-01 1.281531751155853271e-01 -8.303329348564147949e-02 -8.212270587682723999e-02 2.617061324417591095e-02 4.270949214696884155e-02 -8.352467417716979980e-02 4.771113768219947815e-02 8.541911095380783081e-02 -2.473979443311691284e-01 1.732702553272247314e-01 1.626563370227813721e-01 2.009159773588180542e-01 -1.798460632562637329e-01 -1.534206122159957886e-01 -3.181855976581573486e-01 -6.852240860462188721e-02 1.688805967569351196e-01 4.246734082698822021e-02 5.117018707096576691e-03 9.804857522249221802e-02 -4.593417644500732422e-01 -2.058059675619006157e-03 -2.570736780762672424e-02 -3.827587366104125977e-01 2.200657576322555542e-01 1.449816823005676270e-01 -2.596847526729106903e-02
1.834792494773864746e-01 1.998151838779449463e-01 4.191274642944335938e-01 -1.315489411354064941e-01 -1.077601686120033264e-01 -1.076630055904388428e-01 1.206994429230690002e-01 -7.602869719266891479e-02 -1.306180804967880249e-01 -1.292542670853435993e-03 -1.779882907867431641e-01 1.142130270600318909e-01 2.933501452207565308e-02 2.574091851711273193e-01 2.689458429813385010e-01 2.583606541156768799e-01 2.075791358947753906e-02 -7.999297976493835449e-02 -1.727682799100875854e-01 5.467561632394790649e-02 2.663141489028930664e-01 1.940001547336578369e-01 1.864748299121856689e-01 5.669199675321578979e-02 -1.910757645964622498e-02 -3.748733699321746826e-01 1.710271090269088745e-01 1.936269551515579224e-02 1.251554489135742188e-01 1.854855269193649292e-01 1.228334605693817139e-01 -1.793275703676044941e-03
-1.373812407255172729e-01 3.173449635505676270e-02 1.328683942556381226e-01 5.263093858957290649e-02 7.789009716361761093e-03 -4.363734275102615356e-02 1.103389635682106018e-01 -2.141754329204559326e-01 -8.206804282963275909e-03 -5.270011350512504578e-02 -6.023305281996726990e-02 -1.177465096116065979e-01 3.582854866981506348e-01 2.639871835708618164e-01 3.733886778354644775e-01 -1.002211570739746094e-01 -4.319127276539802551e-02 -2.883022725582122803e-01 -7.402182370424270630e-02 -1.814222037792205811e-01 1.800874471664428711e-01 9.298771619796752930e-02 -2.206021398305892944e-01 -2.617821097373962402e-01 2.104381471872329712e-01 -1.379120349884033203e-01 2.741849608719348907e-02 8.131540566682815552e-02 -2.650302350521087646e-01 5.314339697360992432e-02 3.481456637382507324e-02 3.243934512138366699e-01
-2.139803469181060791e-01 7.255490869283676147e-02 6.607995182275772095e-02 -2.268609851598739624e-01 3.388277813792228699e-02 -1.553362756967544556e-01 -1.808413863182067871e-01 2.596997320652008057e-01 -4.488469287753105164e-02 -1.447228640317916870e-01 -9.416701644659042358e-02 2.055102884769439697e-01 -2.731717377901077271e-02 3.219476640224456787e-01 1.976245045661926270e-01 1.875989139080047607e-01 3.470344245433807373e-01 -3.175171613693237305e-01 -1.711717694997787476e-01 -2.778254747390747070e-01 9.717609733343124390e-03 6.339807808399200439e-02 1.964643830433487892e-03 1.692432314157485962e-01 -1.057775616645812988e-01 -1.546070575714111328e-01 1.790403276681900024e-01 1.521255671977996826e-01 7.798058539628982544e-02 2.156766206026077271e-01 1.070035547018051147e-01 1.222180016338825226e-02
2.821621485054492950e-02 1.856261044740676880e-01 2.673375606536865234e-01 -7.167394738644361496e-03 -1.922403573989868164e-01 5.376992747187614441e-02 3.326926752924919128e-02 -7.234538346529006958e-02 9.623622894287109375e-02 -1.142830625176429749e-01 -4.282224178314208984e-01 -3.229767978191375732e-01 6.346836686134338379e-02 1.477988958358764648e-01 1.986352801322937012e-01 -1.845663785934448242e-01 1.565108448266983032e-01 -7.689915597438812256e-02 -2.496142387390136719e-01 2.293719165027141571e-02 -6.225290521979331970e-02 2.832529321312904358e-02 -1.137851923704147339e-01 -1.683697253465652466e-01 -2.157718390226364136e-01 -3.000425994396209717e-01 -2.026979997754096985e-02 5.652323737740516663e-02 2.332031875848770142e-01 2.480635493993759155e-01 1.779916137456893921e-01 1.030977889895439148e-01
1.133930757641792297e-01 2.272907830774784088e-02 1.438174992799758911e-01 -3.142554461956024170e-01 1.208818927407264709e-01 -2.688904106616973877e-01 7.737617939710617065e-02 1.209772657603025436e-02 1.029801890254020691e-01 1.398994587361812592e-02 -1.142616793513298035e-01 8.438996225595474243e-02 4.300395846366882324e-01 1.282121054828166962e-02 2.620066404342651367e-01 -7.545997947454452515e-02 2.312325388193130493e-01 -1.537191718816757202e-01 -2.044367343187332153e-01 -1.726845055818557739e-01 7.165580987930297852e-02 -2.528381347656250000e-01 -7.269121706485748291e-02 -5.899440124630928040e-02 -3.767059370875358582e-02 -4.689063504338264465e-02 2.919053286314010620e-02 -3.117511570453643799e-01 -3.778075873851776123e-01 5.031415075063705444e-02 8.743388205766677856e-02 5.106269568204879761e-02
-1.316599696874618530e-01 -1.932790689170360565e-02 1.961797922849655151e-01 5.485858768224716187e-02 -1.308759897947311401e-01 -2.355277836322784424e-01 1.875106617808341980e-02 6.204255856573581696e-03 3.572164475917816162e-02 6.762077566236257553e-03 -3.096800148487091064e-01 4.728861525654792786e-02 4.406912922859191895e-01 2.758554182946681976e-02 3.812394142150878906e-01 -8.512909710407257080e-02 -1.989631503820419312e-01 -1.277133375406265259e-01 1.141688898205757141e-01 -2.713972330093383789e-01 -2.301738422829657793e-04 -2.056893855333328247e-01 -1.139881610870361328e-01 9.083031862974166870e-02 7.921165972948074341e-02 9.768781810998916626e-02 -9.080014377832412720e-02 -1.345658451318740845e-01 -1.592452377080917358e-01 2.210935056209564209e-01 3.096329867839813232e-01 4.858444631099700928e-02
1.412666887044906616e-01 3.872872292995452881e-01 2.369545251131057739e-01 -1.916942745447158813e-01 1.113086268305778503e-01 -2.067350149154663086e-01 2.232944071292877197e-01 5.404681339859962463e-02 2.023079842329025269e-01 2.007729411125183105e-01 -1.760061383247375488e-01 -3.522484302520751953e-01 -4.101305827498435974e-02 -1.223467439413070679e-01 2.533772587776184082e-01 -5.176708847284317017e-02 1.567299664020538330e-01 -1.171002909541130066e-01 -5.949151888489723206e-02 -1.719129271805286407e-02 6.209594197571277618e-03 1.111491098999977112e-01 -6.393948942422866821e-02 -3.050602227449417114e-02 -3.303048759698867798e-02 -1.848450601100921631e-01 -1.615356653928756714e-01 1.296737641096115112e-01 -7.307636737823486328e-02 8.795008808374404907e-02 3.229123651981353760e-01 2.332018762826919556e-01
1.337191164493560791e-01 1.693344861268997192e-01 5.556757003068923950e-02 -3.246138989925384521e-01 1.373299807310104370e-01 -3.479771316051483154e-01 -4.857153818011283875e-02 1.472310745157301426e-03 -1.036167293787002563e-01 2.612688206136226654e-02 -2.002931535243988037e-01 4.757539182901382446e-02 2.448703497648239136e-01 1.190373599529266357e-01 1.764109283685684204e-01 -1.164940968155860901e-01 -5.519950762391090393e-02 -5.832838267087936401e-02 -3.044705092906951904e-01 -4.247261881828308105e-01 1.168664619326591492e-01 5.022559314966201782e-03 -2.060328722000122070e-01 1.147052794694900513e-01 -2.902211546897888184e-01 -4.663935676217079163e-02 -6.145154684782028198e-02 -1.045739427208900452e-01 1.543520241975784302e-01 2.324706017971038818e-01 4.228010028600692749e-02 -2.115304023027420044e-02
2.232942134141921997e-01 1.289746314287185669e-01 -4.692966863512992859e-02 -2.891230583190917969e-01 1.457948237657546997e-01 -2.903557121753692627e-01 2.548471391201019287e-01 2.717798342928290367e-03 5.107669532299041748e-02 1.991253346204757690e-01 -1.359491050243377686e-02 4.838980734348297119e-02 1.468260437250137329e-01 -6.648056209087371826e-02 3.315006196498870850e-01 8.669494837522506714e-02 1.357152163982391357e-01 -9.234937280416488647e-02 -1.259736865758895874e-01 -3.762183785438537598e-01 3.043128848075866699e-01 1.647321730852127075e-01 -3.807285428047180176e-02 2.680402621626853943e-02 6.314497441053390503e-02 -1.593886613845825195e-01 8.399563282728195190e-02 -2.285589575767517090e-01 -1.127483397722244263e-01 1.960050612688064575e-01 1.941352486610412598e-01 -7.244491577148437500e-02
-7.590864598751068115e-02 -4.846750944852828979e-02 9.934136271476745605e-02 -1.653472483158111572e-01 1.395650953054428101e-01 -2.254238277673721313e-01 3.445208668708801270e-01 2.315295115113258362e-02 2.355946972966194153e-02 -2.063789404928684235e-02 6.653945147991180420e-02 4.344080016016960144e-02 3.011451363563537598e-01 1.383277922868728638e-01 2.798656225204467773e-01 3.739261999726295471e-02 4.769860208034515381e-02 -3.653924539685249329e-02 -8.893169462680816650e-02 -9.196916222572326660e-02 3.711636662483215332e-01 7.874655723571777344e-02 -2.230928987264633179e-01 2.481534481048583984e-01 1.623133122920989990e-01 -1.059223860502243042e-01 -2.774463593959808350e-01 -2.850960493087768555e-01 -1.309619247913360596e-01 1.314406841993331909e-01 2.291983813047409058e-01 -1.011985540390014648e-01
-8.019515126943588257e-02 -1.531391888856887817e-01 3.194648399949073792e-02 -1.284546256065368652e-01 -1.251400709152221680e-01 -1.034185662865638733e-01 2.675738632678985596e-01 -1.354918032884597778e-01 2.758442461490631104e-01 -4.720240086317062378e-02 -2.210997045040130615e-01 -6.079065427184104919e-02 1.177844554185867310e-01 3.310773372650146484e-01 4.761663973331451416e-01 -4.613607749342918396e-02 2.122994810342788696e-01 -2.277953326702117920e-01 1.197202652692794800e-01 -2.022074609994888306e-01 -7.601989805698394775e-02 6.850444525480270386e-02 1.933934241533279419e-01 1.487827599048614502e-01 -1.051159501075744629e-01 9.868564456701278687e-02 1.926107332110404968e-02 -3.732397779822349548e-02 -1.107901185750961304e-01 7.252105325460433960e-02 2.883720099925994873e-01 8.719623833894729614e-02
1.132790297269821167e-01 1.788022816181182861e-01 3.820703625679016113e-01 -1.068204920738935471e-02 -5.956416949629783630e-03 -1.018230989575386047e-01 7.884408347308635712e-03 -4.637821018695831299e-02 -3.349119424819946289e-02 3.565990179777145386e-02 -2.525011301040649414e-01 2.261178940534591675e-01 1.330949515104293823e-01 3.099396228790283203e-01 2.696226537227630615e-01 5.670991912484169006e-02 4.300403967499732971e-02 -1.383040547370910645e-01 -1.420714557170867920e-01 2.495982497930526733e-01 1.431261599063873291e-01 1.574695110321044922e-01 2.818714454770088196e-02 1.407330781221389771e-01 -6.708936393260955811e-02 -5.040890574455261230e-01 2.748277969658374786e-03 -1.552499365061521530e-03 -3.505013883113861084e-02 2.346806228160858154e-01 -1.847639493644237518e-02 7.011484354734420776e-02
-9.025599062442779541e-02 4.843809455633163452e-02 2.112337052822113037e-01 -7.348982244729995728e-02 -2.337901666760444641e-02 -1.868459582328796387e-01 -5.690219998359680176e-02 -9.196816384792327881e-02 -1.442390233278274536e-01 1.730341315269470215e-01 -3.546697497367858887e-01 8.663529902696609497e-02 9.375601075589656830e-03 1.653507500886917114e-01 2.615227699279785156e-01 -1.005661860108375549e-01 3.596802055835723877e-01 -3.610440492630004883e-01 5.833881348371505737e-02 -1.988354772329330444e-01 2.663228213787078857e-01 -8.106352388858795166e-02 -2.942179888486862183e-02 -8.423701673746109009e-02 9.243858978152275085e-03 6.876111030578613281e-02 1.908075180836021900e-03 1.168884988874197006e-02 -1.932751089334487915e-01 -7.147033512592315674e-02 3.799443542957305908e-01 1.498585790395736694e-01
-6.110863760113716125e-04 4.949027672410011292e-03 3.020407259464263916e-01 -8.384724706411361694e-02 -2.258507907390594482e-01 -8.950286544859409332e-03 2.051305621862411499e-01 4.586335644125938416e-02 -4.903765395283699036e-02 6.272713840007781982e-02 -3.529802560806274414e-01 7.268340885639190674e-02 4.270882904529571533e-02 2.495190501213073730e-01 1.854387968778610229e-01 5.169783532619476318e-02 2.665036022663116455e-01 -1.512264013290405273e-01 8.602810651063919067e-02 -1.553559899330139160e-01 3.708188235759735107e-01 1.307213753461837769e-01 -2.494474947452545166e-01 3.841448947787284851e-02 -2.409654110670089722e-01 -5.754571035504341125e-02 4.291694983839988708e-02 5.493664368987083435e-02 -2.077702879905700684e-01 3.119293451309204102e-01 7.647512853145599365e-02 1.131689548492431641e-01
3.952713310718536377e-02 1.603045463562011719e-01 2.598708868026733398e-01 -1.512093693017959595e-01 -8.919137716293334961e-02 3.375624492764472961e-02 4.056743681430816650e-01 -1.342694312334060669e-01 -3.058000653982162476e-02 4.077822342514991760e-02 8.886217325925827026e-02 -1.396206319332122803e-01 2.477776855230331421e-01 2.253545373678207397e-01 1.632105559110641479e-01 1.614572852849960327e-01 1.710342168807983398e-01 3.428889065980911255e-02 -3.261748552322387695e-01 -3.414771854877471924e-01 -3.447640538215637207e-01 1.769643574953079224e-01 1.543919146060943604e-01 -1.046260446310043335e-02 -1.845841556787490845e-01 -8.759510517120361328e-02 2.745672129094600677e-02 -6.998606026172637939e-02 2.681379206478595734e-02 1.368113160133361816e-01 7.297242060303688049e-03 -3.659905493259429932e-02
-2.341138720512390137e-01 2.070235088467597961e-02 2.246439605951309204e-01 -2.204269021749496460e-01 -3.805870190262794495e-02 -2.096052169799804688e-01 9.254805743694305420e-02 -1.097625344991683960e-01 -6.598201394081115723e-02 -1.618007719516754150e-01 -7.259710133075714111e-02 9.363904595375061035e-02 -9.715443849563598633e-02 2.771638929843902588e-01 4.259040355682373047e-01 2.211234867572784424e-01 2.187109142541885376e-01 -2.216338813304901123e-01 -3.619276881217956543e-01 2.046274691820144653e-01 -1.038962379097938538e-01 1.272757202386856079e-01 1.822634786367416382e-02 1.228029951453208923e-01 3.136827424168586731e-02 7.095299661159515381e-02 -7.221264392137527466e-02 3.927108272910118103e-02 -1.276823431253433228e-01 -9.636707603931427002e-02 2.591745555400848389e-01 2.882428281009197235e-02
-5.242825299501419067e-02 1.543658375740051270e-01 -2.183821052312850952e-02 -2.332655489444732666e-01 -1.302971243858337402e-01 1.007870286703109741e-01 1.767542809247970581e-01 -7.832881808280944824e-02 -3.686873316764831543e-01 -2.299687266349792480e-01 -2.716568708419799805e-01 2.502132952213287354e-01 -2.266190946102142334e-01 7.691700011491775513e-02 4.410702884197235107e-01 -1.045705657452344894e-02 1.142834126949310303e-01 -6.597945094108581543e-02 -2.916051149368286133e-01 -1.291429400444030762e-01 -2.315079867839813232e-01 -1.095042452216148376e-01 -7.021117210388183594e-02 -2.252710796892642975e-02 6.111830589361488819e-04 -2.617489993572235107e-01 6.973243504762649536e-02 2.181683480739593506e-02 2.431733161211013794e-02 6.030146405100822449e-02 -6.455569714307785034e-02 6.692305207252502441e-02
-1.055544614791870117e-01 1.456548422574996948e-01 3.853047639131546021e-02 -1.457936763763427734e-01 7.779122889041900635e-02 1.240548044443130493e-01 1.331132352352142334e-01 -7.643488049507141113e-02 -1.706235706806182861e-01 7.221221178770065308e-02 -4.590561240911483765e-02 7.324108388274908066e-03 -6.117086857557296753e-02 7.257980108261108398e-02 3.503382802009582520e-01 8.855842053890228271e-02 1.196777969598770142e-01 -9.817306697368621826e-02 7.713566720485687256e-02 -1.636768132448196411e-01 8.590327948331832886e-02 1.537290811538696289e-01 1.636291444301605225e-01 -3.712915480136871338e-01 -1.316211521625518799e-01 -3.912214636802673340e-01 2.920950762927532196e-02 -3.835437893867492676e-01 -2.471306025981903076e-01 2.687766849994659424e-01 7.723645120859146118e-02 -1.177321746945381165e-01
1.546109169721603394e-01 9.058070182800292969e-02 6.248252466320991516e-03 -1.880168169736862183e-01 1.161860227584838867e-01 -2.357858419418334961e-01 2.468077987432479858e-01 -1.941206455230712891e-01 -8.207125216722488403e-02 -1.587762683629989624e-01 -2.905772030353546143e-01 -5.618705227971076965e-02 3.862411528825759888e-02 -1.124834492802619934e-01 2.948428392410278320e-01 6.943872570991516113e-02 1.005431115627288818e-01 -9.248366206884384155e-02 -2.699486613273620605e-01 -3.376441001892089844e-01 3.083942532539367676e-01 -4.518391191959381104e-02 -2.205017022788524628e-02 5.658316239714622498e-02 2.398419659584760666e-03 -3.430164232850074768e-02 -9.168899059295654297e-02 -1.456674784421920776e-01 -1.321023255586624146e-01 1.473784446716308594e-01 1.462122946977615356e-01 -3.763535022735595703e-01
-1.096230521798133850e-01 5.388993024826049805e-02 2.440121322870254517e-01 4.750363156199455261e-02 1.103589981794357300e-01 -4.823388904333114624e-02 -1.442794501781463623e-02 1.657334156334400177e-02 1.423009950667619705e-02 1.057702749967575073e-01 -1.743533760309219360e-01 2.500175535678863525e-01 2.886338531970977783e-01 1.277996152639389038e-01 2.467950582504272461e-01 -1.380125731229782104e-01 2.750938832759857178e-01 -2.614163160324096680e-01 -2.859500646591186523e-01 -1.921603083610534668e-01 -4.562956467270851135e-02 5.663207173347473145e-02 -1.229275166988372803e-01 -2.818666100502014160e-01 1.640927493572235107e-01 -4.401151835918426514e-02 3.216733410954475403e-02 1.080317199230194092e-01 -2.802645564079284668e-01 8.504380285739898682e-02 3.579771146178245544e-02 3.649767935276031494e-01
-1.299143880605697632e-01 -3.468215093016624451e-02 3.480182886123657227e-01 -1.677661538124084473e-01 1.800008565187454224e-01 -2.283083200454711914e-01 1.424988359212875366e-01 -1.157338470220565796e-01 3.097712397575378418e-01 -1.987189203500747681e-01 -3.971957042813301086e-02 1.771900206804275513e-01 1.202244162559509277e-01 -5.211185663938522339e-02 2.008646726608276367e-01 1.752562969923019409e-01 5.817964673042297363e-02 -2.078228592872619629e-01 -2.243306785821914673e-01 -3.532167077064514160e-01 8.985385298728942871e-02 1.132998093962669373e-01 -3.278182074427604675e-02 3.339063525199890137e-01 1.343969404697418213e-01 -3.291235864162445068e-02 -8.295923471450805664e-02 -1.477719396352767944e-01 8.235570788383483887e-02 1.004803106188774109e-01 1.937517076730728149e-01 -1.887999661266803741e-02
-5.789335444569587708e-02 -5.265521630644798279e-02 1.166857108473777771e-01 -9.147378802299499512e-02 -3.308505713939666748e-01 -1.412634998559951782e-01 -9.746895730495452881e-02 1.075701937079429626e-01 4.418266192078590393e-02 1.349931359291076660e-01 -2.167415767908096313e-01 3.964366763830184937e-02 5.021110773086547852e-01 -5.749876052141189575e-02 3.065516352653503418e-01 -7.625693082809448242e-02 -5.208610743284225464e-02 -2.372685819864273071e-01 -1.617655903100967407e-01 -2.817603945732116699e-01 5.070596933364868164e-02 -6.802066415548324585e-02 -4.392292723059654236e-02 3.463986143469810486e-02 -3.775699064135551453e-02 -3.651611041277647018e-03 9.057462215423583984e-03 -1.644416302442550659e-01 -1.951763480901718140e-01 7.293879240751266479e-02 3.880494534969329834e-01 -4.195555113255977631e-03
-3.147920593619346619e-02 1.411189734935760498e-01 2.342656701803207397e-01 7.799786329269409180e-02 -1.034247204661369324e-01 -1.109451800584793091e-01 2.773320674896240234e-01 1.222860217094421387e-01 2.792400419712066650e-01 -4.604886099696159363e-02 3.177582519128918648e-03 5.278367921710014343e-02 2.900815308094024658e-01 2.072611898183822632e-01 3.358973562717437744e-01 -2.698841094970703125e-01 9.041400998830795288e-02 -2.614696025848388672e-01 -1.421858072280883789e-01 4.870251566171646118e-02 5.085508152842521667e-02 -7.865419983863830566e-02 -1.488399058580398560e-01 -1.384183615446090698e-01 -1.585948914289474487e-01 -1.013618558645248413e-01 -1.551323942840099335e-02 -1.660430729389190674e-01 -1.439381390810012817e-01 -9.612326323986053467e-02 3.689001202583312988e-01 1.705845743417739868e-01
-7.423829287290573120e-02 1.067475080490112305e-01 1.663455367088317871e-01 -2.257314138114452362e-02 2.193480134010314941e-01 -4.462903365492820740e-02 1.641886830329895020e-01 -2.341724187135696411e-01 -9.477284550666809082e-02 8.766407519578933716e-02 -2.182254195213317871e-01 -1.120024472475051880e-01 1.321949064731597900e-01 1.677332520484924316e-01 2.796757221221923828e-01 1.482527405023574829e-01 -1.750083826482295990e-02 -1.112700477242469788e-01 -9.965616278350353241e-03 -1.219438016414642334e-01 4.617686197161674500e-02 2.256041020154953003e-01 1.478535830974578857e-01 -3.392356932163238525e-01 -1.283588856458663940e-01 -2.347984611988067627e-01 -7.557992637157440186e-02 -4.588132202625274658e-01 -1.624997556209564209e-01 2.409211546182632446e-01 -7.343863695859909058e-02 -7.122941315174102783e-02
3.193511813879013062e-02 1.165761053562164307e-01 3.475794494152069092e-01 -6.753247231245040894e-02 -1.071820408105850220e-01 -7.858914881944656372e-02 7.438776642084121704e-02 3.157535195350646973e-01 2.128674238920211792e-01 1.002959348261356354e-02 -2.675083577632904053e-01 -7.677727192640304565e-02 4.125021398067474365e-01 7.215668261051177979e-02 3.139508962631225586e-01 3.486613184213638306e-02 -4.637885373085737228e-03 -6.913297623395919800e-02 -1.714508398436009884e-03 -2.115862071514129639e-01 1.144017130136489868e-01 1.338766515254974365e-01 -2.513442933559417725e-01 -7.647390663623809814e-02 1.674693971872329712e-01 -1.182621940970420837e-01 -5.174541100859642029e-02 -1.870368607342243195e-02 -3.036866188049316406e-01 -1.083477512001991272e-01 -1.556605398654937744e-01 1.274605244398117065e-01
9.424078278243541718e-03 3.594636321067810059e-01 -2.673119539394974709e-03 -1.259149461984634399e-01 -4.056865572929382324e-01 -1.487415134906768799e-01 1.044973731040954590e-01 1.283401250839233398e-01 7.541149854660034180e-02 -1.335620880126953125e-01 -2.929173409938812256e-01 -9.116291999816894531e-02 -5.484187509864568710e-03 2.650708854198455811e-01 1.693944782018661499e-01 1.504873037338256836e-01 1.609242856502532959e-01 -8.031292259693145752e-02 -1.153444275259971619e-01 -1.022767461836338043e-02 9.152457118034362793e-02 -1.230075508356094360e-01 -1.051360517740249634e-01 2.512698769569396973e-01 -8.514769375324249268e-02 -2.352528274059295654e-01 -1.211736723780632019e-01 -6.968146562576293945e-02 -2.531008720397949219e-01 -1.327462494373321533e-02 2.143536508083343506e-01 2.563173174858093262e-01
-2.092524915933609009e-01 1.758968830108642578e-01 -4.858606029301881790e-03 -1.203402951359748840e-01 3.255299627780914307e-01 -1.009342893958091736e-01 -1.274631649721413851e-04 5.493574962019920349e-02 8.975196629762649536e-03 -1.980338059365749359e-02 -3.048608005046844482e-01 -5.248937010765075684e-02 2.288808822631835938e-01 1.537423133850097656e-01 3.420348763465881348e-01 -1.181650534272193909e-01 1.627006977796554565e-01 -1.896525323390960693e-01 9.828973561525344849e-02 -1.631051748991012573e-01 -1.798386275768280029e-01 2.632803097367286682e-02 2.517674565315246582e-01 5.998637154698371887e-02 -3.067834377288818359e-01 1.112907379865646362e-02 7.717801630496978760e-02 4.912451654672622681e-02 -1.801360994577407837e-01 3.662907481193542480e-01 1.358422935009002686e-01 4.523528739809989929e-02
-1.559633165597915649e-01 8.353686891496181488e-03 -1.661538481712341309e-01 -4.932731389999389648e-01 -1.021745428442955017e-01 -1.257971376180648804e-01 -3.453502804040908813e-02 -1.233089491724967957e-01 -9.300383739173412323e-03 2.473703473806381226e-01 -2.499380856752395630e-01 1.699774861335754395e-01 1.407534908503293991e-02 1.661082357168197632e-01 6.771490722894668579e-02 -1.962257921695709229e-02 -2.339156270027160645e-01 -2.189135253429412842e-01 -1.515429913997650146e-01 -2.635739557445049286e-02 -1.171894255094230175e-03 2.625776529312133789e-01 -7.439126074314117432e-02 -2.007303833961486816e-01 -1.642745882272720337e-01 -2.928956449031829834e-01 2.908854559063911438e-02 -1.474055200815200806e-01 -2.696730196475982666e-01 1.501349210739135742e-01 2.668477036058902740e-02 6.494528055191040039e-02
5.892732646316289902e-03 2.166316509246826172e-01 2.475923895835876465e-01 -8.851158618927001953e-02 -4.574494436383247375e-02 -1.990061402320861816e-01 9.116941690444946289e-02 -1.296170353889465332e-01 -9.412946552038192749e-02 2.784052491188049316e-01 -1.829875260591506958e-01 -3.241294026374816895e-01 1.515764296054840088e-01 4.873926192522048950e-02 1.439426839351654053e-01 -1.484563350677490234e-01 3.137450516223907471e-01 1.651580631732940674e-01 -2.085068449378013611e-02 -1.630588173866271973e-01 -2.427512705326080322e-01 2.817890048027038574e-01 1.208526361733675003e-02 -1.607307046651840210e-02 -2.328077405691146851e-01 -5.143064633011817932e-02 -2.462840080261230469e-01 -3.475554287433624268e-02 -4.979224503040313721e-02 8.394598215818405151e-02 2.258176654577255249e-01 2.310099154710769653e-01
1.260117292404174805e-01 1.268783956766128540e-01 5.017273426055908203e-01 -1.536299940198659897e-02 -9.764571487903594971e-02 -1.679144799709320068e-01 1.163064911961555481e-01 -1.054943352937698364e-01 2.981722587719559669e-03 2.117741387337446213e-03 3.320208983495831490e-03 2.480333745479583740e-01 -5.357728153467178345e-02 1.113261058926582336e-01 2.416701763868331909e-01 7.190813124179840088e-02 1.750790327787399292e-01 -1.838767230510711670e-01 -2.085451185703277588e-01 1.014899462461471558e-01 1.710714846849441528e-01 2.382296770811080933e-01 8.059716969728469849e-02 9.644719958305358887e-02 -3.033689036965370178e-02 -4.012938439846038818e-01 3.530352190136909485e-02 -5.906438454985618591e-02 -6.159384921193122864e-02 2.444942146539688110e-01 3.886718675494194031e-02 2.478723675012588501e-01
-2.790622413158416748e-02 3.196397721767425537e-01 5.501372274011373520e-03 2.405390888452529907e-02 -1.018055230379104614e-01 -1.191856041550636292e-01 -7.166697643697261810e-03 1.847746521234512329e-01 -5.934774875640869141e-02 -3.701165318489074707e-02 -5.652401223778724670e-02 1.649934798479080200e-01 1.681437939405441284e-01 1.688719689846038818e-01 2.381216585636138916e-01 -1.386769413948059082e-01 3.022938072681427002e-01 -1.216782853007316589e-01 -5.459645763039588928e-02 -9.972751885652542114e-02 1.551996022462844849e-01 7.683258038014173508e-03 7.595150172710418701e-02 5.148447304964065552e-02 -2.087076604366302490e-01 -2.978576123714447021e-01 -3.184798657894134521e-01 1.751674562692642212e-01 -2.483251392841339111e-01 -5.997259169816970825e-02 4.055805206298828125e-01 1.543366909027099609e-01
-7.973904907703399658e-02 -1.180470138788223267e-01 2.176843583583831787e-01 1.255141012370586395e-02 2.255240976810455322e-01 -3.287338465452194214e-02 1.205118522047996521e-01 -1.650701016187667847e-01 2.814209833741188049e-02 -1.919654160737991333e-01 -2.544637024402618408e-01 -1.048993617296218872e-01 3.371474519371986389e-02 -2.522888779640197754e-02 4.401146471500396729e-01 -9.643393754959106445e-02 2.829229831695556641e-01 -1.436103433370590210e-01 -5.805259197950363159e-02 1.089295744895935059e-02 -1.417010575532913208e-01 7.271866500377655029e-02 8.755168318748474121e-02 -1.559042781591415405e-01 8.113490790128707886e-02 -5.145831704139709473e-01 6.849087029695510864e-02 -1.667303293943405151e-01 -9.549111872911453247e-02 -1.122719496488571167e-01 -1.813220530748367310e-01 -1.763438060879707336e-02
-1.918487995862960815e-01 9.951870888471603394e-02 4.498625919222831726e-02 -3.336340785026550293e-01 2.813105583190917969e-01 -3.790310351178050041e-03 1.570883691310882568e-01 -7.580026239156723022e-02 2.136470936238765717e-02 -1.575880050659179688e-01 -1.652985811233520508e-01 -1.456062197685241699e-01 -5.691864341497421265e-02 5.445040762424468994e-03 1.184144392609596252e-01 -2.534716390073299408e-02 -4.373052716255187988e-02 -4.174128174781799316e-02 -2.907715272158384323e-03 -1.257990300655364990e-01 1.098763644695281982e-01 -1.973169296979904175e-02 2.707286477088928223e-01 -1.427279263734817505e-01 -1.734204143285751343e-01 -3.201993703842163086e-01 -2.147630602121353149e-01 -3.405180871486663818e-01 -2.399994879961013794e-01 2.197686284780502319e-01 2.888196408748626709e-01 -1.703652292490005493e-01
-1.539821922779083252e-01 7.296462357044219971e-02 3.972570598125457764e-01 8.868735283613204956e-02 -2.291396819055080414e-02 -3.023513853549957275e-01 -7.831265777349472046e-02 -1.909389160573482513e-02 2.916239947080612183e-02 -5.540947616100311279e-02 -1.817719936370849609e-01 2.144980803132057190e-02 4.130347073078155518e-01 2.101316303014755249e-01 1.846566498279571533e-01 -1.031860932707786560e-01 -7.593769580125808716e-02 -9.586770087480545044e-02 -1.790957301855087280e-01 -2.211878895759582520e-01 1.015876382589340210e-01 1.499310880899429321e-01 -2.438207417726516724e-01 -1.505051553249359131e-01 4.446968808770179749e-02 -1.950524747371673584e-01 -3.817353397607803345e-02 8.390116272494196892e-04 2.106526046991348267e-01 -1.306472867727279663e-01 2.665343284606933594e-01 1.584515869617462158e-01
-1.165768057107925415e-01 -7.656797021627426147e-02 8.178991824388504028e-02 4.454370215535163879e-02 -1.256501227617263794e-01 4.980810359120368958e-02 1.346236914396286011e-01 -7.489721477031707764e-02 6.898214109241962433e-03 3.710825145244598389e-01 -4.315122067928314209e-01 2.742736972868442535e-02 1.937474496662616730e-02 3.082489967346191406e-01 1.127699688076972961e-01 4.232475906610488892e-02 2.370204590260982513e-02 -3.665550649166107178e-01 1.008190587162971497e-01 -1.546658128499984741e-01 -5.787779018282890320e-02 7.499665766954421997e-02 1.327050775289535522e-01 1.044530719518661499e-01 -7.509720744565129280e-04 -4.433923363685607910e-01 8.014831691980361938e-02 -5.131613463163375854e-02 -4.231004789471626282e-02 -8.747639507055282593e-02 1.329829245805740356e-01 2.365972995758056641e-01
1.043379157781600952e-01 2.635095734149217606e-03 7.309699803590774536e-02 -1.583916544914245605e-01 -2.138721793889999390e-01 4.238106682896614075e-02 2.863247096538543701e-01 -6.918491423130035400e-02 2.392132133245468140e-01 -5.799534171819686890e-02 -2.918180525302886963e-01 -2.363063246011734009e-01 -1.874291002750396729e-01 1.112897023558616638e-01 2.458872497081756592e-01 1.091336309909820557e-01 2.529589831829071045e-01 -3.223816156387329102e-01 -7.726904004812240601e-02 -1.770066767930984497e-01 1.092594787478446960e-01 -5.995698645710945129e-02 2.623908780515193939e-02 1.501662135124206543e-01 1.687439717352390289e-02 -1.041696295142173767e-01 -2.589139342308044434e-01 -1.685305498540401459e-02 -1.193723678588867188e-01 1.766582876443862915e-01 2.126084119081497192e-01 2.996520102024078369e-01
4.148067906498908997e-03 2.607942223548889160e-01 1.339223533868789673e-01 -2.775902976281940937e-04 1.070406585931777954e-01 1.394242644309997559e-01 1.501792222261428833e-01 4.830758646130561829e-02 -8.282282203435897827e-02 2.800455987453460693e-01 -2.970970869064331055e-01 1.116296052932739258e-01 -2.505910098552703857e-01 4.659776389598846436e-02 1.406593620777130127e-01 6.193955428898334503e-03 9.579532593488693237e-02 -2.107562273740768433e-01 -2.049082070589065552e-01 -1.215430274605751038e-01 3.284370005130767822e-01 -8.010984212160110474e-02 -1.132095158100128174e-01 6.000095233321189880e-02 -1.263445764780044556e-01 -3.579034507274627686e-01 -1.462487280368804932e-01 -8.776745200157165527e-02 -1.625563651323318481e-01 3.120016157627105713e-01 2.141069322824478149e-01 -6.020906195044517517e-02
8.800366893410682678e-03 -1.174935027956962585e-01 2.903968393802642822e-01 -8.875454217195510864e-02 -1.170304417610168457e-01 -8.848588913679122925e-02 4.072045162320137024e-02 -8.494848012924194336e-02 1.030981838703155518e-01 5.749656260013580322e-02 -1.641509830951690674e-01 1.245168095920234919e-04 2.170962393283843994e-01 -1.038148775696754456e-01 3.177052140235900879e-01 8.783817291259765625e-02 3.214167356491088867e-01 -4.128119647502899170e-01 -1.854653507471084595e-01 -1.055964082479476929e-02 2.265941351652145386e-01 1.770185083150863647e-01 3.205825015902519226e-02 -3.084101676940917969e-01 1.632790714502334595e-01 -1.521436721086502075e-01 6.095181033015251160e-02 -2.552998363971710205e-01 6.519324332475662231e-02 1.324781216681003571e-02 -1.036629080772399902e-01 1.874563843011856079e-01
-7.598204910755157471e-02 6.079586455598473549e-04 1.031474918127059937e-01 -2.025915384292602539e-01 1.238522231578826904e-01 -1.963399946689605713e-01 3.288200125098228455e-02 9.153857082128524780e-02 1.360685825347900391e-01 -1.035391837358474731e-01 -2.080807238817214966e-01 3.310895264148712158e-01 2.022842764854431152e-01 1.454549492336809635e-03 3.231608867645263672e-01 -3.866682574152946472e-02 2.921642065048217773e-01 1.025768443942070007e-01 -2.150444127619266510e-02 -2.012965977191925049e-01 2.148171216249465942e-01 -8.675714582204818726e-02 -6.363160163164138794e-02 -1.330376863479614258e-01 -1.511991173028945923e-01 -2.260926514863967896e-01 1.730476766824722290e-01 -1.871466785669326782e-01 -2.082452736794948578e-02 -1.409880369901657104e-01 3.934200406074523926e-01 -1.544911563396453857e-01
-1.630178242921829224e-01 6.128779798746109009e-02 1.107253432273864746e-01 -1.975747197866439819e-01 2.585664093494415283e-01 -5.167895928025245667e-02 1.719817668199539185e-01 -3.755455017089843750e-01 4.138367995619773865e-02 -7.421813905239105225e-02 -9.853924065828323364e-02 -4.809916019439697266e-02 1.777727603912353516e-01 -4.195613786578178406e-02 1.458753198385238647e-01 -2.155753038823604584e-02 7.935517281293869019e-02 -1.942496895790100098e-01 3.275244683027267456e-02 -2.658307850360870361e-01 4.624330252408981323e-02 3.507856428623199463e-01 2.535381354391574860e-03 -1.818075180053710938e-01 9.398043900728225708e-02 -3.683400452136993408e-01 -5.685919523239135742e-02 -1.829644590616226196e-01 2.892595715820789337e-02 2.562653720378875732e-01 -1.348563935607671738e-02 -2.862809896469116211e-01
-2.744227461516857147e-02 6.698229908943176270e-02 1.952660232782363892e-01 -1.201746836304664612e-01 4.141060635447502136e-02 -2.115752249956130981e-01 1.300430297851562500e-01 -1.086810380220413208e-01 -3.195753991603851318e-01 -2.841904759407043457e-01 2.792789041996002197e-02 -8.112293481826782227e-02 1.544561982154846191e-01 3.221912309527397156e-02 1.407372355461120605e-01 3.658865392208099365e-02 -7.374645769596099854e-02 -3.524864912033081055e-01 -1.241277828812599182e-01 -4.076534137129783630e-02 1.388338045217096806e-03 -1.829506158828735352e-01 -1.261437833309173584e-01 2.377921529114246368e-02 -4.337063059210777283e-02 -3.838963508605957031e-01 -2.042147368192672729e-01 -2.540252804756164551e-01 -3.301727119833230972e-03 3.580867350101470947e-01 1.795050054788589478e-01 -1.343112736940383911e-01
-3.949453830718994141e-01 -1.200999971479177475e-02 1.419468522071838379e-01 -1.713611036539077759e-01 -1.278123408555984497e-01 -3.029205091297626495e-02 1.648402214050292969e-02 -6.751780211925506592e-02 1.625714004039764404e-01 5.088287219405174255e-02 -1.378213763236999512e-01 -1.955122947692871094e-01 1.434196829795837402e-01 5.891609564423561096e-02 1.799355745315551758e-01 1.417216807603836060e-01 7.378671318292617798e-02 -3.465982377529144287e-01 -1.631793938577175140e-02 -1.697142049670219421e-02 -1.177463531494140625e-01 -5.386879295110702515e-02 -4.084711670875549316e-01 -1.482446212321519852e-02 -1.375355422496795654e-01 -2.638207674026489258e-01 7.068710029125213623e-02 -2.482460290193557739e-01 -6.827413290739059448e-02 8.823573589324951172e-02 -1.518000513315200806e-01 3.300635516643524170e-01
-8.901967667043209076e-03 2.052567601203918457e-01 9.262817353010177612e-02 -2.568452358245849609e-01 -8.872905746102333069e-03 6.618143618106842041e-02 2.499115318059921265e-01 1.047371514141559601e-02 -8.677553385496139526e-03 -1.811925023794174194e-01 9.052589535713195801e-02 5.887575820088386536e-02 5.825967714190483093e-02 5.293737649917602539e-01 2.167706191539764404e-01 5.122013762593269348e-02 1.897097826004028320e-01 -1.838182797655463219e-03 -9.853415191173553467e-02 -2.268748879432678223e-01 -1.022329628467559814e-01 1.153210103511810303e-01 -3.674546778202056885e-01 1.355950534343719482e-02 7.399410754442214966e-02 -2.651876211166381836e-02 -3.632104396820068359e-02 1.296836584806442261e-01 -2.035972326993942261e-01 -3.742974996566772461e-02 3.172370493412017822e-01 1.202761009335517883e-01
-6.338226795196533203e-02 1.994045525789260864e-01 -5.025261081755161285e-03 -3.553487767931073904e-04 -4.283515810966491699e-01 -1.971991360187530518e-01 1.979217231273651123e-01 -5.773254670202732086e-04 -1.978155821561813354e-01 -9.645680338144302368e-02 1.577853225171566010e-02 -9.957278519868850708e-02 2.507191849872469902e-03 1.319600045680999756e-01 2.270150631666183472e-01 4.991841688752174377e-02 2.248617559671401978e-01 -1.761849671602249146e-01 -2.177523076534271240e-01 -1.289874762296676636e-01 1.423172801733016968e-01 -1.604735404253005981e-01 1.609043776988983154e-01 7.343664020299911499e-02 -1.678757667541503906e-01 -1.783180534839630127e-01 -1.819871962070465088e-01 -2.161302417516708374e-02 -2.326448410749435425e-01 -4.884821921586990356e-02 3.328942358493804932e-01 2.841866016387939453e-01
2.225776202976703644e-02 1.209513023495674133e-01 6.188005954027175903e-02 -5.084894970059394836e-02 -5.069220066070556641e-02 -2.419769763946533203e-01 4.633511900901794434e-01 -1.181378662586212158e-01 -2.362710796296596527e-02 -1.484184563159942627e-01 7.231131196022033691e-03 7.500293850898742676e-02 1.214677765965461731e-01 1.776810586452484131e-01 2.086564451456069946e-01 4.122992604970932007e-02 2.979404293000698090e-02 6.601441651582717896e-02 -1.283081024885177612e-01 -3.245802521705627441e-01 6.721109896898269653e-02 -3.776318728923797607e-01 -1.082433983683586121e-01 -2.144593298435211182e-01 1.020303741097450256e-01 -2.945244312286376953e-02 8.774049580097198486e-02 -3.566891700029373169e-02 -3.934022486209869385e-01 5.799553170800209045e-02 2.342266887426376343e-01 -6.105765700340270996e-02
-5.970605015754699707e-01 2.675170451402664185e-02 1.555342525243759155e-01 -1.679268032312393188e-01 8.489696308970451355e-03 -7.839148864150047302e-03 7.105612009763717651e-02 2.451827935874462128e-02 4.215639084577560425e-02 1.139846891164779663e-01 -7.810945063829421997e-02 -1.381836086511611938e-01 1.008748114109039307e-01 1.315335184335708618e-01 1.988884955644607544e-01 -3.576508909463882446e-02 -2.831657528877258301e-01 -1.381327211856842041e-01 -7.290504127740859985e-02 -2.531869113445281982e-01 1.433542668819427490e-01 1.923880875110626221e-01 9.710577130317687988e-02 -3.068387210369110107e-01 1.093624904751777649e-01 -1.285460293292999268e-01 -6.188527867197990417e-02 -4.958372190594673157e-02 -1.705150455236434937e-01 2.266351580619812012e-01 1.553378254175186157e-01 8.476082980632781982e-02
-2.484791427850723267e-01 2.454881370067596436e-02 1.227306574583053589e-01 -2.897645831108093262e-01 -3.837036341428756714e-02 -6.491399556398391724e-02 1.455699801445007324e-01 9.361055493354797363e-02 -1.442215293645858765e-01 -2.118129841983318329e-02 -1.135396212339401245e-01 -2.558148801326751709e-01 1.287448257207870483e-01 -2.125518471002578735e-01 1.289069205522537231e-01 1.670314930379390717e-02 -1.651034690439701080e-02 -1.906693279743194580e-01 1.488080173730850220e-01 -2.512273192405700684e-01 2.673003375530242920e-01 2.044142633676528931e-01 1.513056904077529907e-01 -1.596315950155258179e-01 1.058707386255264282e-02 -3.373514115810394287e-01 -1.019576191902160645e-01 -2.596634328365325928e-01 -1.833211630582809448e-02 2.906834483146667480e-01 2.235922366380691528e-01 -1.212327778339385986e-01
-2.392194718122482300e-01 6.162476539611816406e-02 -3.389143571257591248e-02 -2.427800446748733521e-01 -1.912652403116226196e-01 1.351345181465148926e-01 1.991672068834304810e-01 4.680820554494857788e-02 -3.918888047337532043e-02 -1.838964372873306274e-01 -9.478528052568435669e-02 1.721251755952835083e-02 2.105628550052642822e-01 2.310818284749984741e-01 3.396186977624893188e-02 3.476991951465606689e-01 7.742193341255187988e-02 2.473581880331039429e-01 -2.231949865818023682e-01 -1.512838751077651978e-01 1.620219349861145020e-01 2.393551170825958252e-01 2.117498964071273804e-02 -2.722948789596557617e-01 -2.661448344588279724e-02 -3.645330369472503662e-01 -9.636806696653366089e-02 -9.495319426059722900e-02 -2.168165594339370728e-01 7.585258781909942627e-02 1.089310273528099060e-01 5.677146837115287781e-02
-1.049631685018539429e-01 2.822148501873016357e-01 3.486472666263580322e-01 -1.351340906694531441e-03 -7.370752748101949692e-03 -1.057791039347648621e-01 2.629667818546295166e-01 -7.622758299112319946e-02 3.429880738258361816e-02 -1.066850051283836365e-01 -2.997468411922454834e-01 -3.293419629335403442e-02 4.167132377624511719e-01 1.258614808320999146e-01 2.100642323493957520e-01 -1.059149876236915588e-01 -1.859190464019775391e-01 2.124034166336059570e-01 -3.610903918743133545e-01 -1.923539489507675171e-01 1.127827167510986328e-02 6.083311745896935463e-04 -1.094322279095649719e-01 -1.974371634423732758e-02 1.181867271661758423e-01 -7.895344495773315430e-02 1.587044745683670044e-01 -1.337152868509292603e-01 1.201773434877395630e-01 -3.391069546341896057e-02 5.059304460883140564e-02 1.107571721076965332e-01
3.098743557929992676e-01 1.621766239404678345e-01 9.936262853443622589e-03 -6.502205878496170044e-02 5.183031409978866577e-02 -2.382369190454483032e-01 -1.610682159662246704e-02 -4.030743986368179321e-02 -2.455027103424072266e-01 -1.652567833662033081e-01 -9.351063519716262817e-02 1.259536296129226685e-01 3.258025050163269043e-01 3.809411525726318359e-01 1.428114920854568481e-01 1.965374350547790527e-01 1.125509217381477356e-01 -1.839563697576522827e-01 -2.070493809878826141e-02 -9.466210752725601196e-02 -7.442194968461990356e-02 -8.012225478887557983e-02 -3.479548916220664978e-02 -3.476921468973159790e-02 -3.054911196231842041e-01 -1.153590455651283264e-01 -6.204275414347648621e-02 7.433283329010009766e-02 -1.355071961879730225e-01 1.590152680873870850e-01 1.016949489712715149e-01 3.863613605499267578e-01
1.354005485773086548e-01 1.186791583895683289e-01 -1.151610240340232849e-01 -1.881911456584930420e-01 -5.254136770963668823e-02 -4.186379611492156982e-01 8.501102775335311890e-02 4.099648073315620422e-02 6.925158202648162842e-02 -5.401401966810226440e-02 -1.536441296339035034e-01 4.947695508599281311e-02 4.842765331268310547e-01 1.011392995715141296e-01 3.197462856769561768e-01 1.617538183927536011e-01 5.004490911960601807e-02 -1.905395537614822388e-01 4.836562648415565491e-02 -1.937654763460159302e-01 8.013732731342315674e-02 6.974752247333526611e-02 -2.038703858852386475e-02 6.478451937437057495e-02 8.336995542049407959e-02 3.632108122110366821e-02 -8.012622594833374023e-02 -2.119379490613937378e-01 -2.796931564807891846e-01 8.069843053817749023e-02 2.909727394580841064e-01 3.806100785732269287e-02
-1.862490475177764893e-01 1.527987420558929443e-01 2.295519560575485229e-01 -7.338469475507736206e-02 1.491961926221847534e-01 -1.772319078445434570e-01 1.891118101775646210e-02 -2.097279205918312073e-02 -9.256833791732788086e-02 4.902379587292671204e-02 -2.341626435518264771e-01 4.239194840192794800e-02 2.583577632904052734e-01 -2.033703029155731201e-01 1.380679309368133545e-01 1.547099202871322632e-01 2.075866758823394775e-01 -3.334784507751464844e-01 -2.551400661468505859e-01 -2.131778374314308167e-02 9.523347765207290649e-02 -1.128167137503623962e-01 -2.403805777430534363e-02 -1.933032646775245667e-02 -1.976710557937622070e-01 -2.046396583318710327e-01 -7.104978710412979126e-02 -1.240847557783126831e-01 -2.417085766792297363e-01 3.588744401931762695e-01 1.874203234910964966e-01 -2.106477767229080200e-01
1.734298616647720337e-01 4.445233196020126343e-02 3.048753738403320312e-01 -3.370473086833953857e-01 -5.887565761804580688e-02 2.265393733978271484e-02 -8.363184332847595215e-02 -1.833354122936725616e-02 -1.550479531288146973e-01 3.897985070943832397e-02 -4.753418564796447754e-01 -2.339271269738674164e-02 2.018088549375534058e-01 3.369605541229248047e-02 3.820341229438781738e-01 -3.698245882987976074e-01 2.094839513301849365e-02 -1.323301927186548710e-03 -1.810348629951477051e-01 -2.500712685286998749e-02 -7.305088639259338379e-02 1.890951767563819885e-02 8.546505868434906006e-02 1.476509124040603638e-02 5.192528665065765381e-02 -2.088611125946044922e-01 -3.319479525089263916e-02 -4.987641423940658569e-02 -2.998206019401550293e-02 1.950902119278907776e-02 2.574143111705780029e-01 -9.455788880586624146e-02
-1.809370964765548706e-01 -1.117896214127540588e-01 3.311990499496459961e-01 -1.551104336977005005e-01 9.198253601789474487e-02 -1.029751300811767578e-01 5.434178560972213745e-02 -3.559267520904541016e-01 1.632844358682632446e-01 1.070669218897819519e-01 -2.285039424896240234e-01 1.427540630102157593e-01 -3.748398646712303162e-02 5.206409096717834473e-02 3.723005354404449463e-01 1.101650595664978027e-01 1.107045710086822510e-01 -2.924591898918151855e-01 -3.288771584630012512e-02 -3.446990624070167542e-02 -1.592493355274200439e-01 7.109797000885009766e-02 -1.043076589703559875e-01 -1.287434846162796021e-01 -1.786101609468460083e-01 -9.390222281217575073e-02 1.545584388077259064e-02 -3.804061114788055420e-01 2.119738161563873291e-01 -1.334709078073501587e-01 9.321229881606996059e-04 -1.976636424660682678e-02
-2.778421714901924133e-02 4.601580649614334106e-02 2.102966308593750000e-01 -1.972589492797851562e-01 -7.781945168972015381e-02 -2.252004295587539673e-01 7.737971842288970947e-02 3.394331783056259155e-03 -7.383593171834945679e-02 2.258979827165603638e-01 -2.560251057147979736e-01 -1.892582476139068604e-01 1.399668008089065552e-01 1.317524444311857224e-02 2.796896994113922119e-01 1.061452105641365051e-01 2.384114116430282593e-01 -1.817949265241622925e-01 1.252285987138748169e-01 1.404755115509033203e-01 -1.661242991685867310e-01 6.048291176557540894e-02 1.048691049218177795e-01 2.359425090253353119e-02 1.243561804294586182e-01 -4.071720838546752930e-01 1.862471736967563629e-02 -3.182551264762878418e-01 -1.972194463014602661e-01 2.039362639188766479e-01 9.045577608048915863e-03 -2.291929423809051514e-01
-8.723151683807373047e-02 1.533536016941070557e-01 1.901726126670837402e-01 -3.111500144004821777e-01 -1.016058325767517090e-01 -1.235754564404487610e-01 2.529217898845672607e-01 -1.976197212934494019e-01 6.916584447026252747e-03 -1.233410313725471497e-01 -2.084426134824752808e-01 1.680764257907867432e-01 2.477052360773086548e-01 -4.336666315793991089e-02 1.696270257234573364e-01 8.254873007535934448e-02 2.988475859165191650e-01 2.526646247133612633e-03 1.061070784926414490e-01 2.730358392000198364e-02 7.114428281784057617e-02 -3.218946754932403564e-01 5.272839963436126709e-02 -6.942606717348098755e-02 -1.286567002534866333e-01 -2.468209117650985718e-01 -2.846276462078094482e-01 2.053798586130142212e-01 -2.105818837881088257e-01 8.543246239423751831e-02 2.184099107980728149e-01 6.228354200720787048e-02
-1.227985098958015442e-01 8.114210329949855804e-03 3.407876789569854736e-01 -2.896702289581298828e-01 -5.724420025944709778e-02 -2.414982914924621582e-01 2.422303194180130959e-03 1.337201893329620361e-01 4.925397038459777832e-02 1.650458872318267822e-01 -1.121636331081390381e-01 -1.288222074508666992e-01 2.281157225370407104e-01 -5.460452288389205933e-02 2.103761583566665649e-01 1.346194893121719360e-01 3.192520141601562500e-01 -1.542550921440124512e-01 3.256937861442565918e-02 -5.893072858452796936e-02 -4.799122735857963562e-02 -1.300023496150970459e-01 1.271683871746063232e-01 -4.529333673417568207e-03 5.642068386077880859e-02 -2.036010622978210449e-01 -4.121266305446624756e-02 -4.696250557899475098e-01 -1.533882170915603638e-01 2.600678205490112305e-01 -6.708706170320510864e-02 2.984426170587539673e-02
-1.337335854768753052e-01 6.754728499799966812e-03 2.234448678791522980e-02 1.475866734981536865e-01 -2.232211679220199585e-01 -1.252299994230270386e-01 1.362903118133544922e-01 -1.406861245632171631e-01 7.602921128273010254e-02 1.046789344400167465e-02 -3.065214455127716064e-01 1.015736162662506104e-01 1.919933259487152100e-01 -1.342332363128662109e-01 5.047091841697692871e-01 -2.839981913566589355e-01 8.923866599798202515e-02 -2.036656141281127930e-01 1.267893165349960327e-01 -1.911583542823791504e-01 -3.600471094250679016e-02 1.708226948976516724e-01 -4.878035187721252441e-02 -3.187769353389739990e-01 5.096127092838287354e-02 -1.518585830926895142e-01 -1.853747069835662842e-01 -1.378904283046722412e-01 -4.659371450543403625e-02 7.859288156032562256e-02 -1.536542326211929321e-01 8.918251097202301025e-02
-8.856031298637390137e-02 9.333656728267669678e-02 1.882981508970260620e-01 -1.571140587329864502e-01 9.781914204359054565e-02 -1.107780784368515015e-01 -1.401465386152267456e-01 -1.615019291639328003e-01 -1.190398707985877991e-01 -2.373994290828704834e-01 -1.383139789104461670e-01 -1.163331139832735062e-02 -2.135208398103713989e-01 3.444799482822418213e-01 6.960324943065643311e-02 1.954178810119628906e-01 3.537907898426055908e-01 -2.821418941020965576e-01 -3.504768610000610352e-01 -2.173456698656082153e-01 8.049549162387847900e-02 6.301411241292953491e-02 1.102379523217678070e-02 4.792310670018196106e-02 2.157035982236266136e-03 3.131199628114700317e-02 2.792736142873764038e-02 -1.145420968532562256e-01 -3.790768682956695557e-01 -9.865213185548782349e-02 -4.877300560474395752e-02 -1.567387580871582031e-02
-5.758287012577056885e-02 1.005910411477088928e-01 9.186702966690063477e-02 1.282617002725601196e-01 -1.464659124612808228e-01 1.088564246892929077e-01 3.661638200283050537e-01 -2.553101181983947754e-01 2.032912671566009521e-01 -5.875320360064506531e-02 -4.056954681873321533e-01 -1.916806846857070923e-01 6.173569709062576294e-02 5.705933272838592529e-02 1.854596734046936035e-01 1.570907235145568848e-02 1.721948832273483276e-01 -1.972603499889373779e-01 -2.393734268844127655e-02 -1.339053064584732056e-01 -1.243721991777420044e-01 -1.106854826211929321e-01 -5.958601832389831543e-02 -1.558006703853607178e-01 -4.636050388216972351e-02 -2.306259423494338989e-01 1.858218163251876831e-01 -5.243374034762382507e-02 1.076104193925857544e-01 4.524160549044609070e-02 2.141883671283721924e-01 3.828377127647399902e-01
1.304221600294113159e-01 3.046352863311767578e-01 1.107521876692771912e-01 -2.141256779432296753e-01 5.430402979254722595e-02 -1.267406642436981201e-01 -4.628170654177665710e-02 -4.336351901292800903e-02 6.554779410362243652e-02 -4.740563407540321350e-02 1.004420220851898193e-01 -2.909857593476772308e-02 4.116232693195343018e-02 -3.466494381427764893e-02 1.719620376825332642e-01 -1.121444851160049438e-01 4.757399484515190125e-02 -3.612062931060791016e-01 -3.211989700794219971e-01 -3.153310716152191162e-01 -9.052645415067672729e-03 1.823587119579315186e-01 -8.212744444608688354e-02 1.360621005296707153e-01 9.188750386238098145e-02 -3.049468696117401123e-01 -3.233495727181434631e-02 -3.957618772983551025e-01 8.302507549524307251e-02 -2.809977717697620392e-02 2.798574268817901611e-01 -8.644349128007888794e-02
-9.080800414085388184e-02 2.167824953794479370e-01 7.499265670776367188e-02 -1.413924992084503174e-01 -2.659416571259498596e-02 -1.757237613201141357e-01 -8.228898048400878906e-02 2.110381573438644409e-01 1.447863429784774780e-01 3.012946844100952148e-01 -3.879706263542175293e-01 1.298501640558242798e-01 1.515870243310928345e-01 -5.970893427729606628e-02 3.796451985836029053e-01 2.131642252206802368e-01 8.294188976287841797e-02 -1.704806834459304810e-01 -2.270596176385879517e-01 -1.102301403880119324e-01 -7.319979369640350342e-02 -5.684107914566993713e-02 -2.256499677896499634e-01 -2.082278393208980560e-02 -1.257994472980499268e-01 -1.175663024187088013e-01 -8.531287312507629395e-02 -1.376706454902887344e-02 -1.984433531761169434e-01 -2.321995496749877930e-01 -1.769075840711593628e-01 -1.404048204421997070e-01
-3.087368905544281006e-01 1.199717912822961807e-02 2.626719176769256592e-01 -1.832716912031173706e-01 1.911829859018325806e-01 -2.242512106895446777e-01 1.103851199150085449e-01 -1.700982153415679932e-01 -8.655811846256256104e-02 -2.330416254699230194e-02 -2.608772218227386475e-01 -4.268578439950942993e-02 1.108544170856475830e-01 1.727283149957656860e-01 8.308289945125579834e-02 6.226303428411483765e-02 3.534365892410278320e-01 -2.010761201381683350e-01 6.590990722179412842e-02 -2.794266343116760254e-01 -1.094827204942703247e-01 2.968920953571796417e-02 5.188681557774543762e-02 -2.933592163026332855e-02 -3.536050915718078613e-01 1.779430359601974487e-01 1.421702653169631958e-01 3.187184780836105347e-02 -1.405691206455230713e-01 2.837588489055633545e-01 1.805950142443180084e-02 2.122514322400093079e-02
-1.500484049320220947e-01 1.101971790194511414e-01 5.580007284879684448e-02 -1.139135658740997314e-01 3.468984365463256836e-01 -4.307625070214271545e-02 1.281846761703491211e-01 -7.245640456676483154e-02 4.377209581434726715e-03 -1.428331583738327026e-01 -2.667529881000518799e-01 -2.655017189681529999e-02 -4.726543650031089783e-02 -2.282023057341575623e-02 1.168125048279762268e-01 4.730986803770065308e-02 3.750109672546386719e-01 -9.540598839521408081e-02 -1.016919687390327454e-01 -3.452258706092834473e-01 -1.291982531547546387e-01 7.576956413686275482e-04 2.191663533449172974e-01 -3.445738852024078369e-01 -6.130494922399520874e-02 -1.751116849482059479e-02 5.091446265578269958e-02 -1.716857701539993286e-01 -1.378324348479509354e-02 4.296315610408782959e-01 9.652655571699142456e-02 -3.894298896193504333e-02
-5.636651441454887390e-02 -7.725247740745544434e-02 1.316980123519897461e-01 -1.492477804422378540e-01 1.528034657239913940e-01 -1.905064731836318970e-01 -3.585627675056457520e-02 2.086311131715774536e-01 -1.350651085376739502e-01 -1.670582741498947144e-01 -2.424649596214294434e-01 1.231077909469604492e-01 1.949428915977478027e-01 1.758480668067932129e-01 1.833713799715042114e-01 -3.630149737000465393e-02 2.587451338768005371e-01 5.777873098850250244e-02 -6.848730146884918213e-02 -1.306942999362945557e-01 -2.278085984289646149e-02 -4.309912212193012238e-03 1.324251592159271240e-01 -3.984179794788360596e-01 -2.527467906475067139e-01 -1.288084685802459717e-01 -1.423920542001724243e-01 -1.775467693805694580e-01 -5.997034162282943726e-02 2.508645653724670410e-01 3.924303948879241943e-01 -3.384470194578170776e-02
1.035688519477844238e-01 2.101472914218902588e-01 4.032797813415527344e-01 -6.584228575229644775e-02 -9.828358143568038940e-02 -2.863827049732208252e-01 -1.159097328782081604e-01 -8.394069224596023560e-02 -3.836523741483688354e-02 -1.360372602939605713e-01 -1.173687502741813660e-01 -3.208948671817779541e-01 -5.368641577661037445e-04 1.896896660327911377e-01 4.467952251434326172e-01 2.989936619997024536e-03 2.689864337444305420e-01 -1.444898247718811035e-01 2.428727690130472183e-03 -4.236115887761116028e-02 -3.063331171870231628e-02 1.350023001432418823e-01 1.216787099838256836e-01 9.405203908681869507e-02 2.148032635450363159e-01 -1.220224425196647644e-01 9.150344133377075195e-02 -9.423953294754028320e-02 -7.512480020523071289e-02 1.234069764614105225e-01 -2.039786577224731445e-01 1.225994154810905457e-01
-4.893389344215393066e-01 1.422890424728393555e-01 -1.289921402931213379e-01 -2.931109964847564697e-01 -6.064959615468978882e-02 7.947891205549240112e-02 1.056489944458007812e-01 -1.197293996810913086e-01 -9.023249894380569458e-02 -1.437554955482482910e-01 -2.037179768085479736e-01 -3.407216817140579224e-02 -5.087890103459358215e-02 4.469960927963256836e-02 1.393755227327346802e-01 -5.783844366669654846e-02 -2.292879223823547363e-01 -2.315355688333511353e-01 -2.406340837478637695e-01 -3.328545391559600830e-01 2.866013534367084503e-02 1.331261992454528809e-01 7.692540436983108521e-02 -2.271173745393753052e-01 -1.636490672826766968e-01 -1.673358082771301270e-01 -1.586516052484512329e-01 3.043078258633613586e-02 -3.441165015101432800e-02 1.835511475801467896e-01 1.656385064125061035e-01 9.652383625507354736e-02
-3.168302401900291443e-02 2.617836296558380127e-01 -8.811644464731216431e-02 -8.812946081161499023e-02 2.886573970317840576e-01 1.480444334447383881e-02 3.833057582378387451e-01 -7.521092146635055542e-02 -2.915286719799041748e-01 -1.569055169820785522e-01 -2.785286009311676025e-01 6.915844231843948364e-02 -7.809803634881973267e-02 2.085159868001937866e-01 1.413603723049163818e-01 5.124136433005332947e-02 3.078647851943969727e-01 -1.628535985946655273e-01 1.532239168882369995e-01 -2.295765429735183716e-01 5.188261158764362335e-03 4.221475124359130859e-02 1.008027419447898865e-02 -3.792804852128028870e-02 3.521922975778579712e-02 -2.697595953941345215e-01 -8.394664525985717773e-02 -1.291151493787765503e-01 -9.360264986753463745e-02 2.043103277683258057e-01 -2.043968439102172852e-01 1.543087214231491089e-01
-3.090296089649200439e-01 7.351291924715042114e-02 -3.842554613947868347e-02 -1.351331919431686401e-01 -2.810791432857513428e-01 7.894333451986312866e-02 4.604499042034149170e-02 -9.696230292320251465e-02 4.044024646282196045e-02 -2.009712308645248413e-01 -1.407223343849182129e-01 -7.511796802282333374e-02 1.114331558346748352e-01 1.969996541738510132e-01 1.309730708599090576e-01 1.250792592763900757e-01 -3.273277729749679565e-02 -4.073929786682128906e-01 -2.266377210617065430e-01 -1.736753284931182861e-01 -2.721391320228576660e-01 1.048554778099060059e-01 -3.709284961223602295e-01 -8.437659591436386108e-02 -1.024923250079154968e-01 -1.539658755064010620e-01 1.790243946015834808e-02 -2.032128721475601196e-01 -1.121847890317440033e-02 5.980223789811134338e-02 4.178031533956527710e-02 2.673959732055664062e-01
-2.797603420913219452e-02 3.331366181373596191e-01 1.269896775484085083e-01 5.510755255818367004e-02 1.437086239457130432e-02 4.096608236432075500e-02 5.091435909271240234e-01 -6.715264171361923218e-02 -1.644438877701759338e-02 -3.572246059775352478e-02 -1.297074854373931885e-01 -9.814202785491943359e-02 1.518647968769073486e-01 2.280735224485397339e-02 1.886095106601715088e-01 2.707746028900146484e-01 1.952840387821197510e-01 7.665684074163436890e-02 -1.606438010931015015e-01 5.395381525158882141e-02 8.218018710613250732e-02 2.162357568740844727e-01 1.615739613771438599e-01 4.424405843019485474e-02 -1.968087553977966309e-01 -1.609652042388916016e-01 -3.009798824787139893e-01 -3.126102685928344727e-02 3.341295942664146423e-02 8.724348992109298706e-02 1.085919886827468872e-01 3.345750570297241211e-01
-4.772097989916801453e-02 -3.716492652893066406e-02 3.305736482143402100e-01 -2.129334360361099243e-01 -1.604878716170787811e-02 -1.430376023054122925e-01 1.181695982813835144e-01 2.109421640634536743e-01 -8.741606771945953369e-02 -3.565249219536781311e-02 -1.012373268604278564e-01 -1.238788217306137085e-01 1.088418588042259216e-01 8.023430407047271729e-02 2.529813945293426514e-01 2.309838086366653442e-01 -5.288355983793735504e-03 -1.399406045675277710e-01 -8.134036511182785034e-02 -1.665076911449432373e-01 -1.901761889457702637e-01 -3.976213186979293823e-02 1.003242731094360352e-01 -9.975099237635731697e-04 1.960619986057281494e-01 -1.398035138845443726e-01 -2.273020744323730469e-01 -5.367709398269653320e-01 -5.663336440920829773e-02 2.839269638061523438e-01 -4.642334952950477600e-02 -8.295267820358276367e-02
4.730651155114173889e-03 -4.275259003043174744e-02 2.177300900220870972e-01 -3.248418867588043213e-01 -1.371961086988449097e-01 -2.439091205596923828e-01 1.482139080762863159e-01 1.392797976732254028e-01 3.745292127132415771e-02 1.665318161249160767e-01 -1.853518486022949219e-01 -1.374107450246810913e-01 1.059867441654205322e-01 -6.331424415111541748e-02 2.376554310321807861e-01 1.636865139007568359e-01 3.208785355091094971e-01 -1.897157132625579834e-01 1.930004805326461792e-01 -1.279029995203018188e-01 -2.268910966813564301e-02 -3.445464745163917542e-02 9.556104429066181183e-03 1.541647873818874359e-02 8.028520271182060242e-03 -3.384384810924530029e-01 -2.549794502556324005e-02 -3.175448179244995117e-01 -1.609746962785720825e-01 4.388151690363883972e-02 -1.446288544684648514e-02 -3.254547417163848877e-01
2.570052444934844971e-01 4.015595018863677979e-01 1.517168134450912476e-01 -2.400069981813430786e-01 1.435799598693847656e-01 1.466682553291320801e-02 -8.863518945872783661e-03 -1.440521236509084702e-02 5.125067755579948425e-02 -8.464016765356063843e-02 3.310810402035713196e-02 8.377726376056671143e-02 1.710332185029983521e-01 5.836699903011322021e-02 9.261614829301834106e-02 2.390552684664726257e-02 -1.246760338544845581e-01 -3.878058493137359619e-02 -3.909591138362884521e-01 -3.479863107204437256e-01 -7.192090898752212524e-02 7.272562384605407715e-02 -9.378054738044738770e-02 1.110802292823791504e-01 4.890610277652740479e-02 -2.589547634124755859e-01 -4.653314501047134399e-02 -3.866066932678222656e-01 -6.873033940792083740e-02 5.522382631897926331e-02 2.424461692571640015e-01 3.204895928502082825e-02
-7.217172533273696899e-02 4.334779921919107437e-03 1.342825740575790405e-01 -1.176623031497001648e-01 -9.490542113780975342e-02 -3.720304965972900391e-01 2.357440441846847534e-01 -1.087744235992431641e-01 -1.518583148717880249e-01 1.505001485347747803e-01 -2.306821197271347046e-01 -4.181759431958198547e-02 4.018852487206459045e-02 2.239079773426055908e-01 2.145467847585678101e-01 1.345553845167160034e-01 4.349943250417709351e-02 -2.664760053157806396e-01 1.160897091031074524e-01 2.438610978424549103e-02 -3.822441026568412781e-02 -1.158625632524490356e-01 -2.095268964767456055e-01 -1.353437453508377075e-01 5.723065137863159180e-02 -3.361195623874664307e-01 -1.489657163619995117e-01 2.410530894994735718e-01 9.365118294954299927e-02 1.918042004108428955e-01 2.897268235683441162e-01 2.034401893615722656e-01
1.649291254580020905e-02 -1.832620357163250446e-03 8.264987170696258545e-02 9.285804629325866699e-02 3.498075157403945923e-02 4.922394081950187683e-02 3.003151714801788330e-01 -1.065195649862289429e-01 -1.020746454596519470e-01 3.049110174179077148e-01 -3.169845044612884521e-01 -1.523367362096905708e-03 -7.158601284027099609e-02 1.340714246034622192e-01 4.203544557094573975e-02 -2.490399032831192017e-02 1.730491220951080322e-01 -2.179817408323287964e-01 -5.073294788599014282e-02 -1.450451910495758057e-01 4.878895729780197144e-02 1.653788536787033081e-01 4.413144290447235107e-02 8.115092292428016663e-03 -2.357893623411655426e-02 -5.052523016929626465e-01 1.793515533208847046e-01 -2.896608710289001465e-01 -9.911633282899856567e-02 4.212361201643943787e-02 1.946598589420318604e-01 3.090553581714630127e-01
-7.564762979745864868e-02 1.299372911453247070e-01 6.083370745182037354e-02 -1.235481426119804382e-01 2.290864586830139160e-01 -1.691905111074447632e-01 2.581449449062347412e-01 6.026814691722393036e-03 2.892480790615081787e-01 3.140769004821777344e-01 -9.002902358770370483e-02 1.216897740960121155e-01 5.167672783136367798e-02 5.441527068614959717e-02 3.473638892173767090e-01 9.628538787364959717e-02 -5.466369539499282837e-02 -6.994432955980300903e-02 -3.118219971656799316e-01 -2.343363314867019653e-02 4.775967076420783997e-02 9.836535900831222534e-02 -2.013836987316608429e-02 -2.264904789626598358e-02 2.014797776937484741e-01 2.911742590367794037e-02 1.016827747225761414e-01 -3.006587028503417969e-01 -2.162583023309707642e-01 3.510523736476898193e-01 1.333779543638229370e-01 -1.461215019226074219e-01
-7.381451874971389771e-02 2.547893524169921875e-01 1.658242195844650269e-01 -7.821121066808700562e-02 6.597753614187240601e-02 -1.574167013168334961e-01 1.663984358310699463e-01 2.413674443960189819e-01 1.123465830460190773e-03 -1.296345889568328857e-01 -2.141328155994415283e-01 1.684105247259140015e-01 1.414481848478317261e-01 3.286844491958618164e-01 1.072045490145683289e-01 -3.443232551217079163e-02 2.134217619895935059e-01 -1.169111579656600952e-01 9.644064307212829590e-02 9.085819125175476074e-03 -1.092436760663986206e-01 -5.236342083662748337e-03 -1.998655684292316437e-02 -1.460837870836257935e-01 8.295843750238418579e-02 -1.479072868824005127e-01 -8.443786203861236572e-02 -2.099923640489578247e-01 7.119160145521163940e-02 4.835089743137359619e-01 2.000525742769241333e-01 -2.967172861099243164e-01
-1.445863991975784302e-01 2.036383450031280518e-01 8.164923638105392456e-02 -2.229482680559158325e-01 8.216574043035507202e-02 -2.204271554946899414e-01 5.079263821244239807e-02 -3.040121793746948242e-01 9.046854078769683838e-02 -1.983365118503570557e-01 -1.745865345001220703e-01 6.299892812967300415e-02 -1.429295390844345093e-01 1.849645674228668213e-01 4.355266690254211426e-01 2.122452110052108765e-01 -1.769989132881164551e-01 -2.245528399944305420e-01 -3.776661679148674011e-02 -7.310426980257034302e-02 -1.421592235565185547e-01 7.668553385883569717e-03 -1.281648725271224976e-01 -9.396436810493469238e-02 -1.278508305549621582e-01 2.162096500396728516e-01 -8.694740384817123413e-02 -2.174925208091735840e-01 -1.856740862131118774e-01 2.637169696390628815e-02 1.900024265050888062e-01 1.905104666948318481e-01
1.166570931673049927e-01 5.903554335236549377e-02 -5.505981668829917908e-02 -7.837797701358795166e-02 8.285813778638839722e-02 7.323851436376571655e-02 1.169247850775718689e-01 1.712928414344787598e-01 -8.191307634115219116e-02 -1.430885195732116699e-01 -3.766718208789825439e-01 1.505153812468051910e-02 1.812148280441761017e-02 2.729511260986328125e-01 4.509530067443847656e-01 1.120300590991973877e-02 2.123171687126159668e-01 -1.924117356538772583e-01 2.784150242805480957e-01 -1.050063297152519226e-01 -1.278432607650756836e-01 2.097702771425247192e-02 1.276390999555587769e-01 8.061011880636215210e-02 -2.069344669580459595e-01 -2.324346899986267090e-01 -4.430904611945152283e-02 -8.020488172769546509e-02 -1.104977428913116455e-01 3.637628555297851562e-01 -7.452846318483352661e-02 7.304040342569351196e-02
-3.263412117958068848e-01 1.173490732908248901e-01 1.881502270698547363e-01 3.764506429433822632e-02 -1.167598962783813477e-01 1.940027028322219849e-01 3.148183226585388184e-01 -1.220295280218124390e-01 1.121442988514900208e-01 -7.402564585208892822e-02 2.020150050520896912e-02 7.945170253515243530e-02 1.296136341989040375e-02 2.149882912635803223e-01 2.094981670379638672e-01 -2.037696093320846558e-01 1.116339769214391708e-02 -1.396239548921585083e-01 1.431845035403966904e-02 -3.570546209812164307e-01 -1.865863204002380371e-01 -1.417085807770490646e-02 1.086173430085182190e-01 -2.756531834602355957e-01 -1.198191568255424500e-02 8.452586084604263306e-02 1.246400251984596252e-01 -3.221033513545989990e-01 -1.505802422761917114e-01 2.971087396144866943e-01 1.940495893359184265e-02 -1.142645776271820068e-01
-8.650134503841400146e-02 -3.111867420375347137e-02 -2.713262103497982025e-03 -1.807687878608703613e-01 -1.696357429027557373e-01 -5.185584351420402527e-02 2.529577910900115967e-01 1.024652868509292603e-01 1.580561697483062744e-01 3.565898537635803223e-02 -1.542895287275314331e-01 5.772656947374343872e-02 -5.994405224919319153e-02 2.611613273620605469e-01 2.643443048000335693e-01 -3.355816751718521118e-02 2.144834101200103760e-01 -7.469002157449722290e-02 -4.497142881155014038e-02 -1.288061290979385376e-01 8.958662301301956177e-02 -3.830280900001525879e-01 -1.353499591350555420e-01 1.127171237021684647e-02 2.388401627540588379e-01 -3.091900050640106201e-01 -1.914274990558624268e-01 -5.768459290266036987e-02 4.604591429233551025e-02 4.004625603556632996e-02 4.126613438129425049e-01 2.161303609609603882e-01
4.386883974075317383e-02 3.404877781867980957e-01 2.440094500780105591e-01 -2.944498322904109955e-02 -1.882550269365310669e-01 -3.184527456760406494e-01 1.321253776550292969e-01 2.417578399181365967e-01 8.071512728929519653e-02 -1.934314519166946411e-01 -7.529500871896743774e-02 -9.614301472902297974e-02 -1.628861129283905029e-01 -2.449519000947475433e-02 2.509123682975769043e-01 6.752878427505493164e-02 4.986766725778579712e-02 -1.615056246519088745e-01 -3.806687518954277039e-02 -2.832734286785125732e-01 3.473586961627006531e-02 -1.280616372823715210e-01 2.980479970574378967e-02 5.061973631381988525e-02 -1.290402859449386597e-01 -2.923805415630340576e-01 -9.728257544338703156e-03 -4.333209246397018433e-02 -6.925964355468750000e-02 -1.269815415143966675e-01 3.011579811573028564e-01 3.293013274669647217e-01
-1.508589833974838257e-02 9.734633564949035645e-02 2.928574979305267334e-01 -2.236037254333496094e-01 2.045691162347793579e-01 -1.259835809469223022e-01 1.140122190117835999e-01 2.043233066797256470e-01 3.821486830711364746e-01 -1.635337769985198975e-01 -1.434755623340606689e-01 -1.500792708247900009e-02 7.037377450615167618e-03 1.902680099010467529e-01 4.048104584217071533e-01 1.883971095085144043e-01 1.877367496490478516e-02 -2.630122900009155273e-01 -1.565691828727722168e-01 1.250283047556877136e-02 -6.210710480809211731e-02 2.834177315235137939e-01 -1.137621030211448669e-01 -5.106893181800842285e-02 -1.998483575880527496e-02 1.062904745340347290e-01 -1.915117353200912476e-01 -1.700930297374725342e-02 -1.228860691189765930e-01 -2.895995043218135834e-02 2.234743833541870117e-01 6.620101630687713623e-02
-1.015107333660125732e-02 1.878155767917633057e-01 5.479881912469863892e-02 -2.111933082342147827e-01 -1.753814071416854858e-01 -6.698887050151824951e-02 2.546856105327606201e-01 2.855217754840850830e-01 1.516849398612976074e-01 -4.590879380702972412e-02 -2.980513572692871094e-01 2.178919017314910889e-01 -3.250974789261817932e-02 1.380981206893920898e-01 1.263338029384613037e-01 -5.000047758221626282e-02 1.285094320774078369e-01 -1.678352504968643188e-01 -2.812405526638031006e-01 -1.648265272378921509e-01 3.007351979613304138e-02 -5.122033134102821350e-02 -8.055967837572097778e-02 -4.142613708972930908e-02 5.004683136940002441e-02 -6.755843758583068848e-02 -6.237746030092239380e-02 -4.214051738381385803e-02 -3.769453614950180054e-02 -1.341318935155868530e-01 3.899869918823242188e-01 4.341064691543579102e-01
-6.859892606735229492e-02 -1.324724406003952026e-01 4.541051015257835388e-02 -1.418711692094802856e-01 7.454200834035873413e-02 -1.190682947635650635e-01 1.076784059405326843e-01 -2.921922802925109863e-01 1.517428550869226456e-02 -6.430681049823760986e-02 -2.838133871555328369e-01 4.082854092121124268e-02 2.368265837430953979e-01 2.024873793125152588e-01 3.237883448600769043e-01 2.384633757174015045e-02 4.464073851704597473e-02 -1.352559924125671387e-01 1.750369071960449219e-01 -6.885195523500442505e-02 -6.003107503056526184e-02 -4.449984431266784668e-02 -2.102203899994492531e-03 4.043753258883953094e-03 -1.912298947572708130e-01 -3.568647801876068115e-01 1.132052466273307800e-01 -6.020269542932510376e-02 -7.386514544486999512e-02 -1.088787168264389038e-01 1.620646566152572632e-01 5.143597722053527832e-01
-3.058709204196929932e-01 8.990182727575302124e-02 6.758031994104385376e-02 -1.286739408969879150e-01 -5.581466108560562134e-02 -2.906435355544090271e-02 -8.183902502059936523e-02 -1.340607926249504089e-02 -6.901382654905319214e-02 -8.858964592218399048e-02 -4.247191548347473145e-02 -2.587184906005859375e-01 2.671647071838378906e-01 1.794078350067138672e-01 2.360738068819046021e-01 1.832594573497772217e-01 1.000838652253150940e-01 -4.387847185134887695e-01 -1.702236384153366089e-01 -9.752695262432098389e-02 -7.542128860950469971e-02 -4.185312241315841675e-02 -3.227242529392242432e-01 -3.040199279785156250e-01 2.532117068767547607e-02 -1.602766513824462891e-01 -4.741549957543611526e-03 5.377451330423355103e-02 2.777081727981567383e-02 3.144585341215133667e-02 2.547774016857147217e-01 2.262719720602035522e-01
3.692995756864547729e-03 1.465139389038085938e-01 3.506803512573242188e-01 -2.930881641805171967e-02 4.819617420434951782e-02 -1.719888746738433838e-01 1.546008735895156860e-01 -1.391328033059835434e-02 3.676332533359527588e-03 -1.819924712181091309e-01 -1.873979270458221436e-01 8.721914142370223999e-02 1.856512576341629028e-01 1.775114089250564575e-01 2.189108431339263916e-01 -1.427653878927230835e-01 2.551971375942230225e-01 -4.365058839321136475e-01 9.121013432741165161e-02 -2.498070448637008667e-01 2.133035808801651001e-01 5.573526024818420410e-02 -3.561428561806678772e-02 -3.072571754455566406e-02 -1.339103132486343384e-01 6.115242466330528259e-02 -1.718639582395553589e-02 5.337953194975852966e-02 -2.128775268793106079e-01 -5.247781053185462952e-03 3.386240303516387939e-01 1.628362536430358887e-01
6.730521563440561295e-03 2.887550592422485352e-01 3.083347976207733154e-01 -7.780441641807556152e-02 -2.686293125152587891e-01 5.454679951071739197e-02 3.586780428886413574e-01 -1.232429817318916321e-01 1.037167608737945557e-01 1.610198318958282471e-01 -5.086760967969894409e-02 6.491230428218841553e-02 -6.205043289810419083e-03 2.709704935550689697e-01 5.932846292853355408e-02 1.717478632926940918e-01 3.908922076225280762e-01 -1.262828335165977478e-02 -5.956065654754638672e-02 -1.080806478857994080e-01 -2.243619710206985474e-01 6.549304723739624023e-02 -1.605486124753952026e-02 -9.897082298994064331e-02 -2.400063425302505493e-01 -3.127517998218536377e-01 -2.286955416202545166e-01 3.704167203977704048e-03 2.653817646205425262e-02 -4.245438612997531891e-03 3.469381853938102722e-02 -6.313000619411468506e-02
9.052320569753646851e-02 2.692373096942901611e-02 2.675957083702087402e-01 -3.324063122272491455e-01 -1.891683489084243774e-01 1.129287332296371460e-01 1.916357576847076416e-01 1.294495537877082825e-02 -3.083054721355438232e-02 4.376401007175445557e-02 1.407779753208160400e-01 -4.475264623761177063e-02 2.227222919464111328e-01 1.941498965024948120e-01 1.644401066005229950e-02 -1.649049669504165649e-01 -3.513647615909576416e-02 -1.802770979702472687e-02 -2.658553719520568848e-01 -1.110316812992095947e-01 -1.252174824476242065e-01 -5.399869009852409363e-02 -1.724538058042526245e-01 2.947370335459709167e-02 3.191920816898345947e-01 -3.781752586364746094e-01 -1.990355253219604492e-01 -2.232137024402618408e-01 -2.554764449596405029e-01 7.873499765992164612e-03 1.276607215404510498e-01 1.853685081005096436e-01
-5.266941785812377930e-01 1.970528215169906616e-01 8.716213703155517578e-02 -2.709578275680541992e-01 4.333106428384780884e-02 2.093746215105056763e-01 5.233745276927947998e-02 -9.241670370101928711e-03 7.137168198823928833e-02 -7.236786186695098877e-02 -1.973478049039840698e-01 8.101584017276763916e-02 5.720510333776473999e-02 1.231196373701095581e-01 1.088699847459793091e-01 -1.453997790813446045e-01 -2.723869383335113525e-01 -1.703421324491500854e-01 -2.558496892452239990e-01 -1.731606274843215942e-01 5.307551473379135132e-02 1.799946874380111694e-01 9.483887255191802979e-02 -1.986329108476638794e-01 1.443510651588439941e-01 -2.720371186733245850e-01 -7.305833697319030762e-02 -1.335954945534467697e-02 -2.017758637666702271e-01 1.287122368812561035e-01 7.581087946891784668e-02 3.518921136856079102e-02
5.031525343656539917e-02 3.415321111679077148e-01 -2.030677907168865204e-02 -1.620915085077285767e-01 -4.744186997413635254e-01 -1.885486692190170288e-01 8.562169224023818970e-02 2.609674930572509766e-01 1.289317151531577110e-03 7.365794479846954346e-02 4.427364096045494080e-03 4.810892976820468903e-03 -4.642149806022644043e-02 2.253790199756622314e-01 2.508693635463714600e-01 1.224314570426940918e-01 1.448141336441040039e-01 -2.746502161026000977e-01 -9.094587527215480804e-03 -1.545202266424894333e-02 5.373116582632064819e-02 -6.642267853021621704e-02 -8.155313134193420410e-02 -6.499154865741729736e-02 -1.798563636839389801e-02 -2.114369124174118042e-01 -6.073219701647758484e-02 -5.531749874353408813e-02 -1.957742422819137573e-01 1.504744589328765869e-02 3.462030589580535889e-01 2.380056530237197876e-01
-2.830351889133453369e-01 -9.835123084485530853e-03 1.696626991033554077e-01 -2.519581019878387451e-01 -3.468817472457885742e-02 4.459843412041664124e-02 1.387061625719070435e-01 -1.958703547716140747e-01 -1.119444612413644791e-02 -4.126091301441192627e-02 -1.318212598562240601e-01 2.291784435510635376e-01 1.738016754388809204e-01 1.865988522768020630e-01 2.644909024238586426e-01 -5.523020774126052856e-02 1.367606222629547119e-01 -3.208019435405731201e-01 1.758027821779251099e-01 -2.860818803310394287e-01 -1.017425581812858582e-01 -1.414715498685836792e-01 4.542220558505505323e-04 1.860350519418716431e-01 3.466643020510673523e-02 -2.702279686927795410e-01 -3.492785394191741943e-01 1.939044333994388580e-02 5.072087794542312622e-02 1.633397042751312256e-01 -5.551217123866081238e-02 -1.694034785032272339e-01
6.647305935621261597e-02 8.650827407836914062e-02 2.344429865479469299e-02 -1.890569031238555908e-01 -2.688590288162231445e-01 -8.976396918296813965e-02 1.489470005035400391e-01 1.987001001834869385e-01 7.501012831926345825e-02 -1.572027057409286499e-01 -2.721821963787078857e-01 6.170722772367298603e-04 -4.124067351222038269e-02 1.527505517005920410e-01 3.997445479035377502e-02 -9.249325841665267944e-02 1.408454328775405884e-01 -3.787977099418640137e-01 -1.681051105260848999e-01 -2.870910167694091797e-01 -5.360808596014976501e-02 -2.119124233722686768e-01 -2.080180644989013672e-01 1.292890310287475586e-01 -1.268721222877502441e-01 -2.089248746633529663e-01 -3.312673270702362061e-01 -1.432897150516510010e-02 -1.456944495439529419e-01 4.489013180136680603e-02 2.004452347755432129e-01 2.351666092872619629e-01
-1.905367523431777954e-01 1.554446481168270111e-02 2.523286044597625732e-01 -6.703149527311325073e-02 -8.817072957754135132e-02 -2.508189678192138672e-01 6.568498164415359497e-02 4.588924348354339600e-02 -9.341958793811500072e-04 1.011665314435958862e-01 -3.735347390174865723e-01 -1.924578100442886353e-01 2.362423986196517944e-01 -9.132602810859680176e-02 3.136188387870788574e-01 6.345615256577730179e-03 1.837907433509826660e-01 -1.653914898633956909e-02 5.559597536921501160e-02 -4.157900344580411911e-03 -8.308027684688568115e-02 -3.733051195740699768e-02 5.046526715159416199e-02 -2.399755641818046570e-02 5.462091416120529175e-02 -3.051221966743469238e-01 9.274304658174514771e-02 -4.638672173023223877e-01 -6.022198870778083801e-02 1.524752825498580933e-01 9.481337666511535645e-02 -2.540350556373596191e-01
-2.624727189540863037e-01 5.775525048375129700e-02 8.179968595504760742e-02 7.157100737094879150e-02 2.701599895954132080e-02 -1.098123490810394287e-01 9.753787517547607422e-02 5.688298866152763367e-02 1.547083258628845215e-01 3.286581858992576599e-02 3.317375853657722473e-02 2.029049098491668701e-01 1.159576997160911560e-01 2.856273651123046875e-01 2.243568897247314453e-01 -1.097427606582641602e-01 2.027381360530853271e-01 -2.726959288120269775e-01 -2.121358662843704224e-01 -1.356178075075149536e-01 -2.715695463120937347e-02 -1.845535933971405029e-01 3.633802831172943115e-01 -2.043581753969192505e-01 -2.913291752338409424e-01 -1.793329715728759766e-01 -6.550469994544982910e-02 -2.005387097597122192e-01 -2.935213148593902588e-01 -1.661196053028106689e-01 4.287331551313400269e-02 -3.366933763027191162e-02
-2.628668546676635742e-01 -8.866807445883750916e-03 8.482062816619873047e-02 -3.543984889984130859e-01 -4.632335156202316284e-02 -7.642826437950134277e-02 2.489204108715057373e-01 2.104332298040390015e-02 5.630530789494514465e-02 -2.682823836803436279e-01 -1.712927222251892090e-01 -1.673877984285354614e-01 2.057042866945266724e-01 1.182795464992523193e-01 1.062856763601303101e-01 3.299223184585571289e-01 3.310254309326410294e-03 1.790499687194824219e-01 -4.026211425662040710e-02 -3.419899195432662964e-02 1.265878528356552124e-01 2.837933003902435303e-01 1.583763062953948975e-01 -2.242433428764343262e-01 -2.063512802124023438e-01 -1.931136250495910645e-01 -1.072946041822433472e-01 -8.262154459953308105e-02 -2.387397736310958862e-01 -1.062314677983522415e-02 1.995408236980438232e-01 1.294334083795547485e-01
5.026331916451454163e-02 4.033803939819335938e-02 3.322810232639312744e-01 -1.085631251335144043e-01 -1.766525208950042725e-01 -1.413876414299011230e-01 3.168186843395233154e-01 -1.292701661586761475e-01 1.419017761945724487e-01 -1.207172200083732605e-01 -1.230670735239982605e-01 -2.193008735775947571e-02 3.994834721088409424e-01 -2.721874043345451355e-02 3.014470264315605164e-02 -6.424695998430252075e-02 1.496680974960327148e-01 -1.859015822410583496e-01 2.049619331955909729e-02 -2.194221466779708862e-01 2.098800800740718842e-02 -1.904631108045578003e-01 -1.941420435905456543e-01 -2.536248564720153809e-01 1.163912340998649597e-01 -9.292580932378768921e-02 -1.370228081941604614e-01 6.309452652931213379e-02 -3.109613358974456787e-01 -7.877057045698165894e-02 3.034366667270660400e-01 7.413191348314285278e-02
-3.089058995246887207e-01 9.278412163257598877e-02 5.040916800498962402e-02 3.141466155648231506e-02 -1.299020349979400635e-01 -1.038288474082946777e-01 4.165578782558441162e-01 7.521745562553405762e-02 1.206112951040267944e-01 1.576974987983703613e-02 -3.853006660938262939e-02 1.030453220009803772e-01 1.816530674695968628e-01 3.632538616657257080e-01 2.563498020172119141e-01 -1.970431953668594360e-01 8.813560754060745239e-02 -4.705070331692695618e-02 -4.602150991559028625e-02 -1.082649976015090942e-01 -2.212170362472534180e-01 -3.775478899478912354e-02 1.876747757196426392e-01 -1.491300761699676514e-01 -2.474060654640197754e-01 -8.843429386615753174e-02 2.058962583541870117e-01 -9.642966836690902710e-02 -3.144734501838684082e-01 -6.087958067655563354e-02 1.515726447105407715e-01 -1.061824411153793335e-01
1.720868982374668121e-02 1.190256625413894653e-01 2.188814133405685425e-01 -1.122219860553741455e-01 -1.043938100337982178e-01 -3.419685661792755127e-01 -4.523250460624694824e-02 -2.582555711269378662e-01 1.287122368812561035e-01 -9.655105322599411011e-02 -1.459465026855468750e-01 -7.754496484994888306e-02 2.443291842937469482e-01 4.268138110637664795e-01 3.483178913593292236e-01 -3.957187011837959290e-02 4.093589633703231812e-02 4.419576004147529602e-02 -2.775399088859558105e-01 -6.264081597328186035e-02 -8.224968612194061279e-02 9.920503199100494385e-02 -1.021539568901062012e-01 -3.243633508682250977e-01 1.457631289958953857e-01 3.804728388786315918e-02 7.475589960813522339e-02 -1.542837321758270264e-01 7.867588102817535400e-02 -5.724532529711723328e-02 6.976456940174102783e-02 1.650318652391433716e-01
-2.816570103168487549e-01 -1.661479175090789795e-01 -3.279929980635643005e-02 8.284161984920501709e-02 -4.176731407642364502e-02 -8.876528590917587280e-03 1.501132994890213013e-01 6.677649170160293579e-02 -4.985018633306026459e-03 -9.726216644048690796e-02 -1.723992452025413513e-02 -4.212860018014907837e-02 2.280321270227432251e-01 -1.814778335392475128e-02 4.121795296669006348e-01 9.903900325298309326e-03 5.647102370858192444e-02 -2.653522491455078125e-01 -2.626533806324005127e-01 -2.407548204064369202e-02 3.906012699007987976e-02 1.407825797796249390e-01 -4.762912094593048096e-01 9.905125945806503296e-02 -1.000796258449554443e-01 -3.226723074913024902e-01 -1.447456032037734985e-01 -2.379491627216339111e-01 6.601922959089279175e-02 2.011023834347724915e-02 1.494804918766021729e-01 -4.945352301001548767e-02
1.039032340049743652e-01 1.725787222385406494e-01 2.342792153358459473e-01 -1.124363206326961517e-02 -1.324047446250915527e-01 7.384114712476730347e-02 1.990191191434860229e-01 1.605561226606369019e-01 5.119887366890907288e-02 5.202348902821540833e-02 -1.082696691155433655e-01 -8.322863839566707611e-03 1.087692566215991974e-02 2.265118658542633057e-01 8.247497677803039551e-02 -1.681805122643709183e-03 2.649078518152236938e-02 -4.881414398550987244e-02 -2.556157410144805908e-01 -1.784373670816421509e-01 4.395257830619812012e-01 4.900077357888221741e-02 4.404775425791740417e-02 1.787148714065551758e-01 8.301095664501190186e-02 -3.529306352138519287e-01 1.483658254146575928e-01 -1.250101774930953979e-01 -2.593734860420227051e-01 2.973790466785430908e-01 1.421878337860107422e-01 2.567928135395050049e-01
-1.583332568407058716e-01 -1.942239329218864441e-02 1.596679091453552246e-01 -7.616592571139335632e-03 -8.713213354349136353e-02 1.639569550752639771e-01 4.845919460058212280e-02 -2.008492946624755859e-01 3.046053834259510040e-02 7.217592746019363403e-02 -2.203552871942520142e-01 -1.885188519954681396e-01 2.891066968441009521e-01 9.776929020881652832e-02 3.003176152706146240e-01 -5.776235088706016541e-02 2.406448274850845337e-01 -3.266107738018035889e-01 -2.776294946670532227e-01 -2.044612914323806763e-02 -1.082126423716545105e-01 -3.316051512956619263e-02 -2.620316743850708008e-01 2.038590013980865479e-01 -2.151591777801513672e-01 -1.382672339677810669e-01 1.493926495313644409e-01 -2.601398229598999023e-01 -1.298914998769760132e-01 -2.235646732151508331e-02 1.451325714588165283e-01 1.897121816873550415e-01
-1.276700496673583984e-01 5.530428141355514526e-02 -7.556559890508651733e-02 -3.902669250965118408e-01 8.222637325525283813e-02 1.976251155138015747e-01 9.400346875190734863e-02 -9.966856986284255981e-02 2.182462364435195923e-01 -4.643378779292106628e-02 -3.654761910438537598e-01 -2.184777520596981049e-02 1.035080924630165100e-01 2.492662519216537476e-01 3.305520489811897278e-02 2.065105885267257690e-01 -7.552669942378997803e-02 7.001243531703948975e-03 -1.731078475713729858e-01 -2.188985198736190796e-01 1.466000527143478394e-01 1.709166467189788818e-01 2.765421867370605469e-01 -2.378155738115310669e-01 -7.664486765861511230e-02 -1.339347064495086670e-01 3.792061284184455872e-02 -1.519086211919784546e-01 -2.617846131324768066e-01 1.284548342227935791e-01 2.841397002339363098e-02 2.367971390485763550e-01
-2.895629405975341797e-01 1.072863712906837463e-01 1.629004478454589844e-01 3.986658528447151184e-02 2.251953482627868652e-01 1.826872304081916809e-02 1.890981197357177734e-01 -6.228284537792205811e-02 1.317261252552270889e-02 -1.915236711502075195e-01 -2.895488142967224121e-01 9.088135324418544769e-03 -8.628841489553451538e-02 2.327155768871307373e-01 3.030401766300201416e-01 -1.276299357414245605e-01 1.222520098090171814e-01 -3.131478130817413330e-01 1.268636137247085571e-01 -1.100080758333206177e-01 1.132612451910972595e-01 6.872078776359558105e-02 1.832858026027679443e-01 -2.817431986331939697e-01 -5.219457298517227173e-02 4.121303185820579529e-02 -3.861525282263755798e-02 -2.371869236230850220e-01 -1.205564439296722412e-01 3.194935917854309082e-01 5.305435508489608765e-02 -2.049610614776611328e-01
-3.059493005275726318e-01 -1.446522027254104614e-01 1.041696295142173767e-01 -2.942605316638946533e-01 6.033788993954658508e-02 2.586679905652999878e-02 1.741835027933120728e-01 -1.907426863908767700e-01 1.128313243389129639e-01 -9.325219690799713135e-02 -2.247648984193801880e-01 2.381506562232971191e-01 2.320590987801551819e-02 1.638367325067520142e-01 5.730846896767616272e-02 1.391008794307708740e-01 -7.908565551042556763e-02 -2.220333069562911987e-01 7.017785310745239258e-02 4.654336720705032349e-02 -2.890255488455295563e-02 -8.037038892507553101e-02 -1.625783294439315796e-01 1.082429438829421997e-01 -3.196383416652679443e-01 -4.827533662319183350e-01 -1.541045308113098145e-01 2.354217879474163055e-02 -1.224206686019897461e-01 1.904125511646270752e-01 4.374092444777488708e-03 -1.394608765840530396e-01
-3.015734255313873291e-01 8.431053906679153442e-02 1.106008067727088928e-01 7.102523744106292725e-02 1.422212719917297363e-01 -3.703115973621606827e-03 2.045955955982208252e-01 1.594689935445785522e-01 1.896037608385086060e-01 -6.335594505071640015e-02 -1.401364505290985107e-01 -6.468064337968826294e-02 2.456356287002563477e-01 1.128649562597274780e-01 1.517153680324554443e-01 -4.929569736123085022e-02 9.390643984079360962e-02 -3.231447935104370117e-01 -2.607491612434387207e-01 1.509438268840312958e-02 -1.009795814752578735e-01 1.498804837465286255e-01 -4.421617984771728516e-01 -6.119476165622472763e-03 2.066982537508010864e-02 -2.085327357053756714e-01 -1.097795143723487854e-01 -3.875858187675476074e-01 -2.601453848183155060e-02 -6.204837188124656677e-02 1.143677234649658203e-01 -3.702470287680625916e-02
-3.481416404247283936e-01 -3.598276525735855103e-02 4.716264829039573669e-02 3.975462168455123901e-02 1.139338407665491104e-02 -2.927013039588928223e-01 -1.040007373376283795e-05 1.095441076904535294e-02 -1.658428311347961426e-01 -3.007036447525024414e-02 -2.214138358831405640e-01 -6.403145939111709595e-02 1.043907776474952698e-01 5.657434463500976562e-02 7.748597860336303711e-02 1.273413300514221191e-01 6.505411863327026367e-02 -3.247409760951995850e-01 -4.254671931266784668e-02 -1.354624181985855103e-01 -9.538158029317855835e-02 4.497105255722999573e-02 1.151433065533638000e-01 -7.174477726221084595e-02 -2.224132567644119263e-01 -3.491517305374145508e-01 -2.880078554153442383e-01 -2.389429956674575806e-01 -1.530506461858749390e-01 2.856780290603637695e-01 1.880776435136795044e-01 -2.423290610313415527e-01
1.312782168388366699e-01 1.364661753177642822e-01 -9.504564851522445679e-02 -1.223105415701866150e-01 8.119028061628341675e-02 -1.881326436996459961e-01 1.705551296472549438e-01 -1.024685651063919067e-01 -4.710055142641067505e-02 -2.071242034435272217e-01 -3.221704065799713135e-01 -1.447570882737636566e-02 -2.780107855796813965e-01 2.301306724548339844e-01 1.546235233545303345e-01 -1.415661722421646118e-01 3.608963787555694580e-01 -1.685898900032043457e-01 -2.399483323097229004e-01 -2.469940930604934692e-01 -1.533191353082656860e-01 8.594395220279693604e-02 -1.713272184133529663e-01 -5.663418397307395935e-02 1.372801214456558228e-01 -9.938100725412368774e-02 -8.342325687408447266e-02 -1.731977760791778564e-01 9.901154786348342896e-02 3.002261221408843994e-01 -1.700530499219894409e-01 3.615230787545442581e-03
5.248259007930755615e-02 1.501871645450592041e-01 -4.536060988903045654e-02 -6.703707575798034668e-02 -6.699782609939575195e-02 -2.949443459510803223e-01 -2.451185695827007294e-02 -5.418461188673973083e-02 1.411136388778686523e-01 7.657988369464874268e-02 -3.968106508255004883e-01 2.024816870689392090e-01 4.862187504768371582e-01 1.774641871452331543e-01 1.970466822385787964e-01 5.659594386816024780e-02 1.482656411826610565e-02 -2.243112772703170776e-01 -9.594292938709259033e-02 -3.671086430549621582e-01 1.433758288621902466e-01 1.398947387933731079e-01 1.117108538746833801e-01 1.202226504683494568e-01 8.199388533830642700e-02 6.073815003037452698e-02 -5.390273407101631165e-02 -1.151811331510543823e-01 -1.250167042016983032e-01 -2.256660535931587219e-02 1.799671500921249390e-01 -4.766825586557388306e-02
-1.041201576590538025e-01 1.950347423553466797e-01 9.835818409919738770e-02 -3.785608112812042236e-01 -7.735913153737783432e-03 -5.128910415805876255e-04 -9.749484062194824219e-02 -1.881423294544219971e-01 -2.809155583381652832e-01 8.925636298954486847e-03 -8.576258271932601929e-02 6.070400029420852661e-02 1.750776916742324829e-01 2.597317695617675781e-01 4.126907885074615479e-01 -1.891031861305236816e-01 2.315427660942077637e-01 -1.963364779949188232e-01 -7.539303507655858994e-03 -2.437324263155460358e-03 -1.287764310836791992e-01 -1.596024781465530396e-01 -1.168688908219337463e-01 2.236814945936203003e-01 -2.073949873447418213e-01 7.542238570749759674e-03 -3.984780982136726379e-02 -1.465378105640411377e-01 -3.224544599652290344e-02 2.470714747905731201e-01 1.808602064847946167e-01 -7.676315028220415115e-03
-5.687308683991432190e-02 3.526976099237799644e-03 1.779936999082565308e-01 -4.758183658123016357e-01 -1.439127027988433838e-01 -1.455394476652145386e-01 4.025613963603973389e-01 -2.148149162530899048e-01 -1.325997710227966309e-01 1.811442524194717407e-02 -2.367413043975830078e-01 2.097674459218978882e-02 -4.673149064183235168e-02 -9.539110958576202393e-02 9.337357431650161743e-02 2.042258717119693756e-02 2.307351827621459961e-01 -1.705330461263656616e-01 3.079487010836601257e-02 -1.001911610364913940e-01 2.149515226483345032e-02 -1.958010345697402954e-01 -1.313916146755218506e-01 -2.762010507285594940e-02 -3.217657282948493958e-02 -2.906953096389770508e-01 -2.058150768280029297e-01 1.856262087821960449e-01 7.352518290281295776e-02 5.133674293756484985e-02 2.695326507091522217e-01 -2.406881749629974365e-02
-1.211683452129364014e-02 1.642425358295440674e-01 3.709291815757751465e-01 -1.918498724699020386e-01 -1.159095540642738342e-01 -4.332692921161651611e-02 3.424823582172393799e-01 -1.000793948769569397e-01 -1.032202853821218014e-03 -1.003942079842090607e-02 2.078522443771362305e-01 -5.201518163084983826e-02 -6.781005114316940308e-02 -9.363235533237457275e-02 9.907234460115432739e-02 -1.502698808908462524e-01 3.199854791164398193e-01 -2.217440754175186157e-01 -3.271592259407043457e-01 -1.940877437591552734e-01 -2.229764461517333984e-01 8.627285808324813843e-02 -1.514354795217514038e-01 -7.133565843105316162e-02 -1.662844866514205933e-01 -7.294362783432006836e-02 2.153468430042266846e-01 -1.053811088204383850e-01 -2.838726341724395752e-02 1.105450540781021118e-01 2.022332847118377686e-01 1.956178694963455200e-01
-9.772183001041412354e-02 -8.955554664134979248e-02 1.153738871216773987e-01 -1.915554553270339966e-01 -1.189058572053909302e-01 -2.823466062545776367e-01 1.020667701959609985e-01 7.400671392679214478e-02 -3.049902915954589844e-01 1.407776772975921631e-01 -1.612816900014877319e-01 -1.418393403291702271e-01 6.985598057508468628e-02 2.346254438161849976e-01 2.948316633701324463e-01 1.965945959091186523e-01 2.335195392370223999e-01 -5.387471616268157959e-02 -6.368915736675262451e-02 -2.143299393355846405e-02 -2.115284204483032227e-01 -1.011375635862350464e-01 1.024587452411651611e-01 5.540118739008903503e-02 -1.965621858835220337e-02 -3.155694007873535156e-01 -6.534870248287916183e-03 -4.119625687599182129e-01 -1.418464034795761108e-01 1.834441721439361572e-01 9.985407441854476929e-02 -1.193413361907005310e-01
-1.045964099466800690e-02 -3.943219035863876343e-02 -1.415168028324842453e-02 -1.834967583417892456e-01 -1.785537004470825195e-01 -3.710469305515289307e-01 2.405807524919509888e-01 -2.807829715311527252e-02 1.473965942859649658e-01 2.807100415229797363e-01 -1.245920583605766296e-01 1.748733967542648315e-01 3.740143477916717529e-01 2.460844628512859344e-02 2.629131376743316650e-01 8.523438125848770142e-02 4.007089138031005859e-02 -2.129872143268585205e-01 6.780350208282470703e-02 -1.973401010036468506e-01 2.726855278015136719e-01 8.672703802585601807e-02 -2.338850684463977814e-02 9.804683178663253784e-02 1.585131138563156128e-01 -1.121318340301513672e-01 -1.266798824071884155e-01 -1.107127889990806580e-01 -1.179149970412254333e-01 2.538215816020965576e-01 2.140035480260848999e-01 -7.107831072062253952e-03
-2.218789607286453247e-01 2.850700616836547852e-01 8.959905058145523071e-02 -2.051017880439758301e-01 1.715961992740631104e-01 1.431491971015930176e-01 2.276043593883514404e-01 1.234437972307205200e-01 1.287855505943298340e-01 -1.501091867685317993e-01 -6.553572416305541992e-02 -2.249013483524322510e-01 5.384193733334541321e-03 2.963525950908660889e-01 3.393733501434326172e-01 2.132384032011032104e-01 3.232360482215881348e-01 -1.773390769958496094e-01 -2.651253938674926758e-01 1.730707474052906036e-02 3.757850453257560730e-02 -4.367441311478614807e-02 -4.371139779686927795e-02 3.633875027298927307e-02 -2.113084644079208374e-01 -6.127571687102317810e-04 1.095774993300437927e-01 9.189759194850921631e-02 1.555480621755123138e-02 1.987357437610626221e-01 2.049920260906219482e-01 1.504536136053502560e-03
-1.040675044059753418e-01 -3.810200840234756470e-03 1.340466886758804321e-01 -2.023178339004516602e-01 -6.250897794961929321e-02 -1.571006029844284058e-01 4.606582596898078918e-02 -3.636678308248519897e-02 1.135880723595619202e-01 2.013413906097412109e-01 -3.503652811050415039e-01 -7.994919084012508392e-03 5.156217142939567566e-02 4.003612697124481201e-01 2.556683123111724854e-01 -1.503303796052932739e-01 -1.970546436496078968e-04 -2.741488218307495117e-01 -5.983053520321846008e-02 1.725464016199111938e-01 -7.655171304941177368e-02 1.001784652471542358e-01 1.033563837409019470e-01 -4.643160849809646606e-02 1.114863529801368713e-01 -2.590033113956451416e-01 -6.888989824801683426e-03 6.780025362968444824e-02 2.592171728610992432e-01 1.793992370367050171e-01 2.683912515640258789e-01 2.797083258628845215e-01
1.156997978687286377e-01 1.982666105031967163e-01 1.229303330183029175e-01 2.112823575735092163e-01 -2.753380537033081055e-01 -8.818539977073669434e-02 2.641610801219940186e-01 -9.532026201486587524e-02 6.676319986581802368e-02 1.783173829317092896e-01 -1.659200489521026611e-01 7.623954862356185913e-02 -4.947903752326965332e-02 2.887839376926422119e-01 3.319601118564605713e-01 2.693612277507781982e-01 2.126022428274154663e-01 1.200922857969999313e-02 5.678426474332809448e-02 -2.929373979568481445e-01 -1.256152093410491943e-01 1.457223743200302124e-01 4.100031219422817230e-03 -1.376496553421020508e-01 -2.797307968139648438e-01 -1.380225121974945068e-01 -9.359142929315567017e-02 1.102001890540122986e-01 -9.471628069877624512e-02 4.376555979251861572e-02 2.268584966659545898e-01 -1.264508664608001709e-01
-1.743236482143402100e-01 1.420359313488006592e-01 4.048319533467292786e-02 -2.807741463184356689e-01 8.550654351711273193e-02 -3.145821690559387207e-01 3.088482283055782318e-02 -1.119538396596908569e-02 1.229587346315383911e-01 5.634196102619171143e-02 -3.340958952903747559e-01 -1.725881099700927734e-01 -9.860287606716156006e-02 2.275749146938323975e-01 4.049501121044158936e-01 -6.914909463375806808e-03 -1.647881418466567993e-02 -7.634231448173522949e-02 9.474730491638183594e-02 -5.807012319564819336e-02 -2.515309751033782959e-01 -1.067072991281747818e-02 -8.786235749721527100e-02 -2.950524985790252686e-01 -2.264306098222732544e-01 -1.194658502936363220e-01 1.338363140821456909e-01 -1.984341293573379517e-01 -1.005521789193153381e-01 -2.126689106225967407e-01 -1.436743438243865967e-01 3.078445047140121460e-02
3.411568105220794678e-01 2.505589127540588379e-01 1.892061829566955566e-01 -1.775662899017333984e-01 -1.027886345982551575e-01 -1.857530921697616577e-01 1.536428779363632202e-01 4.281037300825119019e-02 8.675497770309448242e-02 6.531482189893722534e-02 -2.837421298027038574e-01 1.826417595148086548e-01 1.103494837880134583e-01 3.752319812774658203e-01 1.559332758188247681e-01 -1.577166020870208740e-01 3.092106990516185760e-02 -2.692093849182128906e-01 -2.234516590833663940e-01 -9.309566020965576172e-02 1.268560141324996948e-01 1.329633593559265137e-01 3.414009213447570801e-01 6.209285184741020203e-02 -4.881787754129618406e-04 -1.633992493152618408e-01 -1.325902491807937622e-01 -1.336192525923252106e-02 -9.178806096315383911e-02 -9.363244473934173584e-02 -5.772089958190917969e-02 -6.307179480791091919e-02
5.915185064077377319e-02 9.514095634222030640e-02 3.063342720270156860e-02 -2.722108066082000732e-01 -1.377561241388320923e-01 -1.677493751049041748e-01 2.079302817583084106e-01 2.404562532901763916e-01 4.211811721324920654e-02 -2.613174170255661011e-02 -1.186339706182479858e-01 -7.578107714653015137e-02 -1.105619296431541443e-01 1.859576702117919922e-01 3.312479555606842041e-01 1.588814333081245422e-02 1.771811693906784058e-01 -1.864894032478332520e-01 -1.218299195170402527e-01 -1.467008292675018311e-01 -9.488646686077117920e-02 -2.052137851715087891e-01 1.479512825608253479e-02 2.185838967561721802e-01 1.220709737390279770e-02 -2.863333225250244141e-01 -2.262137234210968018e-01 -4.558442533016204834e-02 -1.170698255300521851e-01 -9.312430024147033691e-02 4.248880147933959961e-01 2.127044498920440674e-01
-9.445510059595108032e-02 -1.723292917013168335e-01 1.663897037506103516e-01 -1.596559025347232819e-02 1.923649571835994720e-02 -2.520852163434028625e-02 1.502461284399032593e-01 -3.813928961753845215e-01 4.962941259145736694e-02 4.799734428524971008e-02 -1.250237673521041870e-01 -1.186721324920654297e-01 1.955025345087051392e-01 2.303925752639770508e-01 3.920001685619354248e-01 -2.266487926244735718e-01 1.808461733162403107e-02 7.956899353303015232e-04 -1.496387124061584473e-01 1.115366257727146149e-02 2.855713665485382080e-02 1.129955276846885681e-01 -2.842604517936706543e-01 -8.564385026693344116e-02 -8.696599304676055908e-02 -3.998519480228424072e-01 1.118680182844400406e-02 -7.500555366277694702e-02 -3.027995228767395020e-01 -1.881167292594909668e-01 -6.449252367019653320e-03 9.330166876316070557e-02
-2.966243401169776917e-02 1.111022979021072388e-01 1.753269284963607788e-01 -1.397785991430282593e-01 -1.147931218147277832e-01 -6.284338980913162231e-02 5.637077614665031433e-02 -1.109239831566810608e-01 -2.162532694637775421e-02 8.286002278327941895e-02 -3.295509219169616699e-01 -1.977444887161254883e-01 6.397727876901626587e-02 7.880129665136337280e-02 1.733015179634094238e-01 -2.057002484798431396e-01 1.318118870258331299e-01 6.489454209804534912e-02 -3.817772865295410156e-01 -7.040637731552124023e-02 -1.053578704595565796e-01 -1.084319874644279480e-01 -1.117265149950981140e-01 -6.942536681890487671e-02 -3.332456946372985840e-01 -2.508876025676727295e-01 1.735283248126506805e-02 -6.325045228004455566e-02 2.299462705850601196e-01 3.776962757110595703e-01 1.438806653022766113e-01 2.433387786149978638e-01
-1.738756597042083740e-01 2.561312019824981689e-01 5.121437087655067444e-02 5.970235168933868408e-02 -2.376246899366378784e-01 -6.486977636814117432e-02 1.740219742059707642e-01 5.350523814558982849e-02 -2.972443029284477234e-02 2.209626436233520508e-01 -2.760808765888214111e-01 -4.463825374841690063e-02 -6.918007880449295044e-02 2.750776708126068115e-01 8.455266058444976807e-02 -3.264892846345901489e-02 1.462890207767486572e-01 -9.743387997150421143e-02 -1.222832202911376953e-01 -3.764612376689910889e-01 2.067927122116088867e-01 -3.605552390217781067e-02 2.461837837472558022e-03 -1.401366591453552246e-01 -8.536943048238754272e-02 -1.175623387098312378e-01 -2.430305033922195435e-01 -1.819588541984558105e-01 1.536652147769927979e-01 -2.435947209596633911e-01 3.327180743217468262e-01 1.713323295116424561e-01
-6.793880462646484375e-02 3.881101310253143311e-01 1.005326211452484131e-01 -1.945326477289199829e-01 -3.036446496844291687e-02 -2.237793803215026855e-01 2.427213042974472046e-01 -6.369829922914505005e-02 6.957810372114181519e-02 -2.053365856409072876e-01 3.646680712699890137e-02 7.511032372713088989e-02 1.377987265586853027e-01 3.708690404891967773e-02 5.614858120679855347e-02 3.064710274338722229e-02 2.772919237613677979e-01 5.140285938978195190e-02 -1.452446579933166504e-01 -4.013484716415405273e-02 -3.254475593566894531e-01 2.662406563758850098e-01 -1.173529773950576782e-01 -1.075220257043838501e-01 -1.039122492074966431e-01 -2.468199133872985840e-01 5.764196813106536865e-02 -3.149039447307586670e-01 -2.097254395484924316e-01 -2.847468256950378418e-01 1.916049979627132416e-02 -1.982881315052509308e-02
-5.518833547830581665e-02 3.118715882301330566e-01 -3.839443624019622803e-02 -1.306020319461822510e-01 -3.411457538604736328e-01 -1.633724421262741089e-01 7.131205499172210693e-02 -8.066970854997634888e-03 -9.979230165481567383e-02 -1.348213851451873779e-01 -2.585638463497161865e-01 -1.162932515144348145e-01 7.184516638517379761e-02 3.003970719873905182e-02 1.630771756172180176e-01 -5.792170763015747070e-02 7.485795021057128906e-02 -2.197829484939575195e-01 -9.226567111909389496e-03 -6.542052142322063446e-03 8.289586752653121948e-02 -1.499427109956741333e-01 1.194581836462020874e-01 -2.873263694345951080e-02 -1.187715306878089905e-01 -2.221831977367401123e-01 -2.180714756250381470e-01 1.168134994804859161e-02 -2.118559926748275757e-01 -1.938334256410598755e-01 5.363627672195434570e-01 9.284627437591552734e-02
7.206280529499053955e-02 2.294691652059555054e-01 -2.785143628716468811e-02 -1.314399242401123047e-01 3.267468139529228210e-02 -1.467255353927612305e-01 3.618067502975463867e-01 -6.989057362079620361e-02 6.971236318349838257e-02 -1.096957549452781677e-02 -2.161898761987686157e-01 -1.090348325669765472e-02 -6.340324133634567261e-02 1.558829694986343384e-01 2.875090241432189941e-01 2.248930558562278748e-02 3.707528412342071533e-01 -2.517406940460205078e-01 6.056431308388710022e-02 -2.731468379497528076e-01 -7.540817372500896454e-03 -7.825710624456405640e-02 1.177267208695411682e-01 2.527314126491546631e-01 -2.584209479391574860e-02 -2.321198731660842896e-01 -2.949526906013488770e-01 1.142271086573600769e-01 -3.470826521515846252e-02 -2.347416803240776062e-02 2.516437768936157227e-01 1.403397172689437866e-01
-2.150633484125137329e-01 -3.097357228398323059e-02 1.615826622582972050e-03 -2.176367789506912231e-01 -1.849989145994186401e-01 -1.097804517485201359e-03 2.174022197723388672e-01 -1.308648288249969482e-01 4.287801310420036316e-02 -6.682398915290832520e-02 -2.038769870996475220e-01 -1.902838051319122314e-01 7.976928353309631348e-02 1.781042814254760742e-01 2.747923135757446289e-01 2.072428539395332336e-02 1.718245744705200195e-01 -2.474881708621978760e-01 -1.718037873506546021e-01 2.734252251684665680e-02 -1.044107005000114441e-01 -1.241894140839576721e-01 -4.759096205234527588e-01 -5.631517618894577026e-02 -5.056799203157424927e-02 -1.276340931653976440e-01 5.111452564597129822e-02 -4.301256537437438965e-01 -1.258054822683334351e-01 3.999311476945877075e-02 -7.297693938016891479e-02 -4.957780614495277405e-02
-4.130271077156066895e-01 3.209702670574188232e-01 -2.941067330539226532e-02 -3.336766362190246582e-01 -4.349744319915771484e-02 8.879856020212173462e-02 7.520688325166702271e-02 8.109608292579650879e-02 -1.210056766867637634e-01 6.518978625535964966e-02 1.914004981517791748e-02 -8.880848437547683716e-02 1.642505526542663574e-01 1.171215027570724487e-01 2.402476370334625244e-01 -2.410102821886539459e-02 -2.704211771488189697e-01 -1.588290184736251831e-01 -1.317072510719299316e-01 -3.880302309989929199e-01 8.083873987197875977e-02 5.250690132379531860e-02 1.571359038352966309e-01 -2.377984672784805298e-01 2.756717987358570099e-02 -1.342878043651580811e-01 3.907768428325653076e-02 7.041221112012863159e-02 -1.855972409248352051e-01 1.450045704841613770e-01 1.652081459760665894e-01 3.444203361868858337e-02
-4.058952331542968750e-01 -8.010330796241760254e-02 1.038082763552665710e-01 -2.989932000637054443e-01 -5.240579321980476379e-02 -1.115604937076568604e-01 8.630289882421493530e-02 -6.599018815904855728e-03 -1.401087790727615356e-01 -4.120949655771255493e-02 -5.863630771636962891e-02 1.352061033248901367e-01 6.190048158168792725e-02 9.020829200744628906e-02 1.051847860217094421e-01 2.223670333623886108e-01 -3.955003805458545685e-03 -2.889690399169921875e-01 -5.685302615165710449e-02 -3.136709034442901611e-01 -4.431782066822052002e-01 2.454151771962642670e-02 3.092442266643047333e-02 5.131652951240539551e-02 -1.200025975704193115e-01 -2.163500487804412842e-01 -2.998010516166687012e-01 -1.113787200301885605e-02 -1.760903187096118927e-02 2.149087637662887573e-01 3.430263698101043701e-02 -7.631234079599380493e-02
-3.892484121024608612e-03 2.057699859142303467e-01 3.762628138065338135e-01 -1.642533242702484131e-01 -9.949839860200881958e-02 -1.435885578393936157e-02 1.111027449369430542e-01 -9.734528511762619019e-02 -2.756249606609344482e-01 -7.264176011085510254e-02 -4.595417529344558716e-02 8.116491138935089111e-02 -2.205664962530136108e-01 1.249378621578216553e-01 2.781779170036315918e-01 -3.132512420415878296e-02 2.806420922279357910e-01 -1.740223467350006104e-01 -2.807163819670677185e-02 -3.314996957778930664e-01 -4.721640422940254211e-02 -1.682695746421813965e-01 -1.731791719794273376e-02 -3.079992830753326416e-01 -1.690648123621940613e-02 -1.546933799982070923e-01 -2.060707062482833862e-01 1.743101924657821655e-01 -3.566939011216163635e-02 1.605476737022399902e-01 1.373578757047653198e-01 -1.902223229408264160e-01
-2.287310212850570679e-01 1.354953050613403320e-01 4.027200862765312195e-02 -4.292476177215576172e-01 -3.356358036398887634e-02 1.523436903953552246e-01 -7.623001933097839355e-02 -1.245489344000816345e-01 4.892589151859283447e-02 -3.563602641224861145e-02 -1.761220693588256836e-01 -2.211828716099262238e-02 1.218320205807685852e-01 1.435863673686981201e-01 2.107155323028564453e-01 2.912690639495849609e-01 -1.280564367771148682e-01 1.018688455224037170e-01 -7.251505553722381592e-02 -5.740579590201377869e-02 2.253498882055282593e-01 2.688904702663421631e-01 1.068866401910781860e-01 -1.700477749109268188e-01 -3.574601188302040100e-02 -2.838564515113830566e-01 -9.001784771680831909e-02 -1.211637854576110840e-01 -1.723296493291854858e-01 1.984745562076568604e-01 2.481279522180557251e-01 2.527251541614532471e-01
-8.038275688886642456e-02 1.007660478353500366e-01 2.021381258964538574e-01 -2.517458051443099976e-03 3.409866392612457275e-01 -8.467326313257217407e-02 1.513544917106628418e-01 2.048302590847015381e-01 -7.249483466148376465e-02 6.792024523019790649e-02 -2.939381301403045654e-01 1.505401879549026489e-01 8.979582786560058594e-02 -2.607912011444568634e-02 1.363989412784576416e-01 -1.661675050854682922e-02 2.888396084308624268e-01 -2.721822559833526611e-01 -8.516617864370346069e-02 -3.426324427127838135e-01 -3.974341973662376404e-02 -9.655631333589553833e-02 2.286131083965301514e-01 6.253142654895782471e-02 -1.962533444166183472e-01 -1.233575567603111267e-01 -3.581964969635009766e-02 -1.732542514801025391e-01 -2.303534001111984253e-01 1.274728775024414062e-01 3.081515431404113770e-01 -9.548938274383544922e-02
-1.941763013601303101e-01 -1.573050767183303833e-01 1.578051298856735229e-01 1.260605603456497192e-01 -1.363467704504728317e-02 -4.303702712059020996e-01 1.887308061122894287e-01 7.886396348476409912e-02 2.091017365455627441e-01 2.181660681962966919e-01 -3.406329080462455750e-02 4.259786568582057953e-03 3.083740174770355225e-01 1.941874623298645020e-01 3.352163136005401611e-01 -5.850902944803237915e-02 -6.880627572536468506e-02 -1.869304180145263672e-01 4.575370624661445618e-02 -1.502678841352462769e-01 -1.413627862930297852e-01 -1.602502167224884033e-01 -1.647832095623016357e-01 1.292588841170072556e-02 1.356777851469814777e-03 -1.928862929344177246e-01 -2.429638803005218506e-01 2.224837243556976318e-02 -2.190399914979934692e-01 1.511138379573822021e-01 1.331541985273361206e-01 7.619678974151611328e-02
-9.395673125982284546e-02 1.855900436639785767e-01 1.639397591352462769e-01 6.444667279720306396e-02 5.490174517035484314e-02 -6.622575968503952026e-02 1.151655707508325577e-02 -4.065302908420562744e-01 8.049133419990539551e-02 9.911023825407028198e-02 -1.275952160358428955e-01 -2.013856023550033569e-01 3.735659420490264893e-01 2.273549884557723999e-01 3.624178767204284668e-01 -1.821023076772689819e-01 1.164004281163215637e-01 -1.559700071811676025e-01 -9.561728686094284058e-02 -5.011082440614700317e-02 1.390811055898666382e-01 3.822418674826622009e-02 -1.496759653091430664e-01 -2.223662286996841431e-01 -7.468315307050943375e-04 -7.469800114631652832e-02 -1.121938526630401611e-01 1.421530246734619141e-01 -2.780692577362060547e-01 -5.213911086320877075e-02 1.893036812543869019e-01 1.660575419664382935e-01
-1.059855818748474121e-01 -2.177214622497558594e-02 2.235699743032455444e-01 -3.372086957097053528e-02 -1.385092288255691528e-01 -2.326005846261978149e-01 1.454561948776245117e-01 -1.748086959123611450e-01 -2.615962624549865723e-01 -1.022347435355186462e-01 -4.267904907464981079e-02 1.682677492499351501e-02 1.726432889699935913e-01 -5.086861550807952881e-02 1.599363386631011963e-01 -6.947757676243782043e-03 -1.300668567419052124e-01 -4.185867011547088623e-01 1.091274470090866089e-01 -2.055111229419708252e-01 -6.887932121753692627e-02 5.804418027400970459e-02 -1.579717360436916351e-02 9.685476124286651611e-02 7.262672763317823410e-03 -2.735239565372467041e-01 -2.985237166285514832e-02 -1.836795657873153687e-01 5.841441079974174500e-02 4.919685125350952148e-01 2.041122168302536011e-01 -1.119570061564445496e-01
2.414614707231521606e-01 3.238701820373535156e-01 2.871002852916717529e-01 -1.874042004346847534e-01 5.449561402201652527e-02 -1.886902600526809692e-01 1.569889038801193237e-01 -3.771489486098289490e-02 -3.112073987722396851e-02 -8.398329466581344604e-02 -8.655630797147750854e-02 -1.356622949242591858e-02 1.072169244289398193e-01 2.919462919235229492e-01 8.429863303899765015e-02 -1.441773921251296997e-01 -1.069309115409851074e-01 -4.603495448827743530e-02 -3.476213514804840088e-01 -3.109257519245147705e-01 -1.585247218608856201e-01 9.839068353176116943e-02 3.096509166061878204e-02 1.186758652329444885e-01 3.322420716285705566e-01 -2.329199314117431641e-01 -3.069019131362438202e-02 -2.112054824829101562e-01 -1.786060864105820656e-03 6.518572568893432617e-02 -3.859169036149978638e-02 1.320845484733581543e-01
-2.377022951841354370e-01 1.347689423710107803e-02 3.901017457246780396e-02 -1.478335112333297729e-01 -9.839071333408355713e-02 -3.617756664752960205e-01 8.796150982379913330e-02 1.506869047880172729e-01 1.682409346103668213e-01 -8.825773745775222778e-02 6.455464661121368408e-02 1.095279529690742493e-01 2.138855457305908203e-01 -2.421613410115242004e-02 2.554759383201599121e-01 1.236451715230941772e-01 1.316975951194763184e-01 -1.635767072439193726e-01 -3.315434753894805908e-01 -2.621335685253143311e-01 -3.373512625694274902e-01 2.642177045345306396e-01 -4.192791134119033813e-02 1.855585873126983643e-01 -2.625221610069274902e-01 -9.719011932611465454e-02 -1.779772713780403137e-02 -1.502057611942291260e-01 9.850437194108963013e-02 7.119377702474594116e-02 2.987450733780860901e-02 1.016639545559883118e-01
3.966351225972175598e-02 -1.817329786717891693e-02 1.056047528982162476e-01 -1.816475987434387207e-01 -1.268565654754638672e-01 -1.705094128847122192e-01 -1.449127048254013062e-01 -1.493789553642272949e-01 2.111028693616390228e-02 -1.561795324087142944e-01 -4.934997558593750000e-01 -6.196769699454307556e-02 -1.211835257709026337e-02 9.029182046651840210e-02 3.204545378684997559e-01 -2.359155118465423584e-01 2.786773629486560822e-02 -3.654031455516815186e-02 -1.815368682146072388e-01 -9.923989325761795044e-02 -8.780518919229507446e-02 2.051686868071556091e-03 2.237081229686737061e-01 1.117383241653442383e-01 1.188175007700920105e-01 -8.122722804546356201e-02 -2.491551488637924194e-01 -2.340789437294006348e-01 -9.813802689313888550e-02 2.812790870666503906e-01 6.461691576987504959e-03 2.916575968265533447e-01
1.254545897245407104e-01 3.533980548381805420e-01 -1.389736533164978027e-01 1.440988034009933472e-01 -7.584263384342193604e-02 -1.580939441919326782e-01 -1.360402405261993408e-01 8.009247481822967529e-02 1.404138654470443726e-01 -7.355564832687377930e-02 -3.124602138996124268e-01 7.960256934165954590e-02 3.076606392860412598e-01 5.763527750968933105e-02 3.348787724971771240e-01 3.850211948156356812e-02 4.556723684072494507e-02 -2.943773269653320312e-01 -6.074615940451622009e-02 -2.872417867183685303e-01 1.704174429178237915e-01 -1.395165687426924706e-03 -4.533792380243539810e-03 -1.291002929210662842e-01 -1.103842332959175110e-01 -1.149918213486671448e-01 1.833949387073516846e-01 -1.130550205707550049e-01 -1.487758904695510864e-01 2.246301621198654175e-02 2.526660859584808350e-01 2.096711844205856323e-01
-9.211053699254989624e-02 7.572902739048004150e-02 1.677336245775222778e-01 -4.585867822170257568e-01 -8.371698111295700073e-02 1.200437918305397034e-01 3.701455425471067429e-04 -6.522557884454727173e-02 6.878658384084701538e-02 7.769753783941268921e-02 -4.236652515828609467e-03 1.256653517484664917e-01 6.884715706110000610e-02 -1.540726721286773682e-01 4.762969017028808594e-01 1.201687660068273544e-02 2.799601256847381592e-01 -6.192594394087791443e-02 6.050746887922286987e-02 -1.029181852936744690e-01 -1.631867438554763794e-01 8.563340455293655396e-02 -3.771587312221527100e-01 3.592255711555480957e-02 -1.382073163986206055e-01 -1.235373169183731079e-01 -2.025554031133651733e-01 -2.062498331069946289e-01 -1.360967159271240234e-01 -1.211841125041246414e-02 1.692858636379241943e-01 1.964124105870723724e-02
-5.270075201988220215e-01 7.322106510400772095e-02 -5.948654562234878540e-02 -2.991400957107543945e-01 -7.458228617906570435e-02 3.856142982840538025e-02 1.125470548868179321e-01 -7.238788157701492310e-02 -4.411833360791206360e-02 -1.985932886600494385e-01 -1.917758136987686157e-01 8.488920331001281738e-02 4.547166079282760620e-02 -4.918486811220645905e-03 2.054384350776672363e-01 -5.745661631226539612e-02 -2.705042958259582520e-01 -2.295184284448623657e-01 -9.264355897903442383e-02 -4.252171516418457031e-01 6.626096367835998535e-02 1.209430694580078125e-01 -1.636985316872596741e-02 -1.580246239900588989e-01 -3.193724527955055237e-02 -1.438675075769424438e-01 -1.143830120563507080e-01 1.145232375711202621e-02 5.620478838682174683e-02 2.103376835584640503e-01 1.537709385156631470e-01 2.177535369992256165e-02
3.049803338944911957e-02 2.123743742704391479e-01 3.769486546516418457e-01 -2.545671723783016205e-02 -8.631686121225357056e-02 -1.715483516454696655e-01 -5.870028212666511536e-02 -6.448592245578765869e-02 3.453076481819152832e-01 -2.005340754985809326e-01 -6.841151416301727295e-02 1.903361380100250244e-01 2.197180241346359253e-01 8.351148664951324463e-02 3.145242929458618164e-01 -2.477438151836395264e-01 -1.170853376388549805e-01 -1.997966617345809937e-01 -4.117386937141418457e-01 -8.518914878368377686e-02 1.099819242954254150e-01 4.622553288936614990e-02 -1.243095621466636658e-01 -4.524971172213554382e-02 2.564878202974796295e-02 -2.196581065654754639e-01 -1.127363368868827820e-02 -6.582282017916440964e-03 8.609616756439208984e-02 3.741837665438652039e-02 1.642699092626571655e-01 6.173383817076683044e-02
-2.044281177222728729e-02 4.520087316632270813e-02 7.478672266006469727e-02 -4.019160270690917969e-01 -2.121404111385345459e-01 -9.336896985769271851e-02 2.140555977821350098e-01 -9.152344614267349243e-02 3.250820636749267578e-01 1.829087920486927032e-02 -4.677053093910217285e-01 -1.526425778865814209e-01 6.112473085522651672e-02 1.117033958435058594e-01 7.984306663274765015e-03 -5.886183679103851318e-02 1.697848886251449585e-01 -3.415661752223968506e-01 2.182942256331443787e-02 -1.532807797193527222e-01 -3.809921815991401672e-02 -9.137655794620513916e-02 -4.245455842465162277e-03 1.956958621740341187e-01 2.658141963183879852e-02 -4.607713222503662109e-02 -2.050419747829437256e-01 -5.481270328164100647e-02 -1.484924554824829102e-01 5.937841162085533142e-02 2.519095540046691895e-01 -1.400233432650566101e-02
1.187292635440826416e-01 1.621960699558258057e-01 6.667097657918930054e-02 -5.650274083018302917e-02 -1.692483127117156982e-01 1.100325733423233032e-01 8.559296280145645142e-02 3.064626362174749374e-03 -4.159686341881752014e-02 6.557612679898738861e-03 -4.530618190765380859e-01 1.477486342191696167e-01 1.398343741893768311e-01 2.284299433231353760e-01 2.742869257926940918e-01 2.027492225170135498e-01 3.408522605895996094e-01 1.471933536231517792e-02 -2.397809363901615143e-02 1.623221635818481445e-01 -4.319095611572265625e-02 2.070667743682861328e-01 1.673126034438610077e-02 -2.451742812991142273e-02 5.987815186381340027e-02 -4.788371026515960693e-01 9.224468469619750977e-02 9.781180322170257568e-02 -5.104783922433853149e-02 2.014653682708740234e-01 -5.485893040895462036e-02 2.888684347271919250e-02
-4.306591302156448364e-02 -5.122048780322074890e-03 1.123723294585943222e-02 -7.578897476196289062e-02 -4.654227942228317261e-02 -2.219316214323043823e-01 4.248110949993133545e-01 8.026035875082015991e-02 3.361327573657035828e-02 2.350243180990219116e-01 -1.571922749280929565e-01 1.571400910615921021e-01 3.737616911530494690e-02 8.202879875898361206e-02 1.926247328519821167e-01 8.907417953014373779e-02 1.716064065694808960e-01 2.211911827325820923e-01 -2.391756623983383179e-01 -3.141525685787200928e-01 -2.958910763263702393e-01 -2.004802785813808441e-02 5.526268854737281799e-02 -1.411764323711395264e-01 7.862156629562377930e-02 -1.714440137147903442e-01 -2.311807870864868164e-01 -1.589172706007957458e-02 -7.685918360948562622e-03 2.352393418550491333e-01 2.469540089368820190e-01 2.100625038146972656e-01
-1.039053425192832947e-01 -8.457199484109878540e-02 1.977133601903915405e-01 -1.199751794338226318e-01 2.632453143596649170e-01 -2.200611084699630737e-01 3.725254908204078674e-02 -2.264358103275299072e-01 1.708858460187911987e-01 -1.114339530467987061e-01 -3.382502794265747070e-01 -1.556184291839599609e-01 -1.245006397366523743e-01 2.716677449643611908e-02 3.378365337848663330e-01 -6.798417866230010986e-02 -4.397138208150863647e-02 -2.034937888383865356e-01 2.566575631499290466e-02 -2.176756411790847778e-01 -2.632550299167633057e-01 1.288628280162811279e-01 -2.063658684492111206e-01 -2.577235698699951172e-01 -1.006779074668884277e-01 3.061649203300476074e-02 1.260751038789749146e-01 -2.698748111724853516e-01 -2.293956428766250610e-01 -2.580919675529003143e-02 1.206613332033157349e-02 5.831248685717582703e-02
3.423616662621498108e-02 -2.394754812121391296e-02 7.982459850609302521e-03 -2.313226759433746338e-01 2.024944871664047241e-01 1.070329472422599792e-01 9.674827754497528076e-02 -2.804901301860809326e-01 -8.673205971717834473e-02 -6.953188031911849976e-02 -2.495108693838119507e-01 1.470705270767211914e-01 6.554094702005386353e-02 1.752014458179473877e-01 3.980941176414489746e-01 1.360108703374862671e-01 2.517139017581939697e-01 2.550639584660530090e-02 1.178494319319725037e-01 -2.576095163822174072e-01 -5.171813815832138062e-02 5.091042816638946533e-02 2.197616696357727051e-01 -7.449341565370559692e-02 -3.756453096866607666e-01 -2.288260906934738159e-01 1.725405752658843994e-01 -1.306498348712921143e-01 8.061843365430831909e-02 6.377583835273981094e-03 4.358086362481117249e-02 2.094072252511978149e-01
-1.425109654664993286e-01 1.367685664445161819e-02 3.733500838279724121e-02 -1.221359893679618835e-01 6.769269704818725586e-02 1.106276214122772217e-01 -2.831509709358215332e-02 -1.479631215333938599e-01 -7.242097705602645874e-02 -1.269044429063796997e-01 -3.174234330654144287e-01 -7.883254438638687134e-02 2.145774364471435547e-01 3.105615675449371338e-01 2.613001167774200439e-01 3.081628493964672089e-02 -1.775674149394035339e-02 -2.170593738555908203e-01 -2.026880830526351929e-01 9.727061539888381958e-02 -3.060456216335296631e-01 -2.405185997486114502e-01 -3.392585217952728271e-01 -1.402230858802795410e-01 -3.206698223948478699e-02 -2.866876423358917236e-01 7.640007883310317993e-02 -1.835596412420272827e-01 -2.445799112319946289e-01 1.079412102699279785e-01 2.953151054680347443e-02 6.555767357349395752e-02
-8.954691141843795776e-02 3.948483169078826904e-01 2.474742010235786438e-02 -1.302268356084823608e-01 -9.594236314296722412e-02 4.854217171669006348e-02 3.783040046691894531e-01 -1.621376872062683105e-01 2.143872156739234924e-02 1.244752705097198486e-01 3.065941855311393738e-02 -3.393513262271881104e-01 3.759637847542762756e-02 2.843306958675384521e-02 2.138905674219131470e-01 1.222821623086929321e-01 2.409312129020690918e-01 -1.636089533567428589e-01 -2.263499051332473755e-01 -1.329527646303176880e-01 -1.497834175825119019e-01 5.418567359447479248e-02 -1.672933995723724365e-01 1.008274331688880920e-01 -1.980608887970447540e-02 -6.111009046435356140e-02 8.787894994020462036e-02 -1.935845166444778442e-01 1.222629323601722717e-01 1.063222289085388184e-01 2.703277766704559326e-01 2.768728137016296387e-01
4.553714767098426819e-03 1.436201483011245728e-01 2.260010838508605957e-01 -2.033168375492095947e-01 -9.985637664794921875e-02 -1.773799210786819458e-01 1.638920009136199951e-01 8.464400470256805420e-02 4.782653748989105225e-01 7.670610398054122925e-02 -8.785333484411239624e-02 -1.306587904691696167e-01 -7.524425536394119263e-02 2.139455974102020264e-01 1.764914691448211670e-01 -3.340974748134613037e-01 4.556433111429214478e-02 -1.730006039142608643e-01 -2.320967018604278564e-01 -2.831366285681724548e-02 6.662330776453018188e-02 6.725008785724639893e-02 -6.567955762147903442e-02 -2.831971943378448486e-01 8.837988972663879395e-02 -3.182049989700317383e-01 3.228474035859107971e-02 6.593707203865051270e-02 -1.447544619441032410e-02 -2.862269245088100433e-02 2.363829612731933594e-01 7.968220114707946777e-02
2.411101311445236206e-01 1.520615965127944946e-01 3.606373965740203857e-01 -1.280746012926101685e-01 -1.777033507823944092e-01 -1.381336301565170288e-01 1.959800161421298981e-02 -1.783019900321960449e-01 -1.337008923292160034e-02 -1.492514908313751221e-01 -2.941148877143859863e-01 -1.319581121206283569e-01 4.858806729316711426e-02 2.654297351837158203e-01 3.093100786209106445e-01 -1.934261471033096313e-01 8.346895873546600342e-02 1.679953634738922119e-01 -3.857626765966415405e-02 6.887551397085189819e-02 -1.087126284837722778e-01 2.594039440155029297e-01 -4.531389102339744568e-02 6.158853694796562195e-02 9.706219285726547241e-02 -2.609343230724334717e-01 3.723482787609100342e-02 -6.969386339187622070e-02 -2.581531405448913574e-01 2.772531509399414062e-01 4.621939733624458313e-02 -3.738350421190261841e-02
1.238711401820182800e-01 1.334762722253799438e-01 1.534195691347122192e-01 2.118614166975021362e-01 1.760325394570827484e-02 -3.001392781734466553e-01 4.252502024173736572e-01 -1.899462193250656128e-02 -7.133122533559799194e-02 -1.335402857512235641e-02 -1.863973587751388550e-01 4.913626238703727722e-02 -6.177625432610511780e-02 2.660999596118927002e-01 2.820530235767364502e-01 3.204392790794372559e-01 1.168122440576553345e-01 2.070123702287673950e-01 -6.649196892976760864e-02 -1.081873923540115356e-01 -2.271395176649093628e-01 8.092890679836273193e-02 1.047812476754188538e-01 -1.740426570177078247e-01 6.218397244811058044e-02 -2.213306874036788940e-01 -1.782412976026535034e-01 -4.583940654993057251e-02 -1.036901473999023438e-01 9.403071552515029907e-02 1.838451772928237915e-01 1.240374073386192322e-01
-3.305277973413467407e-02 3.561004102230072021e-01 1.961790770292282104e-01 -1.887238323688507080e-01 2.020531706511974335e-02 -2.035861015319824219e-01 4.710813611745834351e-02 -1.098407432436943054e-01 -1.267113238573074341e-01 7.283617556095123291e-02 -2.158124148845672607e-01 6.069916486740112305e-02 3.576125502586364746e-01 -3.112959265708923340e-01 1.320556402206420898e-01 1.522483825683593750e-01 2.548477947711944580e-01 -2.601378858089447021e-01 -1.688216626644134521e-01 -1.376819610595703125e-01 6.303704530000686646e-02 5.154052749276161194e-02 -6.945958361029624939e-03 7.260929048061370850e-02 4.524363204836845398e-03 -1.128694191575050354e-01 -9.690999053418636322e-03 -2.390090674161911011e-01 -2.257545888423919678e-01 2.114500552415847778e-01 2.788813039660453796e-02 -2.153306156396865845e-01
-2.484779357910156250e-01 2.043374925851821899e-01 4.532963782548904419e-02 -2.705514132976531982e-01 -1.058566719293594360e-01 -1.202191109769046307e-03 2.974974811077117920e-01 -4.246867075562477112e-02 1.045952737331390381e-01 -5.366505309939384460e-02 -3.839217126369476318e-01 -8.073724061250686646e-02 2.073160558938980103e-01 7.155077904462814331e-02 -4.850368574261665344e-02 2.947564423084259033e-01 8.030898123979568481e-02 1.240575909614562988e-01 -2.669034004211425781e-01 4.688273370265960693e-02 -1.404387205839157104e-01 1.995963007211685181e-01 2.961237914860248566e-02 -2.602625787258148193e-01 -2.929873168468475342e-01 -2.131282836198806763e-01 6.763037294149398804e-02 -5.106281116604804993e-02 -2.152947038412094116e-01 5.537674576044082642e-02 4.068951681256294250e-02 4.120340570807456970e-02
2.067608535289764404e-01 -7.554478477686643600e-03 3.098907172679901123e-01 -1.928717046976089478e-01 -7.029443979263305664e-03 -2.061389833688735962e-01 1.705836504697799683e-01 6.821455806493759155e-02 3.659259993582963943e-03 -1.876831203699111938e-01 -2.666322886943817139e-01 1.053906828165054321e-01 7.320316135883331299e-02 1.023007333278656006e-01 1.620018482208251953e-01 -3.389008641242980957e-01 3.169921040534973145e-02 -8.211853355169296265e-02 -4.349463582038879395e-01 -1.907686442136764526e-01 4.657271131873130798e-02 1.798001825809478760e-01 1.205009743571281433e-01 -1.687708050012588501e-01 3.790719434618949890e-02 -3.968555107712745667e-02 9.266584366559982300e-02 -3.177265226840972900e-01 3.144352138042449951e-02 1.856995224952697754e-01 -6.743693351745605469e-02 9.957610070705413818e-02
-1.798208951950073242e-01 4.911682009696960449e-02 1.573693752288818359e-01 -3.915282711386680603e-02 7.675228267908096313e-02 -1.715685129165649414e-01 1.052999868988990784e-01 -1.117151677608489990e-01 2.748135924339294434e-01 -2.018562108278274536e-01 -1.689638793468475342e-01 -1.034966558218002319e-01 -9.553221613168716431e-02 1.927668452262878418e-01 3.934137821197509766e-01 4.262629896402359009e-02 -4.568514600396156311e-02 -2.057589739561080933e-01 -1.665193289518356323e-01 -1.420362293720245361e-01 -1.463009119033813477e-01 2.377131879329681396e-01 3.770667314529418945e-02 -2.586461901664733887e-01 1.073463633656501770e-01 8.908163756132125854e-02 1.482465304434299469e-02 -2.754348814487457275e-01 2.711569331586360931e-02 -1.706003695726394653e-01 2.012112140655517578e-01 3.423836529254913330e-01
9.006123058497905731e-03 6.383721530437469482e-02 2.526023685932159424e-01 -1.553939282894134521e-01 -3.026671111583709717e-01 -4.212823882699012756e-02 2.115895599126815796e-01 2.382523147389292717e-03 2.910455465316772461e-01 -3.972511589527130127e-01 -1.566471904516220093e-01 -1.305063366889953613e-01 3.631673520430922508e-03 1.497673690319061279e-01 2.706516087055206299e-01 3.171994583681225777e-03 4.089579284191131592e-01 -2.532539367675781250e-01 1.349658966064453125e-01 -9.219999611377716064e-02 7.998426444828510284e-03 5.377698317170143127e-02 -3.462576866149902344e-02 2.591630816459655762e-02 -1.751185208559036255e-01 -4.044467583298683167e-03 -8.999715000391006470e-02 -1.473185718059539795e-01 -1.289282441139221191e-01 -4.702857509255409241e-02 2.069430202245712280e-01 6.975875794887542725e-02
-5.860348418354988098e-02 1.255499273538589478e-01 3.558638095855712891e-01 -4.540161788463592529e-02 -8.200444281101226807e-02 -1.051069423556327820e-01 -4.409066587686538696e-02 -4.438589513301849365e-02 -2.584843635559082031e-01 -5.738459527492523193e-02 -3.186798393726348877e-01 -6.438137497752904892e-03 2.203693538904190063e-01 -9.230371564626693726e-02 2.698470950126647949e-01 2.043284475803375244e-01 2.813419401645660400e-01 -5.756290629506111145e-02 -1.631914079189300537e-01 2.533876523375511169e-02 9.079433977603912354e-03 -5.978168174624443054e-02 -3.262804821133613586e-02 1.084082648158073425e-01 6.760577857494354248e-02 -2.105681747198104858e-01 -1.195217594504356384e-01 -2.992158234119415283e-01 -2.932238578796386719e-02 3.397857844829559326e-01 2.357769012451171875e-01 -1.903080940246582031e-01
-2.378791421651840210e-01 2.950266934931278229e-03 -1.193794235587120056e-02 6.684859842061996460e-02 -7.305495440959930420e-02 -8.875410258769989014e-02 -6.966235488653182983e-02 1.949923187494277954e-01 -2.934527955949306488e-02 5.545520409941673279e-02 -1.378637850284576416e-01 1.081322785466909409e-02 1.881938576698303223e-01 8.759861439466476440e-02 2.202020883560180664e-01 1.071955189108848572e-01 3.456258475780487061e-01 -1.284782886505126953e-01 -1.920065581798553467e-01 -5.025086179375648499e-02 -3.655829280614852905e-02 2.155859954655170441e-02 1.163608506321907043e-01 -1.057299003005027771e-01 2.369135059416294098e-02 -4.289863109588623047e-01 -1.320433616638183594e-01 -3.994493782520294189e-01 -1.150847673416137695e-01 4.136355221271514893e-01 3.108888864517211914e-02 -8.836042135953903198e-02
1.511106789112091064e-01 1.383130252361297607e-01 2.868329882621765137e-01 1.440650038421154022e-02 -1.543227881193161011e-01 -1.425821334123611450e-01 1.476103812456130981e-01 -1.112208887934684753e-01 -6.596986204385757446e-02 -4.771386086940765381e-02 -5.337770581245422363e-01 4.309756308794021606e-02 -8.283299207687377930e-02 3.006798624992370605e-01 2.533992528915405273e-01 9.477274864912033081e-02 1.239894554018974304e-01 -3.060714341700077057e-02 1.044156327843666077e-01 -5.435089766979217529e-02 3.107631206512451172e-01 1.213524863123893738e-01 -1.356688439846038818e-01 -1.522528566420078278e-02 -1.720006614923477173e-01 -2.063425183296203613e-01 1.309658437967300415e-01 7.564806193113327026e-02 -1.824885457754135132e-01 1.837462633848190308e-01 -1.039072573184967041e-01 1.952363550662994385e-02
-3.354744315147399902e-01 2.187339663505554199e-01 1.705943346023559570e-01 -3.000247478485107422e-01 -6.270628422498703003e-02 -1.942294239997863770e-01 1.908947676420211792e-01 2.226454019546508789e-01 1.331184506416320801e-01 1.711743324995040894e-02 -1.972285062074661255e-01 4.735719040036201477e-02 1.227015927433967590e-01 1.911480873823165894e-01 -6.406891345977783203e-02 2.292367964982986450e-01 1.693762280046939850e-02 -2.190406620502471924e-02 -2.067593932151794434e-01 -5.847734399139881134e-03 -8.565741032361984253e-02 3.028586208820343018e-01 1.532220095396041870e-01 -2.955386936664581299e-01 -1.372218877077102661e-01 -2.042738497257232666e-01 1.150568127632141113e-01 -1.219878420233726501e-01 -2.603184282779693604e-01 -5.409019812941551208e-02 1.101690083742141724e-01 -2.206761948764324188e-02
-9.900571405887603760e-02 2.198649942874908447e-01 3.213546276092529297e-01 -1.148342490196228027e-01 -2.605067938566207886e-02 -2.401996850967407227e-01 -4.477888718247413635e-02 -3.782453015446662903e-02 -9.539414942264556885e-02 -5.218544229865074158e-02 -2.411760091781616211e-01 -1.593280136585235596e-01 8.055914193391799927e-02 -9.705333411693572998e-02 2.090033292770385742e-01 8.250829577445983887e-02 2.208363413810729980e-01 -2.515134513378143311e-01 -9.704784303903579712e-02 3.000096790492534637e-02 1.268867105245590210e-01 -1.806387603282928467e-01 1.421198947355151176e-03 2.292923256754875183e-02 1.368291974067687988e-01 -2.564254701137542725e-01 1.611230820417404175e-01 -2.257817834615707397e-01 -1.137499064207077026e-01 2.737647891044616699e-01 2.451208382844924927e-01 -3.476037085056304932e-01
-1.239769011735916138e-01 -1.344815492630004883e-01 -1.314169354736804962e-02 -2.435269355773925781e-01 8.165123313665390015e-02 1.177079305052757263e-01 1.965900212526321411e-01 -2.240782082080841064e-01 -1.473187208175659180e-01 -2.488121539354324341e-01 -2.500053048133850098e-01 1.112452000379562378e-01 9.608570486307144165e-02 1.670102775096893311e-01 2.890430986881256104e-01 1.130631472915410995e-02 1.332451850175857544e-01 1.385166216641664505e-02 -7.480491418391466141e-03 -1.573692262172698975e-01 -7.674894481897354126e-02 -1.386882644146680832e-02 9.727741777896881104e-02 -9.475052356719970703e-03 -2.769529819488525391e-01 -2.291837632656097412e-01 2.651128768920898438e-01 -2.487237453460693359e-01 -9.851132333278656006e-02 3.042757138609886169e-02 9.798233956098556519e-02 4.223609566688537598e-01
-1.160564948804676533e-03 2.642145454883575439e-01 1.672611385583877563e-01 -4.291529580950737000e-02 -4.626448825001716614e-02 -5.551491305232048035e-02 -6.372865289449691772e-02 -2.030019164085388184e-01 -5.622844025492668152e-02 -9.374247491359710693e-02 -3.838708251714706421e-02 -5.639036744832992554e-02 1.047660037875175476e-01 2.131871581077575684e-01 4.097054004669189453e-01 1.600039601325988770e-01 2.169217616319656372e-01 -1.345969736576080322e-01 -2.482845932245254517e-01 -9.772963821887969971e-02 -1.415559351444244385e-01 2.344363480806350708e-01 -2.178866267204284668e-01 -1.706229299306869507e-01 1.815646439790725708e-01 6.052453443408012390e-02 1.001032069325447083e-01 -2.997359633445739746e-01 3.937065601348876953e-02 -3.575211018323898315e-02 3.572705984115600586e-01 1.687484383583068848e-01
-1.667991131544113159e-01 4.567380622029304504e-02 3.007442690432071686e-02 1.587400436401367188e-01 -1.342377811670303345e-02 -6.416355818510055542e-02 4.835157096385955811e-02 -2.551409602165222168e-01 5.926534906029701233e-02 2.163765877485275269e-01 -1.520939618349075317e-01 -3.535465523600578308e-02 4.324000477790832520e-01 1.079195663332939148e-01 2.604859471321105957e-01 -1.122734472155570984e-01 4.594628140330314636e-02 -1.949546188116073608e-01 -3.150154054164886475e-01 -2.278712987899780273e-01 7.660300284624099731e-02 1.315449923276901245e-01 -2.941438257694244385e-01 -1.256457716226577759e-01 1.454522013664245605e-01 -2.513178586959838867e-01 -1.264552678912878036e-02 1.204269006848335266e-01 -1.863880604505538940e-01 -3.975845500826835632e-02 1.822212338447570801e-01 1.822233498096466064e-01
-3.267013654112815857e-02 1.086279749870300293e-02 1.673712581396102905e-02 -8.587113022804260254e-02 -1.907632350921630859e-01 -2.042684108018875122e-01 2.668786942958831787e-01 -8.531563729047775269e-02 2.315523177385330200e-01 -3.003818690776824951e-01 -2.202790230512619019e-01 1.028067246079444885e-01 2.008718438446521759e-02 1.210334151983261108e-01 4.084927737712860107e-01 6.658890098333358765e-02 2.369233965873718262e-01 -3.119698762893676758e-01 7.305598258972167969e-02 -1.137136444449424744e-01 4.636749252676963806e-02 6.282123923301696777e-02 1.858728229999542236e-01 5.659996345639228821e-02 -1.231885850429534912e-01 -1.092037856578826904e-01 -1.344719678163528442e-01 2.188141345977783203e-01 -2.067959159612655640e-01 1.404338628053665161e-01 1.174387484788894653e-01 2.456312626600265503e-01
-1.053782403469085693e-01 -6.939357519149780273e-02 1.629299968481063843e-01 -2.500996589660644531e-01 1.350704729557037354e-01 -1.872753351926803589e-01 5.245357379317283630e-02 1.336097121238708496e-01 4.908095113933086395e-03 -4.534426331520080566e-02 -3.056774437427520752e-01 2.033167481422424316e-01 3.155681490898132324e-01 -8.229978382587432861e-02 2.766062915325164795e-01 -2.680702209472656250e-01 3.058136105537414551e-01 9.625074267387390137e-02 -3.675768375396728516e-01 -1.324474215507507324e-01 5.333701521158218384e-02 6.856968998908996582e-02 -2.439303845167160034e-01 -2.214495651423931122e-02 -1.145172268152236938e-01 -2.316919388249516487e-03 -6.964032351970672607e-02 -1.140008419752120972e-01 -1.092183068394660950e-01 -8.010227233171463013e-02 2.386917918920516968e-01 -1.464738324284553528e-02
-1.523944288492202759e-01 1.197916567325592041e-01 3.677972853183746338e-01 -4.625459015369415283e-02 -2.208987474441528320e-01 -1.154708042740821838e-01 1.424623578786849976e-01 -2.195921391248703003e-01 1.156120672821998596e-01 1.465295553207397461e-01 -2.832606732845306396e-01 -9.854384511709213257e-02 -2.501038461923599243e-02 9.903707355260848999e-02 1.691013127565383911e-01 2.457760274410247803e-02 1.644332557916641235e-01 -2.414500862360000610e-01 -9.000082314014434814e-02 1.713440008461475372e-02 -1.007189154624938965e-01 1.496886014938354492e-01 1.368155032396316528e-01 -3.585498780012130737e-02 -1.489877849817276001e-01 -2.265580296516418457e-01 -2.246033102273941040e-01 1.803734004497528076e-01 -7.813058793544769287e-02 4.316837191581726074e-01 5.772832781076431274e-02 -1.771093457937240601e-01
1.194395124912261963e-02 2.703574001789093018e-01 1.954217106103897095e-01 -4.394656047224998474e-03 -1.788282953202724457e-02 -1.984357088804244995e-01 5.264812335371971130e-02 3.764882311224937439e-02 1.679388433694839478e-01 -3.101209104061126709e-01 -2.732321918010711670e-01 2.265092581510543823e-01 2.559776902198791504e-01 2.941247820854187012e-01 6.120855361223220825e-02 -3.338852822780609131e-01 -7.687335461378097534e-02 -9.828824549913406372e-02 -3.494691848754882812e-01 -1.796574443578720093e-01 5.920174345374107361e-02 7.187263667583465576e-02 -7.488555461168289185e-02 -1.386318802833557129e-01 -1.676284968852996826e-01 -9.753280133008956909e-02 2.269751206040382385e-02 -5.462047830224037170e-02 5.903944745659828186e-02 5.580438300967216492e-02 2.173828333616256714e-01 1.692060679197311401e-01
5.432031303644180298e-02 7.432137429714202881e-02 1.536930203437805176e-01 -1.656046509742736816e-01 1.259017288684844971e-01 5.012600868940353394e-02 -7.810583710670471191e-02 1.429319977760314941e-01 5.909116566181182861e-02 2.017232589423656464e-02 -2.848731279373168945e-01 1.641778051853179932e-01 3.529357910156250000e-02 2.085836231708526611e-02 4.278668463230133057e-01 1.651144027709960938e-01 -1.107539236545562744e-01 -3.247822523117065430e-01 -1.688884496688842773e-01 -1.684243083000183105e-01 5.389561876654624939e-02 1.078155189752578735e-01 6.448912620544433594e-02 8.746550977230072021e-02 1.518671810626983643e-01 6.259765475988388062e-02 1.954200118780136108e-01 -4.274432659149169922e-01 -1.587955951690673828e-01 1.469790041446685791e-01 2.679671645164489746e-01 -6.390582025051116943e-02
6.036053597927093506e-02 2.420349270105361938e-01 -1.022697985172271729e-01 2.920833788812160492e-02 -4.655275959521532059e-03 1.759742014110088348e-02 2.042249292135238647e-01 -1.026585176587104797e-01 7.967833429574966431e-02 1.176842488348484039e-02 -3.388771414756774902e-01 -1.065143272280693054e-01 8.505434542894363403e-02 1.256274431943893433e-01 3.773852288722991943e-01 2.552477717399597168e-01 8.631499856710433960e-02 3.655158281326293945e-01 -1.996725946664810181e-01 -1.124490201473236084e-01 -7.750096917152404785e-02 1.778484880924224854e-02 1.409692764282226562e-01 -7.787740230560302734e-02 7.499907631427049637e-03 -6.091691926121711731e-02 -4.509611427783966064e-01 -3.861963003873825073e-02 -2.609835267066955566e-01 7.171110808849334717e-02 4.642069339752197266e-02 -2.770843170583248138e-02
-2.597508430480957031e-01 5.286924913525581360e-02 1.604563593864440918e-01 -2.087973058223724365e-01 -7.699560374021530151e-02 -5.007319897413253784e-02 3.640194535255432129e-01 2.185076475143432617e-02 -5.287151411175727844e-02 7.863601297140121460e-02 -8.859895169734954834e-02 -2.357522994279861450e-01 2.834389805793762207e-01 1.710724979639053345e-01 -1.206738799810409546e-01 1.752542704343795776e-01 -8.282084017992019653e-02 4.274411872029304504e-02 -3.118613660335540771e-01 -2.514812946319580078e-01 -6.919011473655700684e-02 1.800504624843597412e-01 1.339601129293441772e-01 -1.723059862852096558e-01 -3.380675613880157471e-01 -1.326947957277297974e-01 -5.479692667722702026e-02 5.466311424970626831e-02 -2.075932174921035767e-01 9.931285679340362549e-02 1.949543207883834839e-01 9.381172060966491699e-02
-3.173672594130039215e-03 2.494279742240905762e-01 2.167250365018844604e-01 -1.051682755351066589e-01 1.935432106256484985e-01 -3.146133720874786377e-01 1.843239665031433105e-01 -1.967141628265380859e-01 -6.432005017995834351e-02 -1.108014136552810669e-01 5.140256509184837341e-02 2.371617127209901810e-03 1.239632889628410339e-01 -1.515893787145614624e-01 3.889145553112030029e-01 1.547192633152008057e-01 1.219224557280540466e-01 -5.890604853630065918e-02 -1.919852495193481445e-01 -1.792519986629486084e-01 3.735012412071228027e-01 9.679571539163589478e-02 -8.518184721469879150e-02 1.475771516561508179e-01 -1.222926303744316101e-01 -1.438702791929244995e-01 1.087912693619728088e-01 -1.933284997940063477e-01 -1.557023376226425171e-01 1.981895864009857178e-01 7.847913354635238647e-02 -1.351051330566406250e-01
-1.744803488254547119e-01 1.521631181240081787e-01 1.489903964102268219e-02 1.175554916262626648e-01 4.245430231094360352e-03 1.874945759773254395e-01 -4.962133243680000305e-03 7.956341840326786041e-03 1.746062748134136200e-02 -1.296114176511764526e-01 -1.750329881906509399e-01 4.711755737662315369e-02 6.272143125534057617e-02 4.959816485643386841e-02 1.365405768156051636e-01 2.055654525756835938e-01 1.505203992128372192e-01 -2.550410330295562744e-01 -3.594519197940826416e-01 -1.218549907207489014e-01 -1.446491628885269165e-01 1.800609230995178223e-01 -1.620840728282928467e-01 -2.400718927383422852e-01 -8.686529844999313354e-02 -1.657625585794448853e-01 2.972291596233844757e-02 -4.806165099143981934e-01 -4.866581410169601440e-02 -1.617059558629989624e-01 1.605848520994186401e-01 2.993918657302856445e-01
-1.633312366902828217e-02 1.492363959550857544e-01 6.592556834220886230e-02 -2.466497719287872314e-01 -4.994122311472892761e-02 -1.077556535601615906e-01 1.467073559761047363e-01 -3.825766220688819885e-02 -4.222296774387359619e-01 -1.398674696683883667e-01 -3.797688484191894531e-01 5.880564451217651367e-03 6.050903350114822388e-02 3.089161813259124756e-01 3.611463606357574463e-01 -1.584313064813613892e-01 5.602860823273658752e-02 -2.022064030170440674e-01 1.207927465438842773e-01 -1.382062137126922607e-01 -2.332286536693572998e-01 5.613639950752258301e-02 7.166098058223724365e-02 -9.006980061531066895e-02 9.076904505491256714e-02 -5.601632967591285706e-02 2.439402341842651367e-01 -8.222507685422897339e-02 -1.553972959518432617e-01 7.542680948972702026e-02 -1.077003106474876404e-01 -1.042840778827667236e-01
-1.845269203186035156e-01 9.911429136991500854e-02 7.973654568195343018e-02 -6.868536025285720825e-02 -2.018302977085113525e-01 2.396373078227043152e-02 1.047723814845085144e-01 -1.646636724472045898e-01 1.743117123842239380e-01 -3.064749389886856079e-02 -1.418244093656539917e-01 -2.557831704616546631e-01 2.412332296371459961e-01 1.769725382328033447e-01 2.973138093948364258e-01 -8.893899619579315186e-03 -1.610531210899353027e-01 -4.150234758853912354e-01 -1.842189580202102661e-01 -6.349008530378341675e-02 -2.419569790363311768e-01 6.822504848241806030e-02 -1.758509427309036255e-01 -1.615798324346542358e-01 4.922918602824211121e-02 -7.168810814619064331e-02 -3.943556547164916992e-02 6.392273306846618652e-02 -2.410109937191009521e-01 -1.225007399916648865e-01 2.174589484930038452e-01 2.843137979507446289e-01
-6.817960739135742188e-02 2.424219697713851929e-01 -7.262110710144042969e-02 -1.218136101961135864e-01 1.615316048264503479e-02 -7.459574192762374878e-02 -9.253038093447685242e-03 -5.709303170442581177e-02 -1.816814392805099487e-01 -3.302521109580993652e-01 -3.506433963775634766e-02 -2.490012943744659424e-01 6.458335369825363159e-02 -1.161370053887367249e-02 5.278824269771575928e-02 -1.650716178119182587e-02 8.598603308200836182e-02 -2.749344110488891602e-01 1.600730568170547485e-01 -1.952313333749771118e-01 -1.817720383405685425e-02 1.709657013416290283e-01 -1.174061372876167297e-01 -2.720246016979217529e-01 -1.086418777704238892e-01 -4.938155114650726318e-01 -2.331237494945526123e-01 -1.493972390890121460e-01 -2.507788874208927155e-02 2.376817166805267334e-01 5.027346685528755188e-02 1.964560747146606445e-01
-4.556507468223571777e-01 2.664268612861633301e-01 1.228577792644500732e-01 -1.978526711463928223e-01 -7.469672709703445435e-03 -1.121408715844154358e-01 2.903391420841217041e-01 -3.310617804527282715e-02 -8.849120140075683594e-02 -9.805045276880264282e-02 -8.556669205427169800e-02 -1.718155224807560444e-03 1.775426566600799561e-01 3.749481588602066040e-02 1.972740441560745239e-01 1.836184859275817871e-01 -7.749184966087341309e-02 -4.620179999619722366e-03 -1.217939928174018860e-01 -2.931132614612579346e-01 8.009806275367736816e-03 3.365666270256042480e-01 1.472018361091613770e-01 -7.973521947860717773e-02 -2.168659567832946777e-01 -6.254577636718750000e-02 -1.650176048278808594e-01 -5.105501040816307068e-02 5.813769623637199402e-02 -5.528730899095535278e-02 3.227011114358901978e-02 -3.200076222419738770e-01
2.055379450321197510e-01 4.143791273236274719e-02 2.018409669399261475e-01 1.710379496216773987e-02 -3.102744221687316895e-01 -1.522977650165557861e-01 -8.641897886991500854e-02 -2.010660618543624878e-01 -1.567024886608123779e-01 6.781414896249771118e-02 -2.976929210126399994e-02 2.099558413028717041e-01 -2.665664628148078918e-02 2.729536220431327820e-02 2.001579999923706055e-01 1.040864735841751099e-01 -1.669639721512794495e-02 -8.237241208553314209e-02 -2.479746490716934204e-01 -2.673091888427734375e-01 -2.344580441713333130e-01 2.366597652435302734e-01 -1.150918602943420410e-01 3.592810407280921936e-02 -2.750653028488159180e-01 -1.800457239151000977e-01 3.930740430951118469e-02 -6.663931906223297119e-02 -3.660530447959899902e-01 2.563609778881072998e-01 1.942788511514663696e-01 6.419491767883300781e-02
-2.392801493406295776e-01 7.884938269853591919e-02 1.283104866743087769e-01 -1.534434109926223755e-01 3.013000488281250000e-01 1.082065608352422714e-02 2.343172430992126465e-01 -1.140598282217979431e-01 -1.817915774881839752e-02 3.686931729316711426e-02 -2.852930873632431030e-02 -8.884052187204360962e-02 -7.343772053718566895e-02 -1.619810909032821655e-01 2.431055307388305664e-01 -1.761878728866577148e-01 2.459680661559104919e-02 -1.178769022226333618e-01 -7.135371118783950806e-02 -2.035066485404968262e-01 4.012965410947799683e-02 -3.420593962073326111e-02 1.202621087431907654e-01 -2.060957849025726318e-01 -3.011821508407592773e-01 -3.910192549228668213e-01 -3.385579586029052734e-02 -3.499731421470642090e-01 -1.358732432126998901e-01 1.601133793592453003e-01 2.316108494997024536e-01 -1.408398002386093140e-01
1.788402348756790161e-02 2.500517368316650391e-01 2.365477569401264191e-02 -1.776721626520156860e-01 -3.858672454953193665e-02 1.257621496915817261e-01 2.067025303840637207e-01 -1.024588719010353088e-01 -7.803456392139196396e-03 -2.835774421691894531e-01 -2.059680670499801636e-01 -4.346764180809259415e-03 -5.735948309302330017e-02 -1.133525650948286057e-02 4.104796350002288818e-01 -2.694060206413269043e-01 1.630796343088150024e-01 5.507123470306396484e-02 -1.026402115821838379e-01 -1.193453595042228699e-01 5.835579708218574524e-02 5.540022999048233032e-02 -2.654975652694702148e-01 -2.019182294607162476e-01 3.581297025084495544e-02 -2.191585451364517212e-01 -1.295212507247924805e-01 2.413917891681194305e-02 -7.497975975275039673e-02 4.090574383735656738e-01 -1.998522579669952393e-01 1.240365207195281982e-01
2.310792356729507446e-01 7.369013130664825439e-02 4.261133074760437012e-01 -1.430312097072601318e-01 -1.651572883129119873e-01 8.467494510114192963e-03 2.412258088588714600e-01 -1.307511627674102783e-01 5.936245247721672058e-02 -1.524589676409959793e-02 -2.258643656969070435e-01 3.051113337278366089e-02 4.801088199019432068e-02 1.861532777547836304e-01 1.872820258140563965e-01 6.331113725900650024e-02 2.617642842233181000e-02 -1.747969090938568115e-01 -2.606961131095886230e-01 -9.271067567169666290e-03 2.415974438190460205e-01 5.057017132639884949e-02 -1.161724030971527100e-01 1.371498852968215942e-01 -9.548769891262054443e-02 -4.359412789344787598e-01 7.880669832229614258e-02 8.439286798238754272e-02 9.463600069284439087e-02 2.282382547855377197e-01 1.253867596387863159e-01 1.515856087207794189e-01
-3.834711909294128418e-01 -1.911678165197372437e-01 -8.358264714479446411e-02 -2.300451844930648804e-01 -6.583873927593231201e-02 -1.597427204251289368e-02 9.335064142942428589e-02 -2.141797095537185669e-01 -3.314978182315826416e-01 3.471547737717628479e-02 -9.820441901683807373e-02 -2.666242420673370361e-01 -1.611481904983520508e-01 4.921237751841545105e-02 1.643153876066207886e-01 1.014707162976264954e-01 8.513843268156051636e-02 -3.155732527375221252e-02 6.989391893148422241e-02 -4.217756092548370361e-01 8.696253597736358643e-02 1.824218630790710449e-01 -2.547452598810195923e-02 -3.144462779164314270e-02 -4.111678153276443481e-02 -8.008903264999389648e-02 -5.444996058940887451e-02 -2.952757775783538818e-01 -1.452837288379669189e-01 2.589210867881774902e-01 9.549289941787719727e-02 1.038253977894783020e-01
-3.472388163208961487e-02 3.858215808868408203e-01 2.930276691913604736e-01 -1.533775776624679565e-01 1.243676692247390747e-01 -1.297527644783258438e-02 -1.297863014042377472e-02 8.058071136474609375e-02 2.262225188314914703e-02 -1.078516058623790741e-02 -2.952365577220916748e-01 1.331425309181213379e-01 1.600330621004104614e-01 2.010017633438110352e-01 4.133480191230773926e-01 -1.347420960664749146e-01 1.975400298833847046e-01 -3.490642458200454712e-02 8.579167723655700684e-02 -1.258524507284164429e-01 1.464402228593826294e-01 -1.785105615854263306e-01 1.743453294038772583e-01 -8.043866604566574097e-02 -2.191929519176483154e-01 1.250756531953811646e-02 7.257936522364616394e-03 -5.720899626612663269e-02 -6.157859042286872864e-02 1.031880155205726624e-01 3.715546429157257080e-01 -8.217277936637401581e-03
-1.656608879566192627e-01 -5.291173979640007019e-02 3.149541318416595459e-01 -1.452826857566833496e-01 -6.512245163321495056e-03 -3.738910257816314697e-01 1.860685944557189941e-01 -8.934448659420013428e-02 -1.534947380423545837e-02 1.464451551437377930e-01 -7.831069082021713257e-02 1.003823950886726379e-01 1.457024551928043365e-02 2.862158603966236115e-02 1.392436623573303223e-01 1.223577260971069336e-01 3.078272938728332520e-01 1.451352291041985154e-04 -4.678000137209892273e-02 -1.425057798624038696e-01 2.764539122581481934e-01 -2.317818254232406616e-01 -2.701301872730255127e-02 -2.421629279851913452e-01 1.741203159326687455e-04 -8.698323369026184082e-02 -1.313884109258651733e-01 -3.340382874011993408e-02 -4.110623300075531006e-01 -8.671688847243785858e-03 2.698759734630584717e-01 1.383057236671447754e-01
-9.852322190999984741e-02 3.090692162513732910e-01 1.180860623717308044e-01 -1.185880601406097412e-01 2.072291672229766846e-01 -1.047905012965202332e-01 1.167569160461425781e-01 -7.944361120462417603e-02 7.284422963857650757e-02 -1.921188384294509888e-01 -1.754557639360427856e-01 1.815544068813323975e-01 1.740368157625198364e-01 2.660760879516601562e-01 1.907426863908767700e-02 -2.835491597652435303e-01 2.393683195114135742e-01 -4.289953708648681641e-01 2.066135704517364502e-01 -1.064304783940315247e-01 4.226242005825042725e-02 3.492053970694541931e-02 -9.809774160385131836e-02 -1.494500339031219482e-01 5.539982393383979797e-02 -1.110976561903953552e-01 1.127950325608253479e-01 -8.850508928298950195e-02 -1.931847184896469116e-01 1.320314705371856689e-01 2.894349098205566406e-01 1.654764637351036072e-02
-2.422365397214889526e-01 2.409683912992477417e-01 3.195844292640686035e-01 -4.633038491010665894e-02 -9.558980911970138550e-02 -1.699098795652389526e-01 1.079405397176742554e-01 1.643913239240646362e-01 -6.571070849895477295e-02 -2.310024760663509369e-02 -1.049064248800277710e-01 1.423403024673461914e-01 -3.248685300350189209e-01 2.563558220863342285e-01 2.875681519508361816e-01 -4.105972591787576675e-03 1.541144549846649170e-01 -7.217617332935333252e-02 9.126202762126922607e-02 -1.358538717031478882e-01 -1.885523498058319092e-01 -4.299380257725715637e-02 -1.983738504350185394e-02 -3.164216876029968262e-01 -2.901967428624629974e-02 -2.130716890096664429e-01 -2.028271406888961792e-01 1.620047688484191895e-01 -2.155996710062026978e-01 1.036594435572624207e-01 2.178519368171691895e-01 -1.511478517204523087e-02
-2.024162113666534424e-01 7.672218978404998779e-02 2.689640820026397705e-01 -1.814298927783966064e-01 -1.777578890323638916e-01 -2.030227929353713989e-01 2.674494981765747070e-01 -4.604296386241912842e-02 -3.810481866821646690e-03 -5.876022577285766602e-02 -2.777107357978820801e-01 1.103901118040084839e-01 -5.327521637082099915e-02 -4.427788406610488892e-02 -1.450148224830627441e-01 2.837640941143035889e-01 -8.611479774117469788e-03 -9.014056622982025146e-02 -9.065558761358261108e-02 -2.174275368452072144e-01 -2.785878479480743408e-01 3.258038461208343506e-01 -1.116165816783905029e-01 -6.607291847467422485e-02 -4.715029895305633545e-02 -2.672132849693298340e-01 -2.034281790256500244e-01 -1.954274475574493408e-01 -1.509281098842620850e-01 -2.338143438100814819e-01 3.418678417801856995e-02 -7.871960103511810303e-02
1.099731493741273880e-02 2.306489497423171997e-01 3.307132422924041748e-01 -3.216234445571899414e-01 -5.065999552607536316e-02 -2.476786375045776367e-01 1.175242811441421509e-01 -4.542677849531173706e-02 2.902871668338775635e-01 -1.527610868215560913e-01 -1.977414041757583618e-01 2.064843848347663879e-02 2.542779445648193359e-01 1.070151403546333313e-01 2.181645333766937256e-01 -2.879696786403656006e-01 -6.963561475276947021e-02 2.067019790410995483e-02 -3.563047945499420166e-01 -1.541961580514907837e-01 1.272543519735336304e-01 4.899250715970993042e-02 -1.127084270119667053e-01 -1.429050117731094360e-01 -8.388631790876388550e-02 -7.553406804800033569e-02 6.130690127611160278e-02 -1.170201376080513000e-01 1.365132033824920654e-01 -1.144900545477867126e-01 -3.293394297361373901e-02 1.719599217176437378e-01
1.031844317913055420e-01 4.085700809955596924e-01 7.307974249124526978e-02 -2.281124936416745186e-03 -1.162720024585723877e-01 -1.092953011393547058e-01 3.302917182445526123e-01 4.656384512782096863e-02 1.156975030899047852e-01 3.189996182918548584e-01 -1.621671617031097412e-01 -2.241696864366531372e-01 7.569570839405059814e-02 -4.373088944703340530e-03 3.855380713939666748e-01 -1.616168767213821411e-02 1.054150536656379700e-01 -6.349538266658782959e-02 -1.610130667686462402e-01 -1.183096468448638916e-01 -1.324554532766342163e-01 2.127274572849273682e-01 2.389142848551273346e-02 -6.681533902883529663e-02 -1.210463345050811768e-01 6.345818936824798584e-02 -3.664883375167846680e-01 2.941423282027244568e-02 -7.105711102485656738e-02 1.772981435060501099e-01 -1.415735017508268356e-02 1.434033364057540894e-01
-8.449011296033859253e-02 -2.138661742210388184e-01 7.822789251804351807e-02 -9.290920943021774292e-02 -4.729787632822990417e-02 -1.898113936185836792e-01 -3.875294700264930725e-02 -6.965252012014389038e-02 3.219397366046905518e-02 -1.554835140705108643e-01 -3.439236581325531006e-01 -1.523007154464721680e-01 5.198809504508972168e-02 2.135298401117324829e-01 3.976089656352996826e-01 -1.430159658193588257e-01 7.293097674846649170e-02 5.899662896990776062e-02 -2.841719985008239746e-01 -7.944732904434204102e-02 -1.011273562908172607e-01 -3.799777105450630188e-02 2.367357462644577026e-01 1.226895675063133240e-01 3.820034116506576538e-02 -3.317120969295501709e-01 -2.214494198560714722e-01 -5.172332748770713806e-02 4.558569937944412231e-02 2.049195617437362671e-01 -1.027256324887275696e-01 3.126583993434906006e-01
6.685630977153778076e-02 1.683976352214813232e-01 -1.272048503160476685e-01 -7.895850390195846558e-02 1.384517550468444824e-01 -3.294159471988677979e-01 3.617823719978332520e-01 -3.357246518135070801e-02 1.373567581176757812e-01 7.927720248699188232e-02 -1.674496680498123169e-01 1.016161963343620300e-01 4.472319036722183228e-02 2.919482067227363586e-02 2.458318918943405151e-01 8.036921918392181396e-02 1.601897180080413818e-02 -5.212032422423362732e-02 -3.279015719890594482e-01 -2.569710016250610352e-01 2.360835522413253784e-01 1.850023120641708374e-01 -1.540878862142562866e-01 2.204830795526504517e-01 5.419805180281400681e-03 -2.275306917726993561e-02 3.774984180927276611e-02 -2.693919539451599121e-01 -2.770459353923797607e-01 8.863512426614761353e-02 2.212547063827514648e-01 -6.960837543010711670e-02
-3.019440174102783203e-01 4.370186105370521545e-02 1.757350414991378784e-01 -1.403781324625015259e-01 4.204041510820388794e-02 -1.084637641906738281e-01 3.289174661040306091e-02 -2.196537517011165619e-02 -8.212573081254959106e-02 1.577292829751968384e-01 -1.498203277587890625e-01 -1.389282047748565674e-01 1.425066590309143066e-01 -3.800189867615699768e-02 1.979984492063522339e-01 2.370791286230087280e-01 1.369801610708236694e-01 -3.157291114330291748e-01 -3.686179593205451965e-02 -2.732793092727661133e-01 6.787209212779998779e-02 1.757337599992752075e-01 5.920482426881790161e-02 -1.079367920756340027e-01 4.593627527356147766e-02 -1.872585117816925049e-01 -1.944092065095901489e-01 -4.484394490718841553e-01 -4.667994379997253418e-02 1.598298847675323486e-01 -5.480164662003517151e-02 -3.142808079719543457e-01
8.370656520128250122e-03 -2.197168505517765880e-04 8.352104574441909790e-02 1.144790723919868469e-01 -2.347883284091949463e-01 -1.761535257101058960e-01 2.219715118408203125e-01 3.695610165596008301e-02 -2.683594264090061188e-02 1.764833778142929077e-01 -1.091826409101486206e-01 1.297858892939984798e-03 -4.274331405758857727e-02 3.805988729000091553e-01 2.193879187107086182e-01 -7.133897393941879272e-02 1.454840302467346191e-01 -9.908640384674072266e-02 -3.171152770519256592e-01 -2.713410258293151855e-01 2.426730543375015259e-01 1.304272115230560303e-01 -1.421217769384384155e-01 5.245157331228256226e-02 -2.321430593729019165e-01 -1.576904803514480591e-01 -1.431933790445327759e-01 -8.842206746339797974e-02 -1.099396962672472000e-02 -1.919365823268890381e-01 3.670016527175903320e-01 1.288831681013107300e-01
-2.230975776910781860e-01 1.290990561246871948e-01 2.716630930081009865e-03 -3.970991075038909912e-01 -1.323343254625797272e-02 1.359531432390213013e-01 -9.613130986690521240e-02 -9.369686245918273926e-02 4.901005700230598450e-02 2.342788130044937134e-02 -2.436271309852600098e-01 1.282880362123250961e-02 1.669644415378570557e-01 2.356742322444915771e-01 2.721289694309234619e-01 2.321020811796188354e-01 -2.343595772981643677e-01 1.116962730884552002e-01 -6.591283529996871948e-02 -1.721661835908889771e-01 2.133751660585403442e-01 2.665789723396301270e-01 7.308547198772430420e-02 -1.059966683387756348e-01 -7.947412878274917603e-02 -1.884464174509048462e-01 -1.139931827783584595e-01 -1.683975756168365479e-02 -9.899439662694931030e-02 2.227529734373092651e-01 2.184567749500274658e-01 2.618547081947326660e-01
-2.472258210182189941e-01 -7.562597095966339111e-02 4.289662465453147888e-02 -1.807425171136856079e-02 -1.223069429397583008e-01 -1.355327069759368896e-01 2.287096232175827026e-01 -1.501866728067398071e-01 4.418045878410339355e-01 -1.341804116964340210e-01 1.541701983660459518e-02 1.110900565981864929e-01 -4.998832475394010544e-03 3.058572411537170410e-01 2.098924219608306885e-01 -2.236597612500190735e-02 1.639084815979003906e-01 -2.100764960050582886e-01 -1.384533941745758057e-01 -1.530826538801193237e-01 -5.180240422487258911e-02 -1.582778990268707275e-01 2.092143297195434570e-01 -6.367629021406173706e-02 -2.338404506444931030e-01 -1.507335007190704346e-01 -7.895890623331069946e-03 -9.229389578104019165e-02 -2.844754159450531006e-01 -1.984426081180572510e-01 2.485943883657455444e-01 4.059906303882598877e-02
-1.403818279504776001e-01 1.662604324519634247e-02 2.493223547935485840e-01 -9.371665120124816895e-02 -1.703862249851226807e-01 -8.284518867731094360e-02 4.887269139289855957e-01 5.470808595418930054e-02 3.383486568927764893e-01 -9.658415615558624268e-02 -1.659057438373565674e-01 -1.824548244476318359e-01 7.082662731409072876e-02 3.228197693824768066e-01 2.642891705036163330e-01 -7.510562986135482788e-02 3.257539570331573486e-01 -1.481643021106719971e-01 9.113793075084686279e-02 -1.472810655832290649e-01 -3.471591696143150330e-02 -8.642827719449996948e-02 5.433117225766181946e-02 1.067509129643440247e-01 -1.592116504907608032e-01 -5.912651494145393372e-02 -1.522124856710433960e-01 -4.825602099299430847e-02 -3.976550698280334473e-02 -3.674022853374481201e-03 6.915917992591857910e-02 1.420587003231048584e-01
-5.180312693119049072e-02 -1.139647960662841797e-01 6.620067358016967773e-02 -2.781772986054420471e-02 1.822286844253540039e-01 -3.103165626525878906e-01 4.159300327301025391e-01 -8.142927289009094238e-02 2.471430897712707520e-01 1.471997052431106567e-01 -2.759256362915039062e-01 -1.234467141330242157e-02 -1.555243432521820068e-01 1.360686421394348145e-01 1.840959489345550537e-01 1.388696134090423584e-01 -4.125640913844108582e-02 -1.841224133968353271e-01 -2.418965995311737061e-01 -2.615343630313873291e-01 -1.604173928499221802e-01 -3.727943077683448792e-02 6.948430091142654419e-02 -7.775575667619705200e-02 1.679926961660385132e-01 -3.628727197647094727e-01 -6.236039474606513977e-02 2.318792976438999176e-02 9.731774777173995972e-02 1.278677582740783691e-01 2.592977695167064667e-02 1.542521268129348755e-01
-8.381860703229904175e-02 5.848251283168792725e-02 2.162185460329055786e-01 -1.696678698062896729e-01 -4.088530689477920532e-02 -2.186974287033081055e-01 -1.453466117382049561e-01 -1.549884527921676636e-01 -1.327905058860778809e-02 5.360787734389305115e-02 -1.998717710375785828e-02 3.034628927707672119e-02 1.089425012469291687e-01 -8.586151152849197388e-02 3.896227180957794189e-01 3.918358311057090759e-02 2.560587823390960693e-01 -1.066820621490478516e-01 -2.780209183692932129e-01 -8.940407633781433105e-02 -1.523369252681732178e-01 2.238653153181076050e-01 -1.896502375602722168e-01 -1.003343537449836731e-01 -1.820744872093200684e-01 -1.339028328657150269e-01 -1.135799512267112732e-01 -2.808406651020050049e-01 3.016408085823059082e-01 6.637185066938400269e-02 3.498750925064086914e-01 -1.291960943490266800e-02
6.127654388546943665e-02 3.651716560125350952e-02 4.256739318370819092e-01 -2.256505787372589111e-01 -2.635973989963531494e-01 -1.107425838708877563e-01 -1.366084516048431396e-01 -4.121394082903862000e-02 -2.191955223679542542e-02 -9.685171395540237427e-02 -2.885715663433074951e-01 -2.184573188424110413e-02 -4.226512834429740906e-02 1.520117819309234619e-01 3.561426699161529541e-01 2.278904914855957031e-01 2.320716977119445801e-01 2.636995613574981689e-01 -1.236827820539474487e-01 -9.421268850564956665e-02 1.485196799039840698e-01 -9.146832861006259918e-03 1.959304660558700562e-01 9.362150728702545166e-02 3.083125315606594086e-02 -3.157378733158111572e-01 -1.141118183732032776e-01 -4.028337076306343079e-02 -2.716107666492462158e-02 1.616547554731369019e-01 -4.526996053755283356e-03 -6.611214578151702881e-02
-3.149887174367904663e-02 5.191460624337196350e-02 1.820597350597381592e-01 -1.581609994173049927e-01 -6.910212803632020950e-03 5.376154184341430664e-02 4.822927713394165039e-01 -1.335650235414505005e-01 2.226428389549255371e-01 1.582516878843307495e-01 -1.331932693719863892e-01 -2.987631596624851227e-03 1.735673248767852783e-01 1.820891350507736206e-01 9.795673936605453491e-02 3.076657950878143311e-01 2.838728129863739014e-01 -2.135733217000961304e-01 -1.256319880485534668e-01 -2.218182832002639771e-01 -8.973906747996807098e-03 -5.019604414701461792e-02 -2.427815087139606476e-02 -3.990289289504289627e-03 1.158509179949760437e-01 -1.678180843591690063e-01 1.992985792458057404e-02 1.811955571174621582e-01 8.787582814693450928e-02 1.284826695919036865e-01 3.624643981456756592e-01 -7.485148962587118149e-03
-6.640115380287170410e-02 1.414206326007843018e-01 2.399626187980175018e-02 -2.902450263500213623e-01 1.493899673223495483e-01 -2.080783843994140625e-01 1.761019676923751831e-01 -2.796457409858703613e-01 -2.491449266672134399e-01 -1.882991790771484375e-01 -1.284356415271759033e-01 -1.353343129158020020e-01 9.169743210077285767e-02 -5.849312525242567062e-03 3.686557114124298096e-01 -3.307242318987846375e-02 1.770583093166351318e-01 -3.685547411441802979e-01 -2.295491471886634827e-02 -2.713427841663360596e-01 7.685511372983455658e-03 -1.396838575601577759e-01 9.039151668548583984e-02 3.437253460288047791e-02 -1.125348582863807678e-01 -1.376782357692718506e-01 7.902665063738822937e-03 2.902079001069068909e-02 9.150995314121246338e-02 2.734379768371582031e-01 -3.819080442190170288e-02 -2.253384888172149658e-01
-1.183567196130752563e-01 2.141647338867187500e-01 1.922472715377807617e-01 -3.686288371682167053e-02 -4.511964321136474609e-02 -4.035000801086425781e-01 7.650457322597503662e-02 -2.081119120121002197e-01 2.469104826450347900e-01 -9.009739756584167480e-02 -1.475485861301422119e-01 1.397753059864044189e-01 1.542874611914157867e-02 -5.300769116729497910e-03 -1.293487548828125000e-01 -2.953504957258701324e-02 4.845519736409187317e-02 1.071860715746879578e-01 -5.099693313241004944e-02 -3.225933611392974854e-01 9.150875359773635864e-02 -7.572349905967712402e-02 -2.367691248655319214e-01 -4.091729875653982162e-03 7.671655714511871338e-02 -3.848607242107391357e-01 1.643491536378860474e-01 -3.715201318264007568e-01 -4.243141040205955505e-02 -7.917022332549095154e-03 1.381189823150634766e-01 1.699024140834808350e-01
-9.923548996448516846e-02 1.285010129213333130e-01 2.487049996852874756e-01 -2.011380493640899658e-01 6.244899332523345947e-02 9.347475320100784302e-02 7.038334757089614868e-02 -1.181360110640525818e-01 1.185814067721366882e-01 -3.222470581531524658e-01 -7.640025019645690918e-02 -3.252335358411073685e-03 -5.434387363493442535e-03 1.683237254619598389e-01 3.810134530067443848e-01 5.224111373536288738e-04 3.496401309967041016e-01 -2.294792681932449341e-01 -3.424165397882461548e-02 -1.201012283563613892e-01 1.188222244381904602e-01 7.205812633037567139e-02 -3.354697301983833313e-02 -2.177766114473342896e-01 -8.604788035154342651e-02 1.994273066520690918e-01 1.398311257362365723e-01 -4.459819570183753967e-02 -2.654410004615783691e-01 1.228756904602050781e-01 3.548887073993682861e-01 6.249913200736045837e-02
7.418660074472427368e-02 2.862884998321533203e-01 4.578034579753875732e-01 -9.586385637521743774e-02 -7.207847386598587036e-02 3.688543289899826050e-02 6.232856959104537964e-02 1.806908403523266315e-03 4.742119088768959045e-02 5.878998711705207825e-02 -1.767176538705825806e-01 1.730480641126632690e-01 1.714098453521728516e-02 1.525765657424926758e-01 3.743740320205688477e-01 1.589407324790954590e-01 -9.932865947484970093e-02 -1.242087036371231079e-01 -1.326255798339843750e-01 -2.701614750549197197e-03 1.912407130002975464e-01 1.077008843421936035e-01 1.189567744731903076e-01 1.127700954675674438e-01 2.221562527120113373e-02 -3.807246387004852295e-01 2.310713529586791992e-01 1.934234052896499634e-01 -9.498116374015808105e-02 2.450078874826431274e-01 8.432169444859027863e-03 6.435994058847427368e-02
1.408054679632186890e-01 1.044550985097885132e-01 6.705424934625625610e-02 -1.921023577451705933e-01 -1.033624187111854553e-01 -1.225371807813644409e-01 -1.036942750215530396e-01 -1.218954846262931824e-01 4.472726956009864807e-02 -5.612942203879356384e-02 -3.107832074165344238e-01 -1.368772331625223160e-02 -4.126160964369773865e-02 3.622350394725799561e-01 2.800764441490173340e-01 -3.038281202316284180e-01 3.570367023348808289e-02 1.085553131997585297e-02 -3.440418541431427002e-01 2.555489726364612579e-02 -3.058180212974548340e-02 -3.670145198702812195e-02 2.038412541151046753e-01 1.816821545362472534e-01 9.784159064292907715e-02 -3.107468187808990479e-01 -1.643938720226287842e-01 -1.972084641456604004e-01 -1.484473496675491333e-01 2.453926652669906616e-01 6.563893705606460571e-02 1.228384897112846375e-01
8.674862980842590332e-02 2.439560294151306152e-01 3.686003088951110840e-01 -2.859738469123840332e-01 1.637471318244934082e-01 -4.271753504872322083e-02 -2.451008558273315430e-02 -8.309792727231979370e-02 -5.096377804875373840e-02 -9.762780368328094482e-02 -1.531146168708801270e-01 1.428290605545043945e-01 6.543612480163574219e-02 4.484865069389343262e-01 1.402257233858108521e-01 -1.913466006517410278e-01 6.918554753065109253e-02 -1.395765244960784912e-01 -2.726693451404571533e-01 -5.709757655858993530e-02 6.066698580980300903e-02 7.992753386497497559e-02 1.435051858425140381e-01 1.890875101089477539e-01 2.193628847599029541e-01 -3.356752693653106689e-01 -1.046904549002647400e-02 -1.413933038711547852e-01 1.143353153020143509e-02 5.253748223185539246e-02 7.851578295230865479e-02 -5.699670314788818359e-02
-1.984043270349502563e-01 7.658346742391586304e-02 2.513052225112915039e-01 -1.826457381248474121e-01 -3.185071647167205811e-01 -9.140590578317642212e-02 2.270171195268630981e-01 3.241400048136711121e-02 1.456172317266464233e-01 -4.941710457205772400e-02 -3.234946727752685547e-01 -7.906731218099594116e-02 -2.740454114973545074e-02 3.314082324504852295e-01 1.979501396417617798e-01 -9.098956361413002014e-03 3.067361414432525635e-01 -1.017287448048591614e-01 -2.360581606626510620e-01 2.381656467914581299e-01 1.115181669592857361e-01 1.705118864774703979e-01 1.149737238883972168e-01 -1.345102861523628235e-02 1.166303977370262146e-01 3.957072272896766663e-02 -9.070089086890220642e-03 -6.295675784349441528e-02 -4.623213782906532288e-02 -1.134586483240127563e-01 2.703280448913574219e-01 1.799356788396835327e-01
6.889641284942626953e-02 -7.967291027307510376e-02 -2.221086435019969940e-02 -1.284695565700531006e-01 5.005560070276260376e-02 -1.138178333640098572e-01 -2.853326732292771339e-03 -2.414174526929855347e-01 -1.954085081815719604e-01 -1.936060488224029541e-01 -2.034927606582641602e-01 6.433445960283279419e-02 1.251334846019744873e-01 2.709007263183593750e-01 2.882187366485595703e-01 4.365377128124237061e-03 2.799140214920043945e-01 4.398911073803901672e-02 2.020287960767745972e-01 -2.785517275333404541e-01 -1.961600333452224731e-01 4.782567173242568970e-02 2.613327503204345703e-01 1.575351320207118988e-02 -1.713351160287857056e-01 -3.650969862937927246e-01 1.818975061178207397e-01 -1.690932214260101318e-01 -4.390077292919158936e-02 1.453701555728912354e-01 1.773149669170379639e-01 1.340627074241638184e-01
-2.407273501157760620e-01 3.518806770443916321e-02 1.244376897811889648e-01 -1.305293291807174683e-01 7.665368914604187012e-02 -1.372492057271301746e-03 8.534487336874008179e-02 -1.543732732534408569e-02 -1.710302233695983887e-01 6.522941589355468750e-02 -1.427474319934844971e-01 -1.302747279405593872e-01 6.684722751379013062e-02 1.637272387742996216e-01 1.557979434728622437e-01 1.355116963386535645e-01 6.625645607709884644e-02 -7.329237461090087891e-02 1.574002355337142944e-01 -3.008116781711578369e-01 -1.339009404182434082e-01 2.570485770702362061e-01 1.045717895030975342e-01 -1.280993223190307617e-01 -1.300477087497711182e-01 -3.987931013107299805e-01 -1.077119186520576477e-01 -3.801392018795013428e-01 -1.280163675546646118e-01 2.989132404327392578e-01 -3.513593599200248718e-02 -2.733561992645263672e-01
1.249505281448364258e-01 1.731005609035491943e-01 9.104314446449279785e-02 -3.750110790133476257e-02 -7.422707229852676392e-02 -1.415902674198150635e-01 6.065500155091285706e-02 1.081562712788581848e-01 1.007487922906875610e-01 2.571244537830352783e-02 -2.900042235851287842e-01 4.937191307544708252e-01 2.338792234659194946e-01 2.776455879211425781e-02 9.842766076326370239e-02 -1.236416399478912354e-02 2.315020263195037842e-01 1.612407565116882324e-01 2.515191584825515747e-02 -1.952365040779113770e-01 -1.095865368843078613e-01 1.449167281389236450e-01 6.133994087576866150e-02 -4.139925912022590637e-02 -2.304922342300415039e-01 -3.676924705505371094e-01 7.061408460140228271e-02 -1.568998843431472778e-01 1.989128440618515015e-02 2.778308391571044922e-01 1.411795169115066528e-01 1.659416109323501587e-01
-3.558081686496734619e-01 2.777197398245334625e-02 1.412975788116455078e-01 -2.494124025106430054e-01 3.146559372544288635e-02 8.950626850128173828e-02 -7.118259370326995850e-02 -1.088960692286491394e-01 1.591821312904357910e-01 -2.249089032411575317e-01 -3.058404922485351562e-01 -4.396527260541915894e-02 1.634463518857955933e-01 -1.912939362227916718e-02 1.566107124090194702e-01 8.916211128234863281e-02 1.555715948343276978e-01 -1.925632506608963013e-01 -7.087221741676330566e-02 6.842636317014694214e-02 -1.684524416923522949e-01 5.265773460268974304e-02 -3.332624733448028564e-01 1.290911585092544556e-01 1.800734996795654297e-01 -8.378924429416656494e-02 -1.373870074748992920e-01 -3.193444907665252686e-01 -3.020406365394592285e-01 -1.582275144755840302e-02 7.722008228302001953e-02 2.144025415182113647e-01
1.931492537260055542e-01 -1.282674670219421387e-01 1.623205244541168213e-01 -1.346872746944427490e-01 6.197808310389518738e-02 -2.763212919235229492e-01 1.996964067220687866e-01 -8.021965622901916504e-02 -1.354707125574350357e-02 1.411610245704650879e-01 -1.832738071680068970e-01 2.061703950166702271e-01 2.084434628486633301e-01 1.100149229168891907e-01 3.376726210117340088e-01 -1.283881813287734985e-01 1.702267825603485107e-01 -1.542382058687508106e-03 -2.052303999662399292e-01 -2.481238991022109985e-01 2.294787019491195679e-01 -4.169124737381935120e-02 -3.799235224723815918e-01 -6.794681400060653687e-02 1.466811634600162506e-02 -2.425136789679527283e-02 -1.001613438129425049e-01 -2.637439370155334473e-01 -2.639373838901519775e-01 5.597064271569252014e-02 -1.282457448542118073e-02 6.001191958785057068e-02
-1.159356757998466492e-01 -1.467458903789520264e-01 -1.149081066250801086e-01 -6.425435841083526611e-02 -2.212308347225189209e-01 -4.904950037598609924e-02 2.898931801319122314e-01 -1.513639539480209351e-01 -2.185751646757125854e-01 -6.574978679418563843e-02 -2.698945403099060059e-01 1.808487474918365479e-01 2.039891928434371948e-01 2.147768586874008179e-01 2.901707589626312256e-01 1.495271176099777222e-01 1.517160981893539429e-01 4.826544225215911865e-02 -1.664992570877075195e-01 -2.642717063426971436e-01 -8.269699290394783020e-03 -2.845379151403903961e-02 4.542358219623565674e-02 -1.537851691246032715e-01 1.346968114376068115e-01 -2.491016685962677002e-01 -1.415921449661254883e-01 -3.954174369573593140e-02 2.484710663557052612e-01 1.722269952297210693e-01 1.754527688026428223e-01 -2.528990209102630615e-01
9.236279129981994629e-02 3.633404076099395752e-01 -1.750328019261360168e-02 -6.933321058750152588e-02 7.687086705118417740e-03 -1.173404231667518616e-01 1.988582760095596313e-01 1.015632413327693939e-02 -1.104604639112949371e-02 2.875870764255523682e-01 -2.593213319778442383e-01 2.627677470445632935e-02 -1.798422783613204956e-01 1.399049013853073120e-01 3.700485453009605408e-02 -7.381255924701690674e-02 1.625015437602996826e-01 -2.309740930795669556e-01 3.840660676360130310e-02 -9.045041352510452271e-02 2.263884544372558594e-01 -1.088998396880924702e-03 1.612460315227508545e-01 4.289876297116279602e-02 -7.220068573951721191e-02 -3.601175844669342041e-01 -7.493218779563903809e-02 -1.695314794778823853e-01 -2.012362629175186157e-01 3.159503638744354248e-01 3.358936011791229248e-01 2.142325416207313538e-02
3.264629468321800232e-02 2.240460067987442017e-01 1.615698784589767456e-01 -3.464747667312622070e-01 2.140606045722961426e-01 -1.499539148062467575e-02 -9.303334355354309082e-02 -2.123580873012542725e-01 9.531288594007492065e-02 5.881170183420181274e-02 -1.119440123438835144e-01 4.959804355166852474e-04 -4.941765591502189636e-02 4.337816312909126282e-02 5.686432123184204102e-01 2.926855683326721191e-01 6.987032480537891388e-03 -2.017802894115447998e-01 1.511230021715164185e-01 -1.176652908325195312e-01 -9.773335419595241547e-03 8.353276550769805908e-02 -1.881231516599655151e-01 1.108320206403732300e-01 -1.060989946126937866e-01 -1.630754955112934113e-02 -2.045291811227798462e-01 -2.351389527320861816e-01 -6.506212800741195679e-02 -7.996860146522521973e-02 8.828614652156829834e-02 7.147423177957534790e-02
-2.133182734251022339e-01 2.156437486410140991e-01 3.830806910991668701e-02 3.866482898592948914e-02 -4.403519034385681152e-01 4.499265924096107483e-02 3.383973836898803711e-01 -3.513746336102485657e-02 1.373676061630249023e-01 -2.579592866823077202e-03 -3.377767801284790039e-01 -1.688885539770126343e-01 -1.508337110280990601e-01 1.145229488611221313e-01 5.119752883911132812e-02 -1.059043109416961670e-01 2.189176231622695923e-01 -2.444476485252380371e-01 -2.330691367387771606e-01 -1.229604706168174744e-01 1.726132631301879883e-01 6.573411077260971069e-02 8.247507363557815552e-02 1.700246632099151611e-01 -1.076017245650291443e-01 -2.296511977910995483e-01 -1.636164486408233643e-01 4.867560788989067078e-02 -1.744131445884704590e-01 4.630407318472862244e-02 3.110718168318271637e-02 9.064701199531555176e-02
2.927391417324542999e-02 -1.510632131248712540e-02 -2.482381016016006470e-01 -1.456631869077682495e-01 -4.044071584939956665e-02 -4.069480299949645996e-01 1.053526401519775391e-01 -1.269969642162322998e-01 1.545967459678649902e-01 9.270309656858444214e-02 -3.004892468452453613e-01 1.229340210556983948e-01 2.228270918130874634e-01 -4.058914259076118469e-02 2.704467773437500000e-01 -6.385232508182525635e-02 1.161059662699699402e-01 -1.020026728510856628e-01 -1.305693201720714569e-02 -3.748142123222351074e-01 1.724945753812789917e-01 2.192403078079223633e-01 -1.382421795278787613e-02 1.462391763925552368e-01 -9.532166644930839539e-03 -5.759844183921813965e-02 -2.021695524454116821e-01 -1.886001974344253540e-01 -1.557918190956115723e-01 1.173523366451263428e-01 2.153570652008056641e-01 -1.642421334981918335e-01
-6.328465044498443604e-02 2.636576890945434570e-01 7.273998111486434937e-02 -2.451444715261459351e-01 1.479258239269256592e-01 -3.466539680957794189e-01 9.737870655953884125e-03 2.267264872789382935e-01 1.313266158103942871e-01 4.984233155846595764e-02 -2.887375950813293457e-01 5.389222130179405212e-02 1.933923214673995972e-01 -1.252246350049972534e-01 2.828226983547210693e-01 -3.446900472044944763e-02 1.876567751169204712e-01 -4.606108739972114563e-02 2.111440338194370270e-02 -4.159255325794219971e-01 1.154160946607589722e-01 -1.588840186595916748e-01 -1.034512817859649658e-01 4.567983560264110565e-03 -8.920279331505298615e-03 -2.301238030195236206e-01 4.677191376686096191e-02 1.945172399282455444e-01 1.161965951323509216e-01 5.410961061716079712e-02 1.545069962739944458e-01 1.839863508939743042e-01
1.962748467922210693e-01 1.744989752769470215e-01 5.218600109219551086e-02 -6.674984842538833618e-02 -5.422858148813247681e-02 -7.623665779829025269e-02 2.800568342208862305e-01 5.120147764682769775e-02 1.009605154395103455e-01 3.378538489341735840e-01 -3.281096518039703369e-01 -1.494299899786710739e-02 -7.725529372692108154e-02 2.426975369453430176e-01 5.571992322802543640e-02 -8.021834492683410645e-02 1.737581044435501099e-01 -1.932910233736038208e-01 -7.206522673368453979e-02 -5.282825604081153870e-02 1.820132881402969360e-01 -3.143833950161933899e-02 -5.598746240139007568e-02 3.683661669492721558e-02 -4.180485755205154419e-02 -4.085899889469146729e-01 3.084772499278187752e-03 -3.904321044683456421e-02 -3.836875548586249352e-03 2.881910502910614014e-01 3.979068398475646973e-01 4.051277413964271545e-02
-3.387605845928192139e-01 5.925640091300010681e-02 1.521088927984237671e-01 -1.729732751846313477e-01 -2.554504573345184326e-02 1.010765880346298218e-01 2.073971629142761230e-01 -2.944794297218322754e-01 -1.615408658981323242e-01 -2.948769554495811462e-02 -4.012495651841163635e-02 -2.488122880458831787e-01 -2.760544419288635254e-02 -5.987171456217765808e-02 1.517501920461654663e-01 2.611947953701019287e-01 6.366177648305892944e-02 -3.162527829408645630e-02 8.856702595949172974e-02 -2.471645027399063110e-01 -6.783394515514373779e-02 2.182541191577911377e-01 3.661835938692092896e-02 -2.239200770854949951e-01 -1.633636504411697388e-01 -2.696976959705352783e-01 -1.178158372640609741e-01 -2.421398162841796875e-01 -1.850219815969467163e-01 2.817673385143280029e-01 1.203836202621459961e-01 -1.556671708822250366e-01
1.788277029991149902e-01 2.005133181810379028e-01 2.958864271640777588e-01 5.076046660542488098e-02 -1.518177986145019531e-01 -1.648127883672714233e-01 2.250231057405471802e-01 -3.276605904102325439e-02 -1.957610994577407837e-01 9.320227801799774170e-02 -4.016911387443542480e-01 2.761735394597053528e-02 8.162557333707809448e-02 2.519481778144836426e-01 8.484680950641632080e-02 7.626181095838546753e-02 3.501727432012557983e-02 -4.244196414947509766e-02 -7.103735208511352539e-02 -2.146810106933116913e-02 2.930259108543395996e-01 1.275864839553833008e-01 -2.146663516759872437e-01 -1.112082879990339279e-02 -8.395887911319732666e-02 -3.179329335689544678e-01 1.660896390676498413e-01 4.183198884129524231e-02 -2.239418774843215942e-01 2.839629352092742920e-01 -4.435366019606590271e-02 1.280040293931961060e-01
1.992605626583099365e-02 -1.212767213582992554e-01 1.626176238059997559e-01 -2.685954272747039795e-01 1.268631368875503540e-01 -2.315470725297927856e-01 -4.165071621537208557e-02 2.047548769041895866e-03 -6.485226005315780640e-02 1.151750683784484863e-01 -2.984923422336578369e-01 -9.522598981857299805e-02 4.123793244361877441e-01 -1.002137642353773117e-02 3.169223070144653320e-01 4.984182119369506836e-02 1.962488293647766113e-01 -3.358791172504425049e-01 -1.594378054141998291e-01 8.725135773420333862e-02 1.600656956434249878e-01 7.443222403526306152e-02 9.711843729019165039e-02 -1.248382478952407837e-01 1.374653279781341553e-01 -2.787485122680664062e-01 -4.172500222921371460e-03 -1.724743694067001343e-01 -1.035268604755401611e-01 -9.256003424525260925e-03 -4.449838027358055115e-02 2.155381441116333008e-01
-6.905162706971168518e-03 1.064194440841674805e-01 -1.198140159249305725e-01 -1.745345443487167358e-01 3.600341454148292542e-02 -6.407591700553894043e-02 3.004100918769836426e-01 -6.880319118499755859e-02 1.378131955862045288e-01 -6.141299381852149963e-02 -1.278267055749893188e-01 -3.833475336432456970e-02 1.797479540109634399e-01 1.558891832828521729e-01 2.054315954446792603e-01 -1.015617419034242630e-02 3.151827156543731689e-01 -3.268203139305114746e-01 -1.998336315155029297e-01 -1.873240470886230469e-01 -2.802117541432380676e-02 -8.595387637615203857e-02 1.861515939235687256e-01 2.691338360309600830e-01 -7.375361770391464233e-02 -2.552363872528076172e-01 -2.124605476856231689e-01 7.306641340255737305e-02 -4.652611538767814636e-02 5.470342934131622314e-02 2.493156939744949341e-01 3.451451957225799561e-01
-4.933938011527061462e-02 2.204659134149551392e-01 7.235214114189147949e-02 1.729779131710529327e-02 9.566948562860488892e-02 1.593100726604461670e-01 3.940514922142028809e-01 9.953995794057846069e-02 1.542058736085891724e-01 1.058207359164953232e-02 -1.815482676029205322e-01 -3.029659092426300049e-01 1.390304118394851685e-01 3.956097364425659180e-01 1.490681469440460205e-01 1.175448521971702576e-01 2.108170539140701294e-01 -2.097421139478683472e-02 3.537042811512947083e-02 -7.138745486736297607e-02 -5.683201923966407776e-02 -1.012966874986886978e-02 4.806689172983169556e-02 -2.344425581395626068e-02 -4.373357445001602173e-02 -1.928561925888061523e-02 -1.225552558898925781e-01 -1.815999597311019897e-01 -2.995423413813114166e-02 4.073514938354492188e-01 1.400622874498367310e-01 2.983934283256530762e-01
-3.277916312217712402e-01 -3.842566534876823425e-02 1.091302409768104553e-01 -2.560474574565887451e-01 4.706254601478576660e-02 5.872049555182456970e-02 2.448736280202865601e-01 -1.829051971435546875e-01 -1.561368405818939209e-01 -2.214336022734642029e-02 -9.138856828212738037e-02 -2.946370840072631836e-01 -6.259994953870773315e-02 -1.931256410898640752e-04 2.181554138660430908e-01 2.463606446981430054e-01 3.869961947202682495e-02 8.875239640474319458e-03 9.165628813207149506e-03 -2.006943076848983765e-01 1.530906409025192261e-01 2.830700017511844635e-02 -2.228184044361114502e-02 -1.400851607322692871e-01 -1.782927960157394409e-01 -4.442627429962158203e-01 -3.021691739559173584e-01 -4.059318453073501587e-02 -1.342432349920272827e-01 1.604960411787033081e-01 5.267662554979324341e-02 -1.653062999248504639e-01
1.361237466335296631e-01 3.897310001775622368e-03 1.907057017087936401e-01 -1.238573566079139709e-01 -2.442220002412796021e-01 -2.476214319467544556e-01 1.286163032054901123e-01 -1.649119853973388672e-01 -1.590370982885360718e-01 -1.534460484981536865e-02 -1.394648253917694092e-01 2.313630888238549232e-03 1.841431558132171631e-01 2.557255625724792480e-01 2.661657333374023438e-01 -3.387500941753387451e-01 9.401910752058029175e-02 -6.460728496313095093e-02 -3.723449409008026123e-01 5.906562879681587219e-02 2.612257190048694611e-02 2.461634725332260132e-01 3.146688342094421387e-01 -2.827139385044574738e-02 -6.249392405152320862e-02 -2.034548521041870117e-01 -1.593905836343765259e-01 -4.247264564037322998e-02 -7.831734418869018555e-02 1.857409626245498657e-01 2.095622941851615906e-02 7.310189306735992432e-02
-1.199457496404647827e-01 1.426472663879394531e-01 -6.668324768543243408e-02 3.009277582168579102e-02 -5.406183749437332153e-02 -2.227434664964675903e-01 3.307617604732513428e-01 6.156429648399353027e-02 7.966916263103485107e-02 4.825120046734809875e-02 -1.954414099454879761e-01 -3.872781991958618164e-02 9.766466915607452393e-02 2.465395256876945496e-02 1.626286357641220093e-01 1.495726592838764191e-02 3.676339983940124512e-01 -2.794547677040100098e-01 -2.056532166898250580e-02 -2.633848488330841064e-01 -5.643938854336738586e-02 -3.775437176227569580e-02 1.163336797617375851e-03 2.321594208478927612e-01 -9.726826101541519165e-02 -3.509113192558288574e-01 -2.829866409301757812e-01 7.635614369064569473e-03 1.562064699828624725e-02 -2.370335720479488373e-02 2.637668848037719727e-01 2.903762459754943848e-01
-2.082423120737075806e-01 8.900680392980575562e-02 5.259998515248298645e-02 -1.899385750293731689e-01 -1.181372031569480896e-01 -2.961010634899139404e-01 2.622806467115879059e-02 -3.330802544951438904e-03 -1.287927925586700439e-01 1.173743382096290588e-01 -3.502379357814788818e-01 -3.168607652187347412e-01 1.704929620027542114e-01 -3.860960528254508972e-02 1.810988783836364746e-01 1.376659274101257324e-01 1.959654837846755981e-01 -9.239708632230758667e-02 -6.816069781780242920e-02 8.403546235058456659e-05 -8.504833094775676727e-03 2.379169128835201263e-02 1.134397238492965698e-01 7.126165181398391724e-02 1.877113431692123413e-01 -3.049344420433044434e-01 -7.470456510782241821e-02 -4.412824511528015137e-01 -7.119338214397430420e-02 9.765300154685974121e-02 8.914787322282791138e-02 -2.248222827911376953e-01
-3.773601353168487549e-01 -3.956209123134613037e-02 1.204853728413581848e-01 -2.270126491785049438e-01 -1.609711945056915283e-01 -4.425080493092536926e-02 4.519063830375671387e-01 -1.516466140747070312e-01 -1.622368581593036652e-02 5.447188764810562134e-02 1.151959598064422607e-01 -2.241393327713012695e-01 2.394908070564270020e-01 2.157595455646514893e-01 1.461126282811164856e-02 2.545515261590480804e-02 1.557200253009796143e-01 2.238188497722148895e-02 -1.565999239683151245e-01 -1.915947943925857544e-01 -8.073219656944274902e-02 3.148652613162994385e-01 -8.256534487009048462e-02 -7.498417794704437256e-02 -1.407622396945953369e-01 -1.644328981637954712e-01 -1.913096457719802856e-01 3.878666833043098450e-02 -6.253606081008911133e-02 -3.007137915119528770e-03 1.939854025840759277e-01 -1.811163872480392456e-01
6.229653954505920410e-02 -1.531834304332733154e-01 4.116958081722259521e-01 9.445362538099288940e-02 -1.507285982370376587e-01 -1.339455842971801758e-01 1.118478700518608093e-01 -1.381801813840866089e-01 1.407004296779632568e-01 6.210661306977272034e-02 -6.670407950878143311e-02 1.741287112236022949e-01 4.287912845611572266e-01 1.304041445255279541e-01 3.091604113578796387e-01 8.121757954359054565e-02 1.046390309929847717e-01 -1.707394421100616455e-01 3.478113561868667603e-02 -1.997400224208831787e-01 -3.125835061073303223e-01 -3.328119637444615364e-03 -2.137373834848403931e-01 4.491752758622169495e-02 4.416010156273841858e-02 -4.272288456559181213e-02 -1.059044227004051208e-01 -4.884646832942962646e-02 -1.992690563201904297e-01 1.053451225161552429e-01 2.509089112281799316e-01 5.235597118735313416e-02
4.361144383437931538e-04 -8.766137808561325073e-02 8.877581357955932617e-02 -1.439330130815505981e-01 -8.380920439958572388e-02 -1.636856049299240112e-01 1.307428479194641113e-01 -5.597194656729698181e-02 3.981151878833770752e-01 -3.551395535469055176e-01 -2.478067129850387573e-01 5.731857963837683201e-04 -4.686712846159934998e-02 1.272150874137878418e-01 4.071925282478332520e-01 9.932811371982097626e-03 1.395698338747024536e-01 -3.101814091205596924e-01 5.173241347074508667e-02 -2.244299203157424927e-01 -1.537325233221054077e-02 -3.234542440623044968e-03 7.146412041038274765e-03 1.531766355037689209e-01 -1.222942620515823364e-01 -3.355072438716888428e-02 -1.044842451810836792e-01 1.193441525101661682e-01 -1.812032014131546021e-01 2.115808129310607910e-01 2.381449341773986816e-01 1.063351705670356750e-01
-1.914497911930084229e-01 1.540077328681945801e-01 4.834698513150215149e-02 9.824325144290924072e-02 -1.484434455633163452e-01 6.613282952457666397e-03 1.088410541415214539e-01 -3.041374981403350830e-01 5.557490512728691101e-03 -3.408631682395935059e-02 -2.780698239803314209e-02 -3.198449015617370605e-01 2.755494117736816406e-01 1.856434345245361328e-01 3.971035778522491455e-01 -1.186332553625106812e-01 -6.812649220228195190e-02 -3.264685869216918945e-01 -2.214647084474563599e-01 -1.705314368009567261e-01 2.180579863488674164e-02 1.203099340200424194e-01 -5.046045035123825073e-02 -2.398178428411483765e-01 1.006278991699218750e-01 -1.116316914558410645e-01 6.926566362380981445e-02 1.280545294284820557e-01 -1.975026130676269531e-01 -8.759846538305282593e-02 1.954370141029357910e-01 1.475545912981033325e-01
-2.404479682445526123e-01 2.179092764854431152e-01 6.218650192022323608e-02 -2.172511965036392212e-01 -2.119767069816589355e-01 1.246800720691680908e-01 1.814172416925430298e-01 1.323056407272815704e-02 -5.093835294246673584e-02 -9.128158539533615112e-02 -1.968484967947006226e-01 5.513588339090347290e-02 3.617611229419708252e-01 1.321678608655929565e-01 3.861918672919273376e-02 3.982172608375549316e-01 -2.342126332223415375e-02 3.745558485388755798e-02 -6.964145600795745850e-02 -2.752424031496047974e-02 7.138471305370330811e-02 2.422088831663131714e-01 2.983943521976470947e-01 -2.076829820871353149e-01 -2.400365099310874939e-02 -2.581278979778289795e-01 -2.924278005957603455e-02 -1.868691891431808472e-01 -1.337071359157562256e-01 -1.065869331359863281e-01 2.295191287994384766e-01 2.354010939598083496e-02
-1.256578564643859863e-01 2.091666907072067261e-01 1.304248254746198654e-02 -3.129487931728363037e-01 -1.388714164495468140e-01 5.884044244885444641e-02 1.922960579395294189e-01 1.657623052597045898e-01 -1.951829046010971069e-01 -3.481114506721496582e-01 -2.031399756669998169e-01 1.586280018091201782e-01 1.994726806879043579e-02 3.632913157343864441e-02 2.441172152757644653e-01 -1.844930946826934814e-01 1.864014267921447754e-01 -1.574057191610336304e-01 -1.087485700845718384e-01 1.994395628571510315e-03 2.115509063005447388e-01 -2.097154110670089722e-01 -1.177043095231056213e-01 -2.495408058166503906e-01 4.163780435919761658e-02 -3.744170069694519043e-01 -5.014446750283241272e-02 -1.249247863888740540e-01 2.377160824835300446e-02 1.008645072579383850e-01 -1.626962870359420776e-01 2.513783425092697144e-02
-1.962291263043880463e-02 3.704963251948356628e-02 -3.634497150778770447e-02 -5.176942795515060425e-02 -1.454892158508300781e-01 -2.519100010395050049e-01 2.701104879379272461e-01 -4.939106479287147522e-02 1.081068739295005798e-01 -1.124096009880304337e-02 -2.179048955440521240e-01 -4.529653489589691162e-02 5.349949374794960022e-02 1.491036713123321533e-01 3.565344214439392090e-01 -4.252017736434936523e-01 3.591083362698554993e-02 -6.885280460119247437e-02 -3.425312340259552002e-01 7.553812861442565918e-02 -2.576570212841033936e-02 1.865691691637039185e-01 1.249106824398040771e-01 -4.204959049820899963e-02 -2.528948523104190826e-02 -2.673220932483673096e-01 -1.443711202591657639e-02 3.027395345270633698e-02 1.013049781322479248e-01 1.987714916467666626e-01 3.173523843288421631e-01 1.850496977567672729e-01
-2.028715461492538452e-01 2.705721557140350342e-01 -1.318722218275070190e-01 2.761438116431236267e-02 -2.040916681289672852e-01 1.777773201465606689e-01 2.123659476637840271e-02 -8.454287797212600708e-02 -3.791985800489783287e-03 5.528048053383827209e-02 -1.959296613931655884e-01 -1.330984234809875488e-01 6.864362955093383789e-02 2.098624706268310547e-01 2.193082123994827271e-01 1.484614461660385132e-01 1.777339167892932892e-02 -8.454534411430358887e-02 -7.615762948989868164e-02 -3.388580977916717529e-01 6.365215033292770386e-02 -2.040487341582775116e-02 9.959307312965393066e-02 -1.615150272846221924e-01 -2.115814238786697388e-01 -8.456931263208389282e-02 2.026355639100074768e-02 -4.717444479465484619e-01 1.044906452298164368e-01 2.801515460014343262e-01 9.127651154994964600e-02 -2.595966458320617676e-01
-1.153425723314285278e-01 3.006985187530517578e-01 6.587872747331857681e-03 5.067378655076026917e-02 -1.221556812524795532e-01 -9.741932898759841919e-02 2.704193629324436188e-02 -1.824548393487930298e-01 -1.627790331840515137e-01 -9.392127394676208496e-03 -3.295789957046508789e-01 -1.385808140039443970e-01 2.862192988395690918e-01 9.620156884193420410e-02 1.829539835453033447e-01 2.636404931545257568e-01 -7.777235005050897598e-04 1.412022262811660767e-01 -2.475477308034896851e-01 -3.964573889970779419e-02 4.677675291895866394e-02 2.253585606813430786e-01 9.324102848768234253e-02 1.408095955848693848e-01 -3.578155040740966797e-01 -1.497638672590255737e-01 -2.085963785648345947e-01 1.132414489984512329e-02 -2.288760691881179810e-01 1.455507725477218628e-01 -3.985322266817092896e-02 -2.304764986038208008e-01
1.281697582453489304e-02 9.744605980813503265e-03 -3.834914788603782654e-02 -1.458196938037872314e-01 1.163244694471359253e-01 -2.275395393371582031e-01 2.235382050275802612e-01 -6.033276766538619995e-02 -2.899222075939178467e-01 -8.520168066024780273e-02 -1.896642297506332397e-01 -1.170900464057922363e-01 -1.524317916482686996e-02 -1.174000799655914307e-01 4.847623109817504883e-01 5.996293574571609497e-02 -2.595075778663158417e-02 -1.283714026212692261e-01 -7.949301600456237793e-02 -3.968553841114044189e-01 1.158631071448326111e-01 3.000654578208923340e-01 1.432836055755615234e-01 -1.150849983096122742e-01 5.746721476316452026e-02 -2.538329958915710449e-01 1.702448427677154541e-01 5.758512765169143677e-02 1.098131835460662842e-01 1.412451174110174179e-02 3.679308295249938965e-02 -1.806660890579223633e-01
-2.410507351160049438e-01 1.672598570585250854e-01 -2.725541032850742340e-02 -4.359842091798782349e-02 -7.402785867452621460e-02 -1.010562572628259659e-02 9.511188417673110962e-02 4.871094971895217896e-02 -1.739003509283065796e-02 1.210984960198402405e-02 7.394146919250488281e-02 -4.340513050556182861e-02 1.356365978717803955e-01 2.543265521526336670e-01 2.543334364891052246e-01 1.169715970754623413e-01 1.053709313273429871e-01 -4.627627134323120117e-01 -3.849875926971435547e-01 -6.353259831666946411e-02 -2.909749448299407959e-01 8.586143702268600464e-02 -3.256497085094451904e-01 -8.054279536008834839e-02 -4.599386453628540039e-02 -2.244684100151062012e-01 -1.672814935445785522e-01 -1.725454181432723999e-01 -1.141717731952667236e-01 -1.379578113555908203e-01 -2.263867296278476715e-02 1.057660207152366638e-02
-7.319148629903793335e-02 3.263937532901763916e-01 2.638238668441772461e-01 -1.377715170383453369e-01 -2.101777642965316772e-01 1.819645315408706665e-01 2.978461980819702148e-01 -1.508207432925701141e-02 1.476086527109146118e-01 1.337452083826065063e-01 -6.487131863832473755e-02 1.226796582341194153e-01 1.366672962903976440e-01 2.424042820930480957e-01 1.634971052408218384e-01 1.430243551731109619e-01 3.533746898174285889e-01 -3.233253210783004761e-02 1.220607683062553406e-01 -1.165454536676406860e-01 -1.612935662269592285e-01 1.237290725111961365e-01 -1.209543347358703613e-01 -9.638597071170806885e-02 -1.984540820121765137e-01 -2.465897053480148315e-01 -2.750590443611145020e-01 1.433803588151931763e-01 -3.183303400874137878e-03 5.421815067529678345e-02 1.546579748392105103e-01 -8.258759230375289917e-02
-1.053694710135459900e-01 -1.382807195186614990e-01 1.145795285701751709e-01 -2.401261329650878906e-01 -1.452144235372543335e-01 -1.502590030431747437e-01 -8.469392359256744385e-02 -1.210909485816955566e-01 4.480902850627899170e-01 -1.551361083984375000e-01 -1.590002775192260742e-01 -4.826354607939720154e-02 -2.115270495414733887e-02 3.475989997386932373e-01 2.304346263408660889e-01 9.530746191740036011e-02 1.574555486440658569e-01 -1.095122545957565308e-01 1.455160826444625854e-01 -1.124534606933593750e-01 1.247299555689096451e-02 3.056969344615936279e-01 4.749098047614097595e-02 5.402503162622451782e-02 2.272455766797065735e-02 -4.854675382375717163e-02 -1.730864644050598145e-01 -1.617576777935028076e-01 -1.627461165189743042e-01 7.399031519889831543e-02 1.229132562875747681e-01 3.494491279125213623e-01
1.009857207536697388e-01 8.049570024013519287e-02 -1.310838162899017334e-01 -5.328027531504631042e-02 -4.969129711389541626e-02 -2.216393500566482544e-01 2.247126251459121704e-01 -1.748718768358230591e-01 -3.695834055542945862e-02 3.508022800087928772e-02 1.892659929580986500e-04 3.447547852993011475e-01 -4.191701859235763550e-02 6.559381727129220963e-03 1.545259654521942139e-01 8.422839641571044922e-02 2.607269585132598877e-01 -5.965838953852653503e-02 -3.325459361076354980e-01 -1.115045249462127686e-01 3.570384532213211060e-02 3.602220416069030762e-01 -2.039938122034072876e-01 -9.264084696769714355e-02 2.325334399938583374e-01 -1.926541775465011597e-01 -7.435145974159240723e-02 -3.031839132308959961e-01 -1.994398534297943115e-01 9.652668237686157227e-02 2.507532238960266113e-01 -3.352834377437829971e-03
3.031221032142639160e-02 1.199407577514648438e-01 7.245357334613800049e-02 -3.443539887666702271e-02 1.254446804523468018e-01 -2.217889428138732910e-01 2.292795628309249878e-01 3.281563147902488708e-02 -3.933594562113285065e-03 2.064708173274993896e-01 -2.466947734355926514e-01 -2.438206374645233154e-01 2.376740425825119019e-01 -3.296555876731872559e-01 3.774053454399108887e-01 1.101891025900840759e-01 3.428353965282440186e-01 -1.057612448930740356e-01 -1.714929193258285522e-01 -1.103498190641403198e-01 1.980992965400218964e-03 2.020721286535263062e-01 -1.315039247274398804e-01 2.203860580921173096e-01 -7.782974094152450562e-02 -1.955253817141056061e-02 -1.429697424173355103e-01 -1.785564720630645752e-01 7.881416939198970795e-03 8.460143953561782837e-02 7.511872053146362305e-02 1.684132814407348633e-01
1.099286228418350220e-01 -6.162252649664878845e-02 2.314301133155822754e-01 -2.483719028532505035e-02 1.934850662946701050e-01 -4.988621920347213745e-02 -4.810128733515739441e-02 -1.893055140972137451e-01 -1.956630498170852661e-01 -5.526759475469589233e-02 -4.063863456249237061e-01 -1.920231580734252930e-01 1.251832097768783569e-01 2.644343376159667969e-01 3.901844918727874756e-01 -1.092606261372566223e-01 5.083427298814058304e-03 -1.613658517599105835e-01 -9.018140286207199097e-02 9.974717162549495697e-03 6.748729944229125977e-02 -1.135351806879043579e-01 -2.313311100006103516e-01 5.215534940361976624e-02 8.117796480655670166e-02 -1.846745908260345459e-01 4.042667336761951447e-03 -1.321467012166976929e-01 -3.306642770767211914e-01 3.964190185070037842e-02 -6.889495253562927246e-02 2.773447334766387939e-01
-5.291856527328491211e-01 1.870524138212203979e-01 2.071571052074432373e-01 -3.425756096839904785e-01 1.697583869099617004e-02 -1.395493149757385254e-01 1.278746277093887329e-01 -6.558158993721008301e-02 -5.065637454390525818e-02 -4.487328976392745972e-02 -1.207674145698547363e-01 2.669828571379184723e-02 2.104561403393745422e-02 -1.886479556560516357e-01 1.392335891723632812e-01 -1.263172030448913574e-01 -9.449383616447448730e-02 -1.346560120582580566e-01 5.236781202256679535e-03 -3.591257035732269287e-01 8.051659911870956421e-02 2.012821137905120850e-01 -1.225104257464408875e-01 -1.005719602108001709e-01 1.222799494862556458e-01 -2.392178475856781006e-01 -2.546428442001342773e-01 7.515891641378402710e-02 4.463675722945481539e-04 4.267970100045204163e-02 6.776737049221992493e-03 1.425433754920959473e-01
1.053238511085510254e-01 6.614750623703002930e-02 2.097408324480056763e-01 -2.129128724336624146e-01 -7.786647230386734009e-02 -2.568979263305664062e-01 4.329372942447662354e-02 4.798272997140884399e-02 4.503683000802993774e-02 -8.576688356697559357e-03 -3.068878352642059326e-01 1.891883462667465210e-01 1.469807922840118408e-01 2.234013080596923828e-01 1.625019162893295288e-01 -5.937637016177177429e-02 4.178495705127716064e-01 2.619231045246124268e-01 -7.466126233339309692e-02 -2.051000297069549561e-01 -7.720788940787315369e-03 -9.237365424633026123e-02 6.647013127803802490e-02 -2.260624915361404419e-01 -1.117928698658943176e-01 -1.442048102617263794e-01 -8.633695542812347412e-02 -3.146577775478363037e-01 1.702896952629089355e-01 3.126520663499832153e-02 2.123115956783294678e-01 -1.252504885196685791e-01
-2.165388911962509155e-01 7.022977620363235474e-02 1.662838906049728394e-01 -4.044920504093170166e-01 -7.878277450799942017e-02 6.497389823198318481e-02 5.887736380100250244e-02 -1.125229448080062866e-01 1.106312274932861328e-01 7.968334481120109558e-03 -1.759238988161087036e-01 5.498599633574485779e-02 1.791944950819015503e-01 1.051348745822906494e-01 3.779130429029464722e-02 -7.549851434305310249e-04 -2.770983576774597168e-01 -2.274258807301521301e-02 -2.201937586069107056e-01 -2.054285854101181030e-01 1.182229369878768921e-01 1.243438497185707092e-01 4.334060847759246826e-02 -2.928471267223358154e-01 7.299099117517471313e-02 -2.909375131130218506e-01 -2.473231405019760132e-01 -1.323854774236679077e-01 -2.779957354068756104e-01 3.184019625186920166e-01 8.161659538745880127e-02 2.091789059340953827e-02
-1.452327519655227661e-01 2.407915657386183739e-03 6.728509068489074707e-02 -4.773553013801574707e-01 -1.089342162013053894e-01 4.067432135343551636e-02 -1.015716791152954102e-02 -1.089915782213211060e-01 -9.714544564485549927e-02 -2.974846027791500092e-02 -1.916269399225711823e-02 2.276716232299804688e-01 -2.850137464702129364e-02 9.859395772218704224e-02 5.980025529861450195e-01 4.201222583651542664e-02 1.469202637672424316e-01 -4.887585341930389404e-02 -8.427014574408531189e-03 2.368699945509433746e-02 -1.116712987422943115e-01 9.812466055154800415e-02 -2.537610530853271484e-01 1.340128779411315918e-01 -1.737764179706573486e-01 -2.129940874874591827e-02 -2.243909388780593872e-01 -1.996698379516601562e-01 -1.504151076078414917e-01 1.200851723551750183e-01 3.133930638432502747e-02 -2.481558173894882202e-02
-1.001026853919029236e-01 3.461457788944244385e-01 9.203518927097320557e-02 -1.235715970396995544e-01 -4.079765081405639648e-01 -1.925968937575817108e-02 9.718810766935348511e-02 2.467194199562072754e-01 1.284516155719757080e-01 -2.424096316099166870e-01 -2.279062122106552124e-01 1.300834957510232925e-02 7.398529350757598877e-02 1.504632979631423950e-01 8.172135055065155029e-02 1.258912086486816406e-01 7.616233825683593750e-02 -2.402635216712951660e-01 -9.972205013036727905e-02 -2.096237987279891968e-01 1.426526755094528198e-01 -1.847276240587234497e-01 -1.292415545322000980e-03 6.035751849412918091e-02 -1.977252028882503510e-02 -3.323589563369750977e-01 -1.060508862137794495e-01 9.467194229364395142e-02 -1.071719229221343994e-01 -1.171355843544006348e-01 3.058278262615203857e-01 7.710213959217071533e-02
-1.697364151477813721e-01 1.436233669519424438e-01 4.568680748343467712e-02 -9.025789052248001099e-02 -1.693322658538818359e-01 2.015790641307830811e-01 3.691040351986885071e-02 -6.334562599658966064e-02 -1.518335044384002686e-01 -2.797952592372894287e-01 -2.960145473480224609e-01 -2.350133061408996582e-01 1.952991932630538940e-01 2.950253784656524658e-01 8.834622055292129517e-02 6.838174164295196533e-02 4.763643443584442139e-02 -3.208144605159759521e-01 -1.385198682546615601e-01 -1.882409155368804932e-01 -2.017291039228439331e-01 8.107551932334899902e-02 -1.337236016988754272e-01 -2.157163918018341064e-01 1.291985064744949341e-01 -6.876442581415176392e-02 -3.793709352612495422e-02 -1.106945648789405823e-01 -1.836395412683486938e-01 -1.444028615951538086e-01 1.794654726982116699e-01 3.006562888622283936e-01
-4.365800693631172180e-02 1.832642108201980591e-01 1.240634769201278687e-01 -8.659336715936660767e-02 -1.591291576623916626e-01 -2.363908141851425171e-01 4.712272807955741882e-02 -2.306748777627944946e-01 -2.020264416933059692e-01 1.704519987106323242e-02 1.037920359522104263e-02 1.609706878662109375e-01 4.700830578804016113e-02 1.853967458009719849e-01 4.658640921115875244e-01 2.148632705211639404e-01 8.995910733938217163e-02 -1.102052256464958191e-01 -2.994385957717895508e-01 -6.894699484109878540e-02 -1.192886233329772949e-01 2.599710822105407715e-01 -1.221417710185050964e-01 -2.480399608612060547e-01 9.704015403985977173e-02 4.042334482073783875e-02 9.460532106459140778e-03 -1.766895800828933716e-01 9.586993604898452759e-02 -1.104975715279579163e-01 2.661396563053131104e-01 1.748688966035842896e-01
-1.442974060773849487e-01 4.877537861466407776e-02 3.720247745513916016e-02 -1.384816318750381470e-01 -1.255701482295989990e-01 1.955509185791015625e-01 3.193410336971282959e-01 6.791595369577407837e-02 -9.540758281946182251e-02 -2.019622474908828735e-01 -1.984916478395462036e-01 -1.939298026263713837e-02 2.689253389835357666e-01 5.671283975243568420e-02 1.027469336986541748e-01 3.857502043247222900e-01 8.132961392402648926e-02 1.185391545295715332e-01 -1.280366778373718262e-01 -2.435745447874069214e-01 5.368169769644737244e-02 2.626187205314636230e-01 1.736841350793838501e-01 -2.463986575603485107e-01 -2.610886096954345703e-01 -2.834783792495727539e-01 -7.223888486623764038e-02 5.918461084365844727e-02 -1.857692599296569824e-01 6.370279937982559204e-02 1.064869090914726257e-01 6.929676234722137451e-02
-9.445502609014511108e-02 3.618713915348052979e-01 2.382653653621673584e-01 -2.080447971820831299e-01 -4.320319592952728271e-01 2.217619866132736206e-02 7.828487455844879150e-02 3.038020730018615723e-01 9.817874431610107422e-02 -1.197426840662956238e-01 -1.990642845630645752e-01 -1.230998337268829346e-02 3.850673558190464973e-03 1.004957854747772217e-01 -1.820045150816440582e-02 7.615356147289276123e-02 9.551713615655899048e-02 -2.734677493572235107e-01 -5.251196026802062988e-02 -1.505173295736312866e-01 1.360979229211807251e-01 -1.305006071925163269e-02 -1.369391381740570068e-01 1.250190585851669312e-01 -1.453537121415138245e-02 -2.230449616909027100e-01 -1.248560845851898193e-01 5.468277260661125183e-03 -1.699316054582595825e-01 1.066001504659652710e-01 2.916457056999206543e-01 2.030600160360336304e-01
-3.228680789470672607e-01 -1.871316344477236271e-03 1.784359216690063477e-01 -4.398263990879058838e-01 -3.463824838399887085e-02 -6.211504805833101273e-03 -6.713910959661006927e-03 -2.206058353185653687e-01 -6.527484208345413208e-02 1.100150123238563538e-02 -2.182398140430450439e-01 1.140597835183143616e-01 1.587897241115570068e-01 1.032387614250183105e-01 6.703171133995056152e-02 7.384777069091796875e-02 -2.404214888811111450e-01 -7.081058621406555176e-02 -2.051313966512680054e-01 -2.412142902612686157e-01 7.612279057502746582e-02 2.502923905849456787e-01 1.566874533891677856e-01 -3.164167404174804688e-01 -1.459920406341552734e-02 -2.344449013471603394e-01 -9.116744995117187500e-02 -5.065689980983734131e-02 -2.220879644155502319e-01 1.304864138364791870e-01 1.435206532478332520e-01 2.195763587951660156e-02
-2.890923023223876953e-01 -3.279689326882362366e-02 5.787397921085357666e-02 -2.598145008087158203e-01 -5.214932188391685486e-02 -2.683612518012523651e-02 7.482022047042846680e-02 1.137399021536111832e-02 -1.551496982574462891e-01 6.021985039114952087e-02 -2.033925652503967285e-01 8.291979879140853882e-02 1.636288613080978394e-01 1.789255291223526001e-01 2.902278304100036621e-02 -3.511185944080352783e-02 -1.084096655249595642e-01 -1.184553951025009155e-01 -1.576596051454544067e-01 -2.471099346876144409e-01 1.417781412601470947e-01 4.269182980060577393e-01 8.867623656988143921e-02 -4.168567359447479248e-01 -3.360415250062942505e-02 -3.117956221103668213e-01 -1.004844903945922852e-01 -5.691812187433242798e-02 -2.424786100164055824e-03 3.004783093929290771e-01 1.873957575298845768e-03 2.910867705941200256e-02
-2.016980499029159546e-01 3.614892363548278809e-01 2.118700593709945679e-01 -5.352030694484710693e-02 1.926748901605606079e-01 -2.655713558197021484e-01 1.133075580000877380e-01 7.711269427090883255e-03 1.433027237653732300e-01 -1.190733313560485840e-01 -1.157265827059745789e-01 3.155835345387458801e-02 -2.169788926839828491e-01 5.447186157107353210e-02 5.126804485917091370e-02 5.782271549105644226e-02 -1.639541536569595337e-01 3.743231063708662987e-03 -1.738929599523544312e-01 -5.179809331893920898e-01 -3.389932811260223389e-01 1.766462177038192749e-01 7.154527306556701660e-02 -9.785366244614124298e-03 -1.213704794645309448e-01 -1.159978881478309631e-01 5.798201262950897217e-02 -1.429773569107055664e-01 -1.470190435647964478e-01 -6.244601681828498840e-02 -1.378250541165471077e-03 -3.064488060772418976e-02
8.480069041252136230e-02 2.972466349601745605e-01 2.498221397399902344e-01 -1.559044867753982544e-01 -6.134331971406936646e-02 -3.074781596660614014e-01 -2.015389315783977509e-02 -4.366411641240119934e-02 1.360848546028137207e-01 7.885707169771194458e-02 1.576680690050125122e-01 1.944746524095535278e-01 3.092162907123565674e-01 1.557760685682296753e-01 2.166539430618286133e-01 -8.229438960552215576e-02 -1.550672054290771484e-01 -3.058719635009765625e-01 -2.554068267345428467e-01 -2.916318774223327637e-01 1.737819053232669830e-02 -7.154458761215209961e-02 -1.071445792913436890e-01 1.212093606591224670e-01 -1.202592104673385620e-01 -1.995389312505722046e-01 -1.687578111886978149e-01 -2.239034920930862427e-01 -1.026914175599813461e-02 -1.431335508823394775e-01 7.310146465897560120e-03 5.562867596745491028e-02
1.512906141579151154e-02 -4.692229628562927246e-02 1.847707480192184448e-01 -8.537006564438343048e-03 -7.264303043484687805e-03 1.159954741597175598e-01 -1.371233314275741577e-01 5.723987147212028503e-02 -7.819467037916183472e-02 4.840783774852752686e-02 -9.153986722230911255e-02 -1.054022982716560364e-01 6.313481181859970093e-02 -7.355955988168716431e-02 3.377451300621032715e-01 9.898251295089721680e-02 1.847177147865295410e-01 -1.503694951534271240e-01 -3.155918121337890625e-01 -2.369643747806549072e-01 -1.532839238643646240e-01 2.140389531850814819e-01 1.001115366816520691e-01 1.210723370313644409e-01 -5.931213870644569397e-02 -2.424605935811996460e-01 8.124896883964538574e-02 -2.353422641754150391e-01 -4.179434776306152344e-01 2.945953309535980225e-01 2.266386151313781738e-01 -1.515391170978546143e-01
-1.690785586833953857e-02 -1.119197346270084381e-02 6.952705979347229004e-02 -1.156172528862953186e-01 -1.264270544052124023e-01 6.008479371666908264e-02 1.238829419016838074e-01 -1.428127288818359375e-01 -1.199435144662857056e-01 -1.198902819305658340e-02 -1.366806626319885254e-01 -3.634866774082183838e-01 1.508579850196838379e-01 1.388280838727951050e-01 3.544977605342864990e-01 1.536923833191394806e-02 3.464837670326232910e-01 9.933052957057952881e-02 -3.620814085006713867e-01 -9.588617086410522461e-02 -5.200949311256408691e-02 1.582406610250473022e-01 1.533547639846801758e-01 -1.023931521922349930e-02 -2.346783429384231567e-01 -2.773006558418273926e-01 3.970752283930778503e-02 -3.087427653372287750e-02 2.962068617343902588e-01 9.310838580131530762e-02 1.787478923797607422e-01 9.132504463195800781e-02
5.326071754097938538e-02 -1.519313640892505646e-02 3.033384680747985840e-01 8.318746834993362427e-02 -3.792358562350273132e-02 -1.382797360420227051e-01 -2.130583822727203369e-01 8.695819228887557983e-02 1.189538538455963135e-01 8.528964966535568237e-02 -2.107339203357696533e-01 -2.750474028289318085e-02 2.552601993083953857e-01 1.653296947479248047e-01 3.209761977195739746e-01 -1.369103342294692993e-01 2.019526809453964233e-01 -2.738289833068847656e-01 -1.360879093408584595e-01 -1.416688263416290283e-01 -2.003592066466808319e-02 -1.777748614549636841e-01 -1.844092160463333130e-01 -2.461735159158706665e-01 -2.401370555162429810e-02 -4.078097045421600342e-01 -8.239552378654479980e-02 7.744892500340938568e-03 -6.350545585155487061e-02 -1.398923248052597046e-01 2.533934414386749268e-01 -3.339635953307151794e-02
1.961700059473514557e-02 2.940174639225006104e-01 4.917742684483528137e-02 -1.753478348255157471e-01 1.512030363082885742e-01 -1.360907033085823059e-02 -4.093807656317949295e-03 1.681102067232131958e-01 1.692839264869689941e-01 -1.059497222304344177e-01 -2.700959742069244385e-01 -2.352730929851531982e-02 7.673329859972000122e-02 -2.865895628929138184e-02 3.058109879493713379e-01 -8.327248692512512207e-02 2.901880741119384766e-01 -2.229452431201934814e-01 1.025003008544445038e-02 -4.266443550586700439e-01 1.954227127134799957e-02 -2.165300697088241577e-01 -1.607346907258033752e-02 8.560578338801860809e-03 7.883774489164352417e-02 -1.173626109957695007e-01 -1.650087982416152954e-01 6.359503418207168579e-02 4.547513648867607117e-02 2.808229923248291016e-01 3.150827288627624512e-01 1.140846908092498779e-01
-3.760974705219268799e-01 3.115025460720062256e-01 1.472073644399642944e-01 -1.218790262937545776e-01 1.761449277400970459e-01 2.004783600568771362e-03 2.132786810398101807e-01 2.338039502501487732e-02 6.737538427114486694e-02 -3.042534179985523224e-02 -1.864097416400909424e-01 -2.798940986394882202e-02 -6.351627409458160400e-02 1.577710807323455811e-01 1.792809516191482544e-01 -9.594080597162246704e-02 2.057418376207351685e-01 -1.344528943300247192e-01 -6.921736896038055420e-02 -6.698992103338241577e-02 3.411681950092315674e-01 -6.308452785015106201e-02 -4.908019304275512695e-02 4.018345475196838379e-02 -3.944431543350219727e-01 -9.463001787662506104e-02 -1.409733891487121582e-01 4.888455942273139954e-02 -5.101871490478515625e-02 -6.264806538820266724e-02 2.217557281255722046e-01 3.163317441940307617e-01
-2.995225973427295685e-02 -1.061136946082115173e-01 2.019427902996540070e-02 -2.156547736376523972e-03 -8.037649095058441162e-02 8.701658248901367188e-02 2.090245634317398071e-01 1.378025114536285400e-01 1.583366394042968750e-01 -1.087354421615600586e-01 -1.269391030073165894e-01 -3.146966174244880676e-02 2.148202359676361084e-01 2.677211761474609375e-01 3.562156558036804199e-01 7.021332532167434692e-02 3.414847850799560547e-01 -3.340898454189300537e-01 9.457527846097946167e-02 -3.344669938087463379e-01 1.526162475347518921e-01 -7.831309735774993896e-02 1.247373446822166443e-01 -1.477003842592239380e-01 -2.083364278078079224e-01 -1.432504653930664062e-01 1.959855109453201294e-02 2.130211330950260162e-03 -4.700886085629463196e-02 2.198986262083053589e-01 -1.638735234737396240e-01 2.224957346916198730e-01
-4.171214252710342407e-02 3.189732134342193604e-01 2.608942687511444092e-01 -1.390915662050247192e-01 -1.024133786559104919e-01 -1.103175207972526550e-01 1.153184473514556885e-01 -1.012449339032173157e-01 -1.934494227170944214e-01 -1.851829290390014648e-01 -6.478395313024520874e-02 1.838641017675399780e-01 2.048352360725402832e-02 6.503635644912719727e-02 8.975528180599212646e-02 -1.192186921834945679e-01 1.452282369136810303e-01 -7.443151623010635376e-02 -1.041987091302871704e-01 -4.551412165164947510e-01 -6.857831031084060669e-02 3.591541945934295654e-01 1.750295013189315796e-01 1.267651468515396118e-01 -1.587029993534088135e-01 -5.376873910427093506e-02 -1.649273335933685303e-01 -2.387492060661315918e-01 1.451311707496643066e-01 -1.086879074573516846e-01 1.588222682476043701e-01 -1.756062805652618408e-01
-2.059680372476577759e-01 -5.668815597891807556e-02 1.506737321615219116e-01 -8.350763469934463501e-02 -1.095001474022865295e-01 -1.027113571763038635e-01 -3.647359833121299744e-02 -3.496025204658508301e-01 6.349562853574752808e-02 -2.070967406034469604e-01 -3.443108797073364258e-01 6.230915337800979614e-02 -3.873227909207344055e-02 1.638770997524261475e-01 2.549103200435638428e-01 -1.195658072829246521e-01 2.006169408559799194e-01 2.024963945150375366e-01 -2.862395644187927246e-01 -1.746856272220611572e-01 -1.723533868789672852e-01 1.945834010839462280e-01 1.083260476589202881e-01 2.894608080387115479e-01 9.756406396627426147e-02 -1.963765323162078857e-01 -1.187613382935523987e-01 -1.749928891658782959e-01 -4.803156852722167969e-02 5.661334842443466187e-03 -3.280201926827430725e-02 2.204452306032180786e-01
1.010770276188850403e-01 2.525746226310729980e-01 8.286591619253158569e-02 -3.083366453647613525e-01 -3.620127215981483459e-03 3.991641849279403687e-02 -1.042926218360662460e-02 5.711036175489425659e-02 1.462691724300384521e-01 7.962319254875183105e-02 -2.234782427549362183e-01 2.277877032756805420e-01 -8.048133552074432373e-02 1.190516799688339233e-01 4.895441234111785889e-01 1.620028465986251831e-01 -8.512228727340698242e-02 -4.020751416683197021e-01 -8.475447446107864380e-02 -3.043228015303611755e-02 -9.599772095680236816e-02 1.803001463413238525e-01 6.104462221264839172e-02 -1.807051897048950195e-02 2.547150477766990662e-02 2.391956187784671783e-02 1.078528836369514465e-01 -1.899467706680297852e-01 -3.178779780864715576e-01 -1.333084404468536377e-01 1.099291369318962097e-01 1.816584914922714233e-02
2.417505532503128052e-02 1.373451054096221924e-01 3.031651303172111511e-02 -3.561882972717285156e-01 1.030175462365150452e-01 -1.426697075366973877e-01 -1.510922331362962723e-02 2.717033401131629944e-02 2.222290039062500000e-01 9.012233465909957886e-03 -3.130167424678802490e-01 1.715774536132812500e-01 -1.679343357682228088e-02 -6.973633170127868652e-02 5.158281922340393066e-01 2.810046970844268799e-01 -7.468751072883605957e-02 -2.339396923780441284e-01 -8.180121332406997681e-02 -1.243575885891914368e-01 -2.339735180139541626e-01 3.013856895267963409e-02 2.660681121051311493e-02 9.112509340047836304e-02 1.640835404396057129e-01 4.439897090196609497e-02 2.069601090624928474e-03 -2.325767278671264648e-01 -9.757292270660400391e-02 5.736359953880310059e-02 2.009721398353576660e-01 1.021690294146537781e-01
-1.444047689437866211e-01 2.010160386562347412e-01 1.726906895637512207e-01 -1.309930384159088135e-01 -1.253702640533447266e-01 -2.558977901935577393e-01 -2.419430464506149292e-01 1.631152331829071045e-01 -3.110981732606887817e-02 1.227492019534111023e-01 -2.067333161830902100e-01 -8.135418593883514404e-02 2.183449715375900269e-01 3.025236725807189941e-02 2.347122728824615479e-01 4.948439821600914001e-02 2.715223431587219238e-01 4.780349507927894592e-02 -1.345810592174530029e-01 1.377715263515710831e-02 -1.851809620857238770e-01 1.906302571296691895e-02 -1.645642668008804321e-01 1.817102916538715363e-02 1.255914419889450073e-01 -3.408468365669250488e-01 -1.702816933393478394e-01 -2.945071458816528320e-01 -2.173456102609634399e-01 2.740477919578552246e-01 8.813841640949249268e-02 -1.404477953910827637e-01
1.257919240742921829e-02 1.219788342714309692e-01 5.449972152709960938e-01 -1.035490259528160095e-01 1.431861966848373413e-01 -4.679862782359123230e-02 -1.084102317690849304e-02 -1.037856331095099449e-03 7.931647449731826782e-02 -9.540893137454986572e-02 -1.793203353881835938e-01 1.911108791828155518e-01 1.326889544725418091e-01 1.915579289197921753e-01 3.977825343608856201e-01 -1.980588436126708984e-01 1.655572056770324707e-01 1.076108813285827637e-01 1.576244086027145386e-01 -2.155142873525619507e-01 -1.401159018278121948e-01 -1.323755383491516113e-01 1.051091998815536499e-01 -6.180584430694580078e-02 -1.174839586019515991e-01 -9.655734896659851074e-02 6.230463460087776184e-02 -1.902136206626892090e-01 2.827506978064775467e-03 2.552839517593383789e-01 1.442270129919052124e-01 -8.427561819553375244e-02
3.725689649581909180e-02 -4.320025909692049026e-03 1.110910065472126007e-02 -2.174321860074996948e-01 -1.140755712985992432e-01 -2.585597932338714600e-01 -7.426729798316955566e-02 1.256436109542846680e-02 2.732156962156295776e-02 -1.376629918813705444e-01 -5.808661878108978271e-02 -1.205714140087366104e-02 1.754178553819656372e-01 1.815713644027709961e-01 3.412450253963470459e-01 -4.383687376976013184e-01 1.392958015203475952e-01 1.712556183338165283e-01 -5.380184948444366455e-02 -2.048670053482055664e-01 -7.314037531614303589e-02 1.065115556120872498e-01 -1.259378492832183838e-01 1.124987378716468811e-01 -1.572246402502059937e-01 -2.865123748779296875e-01 -3.002910315990447998e-01 -2.242686599493026733e-02 -1.091634854674339294e-01 3.171737790107727051e-01 9.798376262187957764e-02 1.080301105976104736e-01
-3.008011262863874435e-03 -9.738400578498840332e-02 1.346893310546875000e-01 -2.685543894767761230e-01 9.604866802692413330e-02 -3.272884711623191833e-02 1.897027194499969482e-01 2.784002125263214111e-01 1.532985419034957886e-01 -1.370003372430801392e-01 -8.948591351509094238e-02 7.531742006540298462e-02 3.558528721332550049e-01 1.435571163892745972e-01 2.540737986564636230e-01 -1.788423061370849609e-01 2.952895462512969971e-01 -2.151476144790649414e-01 7.253570854663848877e-02 -3.504172265529632568e-01 2.625449001789093018e-01 1.338902115821838379e-01 2.877834811806678772e-02 -3.298785304650664330e-03 -1.808176040649414062e-01 -1.275562960654497147e-02 -7.205041497945785522e-02 -1.401374042034149170e-01 -1.327135264873504639e-01 -5.970563739538192749e-02 2.129104733467102051e-01 5.741777271032333374e-02
-1.833170652389526367e-01 1.229321286082267761e-01 4.576918110251426697e-02 -4.162226989865303040e-02 -1.686683744192123413e-01 1.019846647977828979e-01 1.895764917135238647e-01 -1.430123895406723022e-01 8.484327793121337891e-02 -4.068572074174880981e-02 -2.295993864536285400e-01 -3.060275316238403320e-01 2.246581166982650757e-01 3.229288160800933838e-01 1.579407751560211182e-01 -5.370041355490684509e-03 1.043733954429626465e-01 -3.753075599670410156e-01 -3.619121909141540527e-01 -5.921952426433563232e-02 -1.784717291593551636e-01 -1.508218329399824142e-02 -1.313924491405487061e-01 5.389485508203506470e-02 -9.931432455778121948e-02 -7.911504060029983521e-02 8.270207047462463379e-02 -2.850271202623844147e-02 -1.435102820396423340e-01 -1.515623331069946289e-01 2.597062289714813232e-01 2.097365111112594604e-01
1.619078814983367920e-01 2.136240340769290924e-02 -5.559898540377616882e-02 -3.327732682228088379e-01 1.208497211337089539e-01 -2.052703350782394409e-01 3.391224443912506104e-01 -9.183562546968460083e-02 1.863757818937301636e-01 -4.937055334448814392e-02 -2.857360243797302246e-02 -8.231391757726669312e-02 4.085117578506469727e-01 5.950790643692016602e-02 2.393380105495452881e-01 9.305346012115478516e-02 2.230487205088138580e-02 -1.437612026929855347e-01 -2.334609478712081909e-01 2.057473175227642059e-02 1.390454173088073730e-01 7.651372253894805908e-02 -3.185171261429786682e-02 9.494622796773910522e-02 1.191300824284553528e-01 -2.620874643325805664e-01 -1.409383025020360947e-02 -1.924188137054443359e-01 -1.664598435163497925e-01 2.101263105869293213e-01 1.610656231641769409e-01 -2.626267373561859131e-01
-1.591432839632034302e-01 6.960050016641616821e-02 2.184873074293136597e-01 -4.427181184291839600e-02 2.215319499373435974e-02 7.491278648376464844e-02 1.071179956197738647e-01 -2.023933678865432739e-01 -5.681993439793586731e-02 5.125614628195762634e-02 -7.562712579965591431e-02 1.198026351630687714e-02 -1.084302812814712524e-01 4.575698375701904297e-01 3.448282182216644287e-01 1.378698348999023438e-01 1.634590625762939453e-01 -7.523619383573532104e-02 -4.022961854934692383e-02 -2.667146027088165283e-01 -6.194001808762550354e-02 2.237542122602462769e-01 -3.523391187191009521e-01 4.095333442091941833e-02 3.680897653102874756e-01 -3.872158704325556755e-03 -4.218081757426261902e-02 -1.192203462123870850e-01 -4.952397197484970093e-02 -8.046415448188781738e-02 1.971050798892974854e-01 8.184988796710968018e-02
-3.434315621852874756e-01 7.397992908954620361e-02 1.152522861957550049e-01 -3.034708797931671143e-01 -8.788596093654632568e-02 -9.404770284891128540e-02 8.985655009746551514e-02 -4.108481109142303467e-02 8.085366338491439819e-02 -1.128308996558189392e-01 -1.484913229942321777e-01 -2.787901274859905243e-02 1.795460134744644165e-01 1.312832981348037720e-01 5.626560375094413757e-02 2.446142733097076416e-01 -1.971209980547428131e-02 4.683275148272514343e-02 -7.215086370706558228e-02 -1.010903492569923401e-01 -1.149605065584182739e-01 3.231841921806335449e-01 2.101624906063079834e-01 -2.684974968433380127e-01 -2.491297423839569092e-01 -3.113646805286407471e-01 1.554457843303680420e-01 1.077298596501350403e-01 -2.574350535869598389e-01 7.558221369981765747e-02 2.675709724426269531e-01 -3.388833720237016678e-03
-4.088222086429595947e-01 -4.068353399634361267e-02 5.383897572755813599e-02 -2.282091677188873291e-01 -1.554424613714218140e-01 -2.274696528911590576e-02 2.319436073303222656e-01 -8.322544395923614502e-03 7.753886282444000244e-02 -2.035677284002304077e-01 1.884796656668186188e-02 -7.380656152963638306e-02 2.258151024580001831e-01 1.384238339960575104e-02 2.228116244077682495e-01 6.299138814210891724e-02 6.026890128850936890e-02 -3.690744638442993164e-01 -3.295243382453918457e-01 -8.391623198986053467e-02 -2.261308878660202026e-01 2.105289697647094727e-01 -3.049424588680267334e-01 3.293621167540550232e-02 -1.342862285673618317e-02 -2.114995270967483521e-01 -6.339770555496215820e-02 -1.083018817007541656e-02 -6.011765822768211365e-02 -1.199510097503662109e-01 1.053632944822311401e-01 -1.283395886421203613e-01
-2.278011739253997803e-01 3.265801966190338135e-01 6.907864660024642944e-02 -7.690112292766571045e-02 -9.858641028404235840e-02 -2.242363095283508301e-01 1.427706629037857056e-01 -8.397331833839416504e-02 5.893789604306221008e-02 -1.825654655694961548e-01 -4.148360714316368103e-02 2.940634638071060181e-02 1.065923869609832764e-01 -5.420080199837684631e-02 5.400111153721809387e-02 1.021572574973106384e-01 3.716484904289245605e-01 5.877166241407394409e-02 -3.078109323978424072e-01 -2.308524399995803833e-01 -2.637413442134857178e-01 2.270999699831008911e-01 -2.571458555757999420e-02 4.866975918412208557e-02 2.869407273828983307e-02 -2.887032926082611084e-01 6.435213238000869751e-02 -3.840673565864562988e-01 -5.779094249010086060e-02 -1.430234611034393311e-01 -2.666461840271949768e-02 -4.668456688523292542e-02
4.495972394943237305e-02 -6.419911980628967285e-02 2.159398496150970459e-01 -1.601006388664245605e-01 -1.641561686992645264e-01 -7.266753911972045898e-02 7.717506587505340576e-02 -5.634988099336624146e-02 3.967856764793395996e-01 -1.166868284344673157e-01 -2.133775651454925537e-01 1.233474686741828918e-01 2.548988461494445801e-01 2.874590456485748291e-01 3.230956792831420898e-01 -1.141951791942119598e-02 1.303176730871200562e-01 -1.725840866565704346e-01 7.856284081935882568e-02 -1.303976923227310181e-01 -1.257736235857009888e-01 1.903694421052932739e-01 4.535019025206565857e-02 8.503261208534240723e-02 4.343697801232337952e-02 -2.462434768676757812e-01 1.898921839892864227e-02 1.492872387170791626e-01 -7.606765627861022949e-02 -5.222431849688291550e-03 1.784775257110595703e-01 3.770693242549896240e-01
-3.296614587306976318e-01 3.844562172889709473e-02 -2.885720320045948029e-02 -2.738803625106811523e-01 -5.434729903936386108e-02 1.311153918504714966e-01 4.238654300570487976e-02 -8.369181305170059204e-02 2.047703117132186890e-01 3.250456228852272034e-02 -2.334658652544021606e-01 1.580311655998229980e-01 1.417379677295684814e-01 4.097886681556701660e-01 2.903352864086627960e-02 2.427628934383392334e-01 -6.671094894409179688e-02 -1.324253622442483902e-02 -1.381919384002685547e-01 -2.355450093746185303e-01 2.131059318780899048e-01 1.648928225040435791e-01 1.143719330430030823e-01 -2.660478055477142334e-01 -2.094691097736358643e-01 -1.856040060520172119e-01 -1.425794363021850586e-01 -5.621128901839256287e-02 -1.221066862344741821e-01 1.176564469933509827e-01 1.159604489803314209e-01 1.873781085014343262e-01
8.168374747037887573e-02 1.221039444208145142e-01 2.221011966466903687e-01 -2.214223593473434448e-01 -1.533922404050827026e-01 -7.546146959066390991e-02 -1.341747194528579712e-01 -4.819944873452186584e-02 1.117330715060234070e-01 2.068190276622772217e-01 -1.191273331642150879e-01 7.196664810180664062e-02 5.934682488441467285e-01 6.713593751192092896e-02 3.567482829093933105e-01 -5.721364915370941162e-02 -1.384764313697814941e-01 -2.290564030408859253e-01 -1.300387233495712280e-01 -2.748440206050872803e-01 4.440718889236450195e-02 5.424859747290611267e-02 -1.712414473295211792e-01 -8.215027302503585815e-02 -8.732630312442779541e-02 -9.724173694849014282e-02 -8.644358813762664795e-02 -1.231397762894630432e-01 1.229698956012725830e-02 -1.111800894141197205e-01 1.031221076846122742e-01 2.618001587688922882e-02
2.194685488939285278e-01 2.279936522245407104e-01 -1.290380023419857025e-02 -2.769341766834259033e-01 1.478631943464279175e-01 -4.050170779228210449e-01 1.646115481853485107e-01 9.175412356853485107e-02 -1.429153829813003540e-01 4.529443010687828064e-02 -3.110976219177246094e-01 5.942538753151893616e-02 5.178200826048851013e-02 -3.899340704083442688e-02 6.104486063122749329e-02 -3.697817772626876831e-02 -1.152064651250839233e-01 5.291366577148437500e-02 -2.772612571716308594e-01 -2.096004486083984375e-01 1.830749660730361938e-01 2.160256057977676392e-01 -2.289436161518096924e-01 -1.054096668958663940e-01 -5.040899664163589478e-02 -1.041429042816162109e-01 -4.860956594347953796e-02 -2.909156382083892822e-01 -4.154191538691520691e-02 -5.228316877037286758e-04 2.876602709293365479e-01 6.360666453838348389e-02
-8.587291836738586426e-02 -9.410920739173889160e-02 -2.435517683625221252e-02 -1.459158957004547119e-01 2.501576840877532959e-01 -7.386925816535949707e-02 -6.599736213684082031e-02 -4.405838251113891602e-01 1.043157055974006653e-01 -2.250775843858718872e-01 -7.197488099336624146e-02 1.539226472377777100e-01 1.166761592030525208e-01 1.864525079727172852e-01 3.538091480731964111e-01 1.340448409318923950e-01 2.312643378973007202e-01 -1.274541616439819336e-01 -1.769196242094039917e-02 -1.454753279685974121e-01 -1.761601865291595459e-01 3.900008648633956909e-02 1.400832235813140869e-01 -3.847907995805144310e-03 -6.749433279037475586e-02 -3.584178686141967773e-01 -4.210048168897628784e-02 -1.243663504719734192e-01 -8.719262480735778809e-02 -4.371920228004455566e-02 1.342896670103073120e-01 3.037053346633911133e-01
7.723750174045562744e-02 9.291272610425949097e-02 1.605714410543441772e-01 -1.116345003247261047e-01 -1.982294172048568726e-01 -2.112549841403961182e-01 -1.176684126257896423e-01 -1.655690670013427734e-01 1.689518690109252930e-01 -1.461320966482162476e-01 -2.132806777954101562e-01 -8.124575018882751465e-02 2.643070518970489502e-01 -4.154541343450546265e-02 3.071839809417724609e-01 5.618718266487121582e-02 2.315066009759902954e-01 -4.161159694194793701e-01 -3.831188678741455078e-01 -5.844795331358909607e-02 3.466907422989606857e-03 1.050888448953628540e-01 -1.607936434447765350e-02 -1.746712327003479004e-01 -5.310724303126335144e-02 -1.764170676469802856e-01 -1.684811115264892578e-01 1.149074807763099670e-01 1.305573880672454834e-01 -6.875460594892501831e-02 -3.991130739450454712e-02 1.822494119405746460e-01
-1.028774604201316833e-01 1.305501163005828857e-01 1.294393688440322876e-01 5.144652724266052246e-02 -1.718715876340866089e-01 -4.953066259622573853e-02 -1.221697703003883362e-01 3.058520853519439697e-01 -1.048749536275863647e-01 1.399906426668167114e-01 -1.292768865823745728e-01 -2.224964052438735962e-01 1.573116183280944824e-01 9.157761186361312866e-02 3.086984455585479736e-01 3.928754478693008423e-02 1.346741765737533569e-01 -2.099475860595703125e-01 -2.126102745532989502e-01 -6.239827722311019897e-02 -1.903875172138214111e-01 9.842363186180591583e-03 1.412663757801055908e-01 -1.528710778802633286e-02 -7.358364760875701904e-02 -2.037106603384017944e-01 -1.984045803546905518e-01 -3.990364372730255127e-01 -2.328267395496368408e-01 2.730595469474792480e-01 1.109526678919792175e-01 -1.768880039453506470e-01
-1.280133128166198730e-01 1.285451650619506836e-01 -8.449774235486984253e-02 -4.382762014865875244e-01 -5.700675770640373230e-02 -2.492250129580497742e-02 2.717570960521697998e-01 -2.254797369241714478e-01 -1.087349802255630493e-01 1.119132563471794128e-01 -2.372095137834548950e-01 -1.556205004453659058e-02 5.975231900811195374e-02 2.323836833238601685e-01 3.220930695533752441e-01 3.357637301087379456e-02 1.213129237294197083e-01 -1.554638594388961792e-01 3.376575112342834473e-01 -2.771182060241699219e-01 -1.521961241960525513e-01 -1.038676202297210693e-01 2.649158239364624023e-01 -3.769792988896369934e-02 7.831287570297718048e-03 -1.500715017318725586e-01 -1.607056707143783569e-01 -4.120259545743465424e-03 7.392117753624916077e-03 -1.478181127458810806e-02 -1.637330424273386598e-04 -1.097763925790786743e-01
-4.391730204224586487e-02 -1.697589308023452759e-01 3.568788170814514160e-01 -2.572664618492126465e-01 -8.610677719116210938e-02 -2.968159019947052002e-01 9.332907944917678833e-02 1.086153611540794373e-01 -8.364257402718067169e-03 -1.477603465318679810e-01 -1.296286936849355698e-02 -1.398853957653045654e-02 3.135938313789665699e-04 2.132581472396850586e-01 -4.939114674925804138e-02 1.921653449535369873e-01 -3.061348199844360352e-02 -3.073788583278656006e-01 -2.119436487555503845e-02 -3.234578669071197510e-01 -7.771377265453338623e-02 1.180506199598312378e-01 -2.685958705842494965e-02 8.971584588289260864e-02 -5.623944569379091263e-03 -4.429779648780822754e-01 -1.451147794723510742e-01 -2.019409537315368652e-01 -7.920436561107635498e-02 -1.892833113670349121e-01 -7.248941808938980103e-02 -1.336992979049682617e-01
3.414744511246681213e-02 2.962701320648193359e-01 3.451754450798034668e-01 -2.628421224653720856e-02 -7.919528335332870483e-02 -6.149313971400260925e-02 -7.453992217779159546e-02 8.916210383176803589e-02 1.139915511012077332e-01 -2.117825858294963837e-02 -2.029179334640502930e-01 1.912228465080261230e-01 1.992327719926834106e-01 -5.179865285754203796e-02 2.529673278331756592e-01 2.294991761445999146e-01 -2.164405584335327148e-01 -2.916550636291503906e-01 -7.584428787231445312e-02 -1.952507048845291138e-01 1.386179681867361069e-02 -2.005086392164230347e-01 -2.714555561542510986e-01 -3.883968293666839600e-02 -1.643197089433670044e-01 -5.091449618339538574e-02 1.128485873341560364e-01 -2.689084112644195557e-01 -3.047770261764526367e-01 -2.719898894429206848e-02 1.312664002180099487e-01 -2.370314672589302063e-02
-2.274525463581085205e-01 -1.310396939516067505e-01 5.004081875085830688e-02 5.790917947888374329e-02 -2.081023752689361572e-01 -1.349834799766540527e-01 2.655041813850402832e-01 -6.035776436328887939e-02 2.719520032405853271e-01 -2.169509232044219971e-01 -1.810223758220672607e-01 1.495022922754287720e-01 6.661547720432281494e-02 2.364090979099273682e-01 2.238196879625320435e-01 2.522391267120838165e-02 2.662636637687683105e-01 -3.435052931308746338e-01 -1.018857881426811218e-01 -1.107469722628593445e-01 2.382494658231735229e-01 -1.627296358346939087e-01 1.018716320395469666e-01 1.128682121634483337e-01 -1.483936756849288940e-01 -9.077601879835128784e-02 -6.426005065441131592e-02 -1.386284530162811279e-01 -1.455054134130477905e-01 7.614598423242568970e-02 2.513343691825866699e-01 2.018011957406997681e-01
-5.197830498218536377e-02 1.344128418713808060e-02 1.182716190814971924e-01 -3.572035953402519226e-02 -2.728448063135147095e-02 -6.297790259122848511e-02 9.539991617202758789e-02 -3.401660323143005371e-01 -6.919863075017929077e-02 1.553470343351364136e-01 -1.490952074527740479e-01 -1.213718950748443604e-01 2.831953167915344238e-01 1.964768022298812866e-01 3.899657130241394043e-01 -5.825425032526254654e-04 -9.039629250764846802e-03 -2.755469083786010742e-01 -2.274019569158554077e-01 -2.449962049722671509e-01 4.021097905933856964e-03 1.552917063236236572e-02 -1.638271808624267578e-01 -2.236417829990386963e-01 6.349144876003265381e-02 -8.151880651712417603e-02 5.194978043437004089e-02 2.991500198841094971e-01 -2.378814518451690674e-01 -5.090327933430671692e-03 1.510377228260040283e-01 2.615796923637390137e-01
-7.856541126966476440e-02 2.668471634387969971e-01 2.549027800559997559e-01 -1.992789953947067261e-01 -2.131052166223526001e-01 -1.577479988336563110e-01 2.645858824253082275e-01 -2.416079789400100708e-01 -1.258095055818557739e-01 1.468970030546188354e-01 1.430235505104064941e-01 2.601210176944732666e-01 -2.192364633083343506e-02 -2.362141851335763931e-03 2.185635566711425781e-01 -5.247486755251884460e-02 7.735120598226785660e-03 -1.326165497303009033e-01 -1.165995821356773376e-01 3.987936675548553467e-02 -1.640598475933074951e-01 2.291816771030426025e-01 2.393123656511306763e-01 2.077046632766723633e-01 -1.995420902967453003e-01 -2.042951881885528564e-01 -1.527401953935623169e-01 -2.231090813875198364e-01 8.597279340028762817e-02 1.600783914327621460e-01 1.484512090682983398e-01 1.425460577011108398e-01
-1.146479174494743347e-01 1.604890674352645874e-01 1.377693861722946167e-01 -1.449450552463531494e-01 3.427820801734924316e-01 1.230877116322517395e-01 1.186000108718872070e-01 -1.692342013120651245e-01 1.040463671088218689e-01 -2.218396514654159546e-01 -1.058053672313690186e-01 5.768469721078872681e-02 2.688916027545928955e-01 4.026756286621093750e-01 3.196645081043243408e-01 -3.115299940109252930e-01 1.479843109846115112e-01 -1.639161705970764160e-01 1.341397017240524292e-01 -1.292501240968704224e-01 6.849887222051620483e-02 4.111519455909729004e-02 1.627745926380157471e-01 5.026465281844139099e-02 -1.982663571834564209e-02 -2.454757690429687500e-01 1.394043713808059692e-01 -1.362751871347427368e-01 -2.295166254043579102e-02 -5.562266334891319275e-03 7.935487478971481323e-02 1.145575940608978271e-01
-6.481767445802688599e-02 3.661083579063415527e-01 4.482621699571609497e-02 -1.698426753282546997e-01 1.431531161069869995e-01 -6.041118875145912170e-02 8.529362827539443970e-02 -1.419122070074081421e-01 7.694464176893234253e-02 1.135355830192565918e-01 -2.820383906364440918e-01 -7.022578269243240356e-02 -8.070209063589572906e-03 -1.118827704340219498e-02 1.335886567831039429e-01 -1.354443840682506561e-02 4.253561496734619141e-01 -1.297638565301895142e-01 -1.058806777000427246e-01 -1.476663947105407715e-01 -2.607324123382568359e-01 -1.869171857833862305e-01 2.215153574943542480e-01 -7.555750757455825806e-02 -5.802455544471740723e-02 -5.274396762251853943e-02 -3.377877473831176758e-01 -1.407555192708969116e-01 -2.283380329608917236e-01 9.811574965715408325e-02 1.518320292234420776e-01 2.109118103981018066e-01
-3.778118491172790527e-01 1.309036612510681152e-01 -1.126846075057983398e-01 1.146790832281112671e-01 -1.771754026412963867e-01 -5.703224986791610718e-02 4.779643192887306213e-02 -1.282013058662414551e-01 -1.622832752764225006e-02 -9.447919577360153198e-02 -2.722183167934417725e-01 -1.570949554443359375e-01 7.244810461997985840e-02 1.617263406515121460e-01 3.128652572631835938e-01 8.845370262861251831e-03 -1.265068948268890381e-01 -1.701982319355010986e-01 -7.535591721534729004e-02 -1.974251419305801392e-01 2.117027491331100464e-01 -4.574482142925262451e-02 -5.350609775632619858e-03 -4.108285158872604370e-02 -2.275317460298538208e-01 -2.908164858818054199e-01 -1.367051899433135986e-02 -2.892931997776031494e-01 1.245932206511497498e-01 1.344273835420608521e-01 6.312761455774307251e-02 -3.570935130119323730e-01
-1.052324175834655762e-01 -7.945153117179870605e-02 3.043178319931030273e-01 -5.292891710996627808e-02 7.049294561147689819e-02 -7.687377184629440308e-02 6.549596041440963745e-02 1.849196106195449829e-01 -1.035541221499443054e-01 2.057874947786331177e-01 -1.501952856779098511e-01 -7.872390747070312500e-02 1.483358889818191528e-01 1.488898098468780518e-01 2.096166014671325684e-01 1.518767923116683960e-01 2.867064774036407471e-01 -1.035958454012870789e-01 2.365347929298877716e-02 -7.065565884113311768e-02 -3.165473043918609619e-02 -1.310375332832336426e-01 -2.871847711503505707e-02 2.409183047711849213e-02 3.382626920938491821e-02 -4.064024388790130615e-01 -9.809579700231552124e-03 -4.423477947711944580e-01 -1.855551600456237793e-01 1.889472007751464844e-01 2.811240553855895996e-01 -1.246342435479164124e-01
3.066732734441757202e-02 1.041405349969863892e-01 4.456725120544433594e-01 -6.559019535779953003e-02 -8.467616885900497437e-02 2.109544724225997925e-02 1.910723894834518433e-01 1.481549888849258423e-01 -1.790442503988742828e-02 -1.472143828868865967e-01 -1.637187898159027100e-01 -2.402684837579727173e-01 1.996942795813083649e-02 1.157830134034156799e-01 1.942226290702819824e-01 -2.142169028520584106e-01 1.774634569883346558e-01 -9.869049489498138428e-02 -1.231862828135490417e-01 -1.285124421119689941e-01 -6.293255835771560669e-02 3.765161335468292236e-01 -2.774511650204658508e-02 -1.335770934820175171e-01 -1.866847574710845947e-01 -2.026969194412231445e-02 -2.695254385471343994e-01 -5.998373776674270630e-02 2.063507139682769775e-01 -5.742788687348365784e-02 3.438967764377593994e-01 -4.863004013895988464e-02
-2.528109252452850342e-01 1.719648987054824829e-01 3.545654565095901489e-02 -1.102587133646011353e-01 -1.036369279026985168e-01 3.211159631609916687e-02 1.010551974177360535e-01 -3.903282880783081055e-01 1.652681231498718262e-01 -1.649387478828430176e-01 -2.793312668800354004e-01 -3.802150115370750427e-02 -1.137339472770690918e-01 1.391094475984573364e-01 1.096535548567771912e-01 -4.570597037672996521e-02 -1.994467526674270630e-01 -7.932173460721969604e-02 -2.150273136794567108e-02 -3.255481123924255371e-01 1.722024530172348022e-01 2.641783058643341064e-01 3.688906878232955933e-02 -1.025429740548133850e-01 -2.574031949043273926e-01 -2.214876115322113037e-01 1.023630127310752869e-01 -1.322086155414581299e-01 -8.570060878992080688e-02 -9.292276948690414429e-02 5.489005148410797119e-02 -3.350722491741180420e-01
-5.176809430122375488e-01 2.809292376041412354e-01 2.169210650026798248e-02 -2.317499369382858276e-01 5.399226397275924683e-02 2.269124239683151245e-01 2.099990397691726685e-01 -1.509112771600484848e-02 5.260219424962997437e-02 -2.913131611421704292e-03 -1.963537633419036865e-01 1.767896860837936401e-02 4.262883961200714111e-02 -8.033012039959430695e-03 1.375850737094879150e-01 -9.222824126482009888e-02 -1.512766927480697632e-01 -4.333351552486419678e-02 -1.662035435438156128e-01 -4.536825418472290039e-01 -2.260801382362842560e-02 2.026530951261520386e-01 -1.714590750634670258e-02 -1.570347398519515991e-01 5.949960649013519287e-02 -2.568947672843933105e-01 4.729017242789268494e-02 -1.033567190170288086e-01 -1.296985056251287460e-02 1.495187077671289444e-02 7.220420520752668381e-03 1.468654572963714600e-01
-1.049798950552940369e-01 1.728045642375946045e-01 4.162991046905517578e-01 -7.138831168413162231e-02 -7.530913501977920532e-02 -1.649925857782363892e-01 2.048988342285156250e-01 5.259656812995672226e-03 1.247971802949905396e-01 8.511565625667572021e-02 1.424734573811292648e-02 -2.901846766471862793e-01 2.606452405452728271e-01 2.873308658599853516e-01 1.041173785924911499e-01 1.049974188208580017e-01 2.182110100984573364e-01 -6.874173879623413086e-02 -1.856628358364105225e-01 -2.902696430683135986e-01 2.719601243734359741e-02 4.972157999873161316e-02 4.371472075581550598e-02 7.573862373828887939e-02 7.221888285130262375e-03 1.009134426712989807e-01 -1.882027648389339447e-02 -3.398431837558746338e-02 -1.448650211095809937e-01 -1.246281117200851440e-01 3.894656300544738770e-01 2.105902433395385742e-01
2.156088650226593018e-01 6.740069389343261719e-02 -5.915522202849388123e-02 -7.805854827165603638e-02 1.043715104460716248e-01 -3.881994187831878662e-01 1.254837512969970703e-01 4.577042534947395325e-02 1.792907416820526123e-01 -1.994914263486862183e-01 -2.646062336862087250e-02 1.713486909866333008e-01 1.482754200696945190e-01 -2.133361622691154480e-02 3.616220951080322266e-01 3.869727626442909241e-02 5.286347493529319763e-02 -2.157404571771621704e-01 -7.620525360107421875e-02 -2.976180911064147949e-01 3.255329728126525879e-01 2.495253533124923706e-01 -1.344985663890838623e-01 1.545030740089714527e-03 -1.714914478361606598e-02 -2.176450788974761963e-01 -5.342179536819458008e-02 -5.861080065369606018e-02 -2.502642273902893066e-01 6.587677448987960815e-02 1.591493189334869385e-01 -1.641063690185546875e-01
8.556964248418807983e-02 1.152869388461112976e-01 7.557677477598190308e-02 -1.950979977846145630e-01 -1.582035273313522339e-01 -9.620120376348495483e-02 3.242202997207641602e-01 -2.522945217788219452e-02 3.549016416072845459e-01 -7.005426287651062012e-02 -2.675188481807708740e-01 -6.875777989625930786e-02 -1.290911585092544556e-01 2.071321457624435425e-01 1.687290072441101074e-01 -1.187076941132545471e-01 2.476234287023544312e-01 -3.713847696781158447e-01 4.912930727005004883e-02 -2.594121694564819336e-01 5.909977015107870102e-03 -7.871466130018234253e-02 -2.595677599310874939e-02 1.091400608420372009e-01 -1.287919189780950546e-02 1.197040919214487076e-02 -2.867790162563323975e-01 -4.981307312846183777e-03 -1.791523247957229614e-01 1.475554257631301880e-01 7.096819579601287842e-02 2.388262301683425903e-01
-2.146384865045547485e-01 1.463532894849777222e-01 1.080348119139671326e-01 -2.846907377243041992e-01 4.239601269364356995e-02 -2.890391945838928223e-01 2.273782342672348022e-01 -2.136055678129196167e-01 1.834938079118728638e-01 -1.113379839807748795e-02 -1.155078634619712830e-01 2.223654985427856445e-01 -4.506597761064767838e-03 1.679217815399169922e-02 3.148337602615356445e-01 -1.558445300906896591e-02 3.044136166572570801e-01 -8.478755503892898560e-02 8.163671195507049561e-02 -8.134000003337860107e-02 7.141588628292083740e-02 -1.753156334161758423e-01 1.507095545530319214e-01 1.235931590199470520e-01 -1.856817007064819336e-01 -1.119296178221702576e-01 -1.204121336340904236e-01 5.473479162901639938e-03 -2.175878435373306274e-01 2.672724723815917969e-01 2.996713221073150635e-01 6.160186603665351868e-02
-1.523340195417404175e-01 -6.563262641429901123e-02 3.992285579442977905e-02 -5.800176411867141724e-02 -1.731968075037002563e-01 -1.666624546051025391e-01 1.556405872106552124e-01 3.558675944805145264e-02 1.513004899024963379e-01 -4.050040543079376221e-01 -2.383937239646911621e-01 -4.897003248333930969e-02 6.818208843469619751e-02 3.117285072803497314e-01 4.730174243450164795e-01 1.287765800952911377e-01 8.566323667764663696e-02 -2.266880124807357788e-01 5.295276269316673279e-02 -8.237309008836746216e-02 4.225967451930046082e-02 6.583901494741439819e-02 1.179748103022575378e-01 2.007082849740982056e-01 -1.015329211950302124e-01 5.935921519994735718e-02 -8.544348180294036865e-02 8.928391337394714355e-02 -2.077092528343200684e-01 2.763564698398113251e-03 2.328048646450042725e-01 2.021670490503311157e-01
-1.625477895140647888e-02 -1.679464592598378658e-03 1.150268539786338806e-01 -1.953911632299423218e-01 2.319910228252410889e-01 8.927145041525363922e-03 -4.735928401350975037e-02 -4.520407691597938538e-02 -1.317726969718933105e-01 -2.038454264402389526e-01 -2.143923938274383545e-01 -2.357344180345535278e-01 -8.695479482412338257e-04 3.924049437046051025e-02 -3.293688222765922546e-02 -1.045107096433639526e-02 3.115635365247726440e-02 -3.515896201133728027e-01 -4.392736032605171204e-02 -4.103932678699493408e-01 2.052337080240249634e-01 6.147317960858345032e-02 -5.224909633398056030e-03 -1.564669907093048096e-01 6.011534854769706726e-02 -3.035812079906463623e-01 -2.146301120519638062e-01 -2.407139390707015991e-01 4.223832488059997559e-02 3.799297213554382324e-01 8.605092763900756836e-02 9.101826697587966919e-02
-4.553693532943725586e-02 -2.032488957047462463e-02 3.368571996688842773e-01 -1.706072092056274414e-01 -3.058426082134246826e-01 -1.080544665455818176e-01 -1.469682455062866211e-01 6.814985536038875580e-03 -7.501855492591857910e-02 -3.765508532524108887e-02 -3.430391848087310791e-01 4.889283329248428345e-02 -9.483455121517181396e-02 1.761624515056610107e-01 3.338862359523773193e-01 2.690124511718750000e-01 2.459184229373931885e-01 1.746510267257690430e-01 -2.059455513954162598e-01 -1.318937540054321289e-01 2.017550170421600342e-01 5.217994749546051025e-02 1.445251554250717163e-01 -4.948654770851135254e-02 6.303605437278747559e-02 -2.888886928558349609e-01 -1.454874724149703979e-01 -6.776417046785354614e-02 3.106725029647350311e-02 1.306178718805313110e-01 -5.721755698323249817e-02 -1.582535058259963989e-01
-7.277762144804000854e-02 1.527537256479263306e-01 2.114622741937637329e-01 -1.450677365064620972e-01 -2.327876538038253784e-01 -2.859010398387908936e-01 2.444456666707992554e-01 -5.488662794232368469e-02 -9.724330157041549683e-02 1.754722446203231812e-01 -2.795958220958709717e-01 -3.930916264653205872e-02 -9.291401505470275879e-02 3.715604543685913086e-01 1.265522986650466919e-01 1.054132208228111267e-01 1.911972165107727051e-01 -8.020939677953720093e-02 6.146384030580520630e-02 9.915474057197570801e-02 2.951942086219787598e-01 -5.649740621447563171e-02 -1.671621054410934448e-01 -5.088386684656143188e-02 -2.259312421083450317e-01 -2.526570558547973633e-01 5.674075335264205933e-03 5.274413526058197021e-02 -2.152276635169982910e-01 2.297008782625198364e-01 6.345580518245697021e-02 1.219004243612289429e-01
-1.488307863473892212e-01 1.147587895393371582e-01 1.845320500433444977e-02 -1.231037974357604980e-01 -8.285006880760192871e-02 1.715201139450073242e-02 3.156344294548034668e-01 -2.628100477159023285e-02 -1.675588041543960571e-01 -1.508221626281738281e-01 -2.446467578411102295e-01 3.663647174835205078e-02 -4.848952963948249817e-02 2.635687887668609619e-01 2.624023258686065674e-01 -2.821252942085266113e-01 1.864900588989257812e-01 -3.060117959976196289e-01 1.784815043210983276e-01 -3.500491678714752197e-01 -7.217657566070556641e-02 -1.478968560695648193e-01 2.692663855850696564e-02 -1.046453341841697693e-01 1.149908006191253662e-01 -2.421283721923828125e-02 -6.466311868280172348e-03 -3.288467526435852051e-01 -1.085838899016380310e-01 1.561212986707687378e-01 -1.441603749990463257e-01 -9.442260861396789551e-02
1.432836204767227173e-01 1.089729741215705872e-01 3.551768362522125244e-01 -5.474417656660079956e-02 -2.571441531181335449e-01 -9.269031137228012085e-02 -7.595294713973999023e-02 -1.974335163831710815e-01 1.763878762722015381e-01 6.690748780965805054e-02 -6.216048076748847961e-02 -9.733978658914566040e-02 1.391381472349166870e-01 6.405284255743026733e-02 3.718976676464080811e-01 1.760911755263805389e-02 1.979720145463943481e-01 -7.655712962150573730e-02 -5.723730102181434631e-02 -5.738817155361175537e-02 -6.728246808052062988e-02 1.133850887417793274e-01 -1.470424830913543701e-01 -3.743794262409210205e-01 -6.792963482439517975e-03 -2.180788069963455200e-01 -4.005340114235877991e-02 -2.319194376468658447e-01 -1.509171794168651104e-03 -6.660307198762893677e-02 1.469702720642089844e-01 3.849071264266967773e-01
-4.783875346183776855e-01 2.001558989286422729e-01 -1.889015436172485352e-01 -2.398044466972351074e-01 3.921664506196975708e-02 1.020272001624107361e-01 2.481979876756668091e-01 -1.111296340823173523e-01 1.161879450082778931e-01 6.088596954941749573e-02 -1.942215263843536377e-01 3.685352578759193420e-02 8.802384883165359497e-02 -5.941756814718246460e-02 1.508180648088455200e-01 1.038645114749670029e-02 -2.152063101530075073e-01 -7.126027345657348633e-02 -2.307353168725967407e-01 -2.994529604911804199e-01 -1.284989863634109497e-01 2.515305280685424805e-01 6.228512525558471680e-02 -1.024896875023841858e-01 1.583654582500457764e-01 -2.871430814266204834e-01 -1.227169111371040344e-01 -9.269291162490844727e-02 -1.385805755853652954e-01 -5.838626250624656677e-02 1.161010041832923889e-01 7.637339085340499878e-02
-3.219984769821166992e-01 2.224192023277282715e-02 1.084647774696350098e-01 -1.822455227375030518e-01 -1.380619257688522339e-01 -1.418716460466384888e-02 3.015950918197631836e-01 2.062998265027999878e-01 -2.590553089976310730e-02 -1.978772729635238647e-01 -2.568616271018981934e-01 2.893416583538055420e-02 2.524875104427337646e-01 1.156780123710632324e-01 4.558964446187019348e-02 3.783372938632965088e-01 -5.765753984451293945e-02 1.040137931704521179e-01 -1.263491362333297729e-01 -7.548820972442626953e-02 7.643865048885345459e-02 1.913407891988754272e-01 1.125107482075691223e-01 -2.720043361186981201e-01 -2.292887121438980103e-01 -2.858667075634002686e-01 -7.466952502727508545e-02 -1.398271620273590088e-01 -1.127072051167488098e-01 -1.475162617862224579e-02 1.242806687951087952e-01 1.279875934123992920e-01
-7.404083013534545898e-02 1.689636409282684326e-01 -3.540963307023048401e-02 -1.739801466464996338e-01 -4.118570089340209961e-01 -8.505395799875259399e-02 1.550407111644744873e-01 2.906194925308227539e-01 9.345827996730804443e-02 -8.548597246408462524e-02 -2.370576113462448120e-01 -2.343889921903610229e-01 -6.728602573275566101e-03 -1.655487157404422760e-02 2.585223019123077393e-01 -1.141092181205749512e-02 1.247852221131324768e-01 -1.143168136477470398e-01 -9.729713201522827148e-02 -1.782462149858474731e-01 1.718652434647083282e-02 -1.709009408950805664e-01 -9.397384524345397949e-02 1.005356535315513611e-01 -7.543613016605377197e-02 -3.025146722793579102e-01 -2.286941260099411011e-01 3.890855982899665833e-02 -1.139153167605400085e-01 -5.049665644764900208e-02 3.480339646339416504e-01 2.205325514078140259e-01
-6.728858500719070435e-02 2.740656733512878418e-01 1.263897716999053955e-01 -9.912587702274322510e-02 -3.595403730869293213e-01 -6.511574238538742065e-02 1.907572448253631592e-01 2.933589816093444824e-01 1.808773279190063477e-01 -7.339897751808166504e-02 -2.402234077453613281e-01 -1.020505353808403015e-01 3.585131093859672546e-02 1.838604956865310669e-01 3.327441588044166565e-02 -9.809706360101699829e-03 1.748293936252593994e-01 -1.902406215667724609e-01 -2.517516314983367920e-01 -1.199574396014213562e-01 1.999357715249061584e-02 -2.053096443414688110e-01 4.980974644422531128e-02 1.534321755170822144e-01 9.099391289055347443e-03 -3.149130344390869141e-01 -2.175176292657852173e-01 -1.233734861016273499e-01 -2.280313670635223389e-01 -3.001811355352401733e-02 8.678822219371795654e-02 2.465044707059860229e-01
-2.383586913347244263e-01 9.823872894048690796e-02 -1.327824145555496216e-01 1.192628778517246246e-02 -1.405562609434127808e-01 -1.334777176380157471e-01 1.984188705682754517e-01 -4.040443003177642822e-01 1.810931116342544556e-01 -1.184544339776039124e-02 -2.567453384399414062e-01 2.181243523955345154e-02 2.867474853992462158e-01 1.483546495437622070e-01 3.950089812278747559e-01 -1.801442652940750122e-01 1.876901537179946899e-01 -7.480653375387191772e-02 -3.567026928067207336e-02 -8.196301758289337158e-02 9.174605458974838257e-02 -3.550454229116439819e-02 1.938314735889434814e-02 -2.722414731979370117e-01 8.001368492841720581e-02 -1.179774254560470581e-01 -3.845397755503654480e-02 -2.634735107421875000e-01 3.692054748535156250e-02 2.759689278900623322e-02 -1.273259669542312622e-01 2.024421989917755127e-01
6.259154528379440308e-02 -1.917677968740463257e-01 5.579717084765434265e-02 -2.201624363660812378e-01 -1.865738630294799805e-01 -3.204340636730194092e-01 1.865289509296417236e-01 -7.865721359848976135e-03 -1.700455546379089355e-01 1.229712888598442078e-01 -1.777082830667495728e-01 -1.631492078304290771e-01 -2.458564341068267822e-01 1.620709300041198730e-01 3.511322736740112305e-01 -1.301669925451278687e-01 2.517506480216979980e-01 -1.306356675922870636e-02 -1.033565625548362732e-01 -1.173748299479484558e-01 -2.699502706527709961e-01 -5.675576254725456238e-02 -8.605722337961196899e-03 -2.637286297976970673e-02 7.982456684112548828e-02 -1.421243548393249512e-01 2.620960958302021027e-02 -3.396687805652618408e-01 -2.425137460231781006e-01 1.761849224567413330e-01 -3.564017638564109802e-02 8.697783946990966797e-02
1.332489550113677979e-01 2.443076074123382568e-01 2.245744764804840088e-01 -1.315158456563949585e-01 -2.847567796707153320e-01 -1.061304211616516113e-01 -1.708537191152572632e-01 -2.922596037387847900e-01 -2.169357147067785263e-03 -1.874697208404541016e-01 -2.491108328104019165e-01 -8.754836022853851318e-02 -1.381550729274749756e-01 1.535443812608718872e-01 5.211417078971862793e-01 6.961333751678466797e-02 2.036224305629730225e-01 7.170065492391586304e-02 5.977339670062065125e-02 1.047163233160972595e-01 -1.128079518675804138e-01 -2.791594713926315308e-02 5.672862753272056580e-02 2.205245196819305420e-02 -1.673458367586135864e-01 -1.841691881418228149e-01 -5.781861487776041031e-03 -1.844866275787353516e-01 -1.855326443910598755e-01 1.205858364701271057e-01 -2.435451187193393707e-02 2.153024543076753616e-03
-3.308960050344467163e-02 -2.053957059979438782e-02 -4.392511770129203796e-02 -4.113221168518066406e-01 -1.898274570703506470e-01 -1.564782261848449707e-01 1.505379080772399902e-01 -1.442537605762481689e-01 2.136979997158050537e-02 6.126413121819496155e-02 -8.912196755409240723e-02 -4.181924089789390564e-02 -6.406872719526290894e-02 1.287911385297775269e-01 2.069714069366455078e-01 -4.501833766698837280e-02 -3.892986178398132324e-01 -1.432987004518508911e-01 -4.354003071784973145e-02 -1.610122621059417725e-01 1.642152070999145508e-01 2.194097489118576050e-01 3.400080278515815735e-02 -2.570946514606475830e-01 -5.609608814120292664e-02 -3.460004627704620361e-01 6.105058640241622925e-02 -1.019027605652809143e-01 -3.217160105705261230e-01 2.216732501983642578e-01 3.373144567012786865e-02 1.043929979205131531e-01
-1.901086270809173584e-01 1.588183641433715820e-01 3.162939101457595825e-02 -2.295106798410415649e-01 -5.662465095520019531e-02 4.806828871369361877e-02 1.744734793901443481e-01 -1.188755705952644348e-01 -1.017810478806495667e-01 2.442353032529354095e-02 -1.694293022155761719e-01 -1.955508142709732056e-01 2.894010245800018311e-01 2.866782248020172119e-01 -2.748137572780251503e-03 2.987730205059051514e-01 -4.412487149238586426e-02 2.042874693870544434e-02 2.180210873484611511e-02 -2.763175964355468750e-01 3.245130777359008789e-01 3.279068171977996826e-01 1.664041876792907715e-01 -8.693233132362365723e-02 9.753417223691940308e-02 -2.921578884124755859e-01 -3.352685645222663879e-02 -8.751177042722702026e-02 -1.864828467369079590e-01 1.129545196890830994e-01 -5.928578600287437439e-02 -1.406659930944442749e-01
-1.500843912363052368e-01 -7.706987112760543823e-02 1.509317159652709961e-01 -9.086196869611740112e-02 -3.024289198219776154e-02 1.735878735780715942e-02 1.441897004842758179e-01 -1.546181458979845047e-02 1.192933917045593262e-01 -2.527679502964019775e-01 3.107577189803123474e-02 2.918831408023834229e-01 -3.201802819967269897e-02 1.883027255535125732e-01 4.538400173187255859e-01 4.199725687503814697e-01 1.681504994630813599e-01 -3.727408871054649353e-02 -7.473444193601608276e-02 -2.686171829700469971e-01 1.297945231199264526e-01 1.558500826358795166e-01 -2.493310868740081787e-01 2.512977123260498047e-01 -1.022429205477237701e-04 -5.592088401317596436e-02 -7.038020342588424683e-02 -1.576684117317199707e-01 -1.227521374821662903e-01 6.316472589969635010e-02 8.410722762346267700e-02 4.701037704944610596e-02
-2.428734004497528076e-01 3.722352683544158936e-01 -4.086922109127044678e-02 -2.033559679985046387e-01 2.235201299190521240e-01 -1.965517848730087280e-01 1.628464274108409882e-02 -4.990700632333755493e-02 1.108448058366775513e-01 -3.692758455872535706e-02 -7.474438846111297607e-02 1.521216519176959991e-02 -1.181271076202392578e-01 7.204203307628631592e-02 4.794865846633911133e-01 1.640669256448745728e-01 -1.369455903768539429e-01 -3.290678262710571289e-01 -7.350560277700424194e-02 -6.187894940376281738e-02 -3.578198701143264771e-02 6.856767833232879639e-02 -1.482369601726531982e-01 -7.822722941637039185e-02 -1.248040199279785156e-01 1.280361562967300415e-01 -2.984880469739437103e-02 -2.135498970746994019e-01 -4.086135700345039368e-02 9.758466482162475586e-02 1.852897703647613525e-01 2.798321247100830078e-01
-1.177821159362792969e-01 1.461223512887954712e-01 2.433464080095291138e-01 -5.939584225416183472e-02 -3.173814117908477783e-01 -8.439151942729949951e-02 2.243781536817550659e-01 1.011081263422966003e-01 2.416350543498992920e-01 -8.010704070329666138e-02 -1.245049759745597839e-01 -9.486337006092071533e-02 -1.267497390508651733e-01 7.369798421859741211e-02 1.916744373738765717e-02 7.717553526163101196e-02 2.844501100480556488e-02 -2.915318608283996582e-01 -3.085503727197647095e-02 -2.843956053256988525e-01 3.043432347476482391e-02 -1.563701927661895752e-01 -5.121605098247528076e-02 2.859223484992980957e-01 -3.000622242689132690e-02 -4.209725856781005859e-01 -1.933696568012237549e-01 -7.855539023876190186e-02 -1.817075014114379883e-01 -1.205667853355407715e-01 1.648766547441482544e-01 2.065882980823516846e-01
-2.343922704458236694e-01 2.003206759691238403e-01 2.132805138826370239e-01 -4.829427301883697510e-01 -4.518066346645355225e-02 -8.276465535163879395e-02 -4.323510080575942993e-02 -1.803592890501022339e-01 -7.332905195653438568e-03 -1.328665614128112793e-01 -1.029461398720741272e-01 -3.136424720287322998e-02 -2.690487727522850037e-02 1.004112288355827332e-01 3.204437494277954102e-01 1.594897657632827759e-01 1.435830742120742798e-01 -6.689053773880004883e-02 1.427072286605834961e-02 -2.123851887881755829e-02 -1.210902258753776550e-01 2.242814898490905762e-01 -3.572050631046295166e-01 2.287153154611587524e-01 -8.170060068368911743e-02 -2.839039266109466553e-02 -2.414164990186691284e-01 -2.025406658649444580e-01 -1.020311638712882996e-01 4.182185977697372437e-02 1.574673354625701904e-01 1.859669014811515808e-02
-1.317901909351348877e-01 -1.462446153163909912e-01 2.218816578388214111e-01 -7.990819960832595825e-02 2.434914261102676392e-01 -2.718188464641571045e-01 7.604672759771347046e-02 2.413487434387207031e-01 9.421622753143310547e-02 -2.073203027248382568e-01 -1.392032355070114136e-01 7.698167115449905396e-02 2.542072236537933350e-01 3.012981824576854706e-02 2.665809094905853271e-01 -8.049178868532180786e-02 3.747507929801940918e-01 -1.165427789092063904e-01 1.114718243479728699e-02 -2.393983304500579834e-01 -2.118057571351528168e-02 7.383972406387329102e-02 1.196999996900558472e-01 -1.449422091245651245e-01 -2.550453841686248779e-01 -2.145389169454574585e-01 3.869946300983428955e-02 -1.309790313243865967e-01 3.525996208190917969e-02 1.635302007198333740e-01 2.503443062305450439e-01 -1.229080110788345337e-01
-1.796471029520034790e-01 1.935330182313919067e-01 -1.749448105692863464e-02 -3.474609851837158203e-01 -2.458840310573577881e-01 1.497190445661544800e-01 3.598079085350036621e-01 -1.485004872083663940e-01 9.746490418910980225e-02 2.304406017065048218e-01 -3.165739774703979492e-01 -1.076050177216529846e-01 -3.472196636721491814e-03 1.048388853669166565e-01 9.688804298639297485e-02 3.505585715174674988e-02 1.763760894536972046e-01 -1.706678718328475952e-01 6.957191228866577148e-02 -9.490586817264556885e-02 7.779122889041900635e-02 -1.206899210810661316e-01 2.207864522933959961e-01 1.881539076566696167e-01 -1.743497699499130249e-01 -1.959881782531738281e-01 -1.134546250104904175e-01 -1.240344718098640442e-01 -1.953190416097640991e-01 1.730415076017379761e-01 1.846373379230499268e-01 2.700139768421649933e-02
-2.925403714179992676e-01 1.452430039644241333e-01 -3.098552487790584564e-02 -8.889286778867244720e-03 -1.993032358586788177e-02 -1.871348321437835693e-01 7.107418030500411987e-02 -4.650399088859558105e-03 5.738198757171630859e-02 -2.700792551040649414e-01 -7.157503813505172729e-02 -2.754021883010864258e-01 3.515892028808593750e-01 2.060458809137344360e-01 3.151650130748748779e-01 8.705291152000427246e-02 1.048183739185333252e-01 -2.589309811592102051e-01 3.835244849324226379e-02 3.105862997472286224e-02 -1.962262988090515137e-01 1.435994952917098999e-01 -3.292419016361236572e-01 1.169332209974527359e-02 -1.711354963481426239e-02 -2.981164157390594482e-01 -1.227897405624389648e-01 -1.437018662691116333e-01 4.884928092360496521e-02 -1.056551709771156311e-01 1.143108159303665161e-01 1.482343077659606934e-01
-2.667503245174884796e-02 -1.076970715075731277e-02 2.557141780853271484e-01 -2.194706648588180542e-01 -1.656498461961746216e-01 -2.977722287178039551e-01 2.442686110734939575e-01 -4.749066382646560669e-02 1.738018244504928589e-01 -2.208000421524047852e-01 -1.616193354129791260e-01 1.977862566709518433e-01 -1.336799561977386475e-02 1.628339886665344238e-01 3.803088665008544922e-01 1.922563612461090088e-01 -2.952886978164315224e-03 -1.256263852119445801e-01 -1.076166927814483643e-01 -2.218868881464004517e-01 -2.944813109934329987e-02 -1.660909056663513184e-01 1.637264341115951538e-01 -1.263556927442550659e-01 -1.754723191261291504e-01 8.120064437389373779e-02 2.936910279095172882e-02 2.521092891693115234e-01 -4.649684205651283264e-02 2.240451574325561523e-01 1.148953586816787720e-01 1.997440755367279053e-01
-9.032375365495681763e-02 2.247739136219024658e-01 -3.959857299923896790e-02 5.893888697028160095e-02 -1.755429655313491821e-01 1.146087422966957092e-01 1.200129240751266479e-01 -1.486201882362365723e-01 7.164566218852996826e-02 -2.205681055784225464e-02 -1.800634860992431641e-01 -7.849014550447463989e-02 2.100621163845062256e-01 1.105716675519943237e-01 2.602321505546569824e-01 4.087691009044647217e-01 1.804696172475814819e-01 1.330461353063583374e-01 -2.091498970985412598e-01 -9.012819826602935791e-02 -2.385381907224655151e-01 3.303611576557159424e-01 5.957788601517677307e-02 -2.090413421392440796e-01 9.120687842369079590e-03 -5.210665240883827209e-02 -3.568044304847717285e-01 -2.480340301990509033e-01 -2.455884590744972229e-02 4.902379959821701050e-02 7.756558060646057129e-02 -6.626460701227188110e-02
-1.785205751657485962e-01 9.396255016326904297e-02 1.300927996635437012e-01 -8.301758021116256714e-02 2.287422716617584229e-01 4.449857398867607117e-02 3.007304966449737549e-01 2.666644938290119171e-02 -4.367049410939216614e-02 -1.223419532179832458e-01 -1.262463182210922241e-01 -1.268664002418518066e-01 -1.291494220495223999e-01 1.381125450134277344e-01 3.538551628589630127e-01 1.981425881385803223e-01 3.033525645732879639e-01 -1.663007885217666626e-01 -5.336021184921264648e-01 -9.494836628437042236e-02 2.910875156521797180e-02 2.692650444805622101e-02 6.332281231880187988e-02 6.560294330120086670e-02 -1.157870888710021973e-01 7.501580566167831421e-02 1.404752135276794434e-01 -4.767338931560516357e-02 1.285449601709842682e-03 7.974853366613388062e-02 2.593362331390380859e-01 5.411092564463615417e-02
-2.550946474075317383e-01 -2.469500526785850525e-02 5.946484953165054321e-02 -1.358835548162460327e-01 -1.266179084777832031e-01 -3.095334470272064209e-01 7.222320139408111572e-02 -2.479514852166175842e-02 -1.838900446891784668e-01 -5.321629345417022705e-02 -1.815381497144699097e-01 -4.579633474349975586e-02 -7.597606629133224487e-02 9.977351129055023193e-02 4.053753018379211426e-01 -9.726914018392562866e-02 3.237828016281127930e-01 5.734826251864433289e-02 -6.110172718763351440e-02 6.094906106591224670e-02 -1.283050030469894409e-01 -7.662311941385269165e-02 -4.036543518304824829e-02 2.695625275373458862e-02 -9.740517474710941315e-03 -2.237161844968795776e-01 -1.819764375686645508e-01 2.019131630659103394e-01 -7.389383018016815186e-02 4.817370474338531494e-01 1.343448758125305176e-01 1.164243593811988831e-01
1.155037805438041687e-01 -1.368428915739059448e-01 1.145542263984680176e-01 -1.616202443838119507e-01 1.087195938453078270e-03 -2.828227877616882324e-01 -1.331088133156299591e-02 4.530349001288414001e-02 2.856031619012355804e-02 4.098108410835266113e-02 -1.585174798965454102e-01 2.703817784786224365e-01 3.084716200828552246e-01 3.119591996073722839e-02 3.308607041835784912e-01 -1.132956296205520630e-01 2.131455391645431519e-01 1.751314662396907806e-02 -3.722679018974304199e-01 -1.747918576002120972e-01 9.540858119726181030e-02 -1.873075067996978760e-01 -1.620297878980636597e-01 -1.228755339980125427e-01 -1.347486227750778198e-01 -1.925349831581115723e-01 -2.921409159898757935e-02 -2.666251361370086670e-01 -1.980420798063278198e-01 9.709703922271728516e-02 1.769488304853439331e-01 1.405951678752899170e-01
-1.514897942543029785e-01 1.951188892126083374e-01 -1.233092322945594788e-01 -1.963424831628799438e-01 1.166851073503494263e-01 -5.050118267536163330e-02 1.521358499303460121e-03 2.579723019152879715e-03 -2.320531606674194336e-01 1.952874660491943359e-01 -2.963086068630218506e-01 1.775629445910453796e-02 1.496238410472869873e-01 1.825541704893112183e-01 3.108812570571899414e-01 -3.105121478438377380e-02 2.361317127943038940e-01 -2.783424258232116699e-01 -2.116598933935165405e-02 -2.841305173933506012e-02 -2.959686815738677979e-01 1.831423118710517883e-02 4.194113891571760178e-03 -1.284576803445816040e-01 -2.262713015079498291e-01 -8.114746958017349243e-02 -1.638155728578567505e-01 1.968293786048889160e-01 4.400223121047019958e-02 2.317636609077453613e-01 5.182890594005584717e-02 3.390970528125762939e-01
-2.260181866586208344e-02 -7.186798006296157837e-02 9.429554641246795654e-02 -2.129152566194534302e-01 -1.812487691640853882e-01 -2.214510142803192139e-01 2.080933004617691040e-01 9.265547990798950195e-02 -8.749839663505554199e-02 1.620701402425765991e-01 -6.473512202501296997e-02 -1.317885220050811768e-01 -5.006185919046401978e-02 3.884169738739728928e-03 3.482581675052642822e-01 8.246649801731109619e-02 2.707847654819488525e-01 -6.034475937485694885e-02 -2.164261881262063980e-03 -6.047038733959197998e-02 -2.216410785913467407e-01 3.668485581874847412e-02 8.897832036018371582e-02 8.116120100021362305e-02 9.953157603740692139e-02 -4.292317032814025879e-01 -1.167702488601207733e-02 -3.843926489353179932e-01 -2.319621145725250244e-01 2.107591480016708374e-01 1.064442656934261322e-02 -1.850703656673431396e-01
-8.206424303352832794e-03 -1.103603243827819824e-01 2.030023485422134399e-01 7.317273318767547607e-02 -2.284636497497558594e-01 -2.123130857944488525e-01 -6.782138347625732422e-02 -1.658015400171279907e-01 6.412298977375030518e-02 -5.272471904754638672e-02 -2.045499831438064575e-01 3.047587722539901733e-02 2.516637444496154785e-01 2.556847035884857178e-01 5.137916803359985352e-01 -5.849745124578475952e-02 -5.796888377517461777e-03 -1.781510263681411743e-01 -3.413400053977966309e-01 -5.821495875716209412e-02 -8.554267883300781250e-02 1.031936183571815491e-01 -1.900248974561691284e-01 -2.355508953332901001e-01 -1.106021460145711899e-02 -4.479105770587921143e-02 5.304012075066566467e-02 -1.544787436723709106e-01 2.160473465919494629e-01 1.200883910059928894e-01 9.220876544713973999e-02 8.008187264204025269e-02
-2.829737775027751923e-02 -1.224423572421073914e-01 1.986762285232543945e-01 -6.691344082355499268e-02 1.657800525426864624e-01 -7.775249332189559937e-02 4.996614754199981689e-01 1.175968814641237259e-02 1.901403963565826416e-01 9.521854668855667114e-02 -1.966391652822494507e-01 1.069196164608001709e-01 -1.510724723339080811e-01 3.718894422054290771e-01 3.088262677192687988e-01 7.922688499093055725e-03 -1.288821101188659668e-01 -1.284035742282867432e-01 -2.156672179698944092e-01 -2.688335180282592773e-01 -1.127085313200950623e-01 -4.332115501165390015e-02 1.154258847236633301e-01 -1.063595116138458252e-01 -1.131439488381147385e-02 -1.330435425043106079e-01 -3.747270628809928894e-02 1.559138894081115723e-01 -5.481873452663421631e-02 3.692423552274703979e-02 2.106481939554214478e-01 1.472033113241195679e-01
-8.827286213636398315e-02 1.342702358961105347e-01 7.784401625394821167e-02 -5.999651551246643066e-02 2.187913060188293457e-01 3.958784416317939758e-02 2.688669264316558838e-01 -2.313142828643321991e-02 -1.592091321945190430e-01 -2.249989509582519531e-01 -1.535135358572006226e-01 -5.575203895568847656e-02 1.262513268738985062e-02 1.208429411053657532e-01 2.853954769670963287e-02 -1.313297748565673828e-01 -1.256464719772338867e-01 -3.736556768417358398e-01 1.119779571890830994e-01 -2.732094228267669678e-01 8.091825246810913086e-02 2.925831675529479980e-01 2.767734043300151825e-02 -1.722120791673660278e-01 -1.274151951074600220e-01 -4.434610307216644287e-01 -9.997410327196121216e-02 -1.817579716444015503e-01 -1.206268593668937683e-01 2.403214871883392334e-01 -1.157363951206207275e-01 -8.457447984255850315e-04
-1.051106601953506470e-01 2.467802613973617554e-01 1.513437628746032715e-01 1.156813427805900574e-01 -3.215423226356506348e-01 -1.303275674581527710e-01 3.392996191978454590e-01 -1.576619781553745270e-02 1.405322849750518799e-01 2.673903703689575195e-01 -1.023888438940048218e-01 -3.781425580382347107e-02 -3.748400509357452393e-02 1.025329306721687317e-01 1.042517945170402527e-01 -1.335569620132446289e-01 6.001672893762588501e-02 -1.429384797811508179e-01 -2.668250501155853271e-01 -1.431283354759216309e-01 1.530213803052902222e-01 4.914548993110656738e-02 -8.894152194261550903e-02 -5.555514246225357056e-02 -2.807511687278747559e-01 -3.738069832324981689e-01 -9.648486226797103882e-02 8.617614209651947021e-02 1.101507246494293213e-01 2.081307321786880493e-01 2.604786157608032227e-01 -3.317556902766227722e-02
7.245690375566482544e-02 2.219966351985931396e-01 4.229003787040710449e-01 -1.718062907457351685e-01 3.805585950613021851e-02 -8.891738951206207275e-03 6.470332294702529907e-02 -1.995614543557167053e-02 -1.114061102271080017e-01 -6.320773065090179443e-02 -3.070742189884185791e-01 3.401704505085945129e-02 1.096093356609344482e-01 3.785107135772705078e-01 7.251817733049392700e-02 1.272146590054035187e-02 9.240364283323287964e-02 -2.458663843572139740e-02 -3.028984367847442627e-01 1.942117139697074890e-02 -1.890568435192108154e-02 -6.479711830615997314e-02 2.924543805420398712e-02 1.330181509256362915e-01 1.376617252826690674e-01 -4.241954684257507324e-01 1.993524432182312012e-01 -2.306991219520568848e-01 2.946350350975990295e-02 9.423080831766128540e-03 -4.110185429453849792e-02 -1.988842636346817017e-01
1.608265489339828491e-01 -8.072981983423233032e-02 2.007408440113067627e-01 -3.212901353836059570e-01 -1.546918302774429321e-01 -1.929744333028793335e-01 1.756068766117095947e-01 -3.493214608170092106e-04 -4.662536829710006714e-02 -1.885393634438514709e-02 6.415989249944686890e-03 -5.176953040063381195e-03 6.903585791587829590e-02 3.261165320873260498e-01 4.559158533811569214e-02 2.245633751153945923e-01 -4.074319079518318176e-02 -2.136294543743133545e-01 -1.088153794407844543e-01 -3.620386421680450439e-01 -2.737028598785400391e-01 1.455829143524169922e-01 -1.087525188922882080e-01 -8.775628171861171722e-03 4.109710082411766052e-02 -2.524472475051879883e-01 -2.369123548269271851e-01 -3.328821957111358643e-01 -1.141890138387680054e-01 -3.396081551909446716e-02 -1.334977895021438599e-01 -5.719392374157905579e-02
5.549519509077072144e-02 1.711706817150115967e-01 1.160261407494544983e-01 -4.556254744529724121e-01 -1.286621987819671631e-01 -1.041819527745246887e-01 -2.173817604780197144e-01 -4.223456233739852905e-02 -9.100601077079772949e-02 -7.840469479560852051e-02 -1.040982753038406372e-01 6.223116070032119751e-02 1.316112726926803589e-01 7.947091013193130493e-03 5.155752897262573242e-01 -1.108636707067489624e-01 2.435257285833358765e-01 -8.519368618726730347e-02 1.200048550963401794e-01 7.027170807123184204e-02 1.062238290905952454e-01 -1.742012351751327515e-01 -2.347962111234664917e-01 3.352784737944602966e-02 -4.971254989504814148e-02 -2.739622294902801514e-01 -1.042957231402397156e-02 -1.746928244829177856e-01 -2.088899612426757812e-01 -5.360877141356468201e-02 2.268786355853080750e-02 8.077299594879150391e-02
1.115096267312765121e-02 1.002229526638984680e-01 1.812998354434967041e-01 -7.366664707660675049e-02 -2.883522510528564453e-01 -3.825802803039550781e-01 2.972240746021270752e-01 -9.044500440359115601e-02 -1.997026056051254272e-01 -4.880058765411376953e-02 -1.661714538931846619e-02 6.841450463980436325e-03 1.838887482881546021e-02 5.822257325053215027e-02 2.049736827611923218e-01 1.549770776182413101e-02 -1.953792721033096313e-01 -2.748389244079589844e-01 -3.463800624012947083e-02 -3.034238815307617188e-01 -1.871634274721145630e-01 1.509429663419723511e-01 -3.213610649108886719e-01 9.535104036331176758e-02 1.569166034460067749e-01 -8.395173400640487671e-02 1.092169247567653656e-02 -7.519122958183288574e-02 5.548834335058927536e-03 2.894001603126525879e-01 7.693990319967269897e-02 -1.806342601776123047e-01
6.586042791604995728e-02 2.115780413150787354e-01 3.270626366138458252e-01 -1.919187903404235840e-01 -1.078836098313331604e-01 -7.145400345325469971e-02 -1.062172204256057739e-01 -9.454096108675003052e-02 2.291638404130935669e-01 1.248567327857017517e-01 3.532429412007331848e-02 9.654264152050018311e-02 3.759681582450866699e-01 2.411638498306274414e-01 8.682882040739059448e-02 -1.962689906358718872e-01 -1.237476989626884460e-01 -1.964840739965438843e-01 -2.147483080625534058e-01 -3.628021180629730225e-01 -7.703297305852174759e-03 3.544651716947555542e-02 -1.282030045986175537e-01 2.632297808304429054e-03 8.166547119617462158e-02 -2.591097652912139893e-01 -2.831281162798404694e-02 -2.667483985424041748e-01 -1.218017470091581345e-02 -4.160736873745918274e-02 -6.216752156615257263e-02 2.120262086391448975e-01
-2.850256264209747314e-01 2.879899144172668457e-01 4.180781841278076172e-01 1.311598122119903564e-01 5.916869267821311951e-02 2.017583698034286499e-02 -1.081976201385259628e-02 -5.155241861939430237e-02 2.120445519685745239e-01 1.959426254034042358e-01 -1.247785687446594238e-01 3.657319769263267517e-02 2.535987496376037598e-01 3.829339742660522461e-01 2.592279314994812012e-01 -1.065868958830833435e-01 9.220410138368606567e-02 -4.677300900220870972e-02 -1.816159635782241821e-01 1.255151350051164627e-02 1.030177995562553406e-01 1.789467595517635345e-02 -1.567797809839248657e-01 -2.084936201572418213e-01 1.295709609985351562e-01 -2.182602286338806152e-01 -3.104308154433965683e-03 -9.257712960243225098e-02 1.816243082284927368e-01 3.770151408389210701e-03 1.079538166522979736e-01 8.304996788501739502e-02
-1.096594799309968948e-02 2.096527367830276489e-01 2.303841710090637207e-01 1.085312888026237488e-01 5.710587278008460999e-02 -8.324703574180603027e-02 1.677500456571578979e-02 -8.873236365616321564e-03 -4.795143008232116699e-02 1.767007857561111450e-01 -2.496566772460937500e-01 5.050323531031608582e-02 -2.550138831138610840e-01 2.842548787593841553e-01 2.920783460140228271e-01 1.546047925949096680e-01 -1.147736907005310059e-01 -1.409878581762313843e-01 -1.587461382150650024e-01 -3.393413126468658447e-01 2.343266010284423828e-01 -1.037072241306304932e-01 -1.386588811874389648e-01 1.699479967355728149e-01 1.359226275235414505e-02 -6.280705332756042480e-02 -1.629313081502914429e-01 -1.830549687147140503e-01 -5.741633102297782898e-02 1.946584880352020264e-01 -6.636928021907806396e-02 3.607167303562164307e-01
-3.982021510601043701e-01 -5.080595146864652634e-03 8.372204750776290894e-02 4.140087589621543884e-02 7.359110563993453979e-02 3.874422982335090637e-02 2.751533389091491699e-01 -9.655045345425605774e-03 -4.932339489459991455e-02 -7.549736183136701584e-03 -2.047895640134811401e-02 2.004137337207794189e-01 6.073224171996116638e-02 4.029206037521362305e-01 1.804326325654983521e-01 -2.761991322040557861e-01 1.423597186803817749e-01 1.006186194717884064e-02 -1.361932307481765747e-01 -8.929525315761566162e-02 -2.376637458801269531e-01 9.640369564294815063e-02 7.462524622678756714e-02 -2.471143305301666260e-01 -2.720152139663696289e-01 -9.351265430450439453e-02 -2.398915588855743408e-02 -1.067507341504096985e-01 -3.777073621749877930e-01 1.050588414072990417e-01 5.952572450041770935e-02 2.761873416602611542e-02
-1.105931997299194336e-01 1.823611855506896973e-01 1.118083223700523376e-01 -7.439859956502914429e-02 2.359044104814529419e-01 -2.368715703487396240e-01 6.526329368352890015e-02 -1.746806949377059937e-01 4.826565459370613098e-02 1.195312105119228363e-02 -1.694927513599395752e-01 -5.055072717368602753e-03 9.039696305990219116e-02 7.638172060251235962e-02 3.612625300884246826e-01 -1.716911643743515015e-01 3.431290090084075928e-01 -3.376210331916809082e-01 2.272960916161537170e-02 -2.221965976059436798e-02 -1.356370300054550171e-01 -2.440123632550239563e-02 9.332712739706039429e-02 -1.569933146238327026e-01 -2.982272505760192871e-01 -6.695351749658584595e-02 9.621989727020263672e-02 5.919939279556274414e-02 -2.931969463825225830e-01 2.397925406694412231e-01 1.813173145055770874e-01 1.308209002017974854e-01
-7.514046877622604370e-02 1.557218730449676514e-01 1.806854903697967529e-01 -9.917295724153518677e-02 -3.472216427326202393e-02 1.448537558317184448e-01 9.304938465356826782e-02 -2.504388988018035889e-01 2.335047572851181030e-01 -1.819879412651062012e-01 -1.298945248126983643e-01 -1.673347204923629761e-01 1.770827174186706543e-01 -6.489872187376022339e-02 2.360243946313858032e-01 1.692426204681396484e-01 2.956994175910949707e-01 -7.882753759622573853e-02 -2.084222584962844849e-01 -5.219935625791549683e-02 -1.357348561286926270e-01 2.158499881625175476e-02 -3.691545128822326660e-01 1.126214042305946350e-01 5.706587433815002441e-02 -1.333691477775573730e-01 -1.052771732211112976e-01 -3.089994192123413086e-01 -2.687593102455139160e-01 -1.327497512102127075e-01 1.806396692991256714e-01 1.544675976037979126e-01
-3.712442517280578613e-01 3.845580667257308960e-02 -7.565007358789443970e-02 3.243043646216392517e-02 -1.749203652143478394e-01 -1.278204619884490967e-01 -2.923039346933364868e-02 -1.819832772016525269e-01 -5.515635013580322266e-02 -5.704872775822877884e-03 -2.765600681304931641e-01 -1.900078542530536652e-02 1.000965163111686707e-01 1.449203193187713623e-01 1.654634624719619751e-01 7.366958260536193848e-02 -2.050847858190536499e-01 -2.007458359003067017e-01 1.648468710482120514e-02 -1.538026332855224609e-01 1.817274838685989380e-01 9.219173341989517212e-02 -2.807257324457168579e-02 -1.868661493062973022e-01 -3.376464545726776123e-01 -2.866767346858978271e-01 -4.104898497462272644e-02 -3.141348958015441895e-01 1.701412051916122437e-01 1.658452600240707397e-01 1.715401858091354370e-01 -2.516326606273651123e-01
1.154538467526435852e-01 4.211607202887535095e-02 2.044306993484497070e-01 -8.122069388628005981e-02 6.301884539425373077e-03 -1.488746106624603271e-01 5.073010325431823730e-01 -1.757895015180110931e-02 1.789905577898025513e-01 4.662602767348289490e-02 -2.131014689803123474e-02 2.388575524091720581e-01 -9.001693688333034515e-03 2.387356013059616089e-01 1.524783372879028320e-01 1.449807882308959961e-01 -6.019237264990806580e-02 -2.198639214038848877e-01 -1.963954269886016846e-01 -9.167939424514770508e-02 -6.679163873195648193e-02 -8.982685208320617676e-02 1.527049392461776733e-01 -2.763896584510803223e-01 -6.982373539358377457e-03 -2.115700840950012207e-01 -3.546240180730819702e-02 2.777320519089698792e-02 -8.106184750795364380e-02 2.780432999134063721e-01 2.396008074283599854e-01 2.535172998905181885e-01
-1.202160641551017761e-01 1.697826981544494629e-01 1.002618297934532166e-02 -6.440366059541702271e-02 -1.139296218752861023e-01 -2.856393754482269287e-01 4.667817428708076477e-02 -6.639833003282546997e-02 -6.957495957612991333e-02 2.319119684398174286e-02 -4.119623824954032898e-02 -5.094122607260942459e-03 -4.209318011999130249e-02 -4.349818825721740723e-02 1.813145428895950317e-01 5.033443123102188110e-02 1.918507516384124756e-01 -2.965321242809295654e-01 9.901402518153190613e-03 -2.360839098691940308e-01 1.860745251178741455e-01 -2.709847688674926758e-01 -2.044512480497360229e-01 1.343985460698604584e-02 -8.693635463714599609e-02 -3.634817004203796387e-01 3.572858124971389771e-02 -6.987261772155761719e-02 -3.100608587265014648e-01 4.512861967086791992e-01 1.180724333971738815e-02 -1.695907860994338989e-01
4.370712861418724060e-02 1.650229543447494507e-01 -6.477034091949462891e-02 -1.395602673292160034e-01 -2.576331049203872681e-02 -2.157924473285675049e-01 4.572721198201179504e-02 -1.304402053356170654e-01 -1.537821143865585327e-01 8.075637742877006531e-03 4.668502137064933777e-02 -1.241700444370508194e-02 1.033561006188392639e-01 1.396221816539764404e-01 4.872108697891235352e-01 1.015619412064552307e-01 1.804312020540237427e-01 -2.714156210422515869e-01 -2.099005430936813354e-01 -2.632696740329265594e-02 -2.886530160903930664e-01 1.553014218807220459e-01 -1.208911389112472534e-01 -2.054279446601867676e-01 1.781997829675674438e-01 -1.591562330722808838e-01 1.103681847453117371e-01 -1.609258800745010376e-01 4.661720246076583862e-02 -4.082424938678741455e-02 4.030301570892333984e-01 1.644410192966461182e-02
-1.711962074041366577e-01 2.048072665929794312e-01 1.151564568281173706e-01 -3.602625057101249695e-02 5.996812507510185242e-02 -2.975901355966925621e-03 1.224968060851097107e-01 -3.600988984107971191e-01 7.817197591066360474e-02 -2.389383912086486816e-01 -1.778516889316961169e-05 1.429130434989929199e-01 9.399482607841491699e-02 2.738830149173736572e-01 3.234626054763793945e-01 -5.070290341973304749e-02 1.706133037805557251e-01 -7.472207397222518921e-02 1.879765838384628296e-01 -6.523320823907852173e-02 2.948861010372638702e-02 -6.225444748997688293e-02 1.403342336416244507e-01 -3.942315001040697098e-03 -1.745305508375167847e-01 -3.793662488460540771e-01 2.714755237102508545e-01 -2.355046123266220093e-01 1.246318519115447998e-01 5.925467982888221741e-02 2.171963602304458618e-01 1.507852226495742798e-01
-2.626523561775684357e-02 9.725306183099746704e-02 2.989995181560516357e-01 -1.617987900972366333e-01 -1.613263636827468872e-01 -2.137092351913452148e-01 -2.387191168963909149e-03 5.148268863558769226e-02 -2.540700137615203857e-01 1.288431975990533829e-02 -1.041331589221954346e-01 -9.613180533051490784e-03 2.743191644549369812e-02 -2.506250329315662384e-02 2.489890754222869873e-01 1.948499977588653564e-01 3.303371071815490723e-01 -4.980163648724555969e-02 -1.415092945098876953e-01 -3.544060885906219482e-02 -3.920251876115798950e-02 -1.115729808807373047e-01 4.328364133834838867e-02 8.329591900110244751e-02 5.461612343788146973e-02 -4.301120638847351074e-01 1.621156185865402222e-02 -3.609203100204467773e-01 -1.862387508153915405e-01 1.388715803623199463e-01 1.948658376932144165e-01 -2.383119612932205200e-01
-1.687388569116592407e-01 4.293263331055641174e-02 3.061734139919281006e-01 -3.097772784531116486e-02 1.714382320642471313e-02 -1.537887156009674072e-01 9.555668383836746216e-02 -1.502645909786224365e-01 -1.685795187950134277e-01 2.675041556358337402e-02 -1.161359176039695740e-01 -5.646778643131256104e-02 2.416891455650329590e-01 -5.398174747824668884e-02 1.019131019711494446e-01 1.153329461812973022e-01 1.118096709251403809e-01 -9.056974202394485474e-02 -1.743678152561187744e-01 -7.777917385101318359e-02 3.200032413005828857e-01 9.754479862749576569e-03 1.807823330163955688e-01 -1.229795813560485840e-02 -4.159874618053436279e-01 -2.450501322746276855e-01 -1.903024613857269287e-01 -1.852252334356307983e-01 -2.504813671112060547e-01 2.849116921424865723e-01 1.297632455825805664e-01 -1.778741627931594849e-01
[truncated: 3,276,733 more chars]
