# Supplementary material for: The Language of Innovation
Source: PLoS One. 2020 Apr 30;15(4):e0230107. doi: 10.1371/journal.pone.0230107 (PMC7194493; doi:10.1371/journal.pone.0230107)
Supplement: S3 File — (GZ) [file pone.0230107.s003.tar.gz › 1981-1985/V2Run_25_VS_4500_embeddings1981-1985ED32.txt]

-1.961584836244583130e-01 -3.385700881481170654e-01 -1.499789208173751831e-01 2.163282334804534912e-01 1.328317523002624512e-01 1.923472732305526733e-01 2.538367807865142822e-01 -2.279514968395233154e-01 2.399510443210601807e-01 -3.768594264984130859e-01 9.350453317165374756e-02 1.923577338457107544e-01 -2.864325605332851410e-02 2.066180557012557983e-01 3.381893336772918701e-01 -1.064667180180549622e-01 -1.977261528372764587e-02 -1.544963102787733078e-02 7.575301080942153931e-02 2.802440710365772247e-02 1.239739432930946350e-01 6.814665347337722778e-02 -1.196177080273628235e-01 9.089824557304382324e-02 -1.571295708417892456e-01 -9.076057374477386475e-02 1.950960606336593628e-01 1.163852959871292114e-01 -1.425540000200271606e-01 -6.570269912481307983e-02 -1.881841942667961121e-02 1.809294968843460083e-01
-7.360187172889709473e-02 -1.105171889066696167e-01 7.915440201759338379e-02 6.987124681472778320e-02 1.115540862083435059e-01 1.815889775753021240e-01 4.490045011043548584e-01 -7.094684988260269165e-02 2.983769774436950684e-01 -1.089815944433212280e-01 1.421907991170883179e-01 -1.885288804769515991e-01 1.611745357513427734e-01 1.301425695419311523e-01 2.929949164390563965e-01 1.845999062061309814e-01 -2.972125411033630371e-01 -3.662855597212910652e-03 -2.123819589614868164e-01 -1.211055815219879150e-01 2.752639353275299072e-01 -9.526767581701278687e-02 -1.435392647981643677e-01 9.047292172908782959e-02 4.527197405695915222e-02 -9.594098082743585110e-04 1.192863658070564270e-01 8.682139962911605835e-02 1.460593789815902710e-01 -8.431439101696014404e-02 -2.250214070081710815e-01 -1.871053129434585571e-01
-2.565914690494537354e-01 1.957461610436439514e-02 -2.378822714090347290e-01 -6.761591881513595581e-02 1.005129218101501465e-01 2.067123502492904663e-01 1.138890534639358521e-01 -2.096207737922668457e-01 2.544956803321838379e-01 -2.677046656608581543e-01 2.652200311422348022e-02 -9.351868182420730591e-02 -2.411704510450363159e-01 -2.754577398300170898e-01 3.934381604194641113e-01 1.387768685817718506e-01 -7.622057199478149414e-02 6.738968659192323685e-03 -1.358613222837448120e-01 -3.723488375544548035e-02 2.969824150204658508e-02 -2.244742773473262787e-02 5.895483121275901794e-02 1.688485145568847656e-01 1.092127412557601929e-01 -3.617214411497116089e-02 -6.866068579256534576e-03 3.020863980054855347e-02 1.791107356548309326e-01 -1.720551997423171997e-01 1.481112986803054810e-01 -3.898851275444030762e-01
1.088667809963226318e-01 -2.748649381101131439e-02 -6.794781237840652466e-02 -1.444513350725173950e-01 -1.879141330718994141e-01 4.118017852306365967e-01 6.169417127966880798e-02 -1.265007555484771729e-01 1.656678617000579834e-01 -2.938919961452484131e-01 -2.762655355036258698e-02 -2.071086317300796509e-01 -6.509287655353546143e-02 1.464324742555618286e-01 5.294030308723449707e-01 1.856967508792877197e-01 1.995817720890045166e-01 -3.267545998096466064e-02 -3.663190901279449463e-01 -2.200679853558540344e-02 -9.104830771684646606e-02 8.345749974250793457e-02 -1.811591088771820068e-01 3.698537498712539673e-02 4.009727016091346741e-02 5.715167894959449768e-02 4.092313721776008606e-02 1.787425763905048370e-02 5.600173771381378174e-02 -4.141642525792121887e-02 4.390090331435203552e-02 -2.528498880565166473e-02
1.009067371487617493e-01 -3.403676673769950867e-02 -2.067105323076248169e-01 -8.658050000667572021e-02 -1.338933706283569336e-01 4.759177863597869873e-01 1.310582906007766724e-01 3.862283378839492798e-02 1.829684376716613770e-01 -1.669818013906478882e-01 -3.074540570378303528e-02 -3.446404635906219482e-02 -9.235764294862747192e-02 2.911984622478485107e-01 3.326648175716400146e-01 2.139105945825576782e-01 1.652857959270477295e-01 -9.702352434396743774e-02 1.762701570987701416e-01 -2.819985523819923401e-02 2.495192140340805054e-01 -2.866864949464797974e-02 -2.490850687026977539e-01 2.402721494436264038e-01 -5.650005117058753967e-02 1.017405558377504349e-02 3.547345101833343506e-02 -9.669592231512069702e-02 2.076008915901184082e-01 -1.680388301610946655e-01 -1.393951941281557083e-02 -1.587709486484527588e-01
-1.015061587095260620e-01 9.090561419725418091e-03 -5.057979747653007507e-02 1.443462222814559937e-01 -1.854761503636837006e-02 3.234176337718963623e-01 2.114178091287612915e-01 -2.528164684772491455e-01 3.051690161228179932e-01 1.237447857856750488e-01 2.460007071495056152e-01 -3.335039317607879639e-02 5.231706425547599792e-02 1.781275421380996704e-01 5.047578811645507812e-01 1.039055660367012024e-01 -8.152372390031814575e-02 -5.331936851143836975e-02 -1.857179105281829834e-01 2.069645561277866364e-02 1.388854086399078369e-01 1.703295111656188965e-01 -1.045155152678489685e-01 2.489031478762626648e-02 -1.247166544198989868e-01 1.797705739736557007e-01 1.920259296894073486e-01 -2.409401834011077881e-01 -1.676056832075119019e-01 2.632028423249721527e-02 -1.033115014433860779e-02 -8.129039406776428223e-02
2.202685177326202393e-02 -7.542376220226287842e-02 1.312068253755569458e-01 6.115573644638061523e-02 7.301393151283264160e-02 2.693690359592437744e-01 -7.166860252618789673e-02 -1.638650447130203247e-01 -6.272702664136886597e-02 -3.922620713710784912e-01 1.264141649007797241e-01 8.709792047739028931e-02 8.214886486530303955e-02 -1.721904128789901733e-01 3.765428662300109863e-01 1.493094414472579956e-01 -1.785444617271423340e-01 -1.815927177667617798e-01 -5.535379052162170410e-02 -2.641732394695281982e-01 2.428878247737884521e-01 2.176838815212249756e-01 -3.260953119024634361e-03 1.764968186616897583e-01 -1.993140280246734619e-01 2.490054965019226074e-01 -1.667205393314361572e-01 -2.486372541170567274e-04 2.375479191541671753e-01 -3.141181170940399170e-02 -1.008844673633575439e-01 9.369178861379623413e-02
-4.353675525635480881e-03 -8.270949125289916992e-02 -2.987914085388183594e-01 4.304432123899459839e-02 5.469251424074172974e-02 1.298585254698991776e-02 1.981375068426132202e-01 -1.195528656244277954e-01 4.154152572154998779e-01 -2.127977311611175537e-01 2.099851965904235840e-01 3.618944808840751648e-02 -1.120196059346199036e-01 1.645077615976333618e-01 2.232216149568557739e-01 -1.429726928472518921e-01 2.195809483528137207e-01 -3.481933176517486572e-01 1.411743611097335815e-01 -3.679902851581573486e-02 -2.754647433757781982e-01 2.197965532541275024e-01 -7.547192275524139404e-02 -3.549632383510470390e-03 1.373760253190994263e-01 -8.300954103469848633e-02 1.502863466739654541e-01 -1.703579425811767578e-01 1.095945667475461960e-02 6.219709292054176331e-02 -2.259911000728607178e-01 -1.381791383028030396e-01
-3.178152441978454590e-02 1.027325391769409180e-01 -1.771879196166992188e-01 1.737865358591079712e-01 2.306851744651794434e-01 4.204545617103576660e-01 9.053810685873031616e-02 -1.732637435197830200e-01 2.440976351499557495e-01 -6.396176759153604507e-03 2.324279397726058960e-01 1.344867944717407227e-01 5.788702890276908875e-02 1.616087406873703003e-01 3.096834719181060791e-01 2.061379551887512207e-01 2.266313880681991577e-01 1.079463735222816467e-01 -1.745646148920059204e-01 -1.854727119207382202e-01 2.888626754283905029e-01 2.327304333448410034e-01 -1.266329586505889893e-01 6.485030055046081543e-02 -1.077018082141876221e-01 9.955071657896041870e-02 1.308293044567108154e-01 6.705399602651596069e-02 -1.408739089965820312e-01 -8.510267734527587891e-02 3.505380824208259583e-02 4.302883893251419067e-02
-2.592993378639221191e-01 -8.277623355388641357e-02 -1.379115879535675049e-01 1.404107809066772461e-01 1.800538003444671631e-01 -7.617920637130737305e-02 -5.622338503599166870e-02 -1.140121277421712875e-02 2.304268032312393188e-01 -1.475017666816711426e-01 1.414250582456588745e-01 -1.605934090912342072e-02 -5.957078188657760620e-02 2.420980781316757202e-01 4.481928050518035889e-01 1.402242630720138550e-01 2.510003447532653809e-01 -3.614018857479095459e-01 -2.982438355684280396e-02 -6.453960388898849487e-02 7.483971118927001953e-02 1.975750625133514404e-01 -3.491174057126045227e-02 3.087792545557022095e-02 1.854072362184524536e-01 1.182833462953567505e-01 1.446014642715454102e-01 1.367057710886001587e-01 1.989898234605789185e-01 2.413127105683088303e-03 -2.347672134637832642e-01 1.992276310920715332e-01
-1.631096191704273224e-02 1.044970080256462097e-01 3.823484852910041809e-02 1.848349273204803467e-01 1.138433516025543213e-01 3.509173989295959473e-01 8.870675414800643921e-02 -1.171526685357093811e-01 3.415100872516632080e-01 2.090782858431339264e-02 1.929064989089965820e-01 -2.320568710565567017e-01 3.260425478219985962e-02 1.613875776529312134e-01 2.471359670162200928e-01 3.747754991054534912e-01 -1.530976742506027222e-01 -1.896063983440399170e-01 1.833608001470565796e-02 5.651133134961128235e-02 1.982222795486450195e-01 1.514912843704223633e-01 9.486026316881179810e-02 3.363498449325561523e-01 1.561336964368820190e-01 8.151857554912567139e-02 1.955810785293579102e-01 4.708841070532798767e-02 -9.346343576908111572e-02 9.178397059440612793e-02 1.216766834259033203e-01 8.928819745779037476e-02
-3.552774665877223015e-03 9.439049661159515381e-02 1.388404816389083862e-01 1.652373671531677246e-01 1.738181710243225098e-01 2.162866294384002686e-01 1.980749070644378662e-01 -1.165097206830978394e-01 3.009018898010253906e-01 -1.798971891403198242e-01 2.539847493171691895e-01 -4.122088551521301270e-01 1.833715438842773438e-01 -8.772992342710494995e-02 4.321688413619995117e-01 4.572334513068199158e-02 -5.694980174303054810e-02 -1.972242146730422974e-01 -1.354085803031921387e-01 -1.912018954753875732e-01 2.408504039049148560e-01 -1.624082475900650024e-01 3.091601282358169556e-02 4.834841936826705933e-02 1.415258884662762284e-04 5.071870610117912292e-02 6.182376295328140259e-02 -3.571948036551475525e-02 -4.035435616970062256e-02 6.281129270792007446e-02 1.643301546573638916e-01 -4.715620353817939758e-02
-9.091074019670486450e-02 -3.105037212371826172e-01 -2.134237140417098999e-01 -2.073176652193069458e-01 1.251567993313074112e-02 4.475773274898529053e-01 2.271494865417480469e-01 -1.752376556396484375e-01 2.444411814212799072e-02 -2.579916119575500488e-01 -6.610105931758880615e-02 -1.297964304685592651e-01 -2.201838884502649307e-03 -8.101291954517364502e-02 3.815604448318481445e-01 2.554143369197845459e-01 -1.462418138980865479e-01 -4.557011649012565613e-02 8.986793458461761475e-02 -1.078476011753082275e-01 4.051101207733154297e-02 1.936913728713989258e-01 -1.493154913187026978e-01 5.180980265140533447e-02 4.985019564628601074e-02 -1.001955121755599976e-01 8.761069178581237793e-02 1.614236533641815186e-01 9.279335290193557739e-02 -9.296458214521408081e-02 2.108881473541259766e-01 -5.428544804453849792e-02
2.564499154686927795e-02 -2.887732088565826416e-01 5.512585490942001343e-02 2.053444385528564453e-01 3.784616291522979736e-01 6.610081344842910767e-02 -1.218224167823791504e-01 -1.034821495413780212e-01 5.818955227732658386e-02 -2.916258573532104492e-01 1.276900470256805420e-01 -1.521872431039810181e-01 -1.237201169133186340e-01 1.941633671522140503e-01 2.117066383361816406e-01 -1.822125762701034546e-01 6.332280486822128296e-02 -2.663411200046539307e-01 -1.275755167007446289e-01 1.452411562204360962e-01 -7.401503156870603561e-03 -1.100880727171897888e-01 3.704851120710372925e-02 2.114828079938888550e-01 -1.653694957494735718e-01 -1.524825245141983032e-01 1.047153100371360779e-01 2.853633463382720947e-01 2.413887232542037964e-01 -2.343669086694717407e-01 1.083616763353347778e-01 1.212555170059204102e-02
5.270771309733390808e-02 -1.237803548574447632e-01 -2.881118655204772949e-01 -9.853263385593891144e-03 -5.008868873119354248e-03 2.692740261554718018e-01 -7.259958237409591675e-02 -1.241525337100028992e-01 7.968860864639282227e-02 -1.109147965908050537e-01 3.590447828173637390e-02 -1.127772405743598938e-01 -1.294736862182617188e-01 3.584883362054824829e-02 4.635775387287139893e-01 -2.413903735578060150e-02 -8.199479430913925171e-02 1.253906730562448502e-02 3.613803163170814514e-02 -2.984106838703155518e-01 8.675744384527206421e-02 2.748417258262634277e-01 1.410185396671295166e-01 1.706861108541488647e-01 -1.109928265213966370e-01 2.217402309179306030e-01 4.146213829517364502e-01 -5.918293446302413940e-02 1.297748181968927383e-02 -8.774498105049133301e-02 -1.754812449216842651e-01 -1.857366561889648438e-01
-1.253015846014022827e-01 2.192589640617370605e-02 -1.600619405508041382e-01 -2.965797185897827148e-01 4.476710781455039978e-02 2.146696597337722778e-01 1.078011374920606613e-02 -1.490771472454071045e-01 2.974451184272766113e-01 -3.242367133498191833e-02 -1.777859181165695190e-01 2.849289029836654663e-02 2.114720828831195831e-02 1.200445443391799927e-01 6.211817860603332520e-01 9.667188674211502075e-02 -1.655153930187225342e-01 4.254455491900444031e-02 -1.723019778728485107e-01 -2.309422194957733154e-02 1.108992751687765121e-02 9.086810797452926636e-02 2.841402217745780945e-02 2.205697149038314819e-01 -2.350935786962509155e-01 -1.669986695051193237e-01 -3.105086088180541992e-02 1.867286115884780884e-01 -6.530279666185379028e-02 6.019113585352897644e-02 -5.491156131029129028e-02 -1.436668932437896729e-01
2.888452112674713135e-01 6.347501277923583984e-02 1.784196123480796814e-02 1.111821010708808899e-01 9.829815477132797241e-02 2.477942258119583130e-01 2.973605692386627197e-02 4.186054691672325134e-02 3.440580964088439941e-01 -3.680001497268676758e-01 -1.150688808411359787e-02 -1.546571403741836548e-01 -2.190268225967884064e-02 7.687145471572875977e-02 3.803882896900177002e-01 1.315024793148040771e-01 -2.827241122722625732e-01 -1.311701238155364990e-01 -1.458100229501724243e-01 -9.921675175428390503e-02 1.082851812243461609e-01 1.197277978062629700e-01 -2.879920229315757751e-02 2.184649705886840820e-01 -2.005396336317062378e-01 1.549711227416992188e-01 1.630949229001998901e-01 2.588143385946750641e-02 -9.847617149353027344e-02 -9.016177803277969360e-02 2.067946940660476685e-01 1.580432206392288208e-01
9.305384755134582520e-02 -2.220238596200942993e-01 -2.906710803508758545e-01 -1.178833991289138794e-01 3.153144195675849915e-02 2.081587165594100952e-01 -1.204399242997169495e-01 -2.772711217403411865e-01 4.104185402393341064e-01 2.635373920202255249e-02 1.598675101995468140e-01 -3.425641059875488281e-01 2.216063141822814941e-01 1.572489738464355469e-01 1.714104264974594116e-01 1.460145264863967896e-01 -2.823576703667640686e-02 4.639366641640663147e-02 6.050711125135421753e-02 9.142560884356498718e-03 -6.911125499755144119e-03 -2.843054197728633881e-02 -2.052261531352996826e-01 2.710419297218322754e-01 -8.896417915821075439e-02 2.031923532485961914e-01 -1.693459809757769108e-03 -8.047222346067428589e-02 8.069241791963577271e-02 2.580464780330657959e-01 -6.190474703907966614e-02 -1.249925717711448669e-01
-2.271149903535842896e-01 -2.129920274019241333e-01 2.969679422676563263e-03 -8.670591749250888824e-03 3.987199068069458008e-02 2.521522045135498047e-01 -9.391414374113082886e-02 -1.488947868347167969e-01 2.010297775268554688e-01 1.442210078239440918e-01 -1.411274671554565430e-01 -8.434895426034927368e-02 -1.601324379444122314e-01 1.584961414337158203e-01 5.497182011604309082e-01 1.328677684068679810e-01 1.626749783754348755e-01 -9.322544932365417480e-02 -6.832437217235565186e-02 9.708894416689872742e-03 7.700584828853607178e-02 8.887994289398193359e-02 7.996236532926559448e-02 2.028879523277282715e-01 -3.025253415107727051e-01 1.561639159917831421e-01 3.119154870510101318e-01 6.020171195268630981e-02 4.618434607982635498e-02 -7.380698621273040771e-02 4.347363114356994629e-02 1.426858007907867432e-01
6.437572836875915527e-02 -5.602499097585678101e-02 -1.283975541591644287e-01 1.575501561164855957e-01 2.787845730781555176e-01 1.857399344444274902e-01 1.013335287570953369e-01 -2.118654996156692505e-01 2.107149660587310791e-01 -2.824190557003021240e-01 -2.202628925442695618e-02 -5.219729151576757431e-03 -4.967367649078369141e-02 -6.332816183567047119e-02 4.172761142253875732e-01 -2.167333364486694336e-01 1.196232140064239502e-01 -2.367128282785415649e-01 1.550633925944566727e-02 7.086057215929031372e-02 8.191596716642379761e-02 5.804247036576271057e-02 -2.216232270002365112e-01 -2.417802512645721436e-01 6.196716055274009705e-02 3.364734351634979248e-01 -2.581566870212554932e-01 -1.138373538851737976e-01 -1.166640594601631165e-02 1.737872362136840820e-01 -9.576566517353057861e-02 4.861629754304885864e-02
-7.393088191747665405e-03 -9.597972035408020020e-02 1.383026242256164551e-01 -7.449264824390411377e-02 6.022589746862649918e-03 2.306208908557891846e-01 -1.566651612520217896e-01 -1.595892906188964844e-01 2.819743454456329346e-01 -8.026668429374694824e-02 2.323734909296035767e-01 7.909101992845535278e-02 -1.908922195434570312e-01 1.629081815481185913e-01 3.160654902458190918e-01 1.737710982561111450e-01 -2.186455577611923218e-01 -1.257018744945526123e-01 -1.998208314180374146e-01 -1.406231243163347244e-02 2.460587322711944580e-01 -1.440671682357788086e-01 -1.466070413589477539e-01 3.052428662776947021e-01 -2.309348583221435547e-01 -9.579098224639892578e-02 1.880225688219070435e-01 -1.409261375665664673e-01 9.075232595205307007e-02 -1.069235280156135559e-01 2.252032011747360229e-01 -1.890475451946258545e-01
-2.978547811508178711e-01 -1.099576205015182495e-01 -1.346062868833541870e-01 5.350161343812942505e-02 2.624052204191684723e-02 4.091085493564605713e-01 5.222587659955024719e-02 -2.411388009786605835e-01 1.260662972927093506e-01 -8.918684720993041992e-02 -1.081608235836029053e-02 -7.363024353981018066e-02 1.480291336774826050e-01 -1.226228103041648865e-01 5.089748501777648926e-01 -1.409399211406707764e-01 -6.438890844583511353e-02 1.751052141189575195e-01 -1.979241333901882172e-02 2.049301713705062866e-01 2.555797994136810303e-01 1.479141265153884888e-01 2.407924504950642586e-03 2.118612527847290039e-01 2.918927371501922607e-02 7.437385618686676025e-02 7.089645415544509888e-02 2.428742684423923492e-02 2.393746972084045410e-01 -1.117599532008171082e-01 4.738843068480491638e-02 -1.034442931413650513e-01
-1.215130314230918884e-01 -2.366043440997600555e-02 8.690227568149566650e-02 -5.991444364190101624e-02 -1.856994256377220154e-02 4.637861847877502441e-01 1.039081960916519165e-01 -1.288144886493682861e-01 -1.127902939915657043e-01 -2.563624083995819092e-01 1.136186718940734863e-01 2.126824483275413513e-02 -1.064247488975524902e-01 1.114892810583114624e-01 2.810228765010833740e-01 1.340814828872680664e-01 -7.063771784305572510e-02 -1.840662211179733276e-02 -1.629948616027832031e-01 8.434170484542846680e-02 6.170503050088882446e-02 -5.028626695275306702e-02 -9.946834295988082886e-02 3.720557689666748047e-01 -4.737186431884765625e-02 -3.772552125155925751e-03 -2.977854311466217041e-01 -3.034370541572570801e-01 2.081762552261352539e-01 -3.062359988689422607e-01 6.611037999391555786e-02 -5.087015219032764435e-03
-1.722913831472396851e-01 6.893650442361831665e-02 1.275650262832641602e-01 -1.216513514518737793e-01 2.197039872407913208e-01 2.757262587547302246e-01 1.444556117057800293e-01 -1.633621305227279663e-01 8.724984526634216309e-02 -5.527851581573486328e-01 -1.618382483720779419e-01 -1.271526068449020386e-01 -7.318133860826492310e-02 6.244182959198951721e-02 1.096575856208801270e-01 -5.667189881205558777e-02 4.326695576310157776e-02 -2.021125108003616333e-01 -1.053591724485158920e-02 5.419879779219627380e-02 3.995029628276824951e-01 -1.166410520672798157e-01 4.465794935822486877e-02 1.894269883632659912e-01 2.041518390178680420e-01 -1.485729664564132690e-01 5.676024407148361206e-02 -2.690596133470535278e-02 -1.761696785688400269e-01 8.309929631650447845e-03 -8.155334740877151489e-02 -1.424775272607803345e-01
-3.652030602097511292e-02 -5.789370462298393250e-02 -7.498221844434738159e-02 -1.048595383763313293e-01 1.460416018962860107e-01 1.525435447692871094e-01 1.500287558883428574e-02 -2.307868897914886475e-01 1.604899317026138306e-01 -3.000244498252868652e-01 1.352607905864715576e-01 -2.568243071436882019e-03 2.597504258155822754e-01 -1.149413213133811951e-01 5.004021525382995605e-01 3.484413027763366699e-01 3.117247950285673141e-03 1.217325329780578613e-01 1.200447678565979004e-01 -2.414695769548416138e-01 5.261276289820671082e-02 -5.523121729493141174e-02 -2.077893912792205811e-01 1.577930450439453125e-01 6.869119126349687576e-03 1.926481276750564575e-01 -6.544501334428787231e-02 -1.088080182671546936e-01 2.104777395725250244e-01 1.478469222784042358e-01 -1.031045466661453247e-01 -5.028642714023590088e-02
2.771320752799510956e-02 -1.191310733556747437e-01 -1.672582924365997314e-01 -8.150714635848999023e-02 9.527023881673812866e-02 3.972630798816680908e-01 -4.061299562454223633e-02 -3.344900906085968018e-01 4.457105398178100586e-01 -1.907430030405521393e-02 -6.847093254327774048e-02 5.834428220987319946e-02 1.154981628060340881e-01 9.767752885818481445e-02 2.048297971487045288e-01 1.431961506605148315e-01 1.103786602616310120e-01 -1.468634456396102905e-01 -2.738046050071716309e-01 -1.140749678015708923e-01 4.278466701507568359e-01 -4.034178704023361206e-02 -3.072704747319221497e-02 1.250700950622558594e-01 -7.606044411659240723e-02 8.317598141729831696e-03 -9.056074544787406921e-03 -1.454273909330368042e-01 -3.046488016843795776e-02 7.097439374774694443e-03 1.328979879617691040e-01 -9.386833012104034424e-02
9.473895281553268433e-02 -1.142742410302162170e-01 -6.730519235134124756e-03 -1.101852506399154663e-01 -4.220028966665267944e-02 2.813847959041595459e-01 -2.173767685890197754e-01 -1.265144646167755127e-01 1.954721957445144653e-01 2.150656841695308685e-02 1.170246154069900513e-01 2.723893523216247559e-02 1.735611259937286377e-02 2.526861131191253662e-01 3.803493976593017578e-01 2.413484901189804077e-01 1.285665389150381088e-02 -3.397020995616912842e-01 2.454046159982681274e-02 6.548900902271270752e-02 -3.492604568600654602e-02 2.247027754783630371e-01 -1.904411613941192627e-01 2.441644519567489624e-01 -1.850378215312957764e-01 5.884570255875587463e-02 -7.643644511699676514e-02 -3.493985533714294434e-01 -8.757236599922180176e-02 -2.363603711128234863e-01 3.898140415549278259e-02 -5.158101394772529602e-02
-9.223082661628723145e-02 -2.629415392875671387e-01 -1.118565276265144348e-01 -6.141196936368942261e-03 -1.202408745884895325e-01 1.814341694116592407e-01 1.705057621002197266e-01 -1.846817433834075928e-01 3.592310249805450439e-01 -1.578249484300613403e-01 -6.568434089422225952e-02 -8.494981378316879272e-02 -1.007037237286567688e-01 -1.030138581991195679e-01 3.434510827064514160e-01 -2.197451144456863403e-02 -2.457114011049270630e-01 -9.206577390432357788e-02 -1.286560148000717163e-01 1.257980763912200928e-01 9.393624961376190186e-02 3.476512134075164795e-01 7.236050814390182495e-02 2.318052351474761963e-01 1.406623516231775284e-02 -1.029835566878318787e-01 -9.304710477590560913e-02 1.782455444335937500e-01 2.735115289688110352e-01 -1.626544147729873657e-01 -3.693405911326408386e-02 -2.254416793584823608e-01
2.601980976760387421e-02 -8.385451138019561768e-02 -8.006096631288528442e-02 -1.228063032031059265e-01 -1.990300267934799194e-01 4.448108971118927002e-01 -1.086598709225654602e-01 -3.751743435859680176e-01 2.758314013481140137e-01 -1.640531569719314575e-01 6.516578048467636108e-02 -9.319142252206802368e-02 1.055612228810787201e-02 7.725608348846435547e-02 3.445378541946411133e-01 3.488274216651916504e-01 -2.174400165677070618e-02 -3.067664615809917450e-02 -1.265438348054885864e-01 7.113074511289596558e-02 1.262329518795013428e-01 7.977925986051559448e-02 -1.102820113301277161e-01 -2.401116117835044861e-02 -1.857036165893077850e-02 -2.784031927585601807e-01 9.474799036979675293e-02 -1.340789198875427246e-01 2.675065025687217712e-02 6.140964478254318237e-02 -1.465168595314025879e-01 1.734558492898941040e-01
8.015527576208114624e-02 -9.689956903457641602e-02 -1.374364048242568970e-01 -1.546784043312072754e-01 -1.457533836364746094e-01 4.451013207435607910e-01 8.071597665548324585e-03 -3.340249657630920410e-01 2.101783007383346558e-01 -1.879231780767440796e-01 -3.092682361602783203e-01 -7.355735450983047485e-02 -6.539412587881088257e-02 6.534305214881896973e-02 4.519782960414886475e-01 8.103556931018829346e-02 1.410580873489379883e-01 -1.362773329019546509e-01 -6.433676183223724365e-02 -5.233911052346229553e-02 1.104556322097778320e-01 3.989347815513610840e-02 -1.529877632856369019e-01 1.412786841392517090e-01 1.045082136988639832e-01 -7.317931205034255981e-02 8.014210313558578491e-02 -1.969833625480532646e-03 -1.004073023796081543e-01 -7.243515551090240479e-02 2.160657197237014771e-02 2.634881734848022461e-01
-1.623107194900512695e-01 1.363305002450942993e-01 1.034828182309865952e-02 -1.418899297714233398e-01 -1.034955680370330811e-01 5.902083516120910645e-01 6.053145974874496460e-02 -1.349956840276718140e-01 2.232360690832138062e-01 -6.971926242113113403e-02 -8.475316315889358521e-02 -4.176344722509384155e-02 -1.664431542158126831e-01 1.175956800580024719e-01 4.494684636592864990e-01 1.774644106626510620e-01 4.142278805375099182e-02 -1.573261320590972900e-01 1.188068240880966187e-01 -1.145692914724349976e-01 -6.863536685705184937e-02 2.626575529575347900e-01 -7.816067337989807129e-02 -1.321555823087692261e-01 8.897822350263595581e-02 4.754409566521644592e-02 1.130984053015708923e-01 -9.882218390703201294e-02 2.343640103936195374e-02 -6.784409284591674805e-02 -3.162699565291404724e-02 1.592001020908355713e-01
-5.540167167782783508e-02 -8.294397592544555664e-02 -2.308945208787918091e-01 2.347591966390609741e-01 1.759017705917358398e-01 1.304100155830383301e-01 2.279676795005798340e-01 -4.122576490044593811e-02 3.460514843463897705e-01 -2.515672147274017334e-01 2.439476996660232544e-01 -9.653087705373764038e-02 -6.136783957481384277e-02 4.147104045841842890e-04 1.547555029392242432e-01 8.092583157122135162e-03 1.341904401779174805e-01 -1.889548003673553467e-01 2.166714817285537720e-01 1.156000606715679169e-02 1.095187216997146606e-01 1.572270542383193970e-01 1.196340173482894897e-01 3.195071220397949219e-01 -2.815656661987304688e-01 3.097784705460071564e-02 7.958032935857772827e-02 -1.304217725992202759e-01 4.895402491092681885e-02 -1.502139270305633545e-01 -2.676308751106262207e-01 2.151536494493484497e-01
-4.077600315213203430e-02 -2.372219413518905640e-01 4.035447165369987488e-02 4.143052548170089722e-02 2.990166842937469482e-01 2.882573008537292480e-01 2.265540659427642822e-01 -1.933133453130722046e-01 1.072791963815689087e-01 -2.841556668281555176e-01 1.594197303056716919e-01 -4.941876977682113647e-02 -7.924032211303710938e-02 -5.286810919642448425e-02 9.688534587621688843e-02 5.906315892934799194e-02 5.059768632054328918e-02 1.129725202918052673e-01 -9.716397523880004883e-02 1.565908938646316528e-01 -3.408802300691604614e-02 4.667816683650016785e-02 1.014467775821685791e-01 4.069112837314605713e-01 -2.255103439092636108e-01 -1.285339891910552979e-01 8.708928525447845459e-02 -3.344125151634216309e-01 -3.180243670940399170e-01 7.325652986764907837e-02 -9.388248622417449951e-02 -6.966357678174972534e-02
-7.713469117879867554e-02 -1.722473204135894775e-01 4.501334577798843384e-02 4.738499969244003296e-02 -7.429923117160797119e-02 3.288171887397766113e-01 7.935249805450439453e-02 -1.153955310583114624e-01 -1.908158138394355774e-02 -1.965600401163101196e-01 5.102608725428581238e-02 9.827531874179840088e-03 -1.332412511110305786e-01 -7.223813235759735107e-02 4.307395815849304199e-01 3.123561143875122070e-01 -6.619518250226974487e-02 -3.438056409358978271e-01 1.121970172971487045e-02 -2.210920900106430054e-01 9.280078113079071045e-02 1.513458937406539917e-01 -1.415832042694091797e-01 2.195776253938674927e-01 3.181930258870124817e-02 -8.095937222242355347e-02 -1.563702523708343506e-01 -3.434281945228576660e-01 7.866411656141281128e-02 -2.360685914754867554e-02 -2.199377566576004028e-01 5.130389332771301270e-02
4.983785003423690796e-02 -2.469324767589569092e-01 -2.530735433101654053e-01 -3.574857255443930626e-03 1.636128574609756470e-01 1.540191918611526489e-01 -2.137786448001861572e-01 -9.367779642343521118e-02 2.076159864664077759e-01 4.856828600168228149e-02 -2.564826905727386475e-01 -9.164451062679290771e-02 -9.327673912048339844e-02 1.609880477190017700e-01 4.447012245655059814e-01 -7.790987938642501831e-02 -2.437533885240554810e-01 -1.774816066026687622e-01 -2.309848815202713013e-01 -5.638065934181213379e-02 2.598605751991271973e-01 -3.693545609712600708e-02 -1.346866786479949951e-01 4.903503693640232086e-03 -9.733933955430984497e-02 1.581291854381561279e-01 -1.091954112052917480e-01 1.166057214140892029e-01 -1.324151456356048584e-01 7.009710371494293213e-02 -1.986094862222671509e-01 2.302685678005218506e-01
-1.695344448089599609e-01 -4.499738216400146484e-01 -1.887619942426681519e-01 2.049889862537384033e-01 -5.504007264971733093e-02 4.084017276763916016e-01 4.402109980583190918e-02 -1.742151230573654175e-01 7.117579807527363300e-04 -1.930247545242309570e-01 1.793549599824473262e-04 -3.944409545511007309e-03 -2.124920636415481567e-01 -3.220519423484802246e-02 2.729120850563049316e-01 -2.138987183570861816e-02 -9.292621165513992310e-02 8.124525099992752075e-02 1.737422496080398560e-01 -8.860278874635696411e-02 7.694376260042190552e-02 -3.486214205622673035e-02 -1.349343545734882355e-02 3.105430305004119873e-01 -9.319169819355010986e-02 1.501765102148056030e-01 1.417358964681625366e-01 -2.208686172962188721e-01 1.804061792790889740e-02 -4.440716654062271118e-02 -1.453135907649993896e-01 -2.237539589405059814e-01
1.715560443699359894e-02 -2.573016881942749023e-01 -2.359969913959503174e-01 -5.431929975748062134e-02 1.299410015344619751e-01 2.896437048912048340e-01 -5.520609207451343536e-03 -2.139215916395187378e-01 2.205730825662612915e-01 -2.901087403297424316e-01 -3.226649761199951172e-01 -7.316447794437408447e-02 -2.048511058092117310e-01 6.421567499637603760e-02 2.562523484230041504e-01 -2.409005537629127502e-03 -2.216711640357971191e-01 4.934564605355262756e-02 -3.896292671561241150e-02 -2.301893383264541626e-02 2.117309421300888062e-01 -5.002977792173624039e-03 -1.817281395196914673e-01 1.077476423233747482e-03 -6.307527422904968262e-02 3.500189185142517090e-01 1.513987034559249878e-02 -1.325214398093521595e-04 -2.323968261480331421e-01 7.318689674139022827e-02 -2.184199541807174683e-01 -9.460524469614028931e-02
5.744047090411186218e-02 -4.416234791278839111e-02 1.324853301048278809e-01 1.531218923628330231e-02 -1.659514904022216797e-01 3.082716763019561768e-01 -1.875382512807846069e-01 -3.435700535774230957e-01 3.706034123897552490e-01 -1.578147113323211670e-01 -6.298219412565231323e-02 1.587055623531341553e-03 8.878650516271591187e-02 9.786117821931838989e-02 2.895008921623229980e-01 1.843264251947402954e-01 -4.026020877063274384e-03 -6.498621404170989990e-02 -1.849776655435562134e-01 -7.885574549436569214e-02 2.389203906059265137e-01 2.169459462165832520e-01 -2.369108349084854126e-01 2.654565684497356415e-02 1.065589636564254761e-01 -3.776707500219345093e-02 1.639301478862762451e-01 2.087956517934799194e-01 7.804822642356157303e-03 -1.503836661577224731e-01 -1.271269917488098145e-01 2.682743668556213379e-01
2.013528719544410706e-02 6.444856524467468262e-02 -8.703054487705230713e-02 1.995674520730972290e-01 1.479334235191345215e-01 2.311941087245941162e-01 2.099405378103256226e-01 1.453011631965637207e-01 2.490502893924713135e-01 -4.493582844734191895e-01 2.908037900924682617e-01 -7.687048614025115967e-02 1.072565931826829910e-02 5.415493994951248169e-02 2.284739017486572266e-01 1.086499020457267761e-01 2.384231537580490112e-01 -1.117995306849479675e-01 2.623067200183868408e-01 1.275326460599899292e-01 2.256871759891510010e-02 1.767714619636535645e-01 -6.318505108356475830e-02 3.163180649280548096e-01 -1.309003531932830811e-01 -2.844561822712421417e-02 1.027651801705360413e-01 -3.583506867289543152e-02 4.146350547671318054e-02 -1.801789402961730957e-01 -7.629183679819107056e-02 1.613233238458633423e-01
-1.049511730670928955e-01 1.538059860467910767e-01 -1.137203797698020935e-01 2.101385146379470825e-01 2.267534285783767700e-01 1.587965786457061768e-01 3.881124034523963928e-02 2.335700578987598419e-02 2.639819681644439697e-01 -3.987286984920501709e-01 2.746134400367736816e-01 -1.199878826737403870e-01 -2.487375400960445404e-02 1.261154860258102417e-01 1.657337248325347900e-01 1.371507346630096436e-01 -7.209673058241605759e-03 -1.708639711141586304e-01 3.379763662815093994e-01 -1.341844536364078522e-02 2.571344003081321716e-02 1.933661550283432007e-01 1.024243384599685669e-01 2.648500502109527588e-01 -2.097735553979873657e-01 7.766906172037124634e-02 6.164165586233139038e-02 -2.305074185132980347e-01 1.000665128231048584e-01 1.478817779570817947e-02 -2.474780827760696411e-01 8.648655563592910767e-02
2.373166568577289581e-02 2.567000091075897217e-01 1.629210412502288818e-01 2.266684472560882568e-01 1.906949132680892944e-01 2.607909142971038818e-01 -6.180490180850028992e-02 -5.969314649701118469e-02 1.595248281955718994e-01 -2.454770505428314209e-01 4.567269608378410339e-02 9.991877712309360504e-03 1.452040672302246094e-01 -1.591440290212631226e-02 3.873017728328704834e-01 -4.839156940579414368e-02 -4.778390005230903625e-02 -1.111564636230468750e-01 7.718290388584136963e-02 3.644804656505584717e-01 1.808436810970306396e-01 -1.859874278306961060e-01 -2.977101504802703857e-01 2.346094846725463867e-01 3.261122852563858032e-02 4.715320467948913574e-02 1.783130317926406860e-01 -2.256215810775756836e-01 1.556728873401880264e-02 -8.239869773387908936e-02 -3.403120487928390503e-02 -1.539385914802551270e-01
1.738470233976840973e-02 4.635823518037796021e-02 -1.330660879611968994e-01 -6.821350753307342529e-02 -1.647957265377044678e-01 5.679699182510375977e-01 1.385076195001602173e-01 -2.851840257644653320e-01 1.138634905219078064e-01 -2.194354236125946045e-01 -2.228275500237941742e-02 -1.298385560512542725e-01 -2.274549007415771484e-01 7.028345763683319092e-02 3.610854744911193848e-01 8.621264249086380005e-02 9.107357822358608246e-03 -1.336727943271398544e-02 -4.616343602538108826e-02 -8.539598435163497925e-02 -2.769235894083976746e-02 2.201083600521087646e-01 1.215827837586402893e-01 -2.184840478003025055e-02 -6.279696524143218994e-02 1.312016993761062622e-01 5.091543775051832199e-03 -6.860196124762296677e-03 2.085752040147781372e-01 -2.129180878400802612e-01 -2.195123583078384399e-01 1.398278623819351196e-01
3.985826298594474792e-02 -2.057757824659347534e-01 -1.167723461985588074e-01 1.529173105955123901e-01 2.233517318964004517e-01 1.670880764722824097e-01 1.251842528581619263e-01 -2.707824707031250000e-01 2.179908566176891327e-03 5.353791639208793640e-02 1.082111299037933350e-01 1.296787802129983902e-02 -1.592736393213272095e-01 -2.846572082489728928e-03 4.923419058322906494e-01 1.095165461301803589e-01 -5.233148485422134399e-02 4.635154828429222107e-02 -2.646707184612751007e-02 1.516675204038619995e-01 4.641187787055969238e-01 1.244670227169990540e-01 -9.825920313596725464e-02 2.471913546323776245e-01 -9.386316686868667603e-02 1.226891130208969116e-01 1.786939501762390137e-01 4.410898312926292419e-02 -9.149774909019470215e-02 -2.469908446073532104e-01 1.749304682016372681e-02 7.758975028991699219e-03
-9.259983897209167480e-02 1.347645968198776245e-01 -2.177613377571105957e-01 2.338111214339733124e-02 7.280776649713516235e-02 2.147521078586578369e-01 -2.505422234535217285e-01 -8.273440599441528320e-02 1.682379692792892456e-01 -3.511290848255157471e-01 2.425874769687652588e-01 -6.892195343971252441e-02 -1.349342763423919678e-01 -1.566655188798904419e-01 1.484959572553634644e-01 -1.196565330028533936e-01 -1.368692517280578613e-01 -3.674896359443664551e-01 -1.823012381792068481e-01 1.965460032224655151e-01 1.646851189434528351e-02 -6.619261205196380615e-02 -1.180068869143724442e-02 5.435953062260523438e-05 1.407566666603088379e-01 3.043660819530487061e-01 2.472213841974735260e-02 -1.225799098610877991e-01 2.159459143877029419e-01 -2.131936885416507721e-02 -2.924470305442810059e-01 1.371431201696395874e-01
5.876835063099861145e-02 1.428538411855697632e-01 -6.830634176731109619e-02 1.674436591565608978e-02 -1.444256752729415894e-01 3.262029290199279785e-01 4.808469861745834351e-02 -3.505817353725433350e-01 2.416812479496002197e-01 -2.216447442770004272e-01 -1.294365525245666504e-01 2.118512094020843506e-01 2.486633136868476868e-02 2.300649583339691162e-01 4.124752879142761230e-01 2.591590285301208496e-01 -1.182556897401809692e-01 -6.712508201599121094e-02 -1.363354027271270752e-01 6.162046268582344055e-02 3.297364339232444763e-02 7.637196779251098633e-02 -1.820939183235168457e-01 5.169884115457534790e-02 1.643466055393218994e-01 -2.033418267965316772e-01 1.923310309648513794e-01 -6.848862767219543457e-02 1.604689508676528931e-01 -1.365858763456344604e-01 -1.204642280936241150e-01 7.813487946987152100e-02
4.874606151133775711e-03 1.694050990045070648e-02 2.811882197856903076e-01 1.375088095664978027e-01 -1.573322266340255737e-01 6.162729859352111816e-01 1.537748575210571289e-01 -1.802321225404739380e-01 3.632979393005371094e-01 -2.280136197805404663e-01 -4.023750126361846924e-02 2.990668080747127533e-02 -1.601113080978393555e-01 1.018931344151496887e-02 1.211774498224258423e-01 1.112443879246711731e-01 3.762627486139535904e-03 -9.305191785097122192e-02 -1.611544787883758545e-01 1.126284152269363403e-01 1.779657155275344849e-01 1.332555860280990601e-01 -1.838477104902267456e-01 -1.299859769642353058e-02 6.706812232732772827e-02 -4.365907236933708191e-02 -1.570985019207000732e-01 1.095107384026050568e-02 -1.963509060442447662e-02 9.408395737409591675e-03 5.631227046251296997e-02 1.901949197053909302e-01
-1.206628158688545227e-01 -2.002020925283432007e-01 -2.002808600664138794e-01 1.493058055639266968e-01 1.200611367821693420e-01 1.056793481111526489e-01 5.092247575521469116e-02 1.543279886245727539e-01 9.425168484449386597e-02 -1.650100201368331909e-01 2.020002007484436035e-01 2.297652065753936768e-01 -2.398174852132797241e-01 -2.187722772359848022e-01 4.178341031074523926e-01 -1.514662653207778931e-01 -3.030926585197448730e-01 -2.346519082784652710e-01 -1.144471019506454468e-01 1.669027954339981079e-01 8.901324123144149780e-02 5.245703086256980896e-02 -3.155829310417175293e-01 8.144151419401168823e-02 1.338876634836196899e-01 1.722377091646194458e-01 5.555470287799835205e-02 1.994682475924491882e-02 5.060630664229393005e-02 -2.005700021982192993e-02 7.965801656246185303e-02 1.821722537279129028e-01
-1.438933759927749634e-01 -6.612633913755416870e-02 -2.056123465299606323e-01 1.449957937002182007e-01 -1.030201390385627747e-01 1.703597605228424072e-01 2.415357530117034912e-01 -2.491312474012374878e-01 4.341098964214324951e-01 -2.775387763977050781e-01 3.755505383014678955e-02 -1.911903470754623413e-01 1.707961596548557281e-02 -6.554154306650161743e-02 2.318247258663177490e-01 1.195675060153007507e-01 -1.194677725434303284e-01 -4.195753112435340881e-02 9.213399887084960938e-02 -9.009916335344314575e-02 1.841118335723876953e-01 6.077383086085319519e-02 6.934329122304916382e-02 1.259007751941680908e-01 -2.905495231971144676e-03 1.977468132972717285e-01 1.825599819421768188e-01 -5.835916474461555481e-02 5.739983916282653809e-02 4.470055997371673584e-01 -4.080520197749137878e-02 6.325157731771469116e-02
9.784913808107376099e-02 1.293923109769821167e-01 -9.774471074342727661e-02 -2.991523779928684235e-02 4.194469377398490906e-02 7.948999851942062378e-02 8.598546683788299561e-02 -1.193364411592483521e-01 1.887521147727966309e-01 -4.843940138816833496e-01 2.879694700241088867e-01 -1.231185495853424072e-01 -1.695607155561447144e-01 -5.370984226465225220e-02 2.556768059730529785e-01 3.861318901181221008e-02 9.943190962076187134e-02 -3.866950273513793945e-01 -1.156404688954353333e-01 -7.221958786249160767e-02 8.464808017015457153e-02 -7.198069244623184204e-02 4.506014753133058548e-03 2.910842001438140869e-01 -3.081163167953491211e-01 1.183359920978546143e-01 -1.618968546390533447e-01 2.260093763470649719e-02 8.015488833189010620e-02 7.315111905336380005e-02 -2.087372988462448120e-01 -2.371494844555854797e-02
1.283482313156127930e-01 -6.905060261487960815e-02 7.850615680217742920e-02 -1.183804348111152649e-01 -7.986262440681457520e-02 4.554248452186584473e-01 1.247023884207010269e-02 -2.453791201114654541e-01 2.426213026046752930e-01 -2.097501456737518311e-01 -5.311885848641395569e-02 -3.561682626605033875e-02 7.525172084569931030e-02 1.147856414318084717e-01 2.959710955619812012e-01 2.754209339618682861e-01 7.436961680650711060e-02 -2.795463502407073975e-01 -1.897519379854202271e-01 -1.182210966944694519e-01 4.467790573835372925e-02 1.741603314876556396e-01 8.627804368734359741e-02 9.045682102441787720e-02 2.431837618350982666e-01 -2.001450061798095703e-01 2.881252467632293701e-01 -1.185338944196701050e-01 8.901833742856979370e-02 -8.274283260107040405e-02 -1.718347147107124329e-02 4.731591790914535522e-02
1.277280151844024658e-01 3.572723269462585449e-02 -6.589242070913314819e-02 -1.924456954002380371e-01 2.743533849716186523e-01 2.002047747373580933e-01 -1.448654942214488983e-02 -1.175472512841224670e-01 3.483161032199859619e-01 -5.437465012073516846e-02 1.682094335556030273e-01 1.862121075391769409e-01 -1.179751232266426086e-01 1.698341965675354004e-01 3.252787590026855469e-01 4.443988949060440063e-02 6.854535639286041260e-02 -2.217723615467548370e-02 -3.881208598613739014e-02 -2.343449294567108154e-01 -2.373537048697471619e-02 1.791129857301712036e-01 -1.521932631731033325e-01 2.617612481117248535e-01 4.353698492050170898e-01 1.154285669326782227e-01 -1.588093489408493042e-01 -5.116719007492065430e-02 2.041587978601455688e-01 -8.828394114971160889e-02 -6.903292238712310791e-02 5.449438467621803284e-02
-1.058257222175598145e-01 -2.413117736577987671e-01 -2.909149508923292160e-03 5.859032645821571350e-02 1.909863054752349854e-01 3.068793416023254395e-01 -3.926305472850799561e-02 6.186712533235549927e-02 2.667625248432159424e-01 -2.478548884391784668e-01 2.873151302337646484e-01 3.350197151303291321e-02 -7.865387946367263794e-02 2.444059848785400391e-01 6.563121825456619263e-02 -6.294780224561691284e-02 5.490335077047348022e-02 2.039896696805953979e-01 -3.262143209576606750e-02 -1.722730579786002636e-03 1.512545496225357056e-01 -1.215090900659561157e-01 -5.189459398388862610e-02 2.475011944770812988e-01 -1.589344292879104614e-01 1.216884925961494446e-01 -5.692743882536888123e-02 -7.830180227756500244e-02 1.538967043161392212e-01 3.724569678306579590e-01 -5.115047842264175415e-02 3.726939558982849121e-01
-5.242573097348213196e-02 -2.945679128170013428e-01 -2.226817160844802856e-01 1.823088675737380981e-01 4.106803238391876221e-02 3.267235457897186279e-01 3.923653066158294678e-02 -1.095272749662399292e-01 8.603262901306152344e-02 -1.833896636962890625e-01 3.167111892253160477e-03 -2.523152530193328857e-01 -1.765759438276290894e-01 4.895154014229774475e-02 4.114170372486114502e-01 2.431721687316894531e-01 1.389645878225564957e-02 3.245734274387359619e-01 2.228198200464248657e-01 4.260632023215293884e-02 1.735538691282272339e-01 -1.616991683840751648e-02 -7.753014564514160156e-02 1.409448236227035522e-01 -1.614559590816497803e-01 1.564206480979919434e-01 2.104257196187973022e-01 8.292490243911743164e-02 7.594816386699676514e-02 3.323157085105776787e-03 -1.226138696074485779e-01 5.692588165402412415e-02
-1.183332689106464386e-02 1.814220398664474487e-01 2.465582638978958130e-02 2.402590811252593994e-01 1.912420392036437988e-01 2.854909598827362061e-01 9.465080499649047852e-02 2.661233209073543549e-02 1.998473852872848511e-01 -2.536643147468566895e-01 3.147658705711364746e-01 -7.616904377937316895e-02 -2.203977294266223907e-02 5.237614363431930542e-02 2.252326607704162598e-01 -6.569828093051910400e-02 1.732903122901916504e-01 -1.788137257099151611e-01 2.569295763969421387e-01 1.446572840213775635e-01 -1.093777269124984741e-01 2.707041800022125244e-01 4.469000548124313354e-02 3.120274841785430908e-01 -2.937373220920562744e-01 1.849111355841159821e-02 1.335311774164438248e-02 -5.549107491970062256e-02 -8.021716773509979248e-02 -8.000151813030242920e-02 -1.678171157836914062e-01 2.213719189167022705e-01
-1.207560300827026367e-01 -2.962650656700134277e-01 8.496820926666259766e-02 1.074929386377334595e-01 2.971025705337524414e-01 2.937711477279663086e-01 -4.069041460752487183e-02 -2.362124808132648468e-02 -1.935226768255233765e-01 -3.762206435203552246e-01 1.289456151425838470e-02 -2.078995555639266968e-01 -3.042727410793304443e-01 1.466081142425537109e-01 2.711744904518127441e-01 2.455613389611244202e-02 -7.137762755155563354e-02 -1.672141067683696747e-02 -1.503673791885375977e-01 2.776200175285339355e-01 2.007610164582729340e-02 3.458448499441146851e-02 9.319145232439041138e-02 -1.619575172662734985e-02 -2.265411764383316040e-01 -9.199410676956176758e-02 2.579287588596343994e-01 -9.451527893543243408e-02 1.856629997491836548e-01 -3.535977378487586975e-02 2.646296471357345581e-02 6.496583670377731323e-02
8.894322812557220459e-02 -3.127837926149368286e-02 3.637715475633740425e-03 8.449213206768035889e-02 1.650629490613937378e-01 4.139582067728042603e-02 -2.519651874899864197e-02 -1.290318369865417480e-01 3.739851713180541992e-02 -4.053385555744171143e-01 1.980126947164535522e-01 -2.113916575908660889e-01 -1.067790314555168152e-01 1.363234315067529678e-02 2.698090970516204834e-01 -1.283763442188501358e-02 -9.725616872310638428e-02 -7.477512955665588379e-02 6.662969291210174561e-02 -7.821163535118103027e-02 -4.301237314939498901e-02 -1.890980452299118042e-01 -5.710118636488914490e-02 5.418236851692199707e-01 -2.691634595394134521e-01 -2.386589720845222473e-02 3.260852396488189697e-01 -6.258451938629150391e-02 -2.076099067926406860e-02 -1.000244840979576111e-01 -2.125726193189620972e-01 6.807486712932586670e-02
1.626827865839004517e-01 -3.151450753211975098e-01 -3.781784698367118835e-02 8.929838240146636963e-02 8.273408561944961548e-02 6.016037464141845703e-01 1.551607549190521240e-01 -2.837963402271270752e-01 1.236196756362915039e-01 -2.128756493330001831e-01 -1.407874524593353271e-01 -2.837524190545082092e-02 -4.043661057949066162e-03 9.694394469261169434e-02 2.402792125940322876e-01 -4.757153987884521484e-02 8.259792625904083252e-02 4.409770295023918152e-02 1.238975077867507935e-01 -8.840472437441349030e-03 2.090872377157211304e-01 -2.663756534457206726e-02 -1.779870688915252686e-01 1.744862347841262817e-01 2.686295658349990845e-02 1.969487220048904419e-02 -1.461009532213211060e-01 1.052783429622650146e-01 -6.413012742996215820e-02 1.138352751731872559e-01 1.005857717245817184e-02 -2.435817718505859375e-01
2.759694308042526245e-02 -1.815861165523529053e-01 -1.565090268850326538e-01 3.623929806053638458e-03 -1.304422914981842041e-01 4.858091771602630615e-01 -5.541843827813863754e-03 -1.029038801789283752e-01 2.808747887611389160e-01 -1.066588312387466431e-01 5.763851851224899292e-02 -4.034122452139854431e-02 -4.356416873633861542e-03 3.142514526844024658e-01 3.999073803424835205e-01 3.752626776695251465e-01 -1.214325204491615295e-01 6.315748393535614014e-02 -1.320052444934844971e-01 -1.985020563006401062e-02 1.051120683550834656e-01 2.318988554179668427e-02 1.265476197004318237e-01 2.495126053690910339e-02 -3.580658696591854095e-03 1.012703627347946167e-01 -2.831845730543136597e-02 -1.571775972843170166e-01 -2.370276600122451782e-01 -1.623406112194061279e-01 -1.648357324302196503e-02 3.598249051719903946e-03
-1.777629405260086060e-01 1.149510815739631653e-01 -1.084987893700599670e-01 1.887568086385726929e-01 1.833129823207855225e-01 2.211201041936874390e-01 1.468681693077087402e-01 9.115800261497497559e-02 3.230777382850646973e-01 -3.931164443492889404e-01 2.150849699974060059e-01 -1.991274207830429077e-01 5.049169808626174927e-02 5.835855007171630859e-02 1.248821541666984558e-01 1.627137660980224609e-01 4.886663705110549927e-02 -1.912495344877243042e-01 1.722766757011413574e-01 1.569446325302124023e-01 9.864509850740432739e-02 2.900074124336242676e-01 -1.285007745027542114e-01 1.553854495286941528e-01 -2.944191098213195801e-01 -5.019496008753776550e-02 -1.829578774049878120e-03 -6.545931100845336914e-02 5.264599248766899109e-02 -1.683626919984817505e-01 -8.062994480133056641e-02 2.089774459600448608e-01
-4.877208173274993896e-02 1.080435980111360550e-02 2.230563163757324219e-01 1.385081112384796143e-01 -1.299803406000137329e-01 3.571031093597412109e-01 -9.279007464647293091e-02 -3.578196093440055847e-02 2.176572829484939575e-01 -3.154465556144714355e-01 2.529679238796234131e-01 4.285898432135581970e-02 -1.548109650611877441e-01 2.756971120834350586e-01 2.916470766067504883e-01 1.618565618991851807e-01 -1.772779971361160278e-01 -5.059652775526046753e-02 -4.395657405257225037e-02 -2.341350913047790527e-02 2.375929616391658783e-02 -1.246169209480285645e-01 -1.297823991626501083e-02 1.378026604652404785e-01 -1.126363649964332581e-01 1.716432571411132812e-01 2.332276701927185059e-01 -2.665880024433135986e-01 4.069551080465316772e-02 -1.227731779217720032e-01 2.945736348628997803e-01 -8.649256825447082520e-02
8.524700254201889038e-02 -3.904326260089874268e-02 -8.996159769594669342e-03 -4.109111055731773376e-02 -1.108526065945625305e-01 3.413105309009552002e-01 -5.115035548806190491e-02 -1.727215200662612915e-01 3.398396968841552734e-01 -2.376691251993179321e-01 -1.365713328123092651e-01 7.227692753076553345e-02 5.195615813136100769e-02 -8.460002392530441284e-02 4.818561971187591553e-01 1.618237644433975220e-01 -1.178043484687805176e-01 -3.871152549982070923e-02 -3.315541148185729980e-01 -4.523142427206039429e-02 3.189880400896072388e-02 6.273591518402099609e-02 -1.165476515889167786e-01 -4.577177762985229492e-02 8.864185214042663574e-02 -1.546652019023895264e-01 9.716700017452239990e-02 -1.441015452146530151e-01 -6.223605573177337646e-02 -2.263257503509521484e-01 -1.846509277820587158e-01 2.548849582672119141e-01
8.462809771299362183e-02 -4.703799635171890259e-02 -5.461901426315307617e-02 -1.269480735063552856e-01 4.461633041501045227e-02 2.342084199190139771e-01 -1.626393496990203857e-01 -2.049827575683593750e-01 2.256194353103637695e-01 -2.995403409004211426e-01 9.699905663728713989e-02 2.149699479341506958e-01 -3.736699819564819336e-01 2.411283403635025024e-01 3.011082857847213745e-02 -1.537852585315704346e-01 -2.948669791221618652e-01 -1.103905141353607178e-01 -1.679261624813079834e-01 9.819231182336807251e-02 4.869299754500389099e-02 -2.721798792481422424e-02 1.375642865896224976e-01 3.094254732131958008e-01 2.014949321746826172e-01 -1.072543412446975708e-01 -6.022809818387031555e-02 -3.000293672084808350e-01 3.166293352842330933e-02 -2.195369452238082886e-02 -1.585536152124404907e-01 2.255298011004924774e-02
-9.435150027275085449e-02 -2.532862871885299683e-02 6.100518628954887390e-02 3.992825448513031006e-01 6.098360940814018250e-02 2.243168801069259644e-01 -1.819904544390738010e-03 1.055482625961303711e-01 1.246625930070877075e-01 -4.330883622169494629e-01 2.671723663806915283e-01 6.112242490053176880e-02 -1.464480161666870117e-01 1.490027159452438354e-01 3.368075489997863770e-01 -9.475386887788772583e-02 -1.256170123815536499e-01 1.025865599513053894e-01 3.341510891914367676e-02 -1.258349418640136719e-01 -5.483492091298103333e-02 1.461557112634181976e-02 -8.448030799627304077e-02 2.083117067813873291e-01 9.844923019409179688e-02 7.865905761718750000e-03 -2.531477212905883789e-01 -5.874892696738243103e-02 1.787761002779006958e-01 -6.664220243692398071e-02 2.759416103363037109e-01 1.760584115982055664e-01
-1.566414721310138702e-02 -8.549101650714874268e-02 -8.722512982785701752e-03 1.607096567749977112e-02 1.521321684122085571e-01 2.084864675998687744e-01 -4.744513705372810364e-02 -5.976363271474838257e-02 3.520115837454795837e-02 -2.994854748249053955e-01 1.954488754272460938e-01 -1.309402883052825928e-01 -1.269698143005371094e-01 1.047465652227401733e-01 1.902219504117965698e-01 7.271939516067504883e-02 -3.286210298538208008e-01 -1.178414747118949890e-01 1.880190968513488770e-01 -1.178420856595039368e-01 7.065241783857345581e-02 -1.701365560293197632e-01 5.190910771489143372e-02 4.285989403724670410e-01 -3.745121061801910400e-01 -7.724227756261825562e-02 3.861391246318817139e-01 5.030744522809982300e-02 3.021479584276676178e-02 2.112308703362941742e-02 -1.182778105139732361e-01 1.346644293516874313e-02
-3.125844001770019531e-01 -6.302633136510848999e-02 -6.299640238285064697e-02 1.532918065786361694e-01 1.165750669315457344e-03 1.116430237889289856e-01 7.936375588178634644e-02 -6.899847090244293213e-02 4.193330705165863037e-01 -1.744286715984344482e-01 8.913003653287887573e-02 -1.198256090283393860e-01 -4.775851964950561523e-02 2.003678232431411743e-01 1.301730871200561523e-01 9.859410673379898071e-02 6.692391633987426758e-02 -2.351195067167282104e-01 9.619468450546264648e-02 2.839851677417755127e-01 -6.223808974027633667e-02 -4.594790190458297729e-02 -3.672605752944946289e-01 -5.622480809688568115e-02 1.660094782710075378e-02 3.249842673540115356e-02 2.053079456090927124e-01 1.773348897695541382e-01 -4.015035629272460938e-01 -2.077315934002399445e-02 -1.388368159532546997e-01 -1.159915607422590256e-02
2.497234493494033813e-01 -2.016849443316459656e-02 -2.434139102697372437e-01 -5.440263450145721436e-02 -8.407717570662498474e-03 2.924430966377258301e-01 -2.393327206373214722e-01 -2.386867403984069824e-01 1.275837272405624390e-01 -2.308675497770309448e-01 2.516638040542602539e-01 1.778251975774765015e-01 -2.493750900030136108e-01 4.207630455493927002e-02 2.029374688863754272e-01 -9.214006364345550537e-02 -1.391469091176986694e-01 -6.739530712366104126e-02 -1.762787699699401855e-01 3.972404003143310547e-01 2.012722380459308624e-02 -1.540135741233825684e-01 -6.011638417840003967e-02 1.097123622894287109e-01 -5.938816443085670471e-02 -8.528324961662292480e-02 8.380545303225517273e-03 2.184686809778213501e-02 -1.833256781101226807e-01 -2.433360368013381958e-01 -1.767782717943191528e-01 9.506562352180480957e-02
-1.088558062911033630e-01 -1.321712732315063477e-01 1.248884871602058411e-01 1.110156625509262085e-01 2.061251997947692871e-01 2.844648063182830811e-01 5.577506870031356812e-02 -6.496336311101913452e-02 3.438331186771392822e-01 -2.985160350799560547e-01 2.166104614734649658e-01 -1.333219408988952637e-01 -1.653714664280414581e-02 -1.884200274944305420e-01 2.607149183750152588e-01 -1.770634949207305908e-01 -1.954200118780136108e-01 6.043544039130210876e-02 6.914013624191284180e-02 1.944467052817344666e-02 -8.950636535882949829e-02 -1.799762248992919922e-01 3.052617236971855164e-02 3.557330071926116943e-01 -1.612132042646408081e-01 3.482050448656082153e-02 1.908500641584396362e-01 -1.824471950531005859e-01 -2.973008453845977783e-01 -4.928653687238693237e-02 3.275690972805023193e-02 3.478648886084556580e-02
-1.010030508041381836e-02 1.597434431314468384e-01 -1.095815971493721008e-01 1.316217482089996338e-01 1.522974222898483276e-01 1.159259751439094543e-01 2.178014814853668213e-01 -1.182362660765647888e-01 1.413795500993728638e-01 -4.060669243335723877e-01 2.988302409648895264e-01 -2.294518500566482544e-01 9.543900936841964722e-02 1.300828158855438232e-01 2.488343268632888794e-01 1.518850680440664291e-02 1.253668963909149170e-01 -1.657151728868484497e-01 2.180610299110412598e-01 9.426576644182205200e-02 1.007900238037109375e-01 1.063889637589454651e-01 3.070938400924205780e-02 3.089022934436798096e-01 -2.445315867662429810e-01 -1.538014970719814301e-02 5.507611483335494995e-02 -8.436287194490432739e-02 8.331198990345001221e-02 -5.324551835656166077e-02 -2.954463064670562744e-01 2.174586504697799683e-01
-3.284696117043495178e-02 -5.245848894119262695e-01 4.722296819090843201e-02 -2.012185454368591309e-01 1.118959411978721619e-01 2.461675256490707397e-01 -1.984357647597789764e-02 -7.760216295719146729e-02 2.027746289968490601e-01 -2.800332307815551758e-01 2.718431055545806885e-01 3.065506219863891602e-01 -2.832136750221252441e-01 -4.551817849278450012e-02 1.649395674467086792e-01 -7.465844601392745972e-02 -3.797696903347969055e-02 -8.758706599473953247e-02 8.850200474262237549e-02 1.905502080917358398e-01 1.193773522973060608e-01 -1.667271554470062256e-01 -1.486124992370605469e-01 1.331063061952590942e-01 -1.202667877078056335e-01 4.854422807693481445e-02 -1.229281947016716003e-01 2.738553099334239960e-02 1.171043738722801208e-01 -8.248683810234069824e-02 1.008699759840965271e-01 2.295999974012374878e-02
-2.799914479255676270e-01 9.477084875106811523e-02 -1.591808944940567017e-01 2.601310238242149353e-02 -4.933047294616699219e-02 2.324074804782867432e-01 -2.625429928302764893e-01 -6.414343416690826416e-02 4.833296835422515869e-01 -1.266812235116958618e-01 2.046673595905303955e-01 -1.471947729587554932e-01 -1.443741917610168457e-01 2.511137127876281738e-01 2.260908782482147217e-01 1.214167550206184387e-01 1.626283526420593262e-01 1.829032748937606812e-01 -3.007914125919342041e-01 -3.886403515934944153e-02 -1.738121956586837769e-01 7.486283779144287109e-02 -1.175037324428558350e-01 1.534697413444519043e-01 2.718233317136764526e-02 -2.841491997241973877e-02 -6.439471244812011719e-02 -1.592824459075927734e-01 1.751611679792404175e-01 -1.469660270959138870e-02 -5.995609611272811890e-02 5.939343571662902832e-02
-5.032786726951599121e-02 -9.965497069060802460e-03 -8.934207260608673096e-02 1.955163478851318359e-02 1.453787833452224731e-01 2.496595494449138641e-02 -4.100903496146202087e-02 -2.664329856634140015e-02 1.767951548099517822e-01 -1.378922015428543091e-01 1.852613240480422974e-01 1.122110635042190552e-01 -2.086390405893325806e-01 -2.110319212079048157e-02 4.687703251838684082e-01 -2.072065882384777069e-02 2.807671129703521729e-01 -3.817574083805084229e-01 -2.014267295598983765e-01 -7.184928655624389648e-02 1.175967860035598278e-03 3.529977202415466309e-01 -8.351267129182815552e-02 1.389823853969573975e-01 8.841914683580398560e-02 5.378602445125579834e-02 3.254282474517822266e-01 -8.363589295186102390e-04 -6.165408715605735779e-02 1.303736418485641479e-01 -1.709470450878143311e-01 1.252177208662033081e-01
1.204734519124031067e-01 -2.230319827795028687e-01 1.416637562215328217e-03 -1.279032528400421143e-01 -7.643693592399358749e-03 4.303616285324096680e-02 -2.082922756671905518e-01 9.317015856504440308e-02 5.511653423309326172e-01 -2.948020100593566895e-01 1.735150367021560669e-01 1.447279602289199829e-01 -3.777150511741638184e-01 -6.838789675384759903e-03 3.569750189781188965e-01 4.573824629187583923e-02 -5.163453519344329834e-02 1.155229359865188599e-01 -1.750733256340026855e-01 -8.077861368656158447e-02 7.249024510383605957e-02 -2.364581674337387085e-01 -3.683747351169586182e-02 5.667948722839355469e-02 3.601181879639625549e-02 -1.214539855718612671e-01 9.557086974382400513e-02 2.400698512792587280e-02 3.487928211688995361e-02 3.041004389524459839e-02 -6.561673432588577271e-02 1.708144880831241608e-02
-2.653897739946842194e-02 1.980915218591690063e-01 -1.799284815788269043e-01 1.187851885333657265e-03 1.789138466119766235e-01 2.098862826824188232e-01 2.397939115762710571e-01 -2.709757536649703979e-02 2.506051361560821533e-01 -3.955838084220886230e-01 4.106967151165008545e-01 -1.682808846235275269e-01 2.776126563549041748e-02 1.146750152111053467e-01 5.563914775848388672e-02 7.954321056604385376e-02 1.188069209456443787e-01 -1.359467059373855591e-01 7.868606597185134888e-02 -2.935036271810531616e-02 -2.520959079265594482e-02 1.582551598548889160e-01 -2.898359671235084534e-02 2.608229219913482666e-01 -2.908592820167541504e-01 1.911575645208358765e-01 2.103100270032882690e-01 -8.034809678792953491e-02 3.296220302581787109e-02 -9.073204547166824341e-02 -8.165920525789260864e-02 1.781759113073348999e-01
-2.784386873245239258e-01 -1.853329986333847046e-01 1.248190253973007202e-01 2.654478698968887329e-02 3.380909264087677002e-01 6.285525858402252197e-02 -9.680026024580001831e-02 1.444680709391832352e-02 2.110861688852310181e-01 -2.269213348627090454e-01 2.851907610893249512e-01 -1.967080831527709961e-01 -3.606235682964324951e-01 -2.273369953036308289e-02 4.506343901157379150e-01 -1.029572784900665283e-01 9.443394094705581665e-02 -1.167778158560395241e-03 8.400574326515197754e-02 -9.127479791641235352e-02 -5.145388096570968628e-02 -2.221869975328445435e-01 1.205355376005172729e-01 -5.129235982894897461e-02 6.366220116615295410e-02 -1.684956438839435577e-02 -4.964861646294593811e-02 -1.837337613105773926e-01 6.296739727258682251e-02 4.770680144429206848e-02 1.516531109809875488e-01 1.428529769182205200e-01
-8.772368729114532471e-02 4.780089482665061951e-02 -9.535077959299087524e-02 2.223759442567825317e-01 -2.412024587392807007e-01 2.009893506765365601e-01 1.028332188725471497e-01 -9.128604829311370850e-02 9.195730835199356079e-02 -2.013848870992660522e-01 -2.486503683030605316e-02 2.599584870040416718e-02 9.024048596620559692e-02 -3.871585801243782043e-02 6.141873598098754883e-01 5.578264221549034119e-02 -2.104015648365020752e-01 -2.293025404214859009e-01 6.951633840799331665e-03 -3.195666894316673279e-02 -2.372432649135589600e-01 1.368577331304550171e-01 2.316739968955516815e-02 2.442414313554763794e-01 -9.413773566484451294e-02 9.438094496726989746e-02 2.234035730361938477e-01 1.190500557422637939e-01 2.494833059608936310e-02 1.567539721727371216e-01 -1.665096879005432129e-01 -7.624268531799316406e-02
7.393626123666763306e-02 -8.938780426979064941e-02 -2.678497433662414551e-01 -1.166732385754585266e-01 1.922292560338973999e-01 2.713622152805328369e-01 1.141220778226852417e-01 2.774109840393066406e-01 2.285633608698844910e-02 -2.892087399959564209e-01 4.099090993404388428e-01 -7.886697351932525635e-02 -7.717874646186828613e-02 1.590294837951660156e-01 2.138192951679229736e-01 9.345506876707077026e-02 3.857268765568733215e-02 -1.857458651065826416e-01 -1.087508499622344971e-01 -2.176369279623031616e-01 1.220593601465225220e-01 -5.712646618485450745e-02 -1.565092951059341431e-01 2.316220849752426147e-01 -7.454027235507965088e-02 1.643738448619842529e-01 -8.429026603698730469e-02 1.441414505243301392e-01 -3.023587763309478760e-01 4.964991658926010132e-02 -9.394633769989013672e-02 -4.302886500954627991e-02
-5.791027471423149109e-02 -3.109314739704132080e-01 -9.254492819309234619e-02 -6.124535202980041504e-02 3.042041957378387451e-01 1.133679002523422241e-01 7.758673280477523804e-02 -1.707741431891918182e-02 9.327810257673263550e-02 -3.807426393032073975e-01 1.681627482175827026e-01 -1.544975787401199341e-01 -1.524954438209533691e-01 -1.137771084904670715e-01 2.712958753108978271e-01 5.097747221589088440e-02 -1.969364285469055176e-01 -1.224393844604492188e-01 2.074203789234161377e-01 -4.820504039525985718e-02 -1.158339753746986389e-01 -2.140816897153854370e-01 -1.333658397197723389e-01 3.344690799713134766e-01 -1.755996048450469971e-01 -2.174899280071258545e-01 2.570534944534301758e-01 -3.196765854954719543e-02 -8.766877464950084686e-03 -6.600728631019592285e-02 5.687551107257604599e-03 1.414418369531631470e-01
-1.825073510408401489e-01 -2.662149369716644287e-01 -1.763842403888702393e-01 -2.793314494192600250e-02 -1.322297453880310059e-01 2.838133573532104492e-01 1.628617495298385620e-01 -3.501839041709899902e-01 6.075662560760974884e-03 -2.740350067615509033e-01 -7.461032271385192871e-02 -2.911216020584106445e-01 -2.520615458488464355e-01 1.851063072681427002e-01 2.561247348785400391e-01 1.843593865633010864e-01 7.653546333312988281e-02 -1.506253033876419067e-01 -5.277773365378379822e-02 4.524853546172380447e-03 4.085193201899528503e-02 6.948881596326828003e-02 -2.847875654697418213e-01 2.634086995385587215e-04 -4.237168654799461365e-02 3.439024463295936584e-02 -3.474443405866622925e-02 -2.907333374023437500e-01 7.694286108016967773e-02 -1.546921283006668091e-01 -5.738036334514617920e-02 -1.144404187798500061e-01
7.789943367242813110e-02 -1.778966784477233887e-01 6.866374611854553223e-02 1.395166367292404175e-01 1.070432662963867188e-01 3.895832002162933350e-01 -1.768314652144908905e-02 -1.813327521085739136e-01 2.346228808164596558e-01 -6.003060564398765564e-02 9.531209617853164673e-02 -1.863272935152053833e-01 -1.600730270147323608e-01 9.834098815917968750e-02 2.786217033863067627e-01 9.706010669469833374e-02 -6.001379224471747875e-04 5.352604761719703674e-02 2.324725035578012466e-03 -2.002723962068557739e-01 9.338614344596862793e-02 3.446934819221496582e-01 1.157924532890319824e-01 2.958417236804962158e-01 1.313375830650329590e-01 1.430753618478775024e-01 -2.532672882080078125e-01 -1.246530115604400635e-01 -1.003153398633003235e-01 3.423057496547698975e-02 -2.923500537872314453e-01 -1.769960671663284302e-01
1.296886205673217773e-01 -3.804609552025794983e-02 1.592324301600456238e-02 8.128466457128524780e-02 -2.305500060319900513e-01 2.791751921176910400e-01 4.292169958353042603e-02 -2.448891103267669678e-01 3.201890885829925537e-01 -5.364169180393218994e-02 1.501740217208862305e-01 -3.956034779548645020e-02 1.407129764556884766e-01 1.186723187565803528e-01 5.009217858314514160e-01 1.329248845577239990e-01 -1.073791459202766418e-02 -1.906159222126007080e-01 -1.054817363619804382e-01 1.386245042085647583e-01 2.328380346298217773e-01 1.471887528896331787e-01 -1.032380270771682262e-03 1.248270645737648010e-01 8.753782510757446289e-02 -1.643967926502227783e-01 4.821406304836273193e-02 -1.844799965620040894e-01 1.633998602628707886e-01 -2.528163790702819824e-01 1.035849973559379578e-01 1.390352845191955566e-01
-1.885611712932586670e-01 2.977881208062171936e-02 -2.032527178525924683e-01 5.115000158548355103e-02 2.731512486934661865e-01 2.330007106065750122e-01 6.735431402921676636e-02 6.800463795661926270e-02 2.635551095008850098e-01 -2.357664108276367188e-01 2.799802422523498535e-01 -1.885690093040466309e-01 -1.990210823714733124e-02 -8.401057124137878418e-02 1.860840767621994019e-01 9.942355006933212280e-02 9.116664528846740723e-02 -7.221108302474021912e-03 -1.967498846352100372e-02 -2.005129158496856689e-01 -1.467172205448150635e-01 -9.171517938375473022e-02 4.612969607114791870e-02 4.585513174533843994e-01 -2.042019963264465332e-01 1.005232110619544983e-01 2.546911835670471191e-01 -7.807751744985580444e-02 -1.390913408249616623e-02 1.187086254358291626e-01 -1.556203663349151611e-01 1.950555294752120972e-01
-6.007923185825347900e-02 -2.242483943700790405e-01 4.852833971381187439e-02 -1.079987436532974243e-01 6.150795891880989075e-02 2.384780347347259521e-01 -5.139459669589996338e-02 -2.232217416167259216e-02 3.973694443702697754e-01 -9.415788948535919189e-02 2.498292624950408936e-01 -1.059172898530960083e-01 -8.752534538507461548e-02 2.289075255393981934e-01 -3.526623547077178955e-02 1.213465556502342224e-01 -3.131187856197357178e-01 -3.619601130485534668e-01 -7.615413516759872437e-02 -7.915306836366653442e-02 1.713177412748336792e-01 9.537690132856369019e-02 1.893030107021331787e-01 3.243383169174194336e-01 -1.520526558160781860e-01 1.937446892261505127e-01 -1.055896952748298645e-01 -1.331377625465393066e-01 2.489311993122100830e-02 -1.195516362786293030e-01 -4.823977872729301453e-02 -1.564880758523941040e-01
-3.266564905643463135e-01 3.146658837795257568e-02 -2.561673820018768311e-01 3.635738790035247803e-02 2.016112357378005981e-01 1.358401477336883545e-01 -1.916242092847824097e-01 -5.003115162253379822e-03 2.133587002754211426e-01 -3.129162788391113281e-01 1.516336649656295776e-01 1.823600083589553833e-01 -1.968208700418472290e-01 1.951930075883865356e-01 2.394405603408813477e-01 -1.166218295693397522e-01 6.918379664421081543e-02 1.641826778650283813e-01 -2.308489233255386353e-01 -1.136253550648689270e-01 3.188632801175117493e-02 5.124621838331222534e-02 -2.129396945238113403e-01 9.605436772108078003e-02 2.726100198924541473e-02 -2.629304528236389160e-01 -1.423215717077255249e-01 -2.195628881454467773e-01 -3.345212433487176895e-03 -2.948205173015594482e-01 -5.432206671684980392e-03 2.457242459058761597e-02
-1.722285002470016479e-01 -6.325057148933410645e-02 2.078415155410766602e-01 1.067064702510833740e-01 -9.567710570991039276e-03 3.842281699180603027e-01 2.434240132570266724e-01 -9.153144806623458862e-02 -6.118718162178993225e-02 -2.345087528228759766e-01 1.455221176147460938e-01 2.060111165046691895e-01 -9.511893242597579956e-02 8.582740277051925659e-02 4.267447292804718018e-01 2.132239341735839844e-01 -1.690412685275077820e-02 -3.582743927836418152e-02 -8.306856453418731689e-02 -2.982144616544246674e-02 1.524602342396974564e-02 -1.281870435923337936e-02 -2.594504654407501221e-01 3.493155539035797119e-01 1.983333379030227661e-01 3.536721691489219666e-02 -2.155733406543731689e-01 -7.502133399248123169e-02 1.622114032506942749e-01 7.250443100929260254e-02 -5.212490633130073547e-02 -6.313648819923400879e-02
-1.226213723421096802e-01 -1.181003972887992859e-01 4.432625323534011841e-02 -1.584527045488357544e-01 5.100783705711364746e-02 -3.544160723686218262e-02 2.698874473571777344e-01 -2.678377367556095123e-02 3.790482878684997559e-01 -1.986865848302841187e-01 3.965551778674125671e-02 2.777082845568656921e-02 1.426697969436645508e-01 5.241637676954269409e-02 3.053363859653472900e-01 -1.842680573463439941e-02 2.725686691701412201e-02 -5.418203473091125488e-01 2.638481855392456055e-01 2.055567950010299683e-01 1.612424291670322418e-02 9.307128190994262695e-02 -1.396579444408416748e-01 -6.379686295986175537e-02 1.142108254134654999e-02 5.935636907815933228e-02 9.390802681446075439e-02 -8.348475396633148193e-02 -1.918952763080596924e-01 -7.174827903509140015e-02 -2.091680318117141724e-01 1.432368457317352295e-01
-2.026517987251281738e-01 1.871582120656967163e-01 1.256046593189239502e-01 2.474351823329925537e-01 2.657609879970550537e-01 1.551420539617538452e-01 -4.525824636220932007e-02 -2.958741784095764160e-02 1.759820580482482910e-01 -1.553485840559005737e-01 1.185719296336174011e-02 -1.458719223737716675e-01 -1.053571403026580811e-01 2.449986189603805542e-01 3.236712515354156494e-01 -1.880580931901931763e-02 -1.178300082683563232e-01 -2.016231417655944824e-01 2.065460085868835449e-01 2.251177132129669189e-01 -1.449143141508102417e-01 -2.341191321611404419e-01 -5.195784568786621094e-02 2.774829566478729248e-01 1.440736055374145508e-01 2.370546907186508179e-01 2.679763436317443848e-01 7.250285148620605469e-02 -4.267446324229240417e-02 -1.882498413324356079e-01 -3.988027200102806091e-02 -1.628571003675460815e-02
-3.283854722976684570e-01 1.286413669586181641e-01 -1.287880074232816696e-02 7.969503104686737061e-02 6.350056268274784088e-03 2.299457937479019165e-01 -8.259932510554790497e-03 -7.477232068777084351e-02 1.846600323915481567e-01 -4.152302145957946777e-01 -1.227183192968368530e-01 -2.854359447956085205e-01 -7.652366533875465393e-03 5.361571535468101501e-02 4.019555449485778809e-01 -1.554091721773147583e-01 -2.960750162601470947e-01 -2.165747620165348053e-02 -8.703471720218658447e-02 1.141674667596817017e-01 1.248450428247451782e-01 3.138123154640197754e-01 8.072587102651596069e-02 3.832508996129035950e-02 1.633622795343399048e-01 -4.979459941387176514e-02 8.568082004785537720e-02 -1.193190217018127441e-01 6.455140560865402222e-02 8.081424236297607422e-02 3.099661134183406830e-02 -1.600881665945053101e-01
-1.040507256984710693e-01 -1.211378499865531921e-01 -2.324030250310897827e-01 -1.121587976813316345e-01 -2.040229737758636475e-01 3.060914576053619385e-01 2.062570452690124512e-01 -2.170866429805755615e-01 6.538302451372146606e-02 -1.680903881788253784e-01 1.805452071130275726e-02 -8.512393385171890259e-02 -2.013466693460941315e-02 3.117103874683380127e-01 3.518297076225280762e-01 4.724415391683578491e-02 1.217960566282272339e-01 -9.616382420063018799e-02 -6.086921691894531250e-02 -2.329405099153518677e-01 6.933522969484329224e-02 1.842660307884216309e-01 -3.116542100906372070e-01 2.331221550703048706e-01 -1.782682836055755615e-01 1.998625993728637695e-01 6.466589123010635376e-02 -1.660120785236358643e-01 1.759582757949829102e-01 -1.013828814029693604e-01 4.735633730888366699e-02 -1.902852556668221951e-03
2.391304820775985718e-01 -1.681178361177444458e-01 -6.154543161392211914e-02 2.335248440504074097e-01 8.303051441907882690e-02 3.515534698963165283e-01 -2.401853352785110474e-02 -2.444392442703247070e-01 3.518714606761932373e-01 -2.034261822700500488e-01 2.622253298759460449e-01 1.525323390960693359e-01 -1.976451128721237183e-01 1.193589642643928528e-01 1.139245368540287018e-02 -1.137125790119171143e-01 -2.723577618598937988e-01 -9.710948169231414795e-02 -2.552102804183959961e-01 3.042787015438079834e-01 1.202366664074361324e-03 -2.430764026939868927e-02 4.730001837015151978e-02 2.406499162316322327e-02 1.403843462467193604e-01 -7.012136280536651611e-02 1.624699681997299194e-01 -3.389426320791244507e-02 -5.099529027938842773e-02 -1.884862631559371948e-01 3.955188766121864319e-02 7.230329513549804688e-02
3.319279477000236511e-02 -3.572780787944793701e-01 -1.827616617083549500e-02 -2.797840349376201630e-02 1.656023859977722168e-01 1.981316357851028442e-01 -1.866097152233123779e-01 2.555420249700546265e-02 1.254669427871704102e-01 -5.045467019081115723e-01 5.689872801303863525e-02 -1.990996301174163818e-01 7.706400752067565918e-02 2.616799622774124146e-02 2.252844125032424927e-01 6.764438748359680176e-02 -1.579112112522125244e-01 -3.333473503589630127e-01 -7.870174944400787354e-02 9.248176217079162598e-02 -1.905187964439392090e-01 -2.345304340124130249e-01 3.059317916631698608e-02 1.884342432022094727e-01 -1.518535166978836060e-01 -3.273700177669525146e-02 1.044278740882873535e-01 1.161460950970649719e-01 9.892009943723678589e-02 -9.130883961915969849e-02 1.462627053260803223e-01 1.620103865861892700e-01
1.328152883797883987e-02 -2.866763770580291748e-01 1.263101249933242798e-01 -1.281556040048599243e-01 2.023854404687881470e-01 1.848237812519073486e-01 -1.522281765937805176e-02 1.971017420291900635e-01 2.102875113487243652e-01 -2.044256627559661865e-01 -6.973434239625930786e-02 -5.767553672194480896e-02 7.232246547937393188e-02 1.433836817741394043e-01 4.402419924736022949e-01 1.616475135087966919e-01 -1.131956428289413452e-01 -2.219258844852447510e-01 4.111954011023044586e-03 -2.752854228019714355e-01 -1.057909280061721802e-01 3.351005166769027710e-02 -2.174528241157531738e-01 -5.952726304531097412e-02 -7.124807685613632202e-02 -3.541459143161773682e-02 4.940249398350715637e-02 -4.242101013660430908e-01 1.464974433183670044e-01 -8.461393415927886963e-02 1.129090860486030579e-01 -5.223047919571399689e-03
-6.117879226803779602e-02 1.594331264495849609e-01 3.454590141773223877e-01 -6.605405360460281372e-02 9.499281644821166992e-02 2.753984630107879639e-01 1.832895576953887939e-01 -1.700866520404815674e-01 2.770552337169647217e-01 -1.996971219778060913e-01 8.821333199739456177e-02 -2.017707675695419312e-01 -5.351505428552627563e-02 1.111069098114967346e-01 1.700595915317535400e-01 -6.140299141407012939e-02 -2.307632118463516235e-01 -1.294913440942764282e-01 -1.113890558481216431e-01 -1.560352295637130737e-01 2.632117271423339844e-01 4.648959729820489883e-03 -1.874483935534954071e-02 2.841162681579589844e-01 1.620011925697326660e-01 1.034073182381689548e-03 3.278217911720275879e-01 -2.226990461349487305e-02 -7.953906059265136719e-02 -3.559271246194839478e-02 -4.958941414952278137e-02 -2.920603454113006592e-01
8.730154484510421753e-02 -3.550164699554443359e-01 -1.553229689598083496e-01 -6.951866298913955688e-02 6.445178389549255371e-02 7.584436982870101929e-02 1.651532351970672607e-01 -1.545555293560028076e-01 3.037200868129730225e-01 -1.017892360687255859e-01 4.767883196473121643e-02 -4.174846399109810591e-04 -2.907875180244445801e-01 1.696140170097351074e-01 3.920939266681671143e-01 2.101459167897701263e-02 -2.559907138347625732e-01 1.815074495971202850e-02 7.033796608448028564e-02 2.786038815975189209e-01 9.566187858581542969e-02 -2.917394973337650299e-02 1.083699017763137817e-01 2.292180657386779785e-01 -4.362580925226211548e-02 -2.600781247019767761e-02 8.511984348297119141e-02 2.129093557596206665e-01 -2.883205711841583252e-01 3.552971780300140381e-02 1.822219938039779663e-01 9.198706597089767456e-02
-1.776051372289657593e-01 -1.532692015171051025e-01 -2.002055197954177856e-01 6.937372684478759766e-02 1.806836128234863281e-01 3.213587403297424316e-01 -1.676037013530731201e-01 9.477734565734863281e-02 3.153054118156433105e-01 -2.584963738918304443e-01 -7.023515179753303528e-03 6.190802529454231262e-02 1.096252277493476868e-01 1.815243810415267944e-01 1.330936104059219360e-01 2.810924313962459564e-03 3.389015793800354004e-01 -3.853562772274017334e-01 4.342057183384895325e-02 2.949372678995132446e-02 -9.095656871795654297e-02 2.901060273870825768e-03 -4.888629168272018433e-02 -1.603432893753051758e-01 -9.869396686553955078e-02 1.753496676683425903e-01 3.478041663765907288e-02 -2.548025250434875488e-01 -1.056058481335639954e-01 1.451745182275772095e-01 -2.119779586791992188e-01 8.940044045448303223e-02
-1.533092111349105835e-01 -1.321295052766799927e-01 1.922334134578704834e-01 2.601794898509979248e-02 3.602336347103118896e-01 1.946544349193572998e-01 3.308932781219482422e-01 -8.267962187528610229e-02 1.251568645238876343e-01 -3.523689210414886475e-01 1.910505741834640503e-01 -6.745784729719161987e-02 1.017185002565383911e-01 -7.015786319971084595e-02 3.019263744354248047e-01 7.029943913221359253e-02 1.113579422235488892e-01 4.785262420773506165e-02 -2.142243534326553345e-01 3.398789092898368835e-02 -1.574769169092178345e-01 1.369365602731704712e-01 1.356088463217020035e-02 2.384381592273712158e-01 -9.670460224151611328e-02 -1.107600927352905273e-01 5.213421955704689026e-02 -1.779438406229019165e-01 -2.173606902360916138e-01 2.626639604568481445e-01 9.402488917112350464e-02 4.204465821385383606e-02
-1.786877959966659546e-01 9.576278179883956909e-02 1.610194742679595947e-01 -7.573204487562179565e-02 3.058205842971801758e-01 4.307619929313659668e-01 1.169924661517143250e-01 -9.837476909160614014e-02 5.987300723791122437e-02 -7.564029097557067871e-02 2.600779831409454346e-01 1.156196072697639465e-01 -6.408182531595230103e-02 1.963506042957305908e-01 2.915580868721008301e-01 9.878317266702651978e-02 -6.645397096872329712e-02 -1.330862939357757568e-01 -5.699338018894195557e-02 1.899466663599014282e-01 8.151672035455703735e-02 6.182732991874217987e-03 -2.160123586654663086e-01 8.087273687124252319e-02 -2.128159254789352417e-01 -1.344514936208724976e-01 -2.249341160058975220e-01 3.621175885200500488e-01 -5.544686317443847656e-02 2.752887643873691559e-02 -1.075344160199165344e-02 -1.633109450340270996e-01
6.764201074838638306e-02 -9.559255838394165039e-02 -1.564925611019134521e-01 -1.435545235872268677e-01 2.841384708881378174e-01 6.902612745761871338e-02 1.013943031430244446e-01 6.596294790506362915e-02 2.578505575656890869e-01 -1.951009482145309448e-01 3.030179142951965332e-01 2.051858007907867432e-01 -1.385867744684219360e-01 1.296041458845138550e-01 3.525646924972534180e-01 2.270894646644592285e-01 1.135801225900650024e-01 -2.335431575775146484e-01 -1.989492177963256836e-01 5.575217679142951965e-02 -1.574863791465759277e-01 2.865151464939117432e-01 2.625975944101810455e-02 -4.631178826093673706e-02 1.447769999504089355e-01 1.583519130945205688e-01 2.779168486595153809e-01 7.037881016731262207e-02 8.357845991849899292e-02 3.967477008700370789e-02 -1.825640946626663208e-01 -2.711396105587482452e-02
-2.313627153635025024e-01 1.798537001013755798e-02 3.257955908775329590e-01 3.532982990145683289e-02 -2.096023224294185638e-02 1.188343018293380737e-01 1.311726272106170654e-01 -6.032824888825416565e-02 -1.108958199620246887e-02 -4.460632801055908203e-01 8.092119358479976654e-03 -3.265348076820373535e-02 -3.237228095531463623e-02 2.361643612384796143e-01 4.093352854251861572e-01 3.437681198120117188e-01 -6.021043518558144569e-04 -1.159155666828155518e-01 1.471663117408752441e-01 -1.340355277061462402e-01 -3.025303967297077179e-02 -9.295507520437240601e-02 -2.027103453874588013e-01 3.639554381370544434e-01 -1.803504303097724915e-03 3.420711308717727661e-02 -5.599362775683403015e-02 3.110190294682979584e-02 9.900816529989242554e-02 6.804870441555976868e-03 -3.864224255084991455e-02 -8.820596337318420410e-02
1.919051557779312134e-01 -1.812725812196731567e-01 1.824747025966644287e-01 -9.157867729663848877e-02 1.800411343574523926e-01 1.811983883380889893e-01 2.230442874133586884e-02 -2.250485420227050781e-01 3.419544994831085205e-01 -2.802616655826568604e-01 7.475803047418594360e-02 -1.885229907929897308e-02 8.194256806746125221e-04 4.060921669006347656e-01 2.503238916397094727e-01 1.588762402534484863e-01 -6.663679331541061401e-02 -1.180605441331863403e-01 -3.509479388594627380e-02 -1.146629750728607178e-01 9.729577600955963135e-02 1.073417812585830688e-01 1.769855991005897522e-02 2.207486629486083984e-01 -1.077120453119277954e-01 -8.370374143123626709e-02 1.935174465179443359e-01 -2.443369105458259583e-02 -1.200143992900848389e-01 -4.572804272174835205e-02 3.041931390762329102e-01 -2.225440293550491333e-01
-1.223646402359008789e-01 1.680789738893508911e-01 -2.917221486568450928e-01 -5.855237692594528198e-02 6.769838184118270874e-02 2.617745995521545410e-01 1.074368879199028015e-01 -3.033437728881835938e-01 1.731846630573272705e-01 -7.612369954586029053e-02 5.977490544319152832e-02 -4.068396240472793579e-02 6.862197071313858032e-02 2.795605063438415527e-01 3.101024329662322998e-01 3.284994363784790039e-01 -1.321673840284347534e-01 -2.494240738451480865e-02 -3.560294210910797119e-01 -2.496476620435714722e-01 9.995029866695404053e-02 2.070161700248718262e-01 -1.266327947378158569e-01 1.789982020854949951e-01 6.186477094888687134e-02 -4.534449428319931030e-02 9.431796520948410034e-02 -9.038531780242919922e-02 -1.269927918910980225e-01 -3.060600347816944122e-02 1.470190752297639847e-02 1.236958727240562439e-01
2.083595544099807739e-01 1.003155931830406189e-01 -1.504332423210144043e-01 -5.476375669240951538e-02 -1.148754954338073730e-01 3.417792618274688721e-01 1.760966330766677856e-01 -3.323174118995666504e-01 1.685697287321090698e-01 -3.676046729087829590e-01 -1.299357861280441284e-01 -1.633291095495223999e-01 -3.307221084833145142e-02 2.224369645118713379e-01 4.566538929939270020e-01 -6.095547229051589966e-03 -1.725157350301742554e-02 -3.459765389561653137e-02 1.108083426952362061e-01 -9.930889122188091278e-03 2.843634039163589478e-02 1.642116159200668335e-01 -1.127175390720367432e-01 1.804452203214168549e-02 2.332642227411270142e-01 2.288591861724853516e-02 5.191533826291561127e-03 -1.397355347871780396e-01 -1.475930958986282349e-01 -1.330607943236827850e-02 -9.534156322479248047e-02 -1.515675187110900879e-01
2.471683025360107422e-01 -6.773798167705535889e-02 1.426854729652404785e-02 5.000481382012367249e-02 -6.583582609891891479e-02 3.023714721202850342e-01 2.890551686286926270e-01 -3.177126124501228333e-02 2.950246036052703857e-01 -9.663260728120803833e-02 2.909815311431884766e-01 -1.220352351665496826e-01 -2.612483501434326172e-01 1.654750667512416840e-02 3.238688409328460693e-01 -1.807295717298984528e-02 1.257336139678955078e-01 -1.506299972534179688e-01 -2.556310407817363739e-02 3.623912632465362549e-01 -1.046511381864547729e-01 -5.599343776702880859e-02 1.867621205747127533e-02 1.489420980215072632e-01 8.467431366443634033e-02 -6.747871637344360352e-02 5.233847722411155701e-02 1.126825623214244843e-02 9.888155385851860046e-03 -1.777198761701583862e-01 -4.876796528697013855e-02 -3.547662198543548584e-01
3.350735455751419067e-02 -2.916175499558448792e-02 -1.670350879430770874e-01 2.481244951486587524e-01 2.596528828144073486e-01 5.100082233548164368e-02 9.764119982719421387e-02 -1.458069235086441040e-01 1.003693789243698120e-01 -1.662852615118026733e-01 4.063736647367477417e-02 -1.658474653959274292e-01 8.946944028139114380e-02 8.082169294357299805e-02 3.693773746490478516e-01 9.366604685783386230e-02 1.148235648870468140e-01 -7.773821055889129639e-02 -1.595823168754577637e-01 3.041312098503112793e-01 7.834864407777786255e-02 2.919159531593322754e-01 -9.446597099304199219e-02 2.451140731573104858e-01 -3.025979995727539062e-01 -2.918099798262119293e-02 5.462798103690147400e-02 7.511582225561141968e-02 3.745974972844123840e-02 1.398008763790130615e-01 -3.922224640846252441e-01 8.796034008264541626e-02
2.809718847274780273e-01 -3.521549105644226074e-01 -2.054983079433441162e-01 1.346868928521871567e-02 1.044711545109748840e-01 2.744171023368835449e-01 2.348497323691844940e-02 -1.865942180156707764e-01 2.349284142255783081e-01 -2.170244604349136353e-01 3.356081843376159668e-01 3.651328617706894875e-03 -5.248025432229042053e-02 2.396785169839859009e-01 4.349477216601371765e-02 1.898794248700141907e-02 -1.237162426114082336e-01 1.250998824834823608e-01 1.993448287248611450e-01 1.966352462768554688e-01 1.074719280004501343e-01 -2.198155820369720459e-01 -1.945285797119140625e-01 -2.283959649503231049e-02 -2.672759890556335449e-01 1.269394010305404663e-01 1.640620529651641846e-01 9.037696570158004761e-02 8.446475118398666382e-02 -1.121120229363441467e-01 -5.263939499855041504e-02 5.434197187423706055e-02
-4.084283486008644104e-02 -1.577539602294564247e-03 -1.283080279827117920e-01 -4.827408865094184875e-02 -2.250223010778427124e-01 4.095989465713500977e-01 -3.179644048213958740e-02 -1.985325068235397339e-01 2.765622437000274658e-01 -2.121720314025878906e-01 -1.041968166828155518e-01 -9.302885085344314575e-02 -8.437846601009368896e-02 2.654653973877429962e-02 6.583926081657409668e-01 1.703297346830368042e-01 -5.299906432628631592e-02 1.011951863765716553e-01 4.196703806519508362e-02 -1.063526980578899384e-02 -1.432971060276031494e-01 9.464497119188308716e-02 -7.409873884171247482e-03 1.290152519941329956e-01 1.167633980512619019e-01 -1.200351715087890625e-01 3.011437831446528435e-03 1.132849454879760742e-01 1.858830638229846954e-02 2.548250742256641388e-02 -2.613155357539653778e-02 7.545419782400131226e-02
2.274676114320755005e-01 -1.194265577942132950e-02 -2.252223715186119080e-02 -3.227124735713005066e-02 3.963318467140197754e-01 2.430110871791839600e-01 2.254882454872131348e-01 -2.740435600280761719e-01 2.780019342899322510e-01 -4.676621779799461365e-02 -3.340069949626922607e-01 3.748174523934721947e-03 -1.376840174198150635e-01 9.173876047134399414e-02 3.194852471351623535e-01 -8.856476098299026489e-02 -4.662155359983444214e-02 -1.615647673606872559e-01 -6.207913905382156372e-02 -5.661964043974876404e-02 6.247333437204360962e-02 1.246503069996833801e-01 -6.764347199350595474e-03 3.442591428756713867e-02 -6.121062487363815308e-02 1.125848963856697083e-01 -1.008801814168691635e-02 -2.842530012130737305e-01 8.137846738100051880e-02 -2.228832393884658813e-01 -2.473519593477249146e-01 -7.308299839496612549e-02
6.738313287496566772e-02 -3.204615116119384766e-01 1.643544584512710571e-01 7.399370521306991577e-02 -4.972316790372133255e-03 8.455102890729904175e-02 -6.036336347460746765e-02 1.007234454154968262e-01 4.157181680202484131e-01 -3.053579628467559814e-01 3.626386821269989014e-01 7.972726970911026001e-02 -2.597571313381195068e-01 2.167085707187652588e-01 1.799652278423309326e-01 2.346832118928432465e-02 -2.177144587039947510e-01 -1.097424402832984924e-01 -3.610443323850631714e-02 1.529272198677062988e-01 -5.665481835603713989e-02 -1.777359098196029663e-01 -2.535286545753479004e-01 1.290545333176851273e-02 -1.092681959271430969e-01 2.059998661279678345e-01 -1.495572477579116821e-01 4.786290600895881653e-02 4.152555391192436218e-02 -1.001288816332817078e-01 -1.000079959630966187e-01 -6.204187870025634766e-02
-6.576606538146734238e-03 -9.801723808050155640e-02 1.489513069391250610e-01 7.989327609539031982e-02 -2.078751474618911743e-01 4.981860518455505371e-01 -1.479307711124420166e-01 -1.693225353956222534e-01 1.401111134327948093e-03 -2.685725390911102295e-01 -4.438987374305725098e-02 7.249138504266738892e-02 1.644761115312576294e-02 9.190319478511810303e-02 4.164700210094451904e-01 2.463617771863937378e-01 8.470976352691650391e-02 -2.628912627696990967e-01 -6.583898514509201050e-02 -9.960811585187911987e-02 -6.704883277416229248e-02 6.985036283731460571e-02 -6.160331517457962036e-02 1.478911340236663818e-01 -7.780344039201736450e-02 1.525970250368118286e-01 -9.840268641710281372e-02 -1.600696593523025513e-01 1.968051493167877197e-01 6.317318975925445557e-02 -2.146894782781600952e-01 -1.362477838993072510e-01
-9.483328461647033691e-02 -1.339058298617601395e-02 -3.669130206108093262e-01 1.420724242925643921e-01 2.464877068996429443e-01 3.389601111412048340e-01 2.767916917800903320e-01 -1.446731686592102051e-01 -3.580289334058761597e-02 -1.255214065313339233e-01 2.066604495048522949e-01 -3.514840081334114075e-02 -1.536061912775039673e-01 7.635064423084259033e-02 3.159116208553314209e-01 1.308640986680984497e-01 -1.732564270496368408e-01 -6.493531912565231323e-02 -2.168798744678497314e-01 -1.617928743362426758e-01 1.516670733690261841e-01 -1.280595511198043823e-01 -6.298964470624923706e-02 3.211332857608795166e-01 -2.098532617092132568e-01 8.172982931137084961e-02 2.450623922049999237e-02 -1.135570555925369263e-01 -7.102011889219284058e-02 1.770218908786773682e-01 1.842580549418926239e-02 -2.477134205400943756e-02
-2.569091878831386566e-02 3.483004868030548096e-02 8.937250077724456787e-02 1.541774719953536987e-01 -3.990630060434341431e-02 2.453027665615081787e-01 -9.260351955890655518e-02 -8.756387047469615936e-03 7.512150704860687256e-02 -4.210136234760284424e-01 1.202817410230636597e-01 -4.528748337179422379e-03 -1.949146240949630737e-01 1.758301705121994019e-01 3.460845351219177246e-01 3.637983202934265137e-01 1.196464058011770248e-02 -8.845784515142440796e-02 -1.027506366372108459e-01 -8.751291781663894653e-02 1.262292414903640747e-01 -2.704204432666301727e-02 -6.531261652708053589e-02 3.288159966468811035e-01 4.884579777717590332e-02 3.749766573309898376e-02 7.875008136034011841e-02 -2.918952107429504395e-01 2.434696108102798462e-01 -6.365512311458587646e-02 6.346062570810317993e-02 -2.444317489862442017e-01
-1.723164916038513184e-01 -2.083436250686645508e-01 -9.944302961230278015e-03 1.149275898933410645e-02 4.267683923244476318e-01 1.385812163352966309e-01 3.148546069860458374e-02 -4.331223666667938232e-02 3.152013719081878662e-01 -3.803505897521972656e-01 1.446556299924850464e-02 -1.016392484307289124e-01 8.673007786273956299e-02 -1.010866016149520874e-01 1.735857427120208740e-01 1.431593447923660278e-01 -7.092688977718353271e-02 6.194095313549041748e-02 -1.147186160087585449e-01 1.090834662318229675e-02 -8.726253360509872437e-02 3.468659520149230957e-02 1.338588148355484009e-01 4.264999628067016602e-01 -1.904234439134597778e-01 7.534787058830261230e-02 9.347756952047348022e-02 -2.000731974840164185e-01 -2.230449467897415161e-01 2.300627902150154114e-02 1.176301669329404831e-02 1.662318855524063110e-01
1.939353300258517265e-03 2.098105289041996002e-02 1.481325086206197739e-02 -1.833766549825668335e-01 3.206620365381240845e-02 4.307698011398315430e-01 -2.412967942655086517e-02 -2.234872430562973022e-01 3.223921954631805420e-01 -9.650900959968566895e-02 1.290066391229629517e-01 -1.413096934556961060e-01 1.579161584377288818e-01 3.568902909755706787e-01 1.228611841797828674e-01 -1.324906945228576660e-01 -2.862994968891143799e-01 8.821500092744827271e-02 1.646523550152778625e-02 -5.122225265949964523e-03 1.442227959632873535e-01 -3.971421420574188232e-01 -3.800956532359123230e-02 1.465726196765899658e-01 -3.144760429859161377e-02 -7.118941843509674072e-02 -2.199389487504959106e-01 4.647503606975078583e-03 -1.138749271631240845e-01 -2.372877486050128937e-02 -1.683179587125778198e-01 7.720904052257537842e-02
-2.892733812332153320e-01 -1.186656653881072998e-01 -3.654532879590988159e-02 1.983431354165077209e-02 2.493794262409210205e-01 9.960621595382690430e-02 -6.962086074054241180e-03 3.042555786669254303e-02 2.484032958745956421e-01 -3.550009429454803467e-01 2.950166761875152588e-01 -2.364690154790878296e-01 4.035405442118644714e-02 -6.695422809571027756e-03 2.498650848865509033e-01 8.932486921548843384e-02 -1.366550177335739136e-01 1.222574561834335327e-01 -2.608509734272956848e-02 1.155390143394470215e-01 -1.975479423999786377e-01 1.871394813060760498e-01 -6.958990544080734253e-02 2.217473983764648438e-01 -3.098021745681762695e-01 1.673593819141387939e-01 -7.493816781789064407e-03 -1.716908812522888184e-02 -3.483851552009582520e-01 -3.773236821871250868e-04 1.547601073980331421e-02 5.473574250936508179e-02
-6.199917942285537720e-02 1.158071905374526978e-01 -6.506270170211791992e-02 1.107597425580024719e-01 1.083807125687599182e-01 2.808512449264526367e-01 1.664400249719619751e-01 3.060402348637580872e-02 2.815797030925750732e-01 -2.577011287212371826e-01 3.032012581825256348e-01 -2.037041634321212769e-01 1.161718927323818207e-02 -1.460818946361541748e-01 2.417023330926895142e-01 1.675212383270263672e-01 1.742620021104812622e-01 -2.680930793285369873e-01 -1.241383608430624008e-02 1.711179316043853760e-02 -2.049734294414520264e-01 1.539392769336700439e-01 1.821182481944561005e-02 3.835409581661224365e-01 -2.373190522193908691e-01 1.043247729539871216e-01 3.078795783221721649e-02 -1.450359672307968140e-01 1.456672996282577515e-01 1.077698543667793274e-02 -1.831007301807403564e-01 4.062279593199491501e-03
1.602436751127243042e-01 -1.185640171170234680e-01 9.686662256717681885e-02 8.024070411920547485e-02 1.165307164192199707e-01 6.000292301177978516e-01 9.319422394037246704e-02 -2.848543524742126465e-01 1.174110695719718933e-01 -2.297383993864059448e-01 3.241786733269691467e-02 -7.951071113348007202e-02 -2.828477919101715088e-01 7.443378865718841553e-02 1.904498487710952759e-01 -8.954820781946182251e-02 7.984561473131179810e-02 -1.361782080493867397e-03 1.187209691852331161e-02 -2.308549135923385620e-01 2.083586305379867554e-01 1.471637338399887085e-01 2.949398942291736603e-02 1.902663707733154297e-01 1.173065155744552612e-01 3.635628148913383484e-02 -2.845652699470520020e-01 9.604074060916900635e-02 -6.205582618713378906e-02 6.233716383576393127e-02 4.281769692897796631e-02 -2.054663933813571930e-02
-1.979756802320480347e-01 -1.463828491978347301e-03 1.942077875137329102e-01 6.039335206151008606e-02 3.054328262805938721e-01 2.677564918994903564e-01 -2.118591964244842529e-01 2.520381100475788116e-02 1.515559852123260498e-01 -7.256097346544265747e-02 -3.553463891148567200e-02 -8.670878410339355469e-02 -1.434645652770996094e-01 -3.670848160982131958e-02 4.262189269065856934e-01 2.272851020097732544e-01 -2.406871169805526733e-01 -6.825506687164306641e-02 -1.042617298662662506e-02 3.052476048469543457e-01 1.706758514046669006e-02 -1.517690271139144897e-01 -2.335097491741180420e-01 2.524377405643463135e-01 1.180983036756515503e-01 1.136726420372724533e-02 1.866626590490341187e-01 -2.208772748708724976e-01 -7.561182230710983276e-02 -8.001393824815750122e-02 5.277213081717491150e-02 8.130134642124176025e-02
-1.878050863742828369e-01 1.753255166113376617e-02 -4.171725735068321228e-02 1.879552379250526428e-02 2.144405394792556763e-01 3.939537107944488525e-01 2.706502377986907959e-01 -2.847097516059875488e-01 2.364502400159835815e-01 -1.778240501880645752e-01 -3.700626641511917114e-02 1.053593680262565613e-01 -4.252900555729866028e-02 2.206879109144210815e-02 2.695217132568359375e-01 1.154973953962326050e-01 1.012953892350196838e-01 1.384620666503906250e-01 -1.429924368858337402e-01 -6.728237867355346680e-02 3.070073723793029785e-01 -1.377015709877014160e-01 1.304181665182113647e-01 -7.466384023427963257e-02 -1.290801465511322021e-01 3.566588759422302246e-01 7.484293729066848755e-02 5.881051346659660339e-02 -2.528183534741401672e-02 8.831337094306945801e-02 -2.544851303100585938e-01 4.713447019457817078e-02
-1.016673520207405090e-01 2.912249602377414703e-02 1.084276363253593445e-01 -7.457340508699417114e-02 4.371238499879837036e-02 3.204255402088165283e-01 2.160810977220535278e-01 -7.911038398742675781e-02 4.954365491867065430e-01 -1.139831542968750000e-01 1.359792202711105347e-01 3.975004702806472778e-02 2.668094355612993240e-03 1.945603936910629272e-01 1.802306622266769409e-01 2.807706296443939209e-01 -8.794403821229934692e-02 -1.023947224020957947e-01 -1.336185932159423828e-01 1.719520539045333862e-01 1.392111927270889282e-01 1.861885488033294678e-01 -1.174324657768011093e-02 7.367351651191711426e-02 -1.253631114959716797e-01 1.872851848602294922e-01 -1.979847103357315063e-01 6.748624891042709351e-02 -6.358471699059009552e-03 -3.810793757438659668e-01 1.450190097093582153e-01 -1.343715284019708633e-02
-2.685602009296417236e-01 -6.851403415203094482e-02 2.924199700355529785e-01 -8.421181142330169678e-02 -1.298886984586715698e-01 3.238556087017059326e-01 -8.783147670328617096e-03 -3.858855366706848145e-02 4.076350629329681396e-01 -2.217313945293426514e-01 -8.220511674880981445e-02 -1.097137108445167542e-01 -1.227510944008827209e-01 6.602936983108520508e-02 2.801200747489929199e-01 -6.831302493810653687e-02 -1.206718534231185913e-01 1.096942555159330368e-02 -3.939605504274368286e-02 -1.473926156759262085e-01 1.638513207435607910e-01 -2.036902904510498047e-01 -1.622425019741058350e-01 3.146133571863174438e-02 1.557096987962722778e-01 -5.501998588442802429e-02 -1.042726486921310425e-01 -1.431943476200103760e-01 -2.512179017066955566e-01 1.705821156501770020e-01 -2.102072089910507202e-01 2.047413289546966553e-01
-1.545810252428054810e-01 -1.357440743595361710e-02 -1.364733129739761353e-01 -3.494744375348091125e-02 -6.343409419059753418e-02 4.529397785663604736e-01 1.466141045093536377e-01 -4.194952547550201416e-01 2.063282579183578491e-01 -1.834151744842529297e-01 -1.771756112575531006e-01 -1.170262768864631653e-01 1.101743057370185852e-01 1.003050804138183594e-01 4.120666086673736572e-01 -2.214710041880607605e-02 8.624643832445144653e-02 1.217267811298370361e-01 -3.560527041554450989e-02 -1.517738699913024902e-01 1.016992628574371338e-01 1.626941114664077759e-01 -3.292405009269714355e-01 -1.523907948285341263e-02 -2.036616019904613495e-02 6.865338981151580811e-02 -3.640450164675712585e-02 -1.515059620141983032e-01 -6.436822563409805298e-02 -7.335859537124633789e-02 -5.725562572479248047e-02 3.772220015525817871e-02
-2.193204909563064575e-01 -1.555581092834472656e-01 1.549313813447952271e-01 4.620320349931716919e-02 3.937441110610961914e-01 1.120405122637748718e-01 -1.153627503663301468e-02 9.388212859630584717e-02 2.879896461963653564e-01 -3.159337043762207031e-01 1.533586345613002777e-02 -1.799070686101913452e-01 -2.120749652385711670e-01 8.738838136196136475e-02 3.736213743686676025e-01 9.002687036991119385e-02 -5.093675851821899414e-02 2.148798257112503052e-01 -1.076012995326891541e-04 -1.436885297298431396e-01 -7.020439207553863525e-02 -1.637000441551208496e-01 7.758301217108964920e-03 3.758809715509414673e-02 -1.942060738801956177e-01 -9.774585068225860596e-02 2.071569859981536865e-01 1.196902021765708923e-01 1.589820683002471924e-01 -1.622141003608703613e-01 1.652604788541793823e-01 1.527734994888305664e-01
-2.281495630741119385e-01 7.010377198457717896e-02 1.473501138389110565e-02 2.194492965936660767e-01 1.577783375978469849e-01 3.777481988072395325e-02 -2.019304335117340088e-01 -1.396753638982772827e-01 1.669463515281677246e-01 -7.325850427150726318e-02 1.749415695667266846e-01 -1.635553985834121704e-01 -1.193180773407220840e-02 8.524663001298904419e-02 3.596306145191192627e-01 7.307598739862442017e-02 -7.690215855836868286e-02 -1.577619314193725586e-01 3.199301660060882568e-02 2.371928989887237549e-01 -6.743693351745605469e-02 -1.069880649447441101e-01 -3.713978826999664307e-01 4.007828831672668457e-01 8.847607672214508057e-02 -2.470711618661880493e-02 2.091217041015625000e-01 -1.433540284633636475e-01 -2.022710889577865601e-01 -2.300129383802413940e-01 -7.674150168895721436e-02 -1.737099140882492065e-02
-1.242682337760925293e-01 1.983404457569122314e-01 -3.088286519050598145e-01 -2.739621326327323914e-03 1.964412778615951538e-01 3.117060661315917969e-01 -1.067201793193817139e-01 -2.068876922130584717e-01 -1.106090694665908813e-01 -1.926558315753936768e-01 3.049802482128143311e-01 9.473390877246856689e-02 -3.291259706020355225e-02 3.612862825393676758e-01 3.043213486671447754e-01 6.004349514842033386e-02 -1.430185586214065552e-01 -7.291831076145172119e-02 -1.119351293891668320e-02 -2.008710615336894989e-02 1.083179041743278503e-01 -1.711646318435668945e-01 1.400226950645446777e-01 1.312780529260635376e-01 -2.279307246208190918e-01 -7.578384876251220703e-02 -6.586659699678421021e-02 4.040757939219474792e-02 9.398282319307327271e-02 1.661742478609085083e-01 -2.185901701450347900e-01 -1.693010032176971436e-01
-1.688618659973144531e-01 -3.647700548171997070e-01 9.540698677301406860e-02 2.487845867872238159e-01 2.165860533714294434e-01 2.631839215755462646e-01 -2.354099899530410767e-01 2.155875600874423981e-02 3.277980983257293701e-01 -2.987092174589633942e-02 1.367539018392562866e-01 4.070731103420257568e-01 -1.687196455895900726e-02 9.459809400141239166e-03 1.516671925783157349e-01 -1.387591511011123657e-01 -2.315598130226135254e-01 6.682839244604110718e-02 -2.352074533700942993e-02 1.382222324609756470e-01 6.052503734827041626e-02 3.396344929933547974e-02 -1.191764548420906067e-01 3.466111049056053162e-02 -3.556793332099914551e-01 -1.223055869340896606e-01 3.299669362604618073e-03 -1.068417578935623169e-01 -4.526222124695777893e-02 -5.618098378181457520e-02 -6.084240227937698364e-02 -1.497438736259937286e-02
1.551224589347839355e-01 -3.589455038309097290e-02 -5.273546092212200165e-03 1.140709519386291504e-01 1.569927632808685303e-01 9.943178296089172363e-02 -1.340089738368988037e-01 -1.795086264610290527e-01 4.331478476524353027e-01 -2.697986364364624023e-01 2.395846694707870483e-01 -1.661812700331211090e-02 -8.723105490207672119e-02 1.963952481746673584e-01 2.795541286468505859e-01 1.144724618643522263e-02 -1.689404696226119995e-01 -1.393721550703048706e-01 -1.083407998085021973e-01 -1.668276637792587280e-01 9.761721640825271606e-02 1.451339870691299438e-01 1.099101677536964417e-01 2.067209929227828979e-01 -9.953027218580245972e-02 -2.172747254371643066e-02 1.228104755282402039e-01 -2.151712477207183838e-01 -4.334025830030441284e-02 1.374638080596923828e-01 3.640934228897094727e-01 -1.905431002378463745e-01
-1.560482680797576904e-01 -3.773241937160491943e-01 -8.196114003658294678e-02 4.501400142908096313e-02 -3.396784514188766479e-02 2.999215722084045410e-01 1.256500035524368286e-01 -2.128255963325500488e-01 9.285023063421249390e-02 -1.007867455482482910e-01 -1.515440344810485840e-01 -6.051374226808547974e-02 -2.375370413064956665e-01 2.538978680968284607e-02 5.426133275032043457e-01 -7.362981792539358139e-03 -9.430421632714569569e-04 1.655750423669815063e-01 5.828077346086502075e-02 -6.548881530761718750e-02 5.291280522942543030e-02 5.943792313337326050e-02 -1.836104989051818848e-01 1.965555399656295776e-01 -1.205163523554801941e-01 2.315675169229507446e-01 2.010290175676345825e-01 5.512833595275878906e-02 -2.485364489257335663e-02 7.255014963448047638e-03 -7.040229439735412598e-02 -2.106561511754989624e-01
-2.678184211254119873e-01 -2.335820943117141724e-01 3.897771611809730530e-02 3.977620974183082581e-02 -4.584832862019538879e-02 1.994721442461013794e-01 2.128260433673858643e-01 -4.673388600349426270e-02 2.904835939407348633e-01 -1.308857202529907227e-01 5.288312584161758423e-02 -1.468994915485382080e-01 6.761592626571655273e-02 2.165297120809555054e-01 3.662234544754028320e-01 6.073719635605812073e-02 7.449473440647125244e-02 2.091374062001705170e-02 1.457218825817108154e-01 4.889905103482306004e-04 4.326918348670005798e-02 4.800535738468170166e-02 -1.362293958663940430e-03 2.229451239109039307e-01 -2.959737740457057953e-02 2.038684636354446411e-01 2.589816693216562271e-03 -3.305895030498504639e-01 3.908634483814239502e-01 -1.609648317098617554e-01 -8.001567423343658447e-02 -2.194578200578689575e-01
-6.486307829618453979e-02 8.301222324371337891e-02 -6.772021204233169556e-02 1.957014948129653931e-01 1.116527765989303589e-01 3.387937545776367188e-01 3.688269481062889099e-02 -9.147613495588302612e-02 2.972760200500488281e-01 -2.864382863044738770e-01 2.507576644420623779e-01 -2.197397649288177490e-01 9.953215718269348145e-02 -3.783730790019035339e-02 1.532693952322006226e-01 1.989808678627014160e-01 1.422194689512252808e-01 -1.489199250936508179e-01 2.348119169473648071e-01 7.337682694196701050e-02 3.783809021115303040e-02 8.140330016613006592e-02 8.732508867979049683e-02 2.237859666347503662e-01 -1.965627521276473999e-01 -2.285481430590152740e-02 3.949368372559547424e-02 -1.606919169425964355e-01 7.992739975452423096e-02 -8.917578309774398804e-02 -2.907655835151672363e-01 3.448451459407806396e-01
-8.985294401645660400e-02 -1.729236990213394165e-01 4.203335847705602646e-03 1.321271061897277832e-01 -8.027316629886627197e-02 4.056296050548553467e-01 -6.840019673109054565e-02 -2.551022768020629883e-01 3.010290563106536865e-01 -3.459136234596371651e-03 -1.165454089641571045e-01 -5.126892402768135071e-02 -2.348139435052871704e-01 3.526224941015243530e-02 4.632158875465393066e-01 2.316806763410568237e-01 1.896078586578369141e-01 -7.781204767525196075e-03 -1.089353933930397034e-01 -3.439917415380477905e-02 4.337915778160095215e-02 1.610719561576843262e-01 6.873182952404022217e-02 5.167915299534797668e-02 -3.034974932670593262e-01 1.180947497487068176e-01 1.509031802415847778e-01 7.438376545906066895e-02 1.224422976374626160e-01 -1.475159525871276855e-01 -5.056829750537872314e-02 1.199641227722167969e-01
2.874010615050792694e-02 4.038824886083602905e-02 -1.615715324878692627e-01 -2.095321193337440491e-02 1.450648456811904907e-01 1.987614482641220093e-01 9.997875988483428955e-02 2.816975489258766174e-02 2.459010779857635498e-01 -4.518761336803436279e-01 1.622401922941207886e-01 -1.381039321422576904e-01 -1.581181287765502930e-01 8.937745541334152222e-02 1.128522083163261414e-01 1.132180243730545044e-01 1.842952221632003784e-01 -1.366963088512420654e-01 1.798037141561508179e-01 6.917896866798400879e-02 -8.425747603178024292e-02 2.627815008163452148e-01 9.492274373769760132e-03 3.321010470390319824e-01 -3.371652364730834961e-01 2.769795246422290802e-02 5.806254968047142029e-02 -2.127354592084884644e-01 3.352968022227287292e-02 -5.418374785222113132e-04 -1.068125888705253601e-01 2.813408672809600830e-01
-2.590653300285339355e-01 -8.555091172456741333e-02 -2.800866663455963135e-01 1.427132338285446167e-01 -1.120704934000968933e-01 6.226602196693420410e-02 1.884566992521286011e-01 -2.530539631843566895e-01 6.806243211030960083e-03 -2.845543324947357178e-01 5.276009812951087952e-02 -1.892436742782592773e-01 1.428494155406951904e-01 7.150069624185562134e-02 3.796770274639129639e-01 -6.883227825164794922e-02 7.035267073661088943e-03 -1.816333085298538208e-01 1.953469775617122650e-02 -6.817878782749176025e-02 9.599269181489944458e-02 1.159919649362564087e-01 1.652658879756927490e-01 2.478998899459838867e-01 -2.028702944517135620e-01 4.407790675759315491e-02 3.031340837478637695e-01 -1.632037460803985596e-01 -4.087078571319580078e-02 1.980921477079391479e-01 -2.394215911626815796e-01 -8.585989475250244141e-02
-2.082237303256988525e-01 -4.642296582460403442e-02 -1.762054562568664551e-01 -8.668512105941772461e-02 7.032109797000885010e-02 5.136113166809082031e-01 1.764771491289138794e-01 -2.622847445309162140e-02 1.271774321794509888e-01 -6.906723231077194214e-02 1.258560419082641602e-01 -3.350642919540405273e-01 -3.069341182708740234e-01 1.556787788867950439e-01 2.463634610176086426e-01 2.616603076457977295e-01 -1.045894622802734375e-01 -1.338081657886505127e-01 -2.313165739178657532e-02 2.401469042524695396e-03 -1.063475850969552994e-02 1.755589842796325684e-01 4.190570209175348282e-03 -4.000187292695045471e-02 -1.878895461559295654e-01 1.348890066146850586e-01 3.843882307410240173e-02 -8.652362227439880371e-02 1.908036619424819946e-01 2.309071719646453857e-01 5.922131240367889404e-02 -3.262898325920104980e-02
-2.770717740058898926e-01 -1.898989081382751465e-01 8.567818999290466309e-02 1.135675460100173950e-01 2.040985077619552612e-01 2.751227319240570068e-01 -1.879610419273376465e-01 -2.204205840826034546e-01 2.758391797542572021e-01 -3.011102080345153809e-01 1.901988685131072998e-01 3.215255439281463623e-01 -9.305589832365512848e-03 1.253008246421813965e-01 6.479859352111816406e-02 2.307708710432052612e-01 -6.688776612281799316e-02 3.657922148704528809e-02 1.282649487257003784e-01 -2.607305720448493958e-02 2.281772941350936890e-01 1.323144584894180298e-01 1.590633243322372437e-01 1.172970980405807495e-01 -4.050060734152793884e-02 1.218014135956764221e-01 -5.769611895084381104e-02 -1.682640314102172852e-01 7.117883116006851196e-02 2.786712050437927246e-01 1.511596590280532837e-01 2.918901108205318451e-02
-1.102125570178031921e-01 2.419127710163593292e-02 -2.255835980176925659e-01 1.352356523275375366e-01 1.556873470544815063e-01 1.329816430807113647e-01 3.235513865947723389e-01 -1.418688595294952393e-01 2.419630140066146851e-01 -2.608784288167953491e-02 -5.594861879944801331e-02 -4.792723804712295532e-02 1.340768765658140182e-02 2.759661972522735596e-01 3.526442945003509521e-01 -1.283878833055496216e-01 8.063024282455444336e-02 -3.456059992313385010e-01 1.122736632823944092e-01 3.242999911308288574e-01 -1.246862709522247314e-01 -5.337371677160263062e-02 -2.141820490360260010e-01 2.342952229082584381e-02 -5.817195400595664978e-02 -3.771722689270973206e-02 1.628243923187255859e-01 -5.809855088591575623e-02 4.344534501433372498e-02 -3.339216858148574829e-02 -3.151151537895202637e-01 1.548905819654464722e-01
4.636961594223976135e-02 -1.004061326384544373e-01 -9.127130359411239624e-02 -1.788454651832580566e-01 9.401198476552963257e-02 3.744586408138275146e-01 1.756791919469833374e-01 8.356656134128570557e-02 1.789755821228027344e-01 -1.779939234256744385e-01 1.465963274240493774e-01 1.793080270290374756e-01 -4.415756165981292725e-01 1.122972089797258377e-02 1.716452986001968384e-01 -3.784316033124923706e-02 -5.085221678018569946e-02 -1.368541717529296875e-01 -3.962726891040802002e-02 2.676396071910858154e-01 -1.379116922616958618e-01 1.371355168521404266e-02 -3.455574065446853638e-02 7.853029668331146240e-02 -1.916395723819732666e-01 -1.926596015691757202e-01 2.428363114595413208e-01 8.784120529890060425e-02 7.274992018938064575e-02 -2.823455929756164551e-01 7.060327380895614624e-02 -2.560715079307556152e-01
-1.031115949153900146e-01 -4.398710653185844421e-02 -1.434214296750724316e-03 3.798338025808334351e-02 -6.669811159372329712e-02 3.918700516223907471e-01 4.671474173665046692e-02 -2.964255809783935547e-01 3.741530478000640869e-01 -9.808018803596496582e-02 7.094157487154006958e-02 1.366712599992752075e-01 7.041098177433013916e-02 2.294517457485198975e-01 2.426820695400238037e-01 3.009890615940093994e-01 -7.876100391149520874e-02 -1.668015718460083008e-01 -1.412311494350433350e-01 9.785231202840805054e-02 1.033536195755004883e-01 5.914807692170143127e-02 1.904016882181167603e-01 1.413155943155288696e-01 1.024734675884246826e-01 1.790825128555297852e-01 -1.186433620750904083e-02 1.709852367639541626e-01 -1.024220287799835205e-01 -3.655759990215301514e-01 6.933975219726562500e-02 -5.164963379502296448e-02
-3.170570135116577148e-01 1.269930452108383179e-01 2.159695327281951904e-01 1.023476719856262207e-01 2.644461095333099365e-01 1.094295531511306763e-01 -6.969987601041793823e-02 -1.618149876594543457e-01 2.534832954406738281e-01 -2.212593853473663330e-01 9.418926388025283813e-02 4.697771370410919189e-02 -3.709114342927932739e-02 -5.229976400732994080e-02 3.284834325313568115e-01 2.771197557449340820e-01 -3.653075546026229858e-02 -1.380104124546051025e-01 2.346152812242507935e-01 1.374030262231826782e-01 -4.972623288631439209e-02 -7.207517325878143311e-02 -3.179622888565063477e-01 2.450054436922073364e-01 1.057640165090560913e-01 -7.062813639640808105e-02 2.930488884449005127e-01 3.280746191740036011e-02 4.686044901609420776e-02 -8.762989938259124756e-02 2.348323911428451538e-02 -1.533946543931961060e-01
-1.405745297670364380e-01 -7.453664392232894897e-02 -7.714990526437759399e-02 -1.021614894270896912e-01 2.267317473888397217e-02 2.811039686203002930e-01 -9.480975568294525146e-02 -1.878885477781295776e-01 2.388084232807159424e-01 -4.823573827743530273e-01 -9.136790782213211060e-02 -1.923803538084030151e-01 2.242140471935272217e-01 -2.166696041822433472e-01 2.547428011894226074e-01 -1.339584290981292725e-01 -2.238792479038238525e-01 -1.106315925717353821e-01 -6.223519518971443176e-02 1.035511195659637451e-01 1.999410390853881836e-01 3.159137070178985596e-01 7.264050841331481934e-02 1.251349598169326782e-01 2.308901771903038025e-02 -1.421078592538833618e-01 4.236282035708427429e-02 -4.182750731706619263e-02 -1.379340887069702148e-02 6.326052360236644745e-03 8.437516167759895325e-03 -2.389829605817794800e-01
-1.858132183551788330e-01 1.086844578385353088e-01 -3.924516588449478149e-02 8.375011384487152100e-02 4.151378944516181946e-02 1.820058673620223999e-01 -6.219046935439109802e-02 -1.750645972788333893e-02 4.986822307109832764e-01 -2.349991500377655029e-01 -3.607466071844100952e-02 6.003613770008087158e-02 -2.524922192096710205e-01 3.203343749046325684e-01 1.708339601755142212e-01 1.058983728289604187e-01 1.613331586122512817e-01 1.282695978879928589e-01 -1.958825290203094482e-01 -4.465857148170471191e-02 7.261759787797927856e-02 1.027880329638719559e-02 -5.894096195697784424e-02 2.561416625976562500e-01 5.989983212202787399e-03 -2.084052264690399170e-01 -1.635995507240295410e-02 -1.766818314790725708e-01 2.444116622209548950e-01 -1.517117321491241455e-01 -1.648886054754257202e-01 2.197768539190292358e-01
-4.737139865756034851e-02 -1.793684959411621094e-01 -8.905253559350967407e-02 1.507441550493240356e-01 -1.106977984309196472e-01 3.032582700252532959e-01 2.134118080139160156e-01 -2.920366823673248291e-01 3.045345246791839600e-01 -1.232209652662277222e-01 1.822483688592910767e-01 -7.022099196910858154e-02 -2.248345464468002319e-01 2.167851477861404419e-01 7.737023383378982544e-02 -4.770182073116302490e-02 -1.826222389936447144e-01 -3.391852080821990967e-01 -1.458027306944131851e-02 1.663834303617477417e-01 -9.771329909563064575e-02 7.706230133771896362e-02 1.471446603536605835e-01 3.718708083033561707e-02 -8.028927445411682129e-02 7.870928943157196045e-02 1.902369596064090729e-02 3.194389939308166504e-01 -1.806971877813339233e-01 -6.291123479604721069e-02 2.295150607824325562e-01 -1.698682755231857300e-01
4.177757725119590759e-02 -5.663754791021347046e-02 1.060328483581542969e-01 2.153044939041137695e-01 8.430795371532440186e-02 5.356547832489013672e-01 2.946611726656556129e-03 -2.182569950819015503e-01 2.076189666986465454e-01 -2.990246713161468506e-01 -6.099396198987960815e-02 -3.363605141639709473e-01 -8.021174371242523193e-02 1.458701491355895996e-01 2.073792219161987305e-01 -5.946620833128690720e-03 1.057717204093933105e-01 7.318135350942611694e-02 -1.255080569535493851e-02 -2.160333693027496338e-01 9.218166768550872803e-02 -3.326464444398880005e-02 -6.582374870777130127e-02 1.931011527776718140e-01 1.342042535543441772e-01 6.995921581983566284e-02 -2.670529484748840332e-01 1.194848641753196716e-01 -1.562576740980148315e-01 9.450232237577438354e-02 -1.287942230701446533e-01 -5.104568228125572205e-02
6.525914184749126434e-03 -3.130213022232055664e-01 1.892861723899841309e-01 1.346537321805953979e-01 1.953740566968917847e-01 3.206846714019775391e-01 -2.471168637275695801e-01 -3.470935672521591187e-02 2.136307805776596069e-01 -3.469099402427673340e-01 4.028109014034271240e-01 -1.224356666207313538e-01 -8.509893901646137238e-03 5.542916711419820786e-03 2.134056687355041504e-01 -1.668952591717243195e-02 1.781906783580780029e-01 1.015222370624542236e-01 -2.374406903982162476e-02 -1.585357263684272766e-02 -3.022523969411849976e-02 -1.229324564337730408e-01 3.117223083972930908e-02 1.142519190907478333e-01 -6.670878827571868896e-02 -1.493241935968399048e-01 2.577760815620422363e-01 -1.124344021081924438e-01 1.355406343936920166e-01 9.768673032522201538e-02 2.151893824338912964e-01 5.093765258789062500e-02
-2.558868527412414551e-01 -2.474434822797775269e-01 9.020127356052398682e-02 4.804001003503799438e-02 1.670045405626296997e-01 5.612152814865112305e-02 -9.495300054550170898e-02 -1.383770406246185303e-01 1.624420434236526489e-01 -5.056988000869750977e-01 1.242813542485237122e-01 -8.515909314155578613e-02 -3.664590120315551758e-01 1.989626586437225342e-01 2.665759325027465820e-01 7.429848611354827881e-02 -1.369984745979309082e-01 1.141147240996360779e-01 1.912781596183776855e-01 -1.071502491831779480e-01 5.603118240833282471e-02 -1.205489039421081543e-01 2.106673866510391235e-01 -1.575280576944351196e-01 -1.234512329101562500e-01 6.983872503042221069e-02 1.846303194761276245e-01 -1.354722827672958374e-01 7.894726097583770752e-02 4.343939945101737976e-02 -3.078901395201683044e-02 -3.775841789320111275e-03
1.727224141359329224e-01 -1.427314281463623047e-01 -2.209531515836715698e-01 -7.850640267133712769e-02 3.404377773404121399e-02 4.217532873153686523e-01 2.290970878675580025e-03 -9.187994152307510376e-02 2.797341644763946533e-01 -1.292645186185836792e-01 -4.336583614349365234e-02 -1.230261474847793579e-01 -3.018715232610702515e-02 2.709975242614746094e-01 2.663756310939788818e-01 -4.942943900823593140e-02 -1.746647953987121582e-01 -8.212015032768249512e-02 1.866836696863174438e-01 -3.352989554405212402e-01 -1.004742830991744995e-01 -6.782624870538711548e-02 -1.218590438365936279e-01 -9.550493210554122925e-03 3.277472034096717834e-02 -9.566681087017059326e-02 -1.131721213459968567e-01 -1.064681038260459900e-01 5.192826315760612488e-02 -3.816829621791839600e-01 -2.076317183673381805e-02 -2.241858094930648804e-01
-1.942460238933563232e-01 -3.051127195358276367e-01 -9.856634773313999176e-03 -2.450312376022338867e-01 1.032368838787078857e-01 2.386422306299209595e-01 -1.724367737770080566e-01 -1.761408895254135132e-01 -6.266189366579055786e-02 -3.357544243335723877e-01 1.105813533067703247e-01 -2.795170843601226807e-01 6.852978467941284180e-02 2.755932211875915527e-01 1.565629094839096069e-01 -3.083933591842651367e-01 -1.496822834014892578e-01 -2.590363025665283203e-01 -2.956346794962882996e-02 2.243684604763984680e-02 1.173562854528427124e-01 -4.240053147077560425e-02 -1.079788431525230408e-01 3.196633458137512207e-01 4.947916790843009949e-02 -6.641185283660888672e-02 -1.513921422883868217e-03 -3.959249705076217651e-02 2.313644252717494965e-02 -1.168311908841133118e-01 1.159390360116958618e-01 1.305202990770339966e-01
-2.478696964681148529e-02 -3.991989791393280029e-01 -1.027539670467376709e-01 2.652907185256481171e-02 1.011054739356040955e-01 1.992996484041213989e-01 -1.248654276132583618e-01 -1.101001873612403870e-01 -4.439455643296241760e-02 -4.994817972183227539e-01 1.676956862211227417e-01 -1.975842565298080444e-01 -1.450674086809158325e-01 2.472680360078811646e-01 1.316444873809814453e-01 -9.310331195592880249e-03 4.216069728136062622e-02 -2.688054442405700684e-01 -1.287002265453338623e-01 8.538885414600372314e-02 -2.081724554300308228e-01 -1.781393736600875854e-01 -1.229697018861770630e-01 8.046088367700576782e-02 -4.062289744615554810e-02 -9.188968688249588013e-03 5.872788280248641968e-02 1.884657517075538635e-02 3.364461064338684082e-01 -2.396709285676479340e-02 1.195068955421447754e-01 -6.888722628355026245e-02
5.812409147620201111e-02 -1.734137535095214844e-01 7.574636489152908325e-02 1.351743191480636597e-01 2.322464436292648315e-01 2.138509303331375122e-01 -1.605969518423080444e-01 -3.044871985912322998e-01 9.723031520843505859e-02 -4.967937171459197998e-01 2.701192498207092285e-01 -9.065971523523330688e-02 -1.386579312384128571e-02 2.288137003779411316e-02 3.410720825195312500e-02 8.348304778337478638e-02 2.301504462957382202e-02 7.244714349508285522e-02 -1.291640698909759521e-01 1.725664883852005005e-01 1.418617516756057739e-01 -1.526778489351272583e-01 -1.860914975404739380e-01 9.859115630388259888e-02 -1.860531866550445557e-01 8.228172361850738525e-02 1.974176242947578430e-02 1.623784303665161133e-01 2.998630106449127197e-01 -2.475476115942001343e-01 9.990345686674118042e-02 9.342338889837265015e-02
-1.802797019481658936e-01 -2.115218937397003174e-01 6.158360466361045837e-02 1.026273667812347412e-01 7.405483722686767578e-02 1.921422034502029419e-01 1.518521364778280258e-02 -1.154016703367233276e-01 3.478067815303802490e-01 -1.089193150401115417e-01 -3.615101799368858337e-02 1.877003461122512817e-01 4.038899019360542297e-02 3.165472149848937988e-01 2.598515450954437256e-01 2.021589130163192749e-01 -4.187607392668724060e-02 -6.994584202766418457e-02 -2.003156840801239014e-01 -5.674843210726976395e-03 3.449693024158477783e-01 4.101025871932506561e-03 2.266182154417037964e-01 2.347113788127899170e-01 3.467621654272079468e-02 1.409669667482376099e-01 -1.664905622601509094e-02 5.429287254810333252e-02 -4.522224515676498413e-02 -4.012347459793090820e-01 -5.539593473076820374e-02 -1.010613441467285156e-01
-2.797183692455291748e-01 1.015550270676612854e-01 -1.568293720483779907e-01 -8.047366142272949219e-02 -5.883246287703514099e-02 3.129138946533203125e-01 1.731969602406024933e-02 -9.347353130578994751e-02 3.501856625080108643e-01 -4.556159377098083496e-01 -1.641393601894378662e-01 -2.942773103713989258e-01 8.919628337025642395e-03 -4.230828583240509033e-02 2.980744540691375732e-01 -1.371747534722089767e-02 -2.550884783267974854e-01 3.913792222738265991e-02 -1.575414906255900860e-03 1.489758640527725220e-01 2.317930012941360474e-01 1.638196408748626709e-01 7.280683517456054688e-02 1.765278726816177368e-01 1.016179025173187256e-01 -3.319370001554489136e-02 -7.531350106000900269e-02 -2.990938536822795868e-02 -7.148624397814273834e-03 1.978595182299613953e-02 -7.237980514764785767e-02 -7.611846178770065308e-02
6.197814643383026123e-02 -2.053314894437789917e-01 1.476463079452514648e-01 -1.095464639365673065e-02 -1.416048705577850342e-01 4.410468339920043945e-01 1.013972461223602295e-01 -1.871446669101715088e-01 1.359902322292327881e-01 -1.445802152156829834e-01 1.189381107687950134e-01 3.803278878331184387e-02 -2.426801621913909912e-01 1.769594997167587280e-01 4.099789261817932129e-01 5.128598213195800781e-02 1.118557378649711609e-01 4.139573872089385986e-02 1.793869421817362309e-03 -1.104479189962148666e-02 1.647188365459442139e-01 1.241440474987030029e-01 3.145631253719329834e-01 1.954769641160964966e-01 -2.603585124015808105e-01 -1.959637254476547241e-01 1.108281537890434265e-01 -1.210829168558120728e-01 -4.239735752344131470e-02 -1.346681565046310425e-01 9.021728485822677612e-02 3.206982836127281189e-02
-1.339265853166580200e-01 4.420653358101844788e-02 7.734263315796852112e-03 -5.270685255527496338e-02 -3.640989214181900024e-02 3.886805176734924316e-01 -3.520814329385757446e-02 -1.516207605600357056e-01 2.210415750741958618e-01 -1.874356567859649658e-01 -7.318155467510223389e-02 9.156391955912113190e-03 -1.434455364942550659e-01 -1.257049888372421265e-01 6.477707028388977051e-01 3.607897087931632996e-02 4.205602779984474182e-02 -1.465740650892257690e-01 -7.087174803018569946e-02 3.365720476722344756e-05 -4.601044580340385437e-02 2.158924490213394165e-01 6.623195856809616089e-02 1.619097590446472168e-01 5.328813567757606506e-02 -2.055746912956237793e-01 -2.560681849718093872e-02 1.048094704747200012e-01 -1.293002162128686905e-02 3.982624784111976624e-02 2.837274074554443359e-01 -8.560179919004440308e-02
-1.327909380197525024e-01 -2.184991240501403809e-01 -1.636729836463928223e-01 7.191953063011169434e-02 4.343996345996856689e-01 2.592615485191345215e-01 1.129396483302116394e-01 -2.302946150302886963e-01 5.731202289462089539e-02 -2.190165072679519653e-01 -1.018824055790901184e-01 -5.697705969214439392e-02 -3.012380301952362061e-01 1.343680322170257568e-01 8.303219079971313477e-02 9.418544173240661621e-02 -7.347001880407333374e-02 -2.626746892929077148e-01 -1.341112852096557617e-01 -8.530087023973464966e-02 1.028142273426055908e-01 -2.217172533273696899e-01 -2.951878607273101807e-01 1.586568541824817657e-02 1.842718571424484253e-01 1.953606605529785156e-01 -1.047534942626953125e-01 -3.728137165307998657e-02 5.769474431872367859e-03 1.718421876430511475e-01 -1.560434252023696899e-01 -7.960296422243118286e-02
1.942912638187408447e-01 -1.263945698738098145e-01 -1.182856261730194092e-01 9.493891894817352295e-02 -8.899237960577011108e-02 3.163466155529022217e-01 7.304246723651885986e-02 -2.573153674602508545e-01 4.442351758480072021e-01 -6.373935192823410034e-02 6.264699995517730713e-02 -1.339512597769498825e-02 -1.644268184900283813e-01 9.930055588483810425e-02 3.383480012416839600e-01 -3.936499357223510742e-02 -9.229192137718200684e-02 3.030108660459518433e-02 -8.339670300483703613e-02 4.539131522178649902e-01 1.516101360321044922e-01 -1.771390587091445923e-01 3.519529104232788086e-02 7.756660878658294678e-02 3.462150692939758301e-02 1.891957074403762817e-01 -2.116448283195495605e-01 -5.500135943293571472e-03 -3.138257190585136414e-02 -1.700619980692863464e-02 4.200226068496704102e-02 1.280181109905242920e-01
-2.761857770383358002e-02 3.291750550270080566e-01 9.495408087968826294e-02 -7.767797261476516724e-02 2.889927625656127930e-01 3.614769876003265381e-01 2.400168627500534058e-01 -2.504156529903411865e-01 1.241572350263595581e-01 -9.666518121957778931e-02 2.926631271839141846e-01 6.103741005063056946e-02 -7.106713205575942993e-02 2.609103322029113770e-01 3.031550347805023193e-01 -1.381884366273880005e-01 2.787168696522712708e-02 -9.731716662645339966e-02 -1.735419332981109619e-01 1.770794540643692017e-01 1.543612219393253326e-02 -7.764066755771636963e-02 1.372295916080474854e-01 2.952753193676471710e-02 -7.354883849620819092e-02 -4.911021143198013306e-02 -8.968224376440048218e-02 2.835954427719116211e-01 -9.486459940671920776e-02 1.239337846636772156e-01 -1.461202353239059448e-01 -5.813693255186080933e-02
-1.153743937611579895e-01 1.432387530803680420e-01 -1.378269493579864502e-01 1.472649276256561279e-01 2.025523036718368530e-01 2.712103128433227539e-01 1.923936009407043457e-01 3.748872131109237671e-02 1.643401980400085449e-01 -1.953212767839431763e-01 3.256448209285736084e-01 -1.651419848203659058e-01 -1.189864054322242737e-02 1.031859740614891052e-01 1.724022775888442993e-01 1.525240838527679443e-01 2.838112786412239075e-02 -8.475097268819808960e-02 6.649158149957656860e-02 8.484756690450012684e-04 -1.899944432079792023e-02 2.074121236801147461e-01 -4.531174898147583008e-02 3.744620084762573242e-01 -2.639319300651550293e-01 -6.396158784627914429e-02 1.659439653158187866e-01 -1.690539568662643433e-01 3.586127236485481262e-02 -1.694177687168121338e-01 -3.307163417339324951e-01 2.072200626134872437e-01
-6.592420488595962524e-02 -3.756141364574432373e-01 -9.043619967997074127e-03 -4.021382331848144531e-02 1.281860619783401489e-01 2.780079841613769531e-01 3.560008108615875244e-02 -1.751547604799270630e-01 -3.192751482129096985e-02 -3.263427913188934326e-01 1.602583229541778564e-01 -3.174732625484466553e-01 -1.209137067198753357e-01 1.578108370304107666e-01 5.853036046028137207e-02 7.200527936220169067e-02 -2.091984301805496216e-01 -2.362250238656997681e-01 -8.853922784328460693e-02 1.116922125220298767e-01 -1.600542366504669189e-01 -3.597361221909523010e-02 -5.820117890834808350e-02 2.349447160959243774e-01 -2.155136615037918091e-01 -6.259307265281677246e-02 2.001917064189910889e-01 1.868846714496612549e-01 1.231404244899749756e-01 -1.077555119991302490e-01 1.390862315893173218e-01 2.611736953258514404e-01
-4.444136843085289001e-02 -2.857657074928283691e-01 6.959346681833267212e-02 -7.681881636381149292e-02 -1.670349761843681335e-02 2.965498864650726318e-01 8.031316101551055908e-02 1.293970048427581787e-01 2.132736444473266602e-01 -1.909535080194473267e-01 1.484977006912231445e-01 -3.371640294790267944e-02 -4.097069501876831055e-01 2.525465786457061768e-01 2.162600457668304443e-01 2.661168761551380157e-02 1.445485949516296387e-01 7.080260664224624634e-03 -2.430660426616668701e-01 -8.511548861861228943e-03 1.094768568873405457e-01 8.002774417400360107e-02 -3.184482082724571228e-02 3.164053857326507568e-01 -5.104726925492286682e-02 -1.009399592876434326e-01 -2.498625777661800385e-02 -3.360851109027862549e-01 1.799363195896148682e-01 -9.660448879003524780e-02 1.249146908521652222e-01 1.632516682147979736e-01
-9.767900407314300537e-02 -5.825456380844116211e-01 1.079003214836120605e-01 4.206681251525878906e-02 -5.107849463820457458e-02 2.685102224349975586e-01 -4.799277335405349731e-02 7.039817422628402710e-02 1.702620983123779297e-01 -2.515183091163635254e-01 2.491035312414169312e-01 -1.791817322373390198e-02 -2.852492630481719971e-01 7.750904560089111328e-02 1.630189716815948486e-01 -1.826475560665130615e-02 -2.099841535091400146e-01 -1.530833393335342407e-01 -1.086129993200302124e-01 2.503949403762817383e-01 9.910138696432113647e-02 -1.401541084051132202e-01 -2.321843951940536499e-01 -7.040073722600936890e-02 -1.121092960238456726e-02 1.534788459539413452e-01 6.913234293460845947e-02 8.562137931585311890e-02 7.895693182945251465e-02 2.168846316635608673e-02 8.414024114608764648e-02 8.297664672136306763e-02
-1.993618905544281006e-01 -2.066679447889328003e-01 1.409723190590739250e-03 -1.073608770966529846e-01 2.846796810626983643e-01 1.862276196479797363e-01 -2.348732352256774902e-01 -4.773906245827674866e-02 1.770106256008148193e-01 -3.912409543991088867e-01 6.002570688724517822e-02 -1.888635307550430298e-01 -2.852492034435272217e-01 8.409793674945831299e-02 4.064708650112152100e-01 -5.106215924024581909e-02 1.335664000362157822e-02 1.120776161551475525e-01 1.087927445769309998e-01 2.258598990738391876e-02 -1.055789217352867126e-01 -1.424794942140579224e-01 2.986598312854766846e-01 -8.947788178920745850e-02 -1.107291951775550842e-01 1.025270856916904449e-02 -1.683652214705944061e-02 -2.594234943389892578e-01 8.989588916301727295e-02 4.202961176633834839e-02 9.557347744703292847e-02 1.541611365973949432e-02
8.275139331817626953e-02 -8.489686995744705200e-02 -3.261660411953926086e-02 -2.126854509115219116e-01 2.877759002149105072e-02 1.224206089973449707e-01 -2.409953474998474121e-01 -2.318914085626602173e-01 4.073179960250854492e-01 -2.469548881053924561e-01 2.153239995241165161e-01 5.074903741478919983e-02 -2.233960926532745361e-01 1.268274784088134766e-01 3.856008350849151611e-01 1.125273182988166809e-01 1.178661584854125977e-01 1.580840051174163818e-01 -2.906819991767406464e-02 -1.770417392253875732e-01 1.453792601823806763e-01 -4.409049451351165771e-02 -1.182755678892135620e-01 1.624550670385360718e-01 1.347850412130355835e-01 -7.413677871227264404e-02 3.873968869447708130e-02 -2.061944305896759033e-01 -9.306329488754272461e-02 -1.487817913293838501e-01 2.749572694301605225e-01 -1.387503929436206818e-02
-8.354990929365158081e-02 9.974743425846099854e-02 -1.200445964932441711e-01 2.850680649280548096e-01 1.265737786889076233e-02 2.549566924571990967e-01 1.701499074697494507e-01 2.879336662590503693e-02 2.565528750419616699e-01 -4.587750732898712158e-01 2.622651755809783936e-01 -3.522338345646858215e-02 9.491482377052307129e-02 9.256336838006973267e-02 5.375844985246658325e-02 -6.106383353471755981e-02 6.193887814879417419e-02 -1.193161904811859131e-01 1.566568613052368164e-01 4.324572160840034485e-02 -8.067663758993148804e-02 1.425693929195404053e-01 -6.871946621686220169e-03 3.274375200271606445e-01 -2.438354641199111938e-01 1.657746732234954834e-01 1.234174072742462158e-01 -3.948792070150375366e-02 1.493357270956039429e-01 -1.767185032367706299e-01 -2.354608029127120972e-01 1.750909239053726196e-01
-1.378502696752548218e-01 -3.485528826713562012e-01 2.152323536574840546e-02 -1.205720007419586182e-01 5.317321047186851501e-02 1.050647348165512085e-01 -3.955635428428649902e-02 -1.310006976127624512e-01 1.881601959466934204e-01 -2.542572021484375000e-01 -1.637849397957324982e-02 3.777288272976875305e-02 -2.768768966197967529e-01 6.286772433668375015e-03 4.070238471031188965e-01 -9.884423017501831055e-02 1.334446221590042114e-01 -4.369548335671424866e-02 1.240613535046577454e-01 -8.993657678365707397e-02 -5.637644231319427490e-02 -1.629102975130081177e-01 4.580681025981903076e-02 2.240180671215057373e-01 6.799647957086563110e-02 -4.110374748706817627e-01 5.254637822508811951e-02 -3.415967822074890137e-01 1.381175667047500610e-01 7.990726828575134277e-02 -1.010967344045639038e-01 -6.423836946487426758e-02
-1.713928394019603729e-02 -1.216817349195480347e-01 -7.356998324394226074e-02 -4.767088219523429871e-02 -2.190658748149871826e-01 2.882587909698486328e-01 -2.066821325570344925e-03 -3.476053178310394287e-01 3.486867845058441162e-01 -2.419812679290771484e-01 2.754982747137546539e-02 -9.121634811162948608e-02 -2.710704132914543152e-02 -2.935982495546340942e-02 2.768766880035400391e-01 3.404648303985595703e-01 9.402187913656234741e-02 -2.482510060071945190e-01 -1.104310303926467896e-01 2.650806903839111328e-01 -4.643381014466285706e-02 3.035717904567718506e-01 -1.668730080127716064e-01 7.715598493814468384e-02 5.222427472472190857e-02 -1.167337223887443542e-01 -5.768984183669090271e-02 -7.753927260637283325e-02 -8.140658587217330933e-02 -1.176471635699272156e-01 -1.189608871936798096e-01 -2.345699258148670197e-02
1.459660232067108154e-01 1.804773695766925812e-02 -4.395510628819465637e-02 -2.145013660192489624e-01 2.619927525520324707e-01 1.688110679388046265e-01 1.710007935762405396e-01 7.311754673719406128e-02 3.751884698867797852e-01 -3.468361496925354004e-02 5.825176090002059937e-02 -9.154508821666240692e-03 5.634741112589836121e-02 2.687886655330657959e-01 3.213605880737304688e-01 -9.491179138422012329e-03 -1.056053265929222107e-01 -3.332341313362121582e-01 3.262992203235626221e-02 -1.129809394478797913e-01 1.378329694271087646e-01 1.359199881553649902e-01 -2.534381113946437836e-02 4.000215530395507812e-01 -9.590076655149459839e-02 1.484588980674743652e-01 1.142354495823383331e-02 8.700429648160934448e-02 -2.283126860857009888e-01 -1.546982824802398682e-01 1.588874310255050659e-01 -8.343625813722610474e-03
-1.025913134217262268e-01 -1.014860942959785461e-01 -2.304544150829315186e-01 -1.649601459503173828e-01 -1.525665819644927979e-02 1.547637954354286194e-02 -4.741264879703521729e-02 -2.585627371445298195e-04 4.390923678874969482e-01 -3.036366961896419525e-02 2.414213269948959351e-01 -6.147479638457298279e-02 5.045960843563079834e-02 1.526858359575271606e-01 2.889646589756011963e-01 -9.945581108331680298e-02 1.402077823877334595e-01 -3.495421707630157471e-01 -1.229911893606185913e-01 1.036542207002639771e-01 -1.973809674382209778e-02 1.344150453805923462e-01 3.627111390233039856e-02 -1.028673425316810608e-01 -2.177898287773132324e-01 -2.066835612058639526e-01 1.015935018658638000e-01 -7.058183848857879639e-02 -5.726053938269615173e-02 -1.454664915800094604e-01 -4.295872151851654053e-01 -9.270555526018142700e-02
5.919453874230384827e-02 5.968818813562393188e-02 4.152472689747810364e-02 9.397608041763305664e-02 3.481121361255645752e-01 4.176390767097473145e-01 8.165794610977172852e-02 -6.275438517332077026e-02 3.243070468306541443e-02 -2.340668588876724243e-01 -5.828854441642761230e-02 2.906283736228942871e-02 -2.682489752769470215e-01 2.396001666784286499e-01 2.433549165725708008e-01 -1.554933786392211914e-01 -6.326465308666229248e-02 1.021656207740306854e-03 -8.810065686702728271e-02 -2.136603891849517822e-01 1.181615889072418213e-01 -1.497601568698883057e-01 -3.092840909957885742e-01 -1.015151590108871460e-01 -1.043514981865882874e-01 1.266429126262664795e-01 -1.142545565962791443e-01 -4.833031818270683289e-02 -2.245532162487506866e-02 -3.067130744457244873e-01 -1.189284697175025940e-01 -2.291580140590667725e-01
-1.930355578660964966e-01 5.427274852991104126e-02 -4.925898462533950806e-02 1.785239577293395996e-01 -2.235041931271553040e-02 2.440329343080520630e-01 -5.228839814662933350e-02 -2.932558655738830566e-01 3.073185384273529053e-01 -4.411495923995971680e-01 -1.274415999650955200e-01 -3.178923428058624268e-01 2.298908121883869171e-02 -9.934759140014648438e-02 3.436751365661621094e-01 -8.980197459459304810e-02 -1.082239672541618347e-01 -2.254479192197322845e-02 2.584337629377841949e-02 2.299013137817382812e-01 2.689065635204315186e-01 1.710716485977172852e-01 8.387978374958038330e-02 1.241237893700599670e-01 3.939076513051986694e-02 -1.235249489545822144e-01 -5.636343732476234436e-02 -1.719711907207965851e-02 3.329572454094886780e-02 -4.906727001070976257e-02 1.375161111354827881e-01 3.616971150040626526e-02
1.287648528814315796e-01 -9.978602081537246704e-02 -5.347820697352290154e-04 -1.190759092569351196e-01 -1.986147910356521606e-01 1.644200384616851807e-01 -1.355993300676345825e-01 -8.991368860006332397e-02 3.007138073444366455e-01 -3.897452056407928467e-01 7.200976461172103882e-02 -1.320914328098297119e-01 4.493823647499084473e-02 2.444590032100677490e-01 3.790883421897888184e-01 2.565249502658843994e-01 -6.442263722419738770e-03 -2.084716409444808960e-01 1.020873989909887314e-02 -5.273763462901115417e-02 -9.232170879840850830e-02 -4.418184235692024231e-02 -7.662584632635116577e-02 1.037696143612265587e-03 -1.436872482299804688e-01 -2.380002588033676147e-01 2.471613697707653046e-02 -2.062947899103164673e-01 -6.238920241594314575e-02 -1.750504821538925171e-01 -1.993847638368606567e-02 -3.345844447612762451e-01
-3.442508280277252197e-01 -7.650528103113174438e-02 -1.881838887929916382e-01 1.439235210418701172e-01 2.860197424888610840e-01 4.216609001159667969e-01 5.041516199707984924e-02 7.529604434967041016e-02 1.691986024379730225e-01 -2.893986999988555908e-01 1.861184239387512207e-01 1.416691839694976807e-01 -1.068676114082336426e-01 1.843215823173522949e-01 9.376055002212524414e-02 1.780859082937240601e-01 -1.514033973217010498e-01 9.958373755216598511e-02 -2.288162708282470703e-02 -1.340294629335403442e-01 -2.112264744937419891e-02 4.499169066548347473e-02 -2.183230221271514893e-02 4.121986031532287598e-02 -2.718280553817749023e-01 -2.595467306673526764e-02 -1.058421880006790161e-01 -1.844829469919204712e-01 1.648501306772232056e-01 2.351790219545364380e-01 1.545245051383972168e-01 1.287142783403396606e-01
1.534153223037719727e-01 -8.780018240213394165e-02 -1.814172565937042236e-01 1.556178182363510132e-01 1.937734484672546387e-01 9.146855771541595459e-02 1.041937321424484253e-01 1.595835550688207150e-03 3.441238701343536377e-01 -1.793985068798065186e-01 3.864573538303375244e-01 -9.560230374336242676e-02 2.086254954338073730e-01 -1.137011945247650146e-01 1.893262267112731934e-01 -3.082995535805821419e-03 8.176690898835659027e-03 -2.829444408416748047e-01 -9.410500526428222656e-02 4.680122062563896179e-02 1.249724030494689941e-01 1.398568898439407349e-01 -5.130274966359138489e-02 3.046844005584716797e-01 -2.519156336784362793e-01 -6.368502229452133179e-02 2.975903153419494629e-01 -2.256417423486709595e-01 8.410085737705230713e-02 -2.359008044004440308e-02 -1.232432574033737183e-01 -4.276091977953910828e-02
-1.725153811275959015e-02 -3.184792399406433105e-02 2.496487461030483246e-02 4.068331420421600342e-02 6.284796446561813354e-02 3.084008991718292236e-01 -2.678356170654296875e-01 -1.567630469799041748e-01 2.638075351715087891e-01 -3.304221332073211670e-01 1.942532062530517578e-01 -1.164590269327163696e-01 -2.166788280010223389e-02 2.199754863977432251e-01 2.392848730087280273e-01 -2.048384696245193481e-01 4.281941056251525879e-01 2.971434295177459717e-01 -1.865671426057815552e-01 -5.123314261436462402e-02 9.468747675418853760e-02 -2.735555544495582581e-02 8.348309434950351715e-03 6.680031865835189819e-02 1.970012336969375610e-01 2.152866497635841370e-02 2.877776324748992920e-02 -6.718204170465469360e-02 1.939100213348865509e-02 1.226557567715644836e-01 -3.686072304844856262e-02 1.953891217708587646e-01
-1.243135407567024231e-01 2.587086148560047150e-02 6.696114689111709595e-02 9.022068977355957031e-02 9.912805631756782532e-03 4.148458838462829590e-01 -2.291253954172134399e-01 -2.654313743114471436e-01 -6.461506336927413940e-02 -3.228106796741485596e-01 1.176966503262519836e-01 4.441487044095993042e-02 -5.078308656811714172e-02 1.066057756543159485e-01 3.134889006614685059e-01 3.859172761440277100e-01 7.577507290989160538e-03 2.377014793455600739e-02 4.938677325844764709e-02 1.058587152510881424e-02 3.166669607162475586e-02 2.877744846045970917e-02 -6.579098105430603027e-02 4.068835377693176270e-01 1.701004058122634888e-01 8.285361528396606445e-02 -2.456581443548202515e-01 -1.217320486903190613e-01 -2.574988640844821930e-02 4.737992957234382629e-02 1.928417943418025970e-02 4.018888622522354126e-02
-6.425947882235050201e-03 -1.927376091480255127e-01 -1.140267699956893921e-01 4.493132606148719788e-02 -2.398977130651473999e-01 3.396561741828918457e-01 8.569446951150894165e-02 -1.852835565805435181e-01 2.577101886272430420e-01 -1.311189532279968262e-01 9.524413943290710449e-02 1.301935464143753052e-01 -2.190655842423439026e-02 3.420542180538177490e-01 4.004709124565124512e-01 3.298178017139434814e-01 -1.169380024075508118e-01 -1.643929481506347656e-01 -8.585195243358612061e-02 -2.057877480983734131e-01 1.009144559502601624e-01 2.335888743400573730e-01 -1.593277752399444580e-01 -4.705428145825862885e-03 1.076428443193435669e-01 1.260255724191665649e-01 -1.184702739119529724e-01 -1.671309396624565125e-02 -7.445172220468521118e-02 1.665787957608699799e-02 -4.278466105461120605e-02 8.321152627468109131e-02
-3.608933836221694946e-02 2.084690630435943604e-01 1.253631114959716797e-01 -1.832366734743118286e-01 -6.888897716999053955e-02 2.232489883899688721e-01 -7.223631441593170166e-02 -3.856754601001739502e-01 9.674967080354690552e-02 -2.656375467777252197e-01 -2.615006826817989349e-02 -1.556117832660675049e-01 2.657213211059570312e-01 8.595231920480728149e-02 5.269593596458435059e-01 1.801556795835494995e-01 1.258115172386169434e-01 -3.391972556710243225e-02 -7.266752421855926514e-02 -5.751229077577590942e-02 -9.447103738784790039e-02 -9.305868297815322876e-02 -1.068196967244148254e-01 2.678079903125762939e-01 -5.398079380393028259e-02 1.324632018804550171e-01 1.893385499715805054e-01 -8.370744436979293823e-02 1.980117085622623563e-04 2.927529066801071167e-02 -9.870308637619018555e-02 6.509287655353546143e-02
-1.228640004992485046e-01 -1.053528487682342529e-01 2.880533225834369659e-02 7.683261483907699585e-02 2.064444124698638916e-01 4.393505752086639404e-01 -1.750384420156478882e-01 9.611620754003524780e-02 -3.106180950999259949e-02 -2.911065220832824707e-01 2.581886649131774902e-01 8.805452287197113037e-02 -2.284086644649505615e-01 -2.866685204207897186e-02 2.658599317073822021e-01 -2.471985816955566406e-01 1.633507013320922852e-01 -4.368327930569648743e-02 -3.186107799410820007e-02 2.368986979126930237e-02 -3.747507557272911072e-02 -4.585946723818778992e-02 1.682914644479751587e-01 3.324012756347656250e-01 2.304490283131599426e-02 -1.756647527217864990e-01 -3.050913214683532715e-01 -1.642700582742691040e-01 9.669224172830581665e-02 -5.949563905596733093e-02 -2.395157329738140106e-02 -9.611472487449645996e-02
7.331672310829162598e-02 -3.181219846010208130e-02 2.212930321693420410e-01 -2.004966139793395996e-02 3.485745564103126526e-02 2.821729145944118500e-02 -1.800861805677413940e-01 -1.905148774385452271e-01 3.189682066440582275e-01 -3.222398161888122559e-01 2.744822204113006592e-01 -1.201375126838684082e-01 -2.445997148752212524e-01 1.754154264926910400e-01 1.640518009662628174e-01 -1.392854452133178711e-01 5.392333120107650757e-02 -1.400232017040252686e-01 -1.259702295064926147e-01 1.090139299631118774e-01 -5.208548530936241150e-02 2.291888147592544556e-01 -1.150431036949157715e-01 1.934519559144973755e-01 -2.151180207729339600e-01 1.147543936967849731e-01 2.042129933834075928e-01 -1.650396152399480343e-04 -5.640536546707153320e-02 -1.291761994361877441e-01 4.020509421825408936e-01 4.909163340926170349e-02
-1.631462275981903076e-01 -9.353569149971008301e-02 -2.513326108455657959e-01 1.241883412003517151e-01 3.244241476058959961e-01 1.850007027387619019e-01 8.250122517347335815e-02 6.558839976787567139e-02 1.090822070837020874e-01 -2.398787885904312134e-01 1.577514410018920898e-01 -2.005915902554988861e-02 -1.724830120801925659e-01 5.475013330578804016e-02 6.157454848289489746e-02 -1.159919351339340210e-01 1.763362064957618713e-02 -2.425307184457778931e-01 9.154446423053741455e-02 -3.944141417741775513e-02 1.844536662101745605e-01 4.955549538135528564e-02 -1.515304297208786011e-01 3.276557922363281250e-01 -3.700533509254455566e-01 4.148093983530998230e-02 3.167037665843963623e-01 1.398240588605403900e-02 1.416155695915222168e-01 1.303400099277496338e-01 -1.644038259983062744e-01 2.272463589906692505e-01
-1.459441483020782471e-01 -7.027362287044525146e-02 -1.093961745500564575e-01 1.968815922737121582e-01 2.418271750211715698e-01 7.325614243745803833e-02 8.202444016933441162e-02 -2.700188159942626953e-01 1.467850953340530396e-01 -2.627927958965301514e-01 1.091929972171783447e-01 -1.262992173433303833e-01 -3.674054518342018127e-02 -9.435411542654037476e-03 2.553024291992187500e-01 -6.720463186502456665e-02 -2.235500812530517578e-01 -1.575259417295455933e-01 -2.912761270999908447e-01 6.139662489295005798e-02 3.779917210340499878e-02 -1.754097789525985718e-01 -1.912897974252700806e-01 3.524532020092010498e-01 -3.443183600902557373e-01 3.977946005761623383e-03 -8.266677707433700562e-02 2.614265978336334229e-01 6.991161406040191650e-02 1.566772162914276123e-01 1.753415353596210480e-02 1.001375094056129456e-01
-4.616825282573699951e-02 -2.106356173753738403e-01 -8.662934601306915283e-02 -6.016390770673751831e-02 3.100083768367767334e-01 1.970316320657730103e-01 -2.320135831832885742e-01 -8.293478749692440033e-03 1.204073131084442139e-01 -2.980967164039611816e-01 1.047275289893150330e-01 1.721044033765792847e-01 -6.338459253311157227e-02 9.347753971815109253e-02 3.141882121562957764e-01 1.952461749315261841e-01 -1.486158221960067749e-01 9.946107864379882812e-02 -4.773453623056411743e-02 -1.578411161899566650e-01 5.954309925436973572e-02 1.226812675595283508e-01 -5.927341058850288391e-02 1.419806629419326782e-01 8.613973110914230347e-02 -2.982740998268127441e-01 -1.927660554647445679e-01 2.376475036144256592e-01 1.014099121093750000e-01 -6.029384583234786987e-02 -3.187462687492370605e-01 2.302876859903335571e-01
2.308882474899291992e-01 -1.715361326932907104e-02 -6.407581269741058350e-02 -5.995505303144454956e-02 1.648226231336593628e-01 2.912518382072448730e-01 1.609004661440849304e-02 -2.081709057092666626e-01 2.345569431781768799e-01 -1.653080582618713379e-01 1.125133857131004333e-01 1.903495490550994873e-01 -2.566101849079132080e-01 4.108596146106719971e-01 2.091189026832580566e-01 -5.667700315825641155e-04 -4.086569324135780334e-02 -2.794509567320346832e-02 -2.810113430023193359e-01 3.415772616863250732e-01 -1.908472180366516113e-02 1.770754605531692505e-01 -2.161422818899154663e-01 -3.891662880778312683e-02 1.397331058979034424e-01 1.541071981191635132e-01 -1.359851378947496414e-02 1.520501971244812012e-01 3.337578848004341125e-02 -5.474114045500755310e-02 1.044249087572097778e-01 -1.176754832267761230e-01
1.889239102602005005e-01 -2.385947853326797485e-01 -1.084363833069801331e-01 -1.080957353115081787e-01 -1.567959785461425781e-01 2.319260090589523315e-01 -3.450032696127891541e-02 -2.520940303802490234e-01 2.643076181411743164e-01 -4.862316548824310303e-01 1.367430835962295532e-01 1.110017150640487671e-01 5.459355935454368591e-02 -7.215975970029830933e-02 2.293531298637390137e-01 2.634087800979614258e-01 1.181839406490325928e-01 -1.071263030171394348e-01 -5.313077196478843689e-02 -2.364541217684745789e-02 4.877725243568420410e-02 1.387185454368591309e-01 2.674766443669795990e-02 4.168150946497917175e-02 1.424166839569807053e-02 -1.484411358833312988e-01 9.404705464839935303e-02 -2.352958023548126221e-01 -2.199393063783645630e-01 -1.747448891401290894e-01 -8.395968377590179443e-02 -2.191829383373260498e-01
-1.001667976379394531e-01 -3.536054790019989014e-01 -7.693245261907577515e-02 -7.136966288089752197e-02 2.887460887432098389e-01 2.478002160787582397e-01 9.434835612773895264e-02 -1.788868457078933716e-01 2.267828881740570068e-01 -9.021871536970138550e-02 1.685104370117187500e-01 -1.041947379708290100e-01 -3.693388774991035461e-02 1.778966337442398071e-01 2.103760391473770142e-01 8.430007100105285645e-02 7.076728157699108124e-03 2.648162245750427246e-01 -2.377827018499374390e-01 -2.534484490752220154e-03 -1.471811346709728241e-02 1.469118446111679077e-01 -6.935825198888778687e-02 7.664046715945005417e-03 1.505695004016160965e-02 -5.539210047572851181e-03 4.800480306148529053e-01 -2.910815738141536713e-02 2.537716031074523926e-01 1.252647954970598221e-03 1.867925822734832764e-01 -2.829348668456077576e-02
-1.233612746000289917e-01 -1.007122844457626343e-01 -1.275942772626876831e-01 -6.681015715003013611e-03 2.176169306039810181e-02 5.074870306998491287e-03 1.661178767681121826e-01 -9.714013338088989258e-02 3.715452849864959717e-01 -2.924991250038146973e-01 1.021136716008186340e-01 -2.581088617444038391e-02 -5.579576641321182251e-02 1.004998236894607544e-01 2.755980491638183594e-01 8.551692217588424683e-02 4.309451580047607422e-01 -2.075413316488265991e-01 -1.027970388531684875e-01 -1.736858189105987549e-01 -1.715077832341194153e-02 4.791868478059768677e-02 -7.256885617971420288e-02 4.343809932470321655e-02 -9.617874771356582642e-02 1.587290316820144653e-01 4.468048512935638428e-01 8.199947327375411987e-02 -7.704488467425107956e-03 7.779575884342193604e-02 -1.734193712472915649e-01 1.826292127370834351e-01
7.238631695508956909e-02 -1.266335248947143555e-01 -4.172455519437789917e-02 1.121187284588813782e-01 3.535433709621429443e-01 3.508002683520317078e-02 2.061537355184555054e-01 -8.615119010210037231e-02 2.469249218702316284e-01 -3.055370450019836426e-01 1.756877899169921875e-01 -2.633942663669586182e-01 8.493066765367984772e-03 -3.431313857436180115e-02 1.173066869378089905e-01 1.152412816882133484e-01 1.567510068416595459e-01 -2.371915727853775024e-01 -1.515069156885147095e-01 -1.683804690837860107e-01 -8.828767389059066772e-02 1.572603732347488403e-01 -1.041659191250801086e-01 3.362336456775665283e-01 -1.594101488590240479e-01 -6.590780615806579590e-02 1.644800305366516113e-01 4.955929890275001526e-02 1.138304919004440308e-01 6.044160202145576477e-02 -3.529600203037261963e-01 1.280097812414169312e-01
-8.914694190025329590e-02 -1.359710097312927246e-01 -3.145163953304290771e-01 1.590083390474319458e-01 3.429454267024993896e-01 7.429368793964385986e-02 2.653294205665588379e-01 -4.481829330325126648e-02 3.625239431858062744e-01 -2.914225757122039795e-01 -2.419718354940414429e-02 1.076742112636566162e-01 1.451947167515754700e-02 1.869517415761947632e-01 2.183940708637237549e-01 -6.764516979455947876e-02 1.497749090194702148e-01 -2.193374484777450562e-01 7.355512678623199463e-02 6.677160412073135376e-02 -1.031968519091606140e-01 8.539365977048873901e-02 -1.921838521957397461e-01 -1.890521198511123657e-01 6.727199256420135498e-02 2.998087927699089050e-02 -1.050420179963111877e-01 -1.884174644947052002e-01 -5.872938409447669983e-02 -9.927466511726379395e-02 -2.895725965499877930e-01 1.330932974815368652e-01
-1.430210918188095093e-01 -1.148854196071624756e-01 -1.036477833986282349e-01 -1.048340573906898499e-01 1.433646082878112793e-01 2.917309999465942383e-01 -1.419931948184967041e-01 -1.965549439191818237e-01 1.299677342176437378e-01 -3.405978381633758545e-01 1.919129937887191772e-01 -3.005709648132324219e-01 -2.819024585187435150e-02 3.366711437702178955e-01 -1.029922813177108765e-01 -6.953773647546768188e-02 1.849280297756195068e-01 1.584489494562149048e-01 -2.696689032018184662e-02 -6.421843916177749634e-02 -8.710462599992752075e-03 1.296583563089370728e-01 -2.946249544620513916e-01 1.264370679855346680e-01 3.032288849353790283e-01 -9.091026335954666138e-02 1.525124758481979370e-01 -1.775629967451095581e-01 6.298594176769256592e-02 9.069189429283142090e-02 -1.188018098473548889e-01 1.592469215393066406e-01
-8.215875178575515747e-02 -1.788301393389701843e-02 1.941294223070144653e-02 -4.895052313804626465e-02 -1.630557179450988770e-01 3.162239491939544678e-01 7.707144320011138916e-02 -2.025201469659805298e-01 1.376766264438629150e-01 -1.438139826059341431e-01 1.312378793954849243e-01 1.166627705097198486e-01 3.204735368490219116e-02 1.339417248964309692e-01 4.440246820449829102e-01 -3.021293282508850098e-01 -2.383573949337005615e-01 1.260116975754499435e-02 -7.008264958858489990e-02 -9.177274256944656372e-02 -5.300265923142433167e-02 -4.380793124437332153e-02 1.857109516859054565e-01 8.856821805238723755e-02 -4.189345240592956543e-02 2.647358775138854980e-01 -1.599222123622894287e-01 -2.601080238819122314e-01 1.824878305196762085e-01 1.090956181287765503e-01 2.181086689233779907e-01 2.520412504673004150e-01
-5.429398640990257263e-02 -3.690742850303649902e-01 1.548028886318206787e-01 9.326770156621932983e-02 2.719344496726989746e-01 2.252178043127059937e-01 -2.868741452693939209e-01 -2.665023086592555046e-03 4.645212367177009583e-02 -5.182299017906188965e-01 5.953817069530487061e-02 -2.186544053256511688e-02 -2.514978349208831787e-01 7.178952451795339584e-03 2.670129239559173584e-01 -5.694592371582984924e-02 -3.951517865061759949e-02 -4.258953779935836792e-02 -6.127072498202323914e-02 2.291507422924041748e-01 -6.951658427715301514e-02 -6.731830071657896042e-03 -8.757743053138256073e-03 -1.112452819943428040e-01 -1.971280723810195923e-01 -4.247450828552246094e-02 2.335447221994400024e-01 -6.332100182771682739e-02 3.375578299164772034e-02 4.508786275982856750e-02 6.617255508899688721e-02 -1.577242165803909302e-01
2.793611725792288780e-03 -6.529002636671066284e-02 -5.033388361334800720e-02 9.374427050352096558e-02 2.597499787807464600e-01 1.079381927847862244e-01 -5.421231687068939209e-02 -1.001228988170623779e-01 1.015903353691101074e-01 -3.226814270019531250e-01 9.432475268840789795e-02 -2.172847837209701538e-01 -1.050525233149528503e-01 9.889835491776466370e-03 4.600751399993896484e-01 7.084770128130912781e-03 -1.640355736017227173e-01 -5.560818687081336975e-02 1.893084794282913208e-01 -6.763481535017490387e-03 -8.495812118053436279e-02 -1.808691173791885376e-01 -3.826483152806758881e-03 4.253366887569427490e-01 -3.393167555332183838e-01 -3.145538643002510071e-02 2.660406529903411865e-01 5.571475625038146973e-02 6.651490926742553711e-02 -1.024606227874755859e-01 6.155731528997421265e-02 5.879808217287063599e-02
6.754426658153533936e-02 5.428325757384300232e-02 2.336326092481613159e-01 1.374123543500900269e-01 8.888316154479980469e-02 3.569047749042510986e-01 1.096506509929895401e-02 -8.870140649378299713e-03 3.552186787128448486e-01 -3.827473223209381104e-01 6.632270663976669312e-02 -2.069924026727676392e-01 -2.922995761036872864e-02 2.672392129898071289e-01 6.817881762981414795e-02 -1.357912719249725342e-01 -8.917878568172454834e-02 8.518180251121520996e-02 -2.105147391557693481e-01 1.392769254744052887e-02 2.767437994480133057e-01 -1.388736516237258911e-01 -2.105707079172134399e-01 2.011211812496185303e-01 -4.385720565915107727e-02 -1.945109516382217407e-01 4.560737311840057373e-02 -5.042696744203567505e-02 7.310438901185989380e-02 1.933208853006362915e-01 -1.267263442277908325e-01 -1.572444587945938110e-01
-5.978450924158096313e-02 -1.685875207185745239e-01 -1.919906586408615112e-01 1.796897798776626587e-01 4.469733238220214844e-01 1.833038926124572754e-01 -1.944863051176071167e-01 -1.730879992246627808e-01 1.655185967683792114e-01 -1.906331479549407959e-01 2.040237784385681152e-01 2.274708747863769531e-01 -9.831836074590682983e-02 1.906834356486797333e-02 1.723123043775558472e-01 1.004469990730285645e-01 -2.047442197799682617e-01 1.418971717357635498e-01 -2.195879667997360229e-01 1.524364501237869263e-01 -4.550407081842422485e-02 -4.693270102143287659e-02 5.417691916227340698e-02 1.528828293085098267e-01 -2.372333966195583344e-02 -2.491109818220138550e-01 -1.151701211929321289e-01 -6.631831824779510498e-02 1.614445447921752930e-01 1.192745380103588104e-02 -1.213073283433914185e-01 -3.247650861740112305e-01
-2.235333174467086792e-01 -1.215663552284240723e-01 -1.003555878996849060e-01 8.014061301946640015e-02 3.064889013767242432e-01 3.581871092319488525e-01 1.486123949289321899e-01 9.687568247318267822e-02 4.186692461371421814e-02 -3.233359754085540771e-01 1.179138198494911194e-02 -1.360943019390106201e-01 2.976407483220100403e-02 4.213586077094078064e-02 1.769497394561767578e-01 7.826485484838485718e-02 -7.828303426504135132e-02 9.818378090858459473e-02 -1.215521171689033508e-01 8.524672128260135651e-03 -2.259914875030517578e-01 1.189285293221473694e-01 1.216469258069992065e-01 4.633654356002807617e-01 -1.404441893100738525e-01 -3.971587866544723511e-02 1.955509185791015625e-01 -2.048146426677703857e-01 -2.283653467893600464e-01 1.422911137342453003e-01 3.253516275435686111e-03 2.760827913880348206e-02
-1.240181550383567810e-02 -4.175806418061256409e-02 -1.465869247913360596e-01 2.185799367725849152e-02 8.611942082643508911e-02 4.622064530849456787e-01 5.233236774802207947e-02 -1.935926675796508789e-01 2.447038143873214722e-01 9.293643385171890259e-02 3.996519446372985840e-01 -1.024638116359710693e-01 -4.122116044163703918e-02 -4.640689864754676819e-02 2.843269109725952148e-01 9.485266357660293579e-02 -2.322991564869880676e-02 1.432062834501266479e-01 5.247755721211433411e-02 -2.389754541218280792e-02 2.068108916282653809e-01 2.698107957839965820e-01 -2.397495694458484650e-02 1.418123990297317505e-01 -8.190675638616085052e-03 4.639902338385581970e-02 4.021740555763244629e-01 -2.868343843147158623e-03 -4.592099785804748535e-02 -3.005473501980304718e-02 1.399327218532562256e-01 -1.877429634332656860e-01
-1.130738779902458191e-01 -7.925465703010559082e-02 -1.001439802348613739e-02 2.633010409772396088e-02 3.306403458118438721e-01 1.729992181062698364e-01 1.619571596384048462e-01 -1.368140578269958496e-01 2.393357455730438232e-01 -3.744030296802520752e-01 1.095605269074440002e-02 -7.808398455381393433e-02 -7.723864912986755371e-02 7.805375754833221436e-02 2.574220001697540283e-01 3.757225722074508667e-02 1.860401360318064690e-03 2.191627323627471924e-01 -1.204621419310569763e-01 1.695023104548454285e-02 -1.706886291503906250e-01 -5.925571173429489136e-02 1.158167272806167603e-01 3.016965985298156738e-01 -1.783935129642486572e-01 3.888557106256484985e-02 2.687922716140747070e-01 -2.641845047473907471e-01 -2.228858172893524170e-01 2.393372356891632080e-01 1.182856038212776184e-01 1.275996863842010498e-01
-3.518794476985931396e-01 1.653207689523696899e-01 1.490351557731628418e-01 -8.923420310020446777e-02 2.954977154731750488e-01 2.472343891859054565e-01 -2.746441215276718140e-02 1.132537126541137695e-01 7.458584010601043701e-02 -2.284358739852905273e-01 7.209632545709609985e-03 2.262279391288757324e-01 -2.598222196102142334e-01 2.083425372838973999e-01 3.379152715206146240e-01 -8.860653638839721680e-02 -7.379756867885589600e-02 1.498074680566787720e-01 -3.206476867198944092e-01 -5.025643855333328247e-03 9.427958168089389801e-03 5.609196797013282776e-02 -5.864349007606506348e-02 1.647102832794189453e-01 -2.911882996559143066e-01 -1.695799641311168671e-02 -9.840249270200729370e-02 2.392986603081226349e-02 3.177672624588012695e-02 -1.022171750664710999e-01 -1.265140771865844727e-01 1.655056327581405640e-01
3.807120770215988159e-02 7.943093031644821167e-02 -2.856760621070861816e-01 -7.745254784822463989e-02 -2.245819778181612492e-04 2.884395420551300049e-01 -9.490077197551727295e-02 -1.151649281382560730e-01 3.461867868900299072e-01 -1.439831256866455078e-01 1.121024936437606812e-01 -4.899533465504646301e-03 -2.127861976623535156e-01 9.815176576375961304e-02 1.482582986354827881e-01 -2.004557289183139801e-02 -1.080967634916305542e-01 -2.913441658020019531e-01 -4.301610533730126917e-05 1.915773600339889526e-01 -7.432289421558380127e-02 -2.269245386123657227e-01 1.967421621084213257e-01 1.002433896064758301e-01 1.936911791563034058e-01 -1.315089315176010132e-01 2.191765308380126953e-01 -2.257172018289566040e-02 -1.013747006654739380e-01 -2.722413539886474609e-01 -4.092082008719444275e-02 -3.744800388813018799e-01
-8.618444204330444336e-02 -3.127186298370361328e-01 1.175090074539184570e-01 2.278747037053108215e-02 2.352482266724109650e-02 3.402802944183349609e-01 -1.237957086414098740e-02 -2.391048967838287354e-01 2.839221656322479248e-01 -6.051967293024063110e-02 1.132295057177543640e-01 9.735828638076782227e-02 -6.268759816884994507e-02 3.088015913963317871e-01 3.090671002864837646e-01 1.768971532583236694e-01 1.300124377012252808e-01 8.110979199409484863e-02 1.912529580295085907e-02 -2.305627912282943726e-01 -5.189438164234161377e-02 -5.627167411148548126e-03 1.119938865303993225e-01 2.703736424446105957e-01 1.029035896062850952e-01 -1.277821511030197144e-02 -3.233768343925476074e-01 -4.961618781089782715e-02 -3.641949221491813660e-02 -3.141271695494651794e-02 -2.227990776300430298e-01 -1.974601298570632935e-01
-1.789983958005905151e-01 -1.239837035536766052e-01 -3.532491624355316162e-02 -1.214711144566535950e-01 4.136135876178741455e-01 2.380570620298385620e-01 -1.845689117908477783e-01 -1.194614693522453308e-01 1.605221778154373169e-01 -1.186108663678169250e-01 2.841290533542633057e-01 -2.752758264541625977e-01 -2.053004354238510132e-01 4.629454575479030609e-03 1.325211822986602783e-01 -2.771334350109100342e-01 -7.618059962987899780e-02 -1.897165477275848389e-01 4.017944633960723877e-02 2.405585944652557373e-01 1.858341991901397705e-01 -2.267459481954574585e-01 -6.711659580469131470e-02 1.758024096488952637e-01 2.468365728855133057e-01 4.869781062006950378e-02 9.575933963060379028e-02 -7.128487527370452881e-02 1.410296708345413208e-01 -6.864684820175170898e-02 3.902049362659454346e-02 -3.620049357414245605e-02
1.367284208536148071e-01 -1.821652352809906006e-01 1.455377787351608276e-01 9.793768078088760376e-02 2.348199337720870972e-01 1.893815100193023682e-01 1.497343927621841431e-01 2.936737611889839172e-02 2.259581536054611206e-01 -2.306308895349502563e-01 2.572585456073284149e-02 1.237030774354934692e-01 -1.558446791023015976e-02 3.855394572019577026e-02 4.503585994243621826e-01 -2.075943350791931152e-01 1.443233788013458252e-01 4.916806519031524658e-02 7.741048187017440796e-02 -1.854317076504230499e-02 -1.798311322927474976e-01 -3.332306146621704102e-01 2.251918911933898926e-01 1.972408592700958252e-01 2.714006416499614716e-02 -1.723050028085708618e-01 1.219696775078773499e-01 -2.226913571357727051e-01 1.440018117427825928e-01 -1.724418550729751587e-01 -1.599988192319869995e-01 -4.066858440637588501e-02
2.543476819992065430e-01 1.032132878899574280e-01 -8.905031532049179077e-02 -8.201606106013059616e-04 2.429360002279281616e-01 2.914275825023651123e-01 2.512039542198181152e-01 2.923085726797580719e-02 3.676698207855224609e-01 -1.088632196187973022e-01 1.892139315605163574e-01 -1.026320680975914001e-01 6.653646379709243774e-02 7.473781704902648926e-02 4.047944247722625732e-01 -1.956771314144134521e-01 1.002948805689811707e-01 -5.594195052981376648e-02 -1.630391329526901245e-01 -1.385426819324493408e-01 1.246229186654090881e-01 5.139086022973060608e-02 1.870398223400115967e-01 2.218379378318786621e-01 -3.731164336204528809e-02 2.476070821285247803e-01 -1.008062735199928284e-01 1.718901246786117554e-01 7.184905931353569031e-03 -1.184305772185325623e-01 1.586405336856842041e-01 1.741729304194450378e-02
1.205714121460914612e-01 1.291294768452644348e-02 -1.101039573550224304e-01 4.904221743345260620e-02 2.335182279348373413e-01 1.921174079179763794e-01 -6.264246255159378052e-02 1.584624350070953369e-01 4.108605384826660156e-01 -1.420794427394866943e-01 1.282918900251388550e-01 -1.377186179161071777e-01 2.111618816852569580e-01 1.661745458841323853e-01 2.142611742019653320e-01 -6.585009396076202393e-03 8.375064469873905182e-03 -1.761624962091445923e-01 -1.763824373483657837e-01 -1.477662567049264908e-02 -4.392832890152931213e-02 1.484343111515045166e-01 7.716248184442520142e-02 3.557531237602233887e-01 -3.755112290382385254e-01 3.429533541202545166e-01 1.546616293489933014e-02 -4.763686284422874451e-02 9.580608457326889038e-02 4.516970366239547729e-02 1.255084993317723274e-03 1.282836198806762695e-01
-2.505499683320522308e-02 1.149292960762977600e-01 9.065473079681396484e-02 4.942228272557258606e-02 2.196405231952667236e-01 1.407490298151969910e-02 -1.536079943180084229e-01 -1.702216565608978271e-01 3.278770446777343750e-01 -2.931337058544158936e-01 1.477235555648803711e-01 -1.363428831100463867e-01 -1.475720256567001343e-01 2.267055064439773560e-01 2.647261321544647217e-01 1.219281852245330811e-01 -9.431330859661102295e-02 -1.107799783349037170e-01 2.081574313342571259e-02 -1.067811548709869385e-01 -4.623779654502868652e-02 2.791076600551605225e-01 -1.479822397232055664e-02 3.297959864139556885e-01 -2.665058970451354980e-01 2.573509514331817627e-01 3.596370294690132141e-02 2.154323011636734009e-01 -8.269143849611282349e-02 -6.279641762375831604e-03 2.004655748605728149e-01 -1.687620729207992554e-01
-1.692141443490982056e-01 -1.404079347848892212e-01 -3.069679066538810730e-02 1.025407910346984863e-01 1.218686550855636597e-01 5.780488252639770508e-01 1.233501806855201721e-01 7.950360327959060669e-02 9.518924355506896973e-02 -3.064765632152557373e-01 1.480275392532348633e-02 -2.795832753181457520e-01 4.379157721996307373e-02 4.854501038789749146e-02 1.156670823693275452e-01 -1.335656344890594482e-01 3.914335370063781738e-02 -1.001107990741729736e-01 -9.560799598693847656e-02 2.499445527791976929e-01 1.789480447769165039e-02 -4.276049137115478516e-02 1.498558670282363892e-01 7.661296427249908447e-02 -1.434825360774993896e-01 -2.198273837566375732e-01 -2.506906390190124512e-01 -2.806858420372009277e-01 -1.586231291294097900e-01 1.881672441959381104e-02 -5.564498901367187500e-02 1.797770266421139240e-03
5.669407546520233154e-02 -2.071857154369354248e-01 -1.236411929130554199e-01 -3.345660865306854248e-03 7.545837759971618652e-02 2.628564601764082909e-03 3.922673687338829041e-02 -2.844644710421562195e-02 2.605624794960021973e-01 -3.523834943771362305e-01 2.766630351543426514e-01 1.436693221330642700e-01 -6.675218045711517334e-02 4.243943095207214355e-02 3.502815663814544678e-01 9.544867277145385742e-02 1.122145056724548340e-01 -3.146965503692626953e-01 -8.030340820550918579e-02 -4.189705476164817810e-02 1.295247301459312439e-02 3.434279561042785645e-01 1.351757347583770752e-01 -4.982984438538551331e-02 1.066945865750312805e-01 1.888524293899536133e-01 2.705053985118865967e-01 1.080021858215332031e-01 9.960234165191650391e-02 7.970476523041725159e-03 -3.092951476573944092e-01 8.347189426422119141e-02
6.032150611281394958e-02 -3.739984333515167236e-02 -3.174934387207031250e-01 -8.075314015150070190e-02 2.604358196258544922e-01 3.317593634128570557e-01 1.190350949764251709e-01 -8.473619818687438965e-02 9.987556189298629761e-02 -1.574289202690124512e-01 6.016239523887634277e-02 1.666487902402877808e-01 -8.846500888466835022e-03 4.118795692920684814e-02 3.030819594860076904e-01 2.325136661529541016e-01 -2.195270359516143799e-01 -4.005584716796875000e-01 -3.872095048427581787e-02 1.071116179227828979e-01 -9.540829062461853027e-02 1.782053261995315552e-01 2.145414948463439941e-01 1.045179367065429688e-01 -2.958728075027465820e-01 -4.887827485799789429e-02 -2.109229564666748047e-01 -4.637199267745018005e-02 2.621432207524776459e-02 1.325955688953399658e-01 2.653377363458275795e-03 -1.687145233154296875e-02
4.105388745665550232e-02 -2.317108213901519775e-01 -1.863279342651367188e-01 -5.815039947628974915e-02 3.705337643623352051e-01 2.766475677490234375e-01 -1.864568144083023071e-01 -1.550793051719665527e-01 1.319765299558639526e-01 -3.240727260708808899e-02 2.226980775594711304e-01 2.154687941074371338e-01 -5.692315101623535156e-02 4.017175734043121338e-02 1.931769400835037231e-01 1.172111555933952332e-01 -1.331744492053985596e-01 6.967520713806152344e-02 -2.652334868907928467e-01 -9.830484539270401001e-02 4.148278385400772095e-02 2.857317328453063965e-01 2.401400730013847351e-02 2.659170627593994141e-01 1.516029536724090576e-01 -1.006569936871528625e-01 2.864671312272548676e-02 2.133587002754211426e-01 1.958240717649459839e-01 -2.039622217416763306e-01 -1.641420274972915649e-01 1.409901529550552368e-01
7.205067668110132217e-03 9.177980944514274597e-03 -8.585143089294433594e-02 -9.050234407186508179e-02 2.640734314918518066e-01 3.134505748748779297e-01 8.788593113422393799e-02 -2.557484805583953857e-01 7.291163504123687744e-02 -6.272628088481724262e-04 -3.474939465522766113e-01 1.478371322154998779e-01 -1.107916384935379028e-01 3.108629584312438965e-01 4.110735356807708740e-01 -1.677466630935668945e-01 -1.735937148332595825e-01 -1.702008098363876343e-01 -4.938849061727523804e-02 -1.184285953640937805e-01 -1.425774842500686646e-01 3.061027452349662781e-02 -6.614042818546295166e-02 2.317746542394161224e-02 -6.927442550659179688e-02 2.111994922161102295e-01 7.028875499963760376e-02 -2.369661927223205566e-01 -3.069899976253509521e-02 -6.883098185062408447e-02 -2.660069465637207031e-01 -2.340791560709476471e-02
-2.986218333244323730e-01 -9.542947262525558472e-02 -1.503325700759887695e-01 6.772160530090332031e-02 4.510177671909332275e-01 1.278833448886871338e-01 1.610747575759887695e-01 -2.574072778224945068e-01 2.292048335075378418e-01 -3.401116728782653809e-01 1.723611354827880859e-01 -2.333199232816696167e-01 -2.435375005006790161e-02 -7.051897794008255005e-02 5.969484895467758179e-02 9.199464321136474609e-02 -5.287258699536323547e-02 1.420381665229797363e-01 -1.562540084123611450e-01 2.226958721876144409e-01 -7.996340841054916382e-02 -3.849339857697486877e-02 1.049224510788917542e-01 1.786738485097885132e-01 -2.011251598596572876e-01 1.402463167905807495e-01 9.276442229747772217e-03 -1.795850694179534912e-01 -1.457640528678894043e-01 2.464469149708747864e-02 3.999499976634979248e-02 1.700240969657897949e-01
-8.484534174203872681e-02 -3.380821049213409424e-01 -1.234702765941619873e-01 5.559452809393405914e-03 1.954243332147598267e-01 1.171015053987503052e-01 1.310833245515823364e-01 -6.962812691926956177e-02 2.175168395042419434e-01 -2.912833690643310547e-01 9.545145928859710693e-02 -1.375222504138946533e-01 -6.906402995809912682e-05 1.415193825960159302e-01 2.503397464752197266e-01 1.788916438817977905e-01 -1.412394493818283081e-01 1.117433011531829834e-01 -1.432582736015319824e-01 1.115060448646545410e-01 -2.803144156932830811e-01 7.615848630666732788e-02 1.032624617218971252e-01 3.652632534503936768e-01 -2.052832990884780884e-01 -9.587252140045166016e-02 1.647396385669708252e-01 -2.027138769626617432e-01 -2.394928783178329468e-01 1.971820592880249023e-01 -9.836686775088310242e-03 6.827383488416671753e-02
-1.277599334716796875e-01 -2.011240273714065552e-02 -1.061199754476547241e-01 -2.124683707952499390e-01 4.166482985019683838e-01 1.231917962431907654e-01 -4.549987614154815674e-02 -1.363274008035659790e-01 1.670406311750411987e-01 -3.153388202190399170e-01 1.597571223974227905e-01 -2.517518699169158936e-01 -1.901996582746505737e-01 1.594906002283096313e-01 6.696289032697677612e-02 -1.072762459516525269e-01 -2.415435574948787689e-02 -1.293185949325561523e-01 -3.083872422575950623e-02 2.825373709201812744e-01 1.346197426319122314e-01 -1.896412521600723267e-01 -1.488679498434066772e-01 1.935046613216400146e-01 3.079388439655303955e-01 1.623439975082874298e-02 1.805390566587448120e-01 -9.329071640968322754e-02 1.601864844560623169e-01 -1.735875606536865234e-01 -5.127853900194168091e-02 -1.304108351469039917e-01
-1.444428414106369019e-01 -2.949201166629791260e-01 -1.285175085067749023e-01 2.410732395946979523e-02 -1.702740192413330078e-01 3.097561001777648926e-01 1.333814412355422974e-01 -1.945526301860809326e-01 1.445888131856918335e-01 -6.985525041818618774e-02 5.616470426321029663e-02 7.218501716852188110e-02 -7.854653894901275635e-02 1.019894555211067200e-01 5.893939733505249023e-01 -8.170192688703536987e-02 3.350478596985340118e-03 2.078128606081008911e-01 -1.533267181366682053e-02 -5.088321864604949951e-03 -8.208559453487396240e-02 1.075582131743431091e-01 -1.909885406494140625e-01 2.010066658258438110e-01 -1.176108196377754211e-01 1.575541347265243530e-01 6.647782400250434875e-03 1.489976653829216957e-03 -9.469382464885711670e-02 1.654252409934997559e-01 1.380704622715711594e-02 -2.753612101078033447e-01
-1.236146613955497742e-01 -1.660993993282318115e-01 6.975305825471878052e-02 2.357557415962219238e-02 -3.913757205009460449e-02 4.015939533710479736e-01 -8.663132786750793457e-02 -1.797017455101013184e-01 -4.664226248860359192e-02 -3.738144040107727051e-01 2.238046377897262573e-02 5.350544303655624390e-02 2.175439447164535522e-01 9.340729564428329468e-02 3.188858926296234131e-01 2.104542553424835205e-01 3.212917223572731018e-02 -1.858194768428802490e-01 1.043335627764463425e-02 -4.457680508494377136e-02 8.057261258363723755e-02 -9.295140206813812256e-02 -6.583929806947708130e-02 3.898039460182189941e-01 2.111067920923233032e-01 -1.710130721330642700e-01 -1.120007261633872986e-01 -2.102764546871185303e-01 1.691194772720336914e-01 1.437422782182693481e-01 1.116785779595375061e-02 -1.129837110638618469e-01
-1.232927292585372925e-01 -2.304054796695709229e-01 1.285905689001083374e-01 3.769102692604064941e-01 5.581720918416976929e-02 -8.317197859287261963e-02 1.850587688386440277e-02 -1.468708366155624390e-01 2.017625570297241211e-01 -5.099261403083801270e-01 1.246258914470672607e-01 -1.433944255113601685e-01 -6.743170320987701416e-02 2.096244692802429199e-01 1.133330911397933960e-01 -1.374503374099731445e-01 -1.613958626985549927e-01 -1.196600943803787231e-01 1.308517716825008392e-02 2.342981696128845215e-01 1.626211106777191162e-01 -1.371661722660064697e-01 1.102963928133249283e-02 7.867270708084106445e-02 -1.345066130161285400e-01 7.959215342998504639e-02 -4.629336297512054443e-02 -9.830009192228317261e-02 1.088064461946487427e-01 -3.365626633167266846e-01 -2.517943270504474640e-02 1.230063438415527344e-01
-6.978273391723632812e-02 4.871965572237968445e-02 -6.026483327150344849e-02 5.181248113512992859e-02 2.892425358295440674e-01 -3.222792223095893860e-02 5.860637500882148743e-02 -5.392013862729072571e-02 4.318139851093292236e-01 -3.689983189105987549e-01 9.796818345785140991e-02 -2.558220624923706055e-01 -4.312106594443321228e-02 1.520292609930038452e-01 2.420488297939300537e-01 1.308119893074035645e-01 -2.117431312799453735e-01 -3.854385018348693848e-02 1.729794591665267944e-02 -1.082763448357582092e-02 1.300764232873916626e-01 -5.335666704922914505e-03 2.258116006851196289e-02 6.614207476377487183e-02 -3.390578329563140869e-01 1.314478963613510132e-01 -1.721250265836715698e-01 3.357812389731407166e-02 -1.587201952934265137e-01 1.029442623257637024e-01 -1.066334545612335205e-01 -3.440014123916625977e-01
1.057288199663162231e-01 4.227749072015285492e-03 -1.085427403450012207e-01 1.516108065843582153e-01 9.785792231559753418e-02 1.502334773540496826e-01 -1.885419934988021851e-01 -1.193252950906753540e-01 4.617338180541992188e-01 -4.691567122936248779e-01 1.190809458494186401e-01 3.246840536594390869e-01 -1.795776784420013428e-01 2.622995972633361816e-01 1.506325453519821167e-01 1.274634152650833130e-01 -1.120695285499095917e-02 7.638471573591232300e-02 -1.146336831152439117e-02 1.854298263788223267e-01 2.231530472636222839e-02 -1.154416054487228394e-01 -7.514209300279617310e-02 4.606108367443084717e-02 1.887294054031372070e-01 1.562613844871520996e-01 -7.203909009695053101e-02 3.598409891128540039e-02 1.817676275968551636e-01 -3.427723795175552368e-02 -1.147669255733489990e-01 -5.688203126192092896e-02
2.435266505926847458e-03 3.400218486785888672e-02 2.166748791933059692e-02 -1.100223734974861145e-01 8.675947785377502441e-02 1.839828640222549438e-01 2.542535364627838135e-01 -5.070595815777778625e-02 3.906974792480468750e-01 -2.932146191596984863e-01 -4.889426752924919128e-02 2.535907328128814697e-01 1.639873385429382324e-01 2.074506878852844238e-01 3.098451197147369385e-01 1.377672106027603149e-01 -3.046194016933441162e-01 -1.554884612560272217e-01 1.437765453010797501e-02 -6.913019716739654541e-02 1.164507120847702026e-03 -3.024547733366489410e-02 1.364077925682067871e-01 2.252718061208724976e-01 -2.482989877462387085e-01 1.460825949907302856e-01 -1.781626045703887939e-01 -1.789697445929050446e-02 -4.045872762799263000e-02 1.449568420648574829e-01 -6.461934000253677368e-02 -2.309439629316329956e-01
-2.882655709981918335e-02 7.172061502933502197e-02 -2.666926383972167969e-01 -3.394862636923789978e-02 4.040438532829284668e-01 2.012622058391571045e-01 -1.630873978137969971e-01 9.151387959718704224e-02 8.228357881307601929e-02 -2.710792124271392822e-01 9.224507212638854980e-02 1.491732709109783173e-02 2.802989184856414795e-01 -6.560404598712921143e-02 3.935807645320892334e-01 2.129226624965667725e-01 -1.477500796318054199e-01 -1.500913649797439575e-01 -9.407585114240646362e-02 -1.206194311380386353e-01 1.119080930948257446e-01 9.347049146890640259e-02 2.228140085935592651e-01 -4.017216712236404419e-02 2.794215641915798187e-02 1.762717515230178833e-01 1.971868425607681274e-01 -1.630837172269821167e-01 -1.246480345726013184e-01 -2.126900851726531982e-01 -1.096144877374172211e-02 1.114247813820838928e-01
-1.461061183363199234e-02 -3.561014831066131592e-01 -1.401099264621734619e-01 4.958392679691314697e-02 1.360006183385848999e-01 3.421045839786529541e-01 -6.498593091964721680e-02 -1.563578248023986816e-01 2.058285325765609741e-01 -3.523310273885726929e-02 9.666559100151062012e-02 1.041811257600784302e-01 -2.112098336219787598e-01 6.793982535600662231e-02 2.303583323955535889e-01 4.536067843437194824e-01 7.992888987064361572e-02 2.558615431189537048e-02 7.421276718378067017e-02 6.456542760133743286e-04 1.341641247272491455e-01 1.898824274539947510e-01 -2.795769572257995605e-01 1.110645383596420288e-01 -4.651243984699249268e-02 -1.345516741275787354e-01 8.378575742244720459e-02 1.204044222831726074e-01 -1.246655285358428955e-01 -8.843713253736495972e-02 1.338147222995758057e-01 -2.732637524604797363e-01
1.467294245958328247e-01 -3.321473598480224609e-01 -1.227812692523002625e-01 3.276166319847106934e-02 -8.578138053417205811e-02 2.930102050304412842e-01 -1.133440062403678894e-01 -1.776570379734039307e-01 1.781617701053619385e-01 -2.656388282775878906e-01 1.622558981180191040e-01 7.426930125802755356e-03 -1.532371640205383301e-01 3.305836580693721771e-03 1.436997950077056885e-01 1.245345100760459900e-01 -3.962782770395278931e-02 -2.451279759407043457e-01 7.158316671848297119e-02 -2.127416990697383881e-02 -2.294536307454109192e-02 4.435935020446777344e-01 -1.230948865413665771e-01 5.108519271016120911e-02 -2.142218686640262604e-02 -3.332809358835220337e-02 2.133892662823200226e-02 -2.343089580535888672e-01 -5.903849005699157715e-02 -4.230439662933349609e-01 -2.093947492539882660e-02 -6.264543533325195312e-02
1.690791547298431396e-01 -3.115481436252593994e-01 1.216857805848121643e-01 7.942400127649307251e-02 2.790584415197372437e-02 6.701224297285079956e-02 -3.440487757325172424e-02 -1.584987789392471313e-01 3.397127091884613037e-01 -2.541108727455139160e-01 2.524321973323822021e-01 2.385491430759429932e-01 -2.934254705905914307e-01 6.208798661828041077e-02 2.369527816772460938e-01 5.694259330630302429e-02 1.944167166948318481e-01 7.343460805714130402e-03 -1.788174808025360107e-01 1.588540375232696533e-01 1.668396443128585815e-01 -1.521919816732406616e-01 -1.580093652009963989e-01 2.712776362895965576e-01 6.046454608440399170e-02 1.325608789920806885e-01 1.006291806697845459e-02 -3.248209506273269653e-02 -4.973383992910385132e-02 -2.061181068420410156e-01 -1.223804429173469543e-01 -2.115990817546844482e-01
-4.916699975728988647e-02 -2.703110873699188232e-01 5.729683116078376770e-02 -4.542269185185432434e-02 -1.034508123993873596e-01 3.563751578330993652e-01 -2.343923300504684448e-01 -1.953375637531280518e-01 1.572044789791107178e-01 -2.379826605319976807e-01 1.287413537502288818e-01 6.706583499908447266e-02 -3.471935093402862549e-01 -1.957473345100879669e-02 2.719043195247650146e-01 2.982197403907775879e-01 1.239301264286041260e-01 -2.245984226465225220e-01 -1.430522501468658447e-01 9.180367738008499146e-02 1.347875893115997314e-01 2.702773511409759521e-01 -9.182841330766677856e-02 -4.248905926942825317e-02 1.656940132379531860e-01 8.272370696067810059e-02 2.522531151771545410e-02 -1.555075645446777344e-01 4.409613087773323059e-02 -4.186534136533737183e-02 8.217504620552062988e-02 -1.908798962831497192e-01
-2.415536493062973022e-01 -1.788395643234252930e-01 2.969893254339694977e-02 1.131511479616165161e-01 8.827802725136280060e-03 2.569820284843444824e-01 -1.557185798883438110e-01 -1.945166587829589844e-01 2.372127473354339600e-01 -3.047214746475219727e-01 1.463658660650253296e-01 3.866403698921203613e-01 4.537997767329216003e-03 3.378010094165802002e-01 2.956873774528503418e-01 2.100137770175933838e-01 -1.325733214616775513e-01 2.218319177627563477e-01 -7.701636105775833130e-02 -2.726424299180507660e-02 8.675161749124526978e-02 1.303518889471888542e-03 1.421407423913478851e-02 2.143260240554809570e-01 -5.829032883048057556e-02 3.659030795097351074e-02 -1.992713510990142822e-01 -9.774528443813323975e-02 -1.910026930272579193e-02 1.387747824192047119e-01 3.427494689822196960e-02 -1.231581438332796097e-02
-1.544623449444770813e-02 -2.578932642936706543e-01 6.925283372402191162e-02 -2.548597157001495361e-01 7.001592218875885010e-02 1.510268449783325195e-01 -7.090144604444503784e-02 -8.055204525589942932e-03 2.942797839641571045e-01 7.568409666419029236e-03 2.731400132179260254e-01 1.023087128996849060e-01 -2.177297472953796387e-01 3.989272415637969971e-01 2.730813920497894287e-01 -5.932305380702018738e-02 -9.155545383691787720e-02 -8.332422375679016113e-02 -2.319344691932201385e-02 -1.136281117796897888e-01 -1.046214625239372253e-01 8.831907063722610474e-02 -9.295757859945297241e-02 2.278493940830230713e-01 2.251497507095336914e-01 -2.059362232685089111e-01 -1.603697538375854492e-01 -3.471054509282112122e-02 8.960925042629241943e-02 -1.170378252863883972e-01 -2.423411905765533447e-01 2.564529776573181152e-01
4.416845366358757019e-02 -2.551867067813873291e-01 1.077256053686141968e-01 -1.960995793342590332e-01 -2.315969318151473999e-01 1.680081635713577271e-01 2.778831496834754944e-02 -8.818739652633666992e-02 3.690117299556732178e-01 -1.920135617256164551e-01 2.733131945133209229e-01 -8.394370786845684052e-03 -1.246050819754600525e-01 3.899339139461517334e-01 4.570429325103759766e-01 5.224303528666496277e-02 -3.198035433888435364e-02 -1.868570595979690552e-02 -7.045491039752960205e-02 -5.490704439580440521e-03 1.763264536857604980e-01 8.329150080680847168e-02 2.144309431314468384e-01 1.394403129816055298e-01 1.661511883139610291e-02 4.742225259542465210e-02 9.893600642681121826e-02 -1.012962460517883301e-01 -8.342114090919494629e-02 -4.155543446540832520e-02 1.556600034236907959e-01 1.205650158226490021e-02
-2.343831509351730347e-01 -4.902719333767890930e-02 -9.726070612668991089e-02 -1.497192424722015858e-03 1.497356444597244263e-01 4.454637169837951660e-01 1.574790924787521362e-01 -2.958792746067047119e-01 3.554272651672363281e-02 -1.104610264301300049e-01 -2.731155455112457275e-01 1.005696058273315430e-01 -2.607645094394683838e-01 2.444357424974441528e-01 2.300827950239181519e-01 4.703280329704284668e-02 -2.935184538364410400e-02 -2.137747704982757568e-01 2.136623561382293701e-01 -1.571836024522781372e-01 3.001430332660675049e-01 3.388210013508796692e-02 -2.871954638976603746e-04 -1.178719196468591690e-02 1.184766516089439392e-01 1.626209169626235962e-01 7.725324481725692749e-02 8.559659123420715332e-02 1.006730943918228149e-01 -2.196190133690834045e-02 -2.122613936662673950e-01 -3.443860262632369995e-02
-2.452622950077056885e-01 -1.486900597810745239e-01 -4.930428788065910339e-02 3.320586681365966797e-02 4.896995425224304199e-01 1.507954001426696777e-01 -1.184222400188446045e-01 -2.065381221473217010e-02 2.671891450881958008e-01 -1.803025901317596436e-01 6.063212826848030090e-02 -1.060924753546714783e-01 -7.001558691263198853e-02 1.543843597173690796e-01 9.997777640819549561e-03 1.630986034870147705e-01 6.047541275620460510e-02 6.264916807413101196e-02 -2.161265164613723755e-01 1.482748985290527344e-01 2.023892551660537720e-01 9.482909739017486572e-02 -1.606222391128540039e-01 -1.177598088979721069e-01 1.068100854754447937e-01 -2.379314005374908447e-01 2.181607484817504883e-01 -6.365107744932174683e-02 -6.371180713176727295e-02 -3.514143526554107666e-01 -1.048854589462280273e-01 -1.970368772745132446e-01
-1.244277805089950562e-01 -2.250142991542816162e-01 -9.054954349994659424e-02 -5.163716152310371399e-02 -4.594271257519721985e-02 1.036482751369476318e-01 1.247634366154670715e-01 1.529866904020309448e-01 3.037339150905609131e-01 -2.385019063949584961e-01 1.658968180418014526e-01 -5.670817941427230835e-02 -5.108026787638664246e-02 -2.218432724475860596e-02 4.077454209327697754e-01 -3.492034447845071554e-04 1.749012768268585205e-01 -4.139903485774993896e-01 -1.000202372670173645e-01 -9.572711773216724396e-03 -6.233044341206550598e-02 2.201132178306579590e-01 -8.282031118869781494e-02 -8.656364679336547852e-02 1.967992186546325684e-01 1.723145395517349243e-01 3.814960420131683350e-01 -1.077022496610879898e-02 -6.434379518032073975e-02 -1.594284549355506897e-02 -1.283236891031265259e-01 9.090119600296020508e-02
-6.215427070856094360e-02 -2.675044238567352295e-01 -5.443188548088073730e-02 -8.061416447162628174e-02 -2.463417053222656250e-01 2.809570729732513428e-01 -9.094638377428054810e-02 -2.429435253143310547e-01 9.213890135288238525e-02 -2.124767005443572998e-01 8.194982260465621948e-02 1.764580756425857544e-01 3.008559718728065491e-02 8.548425137996673584e-02 3.809691369533538818e-01 7.850252836942672729e-02 1.701857149600982666e-01 -6.492152810096740723e-02 -6.816216558218002319e-02 2.024434059858322144e-01 6.448870897293090820e-02 3.899586796760559082e-01 -1.247670426964759827e-01 -3.731869161128997803e-02 -1.583402156829833984e-01 -1.622252762317657471e-01 7.796606421470642090e-02 -2.489026337862014771e-01 -7.977914065122604370e-02 -1.490444540977478027e-01 -1.711832433938980103e-01 -1.670470684766769409e-01
-1.503892391920089722e-01 -3.566293790936470032e-02 -3.300413489341735840e-01 2.866919040679931641e-01 1.857819557189941406e-01 3.349804878234863281e-01 3.424272835254669189e-01 2.481132932007312775e-02 -3.064296767115592957e-02 -1.654530167579650879e-01 3.332723081111907959e-01 5.538778752088546753e-02 -1.163836270570755005e-01 7.443144172430038452e-02 3.597285747528076172e-01 1.118296980857849121e-01 -2.064694464206695557e-01 3.345215320587158203e-02 2.626832947134971619e-02 8.388941735029220581e-02 2.431105673313140869e-01 -8.032641559839248657e-02 -1.341855674982070923e-01 1.034805700182914734e-01 -2.932542935013771057e-02 1.572345495223999023e-01 4.723868891596794128e-02 5.401100590825080872e-02 -1.270303577184677124e-01 1.451613157987594604e-01 4.112988710403442383e-02 -3.960320726037025452e-02
-6.344803608953952789e-03 -2.383651286363601685e-01 -1.748698651790618896e-01 -1.457865834236145020e-01 -1.542437970638275146e-01 1.320772469043731689e-01 -3.219053521752357483e-02 -4.592756330966949463e-01 3.917683288455009460e-02 -1.097621172666549683e-01 2.479919940233230591e-01 4.803882539272308350e-02 -1.142809316515922546e-01 1.765068471431732178e-01 2.952923774719238281e-01 2.616479694843292236e-01 -1.740985549986362457e-02 -2.785677909851074219e-01 -1.672023534774780273e-01 -1.665756478905677795e-02 1.818153709173202515e-01 1.499422639608383179e-01 -2.408549934625625610e-01 2.033154517412185669e-01 2.050206437706947327e-02 -6.632637977600097656e-02 1.129057072103023529e-02 7.253598421812057495e-02 -1.586909219622612000e-02 -2.239869832992553711e-01 -1.850129365921020508e-01 -7.039305567741394043e-02
-7.946833968162536621e-02 -2.996555864810943604e-01 -1.729277707636356354e-02 7.210378348827362061e-02 2.680699229240417480e-01 2.661281824111938477e-01 3.123357295989990234e-01 9.677700698375701904e-02 3.251328468322753906e-01 -3.662300109863281250e-01 1.780570000410079956e-01 -1.434849202632904053e-01 -4.475156590342521667e-02 5.325259640812873840e-03 8.257321268320083618e-02 -4.435072094202041626e-02 -2.162287682294845581e-01 3.915369510650634766e-02 8.432909846305847168e-02 -7.139777392148971558e-02 -2.174919098615646362e-01 -1.112815365195274353e-01 6.156189739704132080e-02 3.940298855304718018e-01 -7.093635201454162598e-02 -9.647491574287414551e-02 8.426270633935928345e-02 -1.102834716439247131e-01 -1.552674323320388794e-01 -2.444562129676342010e-02 4.781275615096092224e-02 7.757347077131271362e-02
-7.705782353878021240e-02 -7.230050116777420044e-02 2.231003902852535248e-02 -1.900524348020553589e-01 4.076652526855468750e-01 2.307289093732833862e-01 -1.059027537703514099e-01 -7.967893034219741821e-03 2.315604239702224731e-01 -1.953039169311523438e-01 -9.055563807487487793e-02 3.779998421669006348e-02 -1.584215164184570312e-01 1.388377547264099121e-01 2.186526805162429810e-01 3.577875792980194092e-01 -1.107009202241897583e-01 -5.866295844316482544e-02 1.002382300794124603e-02 2.276081591844558716e-02 1.061125546693801880e-01 1.667032688856124878e-01 7.403693348169326782e-02 1.092076376080513000e-01 -9.923738241195678711e-02 3.647321090102195740e-02 2.628771066665649414e-01 -1.667570173740386963e-01 -2.049738615751266479e-01 -3.329642713069915771e-01 2.053089886903762817e-01 1.550160199403762817e-01
-1.243120357394218445e-01 2.900981158018112183e-02 -3.444148898124694824e-01 1.916013509035110474e-01 2.918284237384796143e-01 5.402750894427299500e-02 6.260008364915847778e-02 -7.325763255357742310e-02 2.283474206924438477e-01 -3.539609909057617188e-01 5.583785846829414368e-02 8.978901058435440063e-02 6.677260994911193848e-02 3.026897013187408447e-01 2.512297630310058594e-01 -1.363701652735471725e-02 -5.678714253008365631e-03 -2.067610025405883789e-01 1.259167641401290894e-01 -6.587427109479904175e-02 -9.818833321332931519e-02 -6.411853432655334473e-02 -2.090036869049072266e-01 -1.351215988397598267e-01 1.031047031283378601e-01 1.446253508329391479e-01 -5.500236991792917252e-03 -2.978384494781494141e-01 -1.370065957307815552e-01 8.459415286779403687e-02 -3.085235059261322021e-01 5.425069481134414673e-02
-3.717518970370292664e-02 -2.864672839641571045e-01 -8.175436407327651978e-02 -2.283992618322372437e-01 2.754583358764648438e-01 1.402355730533599854e-01 -4.338432103395462036e-02 -2.150849252939224243e-01 3.242639005184173584e-01 -1.578954458236694336e-01 3.114235103130340576e-01 -5.936882272362709045e-02 -1.542197167873382568e-01 2.668433077633380890e-02 3.739300966262817383e-01 -1.909586414694786072e-02 1.850106418132781982e-01 3.017694354057312012e-01 -1.219007745385169983e-01 -1.818191558122634888e-01 7.415082305669784546e-02 1.322623640298843384e-01 6.659204512834548950e-02 -1.185338944196701050e-01 -1.169984787702560425e-01 -2.346028573811054230e-02 1.269498616456985474e-01 -7.436893880367279053e-02 6.159241870045661926e-02 -1.886639297008514404e-01 1.651846021413803101e-01 -3.870449215173721313e-02
5.577378440648317337e-03 -1.071265619248151779e-02 -4.149434156715869904e-03 -2.174088209867477417e-01 2.977015972137451172e-01 1.461859494447708130e-01 5.882375314831733704e-02 -3.258025050163269043e-01 2.357994019985198975e-01 -2.824856936931610107e-01 1.446310579776763916e-01 1.556727737188339233e-01 -4.082955047488212585e-02 -6.008674204349517822e-02 1.923013329505920410e-01 1.159151047468185425e-01 -1.000256836414337158e-01 -7.578351348638534546e-02 6.211289018392562866e-02 -8.756354451179504395e-02 1.380391567945480347e-01 9.080213308334350586e-02 1.669926643371582031e-01 -1.064433306455612183e-01 -5.369166377931833267e-03 3.364882469177246094e-01 2.572830021381378174e-01 -5.602556467056274414e-02 -1.921971738338470459e-01 -4.074118435382843018e-01 7.653625309467315674e-02 1.075277253985404968e-01
-1.581381708383560181e-01 -1.639192402362823486e-01 7.577472925186157227e-02 -5.615440011024475098e-02 5.482344701886177063e-02 3.400288522243499756e-01 -2.148631773889064789e-02 -1.911037117242813110e-01 2.334759831428527832e-01 -3.219274580478668213e-01 3.263368830084800720e-02 9.300283342599868774e-02 -1.410737037658691406e-01 2.941471040248870850e-01 2.604466862976551056e-02 -2.069704830646514893e-01 1.525624394416809082e-01 3.290667533874511719e-01 -1.694571375846862793e-01 1.264181584119796753e-01 -1.417121738195419312e-01 2.293513119220733643e-01 -1.504600942134857178e-01 1.433208584785461426e-01 1.566151380538940430e-01 -7.131954282522201538e-02 4.203212913125753403e-03 -2.722674906253814697e-01 -7.031299918889999390e-02 1.992304921150207520e-01 -1.307965666055679321e-01 9.050242602825164795e-02
3.627710416913032532e-02 -1.861826628446578979e-01 4.141750931739807129e-02 -1.040658131241798401e-01 4.959538578987121582e-01 2.242737114429473877e-01 -3.740451857447624207e-02 7.605773210525512695e-02 2.707975208759307861e-01 -2.100482285022735596e-01 1.439803838729858398e-01 1.138359010219573975e-01 -1.903671473264694214e-01 5.885210260748863220e-02 1.882479637861251831e-01 -5.910708010196685791e-02 -2.121071219444274902e-01 -4.783876240253448486e-03 1.788408905267715454e-01 1.029718965291976929e-01 4.113623872399330139e-02 8.077735453844070435e-02 -2.788072228431701660e-01 2.026332914829254150e-01 1.227669566869735718e-01 -1.408154815435409546e-01 -1.201969310641288757e-01 2.898570895195007324e-01 1.638712137937545776e-01 -8.578488975763320923e-02 1.281066834926605225e-01 1.401699632406234741e-01
-2.303915023803710938e-01 1.384815853089094162e-02 1.991791427135467529e-01 3.603173047304153442e-02 1.949391141533851624e-02 4.077826812863349915e-02 -1.137712746858596802e-01 -2.146768867969512939e-01 2.257896810770034790e-01 -3.483886718750000000e-01 -4.120778664946556091e-02 -2.447385042905807495e-01 1.636129766702651978e-01 -1.375641226768493652e-01 5.668120980262756348e-01 9.173997491598129272e-02 -3.132147016003727913e-03 -1.545812487602233887e-01 -2.151191048324108124e-02 6.193897500634193420e-02 1.395938694477081299e-01 2.427951395511627197e-01 -2.756069228053092957e-02 6.402011495083570480e-03 3.183384835720062256e-01 -1.108134314417839050e-01 -4.042980447411537170e-02 1.530754752457141876e-02 -4.846877232193946838e-02 -7.700680196285247803e-02 4.798892419785261154e-03 6.416615098714828491e-02
3.244378045201301575e-02 -2.149614989757537842e-01 8.336941897869110107e-02 9.702052175998687744e-02 4.120685160160064697e-01 1.923110187053680420e-01 -2.638650834560394287e-01 -1.484691798686981201e-01 2.306759804487228394e-01 -1.139177829027175903e-01 2.992581427097320557e-01 -1.017863526940345764e-01 -1.449724733829498291e-01 4.636966437101364136e-02 3.769993782043457031e-01 1.579600572586059570e-01 -1.389884799718856812e-01 1.309480518102645874e-01 -6.157004833221435547e-02 -2.263737618923187256e-01 1.395321916788816452e-02 -2.311097271740436554e-02 -3.295584768056869507e-02 2.159887105226516724e-01 1.674757003784179688e-01 -1.419279277324676514e-01 -1.489977389574050903e-01 -4.425872117280960083e-02 1.455780565738677979e-01 -1.521626859903335571e-01 -1.505180299282073975e-01 4.745334386825561523e-02
-4.118653014302253723e-02 6.606888771057128906e-02 -2.392250299453735352e-01 -6.374625116586685181e-02 -3.975563496351242065e-02 2.369923889636993408e-01 1.185834221541881561e-02 3.557740151882171631e-02 3.960565328598022461e-01 -3.238056600093841553e-01 3.376419097185134888e-02 1.652139872312545776e-01 -3.424052894115447998e-02 3.405519947409629822e-02 3.336149752140045166e-01 -2.274652868509292603e-01 9.972380101680755615e-02 -3.111937344074249268e-01 5.286795645952224731e-02 -7.534281909465789795e-02 -1.322584301233291626e-01 5.321637913584709167e-02 -1.684569865465164185e-01 -3.041487634181976318e-01 -5.732408538460731506e-02 -9.060055017471313477e-02 1.144798621535301208e-01 -1.339021176099777222e-01 1.814221963286399841e-02 -6.324859708547592163e-02 -3.096162378787994385e-01 1.370689719915390015e-01
-4.931529611349105835e-02 2.975863590836524963e-02 -2.205394655466079712e-01 -1.424465030431747437e-01 1.780536472797393799e-01 1.044157668948173523e-01 5.143645778298377991e-02 1.622989401221275330e-02 2.049724161624908447e-01 -1.908216029405593872e-01 9.675137698650360107e-02 -6.545589864253997803e-02 1.066431254148483276e-01 2.318267822265625000e-01 3.863017559051513672e-01 2.003016769886016846e-01 -1.162980049848556519e-01 -1.376796662807464600e-01 1.084956377744674683e-01 5.704598873853683472e-02 2.232252806425094604e-01 1.463070213794708252e-01 2.436216026544570923e-01 3.202035427093505859e-01 -3.467863500118255615e-01 7.833334058523178101e-02 1.922324299812316895e-01 -6.374190002679824829e-02 -1.244326606392860413e-01 -2.774278447031974792e-02 -4.343832284212112427e-02 2.636741101741790771e-01
-8.975160121917724609e-02 -5.943937599658966064e-02 -4.719699323177337646e-01 1.394268870353698730e-01 1.303807944059371948e-01 1.884305924177169800e-01 1.758759319782257080e-01 -3.570961654186248779e-01 9.345343708992004395e-02 -1.080055311322212219e-01 9.193144738674163818e-02 4.241103678941726685e-02 4.307725280523300171e-02 -1.280054003000259399e-01 3.274686634540557861e-01 1.067872643470764160e-01 -3.050018250942230225e-01 -8.028092235326766968e-02 1.161794736981391907e-01 7.023801654577255249e-02 2.185003831982612610e-02 1.713136285543441772e-01 3.325263261795043945e-01 3.155082836747169495e-02 -4.832498729228973389e-02 6.054475530982017517e-02 2.770826816558837891e-01 -1.689156750217080116e-03 -5.358722805976867676e-02 2.737641334533691406e-03 -7.874443382024765015e-02 -1.287485510110855103e-01
-1.159407049417495728e-01 -2.940478622913360596e-01 8.077858388423919678e-02 -3.023221790790557861e-01 3.461696505546569824e-01 1.857896447181701660e-01 -1.584977209568023682e-01 9.252698719501495361e-02 2.872789502143859863e-01 -2.067914903163909912e-01 2.895933389663696289e-01 4.227472096681594849e-02 -7.439650595188140869e-02 2.160110138356685638e-02 1.753022521734237671e-01 7.333984971046447754e-02 -2.004600614309310913e-01 -2.363788336515426636e-02 -3.552433475852012634e-02 8.614237606525421143e-02 -1.648424416780471802e-01 1.578076481819152832e-01 -1.479035019874572754e-01 1.993804872035980225e-01 2.715273201465606689e-01 -4.438021034002304077e-02 -2.111949771642684937e-01 5.466652661561965942e-02 2.405156493186950684e-01 -2.498837560415267944e-02 9.677244350314140320e-03 1.268749833106994629e-01
-6.196637451648712158e-02 -4.234988987445831299e-02 -1.024610735476016998e-02 1.529372185468673706e-01 2.297424525022506714e-01 1.762999445199966431e-01 1.280621886253356934e-01 -3.707121685147285461e-02 1.864516139030456543e-01 -2.984809875488281250e-01 7.349038869142532349e-02 -1.014605984091758728e-01 -1.561672985553741455e-01 -3.314244151115417480e-01 4.301549494266510010e-01 4.505323246121406555e-02 -4.628970846533775330e-02 -7.207966595888137817e-02 -1.649710349738597870e-02 4.074187576770782471e-02 4.625324159860610962e-02 -5.165997147560119629e-02 -3.709305450320243835e-02 2.575816810131072998e-01 -4.214344918727874756e-01 2.835133671760559082e-01 8.276401460170745850e-02 -3.608886897563934326e-02 5.511325225234031677e-02 1.223125085234642029e-01 -1.608501523733139038e-01 1.287582814693450928e-01
-6.507436744868755341e-03 -8.002825081348419189e-02 1.509570926427841187e-01 -2.685007750988006592e-01 3.952414691448211670e-01 3.009372353553771973e-01 1.213216781616210938e-01 -1.394527703523635864e-01 1.545831561088562012e-01 -3.349219262599945068e-01 1.788564473390579224e-01 -1.139632761478424072e-01 -2.579450607299804688e-02 1.034859418869018555e-01 2.239406555891036987e-01 2.249154448509216309e-02 -2.129068374633789062e-01 -1.375491470098495483e-01 1.503884978592395782e-02 -7.369002699851989746e-02 -6.102640554308891296e-02 -4.440426081418991089e-02 1.417454928159713745e-01 -2.105179578065872192e-01 -1.135700941085815430e-01 4.183912649750709534e-02 -2.419339716434478760e-01 1.967205107212066650e-01 -1.763309538364410400e-01 -4.423354938626289368e-02 -2.257617264986038208e-01 -1.968329548835754395e-01
-2.397141903638839722e-01 -2.821574807167053223e-01 2.230553515255451202e-02 7.663531601428985596e-02 2.078812718391418457e-01 1.779039055109024048e-01 -1.753764897584915161e-01 9.347800165414810181e-02 3.039694949984550476e-02 -5.020375251770019531e-01 -2.524688281118869781e-02 3.037541173398494720e-02 -2.079671472311019897e-01 2.043561935424804688e-01 3.549196124076843262e-01 -5.291907489299774170e-02 -8.332338184118270874e-02 -1.117268726229667664e-01 -1.521983183920383453e-02 2.638959884643554688e-01 7.868212461471557617e-02 3.292203322052955627e-02 3.828189894556999207e-02 -2.186906635761260986e-01 -1.473204493522644043e-01 -1.481871753931045532e-01 1.531819403171539307e-01 5.319339688867330551e-04 1.136702820658683777e-01 7.141157984733581543e-02 2.067136019468307495e-01 1.205703243613243103e-02
1.285735815763473511e-01 4.657117649912834167e-02 9.098987281322479248e-02 -1.049839258193969727e-01 1.674056500196456909e-01 3.529873490333557129e-01 -5.135934799909591675e-03 2.438848279416561127e-02 4.739132821559906006e-01 -1.854494810104370117e-01 1.779541373252868652e-01 -7.717544585466384888e-02 -1.301179826259613037e-01 1.949476152658462524e-01 1.860724836587905884e-01 9.145733714103698730e-02 -3.007372319698333740e-01 -3.852184489369392395e-02 -7.610318809747695923e-02 -1.313814334571361542e-02 2.383312284946441650e-01 -1.672787666320800781e-01 -5.065971985459327698e-02 1.430997550487518311e-01 -1.097066849470138550e-01 -8.411724120378494263e-02 1.832089871168136597e-01 1.882650554180145264e-01 -1.262410730123519897e-01 3.190732896327972412e-01 -4.426064714789390564e-02 -2.604811452329158783e-02
-3.339807502925395966e-03 -3.056884706020355225e-01 -1.288643777370452881e-01 -5.804500356316566467e-02 8.725246042013168335e-02 3.731392920017242432e-01 7.719536870718002319e-02 -1.829216033220291138e-01 1.371467560529708862e-01 4.155823588371276855e-02 1.628981344401836395e-02 1.059123352169990540e-01 1.384650319814682007e-01 8.742882311344146729e-02 4.500225186347961426e-01 1.278878450393676758e-01 2.054894901812076569e-02 5.073755979537963867e-02 -6.276748608797788620e-03 5.753033235669136047e-02 8.175466209650039673e-02 5.280819162726402283e-02 -1.101055443286895752e-01 3.508970141410827637e-01 3.024952672421932220e-02 1.874601244926452637e-01 2.904369235038757324e-01 1.536707878112792969e-01 -2.670541703701019287e-01 -5.582573264837265015e-02 -1.495884172618389130e-02 -2.298671007156372070e-01
8.798603713512420654e-02 -6.352737545967102051e-02 -1.245158016681671143e-01 -4.664397984743118286e-02 2.973022460937500000e-01 3.897481262683868408e-01 -3.551581203937530518e-01 -1.162685602903366089e-01 5.704708024859428406e-02 -4.000711068511009216e-02 9.471025317907333374e-02 -2.976922690868377686e-01 -3.306502699851989746e-01 9.015536308288574219e-02 3.116932809352874756e-01 5.949337966740131378e-03 -2.617718875408172607e-01 -5.685646459460258484e-02 -1.063218787312507629e-01 9.434557706117630005e-02 1.296825110912322998e-01 6.731501221656799316e-02 1.506041618995368481e-03 8.692964911460876465e-02 2.113551050424575806e-01 1.995806545019149780e-01 -1.039152368903160095e-01 -1.110548973083496094e-01 -1.415436416864395142e-01 1.788104139268398285e-02 -1.087079346179962158e-01 -1.132538244128227234e-01
-1.644215285778045654e-01 -8.807864785194396973e-02 2.039346396923065186e-01 1.014964133501052856e-01 3.571661114692687988e-01 2.882700562477111816e-01 2.071865200996398926e-01 -4.224615544080734253e-02 3.407862484455108643e-01 -2.664908766746520996e-01 1.005852520465850830e-01 -1.386626064777374268e-01 5.730155855417251587e-02 2.305278368294239044e-02 1.855199187994003296e-01 -1.158643234521150589e-02 -7.728642970323562622e-02 1.482144594192504883e-01 -8.896651118993759155e-02 9.918870031833648682e-02 -2.386434525251388550e-01 1.209333688020706177e-01 2.046302258968353271e-01 3.404206633567810059e-01 -1.420305371284484863e-01 1.768414974212646484e-01 6.617067754268646240e-02 -6.544469296932220459e-02 -1.746432483196258545e-01 1.549089550971984863e-01 -1.159332692623138428e-01 -5.777693586423993111e-04
-1.238893568515777588e-01 -2.495125383138656616e-01 2.629745192825794220e-02 1.636976450681686401e-01 6.647313386201858521e-02 1.299546658992767334e-01 -1.560239344835281372e-01 -1.639503389596939087e-01 4.110448062419891357e-02 -5.064539909362792969e-01 1.868153363466262817e-02 -3.255177661776542664e-02 -9.144446998834609985e-02 1.727431416511535645e-01 3.614515364170074463e-01 -1.922097653150558472e-01 -5.617055296897888184e-02 3.070433065295219421e-02 7.089705206453800201e-03 2.164399474859237671e-01 1.114467158913612366e-01 -4.360383376479148865e-02 7.294068485498428345e-02 -3.563467785716056824e-02 -4.030993282794952393e-01 6.412793695926666260e-02 1.560185104608535767e-01 -3.022572584450244904e-02 2.872308492660522461e-01 -1.000000163912773132e-01 2.642188780009746552e-02 -5.088055506348609924e-03
2.124199867248535156e-01 -1.864392161369323730e-01 -2.058750540018081665e-01 7.877378910779953003e-02 1.235638633370399475e-01 1.008757799863815308e-01 -4.183913767337799072e-02 -3.218314647674560547e-01 3.111169040203094482e-01 1.158202737569808960e-01 1.279583573341369629e-02 -7.764124125242233276e-02 -3.671802580356597900e-01 2.338144630193710327e-01 4.129467010498046875e-01 -9.357105195522308350e-02 -1.239031404256820679e-01 -1.972110122442245483e-01 -2.117164731025695801e-01 -3.450556844472885132e-02 1.085046231746673584e-01 8.404927328228950500e-03 5.629739910364151001e-02 1.758583635091781616e-01 -5.148423463106155396e-02 -4.832905903458595276e-02 -1.133616715669631958e-01 8.862203359603881836e-02 -2.569994926452636719e-01 3.485472640022635460e-03 -1.041879132390022278e-01 -8.235486596822738647e-02
-5.750850588083267212e-02 -1.797319352626800537e-01 -7.349838316440582275e-02 2.461032271385192871e-01 -1.562843173742294312e-01 5.454336404800415039e-01 6.061537563800811768e-02 3.407110273838043213e-02 2.270465195178985596e-01 -2.453444451093673706e-01 -9.627855569124221802e-02 -3.496150299906730652e-02 -1.232085004448890686e-01 4.784155264496803284e-02 2.659358382225036621e-01 4.136066883802413940e-02 6.856250017881393433e-02 1.528643220663070679e-01 -1.074015572667121887e-01 5.508843436837196350e-02 2.148556858301162720e-01 -1.360979378223419189e-01 -7.084102183580398560e-02 2.696018815040588379e-01 2.092603147029876709e-01 9.140132367610931396e-02 -1.973326951265335083e-01 -2.333951443433761597e-01 -1.528131216764450073e-01 2.802982740104198456e-02 -6.901744753122329712e-02 -6.250689737498760223e-03
-2.456680387258529663e-01 -3.265539556741714478e-02 -2.739904634654521942e-02 -3.194153606891632080e-01 2.765856087207794189e-01 3.439915478229522705e-01 3.391559123992919922e-01 -3.996888101100921631e-01 9.827555716037750244e-02 -9.632143378257751465e-02 -1.663938760757446289e-01 -3.714965656399726868e-02 -1.272844970226287842e-01 1.986168622970581055e-01 2.382714301347732544e-01 5.207947269082069397e-02 1.221623271703720093e-01 -4.156640917062759399e-02 1.534026563167572021e-01 -1.211116909980773926e-01 6.921391189098358154e-02 2.074507176876068115e-01 -1.381050646305084229e-01 2.334701083600521088e-02 4.301242996007204056e-03 1.264305263757705688e-01 -1.287095597945153713e-03 -1.921553015708923340e-01 1.587323248386383057e-01 3.225252032279968262e-02 -3.957552090287208557e-02 -5.533204879611730576e-03
2.464801073074340820e-01 -1.620808541774749756e-01 -7.234606146812438965e-02 2.554089426994323730e-01 2.696786522865295410e-01 2.084788680076599121e-01 -4.539191722869873047e-02 -2.953689694404602051e-01 3.159015178680419922e-01 -5.034477114677429199e-01 1.600137911736965179e-03 2.973086535930633545e-01 -1.050541829317808151e-02 -4.188830032944679260e-02 1.302643567323684692e-01 5.804286152124404907e-02 -1.313691139221191406e-01 8.385197818279266357e-02 -7.642143219709396362e-02 -1.280981153249740601e-01 -6.132692098617553711e-02 1.182054821401834488e-02 -7.554684579372406006e-02 -2.256947569549083710e-02 -6.879737973213195801e-02 -2.606031894683837891e-01 -1.329318340867757797e-02 -8.436018228530883789e-02 9.155377745628356934e-02 1.601129025220870972e-01 3.833489026874303818e-03 5.036173388361930847e-02
-1.260554045438766479e-01 -1.637867242097854614e-01 2.123377919197082520e-01 1.939600892364978790e-02 -2.772353403270244598e-02 2.391035854816436768e-01 -1.678317598998546600e-02 -2.353411866351962090e-03 3.938100859522819519e-02 -2.825616300106048584e-01 -1.389463543891906738e-01 -2.023600041866302490e-01 -2.958023548126220703e-02 1.091812103986740112e-01 4.145497679710388184e-01 -5.471625551581382751e-02 1.294445097446441650e-01 -1.231266856193542480e-01 -1.350636035203933716e-01 3.030029237270355225e-01 3.908202648162841797e-01 1.314497925341129303e-02 -1.967631578445434570e-01 1.837614327669143677e-01 1.593445390462875366e-01 -2.039632499217987061e-01 1.687054485082626343e-01 -1.551097780466079712e-01 -3.483629971742630005e-02 5.669958144426345825e-02 -7.473137974739074707e-02 -1.655715107917785645e-01
-6.952799856662750244e-02 -2.749302685260772705e-01 7.414978463202714920e-04 -9.859228879213333130e-02 -1.026669964194297791e-01 1.271171122789382935e-01 -8.046269416809082031e-02 -2.642863392829895020e-01 2.808970212936401367e-01 -1.794373542070388794e-01 5.366245657205581665e-02 1.828306913375854492e-01 -2.489962875843048096e-01 4.803472012281417847e-02 2.609260082244873047e-01 2.714000940322875977e-01 -8.386950939893722534e-02 -2.909138500690460205e-01 8.158315904438495636e-03 -1.304544210433959961e-01 2.230133563280105591e-01 2.674193680286407471e-01 -3.165026307106018066e-01 1.403331905603408813e-01 -5.109220743179321289e-03 -7.452309131622314453e-02 3.488778322935104370e-02 -3.008127398788928986e-02 -2.092333734035491943e-01 -1.772512495517730713e-01 4.812953993678092957e-02 -1.352879554033279419e-01
-4.323757886886596680e-01 -1.094264164566993713e-02 -2.653391361236572266e-01 1.179301738739013672e-01 4.057924449443817139e-02 3.849193751811981201e-01 -4.090190678834915161e-02 -1.880808174610137939e-02 2.720212638378143311e-01 -2.104342877864837646e-01 2.680864632129669189e-01 8.439276367425918579e-02 -2.032576799392700195e-01 1.848133057355880737e-01 1.048633232712745667e-01 3.186288475990295410e-02 -1.307351142168045044e-01 1.804697364568710327e-01 -5.558720231056213379e-02 3.211980685591697693e-02 1.905913800001144409e-01 7.513346523046493530e-02 -4.780967533588409424e-02 3.366165608167648315e-02 -1.823274791240692139e-02 -2.611382305622100830e-01 -9.034138172864913940e-02 -2.168485522270202637e-01 1.362697929143905640e-01 7.713119965046644211e-03 -1.440920308232307434e-02 2.243041545152664185e-01
6.067592184990644455e-03 -2.210076451301574707e-01 2.384334653615951538e-01 2.610469162464141846e-01 2.331273257732391357e-01 5.483919978141784668e-01 3.787026181817054749e-02 -2.774619460105895996e-01 3.003846295177936554e-02 -2.285695970058441162e-01 -1.162076070904731750e-01 -2.480618059635162354e-01 -1.097979024052619934e-01 1.458434909582138062e-01 1.814530491828918457e-01 -9.050213545560836792e-02 6.251306831836700439e-02 -1.308366656303405762e-02 5.547830462455749512e-02 -8.891958743333816528e-02 1.402705907821655273e-01 -6.099290680140256882e-03 -9.436114877462387085e-02 2.675162553787231445e-01 6.522703915834426880e-02 -7.450402714312076569e-03 -1.990109384059906006e-01 9.080214798450469971e-02 -3.701608255505561829e-02 9.942064434289932251e-02 -1.041707172989845276e-01 2.196021191775798798e-02
1.100155040621757507e-01 -2.101918868720531464e-02 6.059681251645088196e-02 -8.830817043781280518e-02 4.808961227536201477e-02 3.012182116508483887e-01 -1.022204477339982986e-02 -2.752279937267303467e-01 1.933805295266211033e-03 -3.674921989440917969e-01 6.215756386518478394e-02 7.919059693813323975e-02 -2.141517549753189087e-01 -4.199334979057312012e-02 5.297498106956481934e-01 3.289891779422760010e-02 1.912879347801208496e-01 -1.104625612497329712e-01 -4.912451282143592834e-02 -6.444026529788970947e-02 1.454961001873016357e-01 -9.637175500392913818e-02 -1.427177786827087402e-01 -1.374369561672210693e-01 -9.327413886785507202e-02 -1.918550431728363037e-01 -3.473284468054771423e-02 -1.141925379633903503e-01 -2.430967390537261963e-01 -2.880507409572601318e-01 -7.510891556739807129e-02 -3.982970491051673889e-03
-6.717365235090255737e-02 -2.030111253261566162e-01 -8.007545769214630127e-02 1.982077360153198242e-01 3.124602735042572021e-01 3.523947894573211670e-01 -1.605978608131408691e-01 -1.567440927028656006e-01 1.889678388833999634e-01 -1.007138565182685852e-01 2.635279893875122070e-01 2.859274297952651978e-02 -5.153626576066017151e-02 -2.763842642307281494e-01 3.017269633710384369e-02 -1.996988803148269653e-01 -2.984522581100463867e-01 -1.375410556793212891e-01 -3.392190635204315186e-01 3.044182434678077698e-02 -1.020290553569793701e-01 -4.490770399570465088e-02 4.957563057541847229e-02 3.589937463402748108e-02 1.555334478616714478e-01 6.527675688266754150e-02 6.853545457124710083e-02 -2.608229517936706543e-01 -2.843418903648853302e-02 -1.553863435983657837e-01 -1.129697486758232117e-01 1.462786048650741577e-01
-1.067113280296325684e-01 -3.736366033554077148e-01 -2.570694871246814728e-02 1.233312636613845825e-01 -2.348903268575668335e-01 3.126071691513061523e-01 6.187788769602775574e-02 -2.001904994249343872e-01 1.998108476400375366e-01 -1.495943516492843628e-01 2.214304208755493164e-01 4.693502932786941528e-02 -5.282820202410221100e-03 -8.151887357234954834e-02 2.877222299575805664e-01 1.338105499744415283e-01 9.400361031293869019e-02 -1.218280643224716187e-01 -2.867784500122070312e-01 1.366944750770926476e-03 8.200724609196186066e-03 1.316671967506408691e-01 -2.215042859315872192e-01 8.391835540533065796e-02 -1.237460225820541382e-01 -3.149614632129669189e-01 1.429188251495361328e-01 -1.198516339063644409e-01 -1.170997321605682373e-01 -1.968895792961120605e-01 -5.019345320761203766e-03 -1.849215179681777954e-01
-5.780458822846412659e-02 -1.685346215963363647e-01 2.017921395599842072e-02 1.163720488548278809e-01 1.825035177171230316e-02 3.879207670688629150e-01 6.509875506162643433e-02 -1.922644227743148804e-01 1.283561140298843384e-01 3.819500654935836792e-02 1.362745165824890137e-01 2.217352688312530518e-01 1.564296633005142212e-01 2.195237725973129272e-01 4.040285944938659668e-01 3.083754777908325195e-01 -1.725056022405624390e-02 -3.702244460582733154e-01 -2.147522009909152985e-02 -1.602577567100524902e-01 1.190340965986251831e-01 1.250360906124114990e-01 -1.315438747406005859e-01 1.555884480476379395e-01 -5.078863725066184998e-02 9.241478890180587769e-02 3.887182101607322693e-02 3.090654499828815460e-02 -2.070777863264083862e-01 -1.553150564432144165e-01 6.957444548606872559e-02 -1.592680364847183228e-01
8.544339239597320557e-02 -1.216521635651588440e-01 1.533181965351104736e-01 -4.033102653920650482e-03 3.193498551845550537e-01 2.200801223516464233e-01 4.691399261355400085e-02 -3.157972544431686401e-02 1.014662235975265503e-01 -1.847066134214401245e-01 3.843213021755218506e-01 6.439910829067230225e-02 7.000036537647247314e-02 3.851608932018280029e-01 2.036292552947998047e-01 2.310020104050636292e-02 -3.608183860778808594e-01 1.026366949081420898e-01 -4.099646210670471191e-02 -6.911986321210861206e-02 -6.378456600941717625e-04 1.612388938665390015e-01 -3.569883853197097778e-02 8.734884113073348999e-02 3.281348617747426033e-03 -9.167554229497909546e-02 -2.249286621809005737e-01 7.424588501453399658e-02 1.064841002225875854e-01 -1.457920372486114502e-01 -2.219159007072448730e-01 2.842602431774139404e-01
-1.359446197748184204e-01 -3.454651534557342529e-01 -2.089130431413650513e-01 1.073240935802459717e-01 1.580781489610671997e-01 5.926450714468955994e-02 1.036583557724952698e-01 -4.684501141309738159e-02 2.238835394382476807e-01 -2.573330700397491455e-01 1.159707009792327881e-01 6.179853901267051697e-02 3.736591339111328125e-02 -1.989137381315231323e-02 2.852816879749298096e-01 1.234105676412582397e-01 2.896673679351806641e-01 -4.306825399398803711e-01 -2.766943871974945068e-01 -2.481583133339881897e-02 -1.561198499985039234e-03 2.852040231227874756e-01 -9.464498609304428101e-02 -4.104938730597496033e-02 1.163354236632585526e-02 -6.344495713710784912e-02 2.383528798818588257e-01 9.000180661678314209e-02 -6.017569079995155334e-02 -1.568978186696767807e-03 -9.050693362951278687e-02 1.187620759010314941e-01
-2.680859863758087158e-01 -2.217943221330642700e-01 -3.227928876876831055e-01 1.693911701440811157e-01 2.932109534740447998e-01 8.163597434759140015e-02 2.604875862598419189e-01 -1.141634210944175720e-01 1.406378000974655151e-01 -8.044499158859252930e-02 2.079191058874130249e-01 1.829329133033752441e-01 -1.269431114196777344e-01 -2.306942827999591827e-02 3.518480658531188965e-01 1.118670403957366943e-01 -9.197339415550231934e-02 -1.384835541248321533e-01 -1.711242496967315674e-01 1.259019374847412109e-01 9.264263510704040527e-02 -2.777933329343795776e-02 -1.477100537158548832e-03 1.574990153312683105e-01 -6.229268386960029602e-02 2.921955287456512451e-01 1.434059292078018188e-01 2.279891259968280792e-02 -5.997941642999649048e-02 2.811137735843658447e-01 -6.800246238708496094e-02 1.099846959114074707e-01
-1.587115526199340820e-01 6.622807681560516357e-02 -8.168343454599380493e-02 -6.160066276788711548e-02 6.399280577898025513e-02 3.478017747402191162e-01 2.206608206033706665e-01 -1.711856573820114136e-01 1.119946613907814026e-01 -2.059099972248077393e-01 2.148581892251968384e-01 -3.681744933128356934e-01 -9.151669591665267944e-02 2.410748153924942017e-01 2.697156369686126709e-01 -7.627537101507186890e-02 -1.743690222501754761e-01 3.538923570886254311e-03 -1.712639927864074707e-01 -1.707879155874252319e-01 1.903994679450988770e-01 6.561195105314254761e-02 -7.401766628026962280e-02 -1.461525559425354004e-01 -2.271217405796051025e-01 1.951912492513656616e-01 5.056286975741386414e-02 1.252945363521575928e-01 3.163668811321258545e-01 3.784886375069618225e-02 -4.445750266313552856e-02 -8.623480051755905151e-02
-1.176467835903167725e-01 -4.401063174009323120e-02 -1.653301119804382324e-01 2.341848015785217285e-01 2.533019185066223145e-01 1.667441800236701965e-02 -1.000138372182846069e-02 -1.788237392902374268e-01 3.229570984840393066e-01 -1.154600605368614197e-01 7.694521546363830566e-02 1.361377239227294922e-01 7.626630365848541260e-02 3.926173597574234009e-02 4.055480360984802246e-01 -1.372821629047393799e-01 9.585333615541458130e-02 -4.195777475833892822e-01 -6.139191240072250366e-02 -3.159702941775321960e-02 -1.197639703750610352e-01 1.252330541610717773e-01 -8.557847887277603149e-02 -1.652682125568389893e-01 6.316654384136199951e-02 -2.432422935962677002e-01 1.832303255796432495e-01 -1.757045537233352661e-01 -6.780523806810379028e-02 -1.081121936440467834e-01 -2.723980844020843506e-01 3.804147010669112206e-03
7.327853143215179443e-02 5.444981902837753296e-02 4.037047922611236572e-02 -1.845920272171497345e-02 1.426140964031219482e-01 2.187575250864028931e-01 -3.152847290039062500e-02 1.280210446566343307e-02 2.247937321662902832e-01 -3.165997862815856934e-01 1.405253559350967407e-01 -2.888496220111846924e-01 -1.019277200102806091e-01 1.554856598377227783e-01 2.857929170131683350e-01 2.808476388454437256e-01 -1.849764734506607056e-01 -2.457502037286758423e-01 2.951568178832530975e-02 -2.027070522308349609e-02 5.688486993312835693e-02 -8.799246512353420258e-03 1.302103884518146515e-02 3.027020990848541260e-01 -2.513816058635711670e-01 2.235464006662368774e-01 7.356401532888412476e-02 -1.734011024236679077e-01 1.094817146658897400e-01 -2.793772518634796143e-01 1.882746815681457520e-01 -7.837544381618499756e-02
-1.673271507024765015e-01 -3.883067667484283447e-01 1.412626653909683228e-01 -1.783932298421859741e-01 4.751145839691162109e-02 3.292505070567131042e-02 4.545314982533454895e-02 -1.384734660387039185e-01 1.337155848741531372e-01 -9.526097029447555542e-02 1.988289952278137207e-01 8.905496448278427124e-02 -9.435171633958816528e-02 7.299550622701644897e-02 5.761233568191528320e-01 -1.582027375698089600e-01 9.789599478244781494e-02 3.143406212329864502e-01 7.864719629287719727e-02 -1.490852981805801392e-01 1.633315980434417725e-01 -8.468174934387207031e-02 -1.095023080706596375e-01 -6.303067202679812908e-04 -2.266049534082412720e-01 3.565436601638793945e-02 1.199894025921821594e-01 -9.542456269264221191e-02 -9.847242385149002075e-03 -3.948337584733963013e-02 -1.660988032817840576e-01 -1.060620918869972229e-01
-2.763491570949554443e-01 3.933799639344215393e-02 -1.927087008953094482e-01 3.895278647541999817e-02 -2.789175696671009064e-02 2.304981350898742676e-01 -3.789835795760154724e-02 -2.950107492506504059e-02 3.967295885086059570e-01 -8.616016060113906860e-02 1.453574299812316895e-01 -5.564592406153678894e-02 -3.730452060699462891e-01 3.173932135105133057e-01 3.795757293701171875e-01 5.116631090641021729e-02 1.568170487880706787e-01 1.931818723678588867e-01 -9.317512065172195435e-02 3.177644684910774231e-02 -5.445797927677631378e-03 1.104972418397665024e-02 8.465637802146375179e-04 1.071536093950271606e-01 7.785425335168838501e-02 -2.059422433376312256e-01 -2.183100767433643341e-02 -1.755143553018569946e-01 6.180215626955032349e-02 -1.971482038497924805e-01 -1.083708256483078003e-01 1.848040819168090820e-01
-2.274235486984252930e-01 -1.125481426715850830e-01 -1.195457577705383301e-01 1.159913241863250732e-01 2.557215690612792969e-01 -5.415994208306074142e-03 1.795707643032073975e-01 -2.746381163597106934e-01 5.108004808425903320e-02 -1.982015669345855713e-01 8.614349178969860077e-03 -1.514577865600585938e-01 -2.204805314540863037e-01 2.632062695920467377e-02 3.803283870220184326e-01 -1.381586194038391113e-01 -2.234190702438354492e-01 -1.293559521436691284e-01 -2.928748726844787598e-01 5.656621884554624557e-03 1.048614680767059326e-01 -8.381790667772293091e-02 -1.854307018220424652e-02 4.176371097564697266e-01 -1.847130805253982544e-01 4.567142948508262634e-02 -5.122395232319831848e-02 1.843464523553848267e-01 9.112467989325523376e-03 1.744408160448074341e-01 -8.315145969390869141e-02 3.662075847387313843e-02
-1.804777830839157104e-01 -1.645830124616622925e-01 8.306246995925903320e-02 -5.809617415070533752e-02 3.541836738586425781e-01 3.042262494564056396e-01 6.916058808565139771e-02 -5.396972596645355225e-02 1.365166902542114258e-01 -2.972188889980316162e-01 -4.895341396331787109e-02 -2.547104954719543457e-01 -1.109266802668571472e-01 4.558097943663597107e-02 1.024854034185409546e-01 -3.048930466175079346e-01 6.720793247222900391e-02 -8.933815360069274902e-02 -9.545762091875076294e-02 3.672364056110382080e-01 2.769491970539093018e-01 1.814638637006282806e-02 -2.184344269335269928e-02 1.378130912780761719e-01 3.145368993282318115e-01 6.403621286153793335e-02 1.185052990913391113e-01 -3.101580217480659485e-02 -1.741394996643066406e-01 -3.939861059188842773e-02 -9.381671994924545288e-02 2.417162247002124786e-02
-4.964462667703628540e-02 -3.466948568820953369e-01 2.083186805248260498e-01 6.938078999519348145e-02 2.732135653495788574e-01 3.113996386528015137e-01 -3.826355561614036560e-02 1.325025856494903564e-01 1.431451588869094849e-01 -2.968342304229736328e-01 9.774301201105117798e-02 2.275742292404174805e-01 -2.143147140741348267e-01 -1.738560795783996582e-01 1.689282506704330444e-01 -1.669217050075531006e-01 -2.486248910427093506e-01 -1.658054143190383911e-01 -1.031069085001945496e-01 1.774718239903450012e-02 -9.300875663757324219e-02 -1.502770185470581055e-01 -7.795596122741699219e-02 1.404374092817306519e-01 2.390595823526382446e-01 1.861044317483901978e-01 8.654908090829849243e-02 1.289412528276443481e-01 1.171745955944061279e-01 7.510771602392196655e-02 -2.065144330263137817e-01 -2.800724841654300690e-02
-2.040402740240097046e-01 5.350850149989128113e-02 1.759261935949325562e-01 3.617724478244781494e-01 5.197567492723464966e-02 5.042054653167724609e-01 -6.115402653813362122e-02 -9.751001745462417603e-02 9.432522952556610107e-02 -4.242402911186218262e-01 -1.177757754921913147e-01 -5.874489434063434601e-03 -9.292779117822647095e-02 9.654134511947631836e-02 8.636656403541564941e-02 -6.583108007907867432e-02 -1.465152204036712646e-01 -7.346498221158981323e-02 -2.846684455871582031e-01 -1.171618252992630005e-01 3.225744888186454773e-02 -1.164600923657417297e-01 -7.894359529018402100e-02 1.021598428487777710e-01 6.904201954603195190e-02 -1.471382230520248413e-01 1.202190816402435303e-01 -1.108554378151893616e-01 -1.493825018405914307e-01 1.813733875751495361e-01 -6.533202528953552246e-02 -1.594812870025634766e-01
-1.024170685559511185e-02 -9.115322679281234741e-02 2.310759723186492920e-01 -2.252869307994842529e-01 4.582488536834716797e-02 1.826655268669128418e-01 -2.234043926000595093e-01 4.993249196559190750e-03 9.953153133392333984e-02 -4.447459578514099121e-01 7.317711412906646729e-02 8.649276942014694214e-02 -1.481282114982604980e-01 4.067418575286865234e-01 4.765712916851043701e-01 -9.567336179316043854e-03 8.077150583267211914e-02 9.709148854017257690e-02 9.090381860733032227e-02 1.524231135845184326e-01 -8.746238797903060913e-02 5.494184792041778564e-02 8.431116119027137756e-03 -5.608558282256126404e-02 3.523216396570205688e-02 -2.433151938021183014e-02 1.943617016077041626e-01 -1.327922493219375610e-01 4.740586038678884506e-03 2.121334522962570190e-01 2.618404477834701538e-02 5.115118622779846191e-02
-5.930211767554283142e-02 -1.644615828990936279e-02 2.972710877656936646e-02 3.464460745453834534e-02 2.752234041690826416e-01 2.683789730072021484e-01 -3.127192556858062744e-01 2.503830194473266602e-02 3.627407550811767578e-01 -2.269307523965835571e-01 4.099580347537994385e-01 2.965534627437591553e-01 -5.409736558794975281e-02 1.890007406473159790e-01 1.074507310986518860e-01 -1.090323030948638916e-01 -2.325579524040222168e-01 -8.642099797725677490e-02 -5.358392745256423950e-02 1.471086889505386353e-01 1.160678938031196594e-01 -1.868726164102554321e-01 1.346367448568344116e-01 1.645894497632980347e-01 5.703009665012359619e-02 1.799728162586688995e-02 1.281023770570755005e-01 1.026358827948570251e-01 -1.566413938999176025e-01 -6.570561975240707397e-02 4.640533402562141418e-02 7.457984983921051025e-02
-3.154681250452995300e-02 -1.324759125709533691e-01 -1.863552480936050415e-01 -5.337893590331077576e-02 1.831832528114318848e-01 2.437842078506946564e-02 5.088297650218009949e-02 7.668097317218780518e-02 2.455362081527709961e-01 -2.907677590847015381e-01 1.982278376817703247e-01 1.195786669850349426e-01 -6.181023642420768738e-02 1.039711609482765198e-01 4.200505316257476807e-01 1.495858281850814819e-01 7.750875502824783325e-02 -3.187245726585388184e-01 -2.262001037597656250e-01 -3.793827444314956665e-02 -1.141347587108612061e-01 3.316985070705413818e-01 5.955009534955024719e-02 -5.002242326736450195e-02 3.344793990254402161e-02 1.955740749835968018e-01 3.378233909606933594e-01 1.040985658764839172e-01 3.867100924253463745e-02 3.314658626914024353e-02 -1.659492850303649902e-01 7.497700303792953491e-02
-2.820126116275787354e-01 -1.569486223161220551e-02 1.751682311296463013e-01 -2.064900994300842285e-01 2.455554343760013580e-02 3.261857926845550537e-01 -7.834172993898391724e-02 -1.043441146612167358e-01 3.302615880966186523e-01 -3.884363174438476562e-01 2.239409685134887695e-01 -2.319444268941879272e-01 -9.705212712287902832e-02 1.097707152366638184e-01 1.457649171352386475e-01 -1.694948226213455200e-01 2.843342721462249756e-01 1.946624517440795898e-01 -6.499318778514862061e-02 1.063575074076652527e-01 4.888812825083732605e-02 -2.096698991954326630e-02 -1.528707891702651978e-01 7.000853866338729858e-02 3.077502548694610596e-01 -3.081109002232551575e-02 6.949472427368164062e-02 -3.016047179698944092e-02 -6.440808624029159546e-02 -7.591032981872558594e-02 9.812291711568832397e-02 3.483998030424118042e-02
6.388057023286819458e-02 -4.080776125192642212e-02 -1.605255305767059326e-01 2.590044736862182617e-01 -3.478781878948211670e-02 1.345341056585311890e-01 2.244776338338851929e-01 -3.752562105655670166e-01 2.216251939535140991e-01 -9.727151691913604736e-02 1.166998520493507385e-01 1.156473234295845032e-01 -1.863844320178031921e-02 3.108486235141754150e-01 4.273042976856231689e-01 2.720010280609130859e-01 3.660726919770240784e-02 -8.136480301618576050e-02 -9.624186903238296509e-02 -1.323409229516983032e-01 1.869496107101440430e-01 2.059394866228103638e-01 -1.082798838615417480e-01 5.050738528370857239e-02 1.254971474409103394e-01 -6.099174544215202332e-02 4.907486215233802795e-02 1.039963588118553162e-02 -2.719590663909912109e-01 -8.802334219217300415e-02 4.165031481534242630e-03 1.472340822219848633e-01
-3.233398199081420898e-01 -9.580388665199279785e-02 2.135849148035049438e-01 1.198629732243716717e-03 -3.096413612365722656e-02 3.486311137676239014e-01 -1.141777709126472473e-01 -1.364389900118112564e-02 2.024458944797515869e-01 -3.809636831283569336e-01 -7.154183834791183472e-02 -4.837159439921379089e-02 4.548769444227218628e-02 -1.416962295770645142e-01 3.688581585884094238e-01 3.165284916758537292e-02 -4.214489459991455078e-02 -5.852723866701126099e-02 1.597864031791687012e-01 8.465638756752014160e-02 1.010693386197090149e-01 1.051005572080612183e-01 -1.822096854448318481e-02 2.257361263036727905e-01 -2.295173853635787964e-01 1.246333774179220200e-02 -2.496683597564697266e-01 2.294921576976776123e-01 -1.316590458154678345e-01 -1.643474213778972626e-02 -9.325814247131347656e-02 -2.180855721235275269e-01
2.600410208106040955e-02 -1.293210834264755249e-01 1.413991861045360565e-02 1.433851867914199829e-01 1.240428537130355835e-01 4.737810194492340088e-01 9.932722896337509155e-02 -2.394311577081680298e-01 1.551155447959899902e-01 -8.182860165834426880e-02 -4.238096531480550766e-03 -3.072266094386577606e-02 -2.390834987163543701e-01 2.261190712451934814e-01 2.342482805252075195e-01 -1.088761612772941589e-01 4.731168597936630249e-02 5.060562491416931152e-02 2.192976921796798706e-01 4.124284908175468445e-02 1.496039144694805145e-02 9.574421495199203491e-02 -3.981195390224456787e-01 1.589550822973251343e-01 -1.116208508610725403e-01 3.065376579761505127e-01 7.878662645816802979e-02 -7.240945845842361450e-02 2.525868713855743408e-01 -2.476133033633232117e-02 -2.028362639248371124e-02 -1.326980441808700562e-01
9.573112428188323975e-02 -1.150532346218824387e-02 -1.381023377180099487e-01 8.934903144836425781e-02 2.417362183332443237e-01 2.175323069095611572e-01 7.126264274120330811e-02 -1.766581535339355469e-01 3.225242197513580322e-01 -4.131895899772644043e-01 2.178304493427276611e-01 2.486934065818786621e-01 -1.182037815451622009e-01 1.285700798034667969e-01 1.040358170866966248e-01 1.181143745779991150e-01 -2.108689248561859131e-01 1.730905324220657349e-01 -1.534884236752986908e-02 9.528259187936782837e-02 -1.397022791206836700e-02 2.741578966379165649e-02 -2.561261355876922607e-01 -8.216724544763565063e-02 -8.185821771621704102e-02 -2.356074303388595581e-01 -1.021706908941268921e-01 6.065664347261190414e-03 3.491266071796417236e-01 1.118013188242912292e-01 -1.557558123022317886e-02 -1.338783204555511475e-01
-1.733149439096450806e-01 -1.642300635576248169e-01 8.841447532176971436e-03 -1.168009266257286072e-01 1.733143031597137451e-01 5.190661549568176270e-02 -1.285814493894577026e-01 -2.366853952407836914e-01 2.839621305465698242e-01 -3.454764187335968018e-01 1.693701446056365967e-01 2.115727216005325317e-01 -1.239926293492317200e-01 2.280422449111938477e-01 2.137298285961151123e-01 2.846982479095458984e-01 -1.981668621301651001e-01 -6.244756281375885010e-02 -4.307877272367477417e-02 -1.832904815673828125e-01 6.579268723726272583e-02 -6.000562012195587158e-02 1.173386350274085999e-01 2.390801012516021729e-01 -9.609942883253097534e-02 1.955830156803131104e-01 -1.717659085988998413e-01 -7.240779697895050049e-02 -2.205519378185272217e-01 2.345066964626312256e-01 6.648534908890724182e-03 -1.142054125666618347e-01
-4.271446913480758667e-02 1.851402409374713898e-02 -6.764676421880722046e-02 -3.498630225658416748e-02 2.755051255226135254e-01 3.496374487876892090e-01 -3.785361349582672119e-02 -9.470701217651367188e-02 1.830465197563171387e-01 -1.968186497688293457e-01 1.986398994922637939e-01 6.973041594028472900e-02 2.594485878944396973e-02 2.295174300670623779e-01 3.206108212471008301e-01 -6.774070113897323608e-02 -1.497336030006408691e-01 3.421902284026145935e-02 -1.471718698740005493e-01 -1.182302758097648621e-01 1.578000932931900024e-02 -5.961363203823566437e-03 -1.263906359672546387e-01 -2.158586867153644562e-03 1.292585581541061401e-02 -2.678744792938232422e-01 -3.667129874229431152e-01 1.594074368476867676e-01 3.364102840423583984e-01 7.224135845899581909e-02 -9.905207157135009766e-02 2.658528983592987061e-01
1.442772299051284790e-01 -2.338948845863342285e-01 -1.323663890361785889e-01 1.784218288958072662e-02 2.709810733795166016e-01 2.446229308843612671e-01 -1.217029690742492676e-01 -2.812952995300292969e-01 1.711273789405822754e-01 8.974591642618179321e-02 1.081033349037170410e-01 -7.113643735647201538e-02 -9.249584376811981201e-02 1.716880947351455688e-01 3.429386615753173828e-01 -1.404426991939544678e-01 -1.515050232410430908e-01 -1.200458034873008728e-01 -2.667153179645538330e-01 -6.717896461486816406e-02 -9.602665901184082031e-02 9.745695441961288452e-02 -1.547215878963470459e-01 2.173380106687545776e-01 2.556145191192626953e-01 5.263293161988258362e-02 -2.217521518468856812e-01 -1.971232891082763672e-01 -1.144407913088798523e-01 -1.528879348188638687e-02 -2.142324149608612061e-01 -1.780565530061721802e-01
-8.710253983736038208e-02 -2.313581556081771851e-01 2.309097442775964737e-03 -2.727938070893287659e-02 2.175806462764739990e-02 5.274935960769653320e-01 1.599898487329483032e-01 5.097389966249465942e-02 1.992953717708587646e-01 -1.645655930042266846e-01 -1.843557879328727722e-02 -1.384105086326599121e-01 -2.131024450063705444e-01 7.557219266891479492e-02 9.180872142314910889e-02 -7.833491265773773193e-02 2.408941090106964111e-01 1.130667626857757568e-01 1.138366460800170898e-01 7.826488465070724487e-02 1.306931674480438232e-01 2.203856557607650757e-01 -1.659502238035202026e-01 1.081600785255432129e-01 1.405609995126724243e-01 -8.371889591217041016e-02 -1.019294187426567078e-01 -2.020709961652755737e-01 -2.626751661300659180e-01 -3.537341356277465820e-01 -9.228615462779998779e-02 6.175833940505981445e-02
-3.451871573925018311e-01 5.269594117999076843e-02 2.056013792753219604e-01 -3.694564104080200195e-02 1.663963049650192261e-01 4.948273301124572754e-01 -3.313937783241271973e-02 -8.033495396375656128e-02 1.397712379693984985e-01 -1.917969435453414917e-01 8.401867002248764038e-02 -3.073242306709289551e-01 1.194146797060966492e-01 -8.161205798387527466e-02 2.239001840353012085e-01 -1.650801599025726318e-01 -5.257949233055114746e-02 -3.955046832561492920e-02 -5.003447830677032471e-02 4.498831927776336670e-02 1.368494629859924316e-01 -6.612627953290939331e-02 -3.314529359340667725e-02 -1.552269235253334045e-02 -8.604656904935836792e-02 -3.219946026802062988e-01 -5.529671907424926758e-02 -1.648661494255065918e-01 -4.152294620871543884e-02 4.581645503640174866e-02 -3.274442553520202637e-01 -1.119977459311485291e-01
-8.397623151540756226e-02 -2.080731689929962158e-01 8.202899992465972900e-02 -2.301790714263916016e-01 2.756437361240386963e-01 2.218834757804870605e-01 1.907413303852081299e-01 -1.163598671555519104e-01 2.616133987903594971e-01 -9.542338550090789795e-02 -5.226908624172210693e-02 3.432428091764450073e-02 -2.645165622234344482e-01 4.422936588525772095e-02 2.196330726146697998e-01 1.672640442848205566e-02 -5.559379234910011292e-02 -3.130431845784187317e-02 1.700119227170944214e-01 -1.646040529012680054e-01 1.035436093807220459e-01 2.264770269393920898e-01 -3.810949027538299561e-01 7.289897650480270386e-02 -3.176840720698237419e-03 2.741622626781463623e-01 2.361838221549987793e-01 -3.120610117912292480e-01 6.024881079792976379e-02 1.501973904669284821e-02 7.146443426609039307e-02 -5.454648658633232117e-02
4.808119311928749084e-02 -1.407462209463119507e-01 -4.865802824497222900e-02 4.449457675218582153e-02 2.460583597421646118e-01 1.860901564359664917e-01 -4.511968418955802917e-02 -7.772576995193958282e-03 -3.981066122651100159e-02 -4.591482579708099365e-01 1.341681480407714844e-01 -2.166706323623657227e-01 -1.712632328271865845e-01 5.138892307877540588e-02 3.441509902477264404e-01 -3.442615270614624023e-02 -2.213299125432968140e-01 -7.388813048601150513e-02 1.667891629040241241e-02 6.713683903217315674e-02 -1.435719281435012817e-01 -3.406064212322235107e-01 -5.848220363259315491e-02 2.535498142242431641e-01 -1.557330191135406494e-01 -1.296510696411132812e-01 3.420002460479736328e-01 -1.434167940169572830e-02 -2.717358060181140900e-03 -1.551902294158935547e-01 -3.192994743585586548e-02 2.016532234847545624e-02
-2.034362554550170898e-01 -2.025478482246398926e-01 -2.593819797039031982e-01 1.543690860271453857e-01 1.214022263884544373e-01 2.255977988243103027e-01 5.663508921861648560e-02 3.092367760837078094e-02 2.747150361537933350e-01 -2.265523672103881836e-01 1.568423956632614136e-01 2.242214530706405640e-01 8.316047489643096924e-02 2.632121741771697998e-01 1.345804929733276367e-01 -1.208122670650482178e-01 1.218938678503036499e-01 -2.605738639831542969e-01 -4.785418882966041565e-02 -3.234146907925605774e-02 2.070233225822448730e-02 -4.991360381245613098e-02 -3.034330904483795166e-01 -1.059653162956237793e-01 -1.110922768712043762e-01 1.886111944913864136e-01 -1.248738989233970642e-01 -2.871290445327758789e-01 -2.019100189208984375e-01 -1.970118284225463867e-02 -2.536787986755371094e-01 4.832800105214118958e-02
-6.851477921009063721e-02 6.904372479766607285e-03 1.213907003402709961e-01 -1.185499578714370728e-01 3.926524147391319275e-02 2.434964627027511597e-01 -2.663780152797698975e-01 -3.311964496970176697e-02 2.053294777870178223e-01 -3.932923972606658936e-01 3.160676360130310059e-02 -1.346523612737655640e-01 3.601292893290519714e-02 5.030111595988273621e-02 2.529590427875518799e-01 -4.048889875411987305e-01 2.009099274873733521e-01 -1.537054628133773804e-01 -8.064139634370803833e-02 8.084369450807571411e-02 2.131420969963073730e-01 -1.175786778330802917e-01 -1.902795881032943726e-01 3.093605041503906250e-01 1.562646925449371338e-01 -1.401198208332061768e-01 -6.053669005632400513e-02 5.006914958357810974e-03 5.304969102144241333e-02 2.323599159717559814e-01 -3.382198140025138855e-02 -1.094395965337753296e-01
6.041618064045906067e-02 -1.179188340902328491e-01 -1.666032075881958008e-01 5.950272455811500549e-02 6.548637151718139648e-02 1.017272770404815674e-01 -2.335547059774398804e-01 -2.696576416492462158e-01 4.450077414512634277e-01 -3.891444802284240723e-01 7.832681387662887573e-02 1.828683614730834961e-01 -3.216010332107543945e-01 -8.390778303146362305e-02 1.722627729177474976e-01 7.336142659187316895e-02 -4.503668099641799927e-02 1.743032932281494141e-01 -6.475176662206649780e-02 1.206401214003562927e-01 1.105709969997406006e-01 2.164902985095977783e-01 -9.106675535440444946e-02 6.151621043682098389e-02 3.438380360603332520e-02 1.097050234675407410e-01 -2.936145365238189697e-01 -1.981693506240844727e-01 -1.369848032481968403e-04 5.446062982082366943e-02 -9.326279908418655396e-02 4.463752731680870056e-02
-1.056969687342643738e-01 -1.905397921800613403e-01 -8.632775279693305492e-05 1.025637262500822544e-03 -1.284822523593902588e-01 1.700758635997772217e-01 -3.591393679380416870e-02 -2.986582219600677490e-01 4.975230693817138672e-01 -2.345590144395828247e-01 9.731699526309967041e-02 1.342803239822387695e-02 1.722717881202697754e-01 2.924756109714508057e-01 2.205418646335601807e-01 1.180552989244461060e-01 7.867521792650222778e-02 -2.549179196357727051e-01 -1.732717156410217285e-01 -1.056130826473236084e-01 2.969117462635040283e-01 1.469563543796539307e-01 1.658023148775100708e-01 -1.277955919504165649e-01 3.787680342793464661e-02 1.498750895261764526e-01 -9.731379151344299316e-02 2.444981597363948822e-02 -8.297580294311046600e-03 -1.365707665681838989e-01 7.503417134284973145e-02 4.865901917219161987e-02
-3.783667832612991333e-02 1.375278807245194912e-03 1.588908955454826355e-02 -3.536790609359741211e-02 3.342196643352508545e-01 1.768440604209899902e-01 -4.372943565249443054e-02 -1.023388579487800598e-01 2.986730933189392090e-01 -3.720737695693969727e-01 -2.707082219421863556e-02 -1.516577005386352539e-01 -5.331402644515037537e-02 -2.572674676775932312e-02 2.853578031063079834e-01 -1.949210464954376221e-01 -9.468101710081100464e-02 -3.209916502237319946e-02 -1.235588490962982178e-01 -8.136117458343505859e-02 -1.931400448083877563e-01 -1.189413592219352722e-01 -8.446968346834182739e-02 4.264200925827026367e-01 -3.146338760852813721e-01 -9.618042409420013428e-02 1.542255282402038574e-01 2.767733484506607056e-02 -2.185786664485931396e-01 3.090817295014858246e-02 1.164697930216789246e-01 -1.363657182082533836e-03
2.964195981621742249e-02 1.141770258545875549e-01 6.125510670244693756e-03 1.115759685635566711e-01 1.848566532135009766e-01 2.028641849756240845e-01 1.493791025131940842e-02 3.192185983061790466e-02 3.465207219123840332e-01 -5.543174147605895996e-01 2.741468548774719238e-01 -1.678156703710556030e-01 3.832474723458290100e-02 -1.423401236534118652e-01 1.552683413028717041e-01 5.055052414536476135e-02 -3.683318616822361946e-03 2.264546006917953491e-01 1.432652212679386139e-02 -2.429593354463577271e-03 -2.050002515316009521e-01 2.745577506721019745e-02 -1.748234927654266357e-01 3.856877684593200684e-01 -1.444976478815078735e-01 8.265767246484756470e-02 1.373899355530738831e-02 9.512225538492202759e-02 -1.361878402531147003e-02 -3.305841982364654541e-02 -2.440071851015090942e-02 -7.448340952396392822e-02
-2.915455698966979980e-01 2.796617522835731506e-02 6.303859874606132507e-03 -2.662494406104087830e-02 -6.793602555990219116e-02 4.647647142410278320e-01 -2.565010264515876770e-02 -6.789635121822357178e-02 2.127669751644134521e-01 -1.756432652473449707e-01 7.928173243999481201e-02 -2.534514665603637695e-01 1.237054765224456787e-01 -6.800553947687149048e-02 5.328743457794189453e-01 4.772981628775596619e-02 -6.105471774935722351e-02 1.624822802841663361e-02 7.658428512513637543e-03 -2.410710416734218597e-02 -1.759616732597351074e-01 2.429730445146560669e-01 1.347411330789327621e-02 1.266636699438095093e-01 9.102696180343627930e-02 -2.406760901212692261e-01 -1.142434477806091309e-01 1.456199735403060913e-01 -1.971713732928037643e-03 2.427007630467414856e-02 8.960430324077606201e-02 -1.217869743704795837e-01
-2.812431752681732178e-01 -9.225843101739883423e-02 -2.260615974664688110e-01 1.037393882870674133e-01 2.236278802156448364e-01 2.378832399845123291e-01 -5.984261259436607361e-02 4.777933657169342041e-02 2.320768833160400391e-01 -1.976506263017654419e-01 1.731734722852706909e-01 1.422444134950637817e-01 1.549300104379653931e-01 1.909195035696029663e-01 1.988511085510253906e-01 -1.772119104862213135e-01 1.931185573339462280e-01 -3.256557881832122803e-01 4.971449961885809898e-04 1.635782271623611450e-01 -1.426859498023986816e-01 -8.510932326316833496e-02 -3.553498983383178711e-01 -8.703381568193435669e-02 -5.316812545061111450e-02 1.957145780324935913e-01 3.243758901953697205e-02 -2.116958796977996826e-01 3.180497139692306519e-02 1.008773148059844971e-01 -1.564996838569641113e-01 -9.634076803922653198e-02
7.080317940562963486e-03 -1.064257174730300903e-01 -8.070278167724609375e-02 1.078052595257759094e-01 2.652934193611145020e-01 2.828523516654968262e-01 6.842867285013198853e-02 -8.416416496038436890e-02 1.697915494441986084e-01 -4.623669087886810303e-01 4.982800688594579697e-03 -2.683788836002349854e-01 -5.605829507112503052e-02 -1.236905902624130249e-01 2.584093213081359863e-01 1.643099263310432434e-02 -1.714577674865722656e-01 -3.528456389904022217e-02 -1.279295235872268677e-01 -7.890969514846801758e-02 -1.763087958097457886e-01 -1.919350773096084595e-01 3.061727993190288544e-02 4.199737012386322021e-01 -1.716215312480926514e-01 -1.406384557485580444e-01 1.948970556259155273e-01 -6.168724596500396729e-02 -8.953119069337844849e-02 4.595536366105079651e-02 9.064948558807373047e-02 -1.848902367055416107e-02
-2.326269596815109253e-01 -8.609963953495025635e-02 1.837268024682998657e-01 2.311694063246250153e-02 1.441835761070251465e-01 6.546060740947723389e-02 -6.519282609224319458e-02 -3.229377567768096924e-01 1.901880502700805664e-01 -3.810914456844329834e-01 1.091614887118339539e-01 3.490206599235534668e-01 -3.539003431797027588e-02 3.533510565757751465e-01 2.507250607013702393e-01 2.237719446420669556e-01 -2.239987850189208984e-01 2.849630266427993774e-02 -1.260048002004623413e-01 -3.948494419455528259e-02 2.817727625370025635e-02 -2.669682959094643593e-03 9.813722968101501465e-02 9.722919762134552002e-02 -9.392649680376052856e-02 1.195397526025772095e-01 -1.929370462894439697e-01 -7.309910724870860577e-04 -1.782542280852794647e-02 2.241234630346298218e-01 -3.820550069212913513e-02 -1.254315674304962158e-01
4.294510185718536377e-02 -6.845220923423767090e-03 -8.292452991008758545e-02 -1.094557270407676697e-01 1.093465313315391541e-01 2.548923790454864502e-01 -1.751865148544311523e-01 -3.990958929061889648e-01 2.898468673229217529e-01 -8.081424981355667114e-02 2.517963945865631104e-01 1.527482718229293823e-01 -2.906352281570434570e-01 1.698426008224487305e-01 1.862459480762481689e-01 -2.970841228961944580e-01 -2.234813570976257324e-01 1.297126561403274536e-01 -1.607611626386642456e-01 1.942189186811447144e-01 4.609860852360725403e-02 -5.192950367927551270e-02 2.280306257307529449e-02 1.905979067087173462e-01 1.110948100686073303e-01 -4.322528839111328125e-02 -4.695829749107360840e-02 -2.726577222347259521e-01 4.116630181670188904e-02 2.621835097670555115e-03 -1.627490818500518799e-01 8.871031552553176880e-02
-1.672391742467880249e-01 -1.498946249485015869e-01 -1.599200665950775146e-01 -9.227438271045684814e-02 1.275275349617004395e-01 2.560352087020874023e-01 -8.940831571817398071e-02 -2.580077154561877251e-03 4.132341444492340088e-01 -1.198161095380783081e-01 1.581785082817077637e-01 5.360095575451850891e-02 -1.959775984287261963e-01 3.446867465972900391e-01 1.639469265937805176e-01 7.916765660047531128e-02 2.581853866577148438e-01 1.999698728322982788e-01 -2.135035693645477295e-01 -3.074220195412635803e-02 -7.239820063114166260e-02 -2.810099720954895020e-02 2.454159408807754517e-02 2.171644568443298340e-01 -8.159957826137542725e-02 -3.235035836696624756e-01 6.740901619195938110e-02 -2.337378263473510742e-01 3.209146484732627869e-02 -1.439132839441299438e-01 -1.219412460923194885e-01 9.061131626367568970e-02
-2.496084570884704590e-01 -1.759714446961879730e-02 -8.786221593618392944e-02 -1.673622801899909973e-02 -1.401489973068237305e-01 3.935691714286804199e-01 1.501309275627136230e-01 -1.534357517957687378e-01 4.054391086101531982e-01 -9.358080476522445679e-02 2.457903325557708740e-01 1.585530787706375122e-01 3.014024719595909119e-02 2.617972791194915771e-01 2.903979718685150146e-01 1.563157141208648682e-01 -1.292738467454910278e-01 -5.884170904755592346e-02 -8.560853451490402222e-02 -1.057745665311813354e-01 1.206343099474906921e-01 1.292515452951192856e-02 1.012504771351814270e-01 2.542915754020214081e-02 -3.525741398334503174e-02 9.442699700593948364e-02 -1.077097877860069275e-01 2.696584165096282959e-02 4.619411751627922058e-02 -3.889005780220031738e-01 1.574075371026992798e-01 -8.313781023025512695e-02
-5.149275436997413635e-02 -1.913385391235351562e-01 2.622208297252655029e-01 1.374404877424240112e-01 7.076230645179748535e-02 1.532937586307525635e-01 -3.329360783100128174e-01 -9.045597910881042480e-02 2.535403966903686523e-01 -2.410904467105865479e-01 1.822769939899444580e-01 -1.167303137481212616e-02 -1.479893773794174194e-01 3.583074808120727539e-01 1.583332270383834839e-01 -4.713338240981101990e-02 -1.290729492902755737e-01 -2.419533580541610718e-02 4.245877638459205627e-02 5.229763220995664597e-03 7.797179371118545532e-02 3.328049182891845703e-02 -3.212946234270930290e-03 3.488641679286956787e-01 2.022545635700225830e-01 2.818405628204345703e-02 2.991009354591369629e-01 8.588925749063491821e-02 6.017864122986793518e-02 7.484409213066101074e-02 2.948029935359954834e-01 9.776574373245239258e-02
-1.395658701658248901e-01 1.109936386346817017e-01 -3.533723577857017517e-02 1.334559172391891479e-01 -4.032726865261793137e-03 3.313930630683898926e-01 2.554501891136169434e-01 -4.139869511127471924e-01 1.968026310205459595e-01 -2.506570219993591309e-01 -6.858185678720474243e-02 -1.435951292514801025e-01 9.085373580455780029e-02 -2.477102912962436676e-03 4.259465336799621582e-01 8.675106801092624664e-03 2.741177193820476532e-02 -1.049182340502738953e-01 -6.239770725369453430e-02 3.972046822309494019e-02 1.566957682371139526e-01 -2.929111197590827942e-02 -1.392913162708282471e-01 1.179465129971504211e-01 -6.203168071806430817e-03 1.901913285255432129e-01 1.819474101066589355e-01 1.035837680101394653e-01 7.749055325984954834e-02 2.697286307811737061e-01 -3.462012857198715210e-02 -2.237356603145599365e-01
-2.081406563520431519e-01 -8.872490376234054565e-02 3.671753779053688049e-02 -3.850392699241638184e-01 -1.086049228906631470e-01 2.545844614505767822e-01 -9.370659291744232178e-02 -2.338457703590393066e-01 3.708987534046173096e-01 -2.657549679279327393e-01 1.425377726554870605e-01 -2.091921269893646240e-01 -3.681934624910354614e-02 3.036655187606811523e-01 1.782659888267517090e-01 -2.154282778501510620e-01 1.745546460151672363e-01 3.306795284152030945e-02 -5.073110386729240417e-02 2.462359704077243805e-02 1.520988941192626953e-01 9.427670389413833618e-02 -2.425754815340042114e-01 1.368204355239868164e-01 1.257044970989227295e-01 -8.285358548164367676e-02 -9.866917133331298828e-02 -7.915125042200088501e-02 -7.541163265705108643e-02 7.962677627801895142e-02 1.040352433919906616e-01 9.621454030275344849e-02
-1.737377941608428955e-01 -1.608176231384277344e-01 7.613239437341690063e-02 -9.261666983366012573e-02 2.155635952949523926e-01 1.786895841360092163e-01 1.010662019252777100e-01 -3.233172744512557983e-02 2.894854843616485596e-01 -4.150438010692596436e-01 4.989992827177047729e-02 2.191748283803462982e-02 -3.617067635059356689e-01 2.143832743167877197e-01 3.964311257004737854e-02 2.021047770977020264e-01 2.433234453201293945e-02 -1.251517683267593384e-01 2.381949573755264282e-01 3.601200282573699951e-01 -1.873269677162170410e-02 -2.269405275583267212e-01 -5.100658908486366272e-02 8.330018818378448486e-02 -2.013121545314788818e-01 1.377647668123245239e-01 -1.816360466182231903e-02 -1.853621006011962891e-02 9.941235184669494629e-02 -1.102555766701698303e-01 1.042423620820045471e-01 -6.724223494529724121e-02
3.574046120047569275e-02 -1.347676068544387817e-01 6.982640177011489868e-02 1.095540225505828857e-01 3.372737467288970947e-01 2.591381967067718506e-01 3.105306923389434814e-01 -1.343588083982467651e-01 2.401582896709442139e-01 -8.609303273260593414e-03 6.981451809406280518e-02 -2.357475310564041138e-01 -1.988451629877090454e-01 1.946537792682647705e-01 2.476140856742858887e-01 -1.412242949008941650e-01 -1.327944844961166382e-01 -2.226407453417778015e-02 1.780591905117034912e-01 -2.258810698986053467e-01 -7.602860033512115479e-02 -4.744368046522140503e-02 -3.279453217983245850e-01 -1.376443058252334595e-01 -2.514486759901046753e-02 -8.000394701957702637e-02 2.654197514057159424e-01 -1.431394070386886597e-01 9.441271424293518066e-02 -2.626093663275241852e-02 -1.516342759132385254e-01 1.595572978258132935e-01
-2.116604000329971313e-01 -1.716544330120086670e-01 -3.581146001815795898e-01 1.430690847337245941e-02 2.289531379938125610e-01 9.857561439275741577e-02 9.074091911315917969e-02 -8.557267487049102783e-02 2.334030568599700928e-01 -3.406194448471069336e-01 2.527475915849208832e-02 7.128778100013732910e-02 -8.997354656457901001e-02 1.210636869072914124e-01 1.813547462224960327e-01 -1.260121911764144897e-01 8.555568009614944458e-02 -2.341915816068649292e-01 -3.343851864337921143e-02 -2.748850882053375244e-01 7.752928882837295532e-02 -4.968481138348579407e-02 -2.797771990299224854e-01 -1.580966711044311523e-01 -1.388024631887674332e-02 3.061433732509613037e-01 -1.477269232273101807e-01 -8.343155682086944580e-02 -6.356006115674972534e-02 2.640122175216674805e-02 -2.904846966266632080e-01 -9.714757651090621948e-02
9.864182025194168091e-02 -2.899813950061798096e-01 -7.259673625230789185e-02 -1.577542871236801147e-01 -4.460442066192626953e-02 7.138834148645401001e-02 4.600133374333381653e-02 -1.125813946127891541e-01 9.810809046030044556e-02 -4.815513491630554199e-01 9.259767085313796997e-02 -1.512162834405899048e-01 -9.232593327760696411e-02 2.585082352161407471e-01 9.930361807346343994e-02 -5.311429500579833984e-02 -7.462681829929351807e-02 -1.351995170116424561e-01 -1.325974613428115845e-01 -2.917023748159408569e-02 -5.559460446238517761e-02 -2.336569428443908691e-01 -4.861670359969139099e-02 4.473070502281188965e-01 -8.680178783833980560e-03 -4.217515513300895691e-02 2.354813069105148315e-01 1.008833274245262146e-01 2.450407445430755615e-01 -1.930635720491409302e-01 -1.114983297884464264e-02 1.606748402118682861e-01
-9.455137699842453003e-02 -1.035948917269706726e-01 -5.503180623054504395e-02 -8.822051435708999634e-02 1.592349708080291748e-01 1.910242289304733276e-01 -2.303581237792968750e-01 -1.505932658910751343e-01 4.083750247955322266e-01 -1.248981654644012451e-01 3.128298819065093994e-01 -2.024947106838226318e-02 -1.208448335528373718e-01 -5.861226469278335571e-03 8.585567027330398560e-02 1.883850395679473877e-01 -3.913343250751495361e-01 8.017352968454360962e-02 -9.803474694490432739e-02 -1.020253226161003113e-01 -1.804940849542617798e-01 4.362246766686439514e-02 -8.911401033401489258e-02 1.373232454061508179e-01 3.097439706325531006e-01 3.234001249074935913e-02 1.118400543928146362e-01 -2.756023705005645752e-01 1.657877713441848755e-01 1.321242600679397583e-01 -1.187626570463180542e-01 9.174978733062744141e-02
-2.785629332065582275e-01 -2.944871410727500916e-02 8.319477736949920654e-02 -1.077325567603111267e-01 3.095109462738037109e-01 3.259109854698181152e-01 1.619358062744140625e-01 2.900858819484710693e-01 -1.284421514719724655e-02 -1.416135728359222412e-01 2.941467165946960449e-01 -1.061971783638000488e-01 3.900270536541938782e-02 2.650714814662933350e-01 3.559718132019042969e-01 4.405418783426284790e-02 -1.794263571500778198e-01 -2.629613876342773438e-01 -7.908012717962265015e-02 -7.983326166868209839e-02 4.981798678636550903e-02 2.570183016359806061e-02 9.077539294958114624e-02 5.956202000379562378e-02 -1.113136559724807739e-01 6.387383490800857544e-02 -7.384803146123886108e-02 -1.983740925788879395e-02 -1.325575113296508789e-01 2.594631016254425049e-01 -1.896807700395584106e-01 -8.410981856286525726e-03
-1.638485044240951538e-01 -1.377866715192794800e-01 -1.649260222911834717e-01 -1.685467809438705444e-01 4.929373040795326233e-02 2.060293257236480713e-01 -2.896989285945892334e-01 -1.834927499294281006e-01 4.093689322471618652e-01 -6.051995605230331421e-02 1.812802106142044067e-01 2.113727778196334839e-01 -2.954557240009307861e-01 1.371370255947113037e-01 2.278725802898406982e-01 1.128813698887825012e-01 9.579732269048690796e-02 -5.081264767795801163e-03 -5.683618783950805664e-02 -2.622955292463302612e-02 -1.246048137545585632e-01 1.878466755151748657e-01 -2.079714275896549225e-02 2.121100574731826782e-01 2.295465320348739624e-01 -1.506654173135757446e-01 -1.796403974294662476e-01 -3.570622205734252930e-02 2.070727646350860596e-01 -2.016646265983581543e-01 -1.181394681334495544e-01 2.706465683877468109e-02
-5.808294191956520081e-02 -6.684095412492752075e-02 3.379703313112258911e-02 -1.065957918763160706e-01 2.256915122270584106e-01 2.483978420495986938e-01 2.076623737812042236e-01 5.230894684791564941e-02 1.310939788818359375e-01 -2.706450223922729492e-01 9.607790410518646240e-02 3.000370264053344727e-01 -4.157923907041549683e-02 7.801688462495803833e-02 1.090335324406623840e-01 -2.743061445653438568e-02 9.179008007049560547e-02 -3.880303800106048584e-01 -1.056994423270225525e-01 -1.854536086320877075e-01 2.080020494759082794e-02 2.743616104125976562e-01 -1.285443454980850220e-01 3.678842484951019287e-01 -2.741765975952148438e-01 -6.425930559635162354e-02 -1.190501973032951355e-01 -8.401974290609359741e-02 9.052788466215133667e-02 8.141312748193740845e-03 -2.572352290153503418e-01 6.259578466415405273e-02
1.173618286848068237e-01 -8.840472251176834106e-02 -2.892622649669647217e-01 1.049880757927894592e-01 3.194006681442260742e-01 1.850069165229797363e-01 9.936947375535964966e-03 8.028332889080047607e-02 8.077526092529296875e-02 -2.808897793292999268e-01 1.157013550400733948e-01 9.939680248498916626e-02 -6.783594936132431030e-02 2.553262934088706970e-02 1.321688592433929443e-01 1.189856082201004028e-01 -2.954587526619434357e-02 -2.569387257099151611e-01 -7.852757722139358521e-02 7.057728618383407593e-02 -9.982712566852569580e-02 -7.674717903137207031e-02 -3.880974352359771729e-01 1.953505575656890869e-01 3.556704521179199219e-02 1.874342709779739380e-01 2.029188871383666992e-01 7.320629060268402100e-02 1.149888932704925537e-01 4.223340004682540894e-02 -4.447163045406341553e-01 1.302745938301086426e-01
-2.884635925292968750e-01 8.828049153089523315e-02 5.852357298135757446e-02 -6.134225055575370789e-02 1.843074709177017212e-01 7.817233353853225708e-02 -1.437846571207046509e-01 -2.046512663364410400e-01 1.502917110919952393e-01 -1.816692203283309937e-01 -1.052623018622398376e-01 -9.766554832458496094e-02 3.319675847887992859e-02 9.375994652509689331e-02 3.408109247684478760e-01 -4.444568231701850891e-02 -4.356282651424407959e-01 -1.105124801397323608e-01 2.298579178750514984e-02 3.507240414619445801e-01 -2.921113558113574982e-02 -8.433708921074867249e-03 -1.415630877017974854e-01 2.581947743892669678e-01 1.253967285156250000e-01 1.575018614530563354e-01 1.258182227611541748e-01 -2.598172128200531006e-01 -3.370864689350128174e-02 -1.413381099700927734e-01 -1.918337047100067139e-01 3.405315801501274109e-03
-1.618115045130252838e-02 2.196071445941925049e-01 1.905183680355548859e-02 5.103320628404617310e-02 2.001900225877761841e-01 1.092768236994743347e-01 3.481418639421463013e-02 -8.826290257275104523e-03 4.196263849735260010e-01 -2.235662490129470825e-01 3.387135267257690430e-01 -1.273040026426315308e-01 4.214863106608390808e-02 -9.409938007593154907e-02 2.076567709445953369e-01 1.297928392887115479e-01 -6.538992375135421753e-02 -2.530297040939331055e-01 -3.890350461006164551e-02 -2.701967582106590271e-02 2.761530876159667969e-01 1.184955760836601257e-01 -1.022249609231948853e-01 3.752183318138122559e-01 -1.697088032960891724e-01 -2.607013098895549774e-02 1.855743527412414551e-01 4.567817598581314087e-02 8.033940941095352173e-02 -4.553524777293205261e-02 -2.073874175548553467e-01 1.949608474969863892e-01
-8.147327601909637451e-02 1.065344288945198059e-01 1.832392364740371704e-01 4.837862215936183929e-03 2.825332880020141602e-01 2.825125455856323242e-01 -7.242985814809799194e-02 -3.676665723323822021e-01 1.307864934206008911e-01 -2.485487461090087891e-01 2.743050754070281982e-01 -7.414569705724716187e-02 7.571736723184585571e-02 3.252692520618438721e-01 3.302294015884399414e-02 5.878797173500061035e-02 -9.650056809186935425e-02 -1.736614853143692017e-01 2.558063529431819916e-02 -1.314067542552947998e-01 -3.372566029429435730e-02 3.963052853941917419e-02 -3.688732162117958069e-02 -1.127038300037384033e-01 -3.818250298500061035e-01 -9.518153965473175049e-02 -8.952838927507400513e-02 2.196998447179794312e-01 -6.669308990240097046e-02 -1.252656728029251099e-01 -2.349951118230819702e-01 -1.094906106591224670e-01
-1.619525700807571411e-01 -1.037907153367996216e-01 -1.374037861824035645e-01 2.246483415365219116e-02 5.851131677627563477e-02 3.386292457580566406e-01 -7.754903286695480347e-02 -1.933553516864776611e-01 2.145056724548339844e-01 -3.569505512714385986e-01 -7.590612024068832397e-02 -3.443051874637603760e-01 5.057829245924949646e-02 -7.923445850610733032e-02 3.715122342109680176e-01 -1.437752395868301392e-01 -2.560913264751434326e-01 1.037430912256240845e-01 -7.100363820791244507e-02 -2.260480634868144989e-02 1.928476691246032715e-01 2.432425916194915771e-01 -9.571972303092479706e-03 1.261925101280212402e-01 1.485791653394699097e-01 -8.462967723608016968e-02 -1.348458975553512573e-01 -1.207274794578552246e-01 -5.998822301626205444e-02 -1.149664819240570068e-01 2.756463736295700073e-02 -2.073992937803268433e-01
-8.704351633787155151e-02 1.314800381660461426e-01 -4.436443373560905457e-02 1.415346413850784302e-01 7.096777856349945068e-02 -1.450476646423339844e-01 -8.656161278486251831e-02 -7.739223539829254150e-02 1.136766001582145691e-01 -3.410253524780273438e-01 2.596031129360198975e-01 -2.699479274451732635e-02 3.227545693516731262e-02 1.705281138420104980e-01 3.680106997489929199e-01 1.646224707365036011e-01 2.915692981332540512e-03 -1.980614662170410156e-01 -1.006637588143348694e-01 3.125091493129730225e-01 9.491927921772003174e-02 3.929878771305084229e-01 -1.919572651386260986e-01 1.391038149595260620e-01 -1.793247908353805542e-01 -5.943254381418228149e-02 6.242330372333526611e-02 5.290928110480308533e-02 -1.535583436489105225e-01 1.464641094207763672e-01 -2.284830510616302490e-01 1.314563602209091187e-01
1.445033103227615356e-01 3.485561814159154892e-03 1.619301438331604004e-01 2.577735576778650284e-03 2.965566515922546387e-02 2.674974799156188965e-01 -2.558386512100696564e-02 -2.642855346202850342e-01 4.115910530090332031e-01 -2.743883132934570312e-01 1.256349682807922363e-01 -1.537766754627227783e-01 -2.254723943769931793e-02 2.649413049221038818e-01 2.203953415155410767e-01 1.531020700931549072e-01 4.369280114769935608e-02 -2.039210647344589233e-01 9.859864413738250732e-02 -2.826721370220184326e-01 1.831025630235671997e-02 8.436023443937301636e-02 1.683167666196823120e-01 2.122142165899276733e-01 -1.242640689015388489e-01 -6.405722349882125854e-02 2.514318823814392090e-01 -9.740848094224929810e-02 -3.812689334154129028e-02 1.280205100774765015e-01 1.634474396705627441e-01 -1.798725873231887817e-01
8.093485236167907715e-02 -2.830042839050292969e-01 1.177514791488647461e-01 -5.112651363015174866e-02 5.138762295246124268e-02 3.403107225894927979e-01 -2.017845958471298218e-01 -1.372757405042648315e-01 2.764912843704223633e-01 -1.985376887023448944e-02 7.663619518280029297e-02 -1.997852325439453125e-01 3.797365818172693253e-03 4.802280664443969727e-02 3.478857278823852539e-01 9.451379626989364624e-02 4.949481226503849030e-03 1.148684471845626831e-01 -5.656541511416435242e-02 2.892716042697429657e-02 -7.471379637718200684e-02 1.185799315571784973e-01 1.015413179993629456e-01 1.551710218191146851e-01 -3.501661717891693115e-01 1.234485581517219543e-01 4.017772078514099121e-01 -3.708427026867866516e-02 1.451802998781204224e-01 -2.452636063098907471e-01 -8.608786016702651978e-02 -5.806823819875717163e-02
1.379627585411071777e-01 -5.144529417157173157e-02 -5.958041176199913025e-02 -3.201988041400909424e-01 -4.359338432550430298e-02 2.245858013629913330e-01 1.488010287284851074e-01 -1.016703620553016663e-01 2.108081430196762085e-01 -2.897281646728515625e-01 4.011715054512023926e-01 -1.351354271173477173e-01 -1.083987206220626831e-01 2.874147295951843262e-01 2.755909264087677002e-01 9.031111747026443481e-02 -1.115415319800376892e-01 -1.025410369038581848e-02 -2.096353471279144287e-02 -9.100627154111862183e-02 9.441307187080383301e-02 1.778962612152099609e-01 3.394405543804168701e-01 5.172360315918922424e-02 -2.472320012748241425e-02 3.197471052408218384e-02 1.336565911769866943e-01 -2.726577818393707275e-01 -1.258738040924072266e-01 9.522891789674758911e-02 4.807638004422187805e-02 2.428730763494968414e-02
-2.412710189819335938e-01 -1.009427607059478760e-01 -6.804836541414260864e-02 -2.279694527387619019e-01 -3.932206332683563232e-02 3.533670306205749512e-01 1.119987070560455322e-01 -7.990985363721847534e-02 7.810841500759124756e-02 -3.117296099662780762e-02 3.160011395812034607e-02 -2.440169155597686768e-01 -5.363024771213531494e-02 3.397242724895477295e-01 4.701104760169982910e-01 -6.719863414764404297e-02 -9.070191532373428345e-02 -1.352774649858474731e-01 4.168687760829925537e-02 -1.150758937001228333e-01 2.151110768318176270e-01 1.714249700307846069e-01 -5.319355055689811707e-03 -8.162192255258560181e-02 -2.676234543323516846e-01 2.238517850637435913e-01 1.504693925380706787e-01 -8.186775445938110352e-02 1.939580291509628296e-01 -2.040062844753265381e-02 -7.233250141143798828e-02 -5.537002347409725189e-03
-3.081870377063751221e-01 -6.997023522853851318e-02 -2.333633154630661011e-01 4.341010376811027527e-02 3.167870938777923584e-01 2.252232134342193604e-01 -1.878187507390975952e-01 -1.825942397117614746e-01 1.861926466226577759e-01 -8.624711632728576660e-02 3.228145539760589600e-01 -1.004927605390548706e-01 3.309986740350723267e-02 -8.138200640678405762e-02 1.414120495319366455e-01 -8.296497166156768799e-02 7.654315233230590820e-02 -9.484678506851196289e-02 -3.651709258556365967e-01 1.657938659191131592e-01 -7.750747352838516235e-02 -9.418299794197082520e-02 -2.996278107166290283e-01 -1.187587678432464600e-01 -2.261088043451309204e-02 1.976937800645828247e-01 1.887748576700687408e-02 -1.715931668877601624e-02 4.182601720094680786e-02 -9.891393780708312988e-02 -1.415256708860397339e-01 2.584843337535858154e-01
-1.648999303579330444e-01 -1.920975297689437866e-01 -1.004864647984504700e-01 -2.258878946304321289e-01 -2.860373072326183319e-02 4.124630391597747803e-01 -2.201274335384368896e-01 -3.784917294979095459e-02 3.031112253665924072e-01 -2.517080903053283691e-01 2.307708561420440674e-02 -2.115958034992218018e-01 -6.443440914154052734e-02 1.732248514890670776e-01 1.531897485256195068e-01 -2.111684232950210571e-01 2.947853505611419678e-01 -1.064220909029245377e-02 6.456183735281229019e-03 3.909817710518836975e-02 1.147911548614501953e-01 9.127365797758102417e-02 -2.606564462184906006e-01 1.869822442531585693e-01 2.196045368909835815e-01 -1.503205001354217529e-01 -7.476717978715896606e-02 -1.156881600618362427e-01 1.083164513111114502e-01 1.743177324533462524e-01 7.550239562988281250e-02 2.418072149157524109e-02
1.205316931009292603e-01 1.410937588661909103e-02 2.773015759885311127e-02 4.224328324198722839e-02 2.468959540128707886e-01 2.777999043464660645e-01 1.273383498191833496e-01 1.912262104451656342e-02 7.221930474042892456e-02 -6.182262673974037170e-02 -1.920090168714523315e-01 -5.784513428807258606e-02 -1.896025538444519043e-01 3.564646244049072266e-01 4.981402158737182617e-01 -2.007194906473159790e-01 -1.403452157974243164e-01 -1.768139302730560303e-01 1.576723605394363403e-01 -1.778552234172821045e-01 2.321527525782585144e-02 1.875296682119369507e-01 -3.188534677028656006e-01 -2.737796120345592499e-02 2.860326319932937622e-02 -5.627697333693504333e-02 -8.075153827667236328e-02 -1.788144111633300781e-01 7.800126820802688599e-02 -1.395382434129714966e-01 -1.065546423196792603e-01 -4.840597510337829590e-02
-2.307928055524826050e-01 -1.919404566287994385e-01 1.582055538892745972e-01 2.768743336200714111e-01 -5.227793008089065552e-02 6.165215969085693359e-01 6.032353639602661133e-02 7.784665096551179886e-03 4.324436187744140625e-02 -3.518938720226287842e-01 7.640808075666427612e-02 1.038704290986061096e-01 -1.980706304311752319e-02 8.200801908969879150e-02 1.431346982717514038e-01 -1.119756847620010376e-01 -9.445743262767791748e-02 -1.609015453141182661e-04 -1.365660578012466431e-01 -2.072343826293945312e-01 1.285753399133682251e-01 1.243139151483774185e-02 -2.459881603717803955e-01 8.848880976438522339e-02 9.120216220617294312e-02 -4.908831790089607239e-02 2.463640272617340088e-02 3.596395999193191528e-02 -2.144876308739185333e-02 2.589051127433776855e-01 -2.736181952059268951e-02 -5.281698331236839294e-02
-7.315908372402191162e-02 -5.181228518486022949e-01 -2.149609662592411041e-02 -1.212183833122253418e-01 1.074574235826730728e-02 1.719986498355865479e-01 -1.680547744035720825e-01 -1.153669357299804688e-01 3.538794070482254028e-02 -4.278330206871032715e-01 1.062826365232467651e-01 -5.667761713266372681e-02 -1.896007359027862549e-02 1.553484052419662476e-01 1.745903939008712769e-01 -7.990006357431411743e-02 -3.014902211725711823e-02 -2.318716049194335938e-01 -4.286168143153190613e-02 3.114629983901977539e-01 -6.447937339544296265e-02 -8.642875403165817261e-02 -1.007116027176380157e-02 9.291619062423706055e-02 -1.781327277421951294e-02 1.017556041479110718e-01 3.158710300922393799e-01 -7.565364241600036621e-02 2.147632241249084473e-01 -1.489700525999069214e-01 1.000784561038017273e-01 1.060497537255287170e-01
-4.082122072577476501e-02 -6.641844660043716431e-02 -1.975064426660537720e-01 7.909207046031951904e-02 2.958143949508666992e-01 -1.710584573447704315e-02 1.849225163459777832e-01 -8.530003577470779419e-02 2.274225950241088867e-01 -3.283858597278594971e-01 3.644765615463256836e-01 -1.387635171413421631e-01 2.231862023472785950e-02 -7.312816381454467773e-02 2.813118100166320801e-01 -1.937879621982574463e-02 -2.197119444608688354e-01 -1.503644585609436035e-01 -6.753045320510864258e-02 5.532469134777784348e-03 -2.889555096626281738e-01 1.350980252027511597e-01 1.683252491056919098e-02 1.768062412738800049e-01 -2.444456815719604492e-01 5.686651170253753662e-02 1.139381378889083862e-01 -9.571713209152221680e-02 -1.240187734365463257e-01 -1.246279552578926086e-01 -1.309690922498703003e-01 2.835681438446044922e-01
1.600346267223358154e-01 -1.610912829637527466e-01 2.750388160347938538e-02 1.312278062105178833e-01 -5.884189903736114502e-02 4.241540133953094482e-01 -1.755959987640380859e-01 -2.467361986637115479e-01 5.954045429825782776e-02 -3.066351115703582764e-01 1.120655238628387451e-02 1.146755889058113098e-01 -5.644251406192779541e-02 -1.294859964400529861e-02 4.999246597290039062e-01 -1.523166894912719727e-01 1.942932158708572388e-01 -1.823909282684326172e-01 2.344669029116630554e-02 1.386928372085094452e-02 6.077851727604866028e-02 1.704416573047637939e-01 -1.996716558933258057e-01 -9.054581075906753540e-02 7.247855514287948608e-02 -2.094059735536575317e-01 -9.944535046815872192e-02 -1.352082192897796631e-01 -8.343723416328430176e-02 -1.622565984725952148e-01 6.275694072246551514e-02 3.134642541408538818e-02
2.776885591447353363e-02 1.923973113298416138e-02 -2.455008625984191895e-01 1.948424428701400757e-01 2.224021852016448975e-01 6.421697884798049927e-02 6.676296889781951904e-02 -2.085469514131546021e-01 2.863137125968933105e-01 -2.225678265094757080e-01 5.658052978105843067e-04 1.849026083946228027e-01 -2.029963210225105286e-02 1.323965340852737427e-01 3.958113491535186768e-01 -1.643767356872558594e-01 2.125703245401382446e-01 -3.827349543571472168e-01 -4.478195682168006897e-02 1.623690128326416016e-02 -4.278123844414949417e-03 1.182238534092903137e-01 3.207024186849594116e-02 -3.377311676740646362e-02 5.332292988896369934e-02 -2.068482786417007446e-01 2.041672915220260620e-01 -1.071605905890464783e-01 -1.044336240738630295e-02 -6.080323830246925354e-02 -3.419924974441528320e-01 4.574473947286605835e-02
-2.761174738407135010e-01 -1.463864445686340332e-01 3.225689381361007690e-02 -1.389668285846710205e-01 2.085651457309722900e-01 7.479536533355712891e-02 -8.637373894453048706e-02 -2.419407814741134644e-01 4.199323058128356934e-01 -2.181867137551307678e-02 6.407510489225387573e-02 -2.110269293189048767e-02 5.465433001518249512e-02 2.388378530740737915e-01 2.752026319503784180e-01 3.305875062942504883e-01 -1.467675715684890747e-01 -9.298552572727203369e-02 -1.503541469573974609e-01 -9.361536242067813873e-03 1.933770030736923218e-01 1.548130810260772705e-01 1.075400412082672119e-01 -9.405120462179183960e-02 1.116423308849334717e-01 9.414790570735931396e-02 1.344266235828399658e-01 -2.200877815485000610e-01 -7.527747005224227905e-02 -3.048665523529052734e-01 1.091335415840148926e-01 8.632861077785491943e-02
4.136521369218826294e-03 -2.080874592065811157e-01 -5.780687555670738220e-02 1.233075559139251709e-01 5.526043940335512161e-03 2.005862444639205933e-01 -1.999339461326599121e-02 -3.653827011585235596e-01 3.871531188488006592e-01 -1.066374406218528748e-01 -7.772755622863769531e-02 6.983454525470733643e-02 2.470212057232856750e-03 2.142815440893173218e-01 3.958414494991302490e-01 2.106865644454956055e-01 5.631524324417114258e-02 -2.120543420314788818e-01 -1.132878363132476807e-01 -2.703269720077514648e-01 2.557387650012969971e-01 -5.964379757642745972e-02 6.260757148265838623e-02 6.851281970739364624e-02 3.966111317276954651e-02 2.132080346345901489e-01 -2.619610540568828583e-02 -6.207007914781570435e-02 3.409531712532043457e-02 -2.689778506755828857e-01 -3.800488263368606567e-02 -8.147871494293212891e-02
-1.349302679300308228e-01 -2.662833631038665771e-01 1.237939298152923584e-02 8.664952963590621948e-02 2.003548741340637207e-01 2.685102522373199463e-01 8.465624600648880005e-02 -1.637545675039291382e-01 2.144546359777450562e-01 -1.998761445283889771e-01 1.492682285606861115e-02 8.011572062969207764e-02 -3.878682851791381836e-02 -1.277902126312255859e-01 4.235766530036926270e-01 5.569663643836975098e-02 1.757266670465469360e-01 -5.052081774920225143e-03 3.033951520919799805e-01 -3.025565110146999359e-02 -8.701477199792861938e-02 1.225032377988100052e-02 -1.218962520360946655e-01 1.361860930919647217e-01 -4.319622740149497986e-02 3.222211301326751709e-01 -7.609204202890396118e-02 -2.543828487396240234e-01 1.786778718233108521e-01 -1.734753251075744629e-01 -4.509716527536511421e-04 -2.466938048601150513e-01
1.374216526746749878e-01 -1.243485361337661743e-01 5.528674647212028503e-02 9.904040396213531494e-02 3.986056447029113770e-01 1.889232844114303589e-01 -2.067433297634124756e-01 -1.959286928176879883e-01 1.493346542119979858e-01 -1.928817927837371826e-01 1.576322913169860840e-01 1.657949574291706085e-02 -3.017347455024719238e-01 1.408721655607223511e-01 1.804070770740509033e-01 -3.989121913909912109e-01 -2.695163786411285400e-01 -4.345315042883157730e-03 -8.268166333436965942e-02 9.806630760431289673e-02 -1.689187064766883850e-02 -1.423395872116088867e-01 -2.509177327156066895e-01 2.744552195072174072e-01 2.015412412583827972e-02 -3.845128789544105530e-02 -7.579053193330764771e-02 -3.032162413001060486e-02 -1.104759126901626587e-01 8.736392855644226074e-02 -6.506236642599105835e-02 9.655658900737762451e-02
-1.712811142206192017e-01 -2.688915133476257324e-01 -2.317078411579132080e-02 1.695663668215274811e-02 -1.305764261633157730e-02 4.932411909103393555e-01 1.247401162981987000e-02 -1.284556984901428223e-01 2.276996970176696777e-01 -3.086659014225006104e-01 1.336998306214809418e-02 -1.718215942382812500e-01 2.709161639213562012e-01 -1.430469602346420288e-01 7.300086319446563721e-02 -5.622258409857749939e-02 -7.564114779233932495e-02 -5.291240662336349487e-02 1.024703308939933777e-01 1.214820146560668945e-01 -4.940409958362579346e-02 5.558443255722522736e-03 -1.405672729015350342e-01 2.096163332462310791e-01 6.947970949113368988e-03 -2.622820138931274414e-01 1.095483005046844482e-01 -6.293965876102447510e-02 -2.710068523883819580e-01 1.853668689727783203e-01 -6.446100026369094849e-02 -2.480688989162445068e-01
3.718449920415878296e-02 -4.028133451938629150e-01 -2.522588670253753662e-01 1.912983208894729614e-01 9.436198323965072632e-02 3.770798146724700928e-01 8.632369339466094971e-02 -2.463645488023757935e-01 8.686191588640213013e-02 3.792810067534446716e-02 4.031478241086006165e-02 2.380294911563396454e-02 -4.108105320483446121e-03 2.521691024303436279e-01 3.945843875408172607e-01 -8.524849265813827515e-02 -3.403737442567944527e-03 8.642280101776123047e-02 4.416832327842712402e-02 7.545173913240432739e-02 3.240213990211486816e-01 8.576652407646179199e-02 -1.176435500383377075e-01 -7.523033302277326584e-03 -5.181855708360671997e-02 1.633186787366867065e-01 -1.551808137446641922e-02 -1.171255111694335938e-02 -2.134897001087665558e-02 -1.523584872484207153e-01 -8.498194813728332520e-02 -2.777572274208068848e-01
2.145858407020568848e-01 -2.186376899480819702e-01 -1.071635708212852478e-01 -8.869808167219161987e-02 1.526902168989181519e-01 2.718545794486999512e-01 2.120984047651290894e-01 -2.985418774187564850e-02 -7.356732338666915894e-02 -3.024062216281890869e-01 2.925732135772705078e-01 -1.247516125440597534e-01 2.290898561477661133e-02 4.828713461756706238e-02 3.745104670524597168e-01 -1.230135262012481689e-01 -7.179054617881774902e-02 -1.748547703027725220e-01 -1.410660892724990845e-01 -1.729666441679000854e-01 1.071658805012702942e-01 -1.264522224664688110e-01 -1.049063652753829956e-01 2.464974075555801392e-01 -2.242299616336822510e-01 7.783170789480209351e-02 1.791757643222808838e-01 1.989113986492156982e-01 -8.594088256359100342e-02 1.837490946054458618e-01 9.111018478870391846e-02 1.587106138467788696e-01
-1.162874624133110046e-01 -1.125736311078071594e-01 -1.632364690303802490e-01 2.845298945903778076e-01 2.067334949970245361e-01 3.179435431957244873e-01 -1.796412318944931030e-01 6.346581038087606430e-03 3.799187242984771729e-01 -3.145414292812347412e-01 -2.146128714084625244e-01 -2.183197140693664551e-01 -7.733739167451858521e-02 7.168694585561752319e-02 5.956996977329254150e-02 -3.643554076552391052e-02 7.054839283227920532e-02 5.225620698183774948e-03 5.868878797627985477e-04 9.588526189327239990e-02 -1.419480293989181519e-01 1.489806175231933594e-01 -1.614622771739959717e-01 1.593011766672134399e-01 2.695743143558502197e-01 -7.876995950937271118e-03 1.449719220399856567e-01 -1.512328255921602249e-02 1.824131160974502563e-01 -1.165890321135520935e-01 1.123335808515548706e-01 2.749826014041900635e-01
1.792011857032775879e-01 -7.375949621200561523e-02 9.851951152086257935e-02 -3.115928545594215393e-02 -4.852881655097007751e-02 8.997067809104919434e-02 -1.483211964368820190e-01 -2.126550078392028809e-01 4.554228782653808594e-01 -1.253431476652622223e-02 1.480011790990829468e-01 4.280671477317810059e-02 -8.020996302366256714e-02 4.194825589656829834e-01 3.459049463272094727e-01 1.761767454445362091e-02 -1.330659389495849609e-01 7.070092018693685532e-03 -9.420472383499145508e-02 2.123813331127166748e-01 1.095521226525306702e-01 4.093979299068450928e-02 3.055287003517150879e-01 2.583639025688171387e-01 -1.801629513502120972e-01 8.682654052972793579e-02 1.063720136880874634e-01 8.466587960720062256e-02 -1.259184777736663818e-01 -2.450766973197460175e-02 -1.298450082540512085e-01 -5.589030310511589050e-02
-3.218221366405487061e-01 -1.245355233550071716e-01 -1.021141409873962402e-01 -4.525012895464897156e-02 -1.193065047264099121e-01 9.250289946794509888e-02 -5.860935151576995850e-02 -2.064664065837860107e-01 2.504472434520721436e-01 -4.856297969818115234e-01 -1.003163158893585205e-01 -2.721394300460815430e-01 -4.891441669315099716e-03 -7.268033176660537720e-02 2.685973644256591797e-01 -1.355147659778594971e-01 -2.524416744709014893e-01 -7.476662099361419678e-02 -1.014689449220895767e-02 8.439732342958450317e-02 1.581049412488937378e-01 2.910368144512176514e-01 -4.063070192933082581e-02 1.187611594796180725e-01 6.254347413778305054e-02 -1.562505513429641724e-01 8.302134275436401367e-02 -1.196350604295730591e-01 -2.362827956676483154e-01 -2.246285090222954750e-03 2.052322216331958771e-02 -1.153682172298431396e-01
-2.757933437824249268e-01 -3.686547651886940002e-02 2.667621374130249023e-01 2.060462832450866699e-01 5.149661563336849213e-03 4.145545959472656250e-01 6.243820488452911377e-02 -4.110077396035194397e-02 2.571358382701873779e-01 -4.404949247837066650e-01 -1.199724525213241577e-01 -1.380303055047988892e-01 -5.364632979035377502e-02 7.606041431427001953e-02 3.634236752986907959e-02 -6.926237791776657104e-02 -6.696412712335586548e-02 -8.346762508153915405e-02 -1.407438814640045166e-01 -8.201826363801956177e-03 2.477723211050033569e-01 -2.240572869777679443e-02 -2.604996562004089355e-01 8.811204135417938232e-02 3.248847648501396179e-02 -1.993284970521926880e-01 9.715469181537628174e-02 1.539311837404966354e-02 -1.188299804925918579e-01 1.672779619693756104e-01 -2.440474480390548706e-01 -4.627512767910957336e-02
-1.812327355146408081e-01 -5.381870269775390625e-02 8.753965795040130615e-02 -1.348125338554382324e-01 1.287074238061904907e-01 2.276282012462615967e-01 7.060007750988006592e-02 6.631895899772644043e-02 3.678824305534362793e-01 -5.054396390914916992e-01 -2.423450499773025513e-01 -1.429399996995925903e-01 -3.525546565651893616e-02 2.374621778726577759e-01 -7.110988255590200424e-03 -6.346853822469711304e-02 -1.688479930162429810e-01 -1.303027570247650146e-01 -1.633852124214172363e-01 2.098705768585205078e-01 2.985017597675323486e-01 7.170888781547546387e-02 -6.246008910238742828e-03 1.172188371419906616e-01 1.118832975625991821e-01 -1.476690918207168579e-01 2.030348032712936401e-01 5.842700228095054626e-02 -1.139012575149536133e-01 -6.788467522710561752e-03 -8.559042960405349731e-02 -7.361119985580444336e-02
-1.901781768538057804e-03 2.310355007648468018e-02 7.352248579263687134e-02 -6.492412090301513672e-02 -2.209340035915374756e-01 4.220734536647796631e-01 -2.418525367975234985e-01 -3.341540694236755371e-01 3.676736056804656982e-01 -1.693600416183471680e-01 -9.578848630189895630e-02 9.191291034221649170e-02 -1.989852637052536011e-01 1.354645788669586182e-01 3.217064738273620605e-01 3.724106354638934135e-03 1.433651056140661240e-02 -3.028164431452751160e-02 -2.182637006044387817e-01 -3.612456098198890686e-02 2.981203198432922363e-01 -8.031274378299713135e-02 -2.636007405817508698e-02 -3.658146411180496216e-02 1.848593652248382568e-01 9.908194653689861298e-03 6.795923411846160889e-02 -5.890826135873794556e-02 5.538764875382184982e-03 -1.082086786627769470e-01 -2.135889381170272827e-01 -5.140594765543937683e-02
-3.275038003921508789e-01 -1.653228700160980225e-02 2.279041111469268799e-01 4.492161422967910767e-02 2.000923901796340942e-01 2.662875652313232422e-01 3.561426699161529541e-02 -2.111836224794387817e-01 2.353344559669494629e-01 -2.763549089431762695e-01 2.060139328241348267e-01 9.025213122367858887e-02 -2.662205137312412262e-02 2.424917966127395630e-01 2.043870389461517334e-01 1.181834861636161804e-01 -3.184306919574737549e-01 -1.287343539297580719e-02 -1.349982172250747681e-01 -2.969559980556368828e-03 4.403324052691459656e-02 3.511565923690795898e-02 1.288523674011230469e-01 1.329152733087539673e-01 -1.188628748059272766e-01 1.554933786392211914e-01 -2.424284219741821289e-01 -2.216779291629791260e-01 -1.132830381393432617e-01 1.947623640298843384e-01 3.033614158630371094e-02 -1.701742261648178101e-01
-1.688707172870635986e-01 4.139477014541625977e-02 -2.974210381507873535e-01 1.153222247958183289e-01 2.258657068014144897e-01 1.172416731715202332e-01 2.105372101068496704e-01 -4.072983190417289734e-02 3.313568532466888428e-01 -2.766824066638946533e-01 2.548994123935699463e-01 -1.364206224679946899e-01 4.907943680882453918e-02 -6.531263142824172974e-02 1.545875668525695801e-01 3.157186880707740784e-02 -3.649757057428359985e-02 -1.581029593944549561e-01 -4.645156674087047577e-03 1.905719041824340820e-01 -7.356452196836471558e-02 1.656995564699172974e-01 -1.486398931592702866e-02 3.238304555416107178e-01 -3.337564766407012939e-01 1.126201599836349487e-01 3.590472787618637085e-02 1.822653785347938538e-02 -1.184403747320175171e-01 1.204880047589540482e-02 -2.202388644218444824e-01 2.583830952644348145e-01
-2.550090551376342773e-01 -2.673635445535182953e-02 1.934705823659896851e-01 -1.515045762062072754e-01 -6.519824266433715820e-02 2.078178077936172485e-01 -2.312568873167037964e-01 -1.212013959884643555e-01 1.750714331865310669e-01 -3.175408840179443359e-01 -2.550319209694862366e-02 8.601728081703186035e-02 4.927699267864227295e-02 1.718652993440628052e-01 3.097327351570129395e-01 -2.380711138248443604e-01 -2.599234580993652344e-01 -1.081946343183517456e-01 2.638982534408569336e-01 8.624717593193054199e-02 8.868748694658279419e-02 7.185688707977533340e-03 -1.888861656188964844e-01 3.283016085624694824e-01 -1.597702652215957642e-01 3.556005656719207764e-02 -5.298948287963867188e-02 -2.387616634368896484e-01 -2.939663827419281006e-02 1.006467565894126892e-01 8.203384280204772949e-02 -1.486577987670898438e-01
-7.702937722206115723e-02 -1.582961082458496094e-01 1.174481511116027832e-01 2.212233096361160278e-01 2.490568608045578003e-01 2.388152033090591431e-01 -2.151298820972442627e-01 -3.779829666018486023e-02 2.961747050285339355e-01 -6.391580402851104736e-02 4.558463692665100098e-01 7.512681186199188232e-03 -1.364979445934295654e-01 -2.424708195030689240e-02 2.848251163959503174e-01 8.372380584478378296e-02 -7.886832952499389648e-02 8.830934762954711914e-02 5.137770622968673706e-02 1.612098217010498047e-01 1.055928245186805725e-01 6.793811917304992676e-02 8.218224346637725830e-02 2.107637189328670502e-02 9.832855314016342163e-02 -4.982385784387588501e-03 -2.019951492547988892e-01 2.590649425983428955e-01 4.882907494902610779e-03 -3.533497510943561792e-04 -2.464852184057235718e-01 2.974762022495269775e-01
-9.685173630714416504e-02 -3.115585744380950928e-01 2.212510854005813599e-01 1.810802221298217773e-01 -1.551814610138535500e-03 2.243978083133697510e-01 -1.415622681379318237e-01 -1.268033087253570557e-01 2.854460477828979492e-01 -3.100647926330566406e-01 2.822283506393432617e-01 -7.960529625415802002e-02 9.493880718946456909e-02 2.647333443164825439e-01 1.510166674852371216e-01 -2.285421937704086304e-01 3.567983210086822510e-02 -3.498290851712226868e-02 4.689605161547660828e-02 7.896037399768829346e-02 -8.283139765262603760e-02 -1.349478662014007568e-01 -1.686638891696929932e-01 1.332892328500747681e-01 -2.599966228008270264e-01 -2.577803432941436768e-01 2.406045049428939819e-02 -1.712182760238647461e-01 8.993675559759140015e-02 -8.224909007549285889e-02 1.832044720649719238e-01 1.140690967440605164e-01
-3.345035016536712646e-02 -8.212872594594955444e-02 -2.197571992874145508e-01 -3.570147231221199036e-02 4.365228116512298584e-01 2.307974398136138916e-01 -4.614365287125110626e-03 -1.886228471994400024e-02 1.995740458369255066e-02 -1.277648359537124634e-01 1.341385245323181152e-01 -1.040039807558059692e-01 -2.025662735104560852e-02 1.257730573415756226e-01 2.762719094753265381e-01 -1.344044059514999390e-01 -5.530290305614471436e-02 -3.589228028431534767e-03 1.236458271741867065e-01 6.535988301038742065e-02 -2.507994417101144791e-03 3.015469610691070557e-01 -1.639472395181655884e-01 3.462612628936767578e-01 8.447350002825260162e-03 9.606053680181503296e-02 9.195327013731002808e-02 2.552537322044372559e-01 1.884015463292598724e-02 2.000334560871124268e-01 -1.180890500545501709e-01 -3.803330659866333008e-01
9.852705895900726318e-02 3.210351988673210144e-02 1.722885072231292725e-01 4.707383736968040466e-02 -7.093994319438934326e-02 4.791051149368286133e-02 5.070496723055839539e-02 -4.319221675395965576e-01 1.310151517391204834e-01 -2.710275053977966309e-01 7.120725512504577637e-02 -1.210513263940811157e-01 2.068736106157302856e-01 1.891681551933288574e-01 5.675969719886779785e-01 1.901216804981231689e-01 -5.686413124203681946e-02 -1.569579355418682098e-02 4.952636081725358963e-03 -1.607992649078369141e-01 4.442896321415901184e-02 -7.154612336307764053e-03 -2.183609455823898315e-01 2.179546803236007690e-01 -7.754167914390563965e-02 -1.210568547248840332e-01 7.468574494123458862e-02 -1.809328347444534302e-01 -9.850662201642990112e-02 1.306575387716293335e-01 -3.584132343530654907e-02 7.402244955301284790e-03
4.372432827949523926e-02 -1.788524240255355835e-01 -1.018400937318801880e-01 2.881831824779510498e-01 1.574077159166336060e-01 1.251946985721588135e-01 -1.652522683143615723e-01 -7.666657119989395142e-02 5.258075594902038574e-01 -3.120111525058746338e-01 4.183933138847351074e-01 2.344893962144851685e-01 -1.557255238294601440e-01 9.249655902385711670e-02 7.759855687618255615e-02 1.043179109692573547e-01 -7.573066744953393936e-03 -1.093601137399673462e-01 6.519369035959243774e-02 1.438568383455276489e-01 1.903378777205944061e-02 -1.662569195032119751e-01 -6.983517855405807495e-02 1.070852279663085938e-01 7.268708944320678711e-02 4.696827381849288940e-02 -2.088948152959346771e-02 1.765874177217483521e-01 -1.173903048038482666e-01 4.569577053189277649e-02 9.570557624101638794e-02 -4.746329504996538162e-03
1.732760816812515259e-01 -5.316793918609619141e-02 -4.159879311919212341e-02 7.103099673986434937e-02 -1.018864735960960388e-01 3.078957796096801758e-01 1.805366426706314087e-01 -4.134663045406341553e-01 3.174585700035095215e-01 -1.999051123857498169e-01 6.608268618583679199e-02 -5.574581399559974670e-02 -2.795011922717094421e-02 8.218324184417724609e-02 4.046248793601989746e-01 2.006204426288604736e-01 1.693912036716938019e-02 -1.866376399993896484e-02 -2.136921286582946777e-01 -1.410498470067977905e-01 4.818880558013916016e-02 1.381424367427825928e-01 -2.449994832277297974e-01 -1.880089789628982544e-01 4.131548479199409485e-02 -1.233160272240638733e-01 -5.278330296277999878e-02 2.970240637660026550e-02 3.456113860011100769e-02 -2.665563486516475677e-02 -9.518774598836898804e-02 2.782126963138580322e-01
-2.372811138629913330e-01 -3.232936561107635498e-01 -1.540168188512325287e-02 5.642558448016643524e-03 2.575788795948028564e-01 2.009695023298263550e-01 -6.667986512184143066e-02 -1.199369803071022034e-01 -4.483983665704727173e-02 -5.440084934234619141e-01 8.197873085737228394e-02 -7.546686683781445026e-04 -3.964088112115859985e-02 1.612937003374099731e-01 2.042739242315292358e-01 9.248917922377586365e-03 -3.750789165496826172e-02 -5.651134252548217773e-02 -1.720966100692749023e-01 2.795743644237518311e-01 -8.171058446168899536e-02 -4.980046302080154419e-02 -3.191811218857765198e-02 -1.332342922687530518e-01 -2.840710878372192383e-01 -3.859809134155511856e-03 9.160340577363967896e-02 1.416088342666625977e-01 2.096289694309234619e-01 -6.134145427495241165e-03 2.094716429710388184e-01 4.408418014645576477e-02
8.441668003797531128e-02 -2.399906963109970093e-01 -2.241825461387634277e-01 1.950898468494415283e-01 1.009449958801269531e-01 3.800245523452758789e-01 -2.871593832969665527e-01 5.467772483825683594e-03 1.613560765981674194e-01 -1.985416561365127563e-01 1.945043504238128662e-01 -1.672805994749069214e-01 -6.598186492919921875e-02 4.127844795584678650e-02 3.550025820732116699e-01 5.122405290603637695e-02 -1.179870665073394775e-01 -2.623565793037414551e-01 2.076586186885833740e-01 -6.799221783876419067e-02 1.045048758387565613e-01 -2.681085094809532166e-02 -1.222348306328058243e-02 -1.370676606893539429e-01 -1.245145499706268311e-01 -7.802716642618179321e-02 -5.688849487341940403e-04 -8.302578330039978027e-02 -1.232585310935974121e-01 -2.529909312725067139e-01 2.717251777648925781e-01 -3.595187515020370483e-02
-1.503007370047271252e-03 -1.093151420354843140e-01 4.424557462334632874e-02 -8.972792327404022217e-02 -7.134987413883209229e-02 3.246569931507110596e-01 -2.706509456038475037e-02 -4.219763278961181641e-01 -4.628948494791984558e-02 -2.509980499744415283e-01 -4.991694167256355286e-02 -1.267855614423751831e-01 1.621861308813095093e-01 2.981611788272857666e-01 4.845560193061828613e-01 1.984019279479980469e-01 -2.226748317480087280e-02 1.756853610277175903e-02 -7.380676269531250000e-02 -3.822587057948112488e-02 1.367390900850296021e-01 7.772234966978430748e-04 -1.806950867176055908e-01 2.249509245157241821e-01 4.291171953082084656e-02 -1.270671337842941284e-01 2.783423475921154022e-02 -7.876196503639221191e-02 2.217977680265903473e-02 1.091509312391281128e-01 -8.565915375947952271e-02 -2.475973963737487793e-01
-4.232164472341537476e-02 1.043575704097747803e-01 -2.017393708229064941e-01 1.678697317838668823e-01 2.302580922842025757e-01 3.993697836995124817e-02 4.544485732913017273e-02 -9.392756223678588867e-02 7.909473776817321777e-02 -2.409778237342834473e-01 1.699465513229370117e-01 -1.960889995098114014e-02 1.254219263792037964e-01 2.678532712161540985e-02 3.403588533401489258e-01 -1.018739026039838791e-02 1.469456255435943604e-01 -1.189049705862998962e-01 -1.068596616387367249e-01 1.363005191087722778e-01 1.126086339354515076e-01 2.050312459468841553e-01 -2.188595831394195557e-01 2.520986497402191162e-01 -2.779408097267150879e-01 1.234201043844223022e-01 1.319244801998138428e-01 -1.093317568302154541e-01 -4.588838294148445129e-02 -3.246898204088211060e-02 -4.648466408252716064e-01 2.323058992624282837e-01
-2.073492109775543213e-01 1.423265337944030762e-01 1.449850481003522873e-02 3.894038964062929153e-03 3.849893808364868164e-02 2.976558208465576172e-01 -3.556174412369728088e-02 -1.553426235914230347e-01 1.663577109575271606e-01 -2.786492407321929932e-01 -7.334561645984649658e-02 -2.968519926071166992e-01 -6.606386043131351471e-03 -8.146896958351135254e-02 5.056616663932800293e-01 -3.177325800061225891e-02 -1.225450783967971802e-01 1.888835243880748749e-02 -1.178497225046157837e-01 2.163491770625114441e-02 -1.381872743368148804e-01 3.147109150886535645e-01 -1.056718453764915466e-01 2.358972579240798950e-01 1.018039658665657043e-01 -2.453962564468383789e-01 -6.258226931095123291e-02 1.856528371572494507e-01 -1.634928770363330841e-02 -1.170638203620910645e-01 1.354647278785705566e-01 -5.356804654002189636e-02
-1.289580762386322021e-01 -9.214028716087341309e-02 -4.571430757641792297e-02 1.919578015804290771e-01 2.085764855146408081e-01 3.631426990032196045e-01 6.509212404489517212e-02 1.996521204710006714e-01 5.275617167353630066e-02 -3.221421241760253906e-01 2.082641869783401489e-01 2.676459494978189468e-03 -1.317500770092010498e-01 1.456679254770278931e-01 3.177916407585144043e-01 -1.022992730140686035e-01 8.304260671138763428e-03 5.853587761521339417e-02 1.917456686496734619e-01 -7.531068474054336548e-02 6.808787584304809570e-02 -1.358696520328521729e-01 9.434190392494201660e-02 4.959006309509277344e-01 8.120793104171752930e-02 -1.317371577024459839e-01 -1.159410774707794189e-01 -3.867061436176300049e-02 1.726938337087631226e-01 -3.845276683568954468e-02 1.364308297634124756e-01 -6.199663132429122925e-02
-9.716483950614929199e-02 -5.736063793301582336e-02 -1.122500821948051453e-01 3.004487156867980957e-01 -8.912605233490467072e-03 3.145112991333007812e-01 -4.517614468932151794e-02 -6.197476759552955627e-02 2.151464372873306274e-01 -6.441371142864227295e-02 2.241390794515609741e-01 1.251556128263473511e-01 9.291467815637588501e-02 1.754591464996337891e-01 3.937636017799377441e-01 2.288522124290466309e-01 2.645175345242023468e-02 -2.386825084686279297e-01 -2.454652450978755951e-02 -1.716790199279785156e-01 2.724875807762145996e-01 7.205700129270553589e-02 -2.455828040838241577e-01 1.423673927783966064e-01 8.152047172188758850e-03 9.663152694702148438e-02 -1.301759630441665649e-01 -1.659640073776245117e-01 -2.385860383510589600e-01 -2.364360988140106201e-01 1.762691698968410492e-02 -3.927850723266601562e-02
1.093564555048942566e-01 -1.611298769712448120e-01 -1.274291127920150757e-01 4.161512851715087891e-02 1.435889899730682373e-01 4.867918416857719421e-02 2.025875300168991089e-01 -1.485035270452499390e-01 2.649611532688140869e-01 -2.683807015419006348e-01 -2.699010372161865234e-01 3.720606490969657898e-02 -3.133180439472198486e-01 3.054653406143188477e-01 3.866453170776367188e-01 1.267121285200119019e-01 -5.272251367568969727e-02 -1.860327273607254028e-01 -8.410150557756423950e-02 -1.995736509561538696e-01 -1.417914684861898422e-02 1.864765286445617676e-01 -1.793834194540977478e-02 1.192671731114387512e-01 -4.163857921957969666e-02 1.664274334907531738e-01 -2.912952601909637451e-01 -6.134587526321411133e-02 -1.400096267461776733e-01 8.328653872013092041e-02 7.355166226625442505e-02 2.694268152117729187e-02
1.071580648422241211e-01 -2.051131725311279297e-01 -2.656968533992767334e-01 2.111113369464874268e-01 6.152916327118873596e-02 -1.067027747631072998e-01 1.189281791448593140e-01 -2.497892528772354126e-01 1.326221972703933716e-01 -1.847811639308929443e-01 1.710382848978042603e-01 -1.020384877920150757e-01 8.633062988519668579e-02 7.747181504964828491e-02 4.331284761428833008e-01 -1.590898958966135979e-03 6.517262011766433716e-02 -1.331224143505096436e-01 6.584044545888900757e-02 1.451077610254287720e-01 9.242772310972213745e-02 2.493456006050109863e-01 -1.224627494812011719e-01 2.756085991859436035e-01 -1.649157851934432983e-01 1.079362556338310242e-01 9.326966851949691772e-02 -4.950350895524024963e-02 -9.504843037575483322e-04 1.608888059854507446e-01 -3.788846731185913086e-01 1.365508586168289185e-01
-1.282086223363876343e-01 7.507908344268798828e-02 1.624270826578140259e-01 -3.637699037790298462e-02 5.962311476469039917e-02 4.221925139427185059e-01 8.086112141609191895e-02 -1.472102552652359009e-01 2.604166865348815918e-01 -2.184832394123077393e-01 -5.851888656616210938e-02 -1.540230810642242432e-01 -1.072440370917320251e-01 -7.417052984237670898e-02 2.132710516452789307e-01 -3.379966616630554199e-01 -8.591508865356445312e-02 2.099488489329814911e-02 -5.996357649564743042e-02 7.782245986163616180e-03 3.303121924400329590e-01 -4.193514585494995117e-02 -3.672416508197784424e-01 1.868309974670410156e-01 -4.544926062226295471e-02 -2.050389051437377930e-01 7.021676003932952881e-02 -2.282120585441589355e-01 -4.602387547492980957e-02 1.330628693103790283e-01 5.037785507738590240e-03 8.774141222238540649e-02
-3.991433605551719666e-02 -2.163787186145782471e-01 6.205368787050247192e-02 1.920509040355682373e-01 -1.019608229398727417e-01 3.676104545593261719e-01 -4.839400947093963623e-02 -1.160251423716545105e-01 7.465796917676925659e-02 -1.817212551832199097e-01 8.149602264165878296e-02 1.610990166664123535e-01 -7.991893216967582703e-03 1.723685860633850098e-01 3.607881963253021240e-01 2.610061466693878174e-01 -4.265857115387916565e-02 -3.818830251693725586e-01 -1.802081242203712463e-02 -1.326989680528640747e-01 1.174029409885406494e-01 1.197666451334953308e-01 -2.758936583995819092e-01 8.937224000692367554e-02 3.247557580471038818e-02 2.318944633007049561e-01 7.608603686094284058e-02 -1.041243821382522583e-01 -1.533868014812469482e-01 -2.394317835569381714e-01 -5.888456106185913086e-02 -1.290503740310668945e-01
-8.878548443317413330e-02 -3.331556916236877441e-01 1.275889128446578979e-01 -1.890871091745793819e-03 4.749376773834228516e-01 2.295094877481460571e-01 2.193010598421096802e-01 -9.064379334449768066e-02 2.737350463867187500e-01 -3.175916969776153564e-01 1.767904013395309448e-01 -1.191365122795104980e-01 1.077945828437805176e-01 -2.289200574159622192e-01 1.026983410120010376e-01 3.793190419673919678e-02 -8.804134279489517212e-02 1.249061618000268936e-02 -3.065449930727481842e-02 1.284802053123712540e-02 -1.792598366737365723e-01 7.222197204828262329e-02 2.654536813497543335e-02 3.257788121700286865e-01 -1.155248433351516724e-01 -6.285637617111206055e-02 1.069879531860351562e-01 7.919235527515411377e-02 -1.693581342697143555e-01 -1.166405379772186279e-01 6.702532060444355011e-03 4.993147403001785278e-02
6.018508225679397583e-03 -1.786313205957412720e-02 -1.942617297172546387e-01 1.967076808214187622e-01 1.850100159645080566e-01 6.892899423837661743e-02 1.106148809194564819e-01 -3.683493137359619141e-01 2.112679779529571533e-01 -2.794327437877655029e-01 9.469173848628997803e-03 1.272761169821023941e-02 -2.077933549880981445e-01 -1.588215865194797516e-02 2.350785136222839355e-01 -5.224725976586341858e-02 5.516258068382740021e-03 -7.578555494546890259e-02 -2.813791334629058838e-01 -5.652781203389167786e-02 -3.937336429953575134e-02 1.035424917936325073e-01 -3.436115086078643799e-01 -1.461294293403625488e-01 8.432832360267639160e-02 3.428863286972045898e-01 -3.797981888055801392e-02 1.706115603446960449e-01 1.960426867008209229e-01 1.502816975116729736e-01 -2.278548926115036011e-01 6.261119246482849121e-02
-1.607406884431838989e-01 -2.736099362373352051e-01 3.243630984798073769e-03 -1.140491142868995667e-01 2.143664360046386719e-01 5.287596955895423889e-02 -6.400495767593383789e-02 -1.010737195611000061e-01 2.297243326902389526e-01 -1.543741226196289062e-01 2.172389626502990723e-01 -4.931670054793357849e-02 -2.580781579017639160e-01 -4.587359726428985596e-02 5.582359433174133301e-01 -1.446660906076431274e-01 -7.213284075260162354e-02 2.295815944671630859e-01 -6.196109578013420105e-02 9.701111167669296265e-02 1.855796426534652710e-01 -2.844800949096679688e-01 -5.156915634870529175e-02 -3.671699017286300659e-02 -1.393069326877593994e-01 3.766987472772598267e-02 -2.004584670066833496e-01 -8.350022137165069580e-02 -8.840710669755935669e-02 -9.780189394950866699e-02 8.424557745456695557e-02 -1.128270849585533142e-01
-2.374920845031738281e-01 -6.294200569391250610e-02 2.232516184449195862e-02 5.402616038918495178e-02 -1.050946265459060669e-01 2.262125611305236816e-01 2.610628604888916016e-01 -1.576621532440185547e-01 3.995738923549652100e-01 -1.204184666275978088e-01 2.626359462738037109e-01 4.875206574797630310e-02 1.602868922054767609e-02 3.422551155090332031e-01 2.663477957248687744e-01 5.854406207799911499e-02 -7.194044440984725952e-02 -8.336418122053146362e-02 -1.705436408519744873e-01 -1.017375364899635315e-01 1.951288618147373199e-02 8.996456861495971680e-02 2.405250258743762970e-02 6.336224079132080078e-02 6.947752088308334351e-02 1.445929706096649170e-01 -1.819534972310066223e-02 8.955316245555877686e-02 -1.500255018472671509e-01 -4.183831214904785156e-01 1.612886935472488403e-01 -1.463980525732040405e-01
-3.396760225296020508e-01 5.306689441204071045e-02 -6.290879845619201660e-02 -5.577430501580238342e-02 6.750355660915374756e-02 2.095768451690673828e-01 -4.714276269078254700e-02 -8.733927458524703979e-02 3.646038770675659180e-01 4.173470288515090942e-02 8.246274292469024658e-02 2.062911540269851685e-01 -3.516021966934204102e-01 2.101940512657165527e-01 3.108801245689392090e-01 3.698885440826416016e-02 1.104774177074432373e-01 -1.048900838941335678e-02 -2.186241745948791504e-01 -2.744123153388500214e-02 -9.812729805707931519e-02 1.829870790243148804e-01 -3.611953184008598328e-02 1.961290836334228516e-01 8.787136524915695190e-02 -1.713762581348419189e-01 -2.178844623267650604e-02 -1.355950385332107544e-01 1.780461519956588745e-01 -2.576363384723663330e-01 -1.254304349422454834e-01 2.303061932325363159e-01
-1.598892658948898315e-01 -1.183643843978643417e-02 -2.526996731758117676e-01 2.072212249040603638e-01 2.266946434974670410e-01 1.758336126804351807e-01 1.055756062269210815e-01 -3.747053816914558411e-02 3.121947348117828369e-01 -1.067281141877174377e-01 1.253719031810760498e-01 7.039008289575576782e-02 -1.294194459915161133e-01 8.894388377666473389e-02 2.615915238857269287e-01 -1.768953204154968262e-01 4.932319372892379761e-02 -3.782724738121032715e-01 1.849940419197082520e-01 3.573383018374443054e-02 -1.409173607826232910e-01 -1.815875619649887085e-01 -3.025771379470825195e-01 -9.905959665775299072e-02 2.544648945331573486e-02 2.870643511414527893e-02 -3.368993103504180908e-02 -2.950444519519805908e-01 4.369468986988067627e-02 1.725103124044835567e-03 -2.927890419960021973e-01 7.881776243448257446e-02
-1.775072701275348663e-02 3.007293045520782471e-01 5.199225246906280518e-02 -2.327685505151748657e-01 1.799242645502090454e-01 4.753298759460449219e-01 -4.356572031974792480e-02 -3.017979860305786133e-01 3.750921785831451416e-02 -2.529738545417785645e-01 3.317223489284515381e-01 6.119924038648605347e-02 -2.014102600514888763e-02 2.127313464879989624e-01 1.825282573699951172e-01 2.322152629494667053e-02 8.896053768694400787e-03 -2.581535279750823975e-01 -5.543962493538856506e-02 -4.215340130031108856e-03 -9.737237542867660522e-02 -8.520935475826263428e-02 -1.840697787702083588e-02 -5.680374056100845337e-02 -3.127080500125885010e-01 -6.095016375184059143e-03 -1.719912700355052948e-02 1.299266368150711060e-01 -2.720004692673683167e-02 1.904557943344116211e-01 -2.549615455791354179e-03 1.504028774797916412e-02
-2.036013901233673096e-01 -3.197802230715751648e-02 1.632665842771530151e-01 -5.570826306939125061e-02 -1.439249962568283081e-01 4.451855421066284180e-01 5.388415604829788208e-02 -1.046210676431655884e-01 3.496136665344238281e-01 -1.237184628844261169e-01 -9.425919502973556519e-03 -1.966102421283721924e-01 -2.695207297801971436e-01 2.564216852188110352e-01 2.868229746818542480e-01 -1.222755759954452515e-01 -1.895159035921096802e-01 1.475025247782468796e-02 -3.844834491610527039e-02 -5.529161170125007629e-02 1.779446005821228027e-01 4.830071236938238144e-03 -2.293680310249328613e-01 6.411509215831756592e-02 1.498994976282119751e-01 4.791405051946640015e-02 -1.824529767036437988e-01 -1.987886279821395874e-01 -1.152412816882133484e-01 1.634057760238647461e-01 -1.024888977408409119e-01 7.735179364681243896e-02
-4.730940610170364380e-02 1.494198739528656006e-01 -1.745976954698562622e-01 -1.898197382688522339e-01 2.076672911643981934e-01 9.071610867977142334e-02 4.020749405026435852e-02 7.119923830032348633e-02 3.649916946887969971e-01 -3.092314898967742920e-01 2.024852633476257324e-01 -1.101168319582939148e-01 4.882930219173431396e-02 -9.714985638856887817e-02 3.238285183906555176e-01 -2.346422672271728516e-01 -1.034129038453102112e-01 1.567637026309967041e-01 1.549981534481048584e-01 -2.877257578074932098e-02 -1.579381972551345825e-01 2.053711265325546265e-01 -1.817834824323654175e-01 1.023424118757247925e-01 -1.487591266632080078e-01 1.940448731184005737e-01 3.691146895289421082e-02 1.271064877510070801e-01 4.885924607515335083e-02 -2.190384715795516968e-01 -2.896406054496765137e-01 1.218395084142684937e-01
6.084444373846054077e-02 3.511748090386390686e-02 -5.957503989338874817e-02 6.214828416705131531e-02 3.047630786895751953e-01 7.049307972192764282e-02 3.015331327915191650e-01 -3.051915168762207031e-01 1.729698330163955688e-01 -3.506413102149963379e-01 -1.875464320182800293e-01 -1.281390488147735596e-01 -1.728128641843795776e-01 3.042487241327762604e-02 2.456017881631851196e-01 -3.884628787636756897e-02 -2.028504014015197754e-01 -1.249770596623420715e-01 2.248107939958572388e-01 -1.310494635254144669e-02 -2.116525769233703613e-01 -6.298325210809707642e-02 -2.157534509897232056e-01 1.061228960752487183e-01 6.102288514375686646e-02 1.155243068933486938e-01 1.643021404743194580e-01 1.039758324623107910e-01 1.838670819997787476e-01 -2.090413421392440796e-01 -1.744593083858489990e-01 1.782894730567932129e-01
1.131866872310638428e-01 -1.162135377526283264e-01 -1.661643832921981812e-01 -1.242878288030624390e-01 2.117270827293395996e-01 1.035710200667381287e-01 1.317486315965652466e-01 -8.089549094438552856e-02 3.558196127414703369e-02 -4.258489012718200684e-01 2.001251131296157837e-01 -2.108694016933441162e-01 -9.326395578682422638e-03 2.722712457180023193e-01 2.621237933635711670e-01 -8.156633377075195312e-02 3.202372789382934570e-02 -3.544422388076782227e-01 1.419930756092071533e-01 8.438437432050704956e-02 -7.082811743021011353e-02 -4.675589501857757568e-02 -4.772877320647239685e-02 2.170944809913635254e-01 1.570568680763244629e-01 1.573611050844192505e-01 -2.666845917701721191e-02 1.891256123781204224e-01 1.073280423879623413e-01 1.580199301242828369e-01 4.580054804682731628e-02 3.152989149093627930e-01
3.012812696397304535e-02 -1.788928806781768799e-01 -5.199133977293968201e-02 -3.076122701168060303e-01 3.831565380096435547e-01 9.889012575149536133e-02 -1.433840692043304443e-01 -2.178006023168563843e-01 2.589554488658905029e-01 -5.707679316401481628e-02 2.664557099342346191e-01 1.064235195517539978e-01 -1.167717352509498596e-01 6.379534304141998291e-02 2.417627573013305664e-01 1.547228693962097168e-01 -1.451329588890075684e-01 1.924028806388378143e-02 -5.209097638726234436e-02 -1.080050319433212280e-02 -2.207301557064056396e-01 -2.574133453890681267e-03 -1.628495054319500923e-03 1.946278214454650879e-01 3.410893380641937256e-01 -7.485925406217575073e-02 -2.824695548042654991e-04 7.465664297342300415e-03 2.052275687456130981e-01 3.208837658166885376e-02 -3.243614137172698975e-01 1.058670878410339355e-01
-2.925216853618621826e-01 -4.682821035385131836e-02 -2.585998177528381348e-01 2.849808521568775177e-02 1.767666786909103394e-01 2.400214374065399170e-01 1.724884510040283203e-01 -4.384668469429016113e-01 8.962031453847885132e-02 3.990134596824645996e-02 -1.207501664757728577e-01 -1.029594466090202332e-01 -1.590539216995239258e-01 3.992459475994110107e-01 3.383278548717498779e-01 5.872210115194320679e-02 1.416634619235992432e-01 -1.872556358575820923e-01 1.833187639713287354e-01 -2.279049716889858246e-02 2.328317165374755859e-01 -1.452694367617368698e-02 -2.542722970247268677e-02 -2.944934554398059845e-02 9.159397333860397339e-02 1.099734902381896973e-01 -5.900264531373977661e-02 -5.255651101469993591e-02 -4.824060574173927307e-02 -2.793920412659645081e-02 -6.139946728944778442e-02 -1.321996301412582397e-01
-2.596563100814819336e-01 -9.466698020696640015e-02 2.169627994298934937e-01 1.480704993009567261e-01 2.546297200024127960e-02 1.830090433359146118e-01 -1.477605700492858887e-01 -2.235981822013854980e-01 2.409472763538360596e-01 -1.769375950098037720e-01 2.421670109033584595e-01 1.897625178098678589e-01 6.087591499090194702e-02 5.933105200529098511e-02 1.474505811929702759e-01 4.334713891148567200e-02 9.654448367655277252e-03 9.233914315700531006e-02 -3.308942914009094238e-01 2.671975642442703247e-02 2.232283949851989746e-01 1.021160110831260681e-01 1.176676675677299500e-01 2.087737172842025757e-01 -3.948270529508590698e-02 2.830378711223602295e-01 -1.868476159870624542e-02 4.059424099978059530e-04 -7.341527938842773438e-02 -3.927504122257232666e-01 -2.222008258104324341e-01 -7.896371930837631226e-02
-5.908337980508804321e-02 -1.920906901359558105e-01 3.399040549993515015e-02 -7.192599773406982422e-02 1.523379385471343994e-01 3.232495188713073730e-01 -4.008220881223678589e-02 -3.576593697071075439e-01 2.487061172723770142e-01 -2.393928170204162598e-01 2.327186763286590576e-01 -1.048663724213838577e-02 -6.245158985257148743e-02 7.826869376003742218e-03 -1.130863185971975327e-02 -2.400653958320617676e-01 -2.616042792797088623e-01 -1.356790810823440552e-01 -1.757228225469589233e-01 4.012920558452606201e-01 -2.584087550640106201e-01 -9.680196642875671387e-02 -8.783971518278121948e-02 1.014473265968263149e-03 1.018999982625246048e-02 -2.824200503528118134e-02 4.169578477740287781e-02 -1.776019036769866943e-01 1.334012746810913086e-01 -7.990492880344390869e-02 1.291654706001281738e-01 1.524355113506317139e-01
1.795828342437744141e-01 -2.038378715515136719e-01 4.101122170686721802e-02 2.330975793302059174e-02 1.396487951278686523e-01 3.114791810512542725e-01 -1.494515538215637207e-01 1.405909359455108643e-01 -4.715641960501670837e-03 -3.745597004890441895e-01 1.339183449745178223e-01 -7.905443757772445679e-02 -2.046113759279251099e-01 2.262391000986099243e-01 2.655424177646636963e-01 -5.066289100795984268e-03 -2.261257469654083252e-01 2.533191256225109100e-02 1.313896942883729935e-02 -1.903154253959655762e-01 -2.549377083778381348e-01 -2.207600921392440796e-01 -4.131504893302917480e-01 3.288183733820915222e-02 -6.315207481384277344e-02 1.215827837586402893e-01 3.332564607262611389e-02 -9.193389862775802612e-02 1.337420428171753883e-03 -1.567826718091964722e-01 2.701673889532685280e-03 1.032964140176773071e-01
-3.681935369968414307e-01 -9.710783511400222778e-02 -1.065595075488090515e-01 4.051339998841285706e-02 1.277690529823303223e-01 3.058445453643798828e-01 -1.118218824267387390e-01 -4.453139752149581909e-02 2.591094374656677246e-01 -2.178468108177185059e-01 1.242971196770668030e-01 3.932411968708038330e-02 -1.423812210559844971e-01 2.261349745094776154e-02 2.057998329401016235e-01 1.131724789738655090e-01 -5.624492093920707703e-02 7.685139030218124390e-02 -2.209771424531936646e-01 -1.598931103944778442e-01 3.187804520130157471e-01 -1.036439910531044006e-01 9.128491580486297607e-02 2.135024815797805786e-01 -1.654171943664550781e-01 -4.015896320343017578e-01 -1.697361618280410767e-01 4.966171830892562866e-02 1.858362108469009399e-01 -3.733490034937858582e-02 -1.079677604138851166e-02 6.642952561378479004e-02
2.187515236437320709e-02 -7.584027945995330811e-02 4.522249102592468262e-03 -6.824483722448348999e-02 2.587876021862030029e-01 1.207332089543342590e-01 -3.503206651657819748e-03 6.525242235511541367e-03 2.223504036664962769e-01 -2.757309377193450928e-01 9.312382340431213379e-02 2.885186374187469482e-01 7.822818122804164886e-03 5.852672457695007324e-02 3.233921825885772705e-01 1.126854643225669861e-01 1.931297332048416138e-01 -1.099852696061134338e-01 -5.298705399036407471e-02 -1.074318438768386841e-01 3.716237843036651611e-02 2.578781545162200928e-01 -1.515811681747436523e-01 1.064413785934448242e-01 1.173422858119010925e-01 2.779345512390136719e-01 3.767865598201751709e-01 2.108589112758636475e-01 -1.108650490641593933e-01 -1.516598910093307495e-01 -2.965805530548095703e-01 5.203799158334732056e-02
-6.974373757839202881e-02 -1.816855072975158691e-01 1.096752882003784180e-01 8.562517166137695312e-02 1.570936590433120728e-01 1.403692550957202911e-02 -1.109566763043403625e-01 -2.467555254697799683e-01 4.784009754657745361e-01 -3.118272423744201660e-01 6.132390350103378296e-02 -1.846275329589843750e-01 9.136966615915298462e-02 3.063409328460693359e-01 1.471026800572872162e-02 -2.096788883209228516e-01 -8.409002423286437988e-02 -3.854151582345366478e-03 3.100331686437129974e-02 -1.966957598924636841e-01 4.306412115693092346e-02 1.621298491954803467e-01 -1.281805485486984253e-01 3.034635186195373535e-01 -1.250990107655525208e-02 1.035412102937698364e-01 4.051019996404647827e-02 7.601711153984069824e-02 -2.146452814340591431e-01 5.538973584771156311e-02 1.247067674994468689e-01 -2.607248127460479736e-01
-1.228374764323234558e-01 4.600345715880393982e-02 -2.430826872587203979e-01 2.141756713390350342e-01 1.106762290000915527e-01 1.318400204181671143e-01 1.937083303928375244e-01 9.763384610414505005e-02 3.951896429061889648e-01 -2.005145549774169922e-01 8.197063952684402466e-02 -9.599868953227996826e-02 -7.280719280242919922e-02 1.807137578725814819e-01 3.822062015533447266e-01 -1.717714667320251465e-01 1.260823309421539307e-01 -3.709669113159179688e-01 -5.912452936172485352e-02 -1.327365338802337646e-01 1.170463263988494873e-01 2.300601750612258911e-01 -2.489778213202953339e-02 -1.245023012161254883e-01 1.358048431575298309e-02 -1.330385655164718628e-01 1.729445308446884155e-01 6.080513447523117065e-02 -1.672797021456062794e-03 -3.585227578878402710e-02 -2.537249028682708740e-01 -2.748346142470836639e-02
-6.948559544980525970e-03 -5.218955129384994507e-02 -1.236443221569061279e-01 1.293750852346420288e-01 2.659712433815002441e-01 2.477124780416488647e-01 -2.641955316066741943e-01 -7.624950259923934937e-02 3.415144681930541992e-01 -2.523062229156494141e-01 3.356286585330963135e-01 1.808100640773773193e-01 9.726751595735549927e-03 1.470745205879211426e-01 1.135361343622207642e-01 1.365657299757003784e-01 -3.386510908603668213e-01 -1.420405507087707520e-01 -1.059406343847513199e-02 2.616658210754394531e-01 2.020674943923950195e-01 -1.854901760816574097e-01 3.382083028554916382e-02 1.401637494564056396e-01 3.884360194206237793e-02 -1.673153042793273926e-01 3.884329646825790405e-02 1.768861860036849976e-01 -9.827333688735961914e-02 3.356289491057395935e-02 7.513479143381118774e-02 1.979861035943031311e-02
-7.096590101718902588e-02 -2.767010629177093506e-01 -4.899051273241639137e-04 -3.804233670234680176e-02 -1.169926226139068604e-01 2.851183712482452393e-01 -5.377865582704544067e-02 -2.917214632034301758e-01 1.319356411695480347e-01 -1.686684191226959229e-01 8.249147236347198486e-02 2.080893330276012421e-02 1.704326272010803223e-02 -1.896430738270282745e-02 3.295699357986450195e-01 3.060507476329803467e-01 9.464967250823974609e-02 -2.421898394823074341e-01 -1.240596175193786621e-01 1.610116362571716309e-01 1.507943272590637207e-01 1.225728467106819153e-01 -2.073664665222167969e-01 -1.965394243597984314e-02 9.110287576913833618e-02 -1.808426231145858765e-01 1.899076998233795166e-01 -6.749270111322402954e-02 -9.494049847126007080e-02 -2.838031053543090820e-01 -2.798472344875335693e-01 -1.958976686000823975e-01
-1.765258312225341797e-01 -1.471957713365554810e-01 -4.640171770006418228e-03 3.204437345266342163e-02 1.066323276609182358e-02 3.755285739898681641e-01 -1.239777877926826477e-01 -1.566967815160751343e-01 2.083736658096313477e-01 -2.731245709583163261e-03 2.487939894199371338e-01 1.865708380937576294e-01 -2.215293347835540771e-01 1.978513598442077637e-01 1.813372075557708740e-01 2.697528153657913208e-02 -1.137825548648834229e-01 4.784142971038818359e-02 -9.714567102491855621e-03 -3.379419445991516113e-01 -1.505467444658279419e-01 5.745043233036994934e-02 -5.702897906303405762e-02 2.070522606372833252e-01 2.397402077913284302e-01 8.812583982944488525e-03 7.907067984342575073e-02 -1.731133833527565002e-02 2.583558559417724609e-01 -1.616380512714385986e-01 -2.809870839118957520e-01 2.560133337974548340e-01
2.467151731252670288e-02 -5.677938088774681091e-02 -1.131147518754005432e-01 -1.183791533112525940e-01 6.914059817790985107e-02 2.344087362289428711e-01 -2.489710971713066101e-02 -3.447178900241851807e-01 3.292615711688995361e-01 -2.545264661312103271e-01 1.384560465812683105e-01 1.281570941209793091e-01 -3.439421951770782471e-01 1.561405062675476074e-01 1.964251324534416199e-02 -1.651521474123001099e-01 -9.638366848230361938e-02 1.437332183122634888e-01 -3.291565775871276855e-01 2.083164304494857788e-01 -6.400493532419204712e-02 -6.647602468729019165e-02 -2.186885103583335876e-02 1.979142576456069946e-01 4.943487420678138733e-02 9.546008706092834473e-02 8.764547854661941528e-02 -2.937011718750000000e-01 4.456672444939613342e-02 3.778036683797836304e-02 -1.534368395805358887e-01 2.207817137241363525e-01
-5.687868222594261169e-02 -1.161804124712944031e-01 -4.062762558460235596e-01 2.259786128997802734e-01 1.688008159399032593e-01 2.095712870359420776e-01 9.086581319570541382e-02 -2.006025165319442749e-01 2.788293361663818359e-01 -3.059987425804138184e-01 3.080709651112556458e-02 -4.285132046788930893e-03 -4.316011443734169006e-02 1.925050318241119385e-01 1.170332059264183044e-01 -9.238705039024353027e-02 1.308176070451736450e-01 -2.107239961624145508e-01 -7.927174121141433716e-02 -1.110785603523254395e-01 -1.247191354632377625e-01 -1.246341094374656677e-01 -3.261187970638275146e-01 -1.515378355979919434e-01 -1.035110428929328918e-01 7.488420605659484863e-02 -5.057948082685470581e-02 -2.066780775785446167e-01 -1.496210396289825439e-01 -6.871853768825531006e-02 -2.706494033336639404e-01 1.011182144284248352e-01
-1.335884910076856613e-02 -1.412597745656967163e-01 3.323752805590629578e-02 -2.572968304157257080e-01 -1.036659330129623413e-01 2.362729460000991821e-01 4.788456857204437256e-02 -1.880395710468292236e-01 1.662683635950088501e-01 -1.743774712085723877e-01 1.351629346609115601e-01 2.524682134389877319e-02 -1.117255464196205139e-01 9.073948860168457031e-02 4.505082666873931885e-01 2.856353521347045898e-01 5.199640616774559021e-02 -1.166068911552429199e-01 -1.309348344802856445e-01 9.940842539072036743e-02 7.248562574386596680e-02 2.604869306087493896e-01 -2.873627841472625732e-01 2.336728572845458984e-02 2.824279852211475372e-02 -3.500518500804901123e-01 6.479856371879577637e-02 -1.399551425129175186e-02 -4.074000939726829529e-02 -2.021807581186294556e-01 -2.001895755529403687e-01 -1.273489892482757568e-01
-1.353377699851989746e-01 -8.382203429937362671e-02 -1.998967379331588745e-01 1.625505685806274414e-01 8.330718614161014557e-03 -3.159869089722633362e-02 7.470437139272689819e-02 1.269244961440563202e-02 3.498806953430175781e-01 -3.323880136013031006e-01 2.403936684131622314e-01 7.758709788322448730e-02 7.502105832099914551e-02 1.604178994894027710e-01 3.428747057914733887e-01 -1.406728625297546387e-01 1.807200461626052856e-01 -4.390634298324584961e-01 -9.264008700847625732e-02 -4.829936102032661438e-02 6.757566705346107483e-03 1.138893514871597290e-01 2.070803754031658173e-02 -4.680574312806129456e-02 8.114456385374069214e-02 -7.292096316814422607e-02 3.357854485511779785e-01 1.496624946594238281e-01 1.073973346501588821e-02 5.071774497628211975e-02 -1.851824522018432617e-01 4.985728766769170761e-03
6.323909014463424683e-02 1.364056766033172607e-02 -1.600700616836547852e-01 8.967089653015136719e-02 1.038537025451660156e-01 1.914886534214019775e-01 1.227189823985099792e-01 1.097173988819122314e-01 3.618123829364776611e-01 -2.743048965930938721e-01 7.072869688272476196e-02 6.300056353211402893e-03 1.768021881580352783e-01 2.656993865966796875e-01 1.158288866281509399e-01 -5.518309399485588074e-02 1.547767370939254761e-01 -4.506022930145263672e-01 -5.399416759610176086e-02 -4.422150924801826477e-02 7.069881260395050049e-02 2.108970284461975098e-01 -8.077132701873779297e-02 -5.364796146750450134e-02 -1.422447711229324341e-01 3.906690329313278198e-02 1.795169413089752197e-01 6.616249447688460350e-04 3.110642135143280029e-01 -3.112604317720979452e-04 -3.380946516990661621e-01 4.782209545373916626e-02
-2.673352360725402832e-01 -2.078800946474075317e-01 -2.165646404027938843e-01 9.614533931016921997e-02 1.264458447694778442e-01 4.628844857215881348e-01 -7.369084656238555908e-02 4.515415802597999573e-02 1.092172041535377502e-01 -4.104889184236526489e-02 3.495785892009735107e-01 -1.282141357660293579e-01 5.680035799741744995e-02 9.247175604104995728e-02 2.284903079271316528e-02 -2.943785190582275391e-01 -1.465422287583351135e-02 -3.271609544754028320e-01 -1.096578240394592285e-01 2.429003566503524780e-01 -6.635566800832748413e-02 5.450796708464622498e-02 9.178093820810317993e-02 -8.687689155340194702e-02 9.544652700424194336e-02 2.315053641796112061e-01 1.567141115665435791e-01 -9.437488042749464512e-04 3.647162392735481262e-02 -4.374424368143081665e-02 -1.342688798904418945e-01 1.734400540590286255e-01
-3.468847572803497314e-01 -1.957622617483139038e-01 -5.010415613651275635e-02 -2.416092157363891602e-01 2.519924938678741455e-01 3.547345846891403198e-02 -1.111908629536628723e-01 -1.588543951511383057e-01 3.079707026481628418e-01 -2.083235979080200195e-01 2.696154452860355377e-02 -5.777335539460182190e-02 -3.063631355762481689e-01 1.709199100732803345e-01 2.799273133277893066e-01 -2.344129979610443115e-01 1.641050577163696289e-01 -3.697835654020309448e-02 1.467574685811996460e-01 3.035240471363067627e-01 2.187044024467468262e-01 -1.174052357673645020e-01 -1.677134633064270020e-01 2.689269557595252991e-02 6.458867341279983521e-02 -1.252946406602859497e-01 -3.690536692738533020e-02 -4.119379073381423950e-02 5.582930147647857666e-02 2.194774104282259941e-03 1.257707476615905762e-01 7.153492420911788940e-02
-3.716325461864471436e-01 2.232965826988220215e-01 1.350443810224533081e-01 5.603412538766860962e-02 2.206394821405410767e-01 1.377981007099151611e-01 -2.258929796516895294e-02 -3.820345178246498108e-02 2.234053015708923340e-01 -3.615573346614837646e-01 9.770306199789047241e-02 -9.260211884975433350e-02 -2.099715769290924072e-01 1.779596135020256042e-02 1.912962198257446289e-01 2.880049645900726318e-01 -1.725181490182876587e-01 -5.242214351892471313e-02 1.035513654351234436e-01 1.255782246589660645e-01 -2.256855666637420654e-01 -1.014327257871627808e-01 -1.772257089614868164e-01 2.247037440538406372e-01 -6.240163370966911316e-02 1.035613119602203369e-01 3.048962950706481934e-01 -1.924370825290679932e-01 -9.157151728868484497e-02 -5.415723100304603577e-02 -1.024936698377132416e-02 -1.216628123074769974e-02
-1.196006834506988525e-01 -1.121617928147315979e-01 4.218232259154319763e-02 1.886071860790252686e-01 2.839477956295013428e-01 3.335731029510498047e-01 -1.861821115016937256e-01 -1.613498330116271973e-01 2.212476432323455811e-01 -2.192622721195220947e-01 -1.859667748212814331e-01 -2.524904720485210419e-02 -2.218281775712966919e-01 1.267333477735519409e-01 2.021924853324890137e-01 -1.448968648910522461e-01 1.000375971198081970e-01 -6.671906262636184692e-02 -1.013135761022567749e-01 -2.729007899761199951e-01 4.960291832685470581e-02 -2.593330740928649902e-01 -1.617033034563064575e-01 8.366014063358306885e-02 -1.541386842727661133e-01 1.924325674772262573e-01 -2.347850054502487183e-01 8.295334130525588989e-02 -2.017782777547836304e-01 1.150167807936668396e-01 -2.076488435268402100e-01 -4.312904179096221924e-02
-9.763688594102859497e-02 -2.449148893356323242e-01 3.354747220873832703e-02 1.734021119773387909e-03 1.627267599105834961e-01 2.301980704069137573e-01 6.672083586454391479e-02 -1.571990996599197388e-01 2.034931629896163940e-01 -2.345426082611083984e-01 9.001148492097854614e-02 -1.068136245012283325e-01 -3.238508701324462891e-01 2.386105805635452271e-01 2.115786075592041016e-01 6.429036706686019897e-02 1.129912585020065308e-01 2.305922061204910278e-01 1.278423964977264404e-01 -6.201521307229995728e-02 4.764316976070404053e-02 5.836224183440208435e-03 2.931045368313789368e-02 2.929512560367584229e-01 -2.372581325471401215e-02 -3.435643315315246582e-01 -8.282843232154846191e-02 -1.216211169958114624e-01 -2.545638382434844971e-01 -2.962608337402343750e-01 1.605610400438308716e-01 -1.895945705473423004e-02
-1.320949047803878784e-01 -1.634911894798278809e-01 -2.042754143476486206e-01 1.274759471416473389e-01 1.654911637306213379e-01 2.666852176189422607e-01 -1.830056868493556976e-02 -1.093738675117492676e-01 2.748712003231048584e-01 2.187398076057434082e-02 2.882432341575622559e-01 -1.424517929553985596e-01 5.674381740391254425e-03 1.257887482643127441e-01 2.247565686702728271e-01 1.486641168594360352e-01 -1.992114782333374023e-01 -4.020707011222839355e-01 -2.950193732976913452e-02 -2.754923403263092041e-01 3.145846351981163025e-02 2.531909048557281494e-01 -9.306760132312774658e-02 7.227810472249984741e-02 -7.498461008071899414e-02 -2.837315388023853302e-02 3.455948457121849060e-02 -1.068775504827499390e-01 -6.156365200877189636e-02 -1.533572673797607422e-01 3.398278653621673584e-01 -1.505057793110609055e-02
1.835989803075790405e-01 -2.177353762090206146e-02 2.191608585417270660e-02 1.366833150386810303e-01 4.042248055338859558e-02 3.554605841636657715e-01 -1.598965972661972046e-01 -2.121118754148483276e-01 1.296152919530868530e-01 -3.984475880861282349e-02 -5.838435515761375427e-02 -1.317139714956283569e-01 -2.412965595722198486e-01 3.163777589797973633e-01 4.044877588748931885e-01 1.085786372423171997e-01 1.094360351562500000e-01 -2.036211937665939331e-01 -2.911484241485595703e-01 -5.360472202301025391e-02 2.791124582290649414e-02 1.159032508730888367e-01 1.663850247859954834e-02 1.144891232252120972e-01 -1.825474649667739868e-01 -1.318493634462356567e-01 2.313751578330993652e-01 -1.646128743886947632e-01 -1.838404089212417603e-01 -1.943475157022476196e-01 -5.374901369214057922e-02 2.781654708087444305e-02
-2.893549948930740356e-02 3.363940864801406860e-02 -3.897593542933464050e-02 -4.686086624860763550e-02 -5.806045606732368469e-02 2.471614032983779907e-01 1.011620610952377319e-01 -1.928888708353042603e-01 5.428459644317626953e-01 -1.844159364700317383e-01 1.472924500703811646e-01 1.191223263740539551e-01 -9.798417985439300537e-02 2.350463867187500000e-01 9.012593328952789307e-02 2.071951478719711304e-01 -5.906398221850395203e-02 -1.582638621330261230e-01 -1.650579124689102173e-01 -2.277415841817855835e-01 -2.259777672588825226e-02 3.281437605619430542e-02 5.195086076855659485e-02 3.288498222827911377e-01 -1.707700490951538086e-01 1.550723463296890259e-01 -2.307150363922119141e-01 -1.384477168321609497e-01 1.054133102297782898e-01 -9.552569687366485596e-02 5.898112431168556213e-02 -1.803943812847137451e-01
-2.167270630598068237e-01 -1.335592716932296753e-01 1.431004106998443604e-01 -5.524219945073127747e-02 2.530103325843811035e-01 4.253758490085601807e-01 4.481242224574089050e-02 -1.705167740583419800e-01 -6.616803258657455444e-02 4.356680065393447876e-02 3.897238969802856445e-01 -2.751208283007144928e-02 -1.061553284525871277e-01 -4.615623503923416138e-02 5.062398687005043030e-02 -1.855311989784240723e-01 -8.683539181947708130e-02 -4.302717447280883789e-01 -7.656164467334747314e-02 9.998436085879802704e-03 7.114475965499877930e-02 -8.795993775129318237e-02 -1.584613621234893799e-01 2.062647938728332520e-01 1.282810866832733154e-01 2.929370999336242676e-01 1.586832106113433838e-01 4.055406153202056885e-02 -3.291722154244780540e-03 -1.344548352062702179e-02 -1.205466985702514648e-01 -5.840421468019485474e-02
-3.241358399391174316e-01 -2.133208364248275757e-01 2.511982023715972900e-01 1.924443095922470093e-01 -7.787649985402822495e-03 5.357779264450073242e-01 -6.760267913341522217e-02 -9.823827445507049561e-02 1.670552939176559448e-01 -3.480832278728485107e-01 2.269764989614486694e-01 5.242672562599182129e-02 -7.470841705799102783e-02 -5.616750195622444153e-02 -3.158644214272499084e-02 -1.385536342859268188e-01 -2.207283675670623779e-01 1.376944128423929214e-02 -1.067981943488121033e-01 -1.305011361837387085e-01 1.840387880802154541e-01 -5.227828025817871094e-02 -4.772691428661346436e-02 -1.257182210683822632e-01 3.658163547515869141e-02 4.691858217120170593e-02 1.094429716467857361e-01 1.673479191958904266e-02 -4.420877248048782349e-02 1.129451245069503784e-01 -2.301969081163406372e-01 1.249441877007484436e-02
-9.318089485168457031e-02 -1.034900918602943420e-01 2.809541299939155579e-02 3.019824996590614319e-02 1.197779849171638489e-01 3.500467538833618164e-02 -1.280035227537155151e-01 -2.361541688442230225e-01 3.581835925579071045e-01 -2.715969979763031006e-01 1.714197546243667603e-01 8.457221090793609619e-02 -3.574077785015106201e-01 2.072521001100540161e-01 1.590325236320495605e-01 2.366494536399841309e-01 7.980970293283462524e-02 -1.305369585752487183e-01 2.724279165267944336e-01 2.815316021442413330e-01 1.238003298640251160e-01 -2.769115865230560303e-01 1.029100567102432251e-01 1.188388988375663757e-01 4.774415120482444763e-02 1.522906124591827393e-02 -6.116756703704595566e-03 -1.158764585852622986e-02 1.494224071502685547e-01 7.470820844173431396e-02 -1.814195811748504639e-01 -2.085273563861846924e-01
5.275369435548782349e-02 -2.246031463146209717e-01 2.209457755088806152e-01 1.189995184540748596e-01 2.551543116569519043e-01 1.731997877359390259e-01 -5.981426313519477844e-02 -1.499839872121810913e-02 3.415995836257934570e-01 -3.468647897243499756e-01 2.282062172889709473e-01 5.502424016594886780e-02 -3.461530804634094238e-01 5.471034720540046692e-02 7.597543299198150635e-02 1.790851801633834839e-01 6.948575377464294434e-02 -1.987630873918533325e-01 5.926556140184402466e-02 1.382036507129669189e-01 2.349961251020431519e-01 -3.508587479591369629e-01 5.682026501744985580e-03 8.912116289138793945e-02 3.690956160426139832e-02 1.128164157271385193e-01 -8.903560042381286621e-02 -7.503116875886917114e-02 8.986190706491470337e-02 9.060222655534744263e-02 -1.839922666549682617e-01 3.295838087797164917e-02
-1.050078719854354858e-01 -8.882070332765579224e-02 8.741664886474609375e-02 8.891995251178741455e-02 3.138879239559173584e-01 2.337496429681777954e-01 1.225797832012176514e-02 -1.391021609306335449e-01 3.296950459480285645e-01 -4.650930464267730713e-01 1.889953315258026123e-01 5.325522273778915405e-03 1.149022057652473450e-01 -4.574730247259140015e-02 1.117713898420333862e-01 -5.937914177775382996e-02 -1.907023936510086060e-01 1.577284485101699829e-01 1.643797159194946289e-01 6.425560265779495239e-02 -2.658390998840332031e-01 -1.362367719411849976e-01 2.528253383934497833e-02 3.411092758178710938e-01 -2.426370047032833099e-02 -4.210202768445014954e-02 1.222770661115646362e-01 8.346561342477798462e-02 -2.568092048168182373e-01 6.582406908273696899e-02 -2.061459608376026154e-02 -8.479671180248260498e-02
-4.489562415983527899e-04 1.351602822542190552e-01 2.135638445615768433e-01 -7.609180361032485962e-02 2.400592565536499023e-01 2.155250906944274902e-01 1.066905185580253601e-01 -3.197115659713745117e-01 4.755784869194030762e-01 -2.613321244716644287e-01 1.040705963969230652e-01 -1.771344840526580811e-01 -1.511589996516704559e-02 2.213254868984222412e-01 1.612789779901504517e-01 -4.590576142072677612e-02 -6.015869975090026855e-02 -1.025986522436141968e-01 -4.776334017515182495e-02 -6.448425352573394775e-02 1.565984487533569336e-01 4.040960967540740967e-02 8.186817169189453125e-02 7.381074875593185425e-02 -2.162083536386489868e-01 -5.482104420661926270e-02 2.470137365162372589e-02 -2.075658589601516724e-01 -1.259641647338867188e-01 2.429009228944778442e-01 2.501733005046844482e-01 -9.409975260496139526e-02
-2.128955870866775513e-01 -1.128079816699028015e-01 1.839473247528076172e-01 2.684758417308330536e-02 2.797363139688968658e-02 4.188241064548492432e-01 -9.469230473041534424e-02 -2.060582935810089111e-01 3.836752772331237793e-01 -2.498126775026321411e-01 1.935449242591857910e-02 -1.822132319211959839e-01 -7.200355082750320435e-02 2.273883670568466187e-01 4.437758028507232666e-02 -9.723453223705291748e-02 -2.093378603458404541e-01 -1.441906243562698364e-01 1.059576794505119324e-01 -8.547503501176834106e-02 1.852876320481300354e-02 -3.533337414264678955e-01 -1.061534360051155090e-01 -8.727040886878967285e-02 6.957040727138519287e-02 -1.635595560073852539e-01 -7.303026504814624786e-03 1.631090044975280762e-01 -9.536764770746231079e-02 2.397341877222061157e-01 2.363188378512859344e-02 1.251872181892395020e-01
4.734104126691818237e-02 -4.370464384555816650e-02 3.298736363649368286e-02 -1.696008294820785522e-01 2.090706862509250641e-02 1.846573948860168457e-01 -2.574286460876464844e-01 -4.293933883309364319e-02 3.420897722244262695e-01 -3.943650126457214355e-01 1.966510415077209473e-01 -4.828811436891555786e-02 2.471378445625305176e-02 3.323095142841339111e-01 1.676902174949645996e-01 2.943342179059982300e-02 -5.158191919326782227e-02 -2.005833536386489868e-01 -1.380326598882675171e-01 1.269595697522163391e-02 1.534572541713714600e-01 4.129185155034065247e-02 1.706154942512512207e-01 1.094736680388450623e-01 5.457732081413269043e-02 2.835137844085693359e-01 1.495909094810485840e-01 -1.528199613094329834e-01 2.025066912174224854e-01 -8.801492303609848022e-02 2.551394104957580566e-01 -1.958812773227691650e-01
-7.920594513416290283e-02 -1.740882098674774170e-01 1.775119900703430176e-01 6.024425383657217026e-03 1.578779816627502441e-01 3.223901093006134033e-01 -1.295428127050399780e-01 -2.962343990802764893e-01 3.143877387046813965e-01 6.399338692426681519e-02 1.650036573410034180e-01 1.393594294786453247e-01 -1.995988786220550537e-01 1.628989726305007935e-01 3.088023662567138672e-01 9.388191998004913330e-02 -2.100193314254283905e-02 -1.330475360155105591e-01 -1.945131868124008179e-01 -1.530745178461074829e-01 -3.896372765302658081e-02 2.421089708805084229e-01 -5.294704437255859375e-02 1.111050471663475037e-01 1.733348220586776733e-01 -7.028032094240188599e-02 -2.468072474002838135e-01 2.735866978764533997e-02 2.567794024944305420e-01 -1.674106270074844360e-01 -1.324824243783950806e-01 1.244690343737602234e-01
-9.626521170139312744e-02 -3.336126506328582764e-01 7.191339135169982910e-02 1.471456587314605713e-01 1.044992282986640930e-01 -2.343173400731757283e-05 -1.663674563169479370e-01 -3.039708435535430908e-01 7.682076096534729004e-02 -3.675864040851593018e-01 2.463073134422302246e-01 -9.030685573816299438e-02 -3.985259309411048889e-02 1.976623237133026123e-01 1.829630136489868164e-01 -9.181540459394454956e-03 -9.989035874605178833e-02 -9.377862513065338135e-02 -1.211408302187919617e-01 -1.062110811471939087e-02 9.994763135910034180e-02 -2.508350014686584473e-01 -1.299745440483093262e-01 8.449441939592361450e-02 -1.825419962406158447e-01 -2.121340930461883545e-01 2.495548427104949951e-01 2.993002235889434814e-01 2.311767488718032837e-01 -1.211405824869871140e-02 -3.925539553165435791e-02 1.474498659372329712e-01
1.252200156450271606e-01 -9.884112328290939331e-02 -2.320938557386398315e-01 -1.850177198648452759e-01 2.502060867846012115e-02 3.762499392032623291e-01 7.540486752986907959e-02 -1.400062739849090576e-01 2.134561091661453247e-01 -2.172525823116302490e-01 2.421056181192398071e-01 2.251262217760086060e-01 -6.549543142318725586e-02 2.871472239494323730e-01 2.108986824750900269e-01 -1.358719468116760254e-01 -8.188111335039138794e-02 -2.413987927138805389e-02 -3.028360605239868164e-01 3.703330457210540771e-01 -1.105927769094705582e-02 5.661341920495033264e-02 -5.971027538180351257e-03 -5.303739756345748901e-02 3.034695684909820557e-01 6.771700084209442139e-02 3.125839680433273315e-02 -9.759299457073211670e-02 -1.806511357426643372e-02 -1.603616029024124146e-02 -5.111004225909709930e-03 1.308513730764389038e-01
-2.047970741987228394e-01 -1.348807066679000854e-01 -2.999283075332641602e-01 8.970032632350921631e-02 2.214253246784210205e-01 4.545985162258148193e-02 1.220779195427894592e-01 -7.498232275247573853e-02 3.607786297798156738e-01 -3.149638175964355469e-01 1.441137194633483887e-01 -2.627045661211013794e-02 7.818723469972610474e-02 1.717014759778976440e-01 2.131199389696121216e-01 -3.967712447047233582e-02 8.746452629566192627e-02 -2.633092701435089111e-01 8.188127540051937103e-03 5.790825467556715012e-03 5.576444044709205627e-02 1.109366770833730698e-02 -3.416433632373809814e-01 -2.948518097400665283e-01 -9.431276470422744751e-02 1.747254729270935059e-01 1.262138485908508301e-01 -1.761892437934875488e-01 -9.689877182245254517e-02 5.201339349150657654e-02 -2.323749214410781860e-01 -1.916590519249439240e-02
-1.059318659827113152e-03 -2.752460241317749023e-01 -8.519265800714492798e-02 -5.347711592912673950e-02 3.280054032802581787e-01 2.631553113460540771e-01 -7.763468474149703979e-02 1.347062289714813232e-01 1.911368668079376221e-01 -1.120005697011947632e-01 1.766049116849899292e-01 1.474978476762771606e-01 -1.963562220335006714e-01 1.748299151659011841e-01 1.978413760662078857e-01 2.597492635250091553e-01 -1.639260351657867432e-01 -1.136305630207061768e-01 -1.648475229740142822e-01 1.650074683129787445e-02 -3.319843709468841553e-01 4.645323770091636106e-06 -1.964843720197677612e-01 1.796618551015853882e-01 2.982467114925384521e-01 3.163715079426765442e-02 -4.500021412968635559e-02 2.535928785800933838e-01 -2.929815836250782013e-02 -3.203156217932701111e-02 -9.436789155006408691e-02 1.412463635206222534e-01
-1.465990692377090454e-01 -1.380754411220550537e-01 -1.356880515813827515e-01 1.167867407202720642e-01 2.543358504772186279e-01 4.231439232826232910e-01 -3.343209326267242432e-01 -4.100242629647254944e-02 1.918087601661682129e-01 -2.726596593856811523e-01 1.080329120159149170e-01 -4.306625202298164368e-02 1.708252578973770142e-01 -1.947291344404220581e-01 -3.286022692918777466e-02 -6.056764721870422363e-02 -2.991179227828979492e-01 -7.976000756025314331e-02 -1.759393662214279175e-01 2.072898000478744507e-01 -1.546613126993179321e-01 -2.119752019643783569e-02 -3.322261199355125427e-02 1.156394705176353455e-01 2.298058718442916870e-01 2.035034149885177612e-01 8.416711934842169285e-04 -9.920870512723922729e-02 1.391519140452146530e-02 -6.255202740430831909e-02 -2.243277430534362793e-01 8.121787011623382568e-02
-3.889505267143249512e-01 -9.607131034135818481e-02 1.124193742871284485e-01 -4.131184518337249756e-02 -5.448989570140838623e-02 3.909076452255249023e-01 -1.483893394470214844e-01 -1.274674236774444580e-01 2.209195941686630249e-01 -3.271983861923217773e-01 7.090564072132110596e-02 1.914157569408416748e-01 -2.268402725458145142e-01 5.297293514013290405e-02 2.426844835281372070e-01 1.928577870130538940e-01 6.417232006788253784e-02 1.611480265855789185e-01 -1.147149689495563507e-02 -6.410557031631469727e-02 2.489429414272308350e-01 1.158811245113611221e-02 1.159722134470939636e-01 8.326595276594161987e-02 2.151397429406642914e-02 2.257508188486099243e-01 -8.761926740407943726e-02 3.530446439981460571e-02 -2.392795234918594360e-01 -2.126371711492538452e-01 -5.663356184959411621e-02 -1.922140456736087799e-02
5.987782496958971024e-03 -1.464047431945800781e-01 -3.001303076744079590e-01 1.050640568137168884e-01 8.772816509008407593e-02 1.071065142750740051e-01 4.745117202401161194e-02 -1.193808019161224365e-01 3.885739147663116455e-01 -2.769139111042022705e-01 2.080397307872772217e-02 1.913512349128723145e-01 -2.233211183920502663e-03 1.854714900255203247e-01 2.466480880975723267e-01 -5.428960546851158142e-02 8.921393007040023804e-02 -4.591902196407318115e-01 -2.733056992292404175e-02 -3.496754541993141174e-02 -1.844546645879745483e-01 2.877146750688552856e-02 -1.201952025294303894e-01 -2.304903566837310791e-01 -1.019366011023521423e-01 -7.076841592788696289e-02 1.701652109622955322e-01 -9.132233262062072754e-02 4.602318257093429565e-02 4.110318049788475037e-02 -2.808053493499755859e-01 1.423815190792083740e-01
-3.436935245990753174e-01 -2.059310525655746460e-01 -2.100303396582603455e-02 -4.995022900402545929e-03 1.855138391256332397e-01 2.252771258354187012e-01 -2.364048957824707031e-01 1.127076894044876099e-01 2.004692554473876953e-01 -3.402611315250396729e-01 9.290660917758941650e-02 6.158936023712158203e-02 -3.477585911750793457e-01 8.308037370443344116e-02 3.421534597873687744e-01 -2.544037103652954102e-01 1.290544718503952026e-01 6.245399639010429382e-02 1.161030903458595276e-01 1.111945286393165588e-01 -2.252482436597347260e-02 2.716724015772342682e-02 8.970872499048709869e-03 -2.565006259828805923e-03 1.866332143545150757e-01 -1.473344415426254272e-01 2.044050246477127075e-01 -1.687271744012832642e-01 5.206014588475227356e-02 5.878699198365211487e-02 1.619720011949539185e-01 1.741946116089820862e-02
1.345836073160171509e-01 -1.144371554255485535e-01 -8.325530588626861572e-02 -6.530193239450454712e-02 3.721558153629302979e-01 2.358701229095458984e-01 -2.104614824056625366e-01 -2.304052114486694336e-01 -4.981841519474983215e-02 -5.118561387062072754e-01 1.536936685442924500e-02 -3.092639893293380737e-02 1.211313828825950623e-01 1.874095201492309570e-01 1.195106580853462219e-01 -2.668713033199310303e-01 -9.057779796421527863e-03 -1.353626400232315063e-01 -8.133032172918319702e-02 1.288841813802719116e-01 -1.028063241392374039e-02 -7.206746935844421387e-02 -2.360360622406005859e-01 8.442034572362899780e-02 6.873051077127456665e-02 2.455931343138217926e-02 7.998900115489959717e-02 -7.389068603515625000e-03 1.146600469946861267e-01 -2.553896903991699219e-01 1.882350891828536987e-01 1.725045144557952881e-01
-2.227049469947814941e-01 -1.834369301795959473e-01 4.943867027759552002e-02 2.484099008142948151e-02 2.183923125267028809e-01 2.362544536590576172e-01 -4.593684151768684387e-02 -1.597143560647964478e-01 2.546547353267669678e-01 -1.549314409494400024e-01 4.003959298133850098e-01 3.675615489482879639e-01 -1.481160428375005722e-02 1.173167303204536438e-01 2.849282622337341309e-01 5.731352791190147400e-02 -4.209975525736808777e-02 1.859599351882934570e-02 -5.478295311331748962e-02 2.331239283084869385e-01 7.408265769481658936e-02 1.304222643375396729e-01 2.782920561730861664e-02 8.613727241754531860e-02 -2.430987544357776642e-02 4.953626170754432678e-02 -2.870853245258331299e-01 -1.090488210320472717e-01 -1.614847034215927124e-01 1.955386102199554443e-01 1.945354491472244263e-01 -1.008439883589744568e-01
-1.144694164395332336e-01 -9.498026221990585327e-02 4.499105270951986313e-03 1.683798134326934814e-01 2.889042906463146210e-02 2.028416246175765991e-01 -4.553287103772163391e-02 -2.393448203802108765e-01 -3.523177281022071838e-02 -3.579269945621490479e-01 3.849276900291442871e-01 1.160008739680051804e-02 -2.265487611293792725e-01 8.740100264549255371e-02 1.983619779348373413e-01 -2.466663420200347900e-01 8.973332494497299194e-02 1.528057307004928589e-01 9.080398012883961201e-04 -1.304556876420974731e-01 -2.469089441001415253e-02 2.255488932132720947e-02 1.979699134826660156e-01 1.843834370374679565e-01 3.684005737304687500e-01 -1.484498940408229828e-02 -2.101866528391838074e-02 -1.372178941965103149e-01 2.144665122032165527e-01 -1.356636285781860352e-01 -2.013421803712844849e-01 -1.687460541725158691e-01
-1.440032720565795898e-01 8.997020125389099121e-02 3.602257370948791504e-02 2.055786401033401489e-01 2.249847650527954102e-01 3.151425123214721680e-01 -2.329424209892749786e-02 1.879337616264820099e-02 2.348689138889312744e-01 -3.932496011257171631e-01 1.684012264013290405e-01 -2.617595018818974495e-03 -1.165772452950477600e-01 -2.379419207572937012e-01 2.297517210245132446e-01 -1.521862018853425980e-02 1.297532394528388977e-02 1.122545823454856873e-01 9.527672827243804932e-02 1.903983205556869507e-01 -2.719662785530090332e-01 -4.238215833902359009e-02 2.073243446648120880e-02 3.039234876632690430e-01 -1.816068291664123535e-01 5.398393794894218445e-02 1.153308302164077759e-01 -1.283769458532333374e-01 -3.125442564487457275e-01 8.135484904050827026e-02 -1.263020187616348267e-01 -5.281416326761245728e-02
-2.665173634886741638e-02 7.574838399887084961e-02 -3.195379078388214111e-01 1.197183057665824890e-01 2.024347633123397827e-01 4.423848986625671387e-01 1.560840010643005371e-01 2.659524232149124146e-02 1.458384543657302856e-01 -1.133473739027976990e-01 2.059862911701202393e-01 1.879935115575790405e-01 1.776132583618164062e-01 2.110853344202041626e-01 1.381856948137283325e-01 1.504636853933334351e-01 -4.521325603127479553e-02 -4.470859654247760773e-03 -8.275304920971393585e-03 -1.235754191875457764e-01 1.082413196563720703e-01 1.519901901483535767e-01 6.449856609106063843e-02 2.052982896566390991e-01 2.311680465936660767e-03 2.435854077339172363e-01 1.232967674732208252e-01 6.775937229394912720e-02 -1.682612895965576172e-01 1.083876416087150574e-01 -3.494899272918701172e-01 -2.139410823583602905e-01
-4.280118942260742188e-01 -1.769464910030364990e-01 -3.968016505241394043e-01 -1.010441854596138000e-01 1.756517887115478516e-01 1.373267173767089844e-01 -7.525382190942764282e-02 -2.264700680971145630e-01 9.065504372119903564e-02 -1.480266898870468140e-01 8.628907054662704468e-02 -1.145377084612846375e-01 6.197339668869972229e-02 1.044583097100257874e-01 1.164976581931114197e-01 -6.984985899180173874e-03 -9.191450476646423340e-02 1.737139536999166012e-04 -6.006008386611938477e-02 4.197650849819183350e-01 -2.340665645897388458e-02 2.207661122083663940e-01 -8.333058655261993408e-02 7.695397734642028809e-02 -1.517681330442428589e-01 2.034849673509597778e-01 -3.287510201334953308e-02 3.448597714304924011e-02 -2.816595733165740967e-01 -1.069275885820388794e-01 -1.193102747201919556e-01 9.991291165351867676e-02
-1.801806390285491943e-01 -1.446859836578369141e-01 1.091030240058898926e-01 -7.617042958736419678e-02 1.239398941397666931e-01 7.853288948535919189e-02 -9.441190212965011597e-02 -1.329403519630432129e-01 2.516232132911682129e-01 -2.658886313438415527e-01 8.744540065526962280e-02 1.840096861124038696e-01 -2.139024436473846436e-01 -7.277210056781768799e-02 4.991453886032104492e-01 2.856850251555442810e-02 1.454177945852279663e-01 1.229221001267433167e-01 2.013448178768157959e-01 9.457948058843612671e-02 -6.401534378528594971e-02 -3.152944743633270264e-01 -5.459056049585342407e-02 2.016703188419342041e-01 -8.960366249084472656e-03 -8.655922859907150269e-02 3.301408588886260986e-01 -4.386290907859802246e-02 8.623918145895004272e-02 -4.249064996838569641e-02 9.789220988750457764e-02 1.844847202301025391e-01
-1.182360351085662842e-01 -7.933610677719116211e-02 8.346657268702983856e-03 -4.147607460618019104e-02 -1.130308806896209717e-01 2.392534166574478149e-01 6.109347566962242126e-02 -3.664252460002899170e-01 3.894369900226593018e-01 -2.409128844738006592e-01 3.593350574374198914e-02 2.409892715513706207e-02 -2.477220073342323303e-02 2.415318042039871216e-01 2.125272601842880249e-01 3.312138020992279053e-01 -3.898052871227264404e-02 -4.728428646922111511e-02 -2.478093802928924561e-01 4.110387712717056274e-02 1.859520226716995239e-01 1.403426378965377808e-02 7.127595692873001099e-02 7.990776002407073975e-02 -8.279450237751007080e-02 3.003653511404991150e-02 5.084649845957756042e-02 -3.884980082511901855e-02 -1.069857254624366760e-01 -3.298439085483551025e-01 1.959046274423599243e-01 2.468926459550857544e-01
-2.019185721874237061e-01 -1.092632338404655457e-01 -1.142803654074668884e-01 -1.034602173604071140e-03 -5.866008251905441284e-02 3.692444860935211182e-01 -1.102679744362831116e-01 2.767044864594936371e-02 5.340320467948913574e-01 -1.207252815365791321e-01 6.009884551167488098e-02 4.418048635125160217e-02 -2.878946363925933838e-01 3.191369771957397461e-01 1.182308793067932129e-01 4.822776466608047485e-02 2.330291569232940674e-01 1.016917526721954346e-01 -1.659796386957168579e-01 -2.507213316857814789e-02 -1.424712240695953369e-01 8.305355906486511230e-02 7.256466150283813477e-02 2.191970050334930420e-01 -1.085527762770652771e-01 -9.749484062194824219e-02 -8.557405322790145874e-02 -5.320033058524131775e-02 5.938556045293807983e-02 -1.275742352008819580e-01 -1.370558589696884155e-01 1.783216744661331177e-01
-2.001503407955169678e-01 -9.678198397159576416e-02 5.837416741997003555e-03 -9.065564721822738647e-02 4.087387025356292725e-02 2.986144125461578369e-01 1.282042413949966431e-01 -1.474235206842422485e-01 2.312262952327728271e-01 -1.386951357126235962e-01 -9.732154756784439087e-02 5.442308261990547180e-02 -2.988501265645027161e-02 1.087509691715240479e-01 9.167791903018951416e-02 -1.859540194272994995e-01 -3.410811424255371094e-01 -2.758269608020782471e-01 -1.359094530344009399e-01 1.364185512065887451e-01 7.616958022117614746e-02 -3.137182071805000305e-02 -1.043166965246200562e-01 1.975792944431304932e-01 1.070876792073249817e-01 2.655748426914215088e-01 2.203453779220581055e-01 -3.079173862934112549e-01 -4.238724336028099060e-02 3.705759048461914062e-01 -1.254456043243408203e-01 -7.774306088685989380e-02
-1.193507108837366104e-02 -3.262863680720329285e-02 5.776906851679086685e-03 -4.016225039958953857e-02 1.784534007310867310e-01 5.062963068485260010e-02 -1.128625571727752686e-01 -2.937168180942535400e-01 2.425340265035629272e-01 -2.338016033172607422e-01 3.667376935482025146e-01 -7.293061167001724243e-02 -2.991510741412639618e-02 2.518001496791839600e-01 3.930802941322326660e-01 1.922117024660110474e-01 -1.142240986227989197e-01 4.736513271927833557e-02 -2.404772862792015076e-02 -1.182016730308532715e-02 1.641293317079544067e-01 1.030347496271133423e-01 1.002902761101722717e-01 9.051146358251571655e-02 -5.486254021525382996e-02 -1.254051327705383301e-01 -2.252062261104583740e-01 -2.756340205669403076e-01 -3.117464482784271240e-01 1.818595379590988159e-01 8.201976865530014038e-02 -2.110069058835506439e-02
2.819681763648986816e-01 -1.003198772668838501e-01 6.473220139741897583e-02 1.533806174993515015e-01 1.814016848802566528e-01 4.010335505008697510e-01 1.116216033697128296e-01 1.551393270492553711e-01 4.056438505649566650e-01 -1.233451142907142639e-01 1.556694507598876953e-01 -4.699254781007766724e-02 1.443874742835760117e-02 -2.497773058712482452e-02 2.741347253322601318e-01 2.055160403251647949e-01 -1.287077516317367554e-01 -1.891242414712905884e-01 -1.497997194528579712e-01 -2.793311476707458496e-01 6.621366366744041443e-03 2.193934768438339233e-01 -1.643395125865936279e-01 2.387856505811214447e-02 -2.335972785949707031e-01 1.590760983526706696e-02 -3.757455199956893921e-02 -8.066561818122863770e-02 -8.172272890806198120e-02 -1.087348610162734985e-01 -2.839136682450771332e-02 -1.320178210735321045e-01
-2.352499067783355713e-01 -1.779480427503585815e-01 4.579182341694831848e-02 -2.186560630798339844e-01 5.376768112182617188e-02 6.500189006328582764e-02 8.864239603281021118e-02 1.434769332408905029e-01 2.106066942214965820e-01 -2.042534649372100830e-01 2.548331916332244873e-01 -1.218458563089370728e-01 2.835663221776485443e-02 -1.389700919389724731e-01 4.517993628978729248e-01 -2.137755453586578369e-01 -1.629298031330108643e-01 -8.245989680290222168e-03 1.699954718351364136e-01 -9.143956750631332397e-02 -7.296238094568252563e-02 1.255481410771608353e-02 -7.410891354084014893e-02 2.214287370443344116e-01 -2.361710518598556519e-01 1.009321063756942749e-01 4.935411363840103149e-02 1.159442737698554993e-01 4.552006348967552185e-02 -1.315027661621570587e-02 -3.546006679534912109e-01 2.408683449029922485e-01
-3.110377676784992218e-02 -1.985388547182083130e-01 2.966841496527194977e-02 2.028630971908569336e-01 1.556262671947479248e-01 1.814900487661361694e-01 1.253609061241149902e-01 -1.396892219781875610e-01 2.113284617662429810e-01 -3.733349144458770752e-01 1.911628842353820801e-01 -1.863512396812438965e-01 8.325304836034774780e-02 9.419846348464488983e-03 2.104757875204086304e-01 9.836775809526443481e-02 7.348460145294666290e-03 9.835020452737808228e-02 9.222836792469024658e-02 9.139171987771987915e-02 -2.372700870037078857e-01 1.466420944780111313e-03 4.744925536215305328e-03 5.152212381362915039e-01 -7.890444248914718628e-02 1.495351493358612061e-01 3.098708763718605042e-02 -2.432279884815216064e-01 -1.255484521389007568e-01 2.130256295204162598e-01 9.058105945587158203e-02 -4.976083338260650635e-02
-5.970628187060356140e-02 5.260149762034416199e-02 1.049734354019165039e-01 -2.285929024219512939e-01 1.055244877934455872e-01 4.442367851734161377e-01 -2.369923889636993408e-01 -3.044599592685699463e-01 2.563541531562805176e-01 5.482520163059234619e-02 5.263534188270568848e-02 4.302316904067993164e-02 -1.063061207532882690e-01 1.881549656391143799e-01 2.241961210966110229e-01 -2.375393360853195190e-01 1.404174417257308960e-01 -1.967059969902038574e-01 -6.790032237768173218e-02 -6.719400733709335327e-02 8.426436781883239746e-02 -1.301636695861816406e-01 -1.879952847957611084e-01 8.566695451736450195e-02 1.427073869854211807e-02 3.707914352416992188e-01 -1.369146406650543213e-01 1.002729125320911407e-02 -4.829870164394378662e-02 -3.153648972511291504e-02 -1.090578883886337280e-01 -2.007415741682052612e-01
-2.949208319187164307e-01 -4.073222354054450989e-02 1.498916000127792358e-01 -1.001073941588401794e-01 3.722884505987167358e-02 1.293853521347045898e-01 3.424837486818432808e-04 6.903768051415681839e-03 2.592826783657073975e-01 -3.783678263425827026e-02 1.241408362984657288e-01 -1.072187647223472595e-01 -1.239828318357467651e-01 -1.057282537221908569e-01 3.807413876056671143e-01 -7.956881076097488403e-02 8.615479618310928345e-02 -4.425767958164215088e-01 1.731330603361129761e-01 1.671922951936721802e-01 3.333975374698638916e-02 5.607087910175323486e-02 -1.904831081628799438e-01 5.737197026610374451e-02 -8.583333343267440796e-02 1.598457247018814087e-01 1.236563664861023426e-03 1.359969973564147949e-01 4.306497052311897278e-03 1.972501128911972046e-01 -4.151332378387451172e-01 1.398402154445648193e-01
-2.220553457736968994e-01 -1.599730551242828369e-01 -5.261835455894470215e-02 -9.715856611728668213e-02 2.371210455894470215e-01 -6.647300440818071365e-03 3.313443437218666077e-02 -3.402192145586013794e-03 2.869854867458343506e-01 -2.771603465080261230e-01 8.020696043968200684e-02 1.017027571797370911e-01 -1.567106693983078003e-01 1.500917971134185791e-01 1.816334873437881470e-01 -6.899161636829376221e-02 2.376640588045120239e-02 -3.778353631496429443e-01 -1.692233532667160034e-01 -2.470099925994873047e-02 4.195482656359672546e-02 3.556348979473114014e-01 6.597044318914413452e-02 -9.490092098712921143e-02 4.812914505600929260e-02 2.152622491121292114e-01 3.938941359519958496e-01 7.470052689313888550e-02 -1.616325415670871735e-02 2.022084593772888184e-01 -1.310137063264846802e-01 1.133719533681869507e-01
7.470139116048812866e-02 -2.378670871257781982e-01 -1.680170185863971710e-02 -1.529557853937149048e-01 2.375483363866806030e-01 2.338013350963592529e-01 -1.287318766117095947e-01 -2.484987676143646240e-01 2.849227190017700195e-01 -1.745731234550476074e-01 -1.472649455536156893e-04 1.441300567239522934e-02 -3.405545949935913086e-01 2.611603438854217529e-01 2.299279272556304932e-01 -1.103485003113746643e-01 5.250432342290878296e-02 -9.601003676652908325e-02 -7.572648674249649048e-02 -5.297905206680297852e-02 2.824285924434661865e-01 1.461574435234069824e-01 -4.214061424136161804e-02 -2.307426035404205322e-01 2.528376318514347076e-02 4.061197489500045776e-02 -1.013843938708305359e-01 -1.787953078746795654e-01 1.635040491819381714e-01 -3.286273479461669922e-01 -3.089973516762256622e-02 -8.230271935462951660e-02
-7.742685824632644653e-02 -3.685322999954223633e-01 9.297086298465728760e-02 -1.973403543233871460e-01 6.266025453805923462e-02 1.832559257745742798e-01 -2.488692253828048706e-01 -6.707613170146942139e-02 3.560438379645347595e-02 -3.794642686843872070e-01 9.485959261655807495e-02 -1.155791729688644409e-01 -3.966079652309417725e-02 1.656467914581298828e-01 2.464086413383483887e-01 -2.431361237540841103e-03 -9.686980396509170532e-03 -2.324872910976409912e-01 -2.273461222648620605e-01 2.030858695507049561e-01 -1.798555403947830200e-01 -1.184460297226905823e-01 -1.406102776527404785e-01 1.338656991720199585e-01 -5.799810588359832764e-02 -8.713115006685256958e-02 3.706315755844116211e-01 6.688214093446731567e-02 2.352890521287918091e-01 1.132437679916620255e-02 9.670557826757431030e-02 -2.290523983538150787e-02
4.039518535137176514e-02 -2.138719856739044189e-01 -7.698783185333013535e-03 5.865942314267158508e-02 -1.334089487791061401e-01 2.775990366935729980e-01 2.590334415435791016e-01 -3.164575099945068359e-01 2.789205312728881836e-01 -7.890373817645013332e-04 1.654108017683029175e-01 9.076920896768569946e-02 -5.830788984894752502e-03 3.917487561702728271e-01 4.273934960365295410e-01 2.849168479442596436e-01 -7.198614627122879028e-02 -6.108540296554565430e-02 -6.322018057107925415e-02 -1.814228594303131104e-01 5.018590390682220459e-02 3.418004885315895081e-02 -1.016708239912986755e-01 1.763726770877838135e-02 -5.944058671593666077e-02 8.119641989469528198e-02 -6.441557407379150391e-02 2.872430533170700073e-02 -1.315705478191375732e-01 -1.618152111768722534e-01 -3.155827522277832031e-02 1.911339759826660156e-01
-5.954081192612648010e-02 -1.109566017985343933e-01 -1.385117918252944946e-01 1.334584057331085205e-01 -2.242941223084926605e-02 4.063287079334259033e-01 1.465739100240170956e-03 -1.900151818990707397e-01 2.504336833953857422e-01 -3.069761581718921661e-02 2.565620541572570801e-01 2.813183329999446869e-02 1.724016666412353516e-01 1.602791398763656616e-01 3.148708641529083252e-01 1.000417545437812805e-01 -1.013001874089241028e-01 -2.081332029774785042e-03 -7.983122766017913818e-02 -3.255062177777290344e-02 2.099469304084777832e-01 -6.629072129726409912e-02 4.288686439394950867e-02 2.029214650392532349e-01 -1.045929566025733948e-01 6.768304854631423950e-02 4.103464186191558838e-01 -4.764205589890480042e-02 -1.809577941894531250e-01 -2.443948686122894287e-01 2.023649215698242188e-01 -1.476697176694869995e-01
-1.369328647851943970e-01 -1.082206368446350098e-01 -8.785159140825271606e-02 -1.738308370113372803e-02 -1.204423233866691589e-01 9.730639308691024780e-02 -1.832778006792068481e-02 -1.833142042160034180e-01 4.513839483261108398e-01 -2.006853818893432617e-01 1.874883323907852173e-01 4.538110643625259399e-02 2.584431320428848267e-02 1.078155040740966797e-01 3.175176382064819336e-01 1.198056861758232117e-01 -1.589066237211227417e-01 -2.004341185092926025e-01 -2.272137999534606934e-01 7.006442546844482422e-02 2.474608421325683594e-01 4.765972844325006008e-04 7.538387924432754517e-02 1.111409366130828857e-01 6.859523802995681763e-02 8.556852489709854126e-02 -2.575235366821289062e-01 -5.372310057282447815e-03 -8.228787221014499664e-03 -4.483133554458618164e-01 1.174910366535186768e-01 2.103985846042633057e-02
1.285046786069869995e-01 7.455755025148391724e-03 5.101205781102180481e-02 6.460266560316085815e-02 1.284081637859344482e-01 2.495183050632476807e-02 2.215989530086517334e-01 -2.147766053676605225e-01 2.293652296066284180e-01 -2.763261497020721436e-01 2.161702960729598999e-01 -4.502967372536659241e-02 -1.077797561883926392e-01 -8.159650117158889771e-02 2.700407803058624268e-01 -3.006220981478691101e-02 -2.195787243545055389e-02 -3.346235454082489014e-01 -2.667046785354614258e-01 -7.443989813327789307e-02 -2.107819020748138428e-01 2.853211760520935059e-01 -1.139986962080001831e-01 3.034191131591796875e-01 -3.098167181015014648e-01 -6.751758605241775513e-02 -1.318251639604568481e-01 -4.395555332303047180e-02 1.674160361289978027e-01 9.373605996370315552e-02 -1.324466317892074585e-01 1.585878990590572357e-02
-1.819647550582885742e-01 -1.872220039367675781e-01 -1.919234991073608398e-01 -8.341526985168457031e-02 3.386031836271286011e-02 4.812269508838653564e-01 6.084417924284934998e-02 -1.055136173963546753e-01 3.281708657741546631e-01 -3.171896040439605713e-01 -1.568374596536159515e-02 -4.352321103215217590e-02 3.423815667629241943e-01 -7.782658189535140991e-02 5.607224255800247192e-02 5.081048700958490372e-03 -1.136763542890548706e-01 -9.608101844787597656e-02 1.855642646551132202e-01 1.064257770776748657e-01 -1.217006295919418335e-01 -9.385184384882450104e-03 -7.658296823501586914e-02 1.423352658748626709e-01 7.978522032499313354e-02 -1.345622837543487549e-01 5.954164639115333557e-02 -6.757220625877380371e-02 -2.720229029655456543e-01 1.606478244066238403e-01 9.397250413894653320e-02 -2.311463207006454468e-01
-5.806628987193107605e-02 -6.672385334968566895e-02 -6.674085557460784912e-02 -1.454120725393295288e-01 -1.955441981554031372e-01 3.998914957046508789e-01 -2.513920329511165619e-02 -3.282887041568756104e-01 2.611012756824493408e-01 -1.596101373434066772e-01 -6.934438366442918777e-03 -4.193793609738349915e-02 -6.154251843690872192e-02 -6.202524527907371521e-02 6.322407126426696777e-01 3.205341473221778870e-02 -4.267767071723937988e-02 4.323816299438476562e-02 -4.866345226764678955e-02 -1.824349351227283478e-02 -1.994714736938476562e-01 1.665664613246917725e-01 4.583017155528068542e-02 1.085540354251861572e-01 -3.505963459610939026e-02 -8.396366238594055176e-02 6.341059505939483643e-02 6.619761884212493896e-02 -8.417470753192901611e-02 1.852593570947647095e-01 3.211437538266181946e-02 -9.615205973386764526e-02
-6.349287182092666626e-02 -2.387537434697151184e-02 -1.850924342870712280e-01 -2.264086604118347168e-01 2.798078954219818115e-01 2.954079210758209229e-01 1.002838090062141418e-01 5.532169714570045471e-03 -7.303427159786224365e-02 -3.955720365047454834e-01 3.259742856025695801e-01 3.273111954331398010e-02 9.809535741806030273e-02 2.120299190282821655e-01 3.461894690990447998e-01 1.120845302939414978e-01 -2.356053292751312256e-01 -1.483608633279800415e-01 4.521886259317398071e-02 -1.602077633142471313e-01 2.494888007640838623e-01 -3.379771113395690918e-02 1.815917491912841797e-01 1.665019663050770760e-03 -1.029929742217063904e-01 7.548599038273096085e-03 -7.502323389053344727e-02 -1.029205992817878723e-01 -1.377803236246109009e-01 4.116190224885940552e-02 -1.632556170225143433e-01 -4.783508181571960449e-02
-1.843353807926177979e-01 7.750097662210464478e-02 -7.221724092960357666e-02 4.341618344187736511e-02 1.440268754959106445e-01 1.820203363895416260e-01 -5.794147029519081116e-02 -4.217448234558105469e-01 2.796103954315185547e-01 -3.527989685535430908e-01 2.473433166742324829e-01 1.179382577538490295e-01 -4.021612107753753662e-01 6.150354817509651184e-02 9.960395842790603638e-02 -1.656430512666702271e-01 7.905094325542449951e-02 1.716704815626144409e-01 5.711909011006355286e-02 -2.092226892709732056e-01 -3.586150705814361572e-02 -8.898982778191566467e-03 3.534685354679822922e-03 7.947844266891479492e-02 9.483775496482849121e-02 -1.064232662320137024e-01 -1.689072251319885254e-01 -2.481816411018371582e-01 -1.779449880123138428e-01 -6.129051744937896729e-02 7.253132760524749756e-03 2.884823642671108246e-02
-1.494743525981903076e-01 -2.811115384101867676e-01 -1.866811215877532959e-01 -8.187460154294967651e-02 1.585166156291961670e-01 1.429333444684743881e-02 2.658324129879474640e-02 8.316165953874588013e-02 2.035559117794036865e-01 -3.394659459590911865e-01 2.015287280082702637e-01 1.311772465705871582e-01 -2.141951471567153931e-01 5.918537080287933350e-02 1.847176700830459595e-01 1.719253808259963989e-01 -1.910784514620900154e-03 -4.012481272220611572e-01 -9.901758283376693726e-02 -8.407745510339736938e-02 6.553219258785247803e-02 2.327648401260375977e-01 -1.044463291764259338e-01 -4.145410284399986267e-02 2.324121892452239990e-01 9.053190052509307861e-02 3.292192518711090088e-01 -1.010715216398239136e-01 -1.715920493006706238e-02 1.485247015953063965e-01 -1.647522449493408203e-01 1.314650774002075195e-01
-1.585393100976943970e-01 -1.645364910364151001e-01 -2.151509374380111694e-01 1.331248432397842407e-01 1.886939555406570435e-01 2.033925950527191162e-01 7.905606180429458618e-02 -1.177555322647094727e-01 2.898877561092376709e-01 -2.181716859340667725e-01 1.701036095619201660e-01 1.944324523210525513e-01 1.852470487356185913e-01 2.572048008441925049e-01 1.846697330474853516e-01 6.991323083639144897e-03 1.672354489564895630e-01 -1.788497716188430786e-01 2.787645533680915833e-02 -3.753691911697387695e-02 -1.567597538232803345e-01 -2.393634021282196045e-01 -1.838530153036117554e-01 -1.826726049184799194e-01 1.145168170332908630e-01 1.615760773420333862e-01 -1.980010047554969788e-02 -2.663985490798950195e-01 -1.264196038246154785e-01 8.504832535982131958e-02 -3.290082514286041260e-01 2.172085829079151154e-02
-1.261735707521438599e-01 -1.646952182054519653e-01 -1.818087399005889893e-01 -1.033278405666351318e-01 -9.735087305307388306e-02 3.689203858375549316e-01 -1.297440975904464722e-01 -3.773166835308074951e-01 1.105915233492851257e-01 -2.522632181644439697e-01 2.490030527114868164e-01 7.169080525636672974e-02 -1.675760559737682343e-02 8.245181292295455933e-02 1.442490667104721069e-01 3.901681005954742432e-01 2.124818861484527588e-01 -2.176340073347091675e-01 1.881439052522182465e-02 -2.832091413438320160e-02 7.852528989315032959e-02 1.546260565519332886e-01 -1.989889442920684814e-01 -5.633601918816566467e-02 9.692381322383880615e-02 -1.268261075019836426e-01 8.215899579226970673e-03 -1.404083818197250366e-01 -1.506961584091186523e-01 -1.273761242628097534e-01 -1.742811203002929688e-01 -6.505629420280456543e-02
7.141344994306564331e-02 -1.081406623125076294e-01 -6.810571998357772827e-02 1.951960660517215729e-02 -1.145184040069580078e-01 2.029314190149307251e-01 -9.580476582050323486e-02 -3.710823953151702881e-01 1.473669409751892090e-01 -2.035274505615234375e-01 1.525821238756179810e-01 4.441105946898460388e-02 -1.154636219143867493e-01 2.584488131105899811e-02 2.883500754833221436e-01 3.851751983165740967e-01 -6.136252358555793762e-02 -2.866088747978210449e-01 -7.132482528686523438e-02 1.221565604209899902e-01 2.346328496932983398e-01 1.984693259000778198e-01 -2.687226235866546631e-01 2.095212228596210480e-02 9.669177234172821045e-02 -1.615443825721740723e-01 7.327676564455032349e-02 -2.196666449308395386e-01 -7.972995936870574951e-02 -1.741576045751571655e-01 -2.072040289640426636e-01 -3.751781582832336426e-02
-2.981449067592620850e-01 7.741731824353337288e-04 1.348820701241493225e-02 -7.875602692365646362e-02 1.506983637809753418e-01 3.011750057339668274e-02 2.303597517311573029e-02 -7.704281061887741089e-02 8.034510165452957153e-02 -3.064089119434356689e-01 4.769072681665420532e-02 1.996396780014038086e-01 -3.426223397254943848e-01 1.781944483518600464e-01 3.488126993179321289e-01 -9.950555860996246338e-02 -1.024688631296157837e-01 2.691958546638488770e-01 -2.113676965236663818e-01 -9.521324187517166138e-02 1.976972371339797974e-01 1.139168813824653625e-01 -1.455828845500946045e-01 2.598309218883514404e-01 -2.587839365005493164e-01 -1.443271189928054810e-01 -1.104994863271713257e-01 -5.649149790406227112e-02 -4.640632495284080505e-02 -2.377326600253582001e-02 -2.089500427246093750e-01 1.561999768018722534e-01
-6.487785279750823975e-02 -1.687074005603790283e-01 2.372298240661621094e-01 -8.007063530385494232e-03 3.614191114902496338e-01 2.479609698057174683e-01 3.252471983432769775e-01 -7.423942536115646362e-02 9.580633789300918579e-02 -3.216223418712615967e-01 5.762077122926712036e-02 -6.525492668151855469e-02 5.426855757832527161e-02 3.890318274497985840e-01 1.616778969764709473e-01 8.557040244340896606e-02 -5.348657071590423584e-02 1.636279076337814331e-01 -1.541124284267425537e-01 8.581347018480300903e-02 -2.027372270822525024e-01 6.725675426423549652e-03 5.241629108786582947e-02 1.981088519096374512e-02 1.336391419172286987e-01 -3.287008032202720642e-02 -1.041429340839385986e-01 -7.929509133100509644e-02 -1.992204934358596802e-01 2.858395278453826904e-01 -1.822278052568435669e-01 6.260620802640914917e-02
-1.197617501020431519e-01 -2.235967367887496948e-01 -1.971836201846599579e-03 7.140735536813735962e-02 1.863718330860137939e-01 5.237987041473388672e-01 -9.567069262266159058e-02 -7.379598170518875122e-02 1.179075315594673157e-01 -1.128368452191352844e-01 2.750869840383529663e-03 -1.151194199919700623e-01 1.784071028232574463e-01 9.074439853429794312e-02 1.794645637273788452e-01 -1.603739112615585327e-01 -1.006175950169563293e-01 -1.438511312007904053e-01 -6.723652780055999756e-02 1.368019636720418930e-02 2.321796119213104248e-02 -6.203237548470497131e-02 2.193722277879714966e-01 1.713400036096572876e-01 -1.237683072686195374e-01 -4.035177826881408691e-01 1.198124885559082031e-02 -1.769116967916488647e-01 -2.159035801887512207e-01 2.634235024452209473e-01 -1.079371795058250427e-01 -1.197428852319717407e-01
-2.602587938308715820e-01 -5.834556370973587036e-02 -1.727997660636901855e-01 2.158366702497005463e-02 -7.903751730918884277e-02 -6.890486925840377808e-02 -6.268603727221488953e-03 -1.298882365226745605e-01 2.832479774951934814e-01 -1.862966865301132202e-01 2.516448795795440674e-01 -9.956382960081100464e-02 -2.387618571519851685e-01 1.327543556690216064e-01 1.729601472616195679e-01 -1.349725872278213501e-01 -1.809421554207801819e-02 -3.573001325130462646e-01 -1.257442086935043335e-01 3.267975524067878723e-02 1.497031599283218384e-01 1.370656043291091919e-01 3.626076132059097290e-02 1.161242090165615082e-02 -1.834810376167297363e-01 -1.176162585616111755e-01 1.953766942024230957e-01 -1.166518852114677429e-01 5.544609576463699341e-02 -2.152315974235534668e-01 -4.518890082836151123e-01 -1.389012336730957031e-01
-4.203825071454048157e-02 -6.341365724802017212e-02 -9.836014360189437866e-02 2.320297807455062866e-01 1.341709792613983154e-01 9.819367527961730957e-02 2.798555195331573486e-01 -2.056982964277267456e-01 2.854785323143005371e-01 -2.953254282474517822e-01 1.385997701436281204e-02 -3.321185708045959473e-02 -5.615273118019104004e-02 1.450399309396743774e-01 1.251373887062072754e-01 -1.085225269198417664e-01 1.537918746471405029e-01 -4.736201167106628418e-01 1.687069982290267944e-01 2.632571198046207428e-02 -2.184676080942153931e-01 -1.081297397613525391e-01 -1.665792465209960938e-01 1.576906256377696991e-02 -4.925081133842468262e-02 1.466179545968770981e-02 6.580739468336105347e-02 2.063060551881790161e-02 -4.042131453752517700e-02 -3.401216119527816772e-02 -4.020706713199615479e-01 1.562016010284423828e-01
2.503064274787902832e-01 -2.694178819656372070e-01 -1.021376773715019226e-01 -1.135693341493606567e-01 2.399992570281028748e-02 3.978764414787292480e-01 1.262624412775039673e-01 7.413669675588607788e-02 2.270064502954483032e-01 -1.861769706010818481e-01 1.800522804260253906e-01 2.030888199806213379e-01 -2.958745062351226807e-01 1.247166767716407776e-01 2.371222972869873047e-01 -3.391853719949722290e-02 -8.430327475070953369e-02 -1.024445705115795135e-02 -5.105235427618026733e-02 4.516191184520721436e-01 2.643655752763152122e-03 -4.373236373066902161e-02 -1.010950580239295959e-01 1.872233115136623383e-02 -1.705838590860366821e-01 -1.928062736988067627e-02 1.395622640848159790e-01 1.446113139390945435e-01 -8.450956642627716064e-02 -1.673601716756820679e-01 -8.324247901327908039e-04 9.746003150939941406e-02
1.236875951290130615e-01 -3.603598102927207947e-02 -9.054112434387207031e-02 2.957125604152679443e-01 -1.630480214953422546e-02 1.923821121454238892e-01 -1.777508705854415894e-01 -2.336082309484481812e-01 4.859724640846252441e-01 -3.323353826999664307e-01 2.209865003824234009e-01 2.798566520214080811e-01 -1.668897867202758789e-01 2.706264518201351166e-02 1.867437064647674561e-01 9.454798698425292969e-02 3.816460259258747101e-03 -6.394859403371810913e-02 1.585539081133902073e-03 1.126069277524948120e-01 3.616133471950888634e-03 -2.740741670131683350e-01 -1.933887004852294922e-01 3.919586539268493652e-02 1.613946706056594849e-01 8.618181943893432617e-02 2.847041003406047821e-02 -3.239220380783081055e-02 1.506595760583877563e-01 8.885271847248077393e-02 -9.334842115640640259e-02 1.124808043241500854e-01
6.967662274837493896e-02 -3.070793151855468750e-01 -1.822652518749237061e-01 -1.444863379001617432e-01 -7.727988809347152710e-02 3.139858245849609375e-01 6.202545017004013062e-02 -2.667348980903625488e-01 1.042261198163032532e-01 -1.362523734569549561e-01 1.489281505346298218e-01 7.862278074026107788e-02 -1.552168726921081543e-01 7.373792678117752075e-02 2.398541718721389771e-01 4.916622936725616455e-01 1.167836412787437439e-01 -2.856105566024780273e-01 -6.806487590074539185e-02 7.087015360593795776e-02 -1.150224544107913971e-02 5.222174897789955139e-02 -2.323374152183532715e-01 6.830021739006042480e-02 1.196762453764677048e-02 2.265925146639347076e-02 9.522206336259841919e-02 -1.132907941937446594e-01 -7.329354435205459595e-02 -1.876965761184692383e-01 -2.064254581928253174e-01 9.204396605491638184e-02
6.398128345608711243e-03 -1.233499571681022644e-01 -1.580251604318618774e-01 1.318022310733795166e-01 1.612082719802856445e-01 2.084555178880691528e-01 -1.518052965402603149e-01 1.706226728856563568e-02 4.677311182022094727e-01 -1.570883691310882568e-01 3.823313415050506592e-01 2.677417099475860596e-01 -1.821532659232616425e-02 7.984991371631622314e-02 1.325188726186752319e-01 -1.159733831882476807e-01 -2.819173336029052734e-01 -1.099683642387390137e-01 1.200726926326751709e-01 2.676636278629302979e-01 1.299705505371093750e-01 -4.409910365939140320e-02 3.736362606287002563e-02 1.543800681829452515e-01 3.076664358377456665e-02 3.885683417320251465e-02 8.984497189521789551e-02 1.379174143075942993e-01 -2.310244888067245483e-01 -5.804671673104166985e-04 -9.963682293891906738e-02 1.898509562015533447e-01
6.486202776432037354e-02 -1.682133972644805908e-01 -8.940132707357406616e-02 -2.453991025686264038e-02 1.215090453624725342e-01 3.779274970293045044e-02 -3.259300813078880310e-02 -1.360277235507965088e-01 4.742476642131805420e-01 -3.489344120025634766e-01 2.410309314727783203e-01 -1.185044050216674805e-01 -2.094641886651515961e-02 8.808719366788864136e-02 2.083124667406082153e-01 2.917419560253620148e-02 -4.339467361569404602e-02 -7.754998654127120972e-02 -2.860849723219871521e-02 -1.251325756311416626e-01 1.342636048793792725e-01 -2.019320987164974213e-02 -1.321962918154895306e-03 4.022401571273803711e-01 -1.124294921755790710e-01 2.775215804576873779e-01 -5.462845042347908020e-02 -1.368927676230669022e-02 8.073293603956699371e-03 6.444112956523895264e-02 3.876072466373443604e-01 -7.406338700093328953e-04
-1.460450142621994019e-01 1.036420837044715881e-02 -6.332425028085708618e-02 -2.610841952264308929e-02 -3.051076084375381470e-02 2.708101570606231689e-01 2.842811346054077148e-01 -2.428984344005584717e-01 2.311106771230697632e-01 4.275392368435859680e-02 9.477030485868453979e-02 9.495525807142257690e-02 2.280678153038024902e-01 1.321162879467010498e-01 4.298915863037109375e-01 1.832015514373779297e-01 6.405645608901977539e-02 -1.492050476372241974e-03 -1.167001724243164062e-01 -1.169508323073387146e-01 1.590706408023834229e-01 6.167219951748847961e-02 -1.603415608406066895e-01 3.339669704437255859e-01 5.221673101186752319e-02 -2.237704992294311523e-01 2.413585931062698364e-01 -1.562547832727432251e-01 -1.808161437511444092e-01 -8.282386511564254761e-02 -1.034538373351097107e-01 1.234167963266372681e-01
1.063969209790229797e-01 -2.453888654708862305e-01 -9.957096539437770844e-03 -7.105892524123191833e-03 2.543880343437194824e-01 3.083827197551727295e-01 -2.519328594207763672e-01 6.223221868276596069e-02 3.608502745628356934e-01 1.512812450528144836e-02 1.764380335807800293e-01 2.232440114021301270e-01 -6.755575537681579590e-02 1.546355634927749634e-01 4.115328788757324219e-01 5.581727996468544006e-02 -5.608153343200683594e-02 -3.011685423552989960e-02 9.255911223590373993e-03 6.214735656976699829e-02 -1.878702491521835327e-01 1.239474117755889893e-01 2.578541450202465057e-02 8.177580684423446655e-02 1.434270292520523071e-01 -2.035568505525588989e-01 -1.471606343984603882e-01 4.562597721815109253e-02 1.640920639038085938e-01 1.443673223257064819e-01 -1.667702049016952515e-01 2.479148060083389282e-01
-3.130818009376525879e-01 -2.123855501413345337e-01 -1.988849341869354248e-01 1.524741109460592270e-02 -3.424813598394393921e-02 2.036560028791427612e-01 1.167686730623245239e-01 -2.678563594818115234e-01 3.119494616985321045e-01 -9.002171456813812256e-02 3.080360032618045807e-02 5.569685250520706177e-02 -1.675590639933943748e-03 3.181818127632141113e-01 1.222075521945953369e-01 -8.024189621210098267e-02 -1.104370728135108948e-01 3.195808455348014832e-02 -1.495277583599090576e-01 -9.574241936206817627e-02 9.436365216970443726e-02 1.446607857942581177e-01 1.019956320524215698e-01 9.076303988695144653e-02 -1.929545700550079346e-01 2.360299825668334961e-01 2.005885839462280273e-01 6.478651612997055054e-02 1.624807715415954590e-01 -3.701962530612945557e-01 1.117342114448547363e-01 -2.246128767728805542e-01
5.508717522025108337e-02 -3.578908741474151611e-02 -3.229730948805809021e-02 7.021438330411911011e-02 3.718180060386657715e-01 1.656367182731628418e-01 1.688536405563354492e-01 -1.597900092601776123e-01 2.131089419126510620e-01 -1.536664515733718872e-01 2.010764926671981812e-01 -5.349539965391159058e-02 -1.767818480730056763e-01 -1.941718012094497681e-01 3.362631797790527344e-01 -2.088332027196884155e-01 -1.560155302286148071e-01 -3.779533877968788147e-02 1.394202858209609985e-01 -1.295635849237442017e-01 -2.017341405153274536e-01 -1.195200383663177490e-01 -2.556982934474945068e-01 -1.009550243616104126e-01 1.131636425852775574e-01 2.470660507678985596e-01 2.289686165750026703e-02 -2.410466820001602173e-01 -1.353764832019805908e-01 1.212154421955347061e-02 -2.552737295627593994e-01 1.528351157903671265e-01
2.001179605722427368e-01 -2.095091342926025391e-01 -3.544776141643524170e-02 2.160885930061340332e-01 2.644140124320983887e-01 3.002476394176483154e-01 -1.354938745498657227e-01 -3.091193735599517822e-01 2.164260149002075195e-01 1.304480731487274170e-01 -3.987220302224159241e-02 1.563104568049311638e-03 -2.056666314601898193e-01 1.862132847309112549e-01 4.010818302631378174e-01 -2.961746044456958771e-02 -6.275327503681182861e-02 -2.339243888854980469e-01 -1.205141097307205200e-01 1.935859024524688721e-01 8.784986287355422974e-02 -1.263588666915893555e-01 1.589265465736389160e-01 1.264940351247787476e-01 -5.896881967782974243e-02 1.348077226430177689e-02 -9.443350881338119507e-02 1.041698083281517029e-01 -1.685294359922409058e-01 -3.697239980101585388e-02 -1.237841472029685974e-01 -2.141117006540298462e-01
-5.922750011086463928e-02 -7.060915976762771606e-02 -6.785113364458084106e-02 -2.020736187696456909e-01 1.223010346293449402e-01 4.726073443889617920e-01 1.160542964935302734e-01 -2.036494314670562744e-01 1.561344116926193237e-01 -1.052617058157920837e-01 1.239914894104003906e-01 1.366905029863119125e-02 -2.745007164776325226e-03 2.334222048521041870e-01 2.584449648857116699e-01 3.731425851583480835e-03 -1.573522090911865234e-01 2.055929452180862427e-01 1.909904628992080688e-01 -2.195838391780853271e-01 4.078222811222076416e-02 -2.527910172939300537e-01 -1.927182227373123169e-01 9.205143153667449951e-02 -1.061665117740631104e-01 1.891141943633556366e-02 1.723128855228424072e-01 1.363325715065002441e-01 -2.755278348922729492e-01 2.540675699710845947e-01 1.432244013994932175e-02 -1.304258406162261963e-01
-1.422953307628631592e-01 -1.935128867626190186e-01 3.533642590045928955e-01 1.714286208152770996e-01 7.130535691976547241e-02 2.592445015907287598e-01 -2.382359206676483154e-01 -1.393649578094482422e-01 2.011408954858779907e-01 -2.284576445817947388e-01 2.344987392425537109e-01 -6.394544988870620728e-02 -2.314844727516174316e-02 1.897717863321304321e-01 3.376131951808929443e-01 -2.206746637821197510e-01 -8.945404738187789917e-02 -4.386787302792072296e-03 4.758264869451522827e-02 -4.265204444527626038e-02 2.516262046992778778e-02 -8.302430063486099243e-02 -1.271898150444030762e-01 2.040444016456604004e-01 -1.624712795019149780e-01 -1.991773843765258789e-01 7.728612422943115234e-02 -1.934372931718826294e-01 1.647494882345199585e-01 2.791256085038185120e-02 2.587438225746154785e-01 8.276264369487762451e-02
2.712900638580322266e-01 -1.858481392264366150e-02 -6.288913637399673462e-02 3.747874125838279724e-02 1.444439589977264404e-01 4.163250029087066650e-01 1.035640314221382141e-01 2.286273986101150513e-01 2.561545670032501221e-01 -1.931438893079757690e-01 1.866566203534603119e-02 9.082487225532531738e-02 -2.811132557690143585e-02 1.338211148977279663e-01 3.928501307964324951e-01 5.498370900750160217e-02 -3.750154003500938416e-02 8.752986043691635132e-02 -1.777040362358093262e-01 -2.972225248813629150e-01 -9.347510337829589844e-02 1.123767048120498657e-01 -2.196332067251205444e-01 2.909467816352844238e-01 -1.012614741921424866e-01 2.634993791580200195e-01 -6.432255357503890991e-02 2.291206270456314087e-02 -6.097958609461784363e-02 3.753428161144256592e-02 -3.389335051178932190e-02 -4.553093016147613525e-02
-9.458300471305847168e-02 -1.354421526193618774e-01 3.295113146305084229e-02 1.653925925493240356e-01 2.160995900630950928e-01 1.919560134410858154e-01 2.837323546409606934e-01 -1.089440733194351196e-01 9.893055260181427002e-02 -3.840666115283966064e-01 1.259007602930068970e-01 -7.245260477066040039e-02 2.088882923126220703e-01 1.396630108356475830e-01 1.931487023830413818e-01 -7.626116275787353516e-03 -2.291233837604522705e-01 1.461853832006454468e-01 -1.899456083774566650e-01 1.531717181205749512e-01 -2.720932662487030029e-01 6.696115434169769287e-02 3.690616041421890259e-02 3.270568549633026123e-01 -8.689008653163909912e-02 3.591002151370048523e-02 8.133581280708312988e-02 -2.515539526939392090e-01 -1.833912134170532227e-01 1.155260205268859863e-01 -4.284789040684700012e-02 2.040742486715316772e-01
3.646548464894294739e-02 -8.154012262821197510e-02 1.612221598625183105e-01 -9.531418792903423309e-03 1.898368597030639648e-01 5.377742648124694824e-01 -7.741484045982360840e-02 -8.896315842866897583e-02 1.485916078090667725e-01 -2.410183548927307129e-01 1.045925617218017578e-01 1.579222083091735840e-02 -1.724433451890945435e-01 1.931633502244949341e-01 1.870878189802169800e-01 -2.601164281368255615e-01 7.467318326234817505e-02 3.751792013645172119e-01 -1.709487885236740112e-01 5.045340955257415771e-02 5.730679631233215332e-02 5.803765356540679932e-02 -1.077661197632551193e-02 2.453957647085189819e-01 9.098016470670700073e-02 -1.183622553944587708e-01 -9.469303488731384277e-02 -1.373053044080734253e-01 9.781159460544586182e-02 1.452185213565826416e-01 -1.776176840066909790e-01 9.121175110340118408e-02
-8.805956691503524780e-03 -2.000063806772232056e-01 -7.550125569105148315e-02 1.568906158208847046e-01 1.061559692025184631e-01 2.405879795551300049e-01 1.433137208223342896e-01 -1.879101842641830444e-01 3.882996737957000732e-01 -8.511648327112197876e-02 -1.321491003036499023e-01 1.282888948917388916e-01 -2.119638025760650635e-03 1.929196566343307495e-01 4.002169370651245117e-01 5.708582699298858643e-02 6.768193840980529785e-02 -6.316707283258438110e-02 2.298303097486495972e-01 2.504625171422958374e-02 5.597569420933723450e-02 1.930027008056640625e-01 3.461885452270507812e-02 1.705394536256790161e-01 -5.281018093228340149e-03 2.423663735389709473e-01 -2.876220084726810455e-02 -2.093639522790908813e-01 2.890271544456481934e-01 -1.959216445684432983e-01 4.000631719827651978e-02 -2.288410216569900513e-01
-1.062138527631759644e-01 3.433690965175628662e-02 -9.231222420930862427e-02 -4.641728475689888000e-03 3.924798220396041870e-02 1.003126949071884155e-01 3.009789884090423584e-01 -1.207131221890449524e-01 -1.094207051210105419e-03 -3.582183420658111572e-01 2.345499247312545776e-01 9.239839017391204834e-02 -1.737499795854091644e-02 -3.732832893729209900e-02 2.257607132196426392e-01 7.340880483388900757e-02 -1.554760336875915527e-02 -5.746199488639831543e-01 -3.712920844554901123e-02 1.325775831937789917e-01 -4.272248223423957825e-02 1.901642531156539917e-01 -5.520417541265487671e-02 2.708192169666290283e-01 -2.343156039714813232e-01 4.488660767674446106e-02 -2.594140544533729553e-02 -1.118832528591156006e-01 2.191280126571655273e-01 1.550952643156051636e-01 -7.847744226455688477e-02 -1.433782838284969330e-02
-4.394287988543510437e-02 -1.056615188717842102e-01 -5.694229155778884888e-02 -1.386306732892990112e-01 -5.647150054574012756e-02 4.601512551307678223e-01 1.656138449907302856e-01 -4.298855364322662354e-01 5.174718797206878662e-02 -2.071612328290939331e-01 -5.875644087791442871e-02 -1.407393217086791992e-01 1.715413033962249756e-01 1.770615875720977783e-01 4.346726238727569580e-01 -1.539581455290317535e-02 8.147989958524703979e-02 5.946369469165802002e-02 9.967757016420364380e-02 6.561463326215744019e-02 7.387230172753334045e-03 7.676035910844802856e-02 -3.388679027557373047e-01 -1.370103508234024048e-01 1.232152506709098816e-01 7.462469488382339478e-02 -1.103247776627540588e-01 -3.380977734923362732e-02 -8.499947190284729004e-02 4.298622254282236099e-03 -9.040567278861999512e-02 7.092321664094924927e-02
-7.555182278156280518e-02 -4.187040776014328003e-02 -4.054092615842819214e-02 -2.268899232149124146e-01 2.048633694648742676e-01 3.742310106754302979e-01 4.379370063543319702e-02 9.792494773864746094e-02 2.981810569763183594e-01 -5.357773303985595703e-01 -2.060047239065170288e-01 -1.690784990787506104e-01 7.773754745721817017e-02 -5.463307723402976990e-02 6.229358911514282227e-02 -1.548797339200973511e-01 -1.617916077375411987e-01 8.677772432565689087e-02 -7.962820678949356079e-02 1.782225370407104492e-01 2.467258870601654053e-01 8.399439603090286255e-02 9.648300707340240479e-02 2.035812437534332275e-01 6.264916807413101196e-02 -6.820686161518096924e-02 1.859460771083831787e-01 4.834794253110885620e-02 -1.023253542371094227e-03 -1.451383531093597412e-02 -1.394748389720916748e-01 -7.969218492507934570e-02
-4.089624881744384766e-01 -1.505672633647918701e-01 -3.026309013366699219e-01 -1.281393319368362427e-01 3.033784627914428711e-01 1.073068529367446899e-01 4.370537772774696350e-02 -1.726102083921432495e-01 1.495648175477981567e-01 -2.192153483629226685e-01 1.067744791507720947e-01 -8.133640885353088379e-02 -2.416811734437942505e-01 -9.237421303987503052e-02 7.762529700994491577e-02 4.188395105302333832e-03 -5.539927631616592407e-02 -1.342406272888183594e-01 -1.465691477060317993e-01 3.862925767898559570e-01 1.838601008057594299e-02 1.476388275623321533e-01 -2.117524743080139160e-01 1.232805699110031128e-01 -3.993032872676849365e-02 1.031893193721771240e-01 -1.763156950473785400e-01 -1.010402143001556396e-01 -2.743122875690460205e-01 -2.240249514579772949e-02 -2.384216710925102234e-02 3.957244753837585449e-02
-1.253809034824371338e-01 -1.664752885699272156e-02 3.012709692120552063e-02 1.266873180866241455e-01 2.063170522451400757e-01 4.154689013957977295e-01 -5.955150350928306580e-02 -9.308326989412307739e-02 2.229573577642440796e-01 -2.130955457687377930e-01 4.194897711277008057e-01 9.812626987695693970e-02 1.191184893250465393e-01 7.234537601470947266e-02 1.987385898828506470e-01 -1.453410685062408447e-01 -1.904908120632171631e-01 -1.567625815823703306e-07 8.356549590826034546e-02 1.585920006036758423e-01 1.492566615343093872e-01 -1.708071827888488770e-01 2.242401093244552612e-01 6.020081415772438049e-02 -1.071072220802307129e-01 -3.921157717704772949e-01 1.315270643681287766e-02 3.890000656247138977e-02 -9.828820824623107910e-02 3.746679052710533142e-02 1.333421319723129272e-01 9.669467806816101074e-02
-2.139232754707336426e-01 -3.190872073173522949e-01 -6.626253575086593628e-02 -5.150879919528961182e-02 1.840687543153762817e-01 -9.527387470006942749e-02 1.065277531743049622e-01 -3.193675577640533447e-01 3.813719749450683594e-02 -1.254469901323318481e-01 1.261004954576492310e-01 -2.991104731336236000e-03 -1.571015268564224243e-02 2.510614097118377686e-01 3.205838501453399658e-01 -2.335745394229888916e-01 -4.004127979278564453e-01 -7.379781454801559448e-02 -1.839029639959335327e-01 2.114173769950866699e-01 -2.374232280999422073e-03 -6.271470338106155396e-02 -1.313229352235794067e-01 1.395252645015716553e-01 -5.803433805704116821e-02 -8.326691389083862305e-02 -7.739510387182235718e-02 5.101727694272994995e-02 -2.204491347074508667e-01 1.672295928001403809e-01 -2.331945300102233887e-01 2.407311648130416870e-02
-3.746480345726013184e-01 -5.933408811688423157e-02 2.462300658226013184e-02 -2.566918432712554932e-01 2.394229471683502197e-01 2.691362202167510986e-01 -1.833762228488922119e-01 -1.119219511747360229e-02 2.874504029750823975e-01 -2.896193861961364746e-01 1.156849935650825500e-01 -2.154913544654846191e-02 -1.718945354223251343e-01 2.435010373592376709e-01 1.081623733043670654e-01 -1.926848888397216797e-01 2.583861947059631348e-01 1.126871481537818909e-01 9.508877247571945190e-02 1.765168011188507080e-01 1.532289981842041016e-01 1.899831928312778473e-02 1.003581434488296509e-01 1.420700829476118088e-02 2.944264411926269531e-01 -6.503007560968399048e-02 1.443423777818679810e-01 -1.759564876556396484e-02 1.527339965105056763e-01 8.684304542839527130e-03 -1.361959725618362427e-01 -1.736874133348464966e-02
-2.110938131809234619e-01 -1.657990813255310059e-01 -1.367922313511371613e-02 9.426205605268478394e-02 7.173111289739608765e-02 2.226252555847167969e-01 -1.256624460220336914e-01 -1.688874661922454834e-01 3.717171251773834229e-01 -6.602970510721206665e-02 2.889951169490814209e-01 -2.906770110130310059e-01 -9.074115660041570663e-04 3.420856595039367676e-02 1.919817477464675903e-01 -1.159502714872360229e-01 2.991726994514465332e-01 9.246457368135452271e-02 -1.535801440477371216e-01 -6.665276736021041870e-02 -1.087538152933120728e-02 2.295714057981967926e-02 -9.367034584283828735e-02 8.073317259550094604e-02 2.993879020214080811e-01 -1.441005766391754150e-01 -1.147431731224060059e-01 -3.640038669109344482e-01 -1.163943856954574585e-01 5.570759996771812439e-03 -2.042227387428283691e-01 6.685506552457809448e-02
7.114425767213106155e-03 -1.911681890487670898e-01 8.313218504190444946e-02 4.348853230476379395e-02 1.965743303298950195e-01 3.114484846591949463e-01 1.287125237286090851e-02 -3.521178066730499268e-01 -3.501437604427337646e-02 -3.794592916965484619e-01 -1.057356074452400208e-01 -1.700038835406303406e-02 1.459239274263381958e-01 5.881877988576889038e-02 2.024596780538558960e-01 2.575443685054779053e-01 2.189420908689498901e-01 3.262613667175173759e-03 2.071401663124561310e-02 7.950940728187561035e-02 -1.542162746191024780e-01 3.964391350746154785e-02 1.779762953519821167e-01 4.797123000025749207e-02 -2.655369974672794342e-02 1.120306327939033508e-01 9.014352411031723022e-02 -1.670767515897750854e-01 2.079035528004169464e-02 -3.159706294536590576e-01 -3.289557993412017822e-01 1.850526928901672363e-01
-1.432266682386398315e-01 -5.782192200422286987e-02 -7.147584110498428345e-02 -2.675059437751770020e-01 2.345521897077560425e-01 2.797638475894927979e-01 4.921947792172431946e-02 -5.246324837207794189e-02 2.696173787117004395e-01 -1.991956979036331177e-01 1.806281954050064087e-01 1.163403838872909546e-01 5.413079634308815002e-02 -1.533394902944564819e-01 2.063142061233520508e-01 3.307603299617767334e-02 1.546875294297933578e-02 -1.569125205278396606e-01 1.790676414966583252e-01 -1.420751307159662247e-02 2.299044281244277954e-01 1.770743727684020996e-01 1.588365286588668823e-01 -4.221060499548912048e-02 -6.953676789999008179e-02 3.384042680263519287e-01 2.370282858610153198e-01 -1.909782588481903076e-01 -1.613779962062835693e-01 -2.773999571800231934e-01 8.474332094192504883e-02 2.045657634735107422e-01
3.200348466634750366e-02 1.980965584516525269e-02 1.540638953447341919e-01 -1.390981227159500122e-01 5.936089158058166504e-02 2.258791327476501465e-01 1.048376932740211487e-01 1.946189627051353455e-02 2.141762971878051758e-01 -4.795048013329505920e-02 2.597832977771759033e-01 -6.072258949279785156e-02 -1.513427197933197021e-01 3.475856184959411621e-01 4.219527840614318848e-01 -1.307653337717056274e-01 -9.033921360969543457e-02 -1.179370358586311340e-01 -4.623092338442802429e-02 2.018329687416553497e-03 2.366943359375000000e-01 1.761584915220737457e-02 -5.392412655055522919e-03 3.535933196544647217e-01 -1.841154247522354126e-01 1.386431753635406494e-01 3.249476477503776550e-02 -1.734310202300548553e-02 -2.819823920726776123e-01 -1.700035929679870605e-01 1.914175897836685181e-01 1.619831025600433350e-01
-7.593759894371032715e-02 -8.898609131574630737e-02 1.026509478688240051e-01 7.653039693832397461e-02 2.453946173191070557e-01 1.746317893266677856e-01 -1.985007375478744507e-01 1.006665080785751343e-01 5.036286711692810059e-01 -2.180455029010772705e-01 4.317889213562011719e-01 1.872593769803643227e-03 -2.865532040596008301e-01 1.500279307365417480e-01 8.656781166791915894e-02 -3.820217773318290710e-02 -2.071882635354995728e-01 1.215824708342552185e-01 5.131899937987327576e-02 1.738972030580043793e-02 2.958167158067226410e-02 1.688089817762374878e-01 -3.233810886740684509e-02 -1.350468546152114868e-01 1.746699512004852295e-01 9.271523356437683105e-02 -4.332068562507629395e-02 7.653013616800308228e-02 -6.055102217942476273e-03 -2.095627784729003906e-01 -1.204560026526451111e-01 1.177367568016052246e-01
-2.895579636096954346e-01 -1.052651181817054749e-01 -4.545022733509540558e-03 -1.030446365475654602e-01 1.440275367349386215e-02 5.294248089194297791e-02 1.021247059106826782e-01 1.102949380874633789e-01 3.941004872322082520e-01 -2.337377220392227173e-01 1.311990469694137573e-01 -1.714861243963241577e-01 -1.188710406422615051e-01 -6.510359793901443481e-02 3.690986931324005127e-01 -8.054965734481811523e-02 -4.172482341527938843e-02 -1.045596897602081299e-01 7.997354865074157715e-02 -4.922243300825357437e-03 -8.619350939989089966e-02 -5.756633728742599487e-02 -7.941165566444396973e-02 1.736221611499786377e-01 -1.938876509666442871e-01 6.034274771809577942e-02 8.385039120912551880e-02 2.210180163383483887e-01 9.737458825111389160e-02 5.461528152227401733e-02 -4.440339207649230957e-01 2.795348465442657471e-01
-1.392733156681060791e-01 -2.800731360912322998e-01 -2.690548822283744812e-02 5.875865370035171509e-02 7.765557616949081421e-02 3.519221544265747070e-01 3.763980567455291748e-01 -1.679810136556625366e-01 3.246325254440307617e-01 -1.353852599859237671e-01 7.985803298652172089e-03 -7.290081679821014404e-02 -2.411929704248905182e-02 7.463986426591873169e-02 2.387250661849975586e-01 -5.131153855472803116e-03 1.933730989694595337e-01 -1.308231614530086517e-02 2.567803263664245605e-01 -6.815110828028991818e-05 3.097701445221900940e-02 2.070178091526031494e-01 7.108488678932189941e-02 1.318547576665878296e-01 -3.633982036262750626e-03 1.961739212274551392e-01 1.613876074552536011e-01 -1.453976035118103027e-01 1.996425837278366089e-01 -2.001262754201889038e-01 1.823670715093612671e-01 -1.932511925697326660e-01
-2.317479699850082397e-01 -1.140971407294273376e-01 -4.353778064250946045e-02 5.471401661634445190e-02 1.006311997771263123e-01 2.449401468038558960e-01 1.854066997766494751e-01 -3.178628385066986084e-01 -9.345775842666625977e-02 -2.165643125772476196e-01 1.595254689455032349e-01 -1.081396490335464478e-01 1.670225709676742554e-01 1.408361177891492844e-02 4.789424836635589600e-01 4.384611546993255615e-02 -5.005684122443199158e-02 -3.347618132829666138e-02 -1.201963126659393311e-01 2.338677458465099335e-02 -1.578099280595779419e-01 -1.896733343601226807e-01 -1.303133666515350342e-01 1.455733478069305420e-01 -3.766294121742248535e-01 -5.101173743605613708e-02 2.292740494012832642e-01 1.464598476886749268e-01 -1.160551980137825012e-02 6.424880027770996094e-02 1.091562584042549133e-01 1.354634910821914673e-01
8.282533288002014160e-02 -1.156808212399482727e-01 6.678897142410278320e-02 -2.400152981281280518e-01 3.444651663303375244e-01 2.839488089084625244e-01 -2.519041113555431366e-02 -2.109141349792480469e-01 2.469452619552612305e-01 -1.233156099915504456e-01 2.185117602348327637e-01 2.177124470472335815e-01 -1.758192777633666992e-01 1.400649547576904297e-01 1.223809570074081421e-01 -1.578785628080368042e-01 -1.359020322561264038e-01 -4.184044525027275085e-02 -2.049261331558227539e-01 2.645194232463836670e-01 -4.983151704072952271e-02 -1.159514263272285461e-01 -2.796440944075584412e-02 2.594332098960876465e-01 2.036726847290992737e-02 -5.363314226269721985e-02 -2.036781460046768188e-01 -3.280016183853149414e-01 5.366618558764457703e-02 6.848008930683135986e-02 -1.589878946542739868e-01 1.005507558584213257e-01
-5.596375837922096252e-02 -1.452754139900207520e-01 1.610054522752761841e-01 -7.701915502548217773e-02 2.608122527599334717e-01 6.944606453180313110e-02 4.311343282461166382e-02 -3.466017544269561768e-01 1.231032013893127441e-01 -2.625873088836669922e-01 3.506394922733306885e-01 2.718344032764434814e-01 1.641640514135360718e-01 3.888033330440521240e-01 2.420077919960021973e-01 5.041730776429176331e-02 -1.683036983013153076e-01 4.446307197213172913e-02 3.844247013330459595e-02 -1.946922391653060913e-02 1.905858665704727173e-01 7.570880651473999023e-02 3.674020618200302124e-02 1.863255351781845093e-01 8.522991091012954712e-02 -5.697425082325935364e-02 -6.344572454690933228e-02 -8.395397663116455078e-02 -2.672172784805297852e-01 4.049248993396759033e-02 1.501931548118591309e-01 -3.777061030268669128e-02
-5.750066041946411133e-02 -1.350297927856445312e-01 4.042122513055801392e-02 2.163349837064743042e-01 2.898127138614654541e-01 3.014819324016571045e-01 4.846523702144622803e-02 -1.191882137209177017e-02 2.069283723831176758e-01 -3.762420713901519775e-01 4.414066672325134277e-02 -2.440964728593826294e-01 1.271933615207672119e-01 -1.338758040219545364e-02 2.893463671207427979e-01 -8.570207282900810242e-03 -1.326424032449722290e-01 9.672345221042633057e-02 -1.279577016830444336e-01 1.519049555063247681e-01 -2.849298417568206787e-01 -1.206471472978591919e-01 -4.496940225362777710e-02 3.871958553791046143e-01 -5.757312476634979248e-02 6.491873413324356079e-02 6.171590462327003479e-02 -1.423440128564834595e-01 -1.670476496219635010e-01 1.639241427183151245e-01 7.826273888349533081e-02 2.977705327793955803e-03
3.170875832438468933e-02 6.169559806585311890e-02 6.932799518108367920e-02 2.033525705337524414e-01 1.167335510253906250e-01 7.482701539993286133e-02 -4.597773402929306030e-02 -2.832538485527038574e-01 3.077924847602844238e-01 -3.079571127891540527e-01 -3.621001541614532471e-02 -2.180085033178329468e-01 -3.140694648027420044e-02 -2.567460015416145325e-02 3.475612998008728027e-01 -4.169346019625663757e-02 -1.034069359302520752e-01 -1.314322054386138916e-01 2.057919800281524658e-01 -2.049827016890048981e-02 -9.541523642838001251e-03 -3.461099416017532349e-02 -1.566623151302337646e-01 3.329692184925079346e-01 -3.551955819129943848e-01 -1.225653961300849915e-01 2.946310639381408691e-01 8.502229303121566772e-02 -5.179069470614194870e-03 5.892362818121910095e-02 -5.977310240268707275e-02 1.874279528856277466e-01
-1.207693517208099365e-01 -7.696592807769775391e-02 -5.762518197298049927e-02 3.864293545484542847e-02 2.406496405601501465e-01 3.744676411151885986e-01 1.032525114715099335e-02 -2.846483290195465088e-01 -1.383849792182445526e-02 -2.444749921560287476e-01 -1.336451172828674316e-01 1.210635080933570862e-01 2.031503617763519287e-01 5.912430584430694580e-02 3.690531253814697266e-01 1.931854784488677979e-01 1.809829920530319214e-01 -5.860295519232749939e-02 -6.592184305191040039e-02 2.558874189853668213e-01 -3.117445707321166992e-01 -7.112472504377365112e-02 4.118559882044792175e-02 1.760108917951583862e-01 -1.878895759582519531e-01 -7.318025082349777222e-02 1.237653344869613647e-01 -5.031323432922363281e-02 1.906381547451019287e-02 -2.826137542724609375e-01 4.533221945166587830e-02 -5.399415642023086548e-02
[truncated: 3,269,759 more chars]
