# Supplementary material for: The Language of Innovation
Source: PLoS One. 2020 Apr 30;15(4):e0230107. doi: 10.1371/journal.pone.0230107 (PMC7194493; doi:10.1371/journal.pone.0230107)
Supplement: S3 File — (GZ) [file pone.0230107.s003.tar.gz › 1981-1985/V2Run_3_VS_4500_embeddings1981-1985ED32.txt]

-9.664719551801681519e-02 -1.178718507289886475e-01 -2.162766307592391968e-01 1.339121013879776001e-01 1.707723736763000488e-02 -1.631747335195541382e-01 -1.020941287279129028e-01 -2.392946928739547729e-02 5.708456784486770630e-02 1.819972544908523560e-01 1.832938343286514282e-01 2.311180382966995239e-01 9.140979498624801636e-02 4.355745762586593628e-02 3.027680888772010803e-02 2.744991779327392578e-01 -1.588132977485656738e-01 2.035475522279739380e-01 1.808242648839950562e-01 6.504243612289428711e-02 3.949671685695648193e-01 -1.727013587951660156e-01 -1.596353799104690552e-01 -9.752687811851501465e-02 -2.177532017230987549e-01 5.815521255135536194e-02 2.642125189304351807e-01 6.813376396894454956e-02 5.601455271244049072e-02 -3.482251465320587158e-01 2.995150685310363770e-01 -2.175505459308624268e-02
6.875696033239364624e-02 1.223271042108535767e-01 -1.083791255950927734e-01 6.963489204645156860e-02 4.763058573007583618e-02 -3.454036414623260498e-01 -1.917587220668792725e-01 3.459249064326286316e-02 1.754931989125907421e-03 3.278979659080505371e-01 2.667454183101654053e-01 6.901244074106216431e-02 -1.694609597325325012e-02 1.012625917792320251e-01 -4.544188678264617920e-01 -1.332227140665054321e-01 -5.590758100152015686e-02 -4.423338174819946289e-02 -4.519940167665481567e-02 5.978431180119514465e-02 3.595823347568511963e-01 1.687016785144805908e-01 -1.157428398728370667e-01 -1.298070047050714493e-02 -2.327159792184829712e-01 2.498061209917068481e-01 1.528267003595829010e-02 1.589650958776473999e-01 -4.510024935007095337e-02 -4.647239670157432556e-02 2.191981524229049683e-01 -9.809291362762451172e-02
-1.307779997587203979e-01 1.566700637340545654e-01 1.599777489900588989e-01 4.837381467223167419e-02 -1.193787679076194763e-01 -1.228255778551101685e-01 -2.598127722740173340e-01 4.936721324920654297e-01 3.317199274897575378e-02 2.292363345623016357e-01 -1.116049103438854218e-02 1.874698251485824585e-01 -2.697375416755676270e-01 7.535252720117568970e-02 -5.414985865354537964e-02 -1.103634983301162720e-01 -2.104012221097946167e-01 1.852915138006210327e-01 -9.379976987838745117e-02 -5.044209212064743042e-02 3.188532590866088867e-01 2.466286867856979370e-01 2.601314522325992584e-02 -3.491975739598274231e-02 -4.414759110659360886e-03 7.594246882945299149e-03 6.666922569274902344e-02 -1.206165254116058350e-01 -2.943482808768749237e-02 -1.769440947100520134e-03 2.842250466346740723e-01 -2.287820130586624146e-01
-1.192295998334884644e-01 2.608802020549774170e-01 1.557497680187225342e-01 -1.755851656198501587e-01 -2.636768221855163574e-01 -1.171930506825447083e-01 -8.788834512233734131e-02 1.375298947095870972e-01 3.977679461240768433e-02 1.300328224897384644e-01 3.191814422607421875e-01 8.689577877521514893e-02 -1.837237924337387085e-01 1.477282494306564331e-01 -2.052982449531555176e-01 1.834644079208374023e-01 -1.651360988616943359e-01 2.661694884300231934e-01 1.865119189023971558e-01 -1.829712390899658203e-01 3.876935541629791260e-01 6.374977063387632370e-03 -1.865450441837310791e-01 -1.425308734178543091e-01 -4.101082682609558105e-02 1.817177534103393555e-01 -8.751173317432403564e-02 -7.417979091405868530e-02 1.591694951057434082e-01 1.339617371559143066e-01 1.586990654468536377e-01 7.255120575428009033e-02
-7.308286428451538086e-02 2.613200545310974121e-01 -2.204771935939788818e-01 -6.456755101680755615e-02 1.584091931581497192e-01 -1.251033991575241089e-01 -3.791761696338653564e-01 -2.536064013838768005e-02 1.627719700336456299e-01 3.099045455455780029e-01 2.121493965387344360e-02 2.691208943724632263e-02 -3.102501630783081055e-01 2.547934353351593018e-01 -6.311578303575515747e-02 1.664352118968963623e-01 -1.364700943231582642e-01 2.919412255287170410e-01 -3.456081077456474304e-02 -2.443201690912246704e-01 1.161414012312889099e-01 4.145033285021781921e-02 -5.365299433469772339e-02 -6.384611874818801880e-02 -7.499755825847387314e-03 3.259899616241455078e-01 -8.245056122541427612e-02 1.133043020963668823e-01 1.059136688709259033e-01 2.097184211015701294e-01 2.064287848770618439e-02 5.805631726980209351e-02
-2.311575412750244141e-01 1.659281104803085327e-01 -1.356348395347595215e-01 1.773357987403869629e-01 8.955553174018859863e-02 -2.789745032787322998e-01 -1.244656816124916077e-01 1.732655763626098633e-01 -4.840714484453201294e-02 1.870105862617492676e-01 4.267930090427398682e-01 1.590472310781478882e-01 -1.199016440659761429e-02 -1.089343652129173279e-01 -2.339672995731234550e-03 -1.141466498374938965e-01 -1.337549239397048950e-01 1.620449423789978027e-01 1.169887650758028030e-02 -5.828433111310005188e-02 2.353086620569229126e-01 -9.384010918438434601e-03 -1.367112547159194946e-01 -2.772462666034698486e-01 -1.332359910011291504e-01 3.894422948360443115e-01 -2.493544518947601318e-01 5.752878263592720032e-02 1.035020500421524048e-01 -2.726349793374538422e-02 1.085098907351493835e-01 1.057756468653678894e-01
-1.228695511817932129e-01 8.991494774818420410e-02 -2.879624627530574799e-02 -1.453397274017333984e-01 1.444554179906845093e-01 -3.044542372226715088e-01 2.583463303744792938e-02 9.627535939216613770e-02 1.554649323225021362e-02 -4.623926803469657898e-02 2.018376253545284271e-02 5.973274633288383484e-02 -5.203313007950782776e-02 -1.034827828407287598e-01 -2.709847688674926758e-01 1.437671482563018799e-01 -2.591756284236907959e-01 3.284657299518585205e-01 1.161645874381065369e-01 -1.659287959337234497e-01 -3.936178237199783325e-02 2.190973907709121704e-01 -3.713647276163101196e-02 -3.248266577720642090e-01 8.540409617125988007e-03 2.067774981260299683e-01 2.020349800586700439e-01 2.150646895170211792e-01 1.852664351463317871e-01 1.382689774036407471e-01 3.681387007236480713e-01 -1.615385860204696655e-01
4.935427382588386536e-02 1.065030172467231750e-01 -1.800357997417449951e-01 7.937563955783843994e-02 -1.538863927125930786e-01 -4.164909720420837402e-01 -1.765863597393035889e-01 -1.000472158193588257e-01 -2.544791102409362793e-01 8.837439864873886108e-02 -1.099371686577796936e-01 4.659991711378097534e-02 -1.056150794029235840e-01 1.175531595945358276e-01 2.815620899200439453e-01 1.374768465757369995e-01 3.083826415240764618e-02 2.179392874240875244e-01 9.434262663125991821e-02 1.671568900346755981e-01 2.427278757095336914e-01 1.253675222396850586e-01 -2.477080971002578735e-01 4.749488830566406250e-02 -2.120961397886276245e-01 2.335230261087417603e-01 6.907702237367630005e-02 1.593848019838333130e-01 1.436485648155212402e-01 -3.454451262950897217e-01 6.090236455202102661e-02 -4.778670147061347961e-02
-3.203433156013488770e-01 2.477567456662654877e-02 -9.773065894842147827e-02 -1.069505885243415833e-01 2.170086205005645752e-01 -2.684702575206756592e-01 -1.447733342647552490e-01 2.834056019783020020e-01 -3.668937459588050842e-02 5.637045577168464661e-02 3.140518665313720703e-01 1.004476100206375122e-01 -2.452457994222640991e-01 1.998060494661331177e-01 -1.263976246118545532e-01 -9.832578897476196289e-02 -2.703423500061035156e-01 3.867840766906738281e-02 -3.609133139252662659e-02 2.091956883668899536e-02 1.301091760396957397e-01 -5.325078964233398438e-02 6.849946826696395874e-02 -1.763037890195846558e-01 -2.579266130924224854e-01 3.889318108558654785e-01 -1.261884570121765137e-01 6.444483995437622070e-02 9.950157254934310913e-02 -1.864155828952789307e-01 -6.744740530848503113e-03 -4.412813484668731689e-02
-2.847906649112701416e-01 6.343732029199600220e-02 -4.333824664354324341e-02 1.929585933685302734e-01 5.777716636657714844e-02 -3.506616950035095215e-01 -1.769060045480728149e-01 9.504449367523193359e-02 -1.983662992715835571e-01 1.218702197074890137e-01 -2.026717364788055420e-01 2.162911444902420044e-01 1.150515824556350708e-01 2.547062635421752930e-01 1.416126936674118042e-01 8.781927824020385742e-02 -2.323157340288162231e-01 -1.556348707526922226e-02 9.639862179756164551e-02 -4.389609768986701965e-02 2.591676414012908936e-01 3.759472072124481201e-01 -6.833074241876602173e-02 7.789609581232070923e-02 -2.810610532760620117e-01 2.488840967416763306e-01 6.562093645334243774e-02 -6.034206598997116089e-02 9.420812129974365234e-02 -3.926159441471099854e-02 1.304292529821395874e-01 -1.422316487878561020e-02
-1.049161702394485474e-01 1.205829624086618423e-02 -2.318632751703262329e-01 -2.848463132977485657e-02 6.104433536529541016e-02 -3.304363489151000977e-01 -2.598565816879272461e-01 1.366582363843917847e-01 3.335658013820648193e-01 2.521952092647552490e-01 6.585494428873062134e-02 1.899554133415222168e-01 5.775459855794906616e-02 -3.798062354326248169e-02 -1.884369701147079468e-01 1.855872273445129395e-01 -1.980272382497787476e-01 -3.485242649912834167e-02 -1.636023819446563721e-01 -1.159619539976119995e-01 2.854107022285461426e-01 8.976401761174201965e-03 -1.622199714183807373e-01 -2.115218937397003174e-01 -7.939339429140090942e-02 2.478517740964889526e-01 -2.934250831604003906e-01 5.512642487883567810e-02 -1.286801230162382126e-02 -1.484096050262451172e-01 1.149203702807426453e-01 -1.401223540306091309e-01
4.534892272204160690e-03 -8.090113848447799683e-02 1.116222366690635681e-01 -1.394982486963272095e-01 -6.332214921712875366e-02 -4.951708614826202393e-01 3.298502648249268532e-03 3.299788385629653931e-02 3.474977314472198486e-01 1.163265705108642578e-01 1.412466466426849365e-01 1.967407763004302979e-01 -3.657386696431785822e-04 -4.990983381867408752e-02 -1.994873285293579102e-01 -7.988834381103515625e-02 -1.075614690780639648e-01 1.145809143781661987e-01 1.186054572463035583e-01 -1.796364188194274902e-01 4.039727449417114258e-01 2.054937928915023804e-02 -9.237305074930191040e-02 -1.097885444760322571e-01 -1.820336431264877319e-01 1.954654157161712646e-01 -1.836787760257720947e-01 1.781233400106430054e-01 9.499048814177513123e-03 -1.048583164811134338e-01 2.371034175157546997e-01 -1.012379229068756104e-01
-1.663210615515708923e-02 1.641724556684494019e-01 -1.280933618545532227e-01 -7.289881259202957153e-02 -1.885399669408798218e-01 -6.481248140335083008e-02 5.176214128732681274e-02 2.532531619071960449e-01 7.772944401949644089e-03 3.101535439491271973e-01 1.623682379722595215e-01 -8.565474301576614380e-02 -2.910116612911224365e-01 2.402751892805099487e-01 -3.136535361409187317e-02 7.688432931900024414e-02 -2.659858167171478271e-01 1.088271141052246094e-01 4.814151674509048462e-02 -1.989796943962574005e-02 4.900780916213989258e-01 7.101833075284957886e-02 -5.126260221004486084e-02 -3.193625062704086304e-02 1.414051800966262817e-01 2.173499017953872681e-01 1.583043634891510010e-01 1.534418016672134399e-01 7.498376816511154175e-02 -3.838540986180305481e-02 3.269537389278411865e-01 3.470195084810256958e-02
-1.045229062438011169e-01 -1.160474792122840881e-01 1.407624781131744385e-01 -1.312152594327926636e-01 -4.599058255553245544e-02 -2.141293883323669434e-01 -2.491091489791870117e-01 -7.310827821493148804e-02 7.519167661666870117e-02 4.305020868778228760e-01 1.059530973434448242e-01 1.639455854892730713e-01 6.689507514238357544e-02 -1.164075285196304321e-01 7.005456835031509399e-02 -2.905435860157012939e-02 -1.217479482293128967e-01 -2.458924800157546997e-01 -2.477592416107654572e-02 -1.060189306735992432e-01 1.877058893442153931e-01 -1.133702620863914490e-01 -1.150617152452468872e-01 -1.729693710803985596e-01 -3.038245439529418945e-01 2.165770828723907471e-01 2.410088181495666504e-01 -2.771046161651611328e-01 2.336832582950592041e-01 -4.254245012998580933e-02 -1.424905564635992050e-02 -2.474887073040008545e-01
-4.767863824963569641e-02 1.984144300222396851e-01 1.337543576955795288e-01 -2.119913930073380470e-03 1.823989450931549072e-01 -2.680329680442810059e-01 1.041359640657901764e-02 4.463265091180801392e-02 -7.814853638410568237e-02 3.314272463321685791e-01 1.272106170654296875e-01 2.071858495473861694e-01 -2.705021202564239502e-01 -2.616467140614986420e-02 3.371522575616836548e-02 8.654300868511199951e-02 -2.955774962902069092e-01 5.505395308136940002e-02 2.053283452987670898e-01 -2.905011177062988281e-01 1.828460097312927246e-01 -6.225681677460670471e-02 -8.986687660217285156e-02 1.029827147722244263e-01 -1.433540731668472290e-01 1.626623421907424927e-01 -5.394747108221054077e-02 2.244676500558853149e-01 8.382526040077209473e-02 -2.316642701625823975e-01 3.761267662048339844e-01 1.733261905610561371e-02
-2.356870919466018677e-01 1.866206377744674683e-01 2.381726950407028198e-01 4.024953022599220276e-02 -4.093428701162338257e-02 -4.259725287556648254e-02 -1.932642757892608643e-01 1.406642645597457886e-01 4.377786535769701004e-03 2.409465014934539795e-01 -6.434366106986999512e-02 -8.106856793165206909e-02 -6.383043527603149414e-02 7.006803900003433228e-02 -1.988925337791442871e-01 -2.553272545337677002e-01 -1.282643675804138184e-01 1.582823693752288818e-01 9.784270077943801880e-02 -9.273502975702285767e-02 5.145978927612304688e-01 -3.926115110516548157e-02 -6.293912231922149658e-02 -4.986551403999328613e-02 -7.551370561122894287e-02 7.038146257400512695e-02 -9.792546741664409637e-03 2.508287131786346436e-01 3.230011761188507080e-01 1.578241288661956787e-01 2.697007656097412109e-01 -2.756363013759255409e-03
-1.050108857452869415e-02 1.082782372832298279e-01 1.373962461948394775e-01 -1.152885109186172485e-01 4.489318002015352249e-03 -2.793537378311157227e-01 -2.042229920625686646e-01 1.387886255979537964e-01 9.434907883405685425e-02 1.935646086931228638e-01 -2.483273297548294067e-02 1.047012805938720703e-01 -1.527862250804901123e-01 -2.989935874938964844e-01 -1.409163326025009155e-01 2.985256016254425049e-01 -1.592330336570739746e-01 4.069086164236068726e-02 -1.963349729776382446e-01 -1.763261109590530396e-01 3.090159893035888672e-01 -2.908728271722793579e-02 -1.366554945707321167e-01 -1.392291039228439331e-01 -2.169420123100280762e-01 3.590764999389648438e-01 -1.876112520694732666e-01 1.197717711329460144e-01 1.531843841075897217e-01 -5.711690708994865417e-02 1.800004988908767700e-01 -1.469294875860214233e-01
-1.947978585958480835e-01 2.270572632551193237e-02 -9.731540083885192871e-02 -2.944377809762954712e-02 3.160004913806915283e-01 -2.792185544967651367e-01 -5.899675190448760986e-03 -4.541955143213272095e-02 4.485139250755310059e-02 2.491152137517929077e-01 5.815489683300256729e-03 2.873711884021759033e-01 -2.118557542562484741e-01 2.910772897303104401e-02 -2.107555568218231201e-01 -9.217774868011474609e-02 -1.512113511562347412e-01 1.190255731344223022e-01 1.557757519185543060e-02 -1.920860707759857178e-01 4.157014489173889160e-01 -2.617221772670745850e-01 -5.017025396227836609e-03 1.946229338645935059e-01 2.062617391347885132e-01 1.353853791952133179e-01 3.715107589960098267e-02 1.308237016201019287e-01 2.783142626285552979e-01 1.030026152729988098e-01 -6.139501556754112244e-02 3.696056082844734192e-02
-1.097091436386108398e-01 9.213069826364517212e-02 -3.087205253541469574e-02 6.701970845460891724e-02 -8.797436207532882690e-02 -2.367759197950363159e-01 -9.210144728422164917e-02 2.525442242622375488e-01 -3.490849584341049194e-02 2.104148864746093750e-01 -1.112453043460845947e-01 2.795753777027130127e-01 -2.392815202474594116e-01 1.490796916186809540e-02 1.442357599735260010e-01 5.466916784644126892e-02 -9.194625169038772583e-02 3.576918318867683411e-02 1.291509568691253662e-01 -2.581543922424316406e-01 3.382453620433807373e-01 9.015895426273345947e-02 2.148214429616928101e-01 -2.142242491245269775e-01 -9.310588985681533813e-02 2.665548920631408691e-01 -2.795838713645935059e-01 1.642329394817352295e-01 2.932851314544677734e-01 -1.036670506000518799e-01 1.554032564163208008e-01 8.518778532743453979e-02
-1.561651658266782761e-02 -1.283183395862579346e-01 -4.368853569030761719e-02 2.317239344120025635e-01 1.140376925468444824e-01 -3.165911138057708740e-01 -1.055225953459739685e-01 3.692414462566375732e-01 -1.511795073747634888e-01 -1.164383888244628906e-01 2.323942333459854126e-01 1.963977068662643433e-01 -1.664058715105056763e-01 1.618665009737014771e-01 -1.940671168267726898e-02 7.443065941333770752e-02 -3.710681572556495667e-02 2.741785049438476562e-01 1.703872233629226685e-01 -5.339324846863746643e-02 2.468098402023315430e-01 7.893378287553787231e-02 -3.354242444038391113e-01 -1.267883628606796265e-01 -5.354512110352516174e-02 9.354807436466217041e-02 2.700848281383514404e-01 9.083817712962627411e-03 -2.029832080006599426e-02 2.663712203502655029e-01 -4.850111901760101318e-02 1.250921636819839478e-01
-9.665451198816299438e-02 -2.955409139394760132e-02 -1.959239989519119263e-01 -5.690757930278778076e-02 8.471101522445678711e-03 6.234871596097946167e-02 -3.851449787616729736e-01 -1.228552237153053284e-01 -1.080531477928161621e-01 3.919552639126777649e-02 7.816837728023529053e-02 1.980658173561096191e-01 -1.376475244760513306e-01 -1.077929213643074036e-01 -7.443458586931228638e-02 -6.074693799018859863e-02 -1.617940962314605713e-01 1.004233136773109436e-01 -9.687277674674987793e-02 -2.312991619110107422e-01 2.257114350795745850e-01 -2.051454037427902222e-03 -2.322455048561096191e-01 -8.138314820826053619e-03 -1.378429383039474487e-01 5.889628529548645020e-01 -2.639722228050231934e-01 4.962139576673507690e-02 3.325480967760086060e-02 6.602174788713455200e-02 1.788478940725326538e-01 -5.337570235133171082e-02
4.400677606463432312e-02 2.275406569242477417e-01 -1.670774631202220917e-02 2.106802314519882202e-01 -1.852664500474929810e-01 -4.554624110460281372e-02 -3.729642927646636963e-01 2.469645142555236816e-01 -1.445904672145843506e-01 2.747149765491485596e-01 4.452786594629287720e-02 2.425576746463775635e-01 -2.735731899738311768e-01 1.027757301926612854e-01 9.162903577089309692e-02 -2.569444179534912109e-01 3.202868159860372543e-03 2.940351963043212891e-01 7.764813303947448730e-02 -3.339901939034461975e-02 2.132827937602996826e-01 -5.908492580056190491e-02 -2.120777498930692673e-03 6.284362077713012695e-02 1.060136314481496811e-02 1.386302560567855835e-01 -6.745192408561706543e-02 8.803802728652954102e-02 7.159302383661270142e-02 -1.629506349563598633e-01 3.716828227043151855e-01 1.069539692252874374e-02
9.150765091180801392e-02 2.873318493366241455e-01 1.523287873715162277e-02 -2.545117735862731934e-01 -2.387268990278244019e-01 -1.448062211275100708e-01 -2.835109531879425049e-01 2.671523764729499817e-02 -9.237749874591827393e-02 2.537020444869995117e-01 6.882381439208984375e-02 7.841415703296661377e-02 -1.551949530839920044e-01 2.174880802631378174e-01 3.518654406070709229e-02 -2.247528918087482452e-02 -1.090924069285392761e-01 3.072929084300994873e-01 -9.161852300167083740e-02 -1.508844941854476929e-01 -8.622432127594947815e-03 5.740946158766746521e-02 1.350162923336029053e-01 -3.648501336574554443e-01 -1.324590146541595459e-01 1.958698630332946777e-01 1.115320324897766113e-01 4.941480234265327454e-02 -2.244726195931434631e-02 -8.231924846768379211e-03 3.420120477676391602e-01 -2.180652469396591187e-01
1.409133523702621460e-01 4.957088455557823181e-02 2.131477594375610352e-01 2.392327934503555298e-01 5.998083949089050293e-02 -1.188047789037227631e-02 -3.128162026405334473e-01 1.931742578744888306e-01 1.116151586174964905e-01 3.465729206800460815e-02 1.165202260017395020e-01 1.894848942756652832e-01 1.206888481974601746e-01 3.887341916561126709e-02 5.935883149504661560e-03 -9.047833085060119629e-02 -5.104184895753860474e-02 4.031935334205627441e-01 2.532997727394104004e-01 -1.014992449199780822e-05 2.598097026348114014e-01 1.019845455884933472e-01 -6.921229511499404907e-02 -9.070101380348205566e-02 4.231533035635948181e-02 4.399235844612121582e-01 -5.238435044884681702e-02 6.718145683407783508e-03 -8.835002034902572632e-02 -2.903390675783157349e-02 -1.090530380606651306e-01 -3.313151895999908447e-01
-7.523398101329803467e-02 2.502658367156982422e-01 -9.500203281641006470e-02 -1.625220850110054016e-02 -1.037255004048347473e-01 -4.090456664562225342e-01 -1.912007480859756470e-01 1.860216706991195679e-01 -6.823015958070755005e-02 1.154524385929107666e-01 7.043235003948211670e-02 9.325317293405532837e-02 -1.321375668048858643e-01 6.778229773044586182e-02 -3.039138317108154297e-01 -1.523168832063674927e-01 -2.894987463951110840e-01 1.264985799789428711e-01 1.090154871344566345e-01 -2.696284949779510498e-01 3.922888264060020447e-02 1.264040619134902954e-01 1.892648451030254364e-02 -8.446861803531646729e-02 2.904120385646820068e-01 2.454556375741958618e-01 2.367113083600997925e-01 6.361896544694900513e-02 2.127417623996734619e-01 5.587392300367355347e-02 2.034235298633575439e-01 9.118624962866306305e-03
-1.794255375862121582e-01 1.406749710440635681e-02 -7.423594594001770020e-02 -9.204097092151641846e-02 3.255053162574768066e-01 -6.256805360317230225e-02 -9.358449280261993408e-02 2.256311625242233276e-01 -6.522112339735031128e-02 -6.283606588840484619e-02 1.037279367446899414e-01 3.818257451057434082e-01 -7.951127737760543823e-02 1.315239369869232178e-01 -1.662254929542541504e-01 2.853432670235633850e-02 6.745170801877975464e-02 1.646679192781448364e-01 -9.362664073705673218e-02 -5.243946216069161892e-04 4.094878733158111572e-01 2.394223213195800781e-02 -1.691772639751434326e-01 -1.474363207817077637e-01 -5.849307868629693985e-03 3.381592035293579102e-01 -2.564997375011444092e-01 2.328927069902420044e-01 1.535835713148117065e-01 2.981947967782616615e-03 1.962096393108367920e-01 -1.082421243190765381e-01
-1.153610348701477051e-01 1.347021013498306274e-01 -1.552921235561370850e-01 -2.866629362106323242e-01 8.779771625995635986e-02 -1.879113912582397461e-01 -1.248161271214485168e-01 -1.628075540065765381e-01 7.262031733989715576e-02 1.480227410793304443e-01 6.144725531339645386e-02 1.804298311471939087e-01 -2.297638356685638428e-01 1.419986188411712646e-01 2.444628626108169556e-01 1.363629847764968872e-01 -1.807571947574615479e-01 2.326069176197052002e-01 -1.316302120685577393e-01 -3.667812421917915344e-02 1.873047351837158203e-01 3.912192210555076599e-02 -2.134759873151779175e-01 -4.666507840156555176e-01 3.703321143984794617e-02 3.653517663478851318e-01 5.262661352753639221e-02 -6.360838562250137329e-02 -1.015296727418899536e-01 3.149925544857978821e-02 4.505584388971328735e-02 -4.387854412198066711e-02
-1.548427641391754150e-01 -5.975902080535888672e-02 8.600782603025436401e-02 -1.487825214862823486e-01 -2.349143475294113159e-01 -1.061376780271530151e-01 -2.517810761928558350e-01 3.613891601562500000e-01 7.013818621635437012e-02 4.414955079555511475e-01 1.363417208194732666e-01 1.247317492961883545e-01 -4.308167099952697754e-02 1.301252245903015137e-01 1.157390996813774109e-01 -1.363184154033660889e-01 -1.661273390054702759e-01 9.901350736618041992e-02 7.692645490169525146e-02 6.280127167701721191e-02 3.328148126602172852e-01 2.977714501321315765e-02 2.601362019777297974e-02 7.141906023025512695e-02 -6.920699775218963623e-02 2.724833227694034576e-02 -1.692190617322921753e-01 9.337689727544784546e-02 1.448365300893783569e-01 5.432884767651557922e-02 3.929976224899291992e-01 -1.084683537483215332e-01
-1.618726402521133423e-01 2.508769333362579346e-01 -5.702538788318634033e-02 -1.853359639644622803e-01 4.618649184703826904e-02 -1.684942990541458130e-01 -1.700810939073562622e-01 7.382208853960037231e-02 -1.032554428093135357e-03 8.867459371685981750e-03 2.775285243988037109e-01 7.384009659290313721e-02 -2.306169569492340088e-01 -1.277059037238359451e-02 1.216259896755218506e-01 2.434964329004287720e-01 -6.212842185050249100e-03 2.139037549495697021e-01 1.837708055973052979e-01 7.336687296628952026e-02 3.908711373805999756e-01 1.003699004650115967e-01 -1.672356128692626953e-01 -6.748408079147338867e-02 1.057646200060844421e-01 3.604118227958679199e-01 1.553460061550140381e-01 1.640205234289169312e-01 3.083220124244689941e-01 7.339202612638473511e-02 -5.812480300664901733e-02 -1.486668735742568970e-01
-1.315242946147918701e-01 4.533029198646545410e-01 -3.121029213070869446e-02 -5.423901230096817017e-02 -1.401205211877822876e-01 -1.052126511931419373e-01 -2.706605494022369385e-01 1.346082538366317749e-01 -2.564642345532774925e-03 -1.111523900181055069e-02 7.264242321252822876e-02 8.474870771169662476e-02 -2.184668183326721191e-01 1.612789481878280640e-01 5.297883972525596619e-02 3.122805953025817871e-01 -8.639824390411376953e-02 8.910294622182846069e-02 1.191951036453247070e-01 7.542667537927627563e-02 4.292826056480407715e-01 -2.510860189795494080e-02 -2.787117362022399902e-01 -2.098299115896224976e-01 -5.928307026624679565e-02 1.884924024343490601e-01 -2.624754328280687332e-03 1.900991350412368774e-01 4.518132656812667847e-02 7.199508696794509888e-02 1.437208503484725952e-01 -1.399135887622833252e-01
-4.690393060445785522e-02 2.583291530609130859e-01 -6.059562414884567261e-02 2.733633518218994141e-01 -1.221647113561630249e-01 -8.608327805995941162e-02 -1.794267594814300537e-01 8.458652347326278687e-02 2.635147608816623688e-02 2.033004015684127808e-01 3.362596929073333740e-01 1.155087128281593323e-01 -1.589734256267547607e-01 2.258782535791397095e-01 1.393740922212600708e-01 1.985598653554916382e-01 -7.082335650920867920e-02 2.000303417444229126e-01 1.343976259231567383e-01 -1.328910440206527710e-01 3.906692266464233398e-01 2.361954748630523682e-01 -1.026893127709627151e-02 -3.845417201519012451e-01 2.054774016141891479e-02 6.475774198770523071e-02 -3.570049256086349487e-02 8.617404848337173462e-02 1.450473070144653320e-01 4.132484644651412964e-02 9.176231920719146729e-02 -7.601135224103927612e-02
-2.904825471341609955e-02 -2.758416905999183655e-02 6.568679213523864746e-02 -6.854218989610671997e-02 -5.371897295117378235e-02 -3.401013314723968506e-01 -1.573528647422790527e-01 -1.197928935289382935e-01 -4.025868140161037445e-03 8.341485261917114258e-02 -1.753143668174743652e-01 4.842005372047424316e-01 -1.444072574377059937e-01 6.529596447944641113e-02 -1.160631775856018066e-01 1.625815778970718384e-01 -4.117971658706665039e-01 4.950710758566856384e-02 3.222164139151573181e-02 5.733425915241241455e-02 1.279775947332382202e-01 -9.522322565317153931e-02 -2.307530492544174194e-01 8.752185851335525513e-02 -1.387128978967666626e-01 1.107144206762313843e-01 1.690046638250350952e-01 7.865450531244277954e-02 2.336524873971939087e-01 -1.800861358642578125e-01 2.176080346107482910e-01 1.766514182090759277e-01
1.227856278419494629e-01 4.494563676416873932e-03 -1.263318657875061035e-01 1.115476042032241821e-01 -1.519235521554946899e-01 -7.956653833389282227e-02 -4.579597339034080505e-02 2.625867128372192383e-01 -1.471918970346450806e-01 -7.476708292961120605e-02 -9.420000761747360229e-02 1.589072644710540771e-01 -3.989034891128540039e-02 5.969820916652679443e-02 -4.009412229061126709e-01 6.233699247241020203e-02 -2.222855538129806519e-01 1.063397750258445740e-01 -4.170916974544525146e-02 -1.815430223941802979e-01 1.804597675800323486e-01 -3.000988960266113281e-01 -7.696493063122034073e-03 -1.221682429313659668e-01 1.688917428255081177e-01 3.721642196178436279e-01 1.000452786684036255e-02 2.302642352879047394e-02 2.646293640136718750e-01 -1.941895931959152222e-01 1.931057572364807129e-01 -2.813356518745422363e-01
-2.398362308740615845e-01 3.090326189994812012e-01 -2.228316813707351685e-01 -1.259027570486068726e-01 -9.097839891910552979e-02 -3.484948277473449707e-01 5.640502204187214375e-04 -2.893517725169658661e-02 -1.293859183788299561e-01 3.321231603622436523e-01 5.221986398100852966e-02 5.652825534343719482e-02 -5.079471506178379059e-03 2.329844795167446136e-02 -5.154232308268547058e-02 4.940907657146453857e-02 -2.058456838130950928e-02 3.778503239154815674e-01 4.071884974837303162e-02 9.086232632398605347e-02 5.242228135466575623e-02 6.803392618894577026e-02 7.250543683767318726e-02 -3.398042917251586914e-01 -9.019900858402252197e-02 2.323575764894485474e-01 5.142557621002197266e-02 1.764829307794570923e-01 2.119477987289428711e-01 2.680355608463287354e-01 1.278794407844543457e-01 -4.504474252462387085e-02
1.032135561108589172e-01 -1.608965545892715454e-01 -3.989144787192344666e-02 -8.298424631357192993e-02 8.199051022529602051e-02 -4.155317321419715881e-02 1.927361823618412018e-02 3.168183863162994385e-01 -1.096440386027097702e-02 1.469627022743225098e-01 9.654352813959121704e-02 1.372716873884201050e-01 1.822880059480667114e-01 2.843238040804862976e-02 -1.955564878880977631e-02 6.709904968738555908e-02 -1.451214775443077087e-02 1.520825028419494629e-01 2.434830516576766968e-01 -9.890647232532501221e-02 3.459889292716979980e-01 -1.161562949419021606e-01 -3.306382596492767334e-01 -2.046800851821899414e-01 -2.982533276081085205e-01 1.193833351135253906e-01 2.686965465545654297e-02 4.080977141857147217e-01 1.116750463843345642e-01 1.897129267454147339e-01 9.455068409442901611e-02 2.286590635776519775e-01
-2.341395914554595947e-01 7.340601831674575806e-02 -3.035551905632019043e-01 1.132104098796844482e-01 2.643292397260665894e-02 -2.128240317106246948e-01 1.470256038010120392e-02 -8.911654353141784668e-03 2.751217037439346313e-02 2.787470519542694092e-01 3.092702664434909821e-02 1.697030812501907349e-01 -2.799319326877593994e-01 1.187978535890579224e-01 5.582609400153160095e-02 -2.067434489727020264e-01 -3.464007973670959473e-01 1.855546683073043823e-01 -3.122663125395774841e-02 -8.899769186973571777e-02 9.569589048624038696e-02 -3.521953225135803223e-01 4.896143823862075806e-02 -4.381380230188369751e-02 -1.279427558183670044e-01 8.632483892142772675e-03 4.629069566726684570e-02 2.236759513616561890e-01 4.598065838217735291e-02 7.659770548343658447e-02 3.600043058395385742e-01 -1.869623064994812012e-01
-5.586429033428430557e-03 3.449793905019760132e-02 -1.445271670818328857e-01 1.178402528166770935e-01 1.665269881486892700e-01 6.426063925027847290e-02 -1.444715820252895355e-02 3.246660232543945312e-01 1.172207072377204895e-01 1.368502676486968994e-01 5.305824056267738342e-02 1.934518367052078247e-01 -1.169945150613784790e-01 1.035023257136344910e-01 2.977694943547248840e-02 5.528380721807479858e-02 -1.493540108203887939e-01 1.541545391082763672e-01 2.125524282455444336e-01 -1.273323446512222290e-01 2.867925167083740234e-01 -3.095233142375946045e-01 -3.979852497577667236e-01 4.245569556951522827e-02 -1.432493478059768677e-01 2.210852354764938354e-01 1.574535369873046875e-01 3.638405501842498779e-01 -5.033381655812263489e-02 1.394816190004348755e-01 1.765415668487548828e-01 6.180932745337486267e-03
2.086484432220458984e-02 1.729657799005508423e-01 -1.555839367210865021e-02 -3.778475821018218994e-01 -6.853513419628143311e-02 -2.684456408023834229e-01 -2.402808368206024170e-01 2.095660939812660217e-02 -2.428116649389266968e-02 1.722823530435562134e-01 3.525395989418029785e-01 1.282405853271484375e-01 -2.429000437259674072e-01 1.295582801103591919e-01 6.244957819581031799e-02 1.332437694072723389e-01 1.690161079168319702e-01 1.963703930377960205e-01 1.387077569961547852e-01 1.240783333778381348e-01 2.458878904581069946e-01 -1.414738409221172333e-02 -2.096792757511138916e-01 -1.637364774942398071e-01 2.686787210404872894e-02 1.535047739744186401e-01 -7.451353967189788818e-02 1.717930138111114502e-01 2.651940584182739258e-01 -1.743153482675552368e-01 7.000993192195892334e-02 -1.584209203720092773e-01
7.305245101451873779e-02 -1.797278821468353271e-01 3.956961259245872498e-02 8.434269577264785767e-02 -3.919231519103050232e-02 -2.663086354732513428e-01 -2.483569085597991943e-01 -1.217890530824661255e-01 -1.876561194658279419e-01 5.964832380414009094e-02 -1.053258404135704041e-02 3.445438146591186523e-01 -1.051362976431846619e-01 -2.900022082030773163e-03 -9.944059699773788452e-02 3.446567058563232422e-01 -2.986048161983489990e-01 8.977344632148742676e-02 -1.562719196081161499e-01 2.564251124858856201e-01 4.898951947689056396e-02 -6.447485834360122681e-02 -2.324781566858291626e-01 -7.460906170308589935e-03 -6.966522336006164551e-02 2.526328563690185547e-01 5.283797532320022583e-02 -7.646522484719753265e-03 2.136550247669219971e-01 -1.972488872706890106e-02 3.762964904308319092e-01 1.256071962416172028e-02
4.388226196169853210e-02 -1.767965704202651978e-01 1.342649459838867188e-01 -3.067254461348056793e-02 -6.730592809617519379e-03 -3.719317615032196045e-01 -2.121194154024124146e-01 -4.293872788548469543e-02 -5.132859572768211365e-03 -7.647236436605453491e-02 -2.754162810742855072e-02 3.630217611789703369e-01 -8.514247089624404907e-02 1.025626137852668762e-01 -1.250280141830444336e-01 1.108282953500747681e-01 -4.511112570762634277e-01 2.160603851079940796e-01 -9.769829362630844116e-02 1.219019070267677307e-01 1.076851338148117065e-01 -7.381519675254821777e-02 -2.283355146646499634e-01 1.444892585277557373e-01 -2.140901088714599609e-01 2.304460257291793823e-01 1.970247924327850342e-01 -1.325588673353195190e-01 5.208990722894668579e-02 -8.957075327634811401e-02 2.055375427007675171e-01 7.464272528886795044e-02
-3.514697775244712830e-02 -1.573173850774765015e-01 -1.189094036817550659e-01 -7.316844165325164795e-02 -7.873365655541419983e-03 4.963073506951332092e-02 -2.001801580190658569e-01 8.425850421190261841e-02 1.758846640586853027e-02 6.536653637886047363e-02 -1.037622466683387756e-01 -2.608984149992465973e-02 -2.139707952737808228e-01 -2.413644455373287201e-02 -1.052831411361694336e-01 4.169461503624916077e-02 -1.233433932065963745e-01 3.841463029384613037e-01 1.521250456571578979e-01 8.904703706502914429e-02 -5.295861978083848953e-03 -2.718801982700824738e-02 4.550362005829811096e-02 -9.732652455568313599e-02 -1.877742111682891846e-01 7.186877131462097168e-01 8.950749784708023071e-02 -1.020350456237792969e-01 -3.013333538547158241e-03 -1.591544002294540405e-01 8.894772082567214966e-02 -1.414179652929306030e-01
-1.949848979711532593e-01 1.891058832406997681e-01 -1.431797295808792114e-01 1.377607882022857666e-01 -1.910251751542091370e-02 -1.133372560143470764e-01 -1.092229038476943970e-01 -5.424476787447929382e-02 5.115200951695442200e-02 1.410613358020782471e-01 2.669503390789031982e-01 1.173911336809396744e-02 -1.419374942779541016e-01 2.272513508796691895e-01 1.854562908411026001e-01 2.147555053234100342e-01 -4.558200016617774963e-02 2.001826912164688110e-01 2.235834598541259766e-01 -1.506478339433670044e-01 2.854806184768676758e-01 1.948349922895431519e-01 -1.900594979524612427e-01 -1.295170933008193970e-01 -2.568919658660888672e-01 6.973604857921600342e-02 2.622673846781253815e-02 1.481588035821914673e-01 1.722369492053985596e-01 3.613509237766265869e-02 4.461732804775238037e-01 4.135904833674430847e-02
-6.096211075782775879e-02 2.119904309511184692e-01 -2.030906528234481812e-01 -6.322135776281356812e-02 3.173604011535644531e-01 -1.821178048849105835e-01 -1.025732308626174927e-01 2.554940283298492432e-01 1.257945876568555832e-02 3.539220988750457764e-01 8.673804998397827148e-02 2.488414496183395386e-01 -2.309257686138153076e-01 -5.592449381947517395e-02 8.981618285179138184e-02 -1.219070106744766235e-01 -9.085030853748321533e-02 -4.334217682480812073e-02 -1.187390414997935295e-03 1.462362259626388550e-01 2.498352825641632080e-01 -1.006321310997009277e-01 9.618056565523147583e-02 -1.569207906723022461e-01 -3.387262225151062012e-01 2.030024975538253784e-01 -4.362675547599792480e-02 1.770623773336410522e-02 7.150821387767791748e-02 -1.399309635162353516e-01 3.153598606586456299e-01 -4.386861249804496765e-02
-3.569722771644592285e-01 -2.714527547359466553e-01 -1.237891986966133118e-01 6.843926012516021729e-02 -1.244817748665809631e-01 -2.900715470314025879e-01 -1.486229747533798218e-01 2.789078056812286377e-01 -1.796548366546630859e-01 2.605822384357452393e-01 -8.819422125816345215e-02 -3.611111268401145935e-02 -1.352024264633655548e-02 -1.736719310283660889e-01 -2.142469882965087891e-01 1.180515736341476440e-01 -1.836401373147964478e-01 1.195687651634216309e-01 1.113032400608062744e-01 1.210072785615921021e-01 1.213665083050727844e-01 7.855164259672164917e-02 -2.208523601293563843e-01 9.231597185134887695e-02 -2.225925922393798828e-01 -7.362879067659378052e-02 3.077296353876590729e-02 1.345984488725662231e-01 3.547779023647308350e-01 7.582894712686538696e-02 4.785588011145591736e-02 -1.368475407361984253e-01
-1.648103743791580200e-01 2.633009254932403564e-01 -1.072851270437240601e-01 -4.314891248941421509e-02 -1.684405952692031860e-01 -5.941645707935094833e-03 -2.945669889450073242e-01 -3.616947680711746216e-02 -7.019988447427749634e-02 3.935910295695066452e-03 2.405182570219039917e-01 1.340233683586120605e-01 -2.274196743965148926e-01 1.173869222402572632e-01 -2.078026533126831055e-01 1.174667999148368835e-01 2.985642477869987488e-02 2.151331007480621338e-01 4.193177446722984314e-02 2.090829759836196899e-01 2.710531055927276611e-01 1.543149203062057495e-01 -1.945103108882904053e-01 -1.753457784652709961e-01 -3.916475549340248108e-02 3.391503691673278809e-01 -1.100657582283020020e-01 1.025339290499687195e-01 3.658914566040039062e-01 -1.350299641489982605e-02 1.932701617479324341e-01 -3.619844838976860046e-02
-1.067676320672035217e-01 2.277552932500839233e-01 -1.480418443679809570e-01 -1.857436299324035645e-01 -6.979276984930038452e-02 -1.105282604694366455e-01 -1.786663830280303955e-01 -8.592233806848526001e-02 1.673029214143753052e-01 2.019947022199630737e-01 1.455831229686737061e-01 1.871560513973236084e-01 -9.177382290363311768e-02 2.043267041444778442e-01 -2.855189144611358643e-01 1.551071107387542725e-01 2.254707813262939453e-01 3.888015449047088623e-01 1.061917468905448914e-01 -1.268380582332611084e-01 2.550356984138488770e-01 1.095765158534049988e-01 -1.195779517292976379e-01 1.457404494285583496e-01 -1.970794200897216797e-01 1.536080837249755859e-01 1.072483435273170471e-01 2.000084966421127319e-01 -5.545483902096748352e-03 6.606376916170120239e-02 4.990699887275695801e-02 -2.834947407245635986e-01
-7.074221223592758179e-02 -4.409916996955871582e-01 -2.142335474491119385e-01 2.076872736215591431e-01 1.255094393854960799e-04 -2.322173565626144409e-01 -1.035455837845802307e-01 1.871384978294372559e-01 -5.020727589726448059e-02 2.015445828437805176e-01 -7.960192859172821045e-02 1.840325295925140381e-01 -5.886910483241081238e-02 -5.414800252765417099e-03 6.727324426174163818e-02 9.992732852697372437e-02 -1.779881566762924194e-01 1.854642480611801147e-01 -2.805130481719970703e-01 -7.758077979087829590e-02 2.313416600227355957e-01 1.450503021478652954e-01 -9.633458405733108521e-02 3.266059607267379761e-02 -4.895978141576051712e-03 -1.242502927780151367e-01 3.130610883235931396e-01 1.824187040328979492e-01 2.196079790592193604e-01 2.534511983394622803e-01 -9.157983958721160889e-02 -8.477146923542022705e-02
-5.321090668439865112e-02 1.022926121950149536e-01 7.654091715812683105e-02 1.817601323127746582e-01 2.883753478527069092e-01 -3.547271788120269775e-01 -1.443845480680465698e-01 2.247207611799240112e-01 3.330115601420402527e-02 9.757819026708602905e-02 3.461498394608497620e-02 5.023690313100814819e-02 -1.106973886489868164e-01 2.008477002382278442e-01 1.935134991072118282e-03 -4.544004797935485840e-02 -2.235339134931564331e-01 8.168368041515350342e-02 1.043308675289154053e-01 -1.099144592881202698e-01 -2.289520390331745148e-02 -8.541091531515121460e-02 -1.382079273462295532e-01 6.622510403394699097e-02 1.533949840813875198e-02 3.425850272178649902e-01 7.208143919706344604e-02 1.732715964317321777e-01 4.780511185526847839e-02 -2.215220332145690918e-01 4.749858677387237549e-01 -2.403273135423660278e-01
-8.135768771171569824e-02 -1.377777904272079468e-01 1.326431483030319214e-01 -2.194939367473125458e-02 1.608262360095977783e-01 -2.941969633102416992e-01 -3.344973325729370117e-01 1.353354603052139282e-01 -9.478702396154403687e-02 1.987664401531219482e-01 -1.826646178960800171e-01 2.559185922145843506e-01 -6.243731826543807983e-02 1.068251356482505798e-01 -2.005570232868194580e-01 1.304018776863813400e-02 -2.154498100280761719e-01 3.144168853759765625e-01 -1.533837467432022095e-01 4.651311412453651428e-02 -2.419954538345336914e-01 -7.140313833951950073e-02 6.639240682125091553e-02 -1.668350249528884888e-01 -1.712566018104553223e-01 3.470439314842224121e-01 6.336010247468948364e-02 1.865793168544769287e-01 1.990510076284408569e-01 -6.387297064065933228e-02 1.755074132233858109e-03 1.071308180689811707e-01
-3.010506629943847656e-01 1.948830336332321167e-01 -6.150245666503906250e-02 -2.469443231821060181e-01 -6.712009757757186890e-02 -5.552703142166137695e-02 -2.672274112701416016e-01 -6.370513886213302612e-02 1.781750321388244629e-01 1.310927420854568481e-01 2.767759263515472412e-01 2.940227687358856201e-01 -1.902211159467697144e-01 7.386194914579391479e-02 -1.665376126766204834e-01 3.060822784900665283e-01 -1.342328488826751709e-01 8.693829178810119629e-02 1.241195872426033020e-01 1.373642534017562866e-01 4.230756759643554688e-01 3.733809664845466614e-02 1.623972505331039429e-02 -1.139903664588928223e-01 -5.370711907744407654e-02 1.731342822313308716e-01 7.481229305267333984e-02 1.158586218953132629e-01 1.592488139867782593e-01 1.436558179557323456e-02 1.116987466812133789e-01 -7.142789661884307861e-02
-1.919687986373901367e-01 -2.096522003412246704e-01 -6.847772002220153809e-02 -3.196643888950347900e-01 -2.068166732788085938e-01 -1.656569540500640869e-01 -1.991256028413772583e-01 1.821572482585906982e-01 -1.464823335409164429e-01 2.231652848422527313e-02 1.126833930611610413e-01 9.056282043457031250e-02 -1.294577568769454956e-01 4.088829457759857178e-01 -1.049985438585281372e-01 1.960206329822540283e-01 -1.654056608676910400e-01 8.793452382087707520e-02 -2.529821824282407761e-03 -2.166100442409515381e-01 3.669850826263427734e-01 -1.498624235391616821e-01 -1.359142214059829712e-01 4.752264544367790222e-02 -1.404939144849777222e-01 -1.348205357789993286e-01 2.909217029809951782e-02 1.905943751335144043e-01 1.104286387562751770e-01 -6.287686526775360107e-02 -1.037241220474243164e-01 -1.764769554138183594e-01
1.490823775529861450e-01 -4.532605782151222229e-02 -2.232206054031848907e-03 -6.808080524206161499e-02 -1.621183007955551147e-01 -2.602825500071048737e-02 -3.495095372200012207e-01 2.403180152177810669e-01 -1.230914238840341568e-02 -1.544927805662155151e-01 4.867129027843475342e-03 3.352295160293579102e-01 2.494444400072097778e-01 -7.949076592922210693e-02 -2.161618769168853760e-01 1.172508019953966141e-02 -2.741039693355560303e-01 1.422376483678817749e-01 6.448109447956085205e-02 -3.180419206619262695e-01 -4.024519398808479309e-02 -1.754535138607025146e-01 -3.291701376438140869e-01 -1.942331492900848389e-01 -9.702749550342559814e-02 4.138638451695442200e-02 6.148359924554824829e-02 6.135038286447525024e-02 2.409168183803558350e-01 -1.557939797639846802e-01 4.627273976802825928e-02 -1.735008656978607178e-01
8.419373631477355957e-02 2.419960498809814453e-02 -1.965043693780899048e-01 8.349035680294036865e-02 1.813242733478546143e-01 -2.698934078216552734e-01 -2.280209213495254517e-02 -1.032660081982612610e-01 3.610048815608024597e-02 4.135091602802276611e-01 3.649676591157913208e-02 2.861011922359466553e-01 -1.881008595228195190e-01 1.523469984531402588e-01 -9.954451024532318115e-02 -1.014556437730789185e-01 -1.837508678436279297e-01 8.809663355350494385e-03 -2.610499970614910126e-02 -1.732331812381744385e-01 2.053148597478866577e-01 -6.744378805160522461e-02 2.444566339254379272e-01 8.266443014144897461e-02 -1.213495731353759766e-01 8.155459910631179810e-02 5.801140516996383667e-02 1.544361263513565063e-01 2.501860857009887695e-01 -4.873797670006752014e-02 4.515090584754943848e-01 -1.770811155438423157e-02
1.652827411890029907e-01 -5.168173834681510925e-02 1.913868486881256104e-01 8.064860850572586060e-02 7.159892469644546509e-03 -2.237917333841323853e-01 -3.643888533115386963e-01 -1.891129165887832642e-01 -7.322102785110473633e-02 -7.048767060041427612e-02 -1.115074306726455688e-01 4.137893319129943848e-01 -1.163383200764656067e-01 6.879513710737228394e-02 -2.981908805668354034e-02 1.418857723474502563e-01 -4.084229767322540283e-01 1.386229842901229858e-01 -6.926462799310684204e-02 1.613696515560150146e-01 1.355212777853012085e-01 -8.666244149208068848e-02 -1.770979762077331543e-01 1.054573133587837219e-01 -7.555161416530609131e-02 2.902185916900634766e-01 1.483939886093139648e-01 1.728871464729309082e-01 1.363625973463058472e-01 7.415125146508216858e-03 1.632149368524551392e-01 -5.067501217126846313e-02
9.651555120944976807e-02 -2.795053720474243164e-01 1.332997083663940430e-01 -1.776042161509394646e-03 -1.105256304144859314e-01 -1.971164643764495850e-01 -1.413494795560836792e-01 -9.369643405079841614e-03 -2.375914007425308228e-01 4.662816226482391357e-01 -3.953624144196510315e-02 5.947962775826454163e-02 -4.900878760963678360e-03 -1.332992464303970337e-01 2.415701001882553101e-02 -1.095154732465744019e-01 -1.504202038049697876e-01 2.113136202096939087e-01 -6.128369271755218506e-02 -3.138763904571533203e-01 1.866767555475234985e-01 2.563051879405975342e-02 1.664629429578781128e-01 7.175438106060028076e-02 -1.189246699213981628e-01 2.366596460342407227e-01 3.147154152393341064e-01 -9.614018350839614868e-02 1.996615082025527954e-01 6.407187902368605137e-04 1.535946875810623169e-02 -2.405290901660919189e-01
5.241468083113431931e-03 -3.625728785991668701e-01 -7.619895786046981812e-02 6.053398922085762024e-02 4.928839579224586487e-02 -1.860250979661941528e-01 -2.585389018058776855e-01 -3.130253404378890991e-02 5.345863476395606995e-02 1.539473980665206909e-01 -7.180104404687881470e-02 2.758110165596008301e-01 -1.572336554527282715e-01 -1.765515096485614777e-02 -2.177837044000625610e-01 6.292534619569778442e-02 -2.295068204402923584e-01 9.488920867443084717e-02 -1.633643954992294312e-01 -2.059431560337543488e-02 1.770181953907012939e-01 -2.196833789348602295e-01 1.625029295682907104e-01 -8.176349103450775146e-02 -1.255845427513122559e-01 3.390484750270843506e-01 2.802156805992126465e-01 6.467757374048233032e-02 2.187503278255462646e-01 -1.414590775966644287e-01 2.925547361373901367e-01 4.024500027298927307e-02
-9.758606553077697754e-02 1.495659351348876953e-01 -1.611704975366592407e-01 -1.687900349497795105e-02 2.428031563758850098e-01 -1.316710263490676880e-01 -1.003708839416503906e-01 2.655527591705322266e-01 1.131675168871879578e-01 1.710893958806991577e-01 4.237132892012596130e-02 3.604893982410430908e-01 -3.077977299690246582e-01 2.577405869960784912e-01 -1.718433201313018799e-01 -1.207637339830398560e-01 1.020934209227561951e-01 1.956322789192199707e-01 1.509017646312713623e-01 -4.085708875209093094e-03 1.443825066089630127e-01 -2.899010479450225830e-01 7.023710012435913086e-02 -1.450181007385253906e-01 -9.544588625431060791e-02 1.887091696262359619e-01 1.431369632482528687e-01 1.706054061651229858e-01 4.702646285295486450e-02 1.920501738786697388e-01 1.635535210371017456e-01 -2.082244902849197388e-01
-3.108294904232025146e-01 1.413137614727020264e-01 -7.431463152170181274e-02 -2.392383068799972534e-01 4.886720329523086548e-02 -9.577488899230957031e-02 -3.644195199012756348e-01 1.103018075227737427e-01 -1.458857506513595581e-01 3.015937209129333496e-01 3.665398657321929932e-01 2.105510234832763672e-01 -1.118355244398117065e-01 6.124496459960937500e-02 6.630302220582962036e-02 -1.398972515016794205e-02 -4.089218005537986755e-02 1.038290783762931824e-01 -2.868113666772842407e-02 -2.684386372566223145e-01 1.754258573055267334e-01 6.382158398628234863e-02 -1.005333960056304932e-01 -7.779367268085479736e-02 1.443056762218475342e-01 3.399388790130615234e-01 -5.025680642575025558e-03 1.028682887554168701e-01 1.030590683221817017e-01 -1.849151551723480225e-01 1.383904516696929932e-01 7.111282646656036377e-02
-1.810102760791778564e-01 -7.640145719051361084e-02 6.308446824550628662e-02 6.014947965741157532e-02 4.793803021311759949e-02 -2.124964743852615356e-01 -3.819905817508697510e-01 -2.530278563499450684e-01 5.015772581100463867e-02 6.605041027069091797e-02 -6.137751042842864990e-03 3.384176194667816162e-01 -3.598755598068237305e-02 4.351043701171875000e-02 -1.893305927515029907e-01 2.926317453384399414e-01 -3.680657446384429932e-01 2.149758487939834595e-01 -1.110169067978858948e-01 9.692052006721496582e-02 4.573219642043113708e-02 -5.614417791366577148e-02 -3.069341480731964111e-01 1.023591235280036926e-01 -1.018964573740959167e-01 1.871440112590789795e-01 8.091067522764205933e-02 -9.381283819675445557e-02 7.628684490919113159e-02 -1.318920552730560303e-01 2.169901430606842041e-01 7.687410712242126465e-02
6.766910105943679810e-02 -6.902375072240829468e-02 4.376794770359992981e-02 -2.810862362384796143e-01 -1.372692137956619263e-01 3.580537065863609314e-02 -1.848488450050354004e-01 6.702033430337905884e-02 -1.381971240043640137e-01 8.728349953889846802e-02 1.310796439647674561e-01 1.925390809774398804e-01 -1.880275607109069824e-01 -2.324449867010116577e-01 -1.972370967268943787e-02 4.576494917273521423e-02 -3.626340329647064209e-01 7.432629168033599854e-02 -1.580257155001163483e-02 -1.331338435411453247e-01 2.031618058681488037e-01 1.028647348284721375e-01 -1.253911703824996948e-01 -2.752287089824676514e-01 -1.376831978559494019e-01 4.011496603488922119e-01 -2.247061580419540405e-01 -1.200922112911939621e-02 9.063233435153961182e-02 -3.963830415159463882e-03 2.716189026832580566e-01 -2.593333721160888672e-01
-1.479314416646957397e-01 3.624152541160583496e-01 -2.246433198451995850e-01 -1.128973737359046936e-01 -2.359806448221206665e-01 -2.229765355587005615e-01 -2.764336764812469482e-01 6.684707850217819214e-02 -7.448116689920425415e-02 3.907104209065437317e-02 3.464277684688568115e-01 2.071858793497085571e-01 -1.036975532770156860e-02 -2.581924200057983398e-02 4.377445206046104431e-02 1.968394964933395386e-01 -6.584707647562026978e-02 1.349437236785888672e-01 2.439774125814437866e-01 8.986615389585494995e-02 3.863378763198852539e-01 6.313567608594894409e-02 -1.227531731128692627e-01 5.511648952960968018e-02 3.690719604492187500e-02 1.779262125492095947e-01 -1.221718937158584595e-01 1.533201802521944046e-02 2.122426331043243408e-01 -4.243840649724006653e-02 5.819207802414894104e-02 -1.609729081392288208e-01
-2.166373580694198608e-01 -2.126225829124450684e-01 -3.329423367977142334e-01 -2.529038190841674805e-01 -6.019400060176849365e-02 -3.409964218735694885e-02 -7.220210880041122437e-02 2.615707516670227051e-01 -1.076459810137748718e-01 9.303995221853256226e-02 2.117848023772239685e-02 8.912459760904312134e-02 1.507419943809509277e-01 1.052445545792579651e-01 -5.647192522883415222e-02 -2.501293718814849854e-01 -1.787728965282440186e-01 1.795746684074401855e-01 1.453228443861007690e-01 -1.986461728811264038e-01 3.198335170745849609e-01 -1.478825062513351440e-01 -1.905544996261596680e-01 3.313541645184159279e-03 -1.895328313112258911e-01 -1.567795276641845703e-01 -5.387289077043533325e-02 -1.615591496229171753e-01 1.659853905439376831e-01 -6.448432058095932007e-02 2.042149305343627930e-01 -2.797344326972961426e-01
6.205175071954727173e-02 -1.493539810180664062e-01 -9.571762382984161377e-02 -1.874094456434249878e-01 -2.030825614929199219e-01 -7.992142438888549805e-02 -4.330812990665435791e-01 -1.696897298097610474e-01 -1.256141960620880127e-01 2.239754199981689453e-01 -8.310817182064056396e-03 3.798655271530151367e-01 -5.224488675594329834e-02 1.049610972404479980e-01 -9.347774833440780640e-02 -9.297659993171691895e-02 -1.516643315553665161e-01 1.684862077236175537e-01 -1.826045811176300049e-01 -1.525760143995285034e-01 -2.540195174515247345e-02 -1.606341600418090820e-01 4.711916297674179077e-02 -1.811902076005935669e-01 1.576712168753147125e-02 -3.778504952788352966e-02 2.520860917866230011e-02 1.168687120079994202e-01 3.272122144699096680e-01 -1.679896265268325806e-01 -8.585304021835327148e-02 -3.098282217979431152e-01
-1.533088088035583496e-02 -2.309473901987075806e-01 -1.419330388307571411e-01 1.545324623584747314e-01 2.060148119926452637e-01 -1.570904850959777832e-01 -2.314812093973159790e-01 -1.160333603620529175e-01 1.688433587551116943e-01 1.501275300979614258e-01 2.774273417890071869e-02 1.439625024795532227e-01 -7.442075014114379883e-02 -1.999751776456832886e-01 -2.379270344972610474e-01 -4.046760872006416321e-02 -1.999344676733016968e-01 1.337170302867889404e-01 -2.343088388442993164e-01 -1.794223934412002563e-01 8.942024409770965576e-02 -1.684996485710144043e-01 -1.031266245990991592e-02 -2.924966514110565186e-01 -2.009973973035812378e-01 2.940869927406311035e-01 2.700256407260894775e-01 2.629215829074382782e-02 1.596023440361022949e-01 -1.884884536266326904e-01 2.491064667701721191e-01 -3.710360825061798096e-02
-1.712137758731842041e-01 -3.233494460582733154e-01 -2.379584871232509613e-02 2.194702625274658203e-01 -3.236537873744964600e-01 -2.988716959953308105e-01 -2.324845194816589355e-01 2.105868458747863770e-01 1.042587012052536011e-01 1.446876972913742065e-01 1.966443806886672974e-01 1.092452183365821838e-01 -1.270206272602081299e-01 5.842047929763793945e-02 5.795442685484886169e-02 3.324101865291595459e-02 -2.842817306518554688e-01 2.901897132396697998e-01 1.298642456531524658e-01 4.853215068578720093e-02 9.245900064706802368e-02 1.924956291913986206e-01 -1.701544672250747681e-01 -1.024603173136711121e-01 -1.893813163042068481e-02 1.965993344783782959e-01 1.188638061285018921e-02 -1.344723999500274658e-02 -1.700179725885391235e-01 -2.157155573368072510e-01 -1.792904138565063477e-01 4.785585775971412659e-02
-1.278692930936813354e-01 1.982458494603633881e-02 -5.063154697418212891e-01 -1.550070643424987793e-01 -1.064856648445129395e-01 1.602698117494583130e-02 4.286738112568855286e-03 6.293738633394241333e-02 -1.898328959941864014e-01 2.560264766216278076e-01 2.226798422634601593e-02 2.270234972238540649e-01 1.211431249976158142e-01 -9.351602941751480103e-02 -8.139318972826004028e-02 -5.731076747179031372e-02 -2.280345559120178223e-01 2.713857889175415039e-01 1.612577587366104126e-01 -1.491896528750658035e-02 4.655101895332336426e-02 2.409366890788078308e-02 -3.786433041095733643e-01 1.543107479810714722e-01 -1.496071666479110718e-01 3.052517771720886230e-01 8.224848657846450806e-02 -9.380254149436950684e-02 6.057442352175712585e-02 -9.369205683469772339e-02 1.987358741462230682e-02 -1.859373599290847778e-01
7.794575393199920654e-02 -1.889462769031524658e-01 2.428010804578661919e-03 -5.227416753768920898e-02 -9.993734210729598999e-02 -3.167028352618217468e-02 -6.762766838073730469e-02 1.265046373009681702e-02 1.589873284101486206e-01 1.085978597402572632e-01 -1.406985335052013397e-02 8.235344290733337402e-02 -2.381647080183029175e-01 4.376884177327156067e-02 -1.665634810924530029e-01 7.321209460496902466e-02 -2.919602692127227783e-01 -5.855324212461709976e-03 -4.895457625389099121e-02 -9.420030564069747925e-02 3.560420870780944824e-01 -2.875826358795166016e-01 -1.996673196554183960e-01 -7.768495380878448486e-02 -4.506781697273254395e-02 3.876201808452606201e-01 1.669487208127975464e-01 -1.649414449930191040e-01 2.032071799039840698e-01 -2.538857161998748779e-01 2.458584010601043701e-01 -2.801726162433624268e-01
-6.241926923394203186e-03 -4.956973716616630554e-03 9.698695689439773560e-02 -1.941254921257495880e-02 -4.673473909497261047e-02 -4.800790846347808838e-01 -2.507496178150177002e-01 -1.268374770879745483e-01 -5.574414506554603577e-03 -5.425175651907920837e-02 -1.107107624411582947e-01 2.544288337230682373e-01 -6.090369075536727905e-02 2.211516909301280975e-02 -1.565380394458770752e-01 2.515939772129058838e-01 -4.408241808414459229e-01 8.502490818500518799e-02 7.793596386909484863e-02 6.114273890852928162e-02 8.519945293664932251e-02 -1.696916222572326660e-01 -2.332991808652877808e-01 4.521084576845169067e-02 -1.638188362121582031e-01 2.907281219959259033e-01 2.903013862669467926e-02 -2.673697890713810921e-04 1.683640182018280029e-01 1.060518100857734680e-01 2.170064747333526611e-01 6.148851662874221802e-02
-1.199746131896972656e-01 -8.553389459848403931e-02 -3.523016273975372314e-01 9.921019524335861206e-02 7.667408883571624756e-02 -1.836355179548263550e-01 -2.159423977136611938e-01 1.174824461340904236e-01 2.277265302836894989e-02 -1.186403855681419373e-01 -1.538543961942195892e-03 3.265154957771301270e-01 -8.740670979022979736e-03 -8.873040787875652313e-03 1.549177616834640503e-01 -4.264704883098602295e-02 -1.584519632160663605e-02 3.641125559806823730e-02 -1.383075118064880371e-01 -3.651788830757141113e-01 2.507435679435729980e-01 2.721838094294071198e-02 -2.323674224317073822e-02 -4.906046018004417419e-02 -1.313054934144020081e-02 3.376515507698059082e-01 1.923335194587707520e-01 -1.985065490007400513e-01 2.267529219388961792e-01 2.238297462463378906e-01 -7.483506202697753906e-02 -2.807099819183349609e-01
-3.556433916091918945e-01 4.896064847707748413e-02 9.767436981201171875e-02 -2.198680937290191650e-01 -5.568489432334899902e-02 -1.864868775010108948e-02 -1.445696949958801270e-01 -7.029937952756881714e-02 -1.370300948619842529e-01 -1.140169650316238403e-01 -1.262263059616088867e-01 3.564404845237731934e-01 4.289561137557029724e-02 2.646640241146087646e-01 1.244885325431823730e-01 -9.118189662694931030e-02 -1.543201208114624023e-01 3.323261439800262451e-01 6.739634275436401367e-02 -1.964215040206909180e-01 2.678608000278472900e-01 -1.440677791833877563e-01 -4.426102340221405029e-02 4.904037341475486755e-02 -3.131710290908813477e-01 -5.155719071626663208e-02 3.011169657111167908e-02 -1.682498306035995483e-02 3.405288755893707275e-01 -2.298945374786853790e-02 1.410226821899414062e-01 3.067367896437644958e-02
-1.250333786010742188e-01 6.444308906793594360e-02 6.575102359056472778e-02 9.707188606262207031e-02 1.373712066560983658e-02 -2.727133333683013916e-01 1.458793133497238159e-02 -6.846243515610694885e-03 -2.284568101167678833e-01 2.644926905632019043e-01 -1.734903454780578613e-01 1.489895582199096680e-01 2.318933010101318359e-01 2.864502072334289551e-01 1.798770278692245483e-01 1.672691702842712402e-01 -2.228286564350128174e-01 8.365983515977859497e-02 -3.928876668214797974e-02 5.860964953899383545e-02 4.023455381393432617e-01 3.064712285995483398e-01 -6.983964890241622925e-02 1.392459031194448471e-02 -2.401800826191902161e-02 1.968142539262771606e-01 6.357565522193908691e-02 2.122579813003540039e-01 3.113099932670593262e-01 -8.467493951320648193e-02 7.655292004346847534e-02 -1.331920176744461060e-02
-1.738317906856536865e-01 -2.278350591659545898e-01 -2.633008956909179688e-01 8.826798200607299805e-02 -3.741367757320404053e-01 -1.307499501854181290e-02 7.970041036605834961e-02 -2.114494889974594116e-02 -1.943732202053070068e-01 1.968610286712646484e-01 6.691712141036987305e-02 2.501536905765533447e-01 -1.291589885950088501e-01 1.794480085372924805e-01 -5.978215485811233521e-02 -3.115009143948554993e-02 -1.121498644351959229e-01 1.068593263626098633e-01 -3.793076053261756897e-02 -4.661848545074462891e-01 2.491282373666763306e-01 3.412361443042755127e-02 -1.675653606653213501e-01 2.187215909361839294e-02 -1.795736998319625854e-01 1.480168104171752930e-01 -4.248818010091781616e-02 -1.165639460086822510e-01 1.413210481405258179e-01 1.589136272668838501e-01 2.834856696426868439e-02 -2.160146236419677734e-01
8.214212022721767426e-03 -6.602537631988525391e-02 1.450204402208328247e-01 7.597772032022476196e-02 6.471216678619384766e-02 -3.513391017913818359e-01 -4.029407203197479248e-01 -8.163268864154815674e-02 -2.883594110608100891e-02 2.139003016054630280e-02 -1.662117391824722290e-01 3.059857189655303955e-01 -3.703661635518074036e-02 4.719984158873558044e-02 -1.787676960229873657e-01 1.516367942094802856e-01 -3.316099643707275391e-01 5.247215926647186279e-02 -1.796762198209762573e-01 3.188962861895561218e-02 1.132677271962165833e-01 -5.614966154098510742e-02 -2.949120402336120605e-01 -9.239926934242248535e-02 -2.219428122043609619e-01 2.273737788200378418e-01 1.128199547529220581e-01 -4.254506900906562805e-02 1.528438627719879150e-01 -1.175715029239654541e-02 2.964325249195098877e-01 8.151289820671081543e-02
2.060118168592453003e-01 -2.964146733283996582e-01 1.033761650323867798e-01 1.015031617134809494e-02 9.077216498553752899e-03 1.701495200395584106e-01 7.159555330872535706e-03 -1.903235018253326416e-01 -7.548534125089645386e-02 1.752905398607254028e-01 7.680100947618484497e-02 3.148117959499359131e-01 -1.963263154029846191e-01 2.150921225547790527e-01 1.539641711860895157e-02 -1.669299975037574768e-02 -1.651215553283691406e-01 1.663861721754074097e-01 1.195944845676422119e-01 -3.751096427440643311e-01 2.159637659788131714e-01 4.526316188275814056e-03 -8.680734783411026001e-03 -1.607177406549453735e-01 -2.586714029312133789e-01 1.911475807428359985e-01 2.200391888618469238e-01 -1.900956630706787109e-01 2.421778440475463867e-01 -1.177950128912925720e-01 -6.777390837669372559e-02 -1.385613381862640381e-01
-2.808819413185119629e-01 -1.793465204536914825e-02 1.415207386016845703e-01 2.834643423557281494e-01 -1.187716051936149597e-01 -4.411689043045043945e-01 -7.238983362913131714e-02 -1.260150317102670670e-02 -1.505316644906997681e-01 2.379215955734252930e-01 1.558094620704650879e-01 -1.458741575479507446e-01 -9.665540605783462524e-02 -8.555855602025985718e-02 -9.592835605144500732e-02 4.951280727982521057e-02 -2.213417887687683105e-01 1.217658594250679016e-01 6.664755940437316895e-02 6.973484158515930176e-02 1.826001256704330444e-01 -1.746944785118103027e-01 2.513662539422512054e-02 -1.585899591445922852e-01 -6.594397127628326416e-02 1.425699591636657715e-01 6.713236123323440552e-02 1.346277743577957153e-01 8.139543980360031128e-02 -5.888951011002063751e-03 4.859978854656219482e-01 1.419730391353368759e-02
2.034057490527629852e-02 -9.600125253200531006e-02 -5.771102383732795715e-02 1.955611407756805420e-01 1.414768099784851074e-01 -1.749070286750793457e-01 -4.595985412597656250e-01 2.624275386333465576e-01 2.230560034513473511e-02 1.443672925233840942e-01 -9.263355284929275513e-02 2.018694281578063965e-01 2.099267840385437012e-01 1.349552124738693237e-01 -2.156331241130828857e-01 -1.080272719264030457e-01 -2.549264729022979736e-01 1.542920470237731934e-01 -2.886638939380645752e-01 1.354610547423362732e-02 1.748331785202026367e-01 -2.309547364711761475e-01 1.224226783961057663e-02 -1.987054944038391113e-01 -2.495176047086715698e-01 -5.920087918639183044e-02 5.487091466784477234e-02 1.854799240827560425e-01 -6.221093982458114624e-02 -4.812051355838775635e-02 -5.627741664648056030e-02 1.363522261381149292e-01
4.925442487001419067e-02 -3.345097005367279053e-01 3.527678083628416061e-03 8.296998590230941772e-02 1.172761321067810059e-01 -1.470728069543838501e-01 -2.479625940322875977e-01 -1.049150675535202026e-01 1.439073085784912109e-01 9.026359766721725464e-02 -1.449952870607376099e-01 2.367520630359649658e-01 -1.097475364804267883e-02 -1.643233187496662140e-02 -2.214798331260681152e-01 -9.272119402885437012e-02 -2.232712209224700928e-01 1.312370598316192627e-01 -4.115444049239158630e-02 -1.383189558982849121e-01 2.614964544773101807e-01 -4.759057238698005676e-02 1.024511903524398804e-01 -2.544631361961364746e-01 8.375201374292373657e-03 2.300257086753845215e-01 2.506265938282012939e-01 -9.548540413379669189e-02 4.812462329864501953e-01 -1.073964089155197144e-01 4.819633811712265015e-02 5.264107137918472290e-02
6.349570304155349731e-02 2.306393533945083618e-01 -3.672653734683990479e-01 -3.601364418864250183e-02 1.308080852031707764e-01 -2.391506880521774292e-01 -7.345540076494216919e-02 -7.312570698559284210e-03 8.303205668926239014e-02 1.156867146492004395e-01 2.853878401219844818e-02 1.469076871871948242e-01 -4.607984423637390137e-02 2.251668721437454224e-01 1.339251846075057983e-01 2.927966415882110596e-02 -8.268123865127563477e-02 2.833614647388458252e-01 1.301857680082321167e-01 -7.647591084241867065e-02 4.044061601161956787e-01 1.211157962679862976e-01 -1.184846311807632446e-01 -1.882679462432861328e-01 1.025425419211387634e-01 1.838926225900650024e-01 -5.702655017375946045e-02 1.386045943945646286e-02 3.992524580098688602e-04 2.187755107879638672e-01 4.151155054569244385e-01 -8.346345275640487671e-02
-4.287370294332504272e-02 1.336136162281036377e-01 -3.114868700504302979e-02 -1.323202252388000488e-01 -1.347845345735549927e-01 -2.085224837064743042e-01 -8.104666322469711304e-02 1.619536280632019043e-01 -1.563995927572250366e-01 2.276831120252609253e-01 2.317894697189331055e-01 3.042592406272888184e-01 2.865082398056983948e-02 1.597862541675567627e-01 -1.704778820276260376e-01 -4.389313608407974243e-02 -2.302439212799072266e-01 8.097707480192184448e-02 9.275402873754501343e-02 -2.690180242061614990e-01 2.592767775058746338e-01 -1.968079805374145508e-01 3.147652745246887207e-02 -2.230731993913650513e-01 -3.632622584700584412e-02 -3.764953836798667908e-02 6.771241873502731323e-02 4.643988907337188721e-01 2.476377598941326141e-02 2.329991012811660767e-01 -5.040337797254323959e-03 -1.107812002301216125e-01
-3.457325398921966553e-01 1.362199485301971436e-01 -1.409194320440292358e-01 -1.857838332653045654e-01 -6.770736724138259888e-02 -1.255898475646972656e-01 -3.077752590179443359e-01 -3.762377053499221802e-02 -2.553077042102813721e-02 2.789337188005447388e-02 1.991837322711944580e-01 1.708486378192901611e-01 -1.495374590158462524e-01 -2.537218295037746429e-02 -1.244126167148351669e-02 1.428451538085937500e-01 -1.072884276509284973e-01 2.390639483928680420e-01 5.467034503817558289e-02 2.177560515701770782e-02 4.776180684566497803e-01 2.551370263099670410e-01 1.523548364639282227e-02 -2.457308024168014526e-01 1.707515097223222256e-03 3.405041992664337158e-01 -6.292797625064849854e-02 1.309525817632675171e-01 -6.013350933790206909e-02 -2.449075318872928619e-02 -4.876140132546424866e-02 -8.706234395503997803e-02
-9.327025711536407471e-02 -2.090911269187927246e-01 6.659179925918579102e-02 2.035485347732901573e-03 1.529109943658113480e-02 -3.197329938411712646e-01 -2.493098676204681396e-01 -2.744082827121019363e-03 2.460929453372955322e-01 1.301696598529815674e-01 -2.634926438331604004e-01 1.820517182350158691e-01 -1.102117262780666351e-02 1.491192877292633057e-01 -3.065630197525024414e-01 1.143256500363349915e-01 -3.691227734088897705e-01 4.292835667729377747e-02 -1.813950985670089722e-01 2.489084005355834961e-02 2.515661716461181641e-01 -1.735083460807800293e-01 -1.966420412063598633e-01 -1.776797920465469360e-01 1.048814132809638977e-01 1.767739206552505493e-01 8.876668661832809448e-02 7.380550354719161987e-02 2.091329544782638550e-01 -1.126103997230529785e-01 1.308059096336364746e-01 -6.840902566909790039e-02
-1.096008718013763428e-01 -1.551047861576080322e-01 -1.408956050872802734e-01 -1.547304093837738037e-01 1.831320971250534058e-01 -2.903889715671539307e-01 -1.390808075666427612e-01 1.418330967426300049e-01 -1.419211030006408691e-01 -9.252879768610000610e-03 -1.181359142065048218e-01 1.326108425855636597e-01 1.571466028690338135e-01 -2.442776411771774292e-01 -4.018357023596763611e-02 1.469314098358154297e-01 -3.894191235303878784e-02 3.863584399223327637e-01 -1.443156003952026367e-01 -3.360325694084167480e-01 4.066251516342163086e-01 1.141664236783981323e-01 -1.170474812388420105e-01 -1.787679940462112427e-01 -8.141947537660598755e-02 1.952499151229858398e-01 3.252837806940078735e-02 1.030583158135414124e-01 -7.589516788721084595e-02 -5.255915597081184387e-02 1.708473861217498779e-01 2.760791964828968048e-02
-2.059561461210250854e-01 -4.737277701497077942e-02 -1.206302735954523087e-02 -6.242244038730859756e-03 8.627945929765701294e-02 5.002373829483985901e-02 -3.279367387294769287e-01 -2.082554996013641357e-01 4.646369256079196930e-03 1.143989805132150650e-02 4.923813790082931519e-02 1.486014425754547119e-01 -9.484302997589111328e-02 3.161915540695190430e-01 7.076583802700042725e-03 -2.012168467044830322e-01 -2.026089876890182495e-01 2.462888956069946289e-01 9.401439130306243896e-02 -2.001741230487823486e-01 8.865147083997726440e-02 7.059822976589202881e-02 4.365158453583717346e-02 5.148218944668769836e-02 -2.331551909446716309e-01 -1.173439249396324158e-01 7.442298531532287598e-02 3.278450295329093933e-02 3.996529281139373779e-01 -2.342963367700576782e-01 2.687643170356750488e-01 -3.008524179458618164e-01
-8.382085710763931274e-02 2.508555650711059570e-01 -1.814724951982498169e-01 -1.683059930801391602e-01 -3.546676039695739746e-01 -3.210040926933288574e-01 -1.283117681741714478e-01 3.953538089990615845e-02 -1.781016439199447632e-01 2.422789633274078369e-01 6.637685000896453857e-02 4.224556032568216324e-03 5.450050160288810730e-02 1.636570841073989868e-01 -1.724353730678558350e-01 9.845453500747680664e-02 -2.244379669427871704e-01 3.829158842563629150e-01 1.021216958761215210e-01 -2.275943309068679810e-01 -1.483044587075710297e-02 -3.964038938283920288e-02 1.517605185508728027e-01 -1.630484759807586670e-01 -1.149976477026939392e-01 3.003012388944625854e-02 9.208039194345474243e-02 1.908045262098312378e-01 -9.208046831190586090e-03 3.565916419029235840e-02 2.671116888523101807e-01 -1.247151494026184082e-01
-1.329252272844314575e-01 -2.480024546384811401e-01 6.168941501528024673e-03 2.695606052875518799e-01 -1.547178775072097778e-01 -3.578784763813018799e-01 -1.624830067157745361e-01 6.420317292213439941e-02 6.500101834535598755e-02 1.974106729030609131e-01 -1.111731529235839844e-01 2.070941925048828125e-01 -9.000747650861740112e-02 2.887444794178009033e-01 2.556956410408020020e-01 -5.056976899504661560e-02 -2.277189679443836212e-02 2.003017812967300415e-01 4.810157418251037598e-02 3.446076810359954834e-02 -9.982043877243995667e-03 2.620119452476501465e-01 -2.388790398836135864e-01 -9.924184530973434448e-02 -2.597476243972778320e-01 -1.709183305501937866e-02 1.110153719782829285e-01 1.006725803017616272e-01 1.416973769664764404e-01 -7.646758854389190674e-02 3.327076435089111328e-01 -3.299333900213241577e-02
2.078932076692581177e-01 -3.584927320480346680e-01 -1.026301309466362000e-01 1.640611141920089722e-01 -2.284330129623413086e-01 3.965682908892631531e-02 -2.512614428997039795e-01 1.041364818811416626e-01 1.793231815099716187e-02 1.184105798602104187e-01 4.785384982824325562e-02 7.040816545486450195e-02 -1.451035887002944946e-01 -4.828248172998428345e-02 -1.629955917596817017e-01 8.457627892494201660e-02 -3.318240642547607422e-01 1.251747608184814453e-01 9.080833196640014648e-02 1.619340330362319946e-01 2.212681025266647339e-01 8.823728561401367188e-02 2.906689234077930450e-02 -1.683651208877563477e-01 -4.293385148048400879e-01 3.452354669570922852e-01 1.267026066780090332e-01 -1.326234638690948486e-01 3.724549198523163795e-03 1.406846102327108383e-02 2.876669168472290039e-02 1.923250150866806507e-03
1.223127767443656921e-01 2.301183342933654785e-02 1.647391617298126221e-01 6.934557855129241943e-02 -1.260216534137725830e-01 5.789326038211584091e-03 -4.049848914146423340e-01 2.336090803146362305e-01 2.213401943445205688e-01 2.582615315914154053e-01 8.423401415348052979e-02 1.103752553462982178e-01 -1.871345043182373047e-01 1.801568716764450073e-01 8.022124320268630981e-02 -6.618726998567581177e-03 -6.014983169734477997e-03 3.627779185771942139e-01 2.848016619682312012e-01 7.475761324167251587e-02 1.705553680658340454e-01 -5.753000453114509583e-02 1.332348883152008057e-01 7.808327674865722656e-02 -5.927624180912971497e-03 1.454283297061920166e-01 -1.669965237379074097e-01 1.081905886530876160e-01 2.919618487358093262e-01 -1.216238662600517273e-01 1.129543930292129517e-01 -2.469314187765121460e-01
-4.469123110175132751e-02 3.860065042972564697e-01 -1.799006611108779907e-01 -8.847118169069290161e-02 4.179503023624420166e-02 -2.343300580978393555e-01 -1.861990541219711304e-01 1.723347157239913940e-01 -8.259990136139094830e-04 4.888314008712768555e-02 6.952951196581125259e-03 1.099443528801202774e-02 -2.480615377426147461e-01 2.821200191974639893e-01 6.625507771968841553e-02 -9.390500932931900024e-02 -2.106543183326721191e-01 2.363033741712570190e-01 -1.207248196005821228e-01 -1.569722592830657959e-01 1.362581998109817505e-01 -1.371439266949892044e-02 -1.190966516733169556e-01 -1.545735746622085571e-01 -2.069162428379058838e-01 2.481838911771774292e-01 -1.202249377965927124e-01 9.044170379638671875e-03 2.489632368087768555e-01 1.813250631093978882e-01 3.357946276664733887e-01 8.980296552181243896e-02
-4.159175977110862732e-02 -1.589100807905197144e-01 -2.882442474365234375e-01 -2.444741129875183105e-01 3.978991415351629257e-03 -5.793021619319915771e-02 5.429578572511672974e-02 6.217084452509880066e-02 -5.838161706924438477e-02 1.401775628328323364e-01 1.612386852502822876e-01 2.605810165405273438e-01 -6.078883260488510132e-02 -9.803220629692077637e-02 1.709991544485092163e-01 -2.199105173349380493e-01 -3.143083155155181885e-01 4.346201717853546143e-01 -1.026607397943735123e-02 -2.929929830133914948e-02 2.166521996259689331e-01 1.056867688894271851e-01 -2.109540700912475586e-01 1.279997080564498901e-01 -3.037426471710205078e-01 1.084329262375831604e-01 5.910268798470497131e-02 -1.659547388553619385e-01 2.353857159614562988e-01 5.879465863108634949e-02 -3.721805056557059288e-03 -1.026878654956817627e-01
1.981645673513412476e-01 -1.621501147747039795e-01 1.163827851414680481e-01 -6.940759718418121338e-02 -1.330717056989669800e-01 -2.838121950626373291e-01 -2.712521553039550781e-01 6.965547055006027222e-02 1.852492801845073700e-02 2.789198458194732666e-01 1.595936417579650879e-01 2.122905552387237549e-01 -1.358198118396103382e-03 -2.114148288965225220e-01 -8.174646645784378052e-02 1.680315844714641571e-02 -2.945622801780700684e-01 -4.475935921072959900e-02 1.705726236104965210e-01 -1.291551440954208374e-01 1.952824145555496216e-01 -1.378924846649169922e-01 1.718333959579467773e-01 4.724644497036933899e-02 -1.844054460525512695e-01 2.119454145431518555e-01 1.470956653356552124e-01 -9.955777972936630249e-02 4.019637703895568848e-01 -9.250074625015258789e-02 -1.552935987710952759e-01 -1.042671799659729004e-01
-2.290652245283126831e-01 -1.334318220615386963e-01 -2.147738039493560791e-01 -1.061295494437217712e-01 1.309111416339874268e-01 -1.177209541201591492e-01 -1.392391175031661987e-01 -1.129782199859619141e-02 -5.832817405462265015e-02 2.340700626373291016e-01 -2.491126656532287598e-01 2.537143528461456299e-01 -9.100874513387680054e-02 6.758297979831695557e-02 -8.419200032949447632e-02 2.177293784916400909e-02 -2.700262665748596191e-01 6.558461487293243408e-02 9.266600757837295532e-02 -1.642505228519439697e-01 1.369214802980422974e-01 3.339691553264856339e-03 -1.213756576180458069e-01 -5.377803444862365723e-01 2.456925660371780396e-01 1.008117273449897766e-01 -1.349607259035110474e-01 -1.260892450809478760e-01 2.175679355859756470e-01 1.455327123403549194e-01 6.075187772512435913e-02 -6.682164222002029419e-02
1.569913625717163086e-01 -1.054523363709449768e-01 2.909965254366397858e-02 1.940318197011947632e-01 -1.110237836837768555e-02 -1.153937131166458130e-01 -3.233902752399444580e-01 5.057150498032569885e-02 1.569781750440597534e-01 1.161625981330871582e-01 2.874722778797149658e-01 1.213032566010951996e-02 -2.212510257959365845e-01 -8.578123524785041809e-03 -1.694272011518478394e-01 -3.615157678723335266e-02 -8.379055559635162354e-02 2.038383930921554565e-01 7.715882360935211182e-02 -1.044667437672615051e-01 3.820929825305938721e-01 -1.175874695181846619e-01 -1.017236635088920593e-01 -1.480110883712768555e-01 -1.747161746025085449e-01 3.715964257717132568e-01 -1.631204634904861450e-01 1.214935258030891418e-01 -2.484243512153625488e-01 -3.695472329854965210e-02 -7.169371843338012695e-02 -2.636017799377441406e-01
8.045443892478942871e-02 -1.067937240004539490e-01 -2.668236494064331055e-01 -2.392985299229621887e-02 -2.776728868484497070e-01 -7.656494528055191040e-02 7.486829906702041626e-02 2.689626216888427734e-01 9.304974973201751709e-02 2.875499725341796875e-01 6.651461869478225708e-02 2.967164516448974609e-01 2.055429220199584961e-01 -1.077553033828735352e-01 1.026635095477104187e-01 -1.448496729135513306e-01 9.066001512110233307e-03 1.282345652580261230e-01 -2.272471338510513306e-01 -2.140183895826339722e-01 4.265141487121582031e-01 -1.090444624423980713e-01 -1.569365262985229492e-01 -1.008587777614593506e-01 -1.746352612972259521e-01 1.291513293981552124e-01 4.779839515686035156e-02 -4.369201138615608215e-02 1.045830175280570984e-01 -7.753855735063552856e-02 1.674953699111938477e-01 2.032289206981658936e-01
-1.122516840696334839e-01 1.193252876400947571e-01 -9.423211216926574707e-02 1.123822927474975586e-01 3.058432601392269135e-02 -2.411577850580215454e-01 3.715256694704294205e-03 1.829381734132766724e-01 -8.183283358812332153e-02 1.022626757621765137e-01 -5.315439775586128235e-02 -5.736203864216804504e-02 -2.065127342939376831e-01 1.360591799020767212e-01 7.490896433591842651e-02 1.306034624576568604e-01 -1.730211824178695679e-01 1.143390312790870667e-01 3.645195066928863525e-01 -1.406070291996002197e-01 2.949930131435394287e-01 1.330133825540542603e-01 -3.680172562599182129e-01 -1.816659569740295410e-01 -1.211977303028106689e-01 1.395239830017089844e-01 1.503883451223373413e-01 -4.880489036440849304e-02 2.774918973445892334e-01 -2.600716352462768555e-01 -2.798880040645599365e-01 -3.229276463389396667e-02
2.832770347595214844e-02 1.573136746883392334e-01 -1.268320232629776001e-01 2.166061848402023315e-01 -2.567902207374572754e-01 -1.314316689968109131e-01 -1.177048236131668091e-01 1.905896067619323730e-01 7.928535342216491699e-02 1.485687941312789917e-01 -1.668998003005981445e-01 1.965877264738082886e-01 1.476106047630310059e-02 1.357963681221008301e-01 -3.791629970073699951e-01 1.574664860963821411e-01 -1.850272528827190399e-02 1.624492555856704712e-01 -1.040257215499877930e-01 -1.797229796648025513e-01 1.995147615671157837e-01 -2.392001152038574219e-01 -1.746448427438735962e-01 -1.231574118137359619e-01 1.330000311136245728e-01 2.604425549507141113e-01 -1.404213253408670425e-02 -3.025668859481811523e-01 2.023121118545532227e-01 -1.671082973480224609e-01 1.397434771060943604e-01 -1.333383023738861084e-01
3.051991164684295654e-01 1.292137354612350464e-01 -1.212011054158210754e-01 1.544370204210281372e-01 -6.067150831222534180e-02 -1.420821100473403931e-01 -6.104607135057449341e-02 1.479343324899673462e-01 -3.530863672494888306e-02 3.618428111076354980e-01 8.165523409843444824e-02 4.358891397714614868e-02 1.065341532230377197e-01 9.226931631565093994e-02 -2.005013972520828247e-01 3.416860476136207581e-03 3.466777130961418152e-02 4.682255089282989502e-01 -1.639457494020462036e-01 7.194551080465316772e-02 7.917161285877227783e-02 7.914778590202331543e-02 -4.045898094773292542e-03 -3.229699432849884033e-01 -3.805785775184631348e-01 8.178585022687911987e-02 -3.880777582526206970e-02 -1.483992040157318115e-01 1.627267454750835896e-03 8.648741245269775391e-02 -1.132208015769720078e-02 -2.220338582992553711e-01
-1.635536551475524902e-01 1.503012026660144329e-03 -6.849805265665054321e-02 8.781928569078445435e-02 1.113935708999633789e-01 -6.652262806892395020e-02 -3.311669453978538513e-02 2.425937056541442871e-01 -8.166494220495223999e-02 7.154721766710281372e-02 -1.707478463649749756e-01 1.754643581807613373e-02 1.445229053497314453e-01 1.088881790637969971e-01 2.640027701854705811e-01 1.824578493833541870e-01 -4.100688099861145020e-01 1.209289729595184326e-01 -6.512585282325744629e-02 5.524520948529243469e-02 2.827427089214324951e-01 1.181778982281684875e-01 8.076754212379455566e-02 1.437290906906127930e-01 -3.931378126144409180e-01 1.969006955623626709e-01 9.828720986843109131e-02 2.672201991081237793e-01 2.574999928474426270e-01 -1.161771938204765320e-01 1.761249750852584839e-01 -1.034245416522026062e-01
-2.850721962749958038e-02 6.622021319344639778e-04 -5.186101794242858887e-02 -1.209260374307632446e-01 -2.830789387226104736e-01 -2.621624767780303955e-01 -3.035177588462829590e-01 -1.026528924703598022e-01 -1.334937755018472672e-02 1.191101819276809692e-01 -1.159827485680580139e-01 -1.167687475681304932e-01 -1.893101483583450317e-01 -6.002856045961380005e-02 -2.978102564811706543e-01 -1.029578223824501038e-01 -3.207230865955352783e-01 4.104566872119903564e-01 7.591322809457778931e-02 7.069737464189529419e-02 1.668300181627273560e-01 -9.916754812002182007e-02 6.915260851383209229e-02 -2.271533310413360596e-01 8.073586970567703247e-03 2.258400171995162964e-01 -6.481493264436721802e-02 -8.607107214629650116e-03 1.486833989620208740e-01 2.568205595016479492e-01 1.736120134592056274e-01 -2.169209159910678864e-02
3.891586884856224060e-02 -1.125104874372482300e-01 -9.945503622293472290e-02 -2.176606655120849609e-02 -1.642166674137115479e-01 3.203565627336502075e-02 -1.831970661878585815e-01 -1.257904618978500366e-01 -1.545547693967819214e-01 2.636744678020477295e-01 3.869784995913505554e-02 1.940195411443710327e-01 -1.550730913877487183e-01 -4.541624709963798523e-02 5.085856094956398010e-02 1.025972515344619751e-01 -1.543127894401550293e-01 1.686483770608901978e-01 -2.548688650131225586e-01 -4.645431041717529297e-02 3.753112852573394775e-01 -1.535859107971191406e-01 -2.755631506443023682e-01 -2.328694611787796021e-01 -5.318421497941017151e-02 3.759898245334625244e-01 -3.702277243137359619e-01 1.616445183753967285e-01 -3.737276419997215271e-03 1.108359824866056442e-02 5.555199831724166870e-02 -4.135075956583023071e-02
-1.223094239830970764e-01 2.473837882280349731e-01 -2.878655791282653809e-01 -9.948624670505523682e-02 1.111200973391532898e-01 -2.746815383434295654e-01 -1.873321980237960815e-01 1.700480133295059204e-01 -5.687932670116424561e-02 -1.096952240914106369e-03 3.188430666923522949e-01 6.087198853492736816e-02 -1.844813078641891479e-01 -5.162867158651351929e-02 -2.493692934513092041e-01 3.693813085556030273e-01 -8.907751180231571198e-03 2.055692821741104126e-01 -3.627768158912658691e-02 -3.483182936906814575e-02 2.100966572761535645e-01 -3.880821913480758667e-02 -4.347562498878687620e-04 -1.659665107727050781e-01 -1.311405301094055176e-01 3.134333789348602295e-01 2.760644443333148956e-02 1.307718157768249512e-01 1.773729920387268066e-01 -1.847551912069320679e-01 4.582045227289199829e-02 1.276127994060516357e-01
-1.651335805654525757e-01 3.313233852386474609e-01 -4.351286962628364563e-02 2.496775090694427490e-01 -1.090588569641113281e-01 2.607003226876258850e-02 3.569256141781806946e-02 1.177082359790802002e-01 4.507089406251907349e-02 1.695054024457931519e-01 8.944448083639144897e-02 3.165987730026245117e-01 -5.835049599409103394e-02 1.764694750308990479e-01 -1.098183915019035339e-01 2.012621462345123291e-01 -1.113565191626548767e-01 1.645206958055496216e-01 1.944377422332763672e-01 7.300294190645217896e-02 2.146506160497665405e-01 -4.559947922825813293e-02 -2.302663624286651611e-01 -2.050935178995132446e-01 -5.159641616046428680e-03 2.013789415359497070e-01 -1.144272163510322571e-01 1.406600922346115112e-01 1.156918779015541077e-01 2.759240269660949707e-01 3.631639778614044189e-01 -1.555658578872680664e-01
-2.023398876190185547e-01 5.763014778494834900e-02 -1.966159492731094360e-01 -9.642494469881057739e-02 -6.570202857255935669e-02 -7.407200755551457405e-04 -2.432879358530044556e-01 3.252356946468353271e-01 2.325479686260223389e-02 3.035836219787597656e-01 -1.908691823482513428e-01 4.181847572326660156e-01 -9.670983254909515381e-02 1.018000245094299316e-01 1.121608763933181763e-01 -1.825122386217117310e-01 -1.859587430953979492e-01 2.107355147600173950e-01 6.806527823209762573e-02 -1.055183485150337219e-01 1.034628748893737793e-01 2.506444156169891357e-01 4.171606525778770447e-02 -5.703068897128105164e-02 -2.530937492847442627e-01 2.951087951660156250e-01 -9.098551422357559204e-02 -6.606845557689666748e-02 -6.240997090935707092e-02 -4.402566701173782349e-02 -1.564152240753173828e-01 -3.888433054089546204e-02
-8.635007590055465698e-02 3.353025019168853760e-02 8.353646099567413330e-02 1.624148935079574585e-01 -1.382869333028793335e-01 -4.041465520858764648e-01 -1.855275183916091919e-01 1.889783143997192383e-01 -1.697403192520141602e-01 2.259057387709617615e-02 -6.379038095474243164e-02 2.898632287979125977e-01 5.923534929752349854e-02 2.370861731469631195e-02 -3.183379471302032471e-01 1.680870652198791504e-01 -2.831221818923950195e-01 1.288305819034576416e-01 1.182384788990020752e-01 3.561776131391525269e-02 7.283372804522514343e-03 -5.478980764746665955e-02 -1.153877377510070801e-01 2.557792663574218750e-01 -2.509017847478389740e-02 4.094291627407073975e-01 -1.304885745048522949e-02 1.834145486354827881e-01 1.778553724288940430e-01 -4.833716899156570435e-02 1.562057286500930786e-01 1.254012994468212128e-02
-2.245132923126220703e-01 6.443120539188385010e-02 -2.221854329109191895e-01 1.844876706600189209e-01 -7.289491128176450729e-03 1.081680762581527233e-03 1.108196564018726349e-02 8.798756450414657593e-02 -5.242969095706939697e-02 2.774676084518432617e-01 2.424460351467132568e-01 4.152321517467498779e-01 5.059371143579483032e-02 -2.196689993143081665e-01 -2.046616226434707642e-01 9.066219441592693329e-03 -2.563928663730621338e-01 1.637775152921676636e-01 -5.662368237972259521e-02 -2.172758728265762329e-01 -7.935860194265842438e-03 -4.844154044985771179e-02 -1.160827949643135071e-01 2.338976860046386719e-01 -1.858247518539428711e-01 2.246613502502441406e-01 4.333158954977989197e-02 -2.491789162158966064e-01 2.232951819896697998e-01 1.673607379198074341e-01 7.639265060424804688e-02 6.448116153478622437e-02
-1.728970110416412354e-01 1.656751930713653564e-01 2.402751334011554718e-02 3.572387993335723877e-02 -2.695197761058807373e-01 -2.838140726089477539e-01 -2.333831489086151123e-01 9.885130822658538818e-02 2.764584124088287354e-02 1.595616936683654785e-01 3.605185821652412415e-02 6.696659326553344727e-02 -1.889885663986206055e-01 6.977318972349166870e-02 4.427643492817878723e-02 1.502202153205871582e-01 -2.172223478555679321e-02 1.845652014017105103e-01 1.080128476023674011e-01 -2.576851844787597656e-02 5.714463591575622559e-01 2.890002727508544922e-02 -6.230841949582099915e-02 -1.782846599817276001e-01 7.936662435531616211e-02 -3.262846916913986206e-02 4.611878842115402222e-02 2.057593315839767456e-01 1.477556079626083374e-01 6.348055601119995117e-02 3.712995052337646484e-01 -2.794850617647171021e-02
-1.367599815130233765e-01 5.347133800387382507e-02 -2.726220488548278809e-01 -1.561928242444992065e-01 3.253883868455886841e-02 -2.084187418222427368e-01 -2.126976996660232544e-01 2.065649330615997314e-01 -2.323145866394042969e-01 9.234364330768585205e-02 4.512437433004379272e-02 3.107970952987670898e-01 -2.718035578727722168e-01 4.669628292322158813e-02 -2.723402678966522217e-01 -7.244475185871124268e-02 -1.194720268249511719e-01 9.907542914152145386e-02 3.086242377758026123e-01 7.682585716247558594e-02 3.110713362693786621e-01 5.894669890403747559e-02 -2.741873264312744141e-01 -2.846194803714752197e-01 -4.918161407113075256e-02 -3.340265527367591858e-02 -2.792634814977645874e-02 -2.219156362116336823e-02 -1.150505058467388153e-02 1.020218655467033386e-01 7.663579285144805908e-02 1.667930781841278076e-01
-1.105354875326156616e-01 -5.347653850913047791e-02 -1.888617128133773804e-01 1.174139454960823059e-01 -2.936629652976989746e-01 -1.280062645673751831e-01 -2.615658342838287354e-01 1.371772587299346924e-01 4.638148937374353409e-03 1.032243669033050537e-01 1.095514371991157532e-01 2.617887258529663086e-01 -1.345560252666473389e-01 -6.374312937259674072e-02 1.079839989542961121e-01 1.666488349437713623e-01 -2.564904689788818359e-01 -5.814126133918762207e-02 -6.764827668666839600e-02 -1.859473288059234619e-01 2.792148292064666748e-01 8.437010645866394043e-02 -3.299032151699066162e-01 8.184936642646789551e-02 -8.465748280286788940e-02 1.741617769002914429e-01 5.620910972356796265e-02 -3.420209586620330811e-01 1.036915332078933716e-01 2.013518214225769043e-01 -1.138384714722633362e-01 -2.489399313926696777e-01
-2.100013196468353271e-01 1.524500250816345215e-01 -1.227167248725891113e-01 -2.739163637161254883e-01 -1.620335876941680908e-01 -3.111971318721771240e-01 -1.178279742598533630e-01 -5.976289510726928711e-02 1.195985451340675354e-01 1.875831931829452515e-01 9.788275510072708130e-02 1.014726161956787109e-01 -1.300985664129257202e-01 1.128585711121559143e-01 1.606728136539459229e-02 8.092848956584930420e-02 -1.845484375953674316e-01 3.593761026859283447e-01 1.308801919221878052e-01 -1.043416708707809448e-01 -2.022678963840007782e-03 -5.375501886010169983e-02 -4.678149521350860596e-02 -2.527636289596557617e-01 -1.236120387911796570e-01 2.418828010559082031e-01 -2.632988430559635162e-02 2.210981249809265137e-01 1.577254086732864380e-01 2.509849369525909424e-01 3.398491740226745605e-01 -9.615200757980346680e-02
-2.503876574337482452e-02 8.221795782446861267e-03 -7.825676351785659790e-02 5.730727687478065491e-02 9.507093578577041626e-02 -1.804967820644378662e-01 -3.977600485086441040e-03 4.138879776000976562e-01 1.128925681114196777e-01 2.899129986763000488e-01 4.993456602096557617e-02 7.075088471174240112e-02 5.939461663365364075e-02 1.449557095766067505e-01 -2.861767411231994629e-01 1.106402575969696045e-01 -2.279884666204452515e-01 2.303783446550369263e-01 -8.897066861391067505e-02 -8.669939637184143066e-02 9.937451779842376709e-02 -2.055543363094329834e-01 7.190827280282974243e-02 -2.299308031797409058e-01 -3.290540575981140137e-01 2.871282398700714111e-01 9.197777509689331055e-02 3.425273671746253967e-02 -1.072530448436737061e-01 -2.265687882900238037e-01 1.993653625249862671e-01 1.428319066762924194e-01
-5.412085726857185364e-02 -9.219894418492913246e-04 -8.063393831253051758e-02 -1.329764872789382935e-01 -2.468504160642623901e-01 -1.368698626756668091e-01 -3.992579877376556396e-01 -1.166740208864212036e-01 -1.553410757333040237e-02 2.686387300491333008e-01 1.248665153980255127e-01 1.232653111219406128e-01 -3.335562646389007568e-01 4.370527341961860657e-03 -1.115236431360244751e-01 5.083759780973196030e-03 -1.529504507780075073e-01 2.182605117559432983e-01 -5.715698748826980591e-02 -1.185168921947479248e-01 -8.592228591442108154e-02 -4.324173927307128906e-02 -3.177421167492866516e-02 -3.159344792366027832e-01 -1.866948157548904419e-01 2.986935377120971680e-01 -1.405901163816452026e-01 -7.447428256273269653e-02 8.553495258092880249e-02 3.242475390434265137e-01 1.662128120660781860e-01 -7.331907004117965698e-02
1.761620938777923584e-01 -9.942336380481719971e-02 3.004648024216294289e-03 1.575142741203308105e-01 -1.664546132087707520e-01 -1.389202177524566650e-01 -1.609669923782348633e-01 4.638421908020973206e-02 2.156055532395839691e-02 1.116844117641448975e-01 5.353805795311927795e-02 2.931433022022247314e-01 -1.114969477057456970e-01 6.292830407619476318e-02 -3.456228673458099365e-01 7.185837626457214355e-02 -1.661308109760284424e-01 1.025670841336250305e-01 -2.466142177581787109e-01 -1.628893017768859863e-01 2.487647682428359985e-01 -1.014932990074157715e-01 -1.341428011655807495e-01 -1.048012897372245789e-01 1.607030034065246582e-01 4.550960958003997803e-01 1.408473104238510132e-01 -1.948293149471282959e-01 2.529729902744293213e-01 -1.527691483497619629e-01 1.081289947032928467e-01 7.282998412847518921e-03
1.134683415293693542e-01 1.681748926639556885e-01 -6.229461729526519775e-02 -3.505396842956542969e-02 1.105635315179824829e-01 -2.590871155261993408e-01 3.504749760031700134e-02 -1.209525298327207565e-02 3.663659095764160156e-02 5.205105245113372803e-02 1.037814989686012268e-01 1.960878074169158936e-01 1.784226596355438232e-01 5.947350710630416870e-02 -3.656700253486633301e-02 -1.806455254554748535e-01 1.131279859691858292e-02 2.972617149353027344e-01 2.407354116439819336e-02 -1.251969188451766968e-01 4.675571024417877197e-01 -2.423570901155471802e-01 -2.195890545845031738e-01 -2.882508747279644012e-02 -3.435051143169403076e-01 6.464273482561111450e-02 -1.742316931486129761e-01 -1.851285845041275024e-01 1.684732362627983093e-02 1.890605539083480835e-01 1.036864891648292542e-01 -2.926907539367675781e-01
2.263024300336837769e-01 -3.102726936340332031e-01 9.278844296932220459e-02 3.337622061371803284e-02 -9.511486440896987915e-02 -2.251384556293487549e-01 -1.654478162527084351e-01 2.344891428947448730e-01 -1.142965182662010193e-01 2.005691081285476685e-01 -5.828747153282165527e-02 2.564708888530731201e-01 -7.980136573314666748e-02 7.066977024078369141e-02 -3.164204061031341553e-01 3.375334665179252625e-02 -9.489346295595169067e-02 2.076588720083236694e-01 -1.757221966981887817e-01 -3.339364379644393921e-02 3.127101659774780273e-01 -1.319075226783752441e-01 -1.327921003103256226e-01 1.431803703308105469e-01 1.775495409965515137e-01 1.641912907361984253e-01 8.091346174478530884e-02 -2.785337865352630615e-01 2.066497355699539185e-01 -1.005807220935821533e-01 1.652243733406066895e-01 -7.375402748584747314e-02
-1.572707784362137318e-03 -1.167260259389877319e-01 1.293030828237533569e-01 -4.215462133288383484e-02 -4.212612286210060120e-02 -4.717017710208892822e-01 -3.539694845676422119e-01 -1.059244014322757721e-02 7.485149428248405457e-03 1.419519782066345215e-01 -2.513304054737091064e-01 3.961984217166900635e-01 -3.411727771162986755e-02 1.396061331033706665e-01 -1.090143918991088867e-01 1.855236291885375977e-01 -2.206207662820816040e-01 1.781591624021530151e-01 -1.306007057428359985e-01 3.445972502231597900e-02 6.154835969209671021e-02 -1.195698529481887817e-01 -1.377113312482833862e-01 9.190952405333518982e-03 -6.729639321565628052e-02 2.143718004226684570e-01 1.595391705632209778e-02 -1.536190062761306763e-01 3.550578281283378601e-02 1.953914389014244080e-02 2.999255359172821045e-01 9.571532905101776123e-02
-7.368425279855728149e-02 1.715513467788696289e-01 3.006154671311378479e-02 -1.539995223283767700e-01 1.670799404382705688e-01 -1.326277107000350952e-01 -2.261523157358169556e-01 2.501809895038604736e-01 -5.418200418353080750e-02 1.807738691568374634e-01 1.309026479721069336e-01 2.512645721435546875e-01 -1.302821189165115356e-01 1.699575781822204590e-01 -2.274498939514160156e-01 -7.283124327659606934e-02 6.541995704174041748e-02 2.538288533687591553e-01 2.196746319532394409e-01 -1.203584149479866028e-01 2.401743531227111816e-01 -2.757719457149505615e-01 1.451783347874879837e-02 -4.019069373607635498e-01 -6.570202857255935669e-02 -5.347730219364166260e-02 6.408242881298065186e-02 2.485777139663696289e-01 3.286711871623992920e-02 1.214630752801895142e-01 -1.055209431797266006e-02 -2.157636433839797974e-01
-9.392875432968139648e-02 -3.840494751930236816e-01 -3.174712061882019043e-01 -9.490811824798583984e-02 -1.678467988967895508e-01 2.359339594841003418e-01 -3.001294732093811035e-01 -1.132234279066324234e-02 9.417268633842468262e-02 2.154482752084732056e-01 -6.823435425758361816e-02 1.180725917220115662e-01 -2.041596323251724243e-01 -6.170047819614410400e-02 -1.481020748615264893e-01 -1.432769000530242920e-02 -8.629798144102096558e-02 2.832861542701721191e-01 5.525897815823554993e-02 1.293750256299972534e-01 1.256663352251052856e-01 -4.118175432085990906e-02 -2.356694638729095459e-02 -1.718921214342117310e-01 -2.256981581449508667e-01 2.520197331905364990e-01 1.529476642608642578e-01 4.134558886289596558e-02 8.414070308208465576e-02 -9.660866111516952515e-02 2.964132130146026611e-01 -1.393687576055526733e-01
1.818225085735321045e-01 2.861003391444683075e-02 -1.279982030391693115e-01 4.580166563391685486e-02 2.481220811605453491e-01 -2.657997906208038330e-01 -1.180988922715187073e-01 2.692002356052398682e-01 1.406918615102767944e-01 -9.285958483815193176e-03 4.632399678230285645e-01 1.481321305036544800e-01 -2.880194783210754395e-02 1.174421086907386780e-01 -6.582733243703842163e-02 1.673949807882308960e-01 -2.045076042413711548e-01 2.383180707693099976e-01 1.908346265554428101e-01 -4.157831519842147827e-02 1.503832489252090454e-01 -2.281225100159645081e-02 -1.849570870399475098e-01 8.429101854562759399e-02 -2.865725159645080566e-01 4.886694625020027161e-02 -5.236390605568885803e-02 1.600429043173789978e-02 -1.668050512671470642e-02 -2.074378877878189087e-01 2.907772958278656006e-01 9.504678845405578613e-02
-1.988101303577423096e-01 -3.875855728983879089e-02 -1.231139674782752991e-01 -6.124822050333023071e-02 1.566720902919769287e-01 -1.652007699012756348e-01 -2.549381256103515625e-01 1.815268397331237793e-01 -2.296134978532791138e-01 1.502489447593688965e-01 1.105942428112030029e-01 1.924927718937397003e-02 7.878529839217662811e-03 -7.375104725360870361e-02 1.697157770395278931e-01 5.513757094740867615e-02 2.400026172399520874e-01 3.669191896915435791e-01 -2.034496665000915527e-01 -1.242024153470993042e-01 2.944461405277252197e-01 2.054350972175598145e-01 1.205111965537071228e-01 -1.450218111276626587e-01 -3.232062757015228271e-01 3.325577974319458008e-01 -2.860411815345287323e-02 1.562370806932449341e-01 5.342241376638412476e-03 -5.574873462319374084e-02 8.999740332365036011e-02 -3.272878238931298256e-03
-1.734857857227325439e-01 2.787627279758453369e-01 -1.670270860195159912e-01 -3.493583947420120239e-02 -1.252818703651428223e-01 -1.294566094875335693e-01 -9.541843831539154053e-02 9.094407409429550171e-02 1.082371920347213745e-01 2.315022945404052734e-01 -2.265959046781063080e-02 3.230664730072021484e-01 2.288519889116287231e-01 1.894640475511550903e-01 -5.505718756467103958e-03 -6.216206029057502747e-02 1.917148977518081665e-01 1.642723679542541504e-01 1.896064728498458862e-01 -1.909796446561813354e-01 3.174560666084289551e-01 -2.148990333080291748e-01 -9.244801849126815796e-02 -3.788688033819198608e-02 -1.316611319780349731e-01 2.009795606136322021e-01 5.227425694465637207e-02 2.090657949447631836e-01 -5.741720646619796753e-02 -6.334127485752105713e-02 -1.056577414274215698e-01 -3.676141500473022461e-01
-1.992320120334625244e-01 2.795490026473999023e-01 -1.446496993303298950e-01 4.775163158774375916e-02 4.619889706373214722e-02 -1.683717817068099976e-01 -1.573142856359481812e-01 1.828569322824478149e-01 2.405868917703628540e-01 1.656049787998199463e-01 1.616207808256149292e-01 5.043964833021163940e-02 -1.132429838180541992e-01 1.510010808706283569e-01 -4.225913435220718384e-02 -3.579847142100334167e-02 -1.976003199815750122e-01 2.926642596721649170e-01 4.098228216171264648e-01 -1.347921881824731827e-02 3.461110591888427734e-01 -5.067985504865646362e-02 -2.014704495668411255e-01 -2.074221521615982056e-01 -2.926903963088989258e-02 1.475422680377960205e-01 -2.667246945202350616e-02 7.955811172723770142e-02 -5.428984761238098145e-02 2.343611866235733032e-01 1.707639396190643311e-01 -4.596450924873352051e-02
3.717995434999465942e-02 -2.109600454568862915e-01 1.480315253138542175e-02 1.103055477142333984e-01 -2.077012509107589722e-01 -1.751272529363632202e-01 3.524651750922203064e-02 -1.899022310972213745e-01 -1.004886627197265625e-02 1.530250906944274902e-01 -5.530723556876182556e-02 1.735071390867233276e-01 -1.335344910621643066e-01 2.011063508689403534e-02 5.176176130771636963e-02 5.861400812864303589e-02 -1.221646070480346680e-01 -1.163843497633934021e-01 1.576638072729110718e-01 -4.395910799503326416e-01 2.858265042304992676e-01 -1.680331081151962280e-01 -7.762072980403900146e-02 -2.739625275135040283e-01 -4.512613266706466675e-02 1.214557588100433350e-01 1.474405974149703979e-01 -3.255724161863327026e-02 4.258379638195037842e-01 -1.459127962589263916e-01 9.505685418844223022e-02 -2.464738786220550537e-01
-1.165426224470138550e-01 -1.973712146282196045e-01 -1.845933049917221069e-01 1.936825364828109741e-01 -1.064598634839057922e-01 3.199048712849617004e-02 -2.998328506946563721e-01 6.343920528888702393e-02 2.644131183624267578e-01 4.500819742679595947e-02 -6.278536468744277954e-02 -6.395392864942550659e-02 -2.080142796039581299e-01 -5.149470269680023193e-02 -7.968621701002120972e-02 -6.304582208395004272e-02 -4.177531898021697998e-01 1.783217638731002808e-01 2.240659445524215698e-01 8.542797714471817017e-02 6.289885193109512329e-02 -5.907123908400535583e-02 -1.342888176441192627e-01 -1.615405380725860596e-01 -2.900251746177673340e-01 3.241115212440490723e-01 1.383670270442962646e-01 -1.069480851292610168e-01 1.845896244049072266e-01 -4.397151246666908264e-02 1.727037727832794189e-01 -1.800031363964080811e-01
5.947928503155708313e-02 3.379961103200912476e-02 -1.513535715639591217e-02 3.369485959410667419e-02 6.321194767951965332e-02 -3.556324243545532227e-01 -2.253771722316741943e-01 6.253594160079956055e-02 4.850012809038162231e-02 4.794340580701828003e-03 1.241338476538658142e-01 -1.385778933763504028e-01 1.693005412817001343e-01 9.234915673732757568e-02 -1.889610141515731812e-01 -8.402229845523834229e-02 -2.376102209091186523e-01 5.865895748138427734e-01 -1.522202491760253906e-01 -1.415318697690963745e-01 1.022683978080749512e-01 -1.442884653806686401e-01 -7.395655661821365356e-02 -1.425328105688095093e-01 -4.013629257678985596e-01 -5.451205186545848846e-03 -3.415729105472564697e-02 -1.179462298750877380e-01 7.835733890533447266e-02 8.389130234718322754e-02 -3.239385783672332764e-02 2.441517077386379242e-02
-1.145162433385848999e-01 4.198512434959411621e-02 -1.525947079062461853e-02 1.751866638660430908e-01 2.768904902040958405e-02 -2.444375865161418915e-02 -5.986133590340614319e-02 1.747885644435882568e-01 -1.672808527946472168e-01 -2.534467028453946114e-03 2.357093244791030884e-01 2.521578371524810791e-01 -1.076847761869430542e-01 1.882776916027069092e-01 -1.897132992744445801e-01 -1.671559061833249871e-06 -3.507274985313415527e-01 1.153837814927101135e-01 -2.131824791431427002e-01 -4.703407734632492065e-02 -4.649340640753507614e-03 5.554464086890220642e-02 1.882713660597801208e-02 -7.667083293199539185e-02 -1.574528217315673828e-02 7.713466137647628784e-02 -1.251423358917236328e-01 -1.223926097154617310e-01 3.864460289478302002e-01 1.744781583547592163e-01 -8.928637951612472534e-02 -5.202102661132812500e-01
-7.851950079202651978e-02 -2.589261829853057861e-01 -8.756013959646224976e-02 -9.937805682420730591e-02 8.396550267934799194e-02 -6.902050971984863281e-02 -1.191423609852790833e-01 -5.947491526603698730e-02 -1.855533719062805176e-01 2.382621914148330688e-01 -1.128982156515121460e-01 1.569366902112960815e-01 -1.213708594441413879e-01 -1.102453917264938354e-01 -1.351949274539947510e-01 6.616162508726119995e-02 -1.652882695198059082e-01 2.046361267566680908e-01 -1.891416907310485840e-01 -2.052668929100036621e-01 2.987547218799591064e-01 -2.787387371063232422e-01 -1.591222286224365234e-01 -1.639780700206756592e-01 -1.398452818393707275e-01 2.914309203624725342e-01 -3.193370997905731201e-01 2.300937920808792114e-01 1.754189580678939819e-01 -1.788254454731941223e-02 1.476595848798751831e-01 -1.517319381237030029e-01
-1.038650944828987122e-01 1.122218295931816101e-01 -2.046635001897811890e-01 1.978761106729507446e-01 -6.493921577930450439e-02 -3.146221637725830078e-01 -4.740598425269126892e-02 1.635280847549438477e-01 7.952450215816497803e-02 3.999735713005065918e-01 1.983799487352371216e-01 2.151407897472381592e-01 -2.660925090312957764e-01 1.155577674508094788e-01 4.539296030998229980e-02 -5.804707109928131104e-02 -1.955971419811248779e-01 1.143754348158836365e-01 1.155459433794021606e-01 -1.385225951671600342e-01 2.160952240228652954e-01 -3.068028986454010010e-01 8.296582847833633423e-02 3.789611160755157471e-02 -8.100767433643341064e-02 1.182264834642410278e-01 -7.087243348360061646e-02 9.113991260528564453e-02 3.546196594834327698e-02 2.100296616554260254e-01 3.309658467769622803e-01 7.047085557132959366e-03
-1.518696248531341553e-01 3.845570981502532959e-02 -3.607152104377746582e-01 2.631624639034271240e-01 -2.647703699767589569e-02 -4.013752564787864685e-02 -3.626112937927246094e-01 -3.847623988986015320e-02 -7.793702930212020874e-02 2.345404624938964844e-01 9.551674872636795044e-02 2.102670371532440186e-01 -3.055199682712554932e-01 2.593874335289001465e-01 -9.515640139579772949e-02 -3.633533418178558350e-02 -3.432072997093200684e-01 2.394333332777023315e-01 -1.029893383383750916e-01 -3.892838954925537109e-02 9.360967576503753662e-02 1.239744946360588074e-01 5.788531899452209473e-02 -4.280493408441543579e-02 6.117063760757446289e-02 6.903033703565597534e-02 -1.442182660102844238e-01 3.581180050969123840e-02 -4.242116957902908325e-02 3.723381832242012024e-02 3.007963299751281738e-01 -1.207429692149162292e-01
1.620448165340349078e-04 -1.904169842600822449e-02 6.059481203556060791e-02 1.047411188483238220e-02 5.619500204920768738e-02 -2.846884727478027344e-01 -2.731210291385650635e-01 -1.355035752058029175e-01 -8.800582587718963623e-02 -9.157997369766235352e-02 -1.624742746353149414e-01 4.274705648422241211e-01 -1.521743386983871460e-01 1.317816972732543945e-01 -9.588850289583206177e-02 3.035771846771240234e-01 -2.444399446249008179e-01 1.913244426250457764e-01 -1.779290288686752319e-02 5.003234744071960449e-02 1.079042255878448486e-01 -2.995577640831470490e-02 -2.672520875930786133e-01 1.792096644639968872e-01 -9.015045315027236938e-02 1.374587416648864746e-01 1.472717672586441040e-01 -3.724299743771553040e-02 1.794907599687576294e-01 1.059250161051750183e-01 3.764269053936004639e-01 -3.267842531204223633e-02
-2.853015363216400146e-01 1.017569601535797119e-01 -1.444707065820693970e-01 5.996545404195785522e-02 -1.246786117553710938e-01 -1.547334045171737671e-01 2.183817140758037567e-02 1.238312944769859314e-01 -5.917325988411903381e-02 2.145242393016815186e-01 9.205897152423858643e-02 1.668042242527008057e-01 -3.670446276664733887e-01 6.099826842546463013e-02 1.027658507227897644e-01 9.952406585216522217e-02 2.470496110618114471e-02 2.012581527233123779e-01 9.815807640552520752e-02 -1.630705147981643677e-01 3.906486928462982178e-01 1.776818484067916870e-01 1.598484814167022705e-01 -9.422895312309265137e-02 -2.120320945978164673e-01 2.293927520513534546e-01 -1.560643762350082397e-01 1.120449230074882507e-01 2.808392345905303955e-01 6.661797314882278442e-02 2.566588819026947021e-01 6.428354978561401367e-02
-3.026548027992248535e-02 -2.400815188884735107e-01 2.532320618629455566e-01 6.069679185748100281e-02 -7.965352386236190796e-02 -3.605542778968811035e-01 -3.040890693664550781e-01 -1.061942614614963531e-02 -1.529429852962493896e-01 1.481374204158782959e-01 -4.898317903280258179e-02 3.959935605525970459e-01 -9.193454682826995850e-02 -4.723664373159408569e-02 -1.445600539445877075e-01 2.740611135959625244e-01 -4.177450537681579590e-01 2.613020837306976318e-01 -3.779467195272445679e-02 6.580402702093124390e-02 2.535429783165454865e-02 -7.541145384311676025e-02 -9.974202513694763184e-02 1.201176363974809647e-02 -4.331435263156890869e-02 9.895811229944229126e-02 7.341860234737396240e-02 -7.249005138874053955e-02 2.088964171707630157e-02 6.366670876741409302e-02 1.943683773279190063e-01 6.258486956357955933e-02
-3.448100388050079346e-01 1.465449035167694092e-01 -1.088996976613998413e-01 1.369137912988662720e-01 3.706278651952743530e-02 -2.352128028869628906e-01 -1.681297719478607178e-01 1.177932024002075195e-01 1.181314582936465740e-03 1.353710889816284180e-01 -5.609700456261634827e-02 1.711863875389099121e-01 -2.931836843490600586e-01 -5.040398985147476196e-02 -5.232489481568336487e-02 -7.174181193113327026e-02 -1.124109476804733276e-01 2.019533962011337280e-01 1.816661469638347626e-02 1.143408566713333130e-01 7.709965109825134277e-03 -6.613587588071823120e-02 -8.008580654859542847e-02 1.223046332597732544e-01 -1.014269068837165833e-01 3.585552573204040527e-01 2.368701696395874023e-01 1.471311748027801514e-01 1.528097838163375854e-01 -3.561567366123199463e-01 3.289807140827178955e-01 1.239444687962532043e-01
2.274898439645767212e-01 1.205187141895294189e-01 1.138054300099611282e-02 2.251555770635604858e-01 4.478155821561813354e-02 -1.743784248828887939e-01 5.727764964103698730e-02 6.720007956027984619e-02 -2.443630062043666840e-02 2.839167714118957520e-01 -2.862029895186424255e-02 6.416805088520050049e-02 -1.583624929189682007e-01 2.493693865835666656e-02 -6.696543842554092407e-02 7.277901470661163330e-02 -2.459425777196884155e-01 4.990868568420410156e-01 -6.195522844791412354e-03 -1.562617868185043335e-01 2.824996411800384521e-01 2.305493503808975220e-01 -2.308935970067977905e-01 -1.101244986057281494e-01 -7.704520970582962036e-02 2.304087430238723755e-01 -2.050394713878631592e-01 3.771150857210159302e-02 3.953006863594055176e-02 -3.912810608744621277e-02 2.401314377784729004e-01 1.593453884124755859e-01
-9.162597358226776123e-02 -2.400370687246322632e-01 -1.385345458984375000e-01 9.819191694259643555e-02 -2.404595911502838135e-01 -1.725316494703292847e-01 -2.281980365514755249e-01 -3.731512650847434998e-02 -1.765378415584564209e-01 1.163061931729316711e-01 2.934762239456176758e-01 3.405196070671081543e-01 2.676469460129737854e-02 -1.678886450827121735e-02 -2.022623866796493530e-01 8.641623705625534058e-02 -1.644500344991683960e-01 2.909268736839294434e-01 -2.527681291103363037e-01 -1.987884491682052612e-01 -1.066433563828468323e-01 7.530456781387329102e-02 -3.686977922916412354e-02 -4.111564904451370239e-02 -1.396668702363967896e-01 1.048172591254115105e-03 -2.530059814453125000e-01 6.638089567422866821e-02 1.124972924590110779e-01 7.400661124847829342e-04 3.341162502765655518e-01 -1.433439552783966064e-01
-1.558415442705154419e-01 -3.440193831920623779e-01 -2.525924146175384521e-01 1.207098141312599182e-01 -1.568481773138046265e-01 -4.486672282218933105e-01 -4.874633997678756714e-02 5.540988221764564514e-02 -1.468014568090438843e-01 -7.501168549060821533e-02 -1.248432472348213196e-01 -5.299545824527740479e-03 4.517974704504013062e-02 2.774211764335632324e-01 -1.320630908012390137e-01 7.086115423589944839e-03 -1.439261883497238159e-01 2.167789936065673828e-01 1.014642938971519470e-01 1.028562411665916443e-01 1.883461773395538330e-01 -3.670225385576486588e-03 -2.199431657791137695e-01 -1.867259740829467773e-01 -3.445481956005096436e-01 4.537386819720268250e-02 6.407675147056579590e-02 -4.488608613610267639e-02 -2.946067228913307190e-02 -2.041166275739669800e-01 1.359361559152603149e-01 1.146280467510223389e-01
5.828046426177024841e-02 1.092434525489807129e-01 -2.143526673316955566e-01 1.069212555885314941e-01 -1.531097143888473511e-01 -1.675018854439258575e-02 -4.749536141753196716e-02 2.822265028953552246e-01 3.883646056056022644e-02 1.735438704490661621e-01 -1.174653619527816772e-01 2.825198471546173096e-01 1.012724116444587708e-01 -1.154866069555282593e-01 2.409905940294265747e-01 -1.409341841936111450e-01 -1.800867021083831787e-01 1.803164631128311157e-01 1.366188526153564453e-01 -2.748085558414459229e-01 2.998603582382202148e-01 3.508027195930480957e-01 -2.380693517625331879e-02 -2.107940614223480225e-01 -1.726020723581314087e-01 2.817617356777191162e-01 6.066381558775901794e-02 9.339097887277603149e-03 1.503348946571350098e-01 2.695731818675994873e-02 -1.705244183540344238e-01 -1.114540770649909973e-01
-1.438059210777282715e-01 6.591849774122238159e-02 -1.102543175220489502e-01 -1.405573189258575439e-01 9.335175901651382446e-02 8.024941384792327881e-02 -2.850542664527893066e-01 2.509571909904479980e-01 -2.087392807006835938e-01 2.811982035636901855e-01 3.063311874866485596e-01 1.502520591020584106e-01 -7.373542338609695435e-02 1.055352315306663513e-01 2.961983717978000641e-02 2.345047146081924438e-02 1.022304370999336243e-01 3.449608981609344482e-01 -1.752154678106307983e-01 -1.470740139484405518e-02 2.187441587448120117e-01 1.751836836338043213e-01 -1.611780747771263123e-02 -1.273497007787227631e-02 -2.415846586227416992e-01 3.544505536556243896e-01 -1.517346799373626709e-01 2.214990556240081787e-02 7.814818620681762695e-02 -1.142770275473594666e-01 2.180628627538681030e-01 1.142594590783119202e-01
-1.652614772319793701e-01 -2.394212186336517334e-01 -2.493852376937866211e-02 1.319507658481597900e-01 -1.424002051353454590e-01 -1.130979508161544800e-01 -3.429986834526062012e-01 1.802393049001693726e-01 9.320463985204696655e-03 2.666908875107765198e-02 -1.073397621512413025e-01 -3.147405758500099182e-02 -2.029943168163299561e-01 -7.214973121881484985e-02 7.665775716304779053e-02 -1.590507477521896362e-01 -2.360475063323974609e-01 2.854132056236267090e-01 1.238527223467826843e-01 1.986172050237655640e-01 2.718884646892547607e-01 7.620156742632389069e-03 1.199243441224098206e-01 -2.803647220134735107e-01 -1.696528345346450806e-01 3.247554898262023926e-01 2.217868342995643616e-02 -2.844274342060089111e-01 -1.273370906710624695e-02 -5.904614925384521484e-02 1.766048073768615723e-01 -1.175653487443923950e-01
2.405935972929000854e-01 1.905494481325149536e-01 1.199363544583320618e-01 -1.094912365078926086e-02 -1.612885892391204834e-01 8.498555421829223633e-02 -1.842129081487655640e-01 2.228511273860931396e-01 1.856645494699478149e-01 1.651581972837448120e-01 1.212866082787513733e-01 7.282874733209609985e-02 -3.861298784613609314e-02 7.101485133171081543e-02 2.618615329265594482e-02 8.694774471223354340e-03 -2.253481745719909668e-01 3.658822178840637207e-01 1.854854822158813477e-01 2.651435732841491699e-01 3.802763223648071289e-01 -1.351543068885803223e-01 -3.679189458489418030e-02 1.470292657613754272e-01 -1.078683212399482727e-01 1.383894234895706177e-01 2.999863587319850922e-02 1.573083549737930298e-01 1.626926362514495850e-01 -1.014752406626939774e-02 2.385250180959701538e-01 -2.651497423648834229e-01
-2.348867505788803101e-01 -9.110590070486068726e-02 -7.497018575668334961e-02 -1.914246380329132080e-01 -1.791601032018661499e-01 -1.344289779663085938e-01 -1.879840493202209473e-01 -1.138973683118820190e-01 -2.123090066015720367e-02 -1.476732362061738968e-02 -5.568380281329154968e-02 3.051041960716247559e-01 -1.232514753937721252e-01 1.795386672019958496e-01 8.996989578008651733e-02 -2.524170577526092529e-01 -1.842227280139923096e-01 4.398320615291595459e-01 2.717813849449157715e-01 -7.588350772857666016e-02 1.471937149763107300e-01 -2.799633145332336426e-02 3.844419494271278381e-02 -6.440201401710510254e-02 -2.746165990829467773e-01 -1.646803915500640869e-01 -3.776953369379043579e-02 2.054408639669418335e-01 2.459872514009475708e-01 -1.317142248153686523e-01 8.745486289262771606e-02 -1.137090548872947693e-01
8.878309279680252075e-02 -1.381043940782546997e-01 -1.195813491940498352e-01 -2.073951251804828644e-02 -1.569030135869979858e-01 -1.336624622344970703e-01 -1.228137165307998657e-01 3.304715752601623535e-01 3.012350499629974365e-01 3.205689787864685059e-01 1.081147566437721252e-01 3.675904870033264160e-01 1.504383683204650879e-01 -3.701910376548767090e-02 1.479940861463546753e-01 3.349504619836807251e-02 -4.257792606949806213e-02 4.070893526077270508e-01 -1.359881907701492310e-01 -1.759538352489471436e-01 2.188929468393325806e-01 9.490462392568588257e-02 -1.563950628042221069e-01 -1.063052415847778320e-01 -1.022401750087738037e-01 1.740020066499710083e-01 -1.065486520528793335e-01 -7.387637346982955933e-02 -4.359819740056991577e-02 9.833512455224990845e-02 8.370581269264221191e-02 1.356663852930068970e-01
9.210986644029617310e-02 1.950230896472930908e-01 8.247394859790802002e-02 -3.718006983399391174e-02 1.146914213895797729e-01 -8.117421716451644897e-02 -1.445709913969039917e-01 1.081719771027565002e-01 -1.050018966197967529e-01 4.383267089724540710e-02 2.157028466463088989e-01 2.425137013196945190e-01 -1.165087893605232239e-01 2.664921283721923828e-01 -2.742188274860382080e-01 -7.099619507789611816e-02 -2.241978794336318970e-02 1.547001600265502930e-01 1.392052322626113892e-01 -7.981147617101669312e-02 2.392256706953048706e-01 -3.137230873107910156e-01 -9.117224067449569702e-02 -3.043804466724395752e-01 -1.679076068103313446e-02 1.488802582025527954e-01 2.094704955816268921e-01 3.067651391029357910e-01 1.915558613836765289e-02 1.588144898414611816e-01 1.077068299055099487e-01 -3.246883153915405273e-01
1.108527258038520813e-01 -1.969275623559951782e-01 -6.849724799394607544e-02 -5.380083993077278137e-02 -1.049025822430849075e-02 1.105878204107284546e-01 -3.552396893501281738e-01 -8.255917578935623169e-02 -3.765079751610755920e-02 1.574982404708862305e-01 -1.076759323477745056e-01 3.610857129096984863e-01 8.697818964719772339e-02 -1.262959092855453491e-01 3.942274302244186401e-02 1.142074763774871826e-01 -2.702088952064514160e-01 3.741542249917984009e-02 1.329753920435905457e-02 -3.003353774547576904e-01 2.655461430549621582e-01 -3.128287792205810547e-01 2.248194534331560135e-03 -1.642877459526062012e-01 -1.730655878782272339e-01 1.494002193212509155e-01 7.560481876134872437e-02 -1.052297502756118774e-01 1.234005764126777649e-01 -4.417105764150619507e-02 2.018339484930038452e-01 -3.202185928821563721e-01
1.224991530179977417e-01 -9.604671597480773926e-02 8.080130815505981445e-02 7.103025168180465698e-02 1.898718178272247314e-01 -1.452057212591171265e-01 -1.370106190443038940e-01 -3.508105129003524780e-02 -2.372739166021347046e-01 2.701606452465057373e-01 -8.189072459936141968e-02 2.367451041936874390e-01 -2.342296019196510315e-02 1.435465216636657715e-01 -5.910262092947959900e-02 -8.698990941047668457e-02 -2.002621069550514221e-03 1.026442199945449829e-01 3.280933573842048645e-02 -5.306072235107421875e-01 6.612464785575866699e-02 9.794646501541137695e-02 -9.111916273832321167e-02 -1.559905409812927246e-01 -5.960711464285850525e-02 2.863183319568634033e-01 1.668587177991867065e-01 -1.780902892351150513e-01 1.675320118665695190e-01 5.984007380902767181e-03 3.101450502872467041e-01 -2.316410094499588013e-01
-1.730548441410064697e-01 -4.492166638374328613e-02 -1.107041388750076294e-01 -1.785976588726043701e-01 1.221273466944694519e-02 -2.474026530981063843e-01 -1.821239441633224487e-01 6.337383296340703964e-03 1.355903893709182739e-01 2.907036542892456055e-01 2.506881356239318848e-01 1.762978434562683105e-01 -6.429827213287353516e-02 4.518900513648986816e-01 6.373675167560577393e-02 -2.866905415430665016e-03 -3.778339326381683350e-01 -1.463478244841098785e-02 1.312557458877563477e-01 -2.767097353935241699e-01 2.148268371820449829e-01 9.367752820253372192e-03 -1.655713170766830444e-01 -1.820411235094070435e-01 9.255816042423248291e-02 1.095248237252235413e-01 -1.639573462307453156e-02 -4.157318919897079468e-02 -8.102441579103469849e-02 2.047027945518493652e-01 -2.345991693437099457e-02 7.034289836883544922e-02
-3.227783017791807652e-04 -2.055757492780685425e-01 2.244011312723159790e-02 8.137581497430801392e-02 1.434075832366943359e-01 -3.095857501029968262e-01 -4.504581689834594727e-01 1.211573332548141479e-01 -3.064250946044921875e-02 1.609526574611663818e-01 8.066423237323760986e-02 3.456607460975646973e-01 4.110786691308021545e-02 -2.423261851072311401e-02 -5.285560712218284607e-02 -1.421473473310470581e-01 5.230565741658210754e-02 -2.653992921113967896e-02 1.617948561906814575e-01 -1.515942625701427460e-02 2.891454398632049561e-01 -2.841072380542755127e-01 1.080168783664703369e-01 -5.711884424090385437e-02 -7.389553636312484741e-02 1.316011548042297363e-01 1.449314355850219727e-01 -1.996347755193710327e-01 1.048762351274490356e-01 -8.484494872391223907e-03 -1.953193545341491699e-01 -3.107148110866546631e-01
-6.335920095443725586e-02 -1.164493486285209656e-01 -1.046671122312545776e-01 -2.012766338884830475e-02 1.487271487712860107e-01 -1.787009239196777344e-01 -3.643617928028106689e-01 8.617825806140899658e-02 -2.652449905872344971e-01 3.162221312522888184e-01 9.946110099554061890e-02 6.763624493032693863e-03 7.077518850564956665e-02 -2.829713821411132812e-01 -2.392649836838245392e-02 2.447508648037910461e-02 -1.394708156585693359e-01 3.315967693924903870e-02 6.335291266441345215e-02 -2.729285061359405518e-01 7.786241173744201660e-02 -8.888098597526550293e-02 1.221150904893875122e-01 4.144441336393356323e-02 -2.089006304740905762e-01 2.432381957769393921e-01 2.228995412588119507e-01 1.339640654623508453e-02 3.044040501117706299e-01 -2.216120213270187378e-01 -1.709867119789123535e-01 -2.386552244424819946e-01
-1.100367978215217590e-01 -8.829699456691741943e-02 -1.046341508626937866e-01 -4.901269450783729553e-02 7.457096129655838013e-02 -3.227077722549438477e-01 -8.602862060070037842e-02 -1.839670687913894653e-01 -1.116102263331413269e-01 3.333422541618347168e-01 4.514250904321670532e-02 3.039042949676513672e-01 -4.993404448032379150e-02 -1.362573504447937012e-01 -9.560419619083404541e-02 -3.101406693458557129e-01 -1.973976045846939087e-01 -4.200981184840202332e-02 1.548370346426963806e-02 -2.363282442092895508e-01 1.096783503890037537e-01 -6.587461382150650024e-02 -1.555724889039993286e-01 2.954954467713832855e-02 -3.696966543793678284e-02 1.827441453933715820e-01 3.321260958909988403e-02 -1.251734942197799683e-01 4.594891369342803955e-01 2.540273405611515045e-02 -1.661531329154968262e-01 -2.055733501911163330e-01
-1.345270127058029175e-01 -1.171968579292297363e-01 6.367854075506329536e-04 -2.749637067317962646e-01 2.118407040834426880e-01 -2.808266319334506989e-02 -2.826039195060729980e-01 1.612318307161331177e-01 -1.611224412918090820e-01 2.886739671230316162e-01 1.762651950120925903e-01 1.510759443044662476e-01 7.079624384641647339e-02 2.362303286790847778e-01 -7.198078185319900513e-02 -1.223393715918064117e-02 1.926544308662414551e-01 2.078832238912582397e-01 -1.925078183412551880e-01 -1.407430768013000488e-01 2.926392257213592529e-01 1.586219966411590576e-01 -1.138177514076232910e-01 -7.092265039682388306e-02 -2.034962922334671021e-01 2.603542208671569824e-01 -1.814169287681579590e-01 2.008761316537857056e-01 1.458733230829238892e-01 -1.528686583042144775e-01 1.344358474016189575e-01 -2.324969135224819183e-02
6.306575983762741089e-02 5.484566837549209595e-02 2.062877267599105835e-01 6.402244418859481812e-02 -1.109338849782943726e-01 -4.467825964093208313e-02 -4.014072120189666748e-01 1.555069833993911743e-01 2.000794708728790283e-01 2.869033515453338623e-01 1.818814575672149658e-01 1.506973505020141602e-01 -2.940211072564125061e-02 6.583293527364730835e-02 -1.954881101846694946e-02 -2.767522260546684265e-02 -1.948281824588775635e-01 3.726268112659454346e-01 1.693189293146133423e-01 1.019083857536315918e-01 1.428227573633193970e-01 -1.962814182043075562e-01 1.471369527280330658e-02 5.969410762190818787e-02 1.422752439975738525e-01 2.084064483642578125e-01 -6.134559214115142822e-02 1.853399127721786499e-01 1.161648482084274292e-01 -6.565778702497482300e-02 2.162092924118041992e-01 -3.425743281841278076e-01
-2.951395511627197266e-01 1.839725077152252197e-01 -2.739677904173731804e-03 -1.147748753428459167e-01 -1.563698947429656982e-01 5.085543543100357056e-02 -8.008819073438644409e-02 -2.690346837043762207e-01 3.161158785223960876e-02 3.346137404441833496e-01 5.929781123995780945e-02 2.121049314737319946e-01 -2.269564867019653320e-01 -8.639296144247055054e-02 -6.076119467616081238e-02 -2.761952951550483704e-02 -7.304080575704574585e-02 1.709806621074676514e-01 -3.350562229752540588e-02 -2.878153622150421143e-01 3.828485906124114990e-01 -1.057550031691789627e-02 -2.236951291561126709e-01 -2.230095565319061279e-01 -1.005239635705947876e-01 2.045921236276626587e-01 1.091295182704925537e-01 2.382243126630783081e-01 1.166015118360519409e-01 -1.272405833005905151e-01 1.364429444074630737e-01 -3.351392224431037903e-02
-1.693962663412094116e-01 1.446066144853830338e-02 1.663856804370880127e-01 -1.240236405283212662e-02 -1.800289005041122437e-01 -7.807216793298721313e-02 -3.979157209396362305e-01 1.367848664522171021e-01 4.159298911690711975e-02 2.379077374935150146e-01 2.272443175315856934e-01 -6.727804243564605713e-02 -3.012167811393737793e-01 -4.887107387185096741e-02 -7.601109147071838379e-02 7.674285024404525757e-02 -3.435644879937171936e-02 2.118170410394668579e-01 7.352941483259201050e-02 -1.206402108073234558e-01 5.131540298461914062e-01 1.057781353592872620e-01 1.996843703091144562e-02 -1.225731894373893738e-01 6.217962503433227539e-02 -1.517336908727884293e-02 2.481931000947952271e-01 1.693335622549057007e-01 1.363779753446578979e-01 5.308640655130147934e-03 1.703318655490875244e-01 -1.022976636886596680e-01
-6.807252019643783569e-02 -1.185530498623847961e-01 -2.455399334430694580e-01 1.478080153465270996e-01 1.547961235046386719e-01 -1.594906151294708252e-01 -2.423092573881149292e-01 2.479614466428756714e-01 -1.479594688862562180e-02 6.944788247346878052e-02 1.053595095872879028e-01 2.092449814081192017e-01 8.116176724433898926e-02 1.233522817492485046e-01 -1.290557980537414551e-01 7.776214741170406342e-03 5.706678703427314758e-02 5.428971350193023682e-02 2.075342088937759399e-01 8.897466212511062622e-02 4.362627267837524414e-01 -1.166428029537200928e-01 -4.702788889408111572e-01 4.894337430596351624e-02 -1.369949728250503540e-01 -5.424461327493190765e-03 2.170584797859191895e-01 1.702053695917129517e-01 -1.275562494993209839e-01 1.155260801315307617e-01 1.463462114334106445e-01 -2.317315153777599335e-02
-3.190978616476058960e-02 2.923838794231414795e-03 -3.159248530864715576e-01 -1.596537828445434570e-01 -2.558757960796356201e-01 -3.519000485539436340e-02 -6.596244871616363525e-03 4.674336314201354980e-01 -2.339186705648899078e-02 1.119299083948135376e-01 2.096192836761474609e-01 2.707530260086059570e-01 -5.034313350915908813e-02 1.970640756189823151e-02 -1.254731090739369392e-03 -1.539063006639480591e-01 5.907941982150077820e-02 2.249023020267486572e-01 -1.408958733081817627e-01 -2.112005203962326050e-01 3.146215081214904785e-01 7.146815769374370575e-03 -2.480373680591583252e-01 1.862398236989974976e-01 -1.233759671449661255e-01 2.661817371845245361e-01 2.075040340423583984e-02 -3.783159703016281128e-02 8.141736686229705811e-02 -1.174930017441511154e-02 1.474883556365966797e-01 -3.553205356001853943e-02
1.573541462421417236e-01 1.071567609906196594e-01 -1.931847035884857178e-01 1.401467025279998779e-01 4.906197637319564819e-02 -1.597182899713516235e-01 -6.475888937711715698e-02 2.181055098772048950e-01 1.418311707675457001e-02 3.549443781375885010e-01 -1.583413593471050262e-02 1.867704838514328003e-01 3.014551401138305664e-01 2.199634909629821777e-01 -1.372036337852478027e-01 -1.190884411334991455e-01 -1.607732027769088745e-01 5.073831677436828613e-01 -1.485753953456878662e-01 -4.111396521329879761e-02 -3.270164504647254944e-02 3.888772055506706238e-02 -1.074713841080665588e-01 -2.334748208522796631e-02 -2.744301259517669678e-01 9.646176546812057495e-02 -1.088866665959358215e-01 3.932279534637928009e-03 1.255684532225131989e-02 -8.627917617559432983e-02 5.811479687690734863e-02 -2.536401748657226562e-01
-5.012161284685134888e-02 -1.273683458566665649e-01 7.617826014757156372e-02 -6.538626551628112793e-02 3.267788887023925781e-02 -3.624749779701232910e-01 -3.751917481422424316e-01 2.705693058669567108e-02 -2.207886241376399994e-02 -3.580036386847496033e-02 -1.078114509582519531e-01 4.193043410778045654e-01 -1.187195107340812683e-01 1.599349826574325562e-01 -1.776923239231109619e-01 2.094909697771072388e-01 -4.187361299991607666e-01 1.893403753638267517e-02 -5.048208311200141907e-02 7.518506795167922974e-02 9.729750454425811768e-02 -9.711527079343795776e-02 -2.466092407703399658e-01 -9.343397617340087891e-02 6.474396213889122009e-03 2.188250273466110229e-01 1.029186472296714783e-01 -2.937986142933368683e-02 1.016778871417045593e-01 -6.927145272493362427e-02 2.137066274881362915e-01 -1.880235783755779266e-02
5.876793712377548218e-02 -1.933592855930328369e-01 3.323630243539810181e-02 1.127889230847358704e-01 6.948825716972351074e-02 -3.575692772865295410e-01 -3.031968474388122559e-01 -1.257731765508651733e-01 -1.333326697349548340e-01 2.809857130050659180e-01 1.820723712444305420e-01 -8.740399032831192017e-03 5.736221000552177429e-02 -2.719895541667938232e-01 -1.911018192768096924e-01 -3.774974122643470764e-02 -2.240023463964462280e-01 9.914916008710861206e-02 1.204478740692138672e-01 -2.002293169498443604e-01 1.082374528050422668e-01 -1.257746219635009766e-01 -1.021349336951971054e-02 -1.157398000359535217e-01 -2.467076927423477173e-01 1.635992377996444702e-01 7.936684042215347290e-02 -2.168807536363601685e-01 3.929401934146881104e-01 -7.327495515346527100e-02 -5.156670883297920227e-02 2.630913443863391876e-02
-1.514838933944702148e-01 1.632907800376415253e-02 -6.980516016483306885e-02 -1.970761865377426147e-01 -1.546949520707130432e-02 1.930124871432781219e-02 -1.473187804222106934e-01 -8.942894637584686279e-02 3.185268491506576538e-02 -3.338535875082015991e-02 1.524959504604339600e-01 2.473675310611724854e-01 -2.377468198537826538e-01 -2.419811673462390900e-02 6.813324522227048874e-03 -2.123105973005294800e-01 -2.714388370513916016e-01 3.584441542625427246e-01 2.627015709877014160e-01 -4.371852576732635498e-01 1.299778372049331665e-01 2.687984518706798553e-02 -9.886455722153186798e-03 -1.574466973543167114e-01 -2.173364907503128052e-01 1.128790006041526794e-01 -5.687644332647323608e-02 4.175171628594398499e-02 3.341858983039855957e-01 -5.203484371304512024e-02 -1.142912209033966064e-01 -1.293922066688537598e-01
-3.894931077957153320e-02 -2.476184517145156860e-01 -2.093074619770050049e-01 4.991350695490837097e-03 -7.477384805679321289e-02 -2.547683715820312500e-01 -2.636732161045074463e-01 2.846893966197967529e-01 2.449357695877552032e-02 1.611872464418411255e-01 2.206744253635406494e-01 3.728556632995605469e-01 1.313187461346387863e-02 -1.509037166833877563e-01 -1.878298446536064148e-02 8.439792692661285400e-02 -2.309208214282989502e-01 6.085604801774024963e-02 2.110290341079235077e-02 -1.573009341955184937e-01 2.528307735919952393e-01 7.960387319326400757e-02 1.146047934889793396e-01 1.980395913124084473e-01 8.068110793828964233e-02 9.247440844774246216e-02 7.746239751577377319e-02 -2.992118597030639648e-01 2.390961349010467529e-02 8.146122097969055176e-02 -5.727701261639595032e-02 -3.188033401966094971e-01
1.270419508218765259e-01 -4.087557196617126465e-01 6.571809202432632446e-02 6.133791059255599976e-03 -3.749507665634155273e-02 -4.262217134237289429e-02 -7.961973547935485840e-02 -1.824664175510406494e-01 -1.479409337043762207e-01 1.768118590116500854e-01 1.251145601272583008e-01 1.364308893680572510e-01 -7.160720974206924438e-02 1.000901386141777039e-01 -6.883110851049423218e-02 8.710813522338867188e-02 -1.241668537259101868e-01 1.906336545944213867e-01 2.032953053712844849e-01 -5.239113569259643555e-01 1.853502988815307617e-01 4.428498074412345886e-02 -5.858922377228736877e-02 -4.449022933840751648e-02 -1.030428484082221985e-01 2.020668089389801025e-01 2.325633019208908081e-01 -1.370445638895034790e-01 3.337954403832554817e-03 -8.965799957513809204e-02 2.542239427566528320e-01 -2.199677675962448120e-01
-2.075751079246401787e-03 -8.468616008758544922e-02 -8.462538570165634155e-02 -1.942171454429626465e-01 -6.651127338409423828e-02 2.583997547626495361e-01 -1.086138188838958740e-01 -7.203702814877033234e-03 -1.128751039505004883e-01 6.648536771535873413e-02 8.223412185907363892e-02 3.759143650531768799e-01 -2.524326145648956299e-01 1.385636329650878906e-01 1.534119807183742523e-02 5.929904058575630188e-02 -4.136245325207710266e-02 2.442945837974548340e-01 -2.486982941627502441e-02 -2.383023500442504883e-01 5.009264349937438965e-01 -7.243800163269042969e-02 -1.633640937507152557e-02 -2.613481581211090088e-01 -2.565132454037666321e-03 1.956455409526824951e-01 -1.547745466232299805e-01 -6.253235787153244019e-02 2.826666831970214844e-01 5.128323100507259369e-03 6.643360853195190430e-02 -1.376927495002746582e-01
3.003564104437828064e-02 3.393518552184104919e-02 3.090859763324260712e-02 5.908754840493202209e-02 9.707855060696601868e-03 -2.913567721843719482e-01 -3.187116384506225586e-01 3.839833196252584457e-03 -4.394304379820823669e-02 -4.047148674726486206e-02 -4.498166963458061218e-02 4.039587676525115967e-01 -2.109806686639785767e-01 5.490195378661155701e-02 -1.389451920986175537e-01 2.871602475643157959e-01 -3.507046103477478027e-01 1.242359429597854614e-01 -9.932884573936462402e-02 1.424360126256942749e-01 -4.996169358491897583e-02 -1.401335448026657104e-01 -1.724052131175994873e-01 -3.439589589834213257e-02 -2.018902301788330078e-01 1.830709278583526611e-01 2.522642314434051514e-01 -8.838402479887008667e-02 2.638273239135742188e-01 3.522872691974043846e-03 2.069434821605682373e-01 9.521974623203277588e-02
-1.303394418209791183e-02 2.970153093338012695e-02 -2.021109461784362793e-01 -6.728344131261110306e-03 -2.689353525638580322e-01 -1.735316589474678040e-02 -3.284795209765434265e-02 -1.320447772741317749e-01 -3.299185633659362793e-01 5.836194008588790894e-02 9.633026085793972015e-03 3.338319361209869385e-01 -9.061767160892486572e-02 2.019692212343215942e-01 -4.948872700333595276e-02 1.575170829892158508e-02 1.026021689176559448e-01 1.488563418388366699e-01 8.191144466400146484e-02 -3.222593367099761963e-01 1.417269855737686157e-01 3.350490704178810120e-02 1.431684494018554688e-01 -2.527226805686950684e-01 -1.903805583715438843e-01 3.315052986145019531e-01 1.897061467170715332e-01 -1.008261442184448242e-01 1.490222513675689697e-01 -3.125767707824707031e-01 1.742874085903167725e-01 -4.302654415369033813e-03
-9.294944256544113159e-02 3.408744931221008301e-01 -2.317664027214050293e-02 -1.395697146654129028e-01 7.364512979984283447e-02 -1.634293496608734131e-01 -1.405838578939437866e-01 -1.295016407966613770e-01 -2.193566262722015381e-01 1.210187748074531555e-01 1.506256312131881714e-01 1.457519680261611938e-01 -1.364211291074752808e-01 1.123310811817646027e-02 -5.277451500296592712e-02 5.972879752516746521e-02 -7.756164669990539551e-02 3.836521804332733154e-01 4.343452677130699158e-02 2.498816102743148804e-01 4.509103000164031982e-01 1.659051924943923950e-01 -7.466379553079605103e-02 -5.904957652091979980e-02 1.362677216529846191e-01 1.562889814376831055e-01 1.466784924268722534e-01 -1.154718548059463501e-01 1.547654420137405396e-01 1.705696135759353638e-01 1.429304629564285278e-01 -2.143354266881942749e-01
8.879588544368743896e-02 6.092721596360206604e-03 2.418138459324836731e-02 -2.673090994358062744e-01 1.308076232671737671e-01 -1.686858087778091431e-01 -2.096979916095733643e-01 1.972366571426391602e-01 6.480744481086730957e-02 1.831409335136413574e-01 -9.523796290159225464e-02 3.742642328143119812e-02 -1.131097413599491119e-02 -2.071848213672637939e-01 2.363736741244792938e-02 8.147694170475006104e-02 -2.782661318778991699e-01 7.976541668176651001e-02 -1.396156400442123413e-01 -1.797809153795242310e-01 3.347383737564086914e-01 -9.522180259227752686e-02 -3.197049200534820557e-01 -1.598934978246688843e-01 -3.279477357864379883e-01 1.968776136636734009e-01 2.663258835673332214e-02 2.507128119468688965e-01 1.156952083110809326e-01 -1.750572621822357178e-01 1.937691867351531982e-01 1.310715228319168091e-01
-7.680043578147888184e-02 -1.195978093892335892e-02 9.685349464416503906e-02 7.868364453315734863e-02 -2.750211209058761597e-02 -2.283972054719924927e-01 8.544421941041946411e-02 -1.644493788480758667e-01 -2.851382195949554443e-01 4.063090682029724121e-01 1.482445094734430313e-02 1.879197508096694946e-01 -1.989646703004837036e-01 2.836479842662811279e-01 1.264225840568542480e-01 3.758453205227851868e-02 -7.720705121755599976e-02 1.951194256544113159e-01 -7.003607600927352905e-02 1.741083860397338867e-01 8.170656114816665649e-02 1.006734147667884827e-01 -5.551224201917648315e-02 2.633710205554962158e-02 -2.251676917076110840e-01 3.113013505935668945e-01 2.163593471050262451e-01 -1.306658387184143066e-01 3.122203648090362549e-01 -2.437788844108581543e-01 -5.645278468728065491e-02 1.816439069807529449e-02
1.593528315424919128e-02 -1.936876922845840454e-01 -1.731619536876678467e-01 -1.176420375704765320e-01 2.075057327747344971e-01 -2.306100726127624512e-01 -2.270309776067733765e-01 1.512217819690704346e-01 7.158326450735330582e-03 3.388890922069549561e-01 9.836082905530929565e-02 2.929760515689849854e-01 -1.346723288297653198e-01 3.191787898540496826e-01 -1.188818365335464478e-01 1.556822806596755981e-01 2.330401353538036346e-02 -7.952957600355148315e-02 2.834130227565765381e-01 -1.811253130435943604e-01 1.708776801824569702e-01 -7.950751483440399170e-02 -3.669707179069519043e-01 -8.024113625288009644e-02 1.338382959365844727e-01 -4.954807832837104797e-02 3.421005979180335999e-02 -9.140688180923461914e-02 -9.680693596601486206e-02 -3.799711540341377258e-02 6.796968728303909302e-02 -1.923923790454864502e-01
9.974788129329681396e-02 1.562830358743667603e-01 9.871532768011093140e-02 1.038025971502065659e-02 -1.007031649351119995e-01 1.649554371833801270e-01 -3.567038774490356445e-01 2.576954066753387451e-01 1.699308864772319794e-02 2.796028554439544678e-01 7.047675549983978271e-02 1.424892246723175049e-01 -4.697094112634658813e-02 8.460064977407455444e-02 6.739589571952819824e-02 -7.914078887552022934e-04 -2.576451003551483154e-01 1.838273406028747559e-01 2.254778444766998291e-01 8.501014858484268188e-02 2.033553719520568848e-01 -5.622508376836776733e-02 -2.482447028160095215e-02 9.988430142402648926e-02 1.106245890259742737e-01 2.565222978591918945e-01 1.322204917669296265e-01 2.164038568735122681e-01 1.448174864053726196e-01 -2.264383286237716675e-01 2.764833569526672363e-01 -3.205346465110778809e-01
-1.517207026481628418e-01 2.785597182810306549e-02 -8.833894133567810059e-02 -2.557382583618164062e-01 5.245203524827957153e-02 -1.205957829952239990e-01 -2.094936817884445190e-01 -1.525865346193313599e-01 5.987496301531791687e-02 3.912637531757354736e-01 9.413437801413238049e-04 2.217547036707401276e-02 -1.551846116781234741e-01 9.981677681207656860e-02 3.163462132215499878e-02 2.399263232946395874e-01 -1.640008389949798584e-02 2.865959703922271729e-01 1.442400962114334106e-01 -1.374795883893966675e-01 3.320189416408538818e-01 -1.458910200744867325e-02 -1.212258636951446533e-01 -6.472267955541610718e-02 2.578178346157073975e-01 4.128420054912567139e-01 -1.540336459875106812e-01 -1.731514334678649902e-01 1.045762524008750916e-01 -2.587776072323322296e-02 7.843341678380966187e-02 -9.454003721475601196e-02
-2.762690000236034393e-02 1.814050078392028809e-01 2.412664890289306641e-01 6.570532917976379395e-02 -1.926507502794265747e-01 -1.732771396636962891e-01 -8.382844179868698120e-02 -4.742285236716270447e-03 5.573557689785957336e-02 -2.066008746623992920e-02 3.611141741275787354e-01 3.218263685703277588e-01 1.154751777648925781e-01 2.118661627173423767e-02 -2.096938639879226685e-01 -1.807235996238887310e-03 -3.317722082138061523e-01 3.402431309223175049e-01 -1.482335925102233887e-01 -1.540005505084991455e-01 -7.176190614700317383e-02 -6.371090561151504517e-02 -3.587507084012031555e-02 -2.554044425487518311e-01 -1.472576111555099487e-01 -1.829152368009090424e-02 1.967807412147521973e-01 6.040081754326820374e-02 2.772830724716186523e-01 4.167868942022323608e-02 8.366408199071884155e-02 -1.925573348999023438e-01
-1.044450476765632629e-01 -2.279734425246715546e-02 1.734036058187484741e-01 -1.305424720048904419e-01 -3.410427272319793701e-02 -4.730729758739471436e-01 -4.843884333968162537e-02 -3.059663064777851105e-02 -3.972855210304260254e-02 8.107180893421173096e-02 -1.364876180887222290e-01 3.638385236263275146e-01 7.211627811193466187e-02 -8.893707394599914551e-02 -1.071600168943405151e-01 1.226382181048393250e-01 -1.043335199356079102e-01 -9.405340999364852905e-03 8.547853212803602219e-04 2.263965457677841187e-02 2.380926907062530518e-01 -1.260303519666194916e-02 -1.340363621711730957e-01 2.107502892613410950e-02 -2.263846397399902344e-01 4.520210325717926025e-01 1.629457324743270874e-01 1.632722169160842896e-01 1.039422024041414261e-02 -2.854279875755310059e-01 1.918356269598007202e-01 2.282434143126010895e-02
-2.760486900806427002e-01 -1.827837377786636353e-01 -1.441320031881332397e-01 9.098947048187255859e-02 -1.220595166087150574e-01 9.470925480127334595e-02 -1.997130960226058960e-01 -1.776115298271179199e-01 -2.251642048358917236e-01 -1.410625129938125610e-02 1.364147067070007324e-01 3.630416393280029297e-01 8.446092158555984497e-02 1.988972127437591553e-01 -4.609601199626922607e-02 -1.987538188695907593e-01 3.184379264712333679e-02 2.665679752826690674e-01 2.012434303760528564e-01 -2.561064064502716064e-01 1.380083858966827393e-01 -3.412536680698394775e-01 1.066379598341882229e-03 4.304652567952871323e-03 -1.501797139644622803e-01 1.594449281692504883e-01 2.641116678714752197e-01 6.334649771451950073e-02 7.780636847019195557e-02 8.633694797754287720e-02 9.723789244890213013e-02 -1.342286616563796997e-01
-9.675268083810806274e-02 1.007927432656288147e-01 -8.601605147123336792e-02 -1.531191915273666382e-01 -3.318681418895721436e-01 -1.956716775894165039e-01 -1.816255301237106323e-01 -7.513018697500228882e-02 -1.564776152372360229e-01 2.491228133440017700e-01 1.969256848096847534e-01 1.049675419926643372e-01 -1.168086901307106018e-01 1.468058824539184570e-01 -1.166282594203948975e-01 1.406728327274322510e-01 -1.719247549772262573e-01 2.143785357475280762e-01 -9.073707461357116699e-02 -6.247820332646369934e-02 -7.426743209362030029e-02 7.894713431596755981e-02 1.568012237548828125e-01 -2.068165242671966553e-01 -9.634259343147277832e-02 1.274986565113067627e-01 2.089922726154327393e-01 3.537619411945343018e-01 9.678465873003005981e-02 1.572496891021728516e-01 3.548671007156372070e-01 -1.910425275564193726e-01
-2.876690328121185303e-01 1.826449036598205566e-01 -5.009233206510543823e-02 -2.671910524368286133e-01 1.638766378164291382e-01 -1.500956863164901733e-01 -4.893814772367477417e-02 -1.069953315891325474e-03 -2.023520320653915405e-02 2.297350913286209106e-01 5.283101201057434082e-01 1.170601397752761841e-01 -1.188865047879517078e-03 1.286972612142562866e-01 1.153591200709342957e-01 4.117265343666076660e-02 -7.251506298780441284e-02 2.418572902679443359e-01 -2.799757756292819977e-02 -3.964092209935188293e-02 1.804053783416748047e-01 -1.287421286106109619e-01 -3.687537088990211487e-02 -1.758154332637786865e-01 -1.131182461977005005e-01 2.198644876480102539e-01 9.235671907663345337e-02 2.463337928056716919e-01 1.787648946046829224e-01 -2.629359019920229912e-03 2.566232085227966309e-01 7.050801068544387817e-02
3.074497357010841370e-02 2.272695153951644897e-01 3.790089115500450134e-02 -6.112712621688842773e-02 -8.496942371129989624e-02 -1.980241090059280396e-01 -3.794099986553192139e-01 -9.657715260982513428e-02 9.850220382213592529e-02 6.323773413896560669e-02 6.623195484280586243e-03 -3.512236103415489197e-02 -1.317268908023834229e-01 -4.358283802866935730e-02 -2.290418930351734161e-02 1.771319061517715454e-01 -7.738129049539566040e-02 1.601845026016235352e-01 2.917130589485168457e-01 1.080297902226448059e-01 2.520802021026611328e-01 -7.895949482917785645e-02 1.160358861088752747e-01 -1.488893032073974609e-01 -2.098078429698944092e-01 3.967511951923370361e-01 4.215880855917930603e-02 1.028866693377494812e-01 2.197961658239364624e-01 9.130994230508804321e-02 4.148576259613037109e-01 -3.624502569437026978e-03
-1.224710941314697266e-01 9.123498201370239258e-02 -1.642962843179702759e-01 -2.133956700563430786e-01 -1.311294883489608765e-01 -8.882415294647216797e-02 -1.785177588462829590e-01 -2.903489768505096436e-01 1.298660337924957275e-01 2.178693562746047974e-01 1.132180765271186829e-01 4.543121159076690674e-01 3.655901551246643066e-02 8.623480051755905151e-02 -1.864532530307769775e-01 -2.196807414293289185e-01 -2.371640205383300781e-01 1.022726744413375854e-01 4.361713677644729614e-02 -1.350594907999038696e-01 9.238085150718688965e-02 -9.863122552633285522e-02 -1.225334852933883667e-01 -2.715152502059936523e-01 -3.472101315855979919e-02 -7.936004549264907837e-02 2.332075983285903931e-01 6.667266041040420532e-02 2.667841911315917969e-01 4.222559928894042969e-02 5.767058208584785461e-02 -2.260046154260635376e-01
-6.183350458741188049e-02 -2.406348884105682373e-01 -1.668927818536758423e-01 -1.440857201814651489e-01 5.101216584444046021e-02 -1.159542798995971680e-01 -1.409047096967697144e-01 -2.100124061107635498e-01 -1.138439327478408813e-01 3.288808166980743408e-01 1.451845746487379074e-02 3.332530856132507324e-01 -1.370850056409835815e-01 -3.947908580303192139e-01 3.826977312564849854e-02 1.276618540287017822e-01 5.314898118376731873e-02 1.760626584291458130e-01 -6.372807919979095459e-02 -1.387652158737182617e-01 3.693298399448394775e-01 -2.425678372383117676e-01 -1.007859706878662109e-01 -1.717082113027572632e-01 -2.026032656431198120e-01 1.405329629778862000e-02 -1.020379830151796341e-02 -7.122336421161890030e-03 1.748683452606201172e-01 2.670877426862716675e-02 2.200358361005783081e-02 -1.401536166667938232e-01
-1.852936595678329468e-01 -1.446057856082916260e-01 1.050151959061622620e-01 3.860799670219421387e-01 6.195807456970214844e-02 -3.161453902721405029e-01 1.892873831093311310e-02 -1.275410968810319901e-02 1.457910705357789993e-02 1.008163094520568848e-01 -5.517974495887756348e-02 4.365541934967041016e-01 -4.963638633489608765e-02 -6.118991225957870483e-02 -7.339466363191604614e-02 -5.037452280521392822e-02 -4.578462243080139160e-01 6.292243022471666336e-03 6.202568858861923218e-02 5.376398563385009766e-02 -2.221270091831684113e-02 -7.602936029434204102e-02 -2.140227258205413818e-01 -2.270632088184356689e-01 -1.839786171913146973e-01 1.061999574303627014e-01 1.063313335180282593e-01 1.234905347228050232e-01 2.362709790468215942e-01 -1.101830229163169861e-01 4.934553429484367371e-02 -1.043457817286252975e-02
2.375820130109786987e-01 -4.650763422250747681e-02 2.099184989929199219e-01 2.507078833878040314e-02 9.293886274099349976e-02 -7.289348542690277100e-02 -2.196066267788410187e-02 2.256925851106643677e-01 4.275730997323989868e-02 1.634541302919387817e-01 -6.429277360439300537e-02 3.025988936424255371e-01 -7.200141996145248413e-02 -2.736204862594604492e-02 -1.537001579999923706e-01 -5.026134103536605835e-02 1.021915394812822342e-02 2.005255967378616333e-01 -4.169941321015357971e-02 -1.547751203179359436e-02 -4.192686080932617188e-02 -2.085186988115310669e-01 -3.111718967556953430e-02 -1.775435507297515869e-01 -2.777283787727355957e-01 4.506422877311706543e-01 2.322632372379302979e-01 1.023702025413513184e-01 4.428395926952362061e-01 -5.600222945213317871e-02 1.051008030772209167e-01 -7.159578148275613785e-03
9.677873551845550537e-02 -4.859290493186563253e-04 -3.112709522247314453e-01 2.644402347505092621e-02 -7.268343120813369751e-02 -2.474525477737188339e-03 -1.635865718126296997e-01 -8.294078707695007324e-02 -9.385476261377334595e-02 -3.766287863254547119e-02 3.383356928825378418e-01 6.290440261363983154e-02 4.981958866119384766e-02 3.907545506954193115e-01 -6.483525782823562622e-02 2.244035303592681885e-01 -2.334480732679367065e-01 4.977437108755111694e-02 -1.379866302013397217e-01 -4.384821746498346329e-03 1.797407269477844238e-01 -2.909744977951049805e-01 3.983704373240470886e-02 -5.578061938285827637e-02 -3.759965598583221436e-01 6.945150438696146011e-03 1.523844599723815918e-01 1.758590191602706909e-01 2.859056591987609863e-01 -1.471018195152282715e-01 4.700305685400962830e-02 -1.298587322235107422e-01
-7.572349160909652710e-02 2.268734946846961975e-02 -4.406718611717224121e-01 -1.697509884834289551e-01 2.114963382482528687e-01 -3.217793628573417664e-02 1.700684078969061375e-03 3.428641557693481445e-01 -2.232128381729125977e-02 1.194655895233154297e-01 1.001947894692420959e-01 2.549387514591217041e-01 -7.142803072929382324e-02 5.480219051241874695e-02 3.006172478199005127e-01 -1.386869549751281738e-01 -6.921131163835525513e-02 1.538243889808654785e-01 1.711964979767799377e-02 -1.946085542440414429e-01 2.750284373760223389e-01 9.875322878360748291e-02 -2.293804734945297241e-01 -2.653220109641551971e-02 2.946721017360687256e-02 6.841966509819030762e-02 2.292643040418624878e-01 9.694299101829528809e-02 3.018805980682373047e-01 -1.622606366872787476e-01 -2.020871825516223907e-02 -9.590541571378707886e-02
-3.503561019897460938e-01 6.610462814569473267e-02 -1.155975684523582458e-01 -2.097617983818054199e-01 1.183710619807243347e-01 2.994790486991405487e-02 -6.912839412689208984e-02 -1.377264410257339478e-01 2.209850773215293884e-02 3.164046704769134521e-01 8.565380237996578217e-03 1.536042243242263794e-01 -1.416661031544208527e-02 2.172999233007431030e-01 5.515827983617782593e-02 2.982398569583892822e-01 -1.658255048096179962e-02 2.649781405925750732e-01 -1.531478762626647949e-02 1.724092513322830200e-01 3.199925422668457031e-01 1.091278046369552612e-01 -1.762575060129165649e-01 7.700517028570175171e-02 -4.485847428441047668e-02 3.847684860229492188e-01 -5.350304394960403442e-02 3.230458125472068787e-02 4.419332742691040039e-02 1.423698961734771729e-01 2.425591945648193359e-01 -1.625233739614486694e-01
3.664249554276466370e-02 -4.590615630149841309e-03 4.091058671474456787e-02 1.731060445308685303e-01 1.673880778253078461e-02 -2.031228393316268921e-01 -3.884114027023315430e-01 -2.218695171177387238e-02 -1.406135112047195435e-01 2.969453632831573486e-01 -1.188513189554214478e-01 1.123647168278694153e-01 -1.563421785831451416e-01 8.166043460369110107e-02 1.399479061365127563e-01 -7.887890189886093140e-02 -2.851036787033081055e-01 7.953528314828872681e-02 6.187642738223075867e-02 -2.549305558204650879e-01 4.388695955276489258e-01 -9.768731892108917236e-02 -9.491157531738281250e-02 -1.828694157302379608e-02 -1.805150210857391357e-01 -1.110776886343955994e-01 -2.762377262115478516e-01 -2.937192320823669434e-01 7.367610931396484375e-02 1.527923252433538437e-02 4.620122199412435293e-04 -3.740839287638664246e-02
-1.716291457414627075e-01 -4.192733019590377808e-02 7.742162048816680908e-02 3.013036549091339111e-01 7.885080575942993164e-02 -3.639929890632629395e-01 4.362585023045539856e-02 -1.026178523898124695e-02 -1.326340436935424805e-01 1.704400181770324707e-01 -2.308158278465270996e-01 6.891834735870361328e-02 -1.572320908308029175e-01 3.938654959201812744e-01 6.857265532016754150e-02 1.949433088302612305e-01 -3.209608793258666992e-01 1.747365295886993408e-01 -3.686438500881195068e-02 -1.593126505613327026e-01 2.228877246379852295e-01 1.363139301538467407e-01 -2.228510566055774689e-02 6.924432516098022461e-02 -2.086055278778076172e-01 2.136786878108978271e-01 8.885415643453598022e-02 1.873725652694702148e-01 1.723704338073730469e-01 -6.375107169151306152e-02 5.968504399061203003e-02 -2.664322778582572937e-02
-1.069398373365402222e-01 -7.031749188899993896e-02 1.759539246559143066e-01 2.157743573188781738e-01 -9.446578472852706909e-02 -3.179558217525482178e-01 -1.916612833738327026e-01 3.011570870876312256e-02 -2.166707217693328857e-01 2.022357285022735596e-01 -1.860699802637100220e-01 4.327356815338134766e-01 1.645302623510360718e-01 1.900046765804290771e-01 -2.431354224681854248e-01 2.042636573314666748e-01 -9.840117394924163818e-02 -4.839682206511497498e-02 -4.131884314119815826e-03 -4.598711431026458740e-02 5.505369976162910461e-02 -5.530259385704994202e-02 -6.029431894421577454e-02 -9.815096110105514526e-02 -1.006859242916107178e-01 3.544167578220367432e-01 5.463862419128417969e-02 4.581153392791748047e-02 1.940358132123947144e-01 -1.587943434715270996e-01 1.043240204453468323e-01 1.913242489099502563e-01
1.733645349740982056e-01 -1.445560809224843979e-02 -2.064579576253890991e-01 1.975642442703247070e-01 -1.487914621829986572e-01 -4.303019046783447266e-01 -2.095404267311096191e-01 2.391890287399291992e-01 -2.256008088588714600e-01 -5.577458813786506653e-02 -3.313993290066719055e-02 -5.482003092765808105e-02 -1.744097471237182617e-01 1.840172857046127319e-01 1.774524897336959839e-01 1.633562296628952026e-01 -2.400502748787403107e-02 1.357751488685607910e-01 1.852526813745498657e-01 -9.259562939405441284e-03 8.011816442012786865e-02 1.692594587802886963e-02 -2.428709119558334351e-01 -1.852968037128448486e-01 -2.767161130905151367e-01 1.926267594099044800e-01 2.019530683755874634e-01 2.285719662904739380e-01 1.840421259403228760e-01 -5.593978241086006165e-02 -4.059608653187751770e-02 -1.727459207177162170e-02
-8.808423578739166260e-02 6.945557892322540283e-02 -6.356240808963775635e-02 2.924375534057617188e-01 2.825316041707992554e-02 -7.178138196468353271e-02 -1.829938739538192749e-01 -7.064391672611236572e-02 -3.681298494338989258e-01 -1.688129641115665436e-02 2.649378776550292969e-01 9.659251570701599121e-02 6.075590476393699646e-02 7.187412679195404053e-02 8.339770883321762085e-02 -3.370650112628936768e-01 5.936157703399658203e-02 3.049947321414947510e-01 2.508755624294281006e-01 -6.143192574381828308e-02 2.523489594459533691e-01 -2.018927186727523804e-01 1.168246753513813019e-02 -2.381261140108108521e-01 1.196100958622992039e-03 6.468382477760314941e-02 8.356236666440963745e-02 2.281231805682182312e-02 3.433277308940887451e-01 4.856183007359504700e-02 -1.289657503366470337e-01 -1.886406540870666504e-01
-7.792460173368453979e-02 -1.259661614894866943e-01 -1.454671770334243774e-01 -2.273577032610774040e-03 -1.405304372310638428e-01 -2.643973007798194885e-02 -3.323567807674407959e-01 2.536462545394897461e-01 -2.667819857597351074e-01 1.695550419390201569e-02 1.774584800004959106e-01 -4.539931192994117737e-02 4.712490737438201904e-02 -2.205846160650253296e-01 -1.415030062198638916e-01 9.390334784984588623e-02 -1.683966256678104401e-03 4.571347534656524658e-01 6.844423711299896240e-02 -3.172798156738281250e-01 2.175754010677337646e-01 -1.801740527153015137e-01 -1.565750092267990112e-01 -1.608910113573074341e-01 3.761817887425422668e-02 2.408811589702963829e-03 -2.982616424560546875e-02 1.419307477772235870e-02 -1.265094894915819168e-02 -9.118093550205230713e-02 3.238505423069000244e-01 1.285395473241806030e-01
1.892847567796707153e-01 -1.909179687500000000e-01 8.114518970251083374e-02 -2.496029064059257507e-02 8.274155110120773315e-02 -4.398334026336669922e-02 -1.072304174304008484e-01 9.139761328697204590e-02 -1.872886866331100464e-01 3.395579755306243896e-01 -1.772634871304035187e-02 2.887494862079620361e-01 4.127491731196641922e-03 -9.603662043809890747e-02 -9.015850722789764404e-02 5.683471448719501495e-03 -2.819860279560089111e-01 -5.186041817069053650e-02 1.286763250827789307e-01 -2.999118864536285400e-01 2.333949953317642212e-01 1.530337333679199219e-01 9.552868455648422241e-02 -9.215845912694931030e-02 -1.240068003535270691e-01 1.104269102215766907e-01 3.000704348087310791e-01 -1.124001592397689819e-01 2.623564302921295166e-01 1.633384227752685547e-01 1.013477668166160583e-01 -3.466437757015228271e-01
-5.753404647111892700e-02 -3.533274829387664795e-01 -9.972761571407318115e-02 1.037926226854324341e-01 8.157924562692642212e-02 -2.863534986972808838e-01 -2.110322713851928711e-01 4.406042024493217468e-02 1.162120252847671509e-01 1.530502736568450928e-01 -6.558027118444442749e-02 2.432448267936706543e-01 -1.976650357246398926e-01 -2.048563957214355469e-01 -1.777256429195404053e-01 4.023870453238487244e-02 -1.928689181804656982e-01 1.016929224133491516e-01 -2.650041319429874420e-02 -1.295494139194488525e-01 1.729758530855178833e-01 -1.563964188098907471e-01 1.576881855726242065e-01 -1.931364387273788452e-01 -1.565932780504226685e-01 3.379255235195159912e-01 5.491599813103675842e-02 -9.831594675779342651e-02 2.708600461483001709e-01 -1.721807122230529785e-01 2.442385703325271606e-01 7.567239552736282349e-02
2.440111488103866577e-01 7.591692358255386353e-02 -6.157436221837997437e-02 -8.245501667261123657e-03 -7.170575857162475586e-02 -8.190827816724777222e-02 -2.911967039108276367e-01 -1.409799903631210327e-01 1.733142286539077759e-01 9.120348095893859863e-02 1.200493574142456055e-01 1.112610995769500732e-01 1.328714787960052490e-01 -6.082044541835784912e-02 -1.164312213659286499e-01 7.013446092605590820e-02 -1.339358687400817871e-01 1.835719197988510132e-01 1.948823183774948120e-01 -1.412757784128189087e-01 1.669745445251464844e-01 -2.323870211839675903e-01 -2.573449909687042236e-01 -1.798307597637176514e-01 -7.719526533037424088e-03 2.278628349304199219e-01 -3.974887728691101074e-02 2.923160195350646973e-01 9.534760564565658569e-02 -1.619086712598800659e-01 -6.782411038875579834e-02 -4.903038442134857178e-01
-1.719770133495330811e-01 1.974043808877468109e-02 -1.174099221825599670e-01 -1.360202282667160034e-01 -6.055977195501327515e-02 -2.448046505451202393e-01 -7.355857640504837036e-02 -6.984630133956670761e-03 2.439632453024387360e-02 -2.997140586376190186e-01 2.852394580841064453e-01 3.105779290199279785e-01 1.419622898101806641e-01 1.516030877828598022e-01 -1.423237621784210205e-01 -5.188297107815742493e-02 -1.503618806600570679e-01 -4.234481975436210632e-02 -2.081082016229629517e-01 -5.703389272093772888e-02 2.275029271841049194e-01 3.714873269200325012e-02 -1.574228703975677490e-01 -1.347510814666748047e-01 -3.417368829250335693e-01 4.063906893134117126e-02 2.580054104328155518e-01 -1.418364793062210083e-01 2.445050776004791260e-01 1.074529066681861877e-01 1.710928231477737427e-01 -2.481936216354370117e-01
1.669428050518035889e-01 6.500967592000961304e-02 -2.937163598835468292e-02 1.974427103996276855e-01 -2.173837274312973022e-01 -2.302014231681823730e-01 -1.739609837532043457e-01 5.292027816176414490e-02 7.661343552172183990e-03 1.793965846300125122e-01 3.203294053673744202e-02 9.002157300710678101e-02 -3.652266412973403931e-02 7.041485607624053955e-02 -3.142767846584320068e-01 6.522735953330993652e-02 -2.236045300960540771e-01 1.669047027826309204e-01 -2.492382228374481201e-01 -5.706730112433433533e-02 2.295460402965545654e-01 -3.049841821193695068e-01 -1.020901873707771301e-01 -1.737208366394042969e-01 1.545840352773666382e-01 2.405893653631210327e-01 1.454608291387557983e-01 -6.718360632658004761e-02 2.313445806503295898e-01 -2.961747646331787109e-01 2.352915108203887939e-01 -1.022903993725776672e-01
-5.825303029268980026e-03 1.181564852595329285e-01 -1.453373860567808151e-02 3.722509741783142090e-02 5.436173826456069946e-02 -3.150599002838134766e-01 -1.713360995054244995e-01 -7.229623151943087578e-04 1.208871304988861084e-01 2.897908985614776611e-01 2.748971879482269287e-01 3.464987874031066895e-01 -2.370715588331222534e-01 -6.416177004575729370e-02 1.958644390106201172e-01 -1.234474405646324158e-01 -2.323100566864013672e-01 -7.696961611509323120e-02 9.228107519447803497e-03 -1.016365662217140198e-01 4.074262380599975586e-01 -6.411535292863845825e-02 -3.200139850378036499e-02 3.440472530201077461e-03 -5.368333309888839722e-02 2.589522302150726318e-01 -8.974605053663253784e-02 -1.067479606717824936e-02 -7.145338505506515503e-02 -3.095077872276306152e-01 1.553764194250106812e-01 9.509321302175521851e-03
2.204185873270034790e-01 -2.465928345918655396e-02 -1.083132028579711914e-01 6.325035542249679565e-02 -7.416234910488128662e-02 1.771378889679908752e-02 -6.798276305198669434e-02 6.601779907941818237e-02 -3.022010065615177155e-02 9.737497568130493164e-02 4.450919851660728455e-02 2.998859286308288574e-01 1.390598416328430176e-01 1.354606263339519501e-02 -2.199660241603851318e-01 1.340080797672271729e-01 -1.286637783050537109e-01 9.796317666769027710e-02 -2.261762134730815887e-02 -2.536678910255432129e-01 2.018500417470932007e-01 -2.811768352985382080e-01 -1.611023098230361938e-01 -1.934310346841812134e-01 8.236740529537200928e-02 3.713617324829101562e-01 5.768025759607553482e-03 -1.636715233325958252e-01 1.914407610893249512e-01 -4.051622450351715088e-01 2.907604277133941650e-01 3.259424865245819092e-02
-9.803400933742523193e-02 -7.691910862922668457e-02 1.470479965209960938e-01 -1.317814271897077560e-02 3.120694542303681374e-03 -1.771077215671539307e-01 -3.781974911689758301e-01 -1.087353378534317017e-01 2.406938970088958740e-01 1.186467185616493225e-01 -2.153297886252403259e-02 2.250665724277496338e-01 2.147988602519035339e-02 7.511615753173828125e-02 -1.450446620583534241e-02 1.596404314041137695e-01 -2.037450820207595825e-01 3.248119652271270752e-01 9.838134795427322388e-02 -2.166784107685089111e-01 1.833041012287139893e-01 -4.725704714655876160e-02 -1.776446215808391571e-02 -1.713522672653198242e-01 -1.834085434675216675e-01 -3.908376991748809814e-01 1.403294503688812256e-01 -1.851321756839752197e-02 1.620169430971145630e-01 1.507127434015274048e-01 7.736475765705108643e-02 -3.016337156295776367e-01
-1.763996183872222900e-01 -7.495866715908050537e-02 -1.574832051992416382e-01 6.420504767447710037e-03 -1.289537996053695679e-01 3.036279678344726562e-01 4.353979229927062988e-02 2.382648438215255737e-01 1.126085892319679260e-01 3.429776728153228760e-01 -1.556708756834268570e-02 2.538257539272308350e-01 -1.444945205003023148e-02 1.393780410289764404e-01 -1.423794496804475784e-02 -3.750680014491081238e-02 -3.028207719326019287e-01 2.636069655418395996e-01 4.437592625617980957e-02 -7.089022547006607056e-02 2.387403249740600586e-01 2.293213605880737305e-01 -9.117540717124938965e-02 -1.380263566970825195e-01 -3.771872818470001221e-01 1.634234040975570679e-01 2.037518471479415894e-01 -4.427916184067726135e-02 -7.242503762245178223e-02 -1.722627133131027222e-01 -2.388853020966053009e-02 4.039575532078742981e-02
-7.401078939437866211e-02 6.230590492486953735e-02 -1.236504223197698593e-02 -1.045202165842056274e-01 1.101699396967887878e-01 -1.223506629467010498e-01 -2.783066332340240479e-01 2.318577021360397339e-01 -2.787777185440063477e-01 -6.204048171639442444e-02 2.137221246957778931e-01 3.491491675376892090e-01 -7.409719377756118774e-02 2.459858804941177368e-01 -9.404443204402923584e-02 2.621700987219810486e-02 -7.052347809076309204e-02 2.195807993412017822e-01 -4.915847256779670715e-02 -2.005588859319686890e-01 2.268065661191940308e-01 -1.680554151535034180e-01 2.287775278091430664e-01 -2.082203030586242676e-01 5.930977314710617065e-02 2.405937947332859039e-02 6.388682872056961060e-02 1.869834214448928833e-01 2.105302810668945312e-01 3.109734356403350830e-01 1.746656447649002075e-01 -1.033384352922439575e-01
-1.258381158113479614e-01 -4.098751842975616455e-01 -1.258393516764044762e-03 1.306918710470199585e-01 1.054842248558998108e-01 9.109381586313247681e-02 -1.465758085250854492e-01 1.647208780050277710e-01 -1.710051298141479492e-01 1.317006647586822510e-01 -1.106368750333786011e-01 2.977069616317749023e-01 1.016787737607955933e-01 -1.684479564428329468e-01 -8.644367009401321411e-02 -9.009626507759094238e-02 -1.955424100160598755e-01 1.753845661878585815e-01 1.965297013521194458e-01 1.309127807617187500e-01 2.819025516510009766e-01 3.646098077297210693e-02 -1.646580547094345093e-01 -2.355118393898010254e-01 -2.132310420274734497e-01 -1.761207729578018188e-02 8.889716118574142456e-02 -1.841957867145538330e-01 2.410223521292209625e-02 1.619790121912956238e-02 7.288935128599405289e-03 -3.906937539577484131e-01
1.605618000030517578e-01 2.208381704986095428e-02 -2.320410907268524170e-01 -2.951883673667907715e-01 -2.348778545856475830e-01 -4.989860579371452332e-02 -9.243240952491760254e-02 7.595165073871612549e-02 7.981652766466140747e-02 1.476698368787765503e-01 -2.667330503463745117e-01 2.773733735084533691e-01 -2.228073775768280029e-02 1.714883148670196533e-01 -1.336522847414016724e-01 1.243493631482124329e-01 -8.682749420404434204e-02 7.878258824348449707e-02 2.823535203933715820e-01 -3.419423401355743408e-01 1.290906667709350586e-01 4.089939221739768982e-02 -7.933753542602062225e-03 -1.515037417411804199e-01 -2.260443419218063354e-01 2.304213047027587891e-01 1.331744492053985596e-01 -1.594668179750442505e-01 3.071792423725128174e-01 -1.607756316661834717e-01 1.070628408342599869e-03 4.451452195644378662e-02
-1.226868480443954468e-01 -5.209482461214065552e-02 -5.242752283811569214e-02 -9.862745553255081177e-02 -3.408927936106920242e-03 -3.279664516448974609e-01 -1.761254668235778809e-01 3.576802015304565430e-01 5.014966055750846863e-02 1.082702651619911194e-01 8.244965225458145142e-02 1.997696161270141602e-01 -1.329972743988037109e-01 -1.958736330270767212e-01 -4.563882201910018921e-02 -3.884651511907577515e-02 -2.161046862602233887e-01 4.309699684381484985e-02 -1.752149462699890137e-01 -3.173563480377197266e-01 2.817254364490509033e-01 3.222162276506423950e-02 -2.663690447807312012e-01 -1.009770333766937256e-01 -1.877010166645050049e-01 -3.436798229813575745e-02 1.002722084522247314e-01 3.388322591781616211e-01 9.225223958492279053e-02 -2.572256922721862793e-01 -8.240208029747009277e-03 7.135048508644104004e-02
-1.139005050063133240e-01 5.291030183434486389e-02 3.412338718771934509e-02 -1.899067498743534088e-02 2.203382253646850586e-01 -4.646944701671600342e-01 -1.962204873561859131e-01 2.291019856929779053e-01 -5.204717442393302917e-02 -3.084568073973059654e-03 -1.802267581224441528e-01 3.655299842357635498e-01 4.303583130240440369e-02 -2.308380156755447388e-01 -8.215577900409698486e-02 -2.113319933414459229e-02 -2.497115880250930786e-01 9.492507576942443848e-02 -3.044078946113586426e-01 -1.441141664981842041e-01 2.520498335361480713e-01 -6.677714735269546509e-02 -1.526563912630081177e-01 -4.779339581727981567e-02 8.132289350032806396e-02 1.737274676561355591e-01 1.664822846651077271e-01 5.561510473489761353e-02 1.504478454589843750e-01 2.148490957915782928e-02 1.613613814115524292e-01 3.100725077092647552e-02
2.265423089265823364e-01 -2.748464345932006836e-01 -2.568957954645156860e-02 -2.221626639366149902e-01 1.774141192436218262e-01 -1.556063294410705566e-01 -2.042318433523178101e-01 -8.852575719356536865e-02 -1.309190541505813599e-01 2.974041998386383057e-01 -1.558563858270645142e-01 3.681297600269317627e-01 -1.228790357708930969e-01 -3.633929789066314697e-02 -1.126418933272361755e-01 2.238706052303314209e-01 -2.647670917212963104e-02 2.074922919273376465e-01 -8.928302675485610962e-02 -1.297296732664108276e-01 2.367965430021286011e-01 -2.978156208992004395e-01 -7.401999086141586304e-02 8.699882775545120239e-02 -1.663212627172470093e-01 2.596167623996734619e-01 -4.199166595935821533e-02 1.684482991695404053e-01 -1.778648793697357178e-02 -7.242952287197113037e-02 7.514540851116180420e-02 1.023645251989364624e-01
1.293784976005554199e-01 2.316427826881408691e-01 1.235476508736610413e-01 1.148547381162643433e-01 -5.358097329735755920e-02 -5.086364224553108215e-02 -1.303357421420514584e-03 2.251790016889572144e-01 1.858857832849025726e-02 3.888346254825592041e-02 -4.939350485801696777e-02 2.809587717056274414e-01 7.978146523237228394e-02 4.814569652080535889e-02 -8.355296403169631958e-02 9.173617511987686157e-02 1.482766419649124146e-01 3.847658336162567139e-01 -5.852505937218666077e-02 3.867808356881141663e-02 3.718790709972381592e-01 -1.228720247745513916e-01 3.357868269085884094e-02 -1.473434567451477051e-01 1.318335682153701782e-01 -4.210490733385086060e-02 2.642107009887695312e-01 -9.317921847105026245e-02 2.556496262550354004e-01 -2.797056138515472412e-01 8.854225277900695801e-02 -3.706911802291870117e-01
-2.856698930263519287e-01 3.316846117377281189e-02 5.782716348767280579e-02 1.879063546657562256e-01 7.486784458160400391e-02 -2.629226744174957275e-01 -5.805501341819763184e-02 8.736969530582427979e-02 -1.971500664949417114e-01 8.823552727699279785e-02 -1.038278043270111084e-01 3.887720778584480286e-02 2.040595114231109619e-01 1.052898690104484558e-01 7.962083816528320312e-02 2.373753190040588379e-01 -3.429591953754425049e-01 1.318583190441131592e-01 -6.435807794332504272e-02 -4.366018623113632202e-02 2.356136590242385864e-01 2.480754852294921875e-01 -7.719966769218444824e-02 1.463941335678100586e-01 -3.140179812908172607e-01 2.987583279609680176e-01 6.760648638010025024e-02 2.086079418659210205e-01 1.364589035511016846e-01 -2.236137688159942627e-01 1.282438635826110840e-01 -1.096361204981803894e-01
7.298184186220169067e-02 1.880310773849487305e-01 9.872520714998245239e-02 -1.870830804109573364e-01 1.872045546770095825e-01 -2.551776170730590820e-01 -8.389736711978912354e-02 1.984981149435043335e-01 -9.503357112407684326e-02 1.482638567686080933e-01 -1.795799285173416138e-01 8.621123433113098145e-02 2.462070882320404053e-01 7.357981801033020020e-02 -2.946507632732391357e-01 -3.157892078161239624e-02 -3.836346566677093506e-01 4.144479334354400635e-01 -1.335759758949279785e-01 -6.446911394596099854e-02 1.897286474704742432e-01 1.265870928764343262e-01 -3.639567643404006958e-02 -9.164378046989440918e-02 -9.793200343847274780e-02 4.851909354329109192e-02 9.110081940889358521e-02 -1.636877954006195068e-01 2.330616414546966553e-01 6.970988214015960693e-02 1.431879997253417969e-01 1.184180900454521179e-01
-1.889170408248901367e-01 -5.638459324836730957e-02 -1.532285362482070923e-01 -2.021544575691223145e-01 -2.047604322433471680e-01 8.662975579500198364e-02 -1.314144581556320190e-01 2.960113286972045898e-01 -8.355108648538589478e-02 1.467039436101913452e-01 1.042508035898208618e-01 1.664134263992309570e-01 1.598507016897201538e-01 3.064417839050292969e-01 8.077593892812728882e-02 1.448881924152374268e-01 -3.223951160907745361e-01 1.260520964860916138e-01 -2.683789655566215515e-02 1.179280057549476624e-01 2.312925010919570923e-01 -1.625270396471023560e-01 4.415759816765785217e-03 -1.573453396558761597e-01 -4.047675728797912598e-01 -1.156217455863952637e-01 3.338138759136199951e-02 1.478147655725479126e-01 2.730532288551330566e-01 -7.885805517435073853e-02 -5.329128354787826538e-02 -7.411018013954162598e-02
3.531406819820404053e-02 5.818866565823554993e-02 -3.625611066818237305e-01 -1.039510145783424377e-01 8.691538870334625244e-02 -1.064900904893875122e-01 -3.411818444728851318e-01 7.468171417713165283e-02 -2.363496422767639160e-01 9.730815887451171875e-02 -4.011533409357070923e-02 2.234707325696945190e-01 -1.037620007991790771e-01 1.033940240740776062e-01 -2.247278541326522827e-01 1.050793975591659546e-01 -3.211277127265930176e-01 1.115102693438529968e-01 3.711332976818084717e-01 1.323413401842117310e-01 6.022425740957260132e-02 5.515281856060028076e-02 -2.627230584621429443e-01 -2.262769788503646851e-01 -1.813732087612152100e-01 -3.245563805103302002e-02 -1.451348811388015747e-01 5.638890713453292847e-02 4.985566809773445129e-02 1.026143878698348999e-01 7.155308872461318970e-02 1.957562267780303955e-01
1.068076863884925842e-01 -1.030980348587036133e-01 -1.165314856916666031e-02 2.520923912525177002e-01 -2.774327248334884644e-02 9.690930135548114777e-03 -1.783550903201103210e-02 2.208895534276962280e-01 -7.767304778099060059e-02 1.002285778522491455e-01 5.502332001924514771e-02 3.493203222751617432e-01 9.461157768964767456e-02 3.969295322895050049e-02 -3.109360635280609131e-01 9.032192081212997437e-02 -5.553916096687316895e-02 1.142904534935951233e-01 -8.378309011459350586e-02 -2.022139877080917358e-01 1.243361085653305054e-01 -6.751336902379989624e-02 -2.729062736034393311e-01 6.924652308225631714e-02 1.135968193411827087e-01 3.880307376384735107e-01 2.523359060287475586e-01 -2.220637947320938110e-01 2.544521689414978027e-01 -2.860350012779235840e-01 1.458006054162979126e-01 -1.342787500470876694e-02
1.586640924215316772e-01 -1.196211948990821838e-01 -1.282594501972198486e-01 8.408392220735549927e-02 -2.453668117523193359e-01 -2.264668047428131104e-01 -1.329977661371231079e-01 2.102038711309432983e-01 -1.826137304306030273e-01 2.246463745832443237e-01 -9.859694540500640869e-02 2.419276535511016846e-01 7.217003405094146729e-02 1.389597058296203613e-01 -4.179873168468475342e-01 -4.000698029994964600e-02 -1.604671478271484375e-01 -5.898199230432510376e-02 -1.261444836854934692e-01 -1.396826058626174927e-01 1.449952125549316406e-01 -2.284029126167297363e-01 1.322358474135398865e-02 -9.571146965026855469e-02 9.198103845119476318e-02 3.070223927497863770e-01 3.230941668152809143e-02 -9.602731466293334961e-02 2.057503163814544678e-01 -2.517769336700439453e-01 2.087477147579193115e-01 -3.557108715176582336e-02
-1.733297109603881836e-01 -3.336669802665710449e-01 -6.784351170063018799e-02 2.482759356498718262e-01 6.431584060192108154e-02 1.290506869554519653e-01 -3.395749032497406006e-01 1.725432425737380981e-01 -1.806660741567611694e-01 2.600029110908508301e-01 -3.440582752227783203e-02 7.308228313922882080e-02 4.821804817765951157e-03 -1.137546971440315247e-01 1.357053965330123901e-02 -8.617416769266128540e-02 -1.652804464101791382e-01 6.632238626480102539e-02 1.416015625000000000e-01 1.225020214915275574e-01 3.066038489341735840e-01 -1.302676973864436150e-03 -9.695374965667724609e-02 -1.487646400928497314e-01 -1.001303791999816895e-01 8.664286136627197266e-02 1.516488939523696899e-01 -7.865470647811889648e-02 1.414927374571561813e-02 -9.908723831176757812e-02 -4.543708637356758118e-02 -4.980503022670745850e-01
-2.616548240184783936e-01 2.060753405094146729e-01 -1.441607065498828888e-02 2.937023937702178955e-01 -7.783830165863037109e-02 -2.280857563018798828e-01 -1.037082672119140625e-01 1.651133298873901367e-01 -7.045284658670425415e-02 3.756631314754486084e-01 2.860512137413024902e-01 3.083343803882598877e-01 -1.353428512811660767e-01 7.368787378072738647e-02 7.962021976709365845e-02 -1.940265484154224396e-02 -5.138945952057838440e-02 1.909365355968475342e-01 -5.032527819275856018e-02 -2.382458001375198364e-01 1.284150183200836182e-01 -3.093597888946533203e-01 -3.194456547498703003e-02 2.504688315093517303e-02 9.903636761009693146e-03 8.838208764791488647e-02 2.422199118882417679e-03 3.917378187179565430e-02 1.709263026714324951e-02 1.436356306076049805e-01 3.293149471282958984e-01 4.473429918289184570e-02
-3.271163403987884521e-01 1.570470929145812988e-01 -1.299553960561752319e-01 -3.495750203728675842e-02 -4.611955583095550537e-01 -8.949827402830123901e-02 -2.865731418132781982e-01 8.482938259840011597e-02 -2.237856946885585785e-02 2.222718745470046997e-01 -6.818743795156478882e-02 1.402771919965744019e-01 -3.964269161224365234e-02 1.016540005803108215e-01 -1.295859664678573608e-01 -2.501774020493030548e-02 -1.765141189098358154e-01 2.890509665012359619e-01 7.515676319599151611e-02 -7.735930383205413818e-02 -1.190353110432624817e-01 -6.548416614532470703e-02 -2.170286700129508972e-02 -2.626520395278930664e-01 9.016052633523941040e-02 3.005315363407135010e-01 9.453127533197402954e-02 1.414077728986740112e-01 7.687078416347503662e-02 5.845070630311965942e-02 2.501662075519561768e-01 -1.519480794668197632e-01
-2.837551236152648926e-01 -1.587235927581787109e-01 -1.820102334022521973e-02 -7.305249571800231934e-02 7.684981822967529297e-02 -1.269745528697967529e-01 -1.469224691390991211e-02 3.183462843298912048e-02 -2.167240977287292480e-01 2.066072523593902588e-01 -1.603359282016754150e-01 1.954306364059448242e-01 -1.746392250061035156e-01 -2.031413614749908447e-01 -1.630521416664123535e-01 4.140550270676612854e-02 -2.186242640018463135e-01 9.396688081324100494e-03 1.611606776714324951e-01 -4.449614137411117554e-02 7.508447021245956421e-02 1.832775422371923923e-03 1.004781872034072876e-01 1.969745904207229614e-01 -1.454068273305892944e-01 2.807990014553070068e-01 1.319774687290191650e-01 -1.888609379529953003e-01 3.170621097087860107e-01 -3.271244838833808899e-02 1.164209395647048950e-01 -4.616690874099731445e-01
1.415888667106628418e-01 -1.941090822219848633e-01 1.452127099037170410e-01 -7.552084326744079590e-02 1.792370676994323730e-01 -9.012369811534881592e-02 6.730630993843078613e-02 1.561735477298498154e-02 -1.572100818157196045e-01 4.159055650234222412e-01 -3.820293024182319641e-02 1.204567179083824158e-01 -1.007757112383842468e-01 2.889806590974330902e-02 -4.861826002597808838e-01 -2.401142939925193787e-02 -1.186058074235916138e-01 2.642909884452819824e-01 -2.912300638854503632e-03 -4.784382879734039307e-02 2.620611190795898438e-01 -1.891792565584182739e-01 -2.134677320718765259e-01 1.350160092115402222e-01 -7.647161930799484253e-02 2.694366872310638428e-01 -7.177639752626419067e-02 4.929908365011215210e-02 2.120126187801361084e-01 1.471653766930103302e-02 1.294095814228057861e-01 8.026876300573348999e-02
-1.807550787925720215e-01 -9.530567377805709839e-02 -2.203439176082611084e-01 3.291629627346992493e-02 -1.629910469055175781e-01 -1.443122625350952148e-01 3.574037179350852966e-02 1.840109229087829590e-01 -1.950728446245193481e-01 -5.732818040996789932e-03 1.002770811319351196e-01 3.613980412483215332e-01 1.664220355451107025e-02 1.731580942869186401e-01 2.209199666976928711e-01 -4.884142801165580750e-02 -1.059869453310966492e-01 9.092478454113006592e-02 -3.631390929222106934e-01 -2.316875569522380829e-02 8.431228250265121460e-02 -6.132119894027709961e-02 -1.077238917350769043e-01 1.371477991342544556e-01 -2.358299642801284790e-01 2.761749923229217529e-01 2.649526894092559814e-01 -1.383637785911560059e-01 -5.668089725077152252e-03 1.797101832926273346e-02 2.073579579591751099e-01 -3.287896811962127686e-01
2.158249765634536743e-01 1.138784065842628479e-01 -8.841697871685028076e-02 -1.574655920267105103e-01 2.134909033775329590e-01 -1.256054341793060303e-01 -2.426267117261886597e-01 -4.911433532834053040e-02 -1.169278845191001892e-01 1.907176226377487183e-01 3.133468795567750931e-03 5.978564172983169556e-02 1.924144178628921509e-01 -9.898653626441955566e-02 -4.463929831981658936e-01 -5.705674365162849426e-02 -1.478554159402847290e-01 4.032224416732788086e-01 -2.058761753141880035e-02 -7.450986653566360474e-02 2.929692566394805908e-01 -1.226924508810043335e-01 2.290829643607139587e-02 4.938025400042533875e-02 -6.326616555452346802e-02 6.199788302183151245e-02 -7.805616594851016998e-03 7.656215876340866089e-02 2.266911119222640991e-01 4.481418430805206299e-02 3.452440500259399414e-01 3.996979817748069763e-02
-1.443308312445878983e-03 -1.465948671102523804e-01 1.098704338073730469e-02 1.698061265051364899e-02 1.083385944366455078e-01 -1.926079839468002319e-01 1.270104497671127319e-01 1.510106325149536133e-01 -2.314497902989387512e-02 3.311845660209655762e-02 5.452955514192581177e-02 1.545626670122146606e-01 -3.446743590757250786e-03 -5.912339314818382263e-02 -1.005209982395172119e-01 3.367048501968383789e-01 -2.183904051780700684e-01 1.926966607570648193e-01 -1.968817412853240967e-01 2.153425663709640503e-01 3.582410216331481934e-01 1.092847064137458801e-01 -5.011808499693870544e-02 -4.071578681468963623e-01 -9.046719968318939209e-02 -1.172852069139480591e-01 6.706324964761734009e-02 1.874863207340240479e-01 7.935213297605514526e-02 -2.671422958374023438e-01 2.851818203926086426e-01 -1.890513449907302856e-01
2.737230435013771057e-02 1.685281991958618164e-01 -2.159038782119750977e-01 -1.987700313329696655e-01 5.788819119334220886e-02 -2.458529919385910034e-01 -2.954583987593650818e-02 -3.808763250708580017e-02 -2.246143817901611328e-01 4.798904657363891602e-01 1.710907667875289917e-01 2.895779907703399658e-01 -1.651415228843688965e-01 1.413687467575073242e-01 -8.955918252468109131e-02 -8.157492429018020630e-02 -3.803798556327819824e-02 4.145698994398117065e-02 -1.222784295678138733e-01 -9.812191128730773926e-02 4.162854254245758057e-01 -1.261095609515905380e-02 3.900532610714435577e-03 4.534326121211051941e-02 1.296898722648620605e-01 2.909778356552124023e-01 8.457394689321517944e-02 -1.687652617692947388e-02 1.145440191030502319e-01 1.514959186315536499e-01 1.170270219445228577e-01 2.897051349282264709e-02
-5.390121601521968842e-03 1.352633386850357056e-01 -7.509347633458673954e-04 -2.027341872453689575e-01 2.241807729005813599e-01 -8.442475646734237671e-02 -1.758195832371711731e-02 -2.116557210683822632e-01 -7.400014251470565796e-02 2.644874453544616699e-01 1.879365891218185425e-01 2.791873812675476074e-01 -6.873150914907455444e-02 2.914257943630218506e-01 6.862623989582061768e-02 1.147614866495132446e-01 -3.001659214496612549e-01 1.526498943567276001e-01 -5.527339503169059753e-02 4.501821845769882202e-02 2.846961319446563721e-01 3.225245773792266846e-01 -7.154792547225952148e-02 -1.771725714206695557e-01 -8.038294501602649689e-03 2.034273296594619751e-01 3.949686884880065918e-03 -1.544302105903625488e-01 1.077515110373497009e-01 1.709869354963302612e-01 2.467049509286880493e-01 -1.864528208971023560e-01
-2.116909027099609375e-01 4.672299697995185852e-02 -4.226522520184516907e-02 -1.624742001295089722e-01 -1.314830686897039413e-02 -1.210746448487043381e-02 -1.186764836311340332e-01 2.398045808076858521e-01 -5.239042267203330994e-02 5.579264089465141296e-02 1.973364800214767456e-01 3.218093812465667725e-01 -2.477136552333831787e-01 5.513971298933029175e-02 1.619811505079269409e-01 -8.448155969381332397e-02 -7.266815751791000366e-02 1.584883928298950195e-01 -1.227643862366676331e-01 -2.189244329929351807e-01 1.409226357936859131e-01 7.976067066192626953e-02 -2.036083191633224487e-01 4.226468130946159363e-02 -3.149078488349914551e-01 3.713928461074829102e-01 -2.137788757681846619e-02 -2.370877861976623535e-01 8.969945460557937622e-02 2.738240659236907959e-01 -6.782188266515731812e-02 -2.500348687171936035e-01
-5.265826359391212463e-02 1.551802009344100952e-01 -2.745870649814605713e-01 -2.584812641143798828e-01 -1.352627109736204147e-02 -8.323554694652557373e-02 -2.005594782531261444e-02 -3.612632304430007935e-02 -1.713492423295974731e-01 2.531301379203796387e-01 1.695081144571304321e-01 4.116818010807037354e-01 -2.056351006031036377e-01 -3.425106406211853027e-02 1.142571717500686646e-01 1.178926974534988403e-01 -3.527566418051719666e-02 3.867131769657135010e-01 -4.640028346329927444e-03 -8.628033846616744995e-02 2.409072071313858032e-01 1.397016793489456177e-01 -3.595899045467376709e-02 -8.963509649038314819e-02 8.307923376560211182e-02 1.959180533885955811e-01 4.994868487119674683e-02 -6.754609756171703339e-03 1.043266952037811279e-01 2.038474231958389282e-01 2.477889955043792725e-01 -2.307663708925247192e-01
-8.894188702106475830e-02 1.598299294710159302e-02 -1.299254596233367920e-01 3.943457454442977905e-02 -2.477734386920928955e-01 -9.514141827821731567e-02 -3.566054403781890869e-01 -1.950534991919994354e-03 -2.234039604663848877e-01 9.583247452974319458e-02 1.870056837797164917e-01 3.249849379062652588e-01 1.294885575771331787e-01 1.175941601395606995e-01 2.567787840962409973e-02 1.375721991062164307e-01 -4.528735578060150146e-02 3.677094280719757080e-01 -2.867591381072998047e-01 -1.833221763372421265e-01 3.694088757038116455e-02 3.283249214291572571e-02 1.769859530031681061e-02 -1.699943393468856812e-01 4.754234477877616882e-02 -6.671240180730819702e-02 -1.740050911903381348e-01 9.634042531251907349e-02 2.341455370187759399e-01 4.895031079649925232e-02 2.681262791156768799e-01 -2.564911544322967529e-01
-1.169199720025062561e-01 -1.158156171441078186e-01 -8.447214215993881226e-02 -1.153183206915855408e-01 -1.738443225622177124e-01 -5.152432993054389954e-02 -2.513622045516967773e-01 1.219456940889358521e-01 -2.134663052856922150e-02 -2.220351621508598328e-02 2.165095210075378418e-01 2.525431662797927856e-02 -1.303646862506866455e-01 4.027795791625976562e-01 -1.045304443687200546e-02 1.039863005280494690e-02 -9.637606889009475708e-02 2.424979954957962036e-01 -1.615874702110886574e-03 -3.350911438465118408e-01 3.118541240692138672e-01 -2.322035431861877441e-01 -9.386299550533294678e-02 2.286037616431713104e-02 -3.828589618206024170e-01 -2.369406260550022125e-02 5.381921678781509399e-02 4.644489381462335587e-03 2.965061068534851074e-01 4.854319244623184204e-02 -1.776155978441238403e-01 2.965057268738746643e-02
-3.282738327980041504e-01 -3.143870085477828979e-02 8.307887613773345947e-02 -1.575869768857955933e-01 -8.303204178810119629e-02 -4.714611917734146118e-02 -2.215061485767364502e-01 -1.215431168675422668e-01 -1.058743521571159363e-01 2.965787053108215332e-01 6.255858391523361206e-02 1.842108964920043945e-01 -1.257511079311370850e-01 -9.921930730342864990e-02 -5.687526892870664597e-03 -1.474189311265945435e-01 -8.981751650571823120e-02 3.259825408458709717e-01 -1.194660663604736328e-01 -2.560313940048217773e-01 4.616725742816925049e-01 1.262303441762924194e-01 -1.930965632200241089e-01 -2.874310612678527832e-01 3.674104437232017517e-02 9.453439712524414062e-02 -1.252143681049346924e-01 7.980362325906753540e-02 1.052500456571578979e-01 -8.657388389110565186e-02 -5.027630552649497986e-02 -7.450191676616668701e-02
-5.220321193337440491e-02 3.002000227570533752e-02 -1.283216774463653564e-01 9.790353477001190186e-02 2.416215389966964722e-01 -5.646204575896263123e-02 -1.440302580595016479e-01 3.009567260742187500e-01 -1.159785836935043335e-01 2.554744780063629150e-01 2.349890470504760742e-01 3.867477923631668091e-02 -1.618020832538604736e-01 2.188331931829452515e-01 -1.168065071105957031e-01 -1.526045519858598709e-02 5.259790271520614624e-02 4.340327680110931396e-01 2.960015535354614258e-01 7.145138084888458252e-02 5.470015108585357666e-02 3.282775357365608215e-02 -2.900311052799224854e-01 -2.641510963439941406e-01 -7.988249510526657104e-02 8.344154059886932373e-02 4.137841239571571350e-02 1.378253251314163208e-01 4.849469661712646484e-02 -4.947768757119774818e-04 2.869502007961273193e-01 1.160787791013717651e-01
-4.881820455193519592e-02 -5.300263315439224243e-02 8.520463109016418457e-02 1.212967634201049805e-01 9.030239284038543701e-02 2.495712190866470337e-01 -2.752709090709686279e-01 -1.727906465530395508e-01 -3.918248694390058517e-03 -8.003093302249908447e-02 1.162106990814208984e-01 -5.710857920348644257e-03 1.383159309625625610e-01 1.332661211490631104e-01 8.806539326906204224e-02 -2.523201145231723785e-02 -4.232033789157867432e-01 1.084250211715698242e-01 1.944078803062438965e-01 -2.155119180679321289e-02 3.230314254760742188e-01 2.210559137165546417e-02 -1.508280932903289795e-01 -1.965164244174957275e-01 3.431055322289466858e-02 1.739965528249740601e-01 3.626417517662048340e-01 2.482498437166213989e-01 -1.746090874075889587e-02 8.184276521205902100e-05 1.047693006694316864e-02 -3.334625363349914551e-01
-2.604180276393890381e-01 2.374070882797241211e-02 9.371259063482284546e-02 3.404530882835388184e-01 -7.071395218372344971e-02 -2.411316037178039551e-01 -1.835772246122360229e-01 -2.456366829574108124e-02 -1.755877435207366943e-01 2.078970819711685181e-01 -9.223277121782302856e-02 -2.494349703192710876e-02 4.596069827675819397e-02 2.954023480415344238e-01 2.446870505809783936e-01 2.294539958238601685e-01 -1.854655742645263672e-01 1.901823729276657104e-01 -1.435345560312271118e-01 -1.065129712224006653e-01 1.953024268150329590e-01 1.963821351528167725e-01 -2.285717576742172241e-01 6.356188654899597168e-02 -1.309517174959182739e-01 1.669185608625411987e-01 5.150882154703140259e-02 2.801435068249702454e-02 2.453791350126266479e-01 -2.620945870876312256e-01 9.892364591360092163e-02 -4.190082475543022156e-02
-2.411165982484817505e-01 1.621549129486083984e-01 7.028374820947647095e-02 -1.080660149455070496e-01 5.979103222489356995e-02 -3.554851934313774109e-02 -1.472606211900711060e-01 -9.848459064960479736e-02 -3.496634587645530701e-02 3.232216835021972656e-01 2.895681373775005341e-02 3.201733231544494629e-01 -1.485151797533035278e-01 2.470715641975402832e-01 1.255441904067993164e-01 6.444367021322250366e-02 8.567781746387481689e-02 1.582787334918975830e-01 -7.502243667840957642e-02 1.514000445604324341e-01 3.070324659347534180e-01 1.240197792649269104e-01 -2.250383049249649048e-01 -1.613775193691253662e-01 1.470570713281631470e-01 2.614992558956146240e-01 2.640803530812263489e-02 -1.519906669855117798e-01 2.405529916286468506e-01 2.286104410886764526e-01 2.616353332996368408e-01 -1.048873588442802429e-01
-7.477159146219491959e-03 8.953814953565597534e-02 3.879947587847709656e-02 1.417807191610336304e-01 2.883515655994415283e-01 -3.209298551082611084e-01 -1.156069859862327576e-01 4.116221964359283447e-01 2.097965478897094727e-01 3.542955815792083740e-01 2.120311409235000610e-01 1.335686445236206055e-01 5.412780493497848511e-02 1.655028015375137329e-01 -1.434441059827804565e-01 1.354368031024932861e-01 -2.740345001220703125e-01 1.105220988392829895e-01 -2.888543717563152313e-02 -5.779691785573959351e-02 1.152838096022605896e-01 -2.039816789329051971e-02 -4.809193313121795654e-03 -1.195175871253013611e-01 -2.404877543449401855e-01 1.699672639369964600e-01 1.650430448353290558e-02 -1.761961877346038818e-01 -6.989590823650360107e-02 -2.269846200942993164e-01 -4.048492759466171265e-02 6.492482125759124756e-02
-1.600505411624908447e-02 3.738262653350830078e-01 -1.000415831804275513e-01 -3.145532906055450439e-01 1.206221133470535278e-01 -1.034788489341735840e-01 7.891046814620494843e-03 1.248082071542739868e-01 -1.833538562059402466e-01 1.923652589321136475e-01 2.018354982137680054e-01 1.914942264556884766e-01 -1.060161143541336060e-01 2.003642767667770386e-01 -3.691915795207023621e-02 -1.934751495718955994e-02 -2.412450164556503296e-01 3.161320388317108154e-01 -3.366004303097724915e-02 7.256621122360229492e-02 1.866253763437271118e-01 1.180432289838790894e-01 -4.612236842513084412e-02 -1.343564987182617188e-01 2.249958664178848267e-01 3.265538513660430908e-01 1.910982131958007812e-01 1.247024536132812500e-01 2.069433927536010742e-01 -5.291919410228729248e-02 6.239239592105150223e-03 -1.432517468929290771e-01
1.324125230312347412e-01 -6.010524556040763855e-02 1.038596406579017639e-01 8.050151914358139038e-02 -1.646405458450317383e-01 -9.601637721061706543e-02 8.656553924083709717e-03 -8.561760932207107544e-02 1.470134556293487549e-01 2.781283669173717499e-02 3.761263564229011536e-02 2.660437226295471191e-01 1.053740084171295166e-01 9.043014794588088989e-02 -2.616986632347106934e-01 5.762413516640663147e-02 -2.710997760295867920e-01 2.614518394693732262e-03 -1.003195643424987793e-01 -1.318871378898620605e-01 4.239436388015747070e-01 -3.061917126178741455e-01 -1.025670841336250305e-01 -6.591609865427017212e-02 -2.322226949036121368e-02 2.778025269508361816e-01 1.252700835466384888e-01 -3.380754590034484863e-02 3.623161613941192627e-01 -2.182786762714385986e-01 2.253448069095611572e-01 -1.365019083023071289e-01
1.292792409658432007e-01 4.409843683242797852e-02 -5.215410888195037842e-02 -6.955151259899139404e-02 2.505723834037780762e-01 6.353200227022171021e-02 -2.640147805213928223e-01 2.540038898587226868e-02 -2.795011177659034729e-02 4.420137032866477966e-02 -1.518418639898300171e-01 2.540586292743682861e-01 -2.573437392711639404e-01 -1.289709359407424927e-01 -1.302078515291213989e-01 2.313975095748901367e-01 -1.529368758201599121e-01 -4.274419974535703659e-03 2.848208509385585785e-02 2.815030701458454132e-02 3.842822611331939697e-01 1.725053489208221436e-01 -4.056814685463905334e-02 -3.366664052009582520e-01 -1.217320486903190613e-01 4.004833474755287170e-02 -1.237354651093482971e-01 5.447716265916824341e-02 2.425663322210311890e-01 -2.766430974006652832e-01 2.101851701736450195e-01 -2.474613636732101440e-01
4.068185761570930481e-02 -1.366660147905349731e-01 -5.795935541391372681e-02 1.066537946462631226e-01 -1.446159929037094116e-01 -4.084377288818359375e-01 -2.367597073316574097e-02 9.284968674182891846e-02 -2.815970182418823242e-01 4.175340011715888977e-02 9.613293409347534180e-02 9.644333273172378540e-02 -1.970262676477432251e-01 7.355549931526184082e-02 -5.688058212399482727e-03 1.980706453323364258e-01 1.445752009749412537e-02 1.694029383361339569e-02 2.928276956081390381e-01 1.116383355110883713e-02 2.674062848091125488e-01 1.155163571238517761e-01 -3.319964408874511719e-01 -1.229013800621032715e-01 -3.933104872703552246e-01 2.614525854587554932e-01 1.440785378217697144e-01 1.130742654204368591e-01 1.453681103885173798e-02 -1.022311672568321228e-01 -1.390205919742584229e-01 -4.254009574651718140e-02
-5.177670717239379883e-02 -4.805389046669006348e-02 -2.316072769463062286e-02 1.379457563161849976e-01 -2.016165480017662048e-02 1.264922767877578735e-01 -2.295372784137725830e-01 -5.285582691431045532e-02 -8.313086628913879395e-02 3.444776535034179688e-01 5.458450689911842346e-02 2.381638735532760620e-01 -2.184677720069885254e-01 3.169646859169006348e-01 1.339253336191177368e-01 5.450116470456123352e-03 -1.188594698905944824e-01 3.788721514865756035e-03 -1.209864914417266846e-01 -4.360545575618743896e-01 4.307931661605834961e-01 -1.450318098068237305e-01 -6.676475703716278076e-02 -6.068809702992439270e-02 -1.293079107999801636e-01 6.948660593479871750e-03 -1.098205223679542542e-01 -9.035371989011764526e-02 1.309855133295059204e-01 -4.639216139912605286e-02 2.359892725944519043e-01 -8.027981966733932495e-02
1.281820982694625854e-01 -1.393209397792816162e-01 1.469632983207702637e-01 1.654176712036132812e-01 2.566497623920440674e-01 -5.288592725992202759e-02 -1.641482561826705933e-01 1.855971962213516235e-01 -1.240851208567619324e-01 4.284469410777091980e-02 2.518556118011474609e-01 3.009596168994903564e-01 -2.790896296501159668e-01 -1.602828502655029297e-02 -7.472110539674758911e-02 2.793453335762023926e-01 -1.770370453596115112e-01 3.429601714015007019e-02 -1.587868332862854004e-01 7.664567977190017700e-02 3.409767448902130127e-01 2.939634621143341064e-01 2.696118317544460297e-02 -2.614936530590057373e-01 -9.978161007165908813e-02 5.392153561115264893e-02 -9.668828547000885010e-02 9.569294750690460205e-02 1.272272765636444092e-01 -1.650291383266448975e-01 3.606767952442169189e-02 -2.016215771436691284e-01
-1.831465512514114380e-01 -9.803031571209430695e-03 -1.919833384454250336e-02 -1.011263728141784668e-01 4.947250708937644958e-02 7.539837807416915894e-02 -2.447322756052017212e-01 -1.161535680294036865e-01 -2.425033450126647949e-01 7.002448197454214096e-03 1.247857511043548584e-01 1.416723877191543579e-01 6.256285309791564941e-02 2.638660073280334473e-01 -8.720684796571731567e-02 -2.903610169887542725e-01 1.026687771081924438e-01 3.836080133914947510e-01 3.016967326402664185e-02 -5.055721476674079895e-02 4.144249856472015381e-01 -2.338869273662567139e-01 -2.019895166158676147e-01 5.014899186789989471e-03 9.576857089996337891e-02 -4.289834201335906982e-02 1.630428433418273926e-01 -1.400030553340911865e-01 2.386070489883422852e-01 -9.317321330308914185e-02 6.662046909332275391e-02 -2.420904785394668579e-01
-8.474267274141311646e-02 -9.326323121786117554e-02 -3.366068303585052490e-01 2.373981326818466187e-01 -7.589200884103775024e-02 3.688357397913932800e-02 -3.050945401191711426e-01 -8.209342136979103088e-03 -3.194284439086914062e-02 5.784067139029502869e-02 1.005332842469215393e-01 6.529457867145538330e-02 -2.930241636931896210e-02 -4.521809518337249756e-02 -6.693272292613983154e-02 9.185841679573059082e-02 -1.554169058799743652e-01 1.298021078109741211e-01 -3.024477362632751465e-01 -6.890156120061874390e-02 2.668776810169219971e-01 -2.921031415462493896e-01 3.713044337928295135e-03 -2.142047286033630371e-01 -2.433513700962066650e-01 9.961073519662022591e-04 4.148644581437110901e-02 1.344220191240310669e-01 2.833787500858306885e-01 7.925516366958618164e-02 -2.237671166658401489e-01 -3.525518178939819336e-01
9.616759419441223145e-02 6.526727229356765747e-02 3.221178650856018066e-01 -3.105189418420195580e-03 -1.839649528264999390e-01 5.869635939598083496e-02 -2.268380671739578247e-01 7.015632838010787964e-02 -6.270416080951690674e-02 2.824863791465759277e-01 1.901635825634002686e-01 1.282974928617477417e-01 -7.830823212862014771e-02 1.721445769071578979e-01 3.648464754223823547e-02 1.728160381317138672e-01 -2.420227229595184326e-01 1.943966150283813477e-01 3.344226181507110596e-01 2.710430026054382324e-01 1.655386835336685181e-01 2.203788161277770996e-01 -2.495258487761020660e-02 -2.516167052090167999e-02 -1.313277930021286011e-01 2.432846724987030029e-01 -5.798016674816608429e-03 -2.017445117235183716e-02 2.261582948267459869e-02 1.465090960264205933e-01 2.643086910247802734e-01 -2.411168366670608521e-01
6.645217537879943848e-02 -2.123982906341552734e-01 -1.774174422025680542e-01 -1.717750132083892822e-01 -1.047139987349510193e-01 1.285864412784576416e-01 -1.819280236959457397e-01 3.496007621288299561e-02 -1.200767979025840759e-01 5.961658805608749390e-02 1.764687448740005493e-01 3.139510154724121094e-01 -9.097123891115188599e-02 2.524919807910919189e-01 -2.248294055461883545e-01 2.273438274860382080e-01 -1.766741275787353516e-01 -3.333861753344535828e-02 4.294408950954675674e-03 -1.402576714754104614e-01 1.065753251314163208e-01 -1.989498883485794067e-01 1.485331356525421143e-01 -2.333463281393051147e-01 -3.319838941097259521e-01 3.384358063340187073e-02 -7.657115906476974487e-02 2.046398371458053589e-01 2.795345485210418701e-01 -1.758571015670895576e-03 1.159387081861495972e-01 -2.749112248420715332e-01
-1.076560700312256813e-03 7.163809239864349365e-02 -2.033450603485107422e-01 1.328751444816589355e-01 -5.102360248565673828e-02 -3.689184784889221191e-01 1.267471611499786377e-01 -1.204686518758535385e-02 -2.363223433494567871e-01 2.234586179256439209e-01 -3.776041849050670862e-04 1.258338242769241333e-01 -3.035559691488742828e-02 3.245028555393218994e-01 3.314572572708129883e-02 7.545369863510131836e-02 -2.793842554092407227e-02 1.349869370460510254e-01 -1.492814999073743820e-02 -8.348546177148818970e-02 4.683609679341316223e-02 1.401004046201705933e-01 -3.654908835887908936e-01 -3.294283524155616760e-02 -3.130488097667694092e-01 1.477617919445037842e-01 2.424833327531814575e-01 9.945394098758697510e-02 1.949200183153152466e-01 -3.518311083316802979e-01 3.821391239762306213e-02 1.089451387524604797e-01
-4.930497333407402039e-02 -1.982887275516986847e-02 1.941855698823928833e-01 -1.351190265268087387e-02 2.197273224592208862e-01 -3.251250982284545898e-01 -1.565927118062973022e-01 1.727726310491561890e-02 -8.270040154457092285e-03 8.856603503227233887e-02 -1.239172648638486862e-03 2.030634284019470215e-01 -1.482255905866622925e-01 -4.016466811299324036e-02 -2.674912214279174805e-01 1.748967915773391724e-01 -2.677339315414428711e-01 1.779185533523559570e-01 -3.184532225131988525e-01 -4.136894270777702332e-02 3.287328183650970459e-01 5.731195677071809769e-03 -2.912975549697875977e-01 -2.532092630863189697e-01 -7.432009279727935791e-02 1.367395073175430298e-01 8.351843804121017456e-03 8.065036684274673462e-02 1.514857858419418335e-01 -2.020904123783111572e-01 3.370581567287445068e-02 2.153098881244659424e-01
-4.023105278611183167e-02 1.271978318691253662e-01 1.233798488974571228e-01 9.026822447776794434e-02 4.288493096828460693e-02 -2.096446305513381958e-01 -1.913849264383316040e-02 1.930832564830780029e-01 7.372629479505121708e-04 3.417535126209259033e-01 3.023019433021545410e-01 2.128604948520660400e-01 -1.665196716785430908e-01 -1.062933132052421570e-01 6.745866965502500534e-03 -8.697324991226196289e-02 -3.778184056282043457e-01 2.045594602823257446e-01 -2.137779444456100464e-02 1.563631147146224976e-01 6.313892453908920288e-02 1.169145628809928894e-01 -3.426573798060417175e-02 -6.387294083833694458e-02 6.471031159162521362e-02 7.516656816005706787e-02 1.047695279121398926e-01 2.186658680438995361e-01 1.746765971183776855e-01 -4.617212712764739990e-01 1.128682941198348999e-01 1.333829164505004883e-01
-8.362711966037750244e-02 -2.660426124930381775e-02 -3.248900771141052246e-01 1.577382721006870270e-02 -1.607685536146163940e-01 1.105575263500213623e-01 -3.553914725780487061e-01 -6.402105093002319336e-02 -5.468840152025222778e-02 3.492879495024681091e-02 1.288464525714516640e-03 6.689683347940444946e-02 -7.406787574291229248e-02 1.376047134399414062e-01 -1.385823488235473633e-01 2.318949401378631592e-01 -1.912656128406524658e-01 -1.252223923802375793e-02 1.700794883072376251e-02 -7.799456268548965454e-02 4.087826311588287354e-01 -3.073964118957519531e-01 -7.458258420228958130e-02 6.061490159481763840e-03 -1.862198412418365479e-01 -1.047972962260246277e-01 2.284865826368331909e-01 4.503731802105903625e-02 2.639926075935363770e-01 9.577599912881851196e-02 -2.344907522201538086e-01 -2.605443000793457031e-01
-2.578552998602390289e-02 -2.080897539854049683e-01 1.077071130275726318e-01 1.126432418823242188e-01 1.018828749656677246e-01 -3.754899203777313232e-01 -1.267630159854888916e-01 2.516382634639739990e-01 1.242730394005775452e-01 1.762657463550567627e-01 -8.910297602415084839e-02 2.046365290880203247e-01 -2.472008615732192993e-01 2.678430639207363129e-02 -2.824273407459259033e-01 9.278251230716705322e-02 -2.983070015907287598e-01 2.019922882318496704e-01 9.577442705631256104e-02 -1.057518944144248962e-01 1.458237227052450180e-02 -5.657106637954711914e-02 -1.461264640092849731e-01 -1.756541877985000610e-01 9.159074723720550537e-02 2.066633850336074829e-01 2.995234355330467224e-02 -6.545034795999526978e-02 3.168125748634338379e-01 -1.614561229944229126e-01 1.944918185472488403e-01 1.677600890398025513e-01
-4.113407805562019348e-02 4.975298792123794556e-02 1.351550221443176270e-01 1.374692618846893311e-01 1.339706927537918091e-01 -1.659545451402664185e-01 1.101073920726776123e-01 3.157163560390472412e-01 -7.290858775377273560e-03 2.487652748823165894e-01 -1.369587481021881104e-01 1.345382928848266602e-01 1.853300631046295166e-01 1.828018128871917725e-01 -2.770345211029052734e-01 -4.484353214502334595e-02 -2.380595542490482330e-02 3.758725523948669434e-01 -2.339085936546325684e-02 -1.811952441930770874e-01 2.330270856618881226e-01 -5.774895846843719482e-02 -8.149790763854980469e-02 -1.553204506635665894e-01 -1.649330556392669678e-01 -1.301486343145370483e-01 1.838116198778152466e-01 9.273943491280078888e-03 1.153016686439514160e-01 2.620891630649566650e-01 1.603261530399322510e-01 -3.266918063163757324e-01
2.190099284052848816e-02 -1.677483618259429932e-01 1.798517853021621704e-01 -6.537748873233795166e-02 -9.544493257999420166e-02 -1.036936566233634949e-01 -2.484032958745956421e-01 1.982610113918781281e-02 -1.579625308513641357e-01 2.644680440425872803e-01 -3.594038542360067368e-03 2.731161117553710938e-01 3.379867225885391235e-02 -2.159635126590728760e-01 2.477897703647613525e-02 -2.366380244493484497e-01 -2.314686477184295654e-01 1.152743846178054810e-01 1.587669998407363892e-01 -3.158604800701141357e-01 2.567813992500305176e-01 1.635501533746719360e-01 -1.175496429204940796e-01 -8.557605743408203125e-02 4.445977881550788879e-02 1.236497983336448669e-01 3.941082954406738281e-01 -7.733023166656494141e-02 1.142566204071044922e-01 4.535196721553802490e-02 1.715064793825149536e-01 -2.239311933517456055e-01
-3.857291489839553833e-02 1.294875741004943848e-01 -1.591114103794097900e-01 7.977154105901718140e-02 -2.027691900730133057e-02 -8.845046907663345337e-02 -1.300368607044219971e-01 7.855453342199325562e-02 3.129824995994567871e-01 1.229291409254074097e-01 -1.565220765769481659e-02 1.598247587680816650e-01 -6.417818367481231689e-02 -9.015849232673645020e-02 -2.107224613428115845e-01 -2.360949479043483734e-02 -8.457221835851669312e-02 3.201255500316619873e-01 -2.448149621486663818e-01 -1.166290268301963806e-01 3.061605989933013916e-01 -1.954653263092041016e-01 -3.580714762210845947e-01 -1.329585760831832886e-01 -4.107198119163513184e-01 2.259369343519210815e-01 -1.727155968546867371e-02 6.409575790166854858e-02 -4.843829944729804993e-02 3.149140393361449242e-04 1.306249387562274933e-02 -1.871282756328582764e-01
-1.409486085176467896e-01 3.013347983360290527e-01 -1.746959686279296875e-01 -9.976521134376525879e-03 4.613077268004417419e-03 -2.521140873432159424e-01 2.849428215995430946e-03 2.192609459161758423e-01 3.433225303888320923e-02 2.888848483562469482e-01 2.437175959348678589e-01 1.626500487327575684e-01 -1.458357274532318115e-01 5.702491477131843567e-02 -3.271834924817085266e-02 7.912197150290012360e-03 -2.531774938106536865e-01 1.493767648935317993e-01 -1.419458538293838501e-02 2.176432311534881592e-02 4.196511507034301758e-01 -3.458276093006134033e-01 1.591756641864776611e-01 3.521636500954627991e-02 -1.324473917484283447e-01 2.938094437122344971e-01 -5.937207862734794617e-02 1.829340010881423950e-01 8.489050087518990040e-04 1.221304014325141907e-02 -2.256692014634609222e-02 -4.823626019060611725e-03
-3.885109350085258484e-02 -2.779323756694793701e-01 -1.095769554376602173e-01 -1.122454330325126648e-01 6.006397306919097900e-02 1.822049170732498169e-01 1.166669428348541260e-01 2.378010898828506470e-01 -8.183175325393676758e-02 3.395119905471801758e-01 2.358460277318954468e-01 2.804404795169830322e-01 -1.186784431338310242e-01 1.404538378119468689e-02 -9.124735742807388306e-02 -4.259183630347251892e-02 -2.170119881629943848e-01 1.117753461003303528e-01 1.754594892263412476e-01 6.430894881486892700e-02 1.941161006689071655e-01 -2.084205001592636108e-01 -1.749157458543777466e-01 -2.899905741214752197e-01 -8.645591884851455688e-02 -1.415201276540756226e-01 2.668620645999908447e-01 2.496024668216705322e-01 8.319651335477828979e-02 1.155025884509086609e-01 1.502933651208877563e-01 -1.217561736702919006e-01
1.638984084129333496e-01 5.494381766766309738e-04 -4.611017927527427673e-02 1.423809081315994263e-01 -8.289120346307754517e-02 -1.196177452802658081e-01 -9.218175709247589111e-02 1.208166778087615967e-01 -9.741295129060745239e-03 1.381804347038269043e-01 -9.768570214509963989e-02 2.701539695262908936e-01 -3.319411352276802063e-02 1.222124546766281128e-01 -4.301499426364898682e-01 5.932331830263137817e-02 -2.263396233320236206e-01 1.649490445852279663e-01 -7.983152568340301514e-02 -5.612367391586303711e-02 3.370501399040222168e-01 -2.728287875652313232e-01 -1.866780817508697510e-01 1.212207321077585220e-02 9.136039763689041138e-02 2.226634770631790161e-01 1.765598654747009277e-01 -2.806586623191833496e-01 1.305799186229705811e-02 -2.018018215894699097e-01 2.817737460136413574e-01 -3.179049864411354065e-02
5.747129023075103760e-02 2.749226428568363190e-02 -6.608028430491685867e-03 6.089690700173377991e-02 3.854955360293388367e-02 -1.912362575531005859e-01 -1.363421827554702759e-01 -4.550836607813835144e-02 -2.536510229110717773e-01 3.562417030334472656e-01 9.226461499929428101e-02 2.021678239107131958e-01 -1.344362497329711914e-01 -2.233883440494537354e-01 1.833093911409378052e-02 -6.517304480075836182e-02 -2.237362712621688843e-01 2.355565689504146576e-02 9.214920550584793091e-02 -3.541904687881469727e-01 2.090331614017486572e-01 6.044411659240722656e-02 1.017814502120018005e-01 7.061140239238739014e-02 3.132745623588562012e-02 2.239023298025131226e-01 3.532946407794952393e-01 -1.539936512708663940e-01 2.782710492610931396e-01 3.480009734630584717e-02 1.460732221603393555e-01 -2.709321081638336182e-01
-3.728601336479187012e-02 6.995183229446411133e-02 -1.537167280912399292e-01 -1.460213512182235718e-01 -9.370498359203338623e-02 6.068368256092071533e-02 -3.324733301997184753e-02 3.185417354106903076e-01 -1.184692680835723877e-01 2.570415139198303223e-01 1.203164756298065186e-01 4.903113842010498047e-01 3.313535824418067932e-02 -4.949772357940673828e-02 -1.264364719390869141e-01 3.212131187319755554e-02 -4.420053958892822266e-02 1.288427114486694336e-01 3.060049936175346375e-02 -1.349868625402450562e-01 1.987169086933135986e-01 -3.006735816597938538e-02 -3.460667133331298828e-01 -2.255050390958786011e-01 -3.327118158340454102e-01 1.083018779754638672e-01 2.113144099712371826e-02 1.388862580060958862e-01 -1.738047786056995392e-02 1.894954591989517212e-01 1.164071634411811829e-01 1.937336772680282593e-01
-2.485629618167877197e-01 2.095491141080856323e-01 -1.522525995969772339e-01 -2.372970134019851685e-01 4.504251852631568909e-02 -1.130824610590934753e-01 -1.963534206151962280e-01 1.211710870265960693e-01 -1.021842733025550842e-01 1.165997534990310669e-01 -2.121483907103538513e-02 9.106910228729248047e-02 -2.217824570834636688e-02 3.450193107128143311e-01 -1.189356744289398193e-01 -1.759825795888900757e-01 6.804326176643371582e-02 2.347936928272247314e-01 1.327970176935195923e-01 -2.466459125280380249e-01 1.209369599819183350e-01 -2.646783590316772461e-01 4.349990189075469971e-02 1.177676171064376831e-01 1.666054874658584595e-02 2.844713628292083740e-01 -4.609194397926330566e-02 1.967037618160247803e-01 3.830721601843833923e-02 -8.149071596562862396e-03 2.389099895954132080e-01 -3.606043756008148193e-01
-1.531481649726629257e-02 2.115739509463310242e-02 -2.286035567522048950e-01 1.156212612986564636e-01 8.812903612852096558e-02 -1.000538393855094910e-01 -2.656576931476593018e-01 -1.328604016453027725e-02 -3.491708636283874512e-02 1.823994219303131104e-01 1.950359940528869629e-01 1.356999129056930542e-01 -2.464735954999923706e-01 2.573233246803283691e-01 -5.370178818702697754e-02 -9.637562930583953857e-02 -1.079208031296730042e-01 3.251810967922210693e-01 3.544363006949424744e-02 2.750908732414245605e-01 2.833320796489715576e-01 3.482871875166893005e-02 -1.884293109178543091e-01 -3.934056460857391357e-01 7.033280283212661743e-02 -8.525830507278442383e-02 4.070526733994483948e-02 1.088562235236167908e-01 7.046793121844530106e-03 4.518888890743255615e-02 2.786449491977691650e-01 2.086659967899322510e-01
8.000241219997406006e-02 -1.316964975558221340e-03 -2.117280811071395874e-01 -9.930001944303512573e-02 -2.427941113710403442e-01 -3.910533487796783447e-01 -2.368765696883201599e-02 -2.597793936729431152e-03 -1.238699480891227722e-01 -1.050841528922319412e-02 3.461476564407348633e-01 2.360854297876358032e-01 -1.051533967256546021e-03 1.736179292201995850e-01 -1.709625273942947388e-01 -9.817995876073837280e-02 -2.363168299198150635e-01 2.113535255193710327e-01 -6.898823380470275879e-02 -6.677729636430740356e-02 -7.050488144159317017e-02 -7.036628574132919312e-02 -1.745402663946151733e-01 3.654305264353752136e-02 -2.656482160091400146e-01 -5.954986065626144409e-02 4.035897254943847656e-01 -3.189348429441452026e-02 2.168730199337005615e-01 5.727841705083847046e-02 1.172931939363479614e-01 -1.135897636413574219e-01
3.215707466006278992e-02 -3.577462583780288696e-02 3.619382157921791077e-02 -2.246475219726562500e-01 -2.050941251218318939e-02 -2.818660251796245575e-02 -3.774939179420471191e-01 1.495760232210159302e-01 1.145617216825485229e-01 1.972422301769256592e-01 1.997543126344680786e-01 1.273743957281112671e-01 1.852311789989471436e-01 1.166255250573158264e-01 -5.221223086118698120e-02 -1.440088497474789619e-03 -9.841769933700561523e-02 1.649205237627029419e-01 3.776927590370178223e-01 6.811889261007308960e-02 1.450587809085845947e-01 -6.116854026913642883e-02 1.557216793298721313e-01 -1.301442831754684448e-01 -1.492561995983123779e-01 3.966270685195922852e-01 -1.544611901044845581e-01 -1.408312469720840454e-01 -1.291265487670898438e-01 6.337881088256835938e-02 6.392914801836013794e-02 -3.504539728164672852e-01
1.049239188432693481e-01 2.261649370193481445e-01 -2.283068299293518066e-01 -2.054060995578765869e-01 1.609575301408767700e-01 -4.829728603363037109e-02 -2.230704203248023987e-02 -1.098939105868339539e-01 -2.069236785173416138e-01 2.906708121299743652e-01 1.766919940710067749e-01 1.968440264463424683e-01 -7.787485420703887939e-02 4.922952130436897278e-02 1.353247091174125671e-02 6.354671716690063477e-02 -6.789602339267730713e-02 1.176406070590019226e-01 -2.167161852121353149e-01 9.203403443098068237e-02 4.272474348545074463e-01 7.793077267706394196e-03 -2.234926670789718628e-01 -1.842370927333831787e-01 4.193450510501861572e-02 3.352392911911010742e-01 1.472262442111968994e-01 1.205453649163246155e-01 5.663806945085525513e-02 1.836341321468353271e-01 2.177563011646270752e-01 -1.328533738851547241e-01
-1.108610033988952637e-01 -3.906066343188285828e-02 -4.759014397859573364e-02 6.643529981374740601e-02 -4.904887452721595764e-02 -1.357727963477373123e-02 -2.323121875524520874e-01 -2.734965384006500244e-01 -6.852086633443832397e-02 -2.498637884855270386e-01 2.341385632753372192e-01 2.043383270502090454e-01 1.026284247636795044e-01 1.289774030447006226e-01 -1.630076467990875244e-01 4.215008765459060669e-02 -3.211307525634765625e-01 5.023010373115539551e-01 1.139707416296005249e-01 -1.917268335819244385e-01 7.915396243333816528e-02 7.595995068550109863e-02 5.748781561851501465e-02 -4.440072178840637207e-02 -1.347123235464096069e-01 -6.098477914929389954e-02 9.606598317623138428e-02 4.491462185978889465e-02 3.207924067974090576e-01 -1.238304451107978821e-01 1.190103143453598022e-01 -2.022848874330520630e-01
5.472551658749580383e-02 5.194080248475074768e-02 6.868828088045120239e-02 -4.618880525231361389e-02 1.882280781865119934e-02 -3.083044588565826416e-01 -2.266973853111267090e-01 1.497814208269119263e-01 -1.023873873054981232e-02 8.213204890489578247e-02 2.059480249881744385e-01 2.930100262165069580e-01 -3.562639281153678894e-02 1.216364800930023193e-01 -1.653167456388473511e-01 1.440227124840021133e-02 1.158963236957788467e-02 1.513435095548629761e-01 2.960103452205657959e-01 -7.032599300146102905e-02 2.160861939191818237e-01 -3.918092548847198486e-01 6.116017699241638184e-02 -4.145641326904296875e-01 -4.245797172188758850e-02 -1.396591402590274811e-02 1.818215847015380859e-01 1.182653009891510010e-01 -2.630947157740592957e-02 1.372642219066619873e-01 -4.369234666228294373e-02 -2.785623967647552490e-01
-1.314568370580673218e-01 1.602561175823211670e-01 -2.049727141857147217e-01 -1.383486539125442505e-01 -1.191480234265327454e-01 8.019072562456130981e-02 9.117929264903068542e-03 -1.149720028042793274e-01 -1.688093692064285278e-01 2.308002263307571411e-01 -5.558670312166213989e-02 1.397433727979660034e-01 -5.946022644639015198e-02 2.484747022390365601e-01 -1.424884200096130371e-01 3.412998616695404053e-01 6.594964861869812012e-02 9.829548746347427368e-02 3.488293886184692383e-01 -1.309945285320281982e-01 1.803600490093231201e-01 9.450302273035049438e-02 -1.935319006443023682e-01 -1.729187816381454468e-01 -5.728477984666824341e-02 3.200851976871490479e-01 -5.482872948050498962e-02 1.013609543442726135e-01 2.718692719936370850e-01 7.193411886692047119e-02 2.595285773277282715e-01 -1.684614270925521851e-01
2.207283116877079010e-02 -2.542040348052978516e-01 4.583143442869186401e-02 -1.657579094171524048e-01 -1.586120128631591797e-01 -2.990339323878288269e-02 -1.243098303675651550e-01 1.476785391569137573e-01 -8.521988242864608765e-02 -6.181986629962921143e-02 3.023006021976470947e-01 6.517367810010910034e-02 1.696939170360565186e-01 -3.065023943781852722e-02 -2.437246143817901611e-01 1.749735698103904724e-02 -1.562233716249465942e-01 2.571311295032501221e-01 1.811769753694534302e-01 8.144184201955795288e-02 2.719964683055877686e-01 1.679110527038574219e-01 -2.563964426517486572e-01 8.952395617961883545e-02 -2.464033961296081543e-01 3.757307305932044983e-02 1.525413691997528076e-01 -3.261565044522285461e-02 4.995907545089721680e-01 4.928298294544219971e-02 -3.702444955706596375e-02 -9.099212475121021271e-03
-2.022137939929962158e-01 2.201121598482131958e-01 -9.279113262891769409e-02 -1.800223290920257568e-01 2.723310142755508423e-02 -2.342710085213184357e-02 -6.782041490077972412e-02 -5.768337473273277283e-02 3.000892885029315948e-02 3.116391301155090332e-01 9.414613246917724609e-03 2.040922790765762329e-01 2.442393451929092407e-02 2.898933589458465576e-01 -1.604884862899780273e-01 2.526712119579315186e-01 6.355260312557220459e-02 1.229966580867767334e-01 -8.848098665475845337e-02 4.945572465658187866e-02 4.377978146076202393e-01 1.975289732217788696e-01 4.022485017776489258e-02 -1.020058244466781616e-01 6.097140908241271973e-02 4.829469025135040283e-01 2.950988523662090302e-02 -7.859691977500915527e-02 8.113209903240203857e-02 -3.271713107824325562e-02 5.248539149761199951e-02 -1.409539431333541870e-01
-2.747141420841217041e-01 6.932082027196884155e-02 -1.809141337871551514e-01 -1.941326409578323364e-01 2.592368125915527344e-01 -2.538904249668121338e-01 -1.710399538278579712e-01 5.824210122227668762e-02 -6.188007444143295288e-02 2.809159159660339355e-01 2.667976915836334229e-01 3.636026009917259216e-02 -7.417475432157516479e-02 1.798183172941207886e-01 -2.096102945506572723e-02 -1.670808717608451843e-02 -4.875289276242256165e-02 1.854134500026702881e-01 -1.377492100000381470e-01 -7.189051061868667603e-02 1.646523475646972656e-01 2.685396373271942139e-02 -1.136943474411964417e-01 -4.019437134265899658e-01 -6.820005178451538086e-02 4.561912119388580322e-01 -7.928621023893356323e-02 6.392151117324829102e-02 4.081185034010559320e-04 4.630442708730697632e-02 3.852166235446929932e-02 -3.493641316890716553e-02
4.453281313180923462e-02 -6.712883245199918747e-03 -2.240007370710372925e-01 1.139990463852882385e-01 2.685822546482086182e-02 -6.362842768430709839e-02 -1.544161932542920113e-03 6.759028136730194092e-02 -1.760394573211669922e-01 -2.742403373122215271e-02 1.961764246225357056e-01 -4.957537725567817688e-02 1.018593460321426392e-01 2.307211011648178101e-01 -1.125051081180572510e-01 1.568564921617507935e-01 -2.747600078582763672e-01 1.855626255273818970e-01 6.903812754899263382e-03 -2.169013470411300659e-01 1.890732198953628540e-01 -2.129558324813842773e-01 -5.280191823840141296e-02 -3.490805327892303467e-01 -4.231981635093688965e-01 -1.124751642346382141e-01 5.049925297498703003e-02 1.952599175274372101e-02 1.876888275146484375e-01 -2.628977000713348389e-01 -1.511916071176528931e-01 -2.593465745449066162e-01
-2.366508692502975464e-01 -1.052332222461700439e-01 6.181923672556877136e-03 1.456951498985290527e-01 1.138854548335075378e-01 -2.149921804666519165e-01 6.026133894920349121e-02 7.738292962312698364e-02 -2.564935088157653809e-01 -9.244907647371292114e-02 -2.008528858423233032e-01 -1.746340095996856689e-02 -5.296171829104423523e-02 3.021807968616485596e-01 1.691047996282577515e-01 1.997092813253402710e-01 -3.390905857086181641e-01 3.158334195613861084e-01 2.424967242404818535e-03 -2.153535000979900360e-02 3.236586153507232666e-01 1.878316104412078857e-01 -9.107863903045654297e-02 -3.098348714411258698e-02 -1.206753849983215332e-01 2.848794460296630859e-01 1.047563329339027405e-01 2.052789777517318726e-01 2.085555493831634521e-01 -6.753250956535339355e-02 4.333700612187385559e-02 4.477496072649955750e-02
-5.089366808533668518e-02 -1.089244559407234192e-01 -2.150638699531555176e-01 2.931085228919982910e-01 1.610562950372695923e-01 -1.702720075845718384e-01 1.270898729562759399e-01 4.532149434089660645e-01 1.446885149925947189e-02 2.831274271011352539e-01 3.703436627984046936e-02 1.599043309688568115e-01 5.975478515028953552e-02 7.499130070209503174e-02 -1.578693836927413940e-01 2.108227908611297607e-01 -2.122026383876800537e-01 5.704335868358612061e-03 -7.195171713829040527e-02 8.679393678903579712e-03 1.872569918632507324e-01 1.224250122904777527e-01 -2.244308888912200928e-01 1.265218555927276611e-01 -1.681789010763168335e-01 2.664406001567840576e-01 4.172091186046600342e-02 4.434673488140106201e-02 1.267741322517395020e-01 -2.015736848115921021e-01 2.534735798835754395e-01 -1.840616762638092041e-02
2.891847491264343262e-01 2.145834080874919891e-02 -1.161923445761203766e-02 1.241024509072303772e-01 1.419814676046371460e-01 -3.938486278057098389e-01 -6.133354082703590393e-02 1.817691773176193237e-01 1.583359241485595703e-01 1.842328459024429321e-01 4.984716698527336121e-02 5.411172658205032349e-02 -9.022475033998489380e-02 2.318736463785171509e-01 -1.180642768740653992e-01 4.674465954303741455e-02 -9.641085565090179443e-02 4.153189957141876221e-01 1.026588976383209229e-01 -2.099180519580841064e-01 3.025573492050170898e-01 2.172523885965347290e-01 1.460240632295608521e-01 5.779618024826049805e-02 -2.083008289337158203e-01 1.383551210165023804e-01 -2.487446665763854980e-01 4.844528622925281525e-03 6.612133979797363281e-02 -3.418607637286186218e-02 1.217677742242813110e-01 -3.540833294391632080e-02
5.610734969377517700e-02 1.491559147834777832e-01 -1.764769479632377625e-02 4.788231570273637772e-03 -2.282228469848632812e-01 -4.564492404460906982e-01 2.762308577075600624e-03 -3.286168351769447327e-02 -3.248591125011444092e-01 1.241669729351997375e-01 4.545236751437187195e-02 1.579427421092987061e-01 -3.851069137454032898e-02 2.418095320463180542e-01 2.688837647438049316e-01 1.407813876867294312e-01 -1.777284890413284302e-01 1.137288957834243774e-01 -2.581777796149253845e-02 1.298539573326706886e-03 1.820339709520339966e-01 1.549534648656845093e-01 -1.829921305179595947e-01 -7.530073076486587524e-02 -2.562705278396606445e-01 6.322317570447921753e-02 3.530466854572296143e-01 1.453781872987747192e-01 1.496904343366622925e-01 -1.371954977512359619e-01 8.899324387311935425e-02 8.139077574014663696e-02
3.948820382356643677e-02 -1.411641985177993774e-01 -1.921007782220840454e-02 -1.257608383893966675e-01 1.171786338090896606e-01 -2.190874665975570679e-01 -2.226293832063674927e-01 -5.595117062330245972e-02 8.679121732711791992e-02 2.265337407588958740e-01 8.485166728496551514e-02 1.996209025382995605e-01 -2.608322799205780029e-01 -2.321903109550476074e-01 -2.822946906089782715e-01 1.524521112442016602e-01 -3.560333251953125000e-01 2.227207422256469727e-01 -1.293214857578277588e-01 -1.368340104818344116e-01 2.677372694015502930e-01 8.325525373220443726e-02 -3.387676551938056946e-02 -2.778215110301971436e-01 -6.169911101460456848e-02 3.070628643035888672e-01 -1.205209717154502869e-01 6.991822738200426102e-03 5.701181665062904358e-02 1.016240268945693970e-01 1.464167088270187378e-01 2.616655640304088593e-02
1.290700398385524750e-03 9.925423562526702881e-02 -9.660290926694869995e-02 1.150505095720291138e-01 -3.217844665050506592e-02 1.090414170175790787e-02 -8.620082517154514790e-04 1.570405811071395874e-01 -1.090985462069511414e-01 3.389144539833068848e-01 -8.427622169256210327e-02 2.495908290147781372e-01 -2.721315920352935791e-01 3.318992555141448975e-01 4.750687256455421448e-02 -2.405163794755935669e-01 -9.115142375230789185e-02 1.557686775922775269e-01 -2.956047095358371735e-02 -4.888989031314849854e-01 8.049618452787399292e-02 -1.312666386365890503e-01 1.123209744691848755e-01 -1.700645685195922852e-01 -2.261972278356552124e-01 2.007006853818893433e-01 8.553604781627655029e-02 -5.551804602146148682e-02 2.217196226119995117e-01 1.049454510211944580e-01 3.838271275162696838e-02 8.486664853990077972e-03
-1.422129273414611816e-01 -2.354680560529232025e-02 8.389187604188919067e-02 -6.285426020622253418e-02 -2.008294314146041870e-02 -4.903246834874153137e-02 -2.816613614559173584e-01 -1.115137189626693726e-01 -1.599335670471191406e-01 -2.053479552268981934e-01 -4.991732910275459290e-02 3.615935742855072021e-01 -2.720153033733367920e-01 2.187728881835937500e-01 1.798177063465118408e-01 -1.016113087534904480e-01 -1.140127182006835938e-01 4.211138486862182617e-01 1.414134353399276733e-01 -1.786979436874389648e-01 3.044660091400146484e-01 -3.549548611044883728e-02 7.745359092950820923e-02 -1.909412592649459839e-01 -2.408835887908935547e-01 -4.984906688332557678e-02 1.038145795464515686e-01 9.894794970750808716e-02 1.967578679323196411e-01 -4.286389797925949097e-02 -1.884719729423522949e-02 -8.652952313423156738e-02
-1.229517860338091850e-03 -1.496070474386215210e-01 1.476568281650543213e-01 -2.824023738503456116e-02 -7.824376970529556274e-02 -2.137259691953659058e-01 -6.123169139027595520e-02 3.088284730911254883e-01 1.200460717082023621e-01 3.521168231964111328e-01 4.185823351144790649e-02 1.538880467414855957e-01 -3.885873779654502869e-02 1.173444986343383789e-01 -2.528562247753143311e-01 -1.466480940580368042e-01 8.996200561523437500e-02 4.886389896273612976e-02 9.165134280920028687e-02 -9.917410463094711304e-02 -5.297133326530456543e-02 -2.065447866916656494e-01 -1.075937598943710327e-01 -1.114826276898384094e-01 -2.717513740062713623e-01 3.777562081813812256e-01 1.968963146209716797e-01 -2.679315209388732910e-02 2.938324809074401855e-01 -2.517435550689697266e-01 1.460337340831756592e-01 1.194881647825241089e-01
-1.205663830041885376e-01 -1.651372164487838745e-01 5.419804900884628296e-02 1.709000915288925171e-01 5.904460698366165161e-02 2.332296967506408691e-02 -1.409124583005905151e-01 2.635478079319000244e-01 -4.414400830864906311e-02 1.678037941455841064e-01 1.316724121570587158e-01 1.802600920200347900e-01 3.396842479705810547e-01 1.581099927425384521e-01 -9.879676625132560730e-03 -1.914525926113128662e-01 -1.632835865020751953e-01 2.310925722122192383e-01 2.630763947963714600e-01 2.481896877288818359e-01 2.667716741561889648e-01 -1.470575667917728424e-02 2.317245118319988251e-02 -3.859181702136993408e-02 -1.127574071288108826e-01 1.963960230350494385e-01 2.046363651752471924e-01 1.871235109865665436e-02 1.543340645730495453e-02 -6.295746564865112305e-02 3.419799730181694031e-02 -4.387092292308807373e-01
1.376667469739913940e-01 -2.683859169483184814e-01 -1.283645033836364746e-01 2.114541083574295044e-01 -5.669761076569557190e-02 -2.044889330863952637e-01 -2.008038610219955444e-01 2.845528423786163330e-01 1.188595518469810486e-01 -5.869785323739051819e-02 2.395237386226654053e-01 7.728598266839981079e-02 -5.534624308347702026e-02 1.121412962675094604e-02 1.858641393482685089e-02 -1.213411893695592880e-02 -2.852900922298431396e-01 1.119670644402503967e-01 5.272429436445236206e-02 -1.961701661348342896e-01 2.704960405826568604e-01 1.696266382932662964e-01 -3.078491985797882080e-02 -5.926967039704322815e-02 -1.357919424772262573e-01 -4.168684408068656921e-02 3.499005362391471863e-02 -4.182204231619834900e-02 3.404189944267272949e-01 3.649302423000335693e-01 -8.017828315496444702e-02 -2.769019901752471924e-01
4.172069020569324493e-05 2.541414797306060791e-01 8.473176509141921997e-03 7.726802024990320206e-03 5.234770104289054871e-02 -2.906029224395751953e-01 -2.621431052684783936e-01 5.649416521191596985e-02 -7.091534882783889771e-02 2.761295437812805176e-02 -3.444830328226089478e-02 1.574332863092422485e-01 -8.132472634315490723e-02 -3.265631571412086487e-02 -2.039632797241210938e-01 -5.113299936056137085e-02 3.026322834193706512e-02 3.766110539436340332e-01 3.499447703361511230e-01 -1.013899520039558411e-01 1.459078639745712280e-01 -1.516931653022766113e-01 -2.111286818981170654e-01 -1.309714186936616898e-02 -9.374865889549255371e-02 1.393904685974121094e-01 -1.561680436134338379e-01 -4.128023609519004822e-02 -2.704298309981822968e-02 -3.092043697834014893e-01 6.439787335693836212e-03 -4.210577607154846191e-01
1.142607852816581726e-01 -1.386240869760513306e-01 6.013382971286773682e-02 -1.226443052291870117e-01 -1.633308231830596924e-01 1.837383359670639038e-01 -2.493866384029388428e-01 -1.496599018573760986e-01 -2.678800523281097412e-01 4.229201674461364746e-01 -2.090925425291061401e-01 2.014714628458023071e-01 8.926617354154586792e-02 -3.470525145530700684e-02 8.475990593433380127e-02 1.372183952480554581e-02 -9.440226107835769653e-02 2.489940971136093140e-01 1.683754324913024902e-01 -2.325311452150344849e-01 2.200806587934494019e-01 -2.138005942106246948e-02 -1.009865328669548035e-01 -1.890930831432342529e-01 -2.052560001611709595e-01 5.932942405343055725e-02 1.883095800876617432e-01 1.095080226659774780e-01 7.445898652076721191e-02 1.185548081994056702e-01 2.944362163543701172e-01 -7.065504789352416992e-02
1.001730039715766907e-01 -1.736950315535068512e-02 -3.348055779933929443e-01 -1.746979057788848877e-01 2.591854427009820938e-03 -1.035401895642280579e-01 -2.055805735290050507e-02 -8.013342320919036865e-02 1.113227382302284241e-01 -2.231258153915405273e-02 -8.564489334821701050e-02 4.933022707700729370e-02 -2.025830931961536407e-02 -2.748769149184226990e-02 -5.155860260128974915e-02 1.419861912727355957e-01 -3.058026432991027832e-01 1.916278004646301270e-01 -9.503225237131118774e-02 -2.319584339857101440e-01 1.384040266275405884e-01 -4.937496781349182129e-02 -4.079089462757110596e-01 -2.605845965445041656e-02 -2.253814488649368286e-01 1.971735656261444092e-01 1.437878757715225220e-01 1.926211989484727383e-03 2.468226402997970581e-01 -3.531506657600402832e-02 -1.695088744163513184e-01 -4.470408558845520020e-01
-2.188830822706222534e-01 5.014195293188095093e-02 7.232938706874847412e-02 1.712685972452163696e-01 3.924475982785224915e-02 -2.324899584054946899e-01 -2.530135214328765869e-02 1.496271640062332153e-01 -2.167232632637023926e-01 1.153810024261474609e-01 -2.369572073221206665e-01 3.514729812741279602e-02 1.392469257116317749e-01 1.270245164632797241e-01 1.138036325573921204e-01 2.251205295324325562e-01 -4.131380021572113037e-01 1.776993423700332642e-01 -9.780325740575790405e-02 5.823493376374244690e-02 3.892793059349060059e-01 1.461649239063262939e-01 8.341907523572444916e-03 5.717198178172111511e-02 -3.245465159416198730e-01 2.167791128158569336e-01 1.107449382543563843e-01 1.185403168201446533e-01 1.952276825904846191e-01 -7.754375785589218140e-02 -8.896907791495323181e-03 -7.257018238306045532e-02
-1.254961341619491577e-01 -1.960842162370681763e-01 -1.621891707181930542e-01 7.965041697025299072e-02 -1.176420822739601135e-01 7.155139744281768799e-02 -2.457511276006698608e-01 -3.336739167571067810e-02 -8.656392246484756470e-02 1.387999951839447021e-01 2.543909549713134766e-01 3.161100149154663086e-01 1.028856914490461349e-02 8.541721850633621216e-02 -1.740429401397705078e-01 -1.624854207038879395e-01 1.548160314559936523e-01 2.183644771575927734e-01 2.747470438480377197e-01 -1.373884826898574829e-01 3.951245844364166260e-01 -1.176421195268630981e-01 2.742527425289154053e-01 -4.362442344427108765e-02 -1.315010637044906616e-01 2.021761834621429443e-01 4.059129953384399414e-02 2.413376234471797943e-03 9.786916524171829224e-02 -1.486178189516067505e-01 4.036743193864822388e-02 -2.664257884025573730e-01
-1.649413406848907471e-01 2.489015161991119385e-01 -3.733954429626464844e-01 -2.036383002996444702e-01 7.071341574192047119e-02 -5.329183861613273621e-02 -8.021704107522964478e-02 -4.145879298448562622e-02 -7.478260993957519531e-02 1.771769076585769653e-01 4.194032251834869385e-01 5.635129287838935852e-02 -3.661117330193519592e-02 1.736513525247573853e-01 -6.312523782253265381e-02 1.213355660438537598e-01 -1.001641601324081421e-01 2.159339189529418945e-01 2.219537459313869476e-02 3.623896092176437378e-02 2.195802032947540283e-01 -4.650312010198831558e-03 -1.565332263708114624e-01 -4.766727238893508911e-02 -1.497308164834976196e-01 2.849700450897216797e-01 -5.390464141964912415e-02 2.635429799556732178e-01 5.550649017095565796e-02 -3.488170802593231201e-01 1.121988445520401001e-01 -2.976766414940357208e-02
-1.626844517886638641e-02 -1.000495478510856628e-01 2.383082360029220581e-01 -8.032198995351791382e-02 -9.496881812810897827e-02 -8.973287791013717651e-02 -1.775983273983001709e-01 2.127501219511032104e-01 1.363058239221572876e-01 1.326494514942169189e-01 9.627223759889602661e-02 -8.864855021238327026e-02 -1.584085673093795776e-01 2.096061706542968750e-01 -5.918237566947937012e-02 -8.391086757183074951e-02 -8.472970128059387207e-02 5.833883285522460938e-01 -1.012281049042940140e-02 -3.011365607380867004e-02 2.245103716850280762e-01 -2.107767313718795776e-01 3.609282523393630981e-02 8.923060446977615356e-02 1.254901885986328125e-01 2.810354828834533691e-01 8.632867038249969482e-02 2.714390866458415985e-02 1.227989867329597473e-01 2.577506005764007568e-01 1.380928605794906616e-01 -2.088179439306259155e-01
1.013895869255065918e-01 2.708091214299201965e-02 -3.795327842235565186e-01 2.338910996913909912e-01 1.086905375123023987e-01 -1.667263507843017578e-01 -2.386836260557174683e-01 2.296540420502424240e-03 -2.197909355163574219e-01 2.890010774135589600e-01 7.675398886203765869e-02 2.107106596231460571e-01 -3.473356068134307861e-01 1.026145741343498230e-01 1.864992897026240826e-03 -1.822077631950378418e-01 -8.768121153116226196e-02 2.629213929176330566e-01 -2.456605806946754456e-02 -5.283692851662635803e-02 1.425335556268692017e-01 -1.227220967411994934e-01 -1.613268852233886719e-01 -2.738835476338863373e-02 4.891025647521018982e-02 1.566180735826492310e-01 2.629625983536243439e-02 8.144986815750598907e-03 6.539104878902435303e-02 3.618454039096832275e-01 1.910287290811538696e-01 7.356784492731094360e-02
7.806172361597418785e-04 2.754599601030349731e-02 -1.945733875036239624e-01 -7.660429179668426514e-02 -1.271239221096038818e-01 -2.183538526296615601e-01 -2.213856428861618042e-01 1.309428215026855469e-01 -9.648590534925460815e-02 1.051676925271749496e-02 2.427289783954620361e-01 3.422256112098693848e-01 -1.579429507255554199e-01 6.775151938199996948e-02 -4.972238466143608093e-02 7.698789238929748535e-02 -8.876530826091766357e-02 1.652670651674270630e-02 -1.430405974388122559e-01 -5.132298916578292847e-02 -7.309900224208831787e-02 -8.490140736103057861e-02 -1.988160461187362671e-01 8.391437679529190063e-02 -1.486476957798004150e-01 -8.197195827960968018e-02 4.171892404556274414e-01 7.942588627338409424e-02 3.407317101955413818e-01 -1.249621715396642685e-02 2.685514688491821289e-01 -3.379530310630798340e-01
1.728713512420654297e-02 -2.825609035789966583e-02 -2.764871530234813690e-02 3.214503824710845947e-02 1.540808705613017082e-03 -2.303559035062789917e-01 -1.820882707834243774e-01 2.087117731571197510e-01 -3.752907216548919678e-01 8.106218278408050537e-02 2.223046310245990753e-02 3.437890708446502686e-01 1.493785083293914795e-01 -7.191825658082962036e-02 -1.681802719831466675e-01 1.917783617973327637e-01 1.319670211523771286e-02 2.334128022193908691e-01 -2.408332526683807373e-01 -1.862115561962127686e-01 1.184304729104042053e-01 7.702146470546722412e-02 -1.838215589523315430e-01 -1.326323449611663818e-01 -9.432417154312133789e-02 5.251899734139442444e-02 -3.510250151157379150e-01 -1.011872068047523499e-01 1.729385554790496826e-01 1.101274229586124420e-02 3.380621969699859619e-01 -2.396281622350215912e-02
7.554678618907928467e-02 -1.675779744982719421e-02 -1.817757934331893921e-01 -3.870883956551551819e-02 -6.919690221548080444e-02 -1.191383376717567444e-01 -2.032699882984161377e-01 1.745015680789947510e-01 8.477751910686492920e-02 -2.690433524549007416e-02 1.557079404592514038e-01 3.933063894510269165e-02 -4.765796288847923279e-02 3.598843514919281006e-01 -4.164020717144012451e-02 1.690451353788375854e-01 -2.033588141202926636e-01 2.476176768541336060e-01 3.449333086609840393e-02 -1.610916703939437866e-01 1.609406769275665283e-01 -1.891301423311233521e-01 2.313223667442798615e-02 -3.727063536643981934e-02 -4.017492830753326416e-01 -1.886409223079681396e-01 -2.321860380470752716e-02 3.973753750324249268e-02 1.894712895154953003e-01 -3.428674340248107910e-01 1.306307464838027954e-01 -3.314884305000305176e-01
-3.567650169134140015e-02 -7.622101902961730957e-02 -2.207864522933959961e-01 -1.847096085548400879e-01 8.213737607002258301e-02 4.342189431190490723e-02 -1.614600121974945068e-01 4.396280944347381592e-01 -2.950908541679382324e-01 7.460365444421768188e-02 1.607961058616638184e-01 3.527936339378356934e-01 -7.366780191659927368e-03 1.209748089313507080e-01 -6.094065681099891663e-02 -7.361122965812683105e-02 -3.078036606311798096e-01 -1.185643207281827927e-02 1.891278028488159180e-01 6.609030067920684814e-03 3.058561682701110840e-01 -2.107921391725540161e-01 -3.772568702697753906e-02 -1.659039556980133057e-01 5.525001883506774902e-02 -1.330337394028902054e-02 -2.572420053184032440e-02 1.577879339456558228e-01 2.365777194499969482e-01 1.792196184396743774e-01 1.353288441896438599e-02 -2.467870153486728668e-02
7.955805212259292603e-02 1.371117234230041504e-01 -5.821147188544273376e-02 2.710417285561561584e-02 6.069304421544075012e-02 8.285502344369888306e-02 -9.433221817016601562e-02 -3.554680850356817245e-03 -1.269890964031219482e-01 7.574747316539287567e-03 2.583767771720886230e-01 3.324599564075469971e-01 1.281270533800125122e-01 4.539642035961151123e-01 3.214687854051589966e-02 -1.148788109421730042e-01 -6.598742306232452393e-02 1.169142425060272217e-01 2.433600872755050659e-01 -2.426333576440811157e-01 4.307661950588226318e-01 1.569419726729393005e-02 4.546822234988212585e-02 1.062560752034187317e-01 9.463913738727569580e-03 4.108928740024566650e-01 2.695553004741668701e-02 3.801549971103668213e-02 5.493644252419471741e-02 6.921800971031188965e-02 6.017063930630683899e-02 -5.726576223969459534e-02
2.571672201156616211e-01 1.474788039922714233e-01 6.490982603281736374e-03 1.075220331549644470e-01 -1.141000352799892426e-02 -1.311578005552291870e-01 -1.116741001605987549e-01 1.108299121260643005e-01 9.011251851916313171e-03 3.183101415634155273e-01 2.086944431066513062e-01 5.079492460936307907e-03 1.203533820807933807e-02 1.305443048477172852e-01 -8.159261941909790039e-02 1.604813039302825928e-01 -1.781265996396541595e-02 2.880561947822570801e-01 6.707779318094253540e-02 -1.508736517280340195e-02 2.932129800319671631e-01 -1.496262401342391968e-01 -1.107683628797531128e-01 2.397753112018108368e-02 1.780564337968826294e-01 1.375963240861892700e-01 1.444426923990249634e-01 -1.771554164588451385e-02 2.649235166609287262e-02 -1.326810419559478760e-01 -1.223135646432638168e-02 -6.036121249198913574e-01
6.625664979219436646e-02 -1.550654768943786621e-01 -4.401736259460449219e-01 2.009847015142440796e-01 -8.140327408909797668e-03 -2.794359028339385986e-01 -3.159109875559806824e-02 9.551779925823211670e-02 -1.985383033752441406e-01 2.388476729393005371e-01 1.217389330267906189e-01 1.307074278593063354e-01 -2.612019777297973633e-01 -2.702232683077454567e-03 8.263152092695236206e-02 1.495035737752914429e-01 -1.012754961848258972e-01 2.924249768257141113e-01 1.444896608591079712e-01 -1.029099747538566589e-01 7.269378006458282471e-02 -1.163519024848937988e-01 -2.062105685472488403e-01 -8.301069587469100952e-02 1.453179866075515747e-01 -8.492778986692428589e-03 -1.290654540061950684e-01 4.843439534306526184e-02 2.076019793748855591e-01 2.686623334884643555e-01 2.612880170345306396e-01 6.438856571912765503e-02
6.761210970580577850e-03 -2.938268780708312988e-01 -2.039250135421752930e-01 1.056627556681632996e-02 2.788596041500568390e-02 -1.813194155693054199e-01 -3.121844530105590820e-01 -1.137667596340179443e-01 2.180427312850952148e-01 2.813113033771514893e-01 -1.206222623586654663e-01 1.062112599611282349e-01 -4.507292062044143677e-02 -1.397770196199417114e-01 -2.226047813892364502e-01 -6.444487720727920532e-02 -2.209354043006896973e-01 6.286795437335968018e-02 -1.487064454704523087e-02 -1.942000091075897217e-01 2.010234445333480835e-01 -8.363204449415206909e-02 1.111628934741020203e-01 -2.557647880166769028e-03 -6.597587466239929199e-02 2.316700518131256104e-01 1.818509250879287720e-01 -8.750669658184051514e-02 4.212935566902160645e-01 -1.287129074335098267e-01 1.871585547924041748e-01 -1.475795209407806396e-01
-1.414536833763122559e-01 8.509913086891174316e-02 -6.039203330874443054e-02 2.989293634891510010e-01 -6.193139031529426575e-02 -1.589275598526000977e-01 -1.467199996113777161e-02 2.089958190917968750e-01 -2.131347358226776123e-01 1.168738454580307007e-01 5.208409950137138367e-02 -6.579191982746124268e-02 -3.328921496868133545e-01 -7.404178380966186523e-03 6.005448475480079651e-02 1.309565752744674683e-01 -2.523626759648323059e-02 4.239825159311294556e-02 1.719826459884643555e-01 5.089512467384338379e-02 2.874401211738586426e-01 5.304311960935592651e-02 -4.150712788105010986e-01 -2.044051289558410645e-01 -3.583332300186157227e-01 2.654128074645996094e-01 1.383396089076995850e-01 -1.568432152271270752e-02 2.144096046686172485e-01 -5.362531915307044983e-02 -3.272419050335884094e-02 8.214084059000015259e-02
-5.970149114727973938e-02 7.288430933840572834e-04 6.860701739788055420e-02 1.180308610200881958e-01 1.166753917932510376e-01 2.414081990718841553e-01 -2.312652766704559326e-01 5.648390855640172958e-03 -4.423552006483078003e-02 3.429001867771148682e-01 6.427828222513198853e-02 1.804776340723037720e-01 1.325683146715164185e-01 6.845297664403915405e-02 1.301154773682355881e-02 -1.063133254647254944e-01 5.496192723512649536e-02 2.884991168975830078e-01 1.096415147185325623e-01 1.173625141382217407e-01 2.299184799194335938e-01 -2.685623466968536377e-01 4.374380409717559814e-02 -7.001027464866638184e-02 -3.381742835044860840e-01 2.630325853824615479e-01 -1.795409917831420898e-01 -1.124047115445137024e-01 6.954739242792129517e-02 -4.063337296247482300e-02 1.382385343313217163e-01 -4.056481122970581055e-01
-2.647294402122497559e-01 -4.589178413152694702e-02 -2.878930792212486267e-02 -1.202450767159461975e-01 -2.530944347381591797e-01 -5.465365201234817505e-02 8.975825458765029907e-02 2.066155374050140381e-01 -2.120563834905624390e-01 -3.800239413976669312e-02 2.358047217130661011e-01 2.437777072191238403e-01 -1.795715689659118652e-01 1.810015588998794556e-01 -4.165843874216079712e-02 -1.791087239980697632e-01 2.193261636421084404e-03 2.010770142078399658e-01 -1.727520823478698730e-01 -2.367385290563106537e-02 2.659713625907897949e-01 6.327306851744651794e-03 -1.024960577487945557e-01 -5.224904790520668030e-02 -2.373895496129989624e-01 -1.428537443280220032e-02 3.046482503414154053e-01 -1.196697540581226349e-02 2.327824681997299194e-01 1.099576950073242188e-01 1.199199855327606201e-01 -3.865751624107360840e-01
-2.439665794372558594e-01 -4.299274086952209473e-02 -1.925549842417240143e-02 -5.035729706287384033e-02 1.236840337514877319e-01 4.941988363862037659e-02 -8.672652393579483032e-02 8.639419823884963989e-02 -3.349871039390563965e-01 3.207797706127166748e-01 2.148430645465850830e-01 1.874828189611434937e-01 -4.605040699243545532e-02 -6.946824956685304642e-03 5.890065431594848633e-02 1.855911165475845337e-01 1.239274516701698303e-01 3.343774080276489258e-01 -2.203941196203231812e-01 5.732487142086029053e-02 3.177516758441925049e-01 7.647062838077545166e-02 -1.983617395162582397e-01 -1.947040408849716187e-01 -1.684017628431320190e-01 1.351653039455413818e-01 -2.161340974271297455e-02 2.999337613582611084e-01 -4.933727160096168518e-02 -2.815241552889347076e-02 2.477111071348190308e-01 -4.187555983662605286e-02
1.929129511117935181e-01 -1.883581429719924927e-01 -4.051968827843666077e-02 1.012220010161399841e-01 -5.322025716304779053e-02 -8.393927663564682007e-02 -6.414569914340972900e-02 -1.634889654815196991e-02 8.419721573591232300e-02 3.451300561428070068e-01 -2.081412076950073242e-02 2.325669676065444946e-01 -1.244397908449172974e-01 -1.362688839435577393e-01 -9.981014579534530640e-02 -1.273638848215341568e-02 -6.258924305438995361e-02 1.009521186351776123e-01 -2.177323997020721436e-01 6.663114577531814575e-02 2.859095931053161621e-01 -2.940444350242614746e-01 -4.526280984282493591e-02 -2.057995945215225220e-01 6.387422233819961548e-02 2.905655801296234131e-01 1.805836856365203857e-01 1.073501333594322205e-01 3.192127943038940430e-01 -2.370872944593429565e-01 2.051282078027725220e-01 -2.546818256378173828e-01
-4.010377079248428345e-02 -2.682895064353942871e-01 1.179582700133323669e-01 -6.940703024156391621e-04 -1.709065437316894531e-01 -1.343834549188613892e-01 -1.356358677148818970e-01 5.531734228134155273e-02 1.374045014381408691e-01 2.439100742340087891e-01 -1.722050607204437256e-01 2.430292516946792603e-01 -7.885109633207321167e-02 3.458531945943832397e-02 -5.084670335054397583e-02 1.047644093632698059e-01 -1.644120663404464722e-01 2.978633046150207520e-01 -2.365347295999526978e-01 -1.079291477799415588e-01 2.202768623828887939e-01 -2.278226763010025024e-01 -1.971748918294906616e-01 -3.486552461981773376e-02 1.294363886117935181e-01 2.322037369012832642e-01 2.027596831321716309e-01 -2.091159522533416748e-01 8.969953656196594238e-02 -1.308939307928085327e-01 3.857965767383575439e-01 -4.802850633859634399e-02
-1.290083676576614380e-01 -1.260697934776544571e-02 3.704122900962829590e-01 -4.558496922254562378e-02 -2.080833166837692261e-01 -8.408807963132858276e-02 -2.870037257671356201e-01 1.244637593626976013e-01 8.732178807258605957e-02 1.805187910795211792e-01 1.776307523250579834e-01 -1.226786002516746521e-01 -2.055055946111679077e-01 1.229339465498924255e-01 3.752464801073074341e-02 1.032561808824539185e-01 -1.692224852740764618e-02 2.815051376819610596e-01 1.983795464038848877e-01 -2.553596533834934235e-02 3.716574013233184814e-01 -9.945349395275115967e-02 -1.208040118217468262e-01 -5.546493455767631531e-02 -4.761023819446563721e-02 3.114487417042255402e-02 2.250219583511352539e-01 3.327626362442970276e-02 1.112482920289039612e-01 -2.888283692300319672e-02 3.627141416072845459e-01 -2.333960682153701782e-01
-1.506284177303314209e-01 -1.227184534072875977e-01 -1.681495010852813721e-01 2.972372770309448242e-01 1.639058068394660950e-02 -2.537326514720916748e-01 9.636891633272171021e-02 1.545134186744689941e-01 -1.798895746469497681e-01 1.119067892432212830e-02 1.017988026142120361e-01 -1.063687130808830261e-01 -1.165265291929244995e-01 2.194885537028312683e-02 1.237624958157539368e-01 5.765366367995738983e-03 -1.622619479894638062e-01 2.854428887367248535e-01 3.807969689369201660e-01 -3.334729000926017761e-02 2.787823677062988281e-01 3.532102331519126892e-02 -3.781614303588867188e-01 -1.177268922328948975e-01 -1.864331066608428955e-01 2.248101532459259033e-01 1.209334358572959900e-01 -1.062782630324363708e-01 2.092268019914627075e-01 -7.694380730390548706e-02 -6.392086297273635864e-02 9.739894419908523560e-02
-6.250093877315521240e-02 -1.659613102674484253e-01 1.008595600724220276e-01 1.790498644113540649e-01 -1.192699074745178223e-01 -1.433449089527130127e-01 -1.608081609010696411e-01 -1.245969757437705994e-01 1.636281609535217285e-01 2.842056155204772949e-01 -1.341227293014526367e-01 2.290221489965915680e-02 1.060774549841880798e-02 -1.111869737505912781e-01 -2.385986745357513428e-01 -6.788336671888828278e-03 -7.734715938568115234e-02 2.363219708204269409e-01 -1.130829975008964539e-01 -1.589410156011581421e-01 2.763605415821075439e-01 -2.306243330240249634e-01 8.805219829082489014e-02 -9.479732066392898560e-02 -4.036486148834228516e-02 3.552814126014709473e-01 9.139058738946914673e-02 1.705054379999637604e-02 3.754329383373260498e-01 -3.170055747032165527e-01 1.502490043640136719e-01 -8.918407559394836426e-02
1.257338076829910278e-01 3.373292461037635803e-02 -1.320930719375610352e-01 6.246112659573554993e-02 -9.183444082736968994e-02 -2.257258892059326172e-01 -2.934673428535461426e-01 1.062490418553352356e-01 -3.450635075569152832e-01 7.559903711080551147e-02 8.763998746871948242e-03 1.363502591848373413e-01 1.679266989231109619e-01 1.075840145349502563e-01 -9.177329391241073608e-02 5.854588001966476440e-02 3.909881040453910828e-02 2.490895539522171021e-01 -3.311289846897125244e-01 -1.802185922861099243e-01 4.120955243706703186e-02 8.798990398645401001e-02 -1.089663878083229065e-01 -7.436618208885192871e-02 -1.384473145008087158e-01 7.191692292690277100e-02 -2.562568485736846924e-01 -1.944907940924167633e-02 3.239308893680572510e-01 -9.243189124390482903e-04 3.986013233661651611e-01 -1.519375294446945190e-01
-1.126656830310821533e-01 -1.809203624725341797e-01 -3.279457092285156250e-01 -5.617995932698249817e-02 9.012629278004169464e-03 9.540764987468719482e-02 -6.292299926280975342e-02 1.653975993394851685e-01 -1.284804493188858032e-01 -7.135874032974243164e-02 2.548605799674987793e-01 3.849783167243003845e-02 8.065178990364074707e-02 5.598451942205429077e-02 1.060298904776573181e-01 -7.275529950857162476e-02 -5.562441423535346985e-02 3.014523983001708984e-01 1.601393818855285645e-01 -1.326074451208114624e-01 3.185207247734069824e-01 -1.645476073026657104e-01 -3.327367901802062988e-01 2.641389891505241394e-02 -2.638214528560638428e-01 -4.847174510359764099e-02 1.276665478944778442e-01 -2.044364064931869507e-01 1.723596602678298950e-01 -8.404983207583427429e-03 2.583989202976226807e-01 -2.922801375389099121e-01
-2.445446699857711792e-01 -1.675276011228561401e-01 3.889194130897521973e-02 -7.357233017683029175e-02 -1.471977829933166504e-01 8.515655249357223511e-02 -2.562933564186096191e-01 -2.179006487131118774e-01 -1.642062813043594360e-01 -1.856950484216213226e-02 5.557713285088539124e-02 2.894051074981689453e-01 -1.422884762287139893e-01 1.068296805024147034e-01 -1.949395984411239624e-02 -2.263097167015075684e-01 -3.572068810462951660e-01 3.259068727493286133e-01 1.541885882616043091e-01 -2.813709378242492676e-01 2.783235907554626465e-01 -8.688875287771224976e-02 2.857571840286254883e-02 -1.533662714064121246e-02 -1.852400153875350952e-01 4.641060717403888702e-03 1.198756769299507141e-01 1.943639516830444336e-01 2.317268699407577515e-01 2.362495101988315582e-02 4.318178445100784302e-02 -1.701098307967185974e-02
-1.459180563688278198e-01 4.575940314680337906e-03 -1.959692239761352539e-01 -9.976711124181747437e-03 1.389575004577636719e-01 -1.160674355924129486e-02 -2.928628623485565186e-01 1.163663417100906372e-01 -1.615703999996185303e-01 1.316271126270294189e-01 2.812091708183288574e-01 3.778686746954917908e-02 4.817565158009529114e-02 9.910683333873748779e-02 1.359856575727462769e-01 6.965602189302444458e-02 1.213874444365501404e-01 3.972913324832916260e-01 -2.240929454565048218e-01 -1.464691609144210815e-01 4.259797334671020508e-01 -5.410910025238990784e-02 7.976640760898590088e-02 -1.988237798213958740e-01 -1.022630035877227783e-01 3.042822480201721191e-01 -3.040983527898788452e-02 8.157481253147125244e-02 -7.161768525838851929e-02 -5.450411140918731689e-02 2.498393654823303223e-01 7.959356904029846191e-02
1.755743622779846191e-01 -2.137968987226486206e-01 -1.034559085965156555e-01 -1.846456974744796753e-01 -9.848771989345550537e-02 4.656603559851646423e-03 -1.919198632240295410e-01 -1.539794206619262695e-01 -6.131360307335853577e-02 2.396265268325805664e-01 1.244770064949989319e-01 3.502575159072875977e-01 -9.941180795431137085e-02 -1.807927191257476807e-01 1.476594656705856323e-01 2.536493539810180664e-02 -7.759799808263778687e-02 1.132115572690963745e-01 -7.561108469963073730e-02 4.160998389124870300e-02 3.221621215343475342e-01 -2.854448854923248291e-01 -1.257983595132827759e-01 -2.976458072662353516e-01 -2.205813080072402954e-01 8.304648846387863159e-02 -5.623248592019081116e-02 -1.342361718416213989e-01 1.142040789127349854e-01 1.304896827787160873e-02 -9.315325878560543060e-03 -3.715192675590515137e-01
-8.604287356138229370e-02 9.762731194496154785e-02 -5.348869133740663528e-03 2.165649533271789551e-01 1.918698400259017944e-01 -3.460159599781036377e-01 -1.535315513610839844e-01 2.850061058998107910e-01 1.986219882965087891e-01 5.865259841084480286e-02 1.274355053901672363e-01 8.075106143951416016e-02 -7.135841250419616699e-02 7.793116569519042969e-02 -1.657173484563827515e-01 -3.923740983009338379e-02 -8.233333379030227661e-02 1.192651242017745972e-01 3.396371304988861084e-01 -6.940162926912307739e-02 2.569305002689361572e-01 -1.036452054977416992e-01 -1.016970947384834290e-01 3.133836388587951660e-02 1.502709183841943741e-02 3.872174620628356934e-01 -5.879314988851547241e-02 1.048079505562782288e-02 1.206826344132423401e-01 5.858716741204261780e-02 3.996954262256622314e-01 -9.077911823987960815e-02
-6.253322958946228027e-02 -1.223542988300323486e-01 -4.336614906787872314e-02 1.397856026887893677e-01 4.283717274665832520e-02 -1.275217086076736450e-01 -1.375666707754135132e-01 4.283453803509473801e-03 -1.353305876255035400e-01 3.686393424868583679e-02 1.599059551954269409e-01 4.008184373378753662e-01 4.412546753883361816e-02 5.466138198971748352e-02 1.759619116783142090e-01 -2.350219190120697021e-01 2.118375003337860107e-01 4.281657934188842773e-01 1.912160962820053101e-01 -8.768750727176666260e-02 3.077292740345001221e-01 -1.485851407051086426e-01 2.072906047105789185e-01 -2.004624009132385254e-01 -1.762184798717498779e-01 1.969235241413116455e-01 -9.440663456916809082e-02 6.514069437980651855e-02 3.969607129693031311e-02 1.315938085317611694e-01 8.612187579274177551e-03 -2.264713197946548462e-01
1.247088015079498291e-01 -3.033269345760345459e-01 -1.395094990730285645e-01 1.688514351844787598e-01 -2.434508800506591797e-01 -4.538669437170028687e-02 -2.643595933914184570e-01 3.137352690100669861e-02 -1.503170430660247803e-01 1.838160306215286255e-01 -7.361923158168792725e-02 2.935350835323333740e-01 1.426492780447006226e-01 -3.722259029746055603e-02 -3.742888942360877991e-02 -4.344154149293899536e-02 -2.411624044179916382e-01 3.903082013130187988e-02 3.840306773781776428e-02 -2.273587137460708618e-01 6.613823771476745605e-02 4.697750508785247803e-02 -2.384875863790512085e-01 -1.362617872655391693e-02 -1.161043569445610046e-01 4.716711640357971191e-01 1.315682828426361084e-01 -1.416416019201278687e-01 -5.769877508282661438e-02 2.579319775104522705e-01 8.596903830766677856e-02 -1.105065867304801941e-01
-6.472840905189514160e-02 -1.858217865228652954e-01 -3.911493122577667236e-01 1.272718906402587891e-01 -1.264140754938125610e-01 -4.492970108985900879e-01 -2.090723216533660889e-01 1.028527319431304932e-01 -1.018905937671661377e-01 -2.860179916024208069e-02 1.170464418828487396e-02 2.583607435226440430e-01 -2.223306745290756226e-01 1.296731829643249512e-01 -1.077295318245887756e-01 -6.997917080298066139e-04 -1.488617248833179474e-02 3.048993349075317383e-01 1.492910087108612061e-01 -8.721577376127243042e-02 1.172936782240867615e-01 -1.338832825422286987e-01 -1.449388861656188965e-01 -2.008222490549087524e-01 1.295793205499649048e-01 4.728006571531295776e-02 -2.458859533071517944e-01 -1.716166287660598755e-01 8.057695627212524414e-02 -8.967198431491851807e-02 -7.498634606599807739e-02 1.371611058712005615e-01
6.581344641745090485e-03 -1.376570314168930054e-01 -1.332318037748336792e-01 1.660252511501312256e-01 1.111712232232093811e-01 -2.212680131196975708e-01 4.103667289018630981e-02 3.602311909198760986e-01 -2.329478412866592407e-01 5.507858842611312866e-02 -1.491399668157100677e-02 1.994124948978424072e-01 -3.147608041763305664e-01 1.871361583471298218e-01 1.161630526185035706e-01 1.849479079246520996e-01 -3.081842791289091110e-03 1.383422873914241791e-02 2.397934496402740479e-01 8.411926031112670898e-02 3.125554919242858887e-01 -1.512044575065374374e-02 -3.757801055908203125e-01 -1.069319993257522583e-02 -2.384838461875915527e-01 1.187492534518241882e-01 1.687985360622406006e-01 1.561156362295150757e-01 5.189858749508857727e-02 -1.624456495046615601e-01 7.933804392814636230e-02 -2.455788664519786835e-02
3.513676673173904419e-02 -1.493732780218124390e-01 -7.217849791049957275e-02 -8.602243661880493164e-02 -2.714769728481769562e-02 -2.375618517398834229e-01 -2.881914079189300537e-01 -1.734987483359873295e-03 -1.499401498585939407e-02 1.655106991529464722e-01 1.138871461153030396e-01 1.420348584651947021e-01 1.776061356067657471e-01 -2.569441497325897217e-01 -2.692234888672828674e-02 1.299662739038467407e-01 -8.061818778514862061e-02 -5.774362478405237198e-03 -9.069267660379409790e-03 -3.872012346982955933e-02 1.961002498865127563e-01 -4.972249269485473633e-03 7.243030238896608353e-03 -2.779960923362523317e-04 -1.303761750459671021e-01 3.895664215087890625e-01 6.905081868171691895e-02 -2.141821384429931641e-01 4.958036541938781738e-01 -3.404807150363922119e-01 -5.867469683289527893e-02 -1.281818002462387085e-01
-2.077269107103347778e-01 -1.141698211431503296e-01 -1.441631317138671875e-01 -1.405044645071029663e-02 -2.443908601999282837e-01 2.238582521677017212e-01 -9.183271229267120361e-02 1.690583974123001099e-01 -3.723004460334777832e-01 -1.089486703276634216e-01 1.861009746789932251e-03 1.591809689998626709e-01 -1.596551984548568726e-01 6.587176769971847534e-02 -2.166898697614669800e-01 2.622306942939758301e-01 -1.557399034500122070e-01 1.532590091228485107e-01 7.990298420190811157e-02 5.780132487416267395e-03 3.284498751163482666e-01 -1.958071589469909668e-01 -3.156251832842826843e-02 2.784693054854869843e-02 -2.106831371784210205e-01 -3.488300368189811707e-02 9.886794537305831909e-02 4.870700358878821135e-04 4.332742393016815186e-01 1.496947649866342545e-02 2.177602238953113556e-02 -9.303982555866241455e-02
2.409635186195373535e-01 1.048257872462272644e-01 6.697189062833786011e-02 1.474571675062179565e-01 7.681766152381896973e-02 -2.146846055984497070e-01 -3.061705231666564941e-01 2.337521314620971680e-01 2.961275912821292877e-02 1.544693410396575928e-01 1.550731956958770752e-01 -1.575076952576637268e-02 2.664936147630214691e-02 -1.415306050330400467e-02 -2.610597014427185059e-01 2.769464254379272461e-01 -9.093217551708221436e-02 4.007613956928253174e-01 -3.240080177783966064e-01 -9.194814600050449371e-03 2.098336815834045410e-01 -1.301683932542800903e-01 -2.243289351463317871e-01 -9.063068777322769165e-02 -1.651672273874282837e-01 -1.320931464433670044e-01 1.654407978057861328e-01 -6.056434661149978638e-02 8.367329090833663940e-02 -1.664912551641464233e-01 3.018803894519805908e-02 -6.854150444269180298e-02
-2.500119209289550781e-01 -1.508807092905044556e-01 -9.154603630304336548e-02 -2.673763036727905273e-01 -1.643736362457275391e-01 3.496617823839187622e-02 -3.259807229042053223e-01 -8.335401117801666260e-02 -2.022347748279571533e-01 3.407765924930572510e-02 1.497411131858825684e-01 1.906569153070449829e-01 -8.974604308605194092e-02 4.080763757228851318e-01 7.846201211214065552e-02 9.346310049295425415e-03 -2.107741311192512512e-02 2.978883683681488037e-01 -8.641860913485288620e-04 -1.193717867136001587e-01 2.880430519580841064e-01 -1.199642941355705261e-01 1.129678130382671952e-04 -4.851558245718479156e-03 -3.682988286018371582e-01 9.742421098053455353e-03 -1.109180971980094910e-01 -4.546413570642471313e-02 2.094917297363281250e-01 1.129042953252792358e-01 2.484254725277423859e-02 -5.977156385779380798e-02
-5.939744040369987488e-02 1.991506814956665039e-01 2.222597599029541016e-01 -2.257336862385272980e-02 -1.350865960121154785e-01 -1.166441142559051514e-01 -9.997341036796569824e-02 1.197720840573310852e-01 -2.575164437294006348e-01 3.074702024459838867e-01 -1.845434308052062988e-01 2.668223977088928223e-01 1.869235187768936157e-01 4.770939704030752182e-03 -9.458650648593902588e-02 2.027043104171752930e-01 -3.087063729763031006e-01 3.373858928680419922e-01 -3.830039873719215393e-02 1.338984370231628418e-01 -1.413421332836151123e-01 -7.092941668815910816e-04 -1.546817738562822342e-02 -2.336644381284713745e-01 -1.439706832170486450e-01 8.247844129800796509e-02 3.219312429428100586e-01 1.104202196002006531e-01 8.476625382900238037e-02 1.086168829351663589e-02 2.110774815082550049e-01 -3.233123198151588440e-02
-1.687500625848770142e-01 -1.325990706682205200e-01 -1.538198441267013550e-01 1.903961598873138428e-01 5.634056869894266129e-03 -3.541817367076873779e-01 -9.735393524169921875e-02 2.019668370485305786e-01 2.331135421991348267e-01 -3.950094059109687805e-02 -1.684757173061370850e-01 2.165700197219848633e-01 -2.197636989876627922e-03 7.380244135856628418e-02 6.316446512937545776e-02 1.621660888195037842e-01 -2.575918436050415039e-01 1.368554960936307907e-02 3.213354200124740601e-02 2.175378203392028809e-01 3.613134026527404785e-01 9.495355933904647827e-02 -2.158175408840179443e-01 -1.508077532052993774e-01 -1.966283619403839111e-01 1.425165235996246338e-01 2.306016087532043457e-01 1.805844008922576904e-01 2.119835913181304932e-01 1.037881895899772644e-01 -1.643618643283843994e-01 9.563195519149303436e-03
-4.472023248672485352e-02 -1.731792539358139038e-01 -2.012779712677001953e-01 1.865399256348609924e-02 -2.218639701604843140e-01 3.039119183085858822e-04 -1.877796798944473267e-01 1.371861845254898071e-01 2.545098029077053070e-02 -1.088910829275846481e-02 7.713236659765243530e-02 8.348549716174602509e-03 -2.491054683923721313e-01 6.108232215046882629e-02 -6.713599711656570435e-02 -3.120954632759094238e-01 -1.265769302845001221e-01 1.750985831022262573e-01 1.775733083486557007e-01 3.112499713897705078e-01 1.477821022272109985e-01 2.215771563351154327e-02 3.631200641393661499e-02 -1.047902330756187439e-01 -2.215480506420135498e-01 3.954611420631408691e-01 2.449043393135070801e-01 -2.314480766654014587e-02 2.981519997119903564e-01 -1.562261860817670822e-02 2.209848016500473022e-01 -1.888981461524963379e-01
-1.126187220215797424e-01 2.652251161634922028e-02 1.755809932947158813e-01 2.135980501770973206e-02 9.143609553575515747e-03 -2.466914653778076172e-01 -1.463412046432495117e-01 -1.469263434410095215e-01 3.200266882777214050e-02 1.949731376953423023e-03 -1.599000990390777588e-01 4.471950531005859375e-01 5.684747546911239624e-02 1.555927395820617676e-01 -8.428896963596343994e-02 1.121903285384178162e-01 -1.848111897706985474e-01 6.264267116785049438e-02 -2.150594592094421387e-01 1.115264296531677246e-01 1.073117330670356750e-01 -3.100258298218250275e-02 -1.072897538542747498e-01 -6.299665570259094238e-02 -3.427172601222991943e-01 5.003547668457031250e-01 -2.053779736161231995e-02 1.110515519976615906e-01 1.193403005599975586e-01 -9.522117674350738525e-02 2.199235856533050537e-01 2.663413248956203461e-02
-6.240155547857284546e-02 -3.722291067242622375e-02 7.529833912849426270e-02 9.305595885962247849e-04 1.358063519001007080e-01 -2.345237135887145996e-01 -5.069198831915855408e-02 -2.657617628574371338e-02 2.250308729708194733e-02 3.815386295318603516e-01 -8.378650993108749390e-02 -1.676388382911682129e-01 1.889765411615371704e-01 2.991138100624084473e-01 -8.878225460648536682e-03 -1.002495083957910538e-02 -1.604052782058715820e-01 4.182648360729217529e-01 -1.471123546361923218e-01 -7.639236748218536377e-02 1.963402144610881805e-02 -2.753669917583465576e-01 -9.994271397590637207e-02 -1.628613024950027466e-01 -1.387756466865539551e-01 2.234968394041061401e-01 9.837340563535690308e-02 -6.738555431365966797e-02 4.985864832997322083e-02 5.872571095824241638e-02 -4.611398652195930481e-02 -4.164140224456787109e-01
8.243339508771896362e-02 1.199741885066032410e-01 2.225535809993743896e-01 -8.370583504438400269e-02 -1.042080521583557129e-01 -2.940801531076431274e-02 -3.916036486625671387e-01 3.185230791568756104e-01 1.106770485639572144e-01 1.467348188161849976e-01 5.523535236716270447e-02 2.748913466930389404e-01 -1.938466578722000122e-01 1.257394701242446899e-01 1.889985948801040649e-01 -1.178015694022178650e-01 -1.702025085687637329e-01 3.070105016231536865e-01 1.839104741811752319e-01 1.105851158499717712e-01 2.776181995868682861e-01 -1.392115354537963867e-01 -8.182082325220108032e-02 4.892126657068729401e-03 6.425856053829193115e-02 1.218388006091117859e-01 1.014211848378181458e-01 2.034747898578643799e-01 -4.229687899351119995e-02 5.656364560127258301e-02 1.636841595172882080e-01 -2.558683454990386963e-01
-2.371920645236968994e-01 -7.124936580657958984e-02 -1.600684225559234619e-01 1.198107656091451645e-02 -6.717199832201004028e-02 -4.087171256542205811e-01 -2.828604876995086670e-01 5.097426846623420715e-02 -1.617846190929412842e-01 -2.625316381454467773e-02 -7.666017115116119385e-02 1.030389741063117981e-01 1.200691536068916321e-01 1.570154726505279541e-01 -1.593683511018753052e-01 1.874928921461105347e-01 -2.857817709445953369e-01 1.471127718687057495e-01 -1.650450676679611206e-01 1.860584169626235962e-01 1.404844671487808228e-01 -1.720848307013511658e-02 3.886756300926208496e-02 1.703096330165863037e-01 1.165424808859825134e-01 2.299128323793411255e-01 1.420594453811645508e-01 3.500880002975463867e-01 1.437776386737823486e-01 -6.584929674863815308e-02 1.977738589048385620e-01 -1.634684950113296509e-01
-5.876984819769859314e-02 -1.396115720272064209e-01 -4.525402560830116272e-02 -1.021313667297363281e-02 -3.974990174174308777e-02 -2.049975097179412842e-01 -6.305257976055145264e-02 -9.567240625619888306e-02 -9.085126966238021851e-02 6.339720636606216431e-02 -8.577796816825866699e-02 1.682052761316299438e-02 -2.317838668823242188e-01 -7.408161461353302002e-02 -8.935743570327758789e-02 7.169213891029357910e-02 -1.650458425283432007e-01 8.455366641283035278e-02 -8.652776479721069336e-02 -1.884907931089401245e-01 5.841582417488098145e-01 -1.717013716697692871e-01 -2.069821953773498535e-01 -2.196076810359954834e-01 1.459783222526311874e-02 3.642193973064422607e-01 -1.001778692007064819e-01 3.237494528293609619e-01 -2.178227715194225311e-02 2.069677924737334251e-03 8.042773604393005371e-02 -1.790451556444168091e-01
7.384443189948797226e-03 3.157093003392219543e-02 1.818269677460193634e-02 4.174652695655822754e-02 -2.366888709366321564e-02 -1.220894828438758850e-01 -1.974409371614456177e-01 -6.202856544405221939e-03 -1.486450731754302979e-01 3.404262363910675049e-01 5.657019838690757751e-02 2.079893797636032104e-01 -4.548890590667724609e-01 -9.086812287569046021e-02 5.926543846726417542e-02 4.464352875947952271e-02 -1.131022050976753235e-01 1.440500468015670776e-01 9.432964771986007690e-02 -1.992502957582473755e-01 3.791857361793518066e-01 -2.664121612906455994e-02 2.345126867294311523e-01 -1.427580229938030243e-02 -2.263801842927932739e-01 2.525181770324707031e-01 -1.724295169115066528e-01 -2.277286201715469360e-01 2.090064734220504761e-01 6.408242881298065186e-02 1.042765080928802490e-01 -1.239779498428106308e-02
-3.128713667392730713e-01 -1.182910054922103882e-01 2.447285652160644531e-01 -5.504457280039787292e-02 7.547605782747268677e-02 -2.220508456230163574e-01 -5.235565081238746643e-02 -1.549302488565444946e-01 -9.330997616052627563e-02 2.217343598604202271e-01 6.405240297317504883e-02 1.150366067886352539e-01 -2.473388165235519409e-01 -4.589779302477836609e-02 -2.569853961467742920e-01 -9.871087223291397095e-02 -2.025452852249145508e-01 4.021217823028564453e-01 -2.514448761940002441e-01 -2.115146964788436890e-01 3.020069003105163574e-01 6.432495266199111938e-02 -1.676193475723266602e-01 -2.336773872375488281e-01 -9.667456150054931641e-02 -2.346960082650184631e-02 -5.091421678662300110e-02 4.534858837723731995e-02 9.302826225757598877e-02 -1.252631545066833496e-01 -3.713413327932357788e-02 -1.285578776150941849e-02
2.250135391950607300e-01 1.570413410663604736e-01 -1.165078505873680115e-01 1.771040856838226318e-01 1.296126395463943481e-01 -2.525859177112579346e-01 -7.236154377460479736e-02 8.642266690731048584e-02 -8.555974811315536499e-02 7.503528892993927002e-02 7.107735611498355865e-03 2.049009129405021667e-02 -9.198615700006484985e-02 2.438937276601791382e-01 1.066194325685501099e-01 -4.985873028635978699e-02 -2.243918478488922119e-01 3.444453179836273193e-01 1.811249852180480957e-01 -1.093586683273315430e-01 4.378433525562286377e-01 1.427367627620697021e-01 6.930428743362426758e-02 2.242223173379898071e-02 -4.594630748033523560e-02 2.570037841796875000e-01 -2.638808190822601318e-01 3.116116486489772797e-02 1.379878669977188110e-01 -6.856069434434175491e-03 3.134000599384307861e-01 6.342533230781555176e-02
-2.444087862968444824e-01 -2.351547330617904663e-01 -7.795165758579969406e-03 1.826028972864151001e-01 -2.156234160065650940e-02 4.511676728725433350e-03 9.856697916984558105e-02 3.530363440513610840e-01 -1.377214342355728149e-01 2.842066884040832520e-01 2.118382751941680908e-01 2.316559553146362305e-01 -1.381662189960479736e-01 6.265331059694290161e-02 -1.045389324426651001e-01 2.054119706153869629e-01 -1.693497225642204285e-02 8.180029690265655518e-02 1.466936171054840088e-01 1.766739487648010254e-01 1.439126431941986084e-01 7.431881874799728394e-02 -1.530803292989730835e-01 4.072546958923339844e-02 -1.303234845399856567e-01 1.672150939702987671e-01 1.187412142753601074e-01 9.387096390128135681e-03 4.863526523113250732e-01 -1.361462567001581192e-02 -1.820099800825119019e-01 4.781645536422729492e-02
-2.026475220918655396e-01 -1.086899265646934509e-02 -1.101103518158197403e-02 1.471557766199111938e-01 8.174002170562744141e-03 1.436753105372190475e-02 -1.197320148348808289e-01 -2.193768620491027832e-01 -1.468470245599746704e-01 1.195324957370758057e-01 2.378413975238800049e-01 3.668562471866607666e-01 1.441533565521240234e-01 9.419991821050643921e-02 1.117079053074121475e-02 -2.921930849552154541e-01 5.553601309657096863e-02 3.235664963722229004e-01 2.172638922929763794e-01 -1.299575623124837875e-02 2.747012972831726074e-01 -1.165526434779167175e-01 1.062005609273910522e-01 -3.171671628952026367e-01 -2.646860182285308838e-01 1.286605447530746460e-01 4.305200278759002686e-02 -5.877961963415145874e-02 1.615034788846969604e-01 1.011669710278511047e-01 -6.000664830207824707e-02 -2.103197574615478516e-01
-3.534584492444992065e-02 -1.866077482700347900e-01 -2.557448446750640869e-01 -6.461438536643981934e-02 -4.761873558163642883e-02 -1.748036146163940430e-01 -2.314758747816085815e-01 8.087164908647537231e-02 -2.898815087974071503e-03 2.605646252632141113e-01 9.865435212850570679e-02 3.236473202705383301e-01 6.213329359889030457e-02 3.479654490947723389e-01 3.063030540943145752e-02 4.334047436714172363e-02 -2.629046440124511719e-01 2.970126457512378693e-02 1.704105734825134277e-01 -5.733461305499076843e-02 1.031798645853996277e-01 1.986708305776119232e-02 -3.393891155719757080e-01 -2.395920455455780029e-01 2.550994753837585449e-01 1.148504987359046936e-01 -1.596300899982452393e-01 8.653542399406433105e-02 8.814968168735504150e-02 1.642743200063705444e-01 1.395018398761749268e-01 1.996272206306457520e-01
-7.291460875421762466e-03 3.107233941555023193e-01 -1.269129216670989990e-01 -1.830280199646949768e-02 -5.075095966458320618e-02 -3.061262965202331543e-01 -2.973086833953857422e-01 2.821613848209381104e-02 -1.354559212923049927e-01 -3.396425768733024597e-02 2.125395648181438446e-02 3.198658227920532227e-01 -6.344452500343322754e-02 9.031485766172409058e-02 -3.264497518539428711e-01 -6.658140569925308228e-02 -1.174423843622207642e-02 3.830723166465759277e-01 1.662313193082809448e-01 -8.590995520353317261e-02 1.152843236923217773e-02 -1.430977284908294678e-01 -1.414715945720672607e-01 -4.972508549690246582e-02 -5.232293158769607544e-02 1.284181624650955200e-01 -3.208269923925399780e-02 3.415732085704803467e-02 -5.911867320537567139e-02 -1.822221726179122925e-01 -8.098044246435165405e-02 -4.078614115715026855e-01
-5.865380913019180298e-02 -1.619515269994735718e-01 -1.799385845661163330e-01 -2.044989317655563354e-01 4.073778167366981506e-02 -2.809816300868988037e-01 -1.602394580841064453e-01 1.257345527410507202e-01 -1.980148404836654663e-01 2.662716805934906006e-01 2.224880903959274292e-01 1.719423979520797729e-01 1.311793774366378784e-01 -2.087885290384292603e-01 -8.050957694649696350e-03 -3.198901191353797913e-02 -3.081672489643096924e-01 8.360011875629425049e-02 1.389826685190200806e-01 -1.717888116836547852e-01 1.433519124984741211e-01 -8.844532817602157593e-02 1.853723675012588501e-01 1.407427806407213211e-02 -6.442365795373916626e-02 2.045626640319824219e-01 3.644548058509826660e-01 -1.711767762899398804e-01 2.130788862705230713e-01 1.115722954273223877e-02 -2.128466218709945679e-01 -1.014911010861396790e-01
1.911165863275527954e-01 -2.266106009483337402e-01 2.221660688519477844e-03 1.104233786463737488e-01 1.404634770005941391e-02 -2.072187513113021851e-01 -3.139300942420959473e-01 7.219099998474121094e-02 2.751423232257366180e-02 4.520493745803833008e-02 -3.116320371627807617e-01 3.284988999366760254e-01 2.102949097752571106e-02 1.474344879388809204e-01 -2.809194028377532959e-01 2.688699364662170410e-01 -1.856066584587097168e-01 -1.042617019265890121e-02 -2.091067144647240639e-03 -1.960366405546665192e-02 2.027899771928787231e-01 -2.697756513953208923e-02 -1.739548742771148682e-01 4.091048613190650940e-02 -1.199304498732089996e-02 1.548204421997070312e-01 2.074166834354400635e-01 5.807281658053398132e-02 2.906983196735382080e-01 -3.239836096763610840e-01 3.612985834479331970e-02 4.236108437180519104e-02
-1.177241727709770203e-01 4.032267257571220398e-02 -2.949282824993133545e-01 -1.486994624137878418e-01 -1.396308988332748413e-01 -2.476385422050952911e-02 1.178396567702293396e-01 -1.958813518285751343e-01 -1.025394443422555923e-02 3.858059644699096680e-01 2.116513065993785858e-02 2.221540808677673340e-01 -4.819470271468162537e-02 1.207887530326843262e-01 -1.705054640769958496e-01 3.595393002033233643e-01 -3.591594519093632698e-03 1.994109451770782471e-01 1.729173213243484497e-01 -7.476378977298736572e-02 2.928961813449859619e-01 2.630483359098434448e-02 -2.096795290708541870e-01 -2.442301362752914429e-01 7.582460343837738037e-02 -2.055325731635093689e-02 5.861397460103034973e-02 1.239671856164932251e-01 1.375199407339096069e-01 2.916417084634304047e-02 2.528159618377685547e-01 -2.345953136682510376e-01
-4.581893980503082275e-02 4.584788531064987183e-02 -5.734827369451522827e-02 -6.150044873356819153e-02 -2.059883326292037964e-01 -4.699403345584869385e-01 -1.189726740121841431e-01 -7.539099454879760742e-02 -2.904655337333679199e-01 1.822799444198608398e-01 -1.393090933561325073e-02 1.163977310061454773e-01 -1.113909110426902771e-02 2.289588898420333862e-01 2.332623153924942017e-01 9.978903457522392273e-03 -1.664389520883560181e-01 9.550023078918457031e-02 -9.024980664253234863e-02 4.054019227623939514e-02 2.322726547718048096e-01 1.383967250585556030e-01 -1.978250294923782349e-01 -1.900750249624252319e-01 -2.514277398586273193e-01 1.642603576183319092e-01 3.064821660518646240e-01 2.324095964431762695e-01 3.172017633914947510e-02 -1.547471880912780762e-01 2.648833952844142914e-02 9.188329428434371948e-02
-4.838155210018157959e-02 -6.190314143896102905e-02 -1.807896792888641357e-01 -1.664665341377258301e-01 1.329915672540664673e-01 -8.553576469421386719e-02 -2.172978967428207397e-01 5.342511832714080811e-02 -6.569457054138183594e-02 2.112591862678527832e-01 2.882487177848815918e-01 2.860074043273925781e-01 -1.415508091449737549e-01 1.772875082679092884e-03 1.737681925296783447e-01 1.569267213344573975e-01 5.037102103233337402e-02 7.568147033452987671e-02 -1.947517395019531250e-01 6.441827118396759033e-02 4.048370718955993652e-01 1.700262874364852905e-01 2.292912639677524567e-02 -1.770307123661041260e-01 -1.691202670335769653e-01 -8.961980044841766357e-02 -7.452226430177688599e-02 1.497813016176223755e-01 1.666698455810546875e-01 -3.109104931354522705e-01 2.960744500160217285e-01 -1.338822543621063232e-01
-5.392653867602348328e-02 -1.325672306120395660e-02 2.407762594521045685e-02 -1.431574672460556030e-01 1.570775210857391357e-01 -2.190952003002166748e-02 -1.012553647160530090e-01 3.196333348751068115e-01 -3.318884968757629395e-01 2.561478316783905029e-01 2.993539571762084961e-01 1.240186318755149841e-01 -1.266748756170272827e-01 1.892991811037063599e-01 -7.505775243043899536e-02 2.147673368453979492e-01 -3.518583253026008606e-02 3.060249686241149902e-01 1.060402300208806992e-02 -1.304892897605895996e-01 2.929556369781494141e-01 6.773240864276885986e-02 -1.225144043564796448e-01 -2.245885431766510010e-01 6.768248975276947021e-02 2.014942914247512817e-01 -2.171840816736221313e-01 2.415041923522949219e-01 1.091906428337097168e-01 -7.223287224769592285e-02 1.345746666193008423e-01 7.885545492172241211e-03
4.330988228321075439e-02 2.092360705137252808e-01 -5.122453570365905762e-01 2.222663164138793945e-01 -4.873033240437507629e-02 -4.582150280475616455e-02 -1.128109246492385864e-01 1.135339513421058655e-01 -1.085314899682998657e-01 2.083483934402465820e-01 1.222813203930854797e-01 1.541388183832168579e-01 -3.501968085765838623e-01 2.510457932949066162e-01 2.357326447963714600e-02 1.129239145666360855e-02 -2.881003618240356445e-01 2.332281470298767090e-01 1.450056862086057663e-02 -1.676409095525741577e-01 8.328395336866378784e-02 -5.293991416692733765e-02 1.247859224677085876e-01 -1.004200950264930725e-01 -7.697450369596481323e-02 3.863664716482162476e-02 1.576976627111434937e-01 9.699781239032745361e-02 5.002936348319053650e-02 -5.948007106781005859e-02 2.482908070087432861e-01 -1.473847776651382446e-01
-4.768751189112663269e-02 -3.603425323963165283e-01 -2.298637628555297852e-01 -5.420746281743049622e-02 -5.451608076691627502e-02 -6.746876239776611328e-02 -1.526104658842086792e-01 3.019263409078121185e-02 1.537288874387741089e-01 9.552995115518569946e-02 1.037050485610961914e-01 2.585256993770599365e-01 -8.901644498109817505e-02 -7.535815984010696411e-02 -7.535681128501892090e-02 6.759289186447858810e-03 3.012955002486705780e-02 1.212577521800994873e-01 6.442452967166900635e-02 -6.410910189151763916e-02 2.086053341627120972e-01 -4.126013219356536865e-01 -4.155811667442321777e-01 -1.253295987844467163e-01 -9.631597995758056641e-02 -2.232280187308788300e-02 1.869307607412338257e-01 -1.348649263381958008e-01 2.452585995197296143e-01 5.397618934512138367e-02 -5.852879956364631653e-02 -3.086446225643157959e-01
-1.248558759689331055e-01 -2.833427060977555811e-06 8.674307912588119507e-02 2.161944657564163208e-01 -2.405856698751449585e-01 -2.530532479286193848e-01 5.088162794709205627e-02 3.007395565509796143e-02 1.542893350124359131e-01 2.059940993785858154e-01 2.050212025642395020e-01 7.921753078699111938e-02 -1.713976114988327026e-01 -3.119815886020660400e-02 -4.716729745268821716e-02 6.257442384958267212e-02 -5.036702752113342285e-02 3.909060359001159668e-01 1.227878034114837646e-01 7.969351857900619507e-02 4.109002947807312012e-01 -2.772879004478454590e-01 -1.248033866286277771e-01 1.263593584299087524e-01 -2.375284954905509949e-02 1.748442202806472778e-01 1.756878793239593506e-01 -1.164635345339775085e-01 -7.489366829395294189e-02 -9.311971813440322876e-02 8.834117650985717773e-02 -3.193831145763397217e-01
-1.167121380567550659e-01 2.701079100370407104e-02 -2.809574902057647705e-01 -6.831943988800048828e-02 2.231162637472152710e-01 -2.119911015033721924e-01 -1.269826740026473999e-01 2.136396169662475586e-01 1.446897834539413452e-01 3.893642723560333252e-01 2.770245075225830078e-01 2.579247057437896729e-01 -2.511264383792877197e-01 3.991230577230453491e-02 1.456329375505447388e-01 -5.111928284168243408e-02 -1.539050936698913574e-01 1.212209463119506836e-01 9.743154048919677734e-02 -1.296150833368301392e-01 2.145563960075378418e-01 -1.967583037912845612e-02 -7.725208997726440430e-02 1.306662708520889282e-01 -2.512273192405700684e-01 8.295622467994689941e-02 1.120965108275413513e-01 1.977552026510238647e-01 -4.096291214227676392e-02 1.849461495876312256e-01 2.165114283561706543e-01 5.198242515325546265e-02
-3.466866537928581238e-02 2.590557932853698730e-02 3.799182176589965820e-02 2.903298437595367432e-01 2.288478314876556396e-01 -3.398585021495819092e-01 -3.127341866493225098e-01 2.454615086317062378e-01 1.840663552284240723e-01 2.151213884353637695e-01 3.651358187198638916e-02 2.210102528333663940e-01 7.323544472455978394e-02 -1.483995318412780762e-01 -1.609007567167282104e-01 -7.086890935897827148e-02 -1.660010367631912231e-01 7.872396707534790039e-02 -6.251562386751174927e-02 -1.911430507898330688e-01 8.584169298410415649e-02 -1.254196763038635254e-01 -7.935495674610137939e-02 -2.338036447763442993e-01 -2.783786356449127197e-01 1.549796313047409058e-01 1.427271217107772827e-01 1.003485396504402161e-01 2.390864938497543335e-01 -2.133967429399490356e-01 -6.959314341656863689e-04 7.011642307043075562e-02
8.785468339920043945e-02 -1.047461107373237610e-01 -5.015613045543432236e-03 1.648913919925689697e-01 -1.410008966922760010e-01 6.204771250486373901e-02 -1.505097467452287674e-02 -1.468549668788909912e-01 -3.100804686546325684e-01 1.437623351812362671e-01 1.559810638427734375e-01 4.338794648647308350e-01 3.266303539276123047e-01 1.545395851135253906e-01 1.973336786031723022e-01 -1.278355270624160767e-01 -1.105738505721092224e-01 7.566054165363311768e-02 -4.327676072716712952e-02 1.774706989526748657e-01 1.978220641613006592e-01 -2.250350713729858398e-01 6.001644954085350037e-02 -8.773405104875564575e-02 -9.001144766807556152e-02 2.712365686893463135e-01 1.320669949054718018e-01 1.536227166652679443e-01 2.990972995758056641e-01 7.707352936267852783e-02 1.142361834645271301e-01 -9.881410747766494751e-02
-1.139118969440460205e-01 -6.289927661418914795e-02 -2.469081059098243713e-02 -8.923577517271041870e-02 -1.898087859153747559e-01 1.477036345750093460e-02 -5.165504291653633118e-02 1.893696188926696777e-01 -1.729218363761901855e-01 1.646081805229187012e-01 5.505368113517761230e-02 3.455697298049926758e-01 -2.610316034406423569e-03 -9.144859760999679565e-02 1.714935302734375000e-01 -1.620609462261199951e-01 -1.028130725026130676e-01 2.303275913000106812e-01 -2.003693580627441406e-01 -2.493637800216674805e-01 2.645925283432006836e-01 7.435559481382369995e-02 -4.908242821693420410e-01 -1.945265829563140869e-01 -1.386807858943939209e-01 2.054087519645690918e-01 -1.072234287858009338e-01 8.180243521928787231e-02 8.441507071256637573e-02 -1.684369742870330811e-01 1.266842037439346313e-01 6.951060146093368530e-02
8.023064583539962769e-02 1.449068486690521240e-01 1.514940261840820312e-01 -1.373782008886337280e-02 -2.670770585536956787e-01 1.236969139426946640e-02 -2.252961099147796631e-01 2.424666732549667358e-01 1.776514053344726562e-01 2.783280313014984131e-01 1.064975932240486145e-01 7.889716327190399170e-02 -1.897259056568145752e-01 -3.675384074449539185e-02 5.699862539768218994e-02 2.950373850762844086e-02 -2.862070798873901367e-01 3.398899734020233154e-01 2.764092981815338135e-01 2.987144291400909424e-01 1.456716656684875488e-01 -1.760059893131256104e-01 -4.808842018246650696e-02 9.074679762125015259e-02 -3.516730666160583496e-02 1.826521307229995728e-01 -9.326280653476715088e-02 2.654494717717170715e-02 2.113307416439056396e-01 6.595790851861238480e-03 5.119174346327781677e-02 -2.884294092655181885e-01
7.477303594350814819e-02 1.446473896503448486e-01 2.920877421274781227e-03 9.700403362512588501e-02 -8.492492139339447021e-02 -1.864148527383804321e-01 -2.481929212808609009e-01 -5.390107259154319763e-02 1.020896509289741516e-01 1.221916377544403076e-01 5.108290538191795349e-02 2.040439695119857788e-01 3.861473128199577332e-02 1.611202359199523926e-01 -2.221020013093948364e-01 7.622207701206207275e-02 5.642695724964141846e-02 3.487650156021118164e-01 2.434852719306945801e-01 1.307187378406524658e-01 2.339641451835632324e-01 -9.825932979583740234e-02 -3.815098479390144348e-02 -6.694452464580535889e-02 -1.139680072665214539e-01 2.572430670261383057e-01 -1.077364385128021240e-01 7.869382947683334351e-02 -8.436758071184158325e-02 -2.615152299404144287e-01 -1.936805397272109985e-01 -4.731871485710144043e-01
9.527499228715896606e-02 -6.726147234439849854e-02 1.257019639015197754e-01 1.749865412712097168e-01 -9.465122222900390625e-02 8.322440087795257568e-03 -1.275036185979843140e-01 1.348419785499572754e-01 2.156972512602806091e-02 1.150072887539863586e-01 1.383557468652725220e-01 2.368300706148147583e-01 3.566228747367858887e-01 -7.243857532739639282e-02 -2.362189590930938721e-01 -4.134043678641319275e-02 -2.432281076908111572e-01 3.442652821540832520e-01 2.153873741626739502e-01 8.092881739139556885e-02 3.500213325023651123e-01 2.294298447668552399e-02 -3.701588511466979980e-02 -3.735704720020294189e-02 -1.388605386018753052e-01 2.937740981578826904e-01 -8.647375553846359253e-02 9.009113907814025879e-02 -9.846640378236770630e-02 -4.980106279253959656e-02 5.108034610748291016e-02 -3.539212048053741455e-01
-8.225996047258377075e-03 2.327345013618469238e-01 -1.187604889273643494e-01 -1.628566682338714600e-01 -9.758544713258743286e-02 1.245318818837404251e-02 -1.352354735136032104e-01 2.156531065702438354e-01 -1.633439362049102783e-01 2.352581471204757690e-01 1.403159201145172119e-01 1.826807856559753418e-01 -1.027340963482856750e-01 1.160058155655860901e-01 -8.808907121419906616e-02 7.501357793807983398e-02 2.402817308902740479e-01 2.637317180633544922e-01 1.704269349575042725e-01 -2.000606209039688110e-01 5.258924961090087891e-01 1.122002303600311279e-01 -1.855501085519790649e-01 5.826526880264282227e-02 -5.150879919528961182e-02 3.529187291860580444e-02 -1.066190674901008606e-01 1.226394772529602051e-01 2.286480963230133057e-01 5.216000601649284363e-02 4.590797796845436096e-02 -2.177869528532028198e-01
1.987259536981582642e-01 1.754653058014810085e-03 1.604694686830043793e-02 -4.770637676119804382e-02 5.501236766576766968e-02 -4.797382354736328125e-01 -9.512946754693984985e-02 1.000097692012786865e-01 -2.101623266935348511e-01 3.367762640118598938e-02 1.508051902055740356e-01 2.278296202421188354e-01 1.913050860166549683e-01 -9.281213581562042236e-02 -1.341277658939361572e-01 2.054882794618606567e-02 1.169614270329475403e-01 3.095464706420898438e-01 -1.955972015857696533e-01 -3.046891689300537109e-01 2.309901714324951172e-01 3.215986490249633789e-02 -5.361143127083778381e-02 -1.277682632207870483e-01 8.490299433469772339e-02 1.987453550100326538e-02 -6.404034793376922607e-02 -1.611684216186404228e-03 2.247528731822967529e-01 -3.933199681341648102e-03 3.518106043338775635e-01 -1.482554674148559570e-01
-7.141738384962081909e-02 -1.449683010578155518e-01 1.266288161277770996e-01 1.664007306098937988e-01 -1.168899461627006531e-01 -2.991187870502471924e-01 -2.082252800464630127e-01 8.593172580003738403e-02 -1.018803752958774567e-02 1.150386556982994080e-01 -8.197961002588272095e-02 3.879778385162353516e-01 1.712555624544620514e-02 1.373457163572311401e-01 -2.787556946277618408e-01 1.669195145368576050e-01 -3.624554574489593506e-01 7.802357524633407593e-02 -6.712040305137634277e-02 1.073935702443122864e-01 9.999130666255950928e-02 -6.680061668157577515e-02 -3.762823045253753662e-01 6.394084542989730835e-02 -3.924687858670949936e-03 2.399592995643615723e-01 1.053402945399284363e-01 1.012286692857742310e-01 1.771280169486999512e-01 -6.160388141870498657e-02 1.839236170053482056e-01 1.392792612314224243e-01
1.399656981229782104e-01 -2.941388785839080811e-01 -1.482375860214233398e-01 -5.325438827276229858e-02 -2.395337447524070740e-02 -1.779617369174957275e-01 -1.761510223150253296e-01 -1.426831334829330444e-01 -8.231413364410400391e-02 2.018926292657852173e-01 1.462539285421371460e-01 5.776130408048629761e-02 -2.515579462051391602e-01 -4.721006006002426147e-02 9.419596940279006958e-02 -1.950096935033798218e-01 1.273309886455535889e-01 4.293500185012817383e-01 -1.753746159374713898e-02 9.844117797911167145e-03 1.959016025066375732e-01 -2.214571237564086914e-01 3.955258801579475403e-02 -1.307024806737899780e-01 3.878492861986160278e-02 4.502126574516296387e-01 1.418801993131637573e-01 -4.265714809298515320e-02 -3.752852976322174072e-02 1.516932249069213867e-01 1.592506617307662964e-01 -1.335002630949020386e-01
8.377081900835037231e-02 6.703276932239532471e-02 -2.885087728500366211e-01 -7.263510674238204956e-02 -1.561328023672103882e-01 1.552789062261581421e-01 -8.040201663970947266e-02 -6.008304283022880554e-02 -1.015459969639778137e-01 -5.494611710309982300e-02 2.730577811598777771e-02 2.636616118252277374e-02 2.041921764612197876e-01 2.370343357324600220e-01 -1.395266205072402954e-01 1.978829801082611084e-01 -2.207981944084167480e-01 7.630968838930130005e-02 -2.243160083889961243e-02 -1.708572059869766235e-01 1.968519687652587891e-01 -1.131464615464210510e-01 -1.584788709878921509e-01 -4.714259412139654160e-03 -5.571888685226440430e-01 1.621555387973785400e-01 3.372557088732719421e-02 5.758317653089761734e-03 2.639352083206176758e-01 2.458811365067958832e-02 1.720439344644546509e-01 -2.671793997287750244e-01
8.163908123970031738e-02 1.433034837245941162e-01 -1.548652499914169312e-01 -4.157966375350952148e-02 7.131563872098922729e-02 -3.971045091748237610e-02 -3.805357813835144043e-01 -1.696045696735382080e-01 -2.022109478712081909e-01 -2.870598994195461273e-02 -1.017193123698234558e-01 3.465868234634399414e-01 7.398810982704162598e-02 -1.474527269601821899e-01 4.857330117374658585e-03 -9.449390321969985962e-02 -2.702297568321228027e-01 1.518867313861846924e-01 7.322165369987487793e-02 -2.439386546611785889e-01 1.690143942832946777e-01 -3.118888139724731445e-01 3.860618919134140015e-02 -1.132973358035087585e-01 -5.870710313320159912e-02 3.330309092998504639e-01 1.982315331697463989e-01 -1.680259555578231812e-01 1.719577312469482422e-01 7.615089416503906250e-02 -7.442582398653030396e-02 -1.859530508518218994e-01
1.443006694316864014e-01 -5.520278587937355042e-02 -8.691468089818954468e-02 1.514066308736801147e-01 1.714051663875579834e-01 -2.094581127166748047e-01 1.045986823737621307e-02 2.138965129852294922e-01 -9.761284291744232178e-02 4.665068089962005615e-01 -6.452515721321105957e-02 8.462969958782196045e-02 5.285607278347015381e-02 6.067277118563652039e-02 -1.064090877771377563e-01 1.688158214092254639e-01 -1.462932080030441284e-01 1.205844208598136902e-01 1.009480655193328857e-01 -1.063590347766876221e-01 2.632836699485778809e-01 -4.519093930721282959e-01 -5.962998420000076294e-02 3.016880750656127930e-01 -1.770424395799636841e-01 2.100894600152969360e-01 1.476495116949081421e-01 1.145501434803009033e-01 2.858007512986660004e-02 4.106117039918899536e-02 -1.698723249137401581e-02 -5.483769997954368591e-02
-5.804789066314697266e-02 1.567426770925521851e-01 1.072590947151184082e-01 -2.690937556326389313e-02 -1.571027487516403198e-01 -1.954236924648284912e-01 -2.412366867065429688e-01 5.018394812941551208e-02 -6.970524787902832031e-03 7.909648120403289795e-02 2.113969177007675171e-01 2.017658948898315430e-01 -2.041680514812469482e-01 -7.726672291755676270e-02 -6.589501351118087769e-02 2.062295079231262207e-01 -9.090600907802581787e-02 1.771533489227294922e-01 2.202882617712020874e-01 1.666166931390762329e-01 1.930226683616638184e-01 -1.272151023149490356e-01 8.377490192651748657e-02 -3.137469589710235596e-01 -1.364054381847381592e-01 5.035169124603271484e-01 3.757743909955024719e-02 1.622922420501708984e-01 1.869460754096508026e-02 1.376397162675857544e-01 2.106985747814178467e-01 1.077547147870063782e-01
2.433339366689324379e-03 -8.842067420482635498e-02 -2.014930695295333862e-01 -8.436422049999237061e-02 -1.170762702822685242e-01 -2.242845445871353149e-01 -2.272930182516574860e-02 -6.093571707606315613e-02 -6.080251187086105347e-02 1.455211043357849121e-01 -2.036719582974910736e-02 2.008167803287506104e-01 8.224246650934219360e-02 5.058712325990200043e-03 2.830335684120655060e-02 1.264631599187850952e-01 -1.779898405075073242e-01 2.048917114734649658e-01 -2.431605309247970581e-01 -1.326320171356201172e-01 9.879920631647109985e-02 1.115434542298316956e-01 -4.059768915176391602e-01 3.131693229079246521e-02 -2.569853961467742920e-01 2.440294474363327026e-01 1.690154075622558594e-01 -2.962315976619720459e-01 2.309689670801162720e-02 2.948055863380432129e-01 1.301205307245254517e-01 -3.199265599250793457e-01
-1.454483419656753540e-01 2.262250632047653198e-01 -7.112759351730346680e-02 -5.840959772467613220e-02 3.450418589636683464e-03 -1.338822543621063232e-01 -9.494480490684509277e-02 2.950036665424704552e-03 2.664263732731342316e-02 7.441212236881256104e-02 5.779352784156799316e-01 1.739282608032226562e-01 -1.089926809072494507e-01 7.176817953586578369e-02 -8.477787673473358154e-02 3.089876174926757812e-01 -3.953721001744270325e-02 2.653682231903076172e-01 1.833019405603408813e-01 1.588470302522182465e-02 2.244505882263183594e-01 1.292334198951721191e-01 -1.466746628284454346e-01 -1.456551253795623779e-01 -5.044979508966207504e-03 3.003722727298736572e-01 7.792633026838302612e-02 1.857235133647918701e-01 1.396383494138717651e-01 3.718075901269912720e-02 9.958186745643615723e-02 -1.574243605136871338e-01
-7.210793439298868179e-03 -1.556612998247146606e-01 1.473310738801956177e-01 -3.645087033510208130e-02 8.162225782871246338e-02 -1.707175970077514648e-01 -1.411042213439941406e-01 -1.263813301920890808e-02 -7.181101292371749878e-02 2.681245505809783936e-01 2.809815406799316406e-01 1.176004111766815186e-01 2.158684656023979187e-02 -2.540204823017120361e-01 3.706451505422592163e-02 -3.631241992115974426e-02 -1.923547238111495972e-01 1.246725693345069885e-01 2.132921069860458374e-01 -3.659589588642120361e-01 1.260888576507568359e-01 -4.994039982557296753e-02 -3.546612337231636047e-02 7.502914220094680786e-02 -7.213998585939407349e-02 3.536502718925476074e-01 3.930698633193969727e-01 -1.207567006349563599e-01 2.744819819927215576e-01 2.979056909680366516e-03 -3.422506153583526611e-02 -1.617727875709533691e-01
-8.215221459977328777e-04 2.762561850249767303e-02 -4.653402790427207947e-02 -4.368841275572776794e-02 2.016987055540084839e-01 -6.359266489744186401e-02 -4.321828484535217285e-02 1.724654622375965118e-02 -2.250497341156005859e-01 2.074908614158630371e-01 8.562020212411880493e-02 2.225171625614166260e-01 1.890248507261276245e-01 3.262495994567871094e-02 -3.085645101964473724e-02 1.879574358463287354e-01 -4.502134621143341064e-01 5.527118220925331116e-03 5.390322953462600708e-02 -3.317593336105346680e-01 3.393749296665191650e-01 -5.079271644353866577e-02 -6.443569064140319824e-02 -2.343381643295288086e-01 1.217619553208351135e-01 3.085600435733795166e-01 -1.345274299383163452e-01 -2.690921425819396973e-01 -1.720793545246124268e-02 7.224887609481811523e-02 9.428253769874572754e-02 -1.311042010784149170e-01
-1.958439201116561890e-01 2.948643565177917480e-01 -6.150157004594802856e-02 -6.130858510732650757e-02 -6.194138526916503906e-02 -4.142105206847190857e-02 -1.831294149160385132e-01 8.941815793514251709e-02 1.660148985683917999e-02 2.534883916378021240e-01 5.645844712853431702e-02 2.156985849142074585e-01 -1.065007820725440979e-01 1.170460507273674011e-02 -2.240211963653564453e-01 1.261878162622451782e-01 -2.829895615577697754e-01 3.241655230522155762e-01 3.480866253376007080e-01 2.644009329378604889e-02 2.430655658245086670e-01 -1.221629977226257324e-01 3.994696214795112610e-02 -1.135156378149986267e-01 1.081352308392524719e-01 2.851945459842681885e-01 1.794436946511268616e-02 2.585107982158660889e-01 -2.443860471248626709e-02 2.049491405487060547e-01 1.685028225183486938e-01 -3.939007222652435303e-02
-2.030574828386306763e-01 4.927349509671330452e-04 1.166064515709877014e-01 5.728736147284507751e-02 -1.128926947712898254e-01 -3.192454576492309570e-01 -2.270478010177612305e-01 6.440255045890808105e-02 -4.981498792767524719e-02 -3.203264251351356506e-02 -1.723775267601013184e-01 2.686330676078796387e-01 -9.914582222700119019e-02 6.101794913411140442e-02 -2.146032303571701050e-01 2.349091023206710815e-01 -2.796801328659057617e-01 1.115170642733573914e-01 -2.918403968214988708e-02 1.848316490650177002e-01 1.497737467288970947e-01 -5.589961260557174683e-02 -3.044821619987487793e-01 1.179830431938171387e-01 -5.907021090388298035e-02 3.749475777149200439e-01 9.613577276468276978e-02 2.705124318599700928e-01 2.396409362554550171e-01 -5.178229883313179016e-02 7.400251179933547974e-02 3.761719912290573120e-02
7.053977251052856445e-02 1.561236977577209473e-01 2.523088157176971436e-01 9.652767330408096313e-02 -3.337195515632629395e-01 -1.792990118265151978e-01 -5.113675594329833984e-01 2.213065177202224731e-01 3.044056706130504608e-02 2.233060300350189209e-01 1.047609746456146240e-01 1.739203929901123047e-02 -9.381521493196487427e-02 1.262619197368621826e-01 3.232221305370330811e-02 1.785700321197509766e-01 -3.021782636642456055e-02 1.921878904104232788e-01 1.474294718354940414e-02 9.424306452274322510e-02 3.886607587337493896e-01 -2.065915986895561218e-02 -1.919597573578357697e-02 -7.367869373410940170e-03 1.186902821063995361e-01 1.039557307958602905e-01 1.430702954530715942e-01 4.983667656779289246e-02 6.218412891030311584e-02 1.232525780797004700e-01 1.987849771976470947e-01 -1.366065740585327148e-01
1.021634712815284729e-01 -1.218829080462455750e-01 -1.390188187360763550e-01 -1.856694370508193970e-01 -7.427148520946502686e-02 -3.777243569493293762e-02 -4.006760716438293457e-01 -2.631470561027526855e-01 1.265437453985214233e-01 1.674268692731857300e-01 1.837005615234375000e-01 3.554567992687225342e-01 -2.470093593001365662e-02 1.496992856264114380e-01 -1.859725564718246460e-01 -1.738686114549636841e-01 -2.008471637964248657e-01 1.815365105867385864e-01 -9.213633090257644653e-02 -2.506545186042785645e-01 -3.740477608516812325e-03 -1.243895515799522400e-01 -1.158353015780448914e-01 -2.057374864816665649e-01 2.190258912742137909e-02 1.208434998989105225e-01 2.082534134387969971e-01 5.047708004713058472e-02 1.864324510097503662e-01 -2.442667633295059204e-01 6.622892618179321289e-02 -1.286323368549346924e-01
-8.537457883358001709e-02 4.881373420357704163e-02 -1.292308866977691650e-01 -1.737365275621414185e-01 1.486796438694000244e-01 -1.118581593036651611e-01 -1.849866956472396851e-01 1.388210207223892212e-01 -1.915768384933471680e-01 4.072285294532775879e-01 3.056308329105377197e-01 -1.071537137031555176e-01 4.485029727220535278e-02 1.277290135622024536e-01 4.138423129916191101e-02 1.724123507738113403e-01 -1.032925173640251160e-01 8.587958663702011108e-02 -1.816891133785247803e-01 -9.674186259508132935e-02 2.005798369646072388e-01 -1.169057413935661316e-01 9.014055132865905762e-03 -3.500049412250518799e-01 3.419210389256477356e-02 3.721227943897247314e-01 -1.286935899406671524e-02 2.428687810897827148e-01 1.327252686023712158e-01 -1.298440061509609222e-02 1.397683620452880859e-01 -1.585145443677902222e-01
-1.537496447563171387e-01 2.494649589061737061e-02 -1.174386143684387207e-01 -9.235373884439468384e-02 5.273667164146900177e-03 -6.902498006820678711e-02 -2.726041376590728760e-01 2.704252898693084717e-01 -3.692890405654907227e-01 1.324614435434341431e-01 9.318103641271591187e-02 1.414798349142074585e-01 -8.751787245273590088e-02 1.802080124616622925e-01 -3.131600618362426758e-01 2.254775017499923706e-01 -1.869135499000549316e-01 2.536060214042663574e-01 5.681874603033065796e-02 -1.511606667190790176e-02 1.937243193387985229e-01 -1.063176244497299194e-01 -1.699624806642532349e-01 -5.302360653877258301e-02 -1.079613938927650452e-01 9.073808789253234863e-02 -3.559554368257522583e-02 3.707176446914672852e-02 -2.684063613414764404e-01 2.695116102695465088e-01 1.772920191287994385e-01 2.182590514421463013e-01
-1.653483659029006958e-01 -2.167588099837303162e-02 1.271174289286136627e-02 1.609267443418502808e-01 -9.967929124832153320e-02 -5.699315667152404785e-01 -1.387739032506942749e-01 9.992951154708862305e-02 -7.137335836887359619e-02 1.751670241355895996e-01 -1.397809237241744995e-01 1.607692241668701172e-01 -8.792587369680404663e-02 9.732409566640853882e-02 -7.053370028734207153e-02 2.932350039482116699e-01 -5.590971559286117554e-02 2.482267469167709351e-01 1.046910360455513000e-01 3.513867408037185669e-02 -6.558959931135177612e-02 -1.106481999158859253e-01 -1.022119000554084778e-01 1.901470124721527100e-01 -8.374567329883575439e-02 3.721876442432403564e-01 3.839718410745263100e-03 2.113706469535827637e-01 2.185691744089126587e-01 4.567025229334831238e-02 1.110717058181762695e-01 -1.706992089748382568e-02
6.879866868257522583e-02 2.601636573672294617e-02 -1.026338785886764526e-01 1.318616271018981934e-01 -4.960348084568977356e-02 4.712069779634475708e-02 -3.483144640922546387e-01 1.743863569572567940e-03 1.697470098733901978e-01 1.898829489946365356e-01 -8.465989679098129272e-02 2.320026755332946777e-01 1.489538848400115967e-01 1.789324134588241577e-01 1.637092791497707367e-02 -5.269558634608983994e-03 1.788481473922729492e-01 3.202228844165802002e-01 2.650524377822875977e-01 -5.956061929464340210e-02 1.466675400733947754e-01 -3.268899023532867432e-01 -2.217735052108764648e-01 1.577267237007617950e-02 -4.779084399342536926e-02 2.626113593578338623e-01 -6.478740274906158447e-02 1.221610531210899353e-01 -6.231280788779258728e-02 -8.848846703767776489e-02 1.279959529638290405e-01 -3.945937454700469971e-01
-1.115490049123764038e-01 1.452278047800064087e-01 -1.519199311733245850e-01 -2.946842610836029053e-01 2.766610085964202881e-01 -3.762377053499221802e-02 -4.074163362383842468e-02 7.160540670156478882e-02 -5.404591932892799377e-02 4.439832866191864014e-01 1.541696339845657349e-01 3.937348723411560059e-02 -8.586584776639938354e-02 1.316922903060913086e-01 1.021280959248542786e-01 8.318345248699188232e-02 -2.343892008066177368e-01 1.394733637571334839e-01 -7.890196144580841064e-02 -1.446825265884399414e-01 6.394939869642257690e-02 -7.882320135831832886e-02 -4.720597341656684875e-02 -4.013321995735168457e-01 3.878819569945335388e-02 2.713662981986999512e-01 6.206449586898088455e-03 1.349957734346389771e-01 3.049236834049224854e-01 -5.786630138754844666e-02 1.420409828424453735e-01 -1.389949619770050049e-01
1.988423466682434082e-01 3.514078259468078613e-02 3.802001103758811951e-02 2.211731374263763428e-01 -2.944631278514862061e-01 -1.308111548423767090e-01 -3.152160048484802246e-01 -6.899905949831008911e-02 1.217211410403251648e-01 1.971300840377807617e-01 -1.301849335432052612e-01 1.401820778846740723e-01 -2.372264675796031952e-02 5.635875836014747620e-02 -2.592328786849975586e-01 3.417755290865898132e-02 -2.434785217046737671e-01 1.010605394840240479e-01 -1.617444157600402832e-01 -6.057077646255493164e-02 3.459543287754058838e-01 -1.060373932123184204e-01 -1.775077879428863525e-01 4.824803676456212997e-03 5.854289606213569641e-02 2.233898192644119263e-01 9.627874940633773804e-02 -1.500395387411117554e-01 3.187835216522216797e-01 -2.721108496189117432e-01 8.884535729885101318e-02 -8.988390117883682251e-02
-3.809174150228500366e-02 -1.496174093335866928e-02 -2.380866184830665588e-02 3.196552768349647522e-02 1.301702857017517090e-01 -2.752337753772735596e-01 -1.546150743961334229e-01 3.250318169593811035e-01 -6.783750653266906738e-02 6.416263431310653687e-02 -1.143816635012626648e-01 2.500177323818206787e-01 -9.668694436550140381e-02 2.297166883945465088e-01 -1.861862838268280029e-01 5.848315730690956116e-02 -1.188880652189254761e-01 1.273238360881805420e-01 2.420621365308761597e-01 6.750314682722091675e-02 3.349272608757019043e-01 2.333645969629287720e-01 -3.372989594936370850e-01 2.262302339076995850e-01 -2.101937681436538696e-01 -1.379802171140909195e-02 2.418364435434341431e-01 2.147937566041946411e-01 3.826925531029701233e-02 1.019922345876693726e-01 -2.993876859545707703e-02 -5.598126351833343506e-02
1.157743036746978760e-01 -1.885734200477600098e-01 -1.461611222475767136e-02 1.334222257137298584e-01 2.340970188379287720e-02 9.418021887540817261e-03 2.007983252406120300e-02 2.510148584842681885e-01 -1.786684393882751465e-01 1.402975153177976608e-02 -1.394995395094156265e-02 1.989611834287643433e-01 -3.407935798168182373e-01 1.800132840871810913e-01 -5.861081182956695557e-02 -2.202360928058624268e-01 -4.024426266551017761e-02 1.883469521999359131e-01 -1.121336147189140320e-01 -4.313231110572814941e-01 2.417014837265014648e-01 9.559308737516403198e-02 1.716767251491546631e-02 -2.293875627219676971e-02 -2.260211557149887085e-01 9.755798429250717163e-02 6.974383443593978882e-02 -1.378598273731768131e-03 1.863969415426254272e-01 4.378156363964080811e-02 2.550660669803619385e-01 -3.539977371692657471e-01
-2.173678576946258545e-01 4.393668100237846375e-02 -1.939857900142669678e-01 -1.533718258142471313e-01 2.939736284315586090e-02 -6.724096089601516724e-02 -2.905437946319580078e-01 6.176221743226051331e-02 -1.152947247028350830e-01 2.013112157583236694e-01 1.964006125926971436e-01 8.909477293491363525e-02 1.442225873470306396e-01 1.088815182447433472e-01 1.991578191518783569e-01 1.107077114284038544e-02 -3.652205690741539001e-03 4.157409071922302246e-01 -2.361250817775726318e-01 -1.077309995889663696e-01 3.520778417587280273e-01 5.513118579983711243e-02 -7.534169405698776245e-02 -1.280569881200790405e-01 -2.479173541069030762e-01 2.254620939493179321e-01 -8.833000808954238892e-02 1.899946182966232300e-01 -1.584645062685012817e-01 -1.888382136821746826e-01 1.203200519084930420e-01 5.047312751412391663e-02
-2.176081389188766479e-01 -1.221382319927215576e-01 -4.807119723409414291e-03 -2.335055768489837646e-01 -2.781513333320617676e-02 -9.123273938894271851e-02 -2.926179766654968262e-01 -1.155396550893783569e-01 -3.975600004196166992e-02 -8.251611143350601196e-02 6.205937266349792480e-02 2.155825495719909668e-01 -9.456244856119155884e-02 2.357847243547439575e-01 1.556542217731475830e-01 -5.447427555918693542e-02 -1.984277069568634033e-01 4.029459655284881592e-01 2.304127514362335205e-01 -1.035121008753776550e-01 3.984894156455993652e-01 -1.136740967631340027e-01 8.460302650928497314e-02 1.856380887329578400e-02 -2.768670618534088135e-01 -1.810619682073593140e-01 2.948819100856781006e-02 8.085914701223373413e-02 2.351771593093872070e-01 3.952180594205856323e-02 1.614378206431865692e-02 -7.694931328296661377e-02
4.950471967458724976e-02 -5.293197929859161377e-02 -1.396218687295913696e-01 1.576063036918640137e-01 -2.266950756311416626e-01 -3.977363407611846924e-01 -2.326115369796752930e-01 1.234940532594919205e-02 -1.233296394348144531e-01 9.153391420841217041e-02 -4.880208149552345276e-02 -8.278101682662963867e-02 -2.277159690856933594e-01 2.437547892332077026e-01 9.660436958074569702e-02 1.728666871786117554e-01 -2.597308903932571411e-02 1.923272311687469482e-01 2.778719961643218994e-01 1.091744303703308105e-01 1.961411982774734497e-01 1.054663117974996567e-02 -4.204185307025909424e-01 -7.402919232845306396e-02 -3.258353173732757568e-01 1.073411032557487488e-01 1.259495615959167480e-01 -7.755059003829956055e-02 3.926564753055572510e-02 -1.058514509350061417e-02 -3.062908910214900970e-02 1.161365285515785217e-01
2.567675709724426270e-01 4.686535801738500595e-03 -1.196570694446563721e-01 1.796540617942810059e-01 9.589418023824691772e-02 -1.302112191915512085e-01 3.037962131202220917e-02 -3.827313333749771118e-02 -1.775445193052291870e-01 2.719815075397491455e-01 1.532140932977199554e-02 2.259527519345283508e-02 1.422144919633865356e-01 7.085666060447692871e-02 -2.604655921459197998e-01 -6.404677033424377441e-02 -2.649451792240142822e-01 5.905724763870239258e-01 -1.223567351698875427e-01 -3.578186035156250000e-02 -4.148954153060913086e-02 -8.042101562023162842e-02 -1.788239777088165283e-01 -2.070706039667129517e-01 -2.132844626903533936e-01 1.085077822208404541e-01 -4.416819661855697632e-02 -1.203236877918243408e-01 8.300946652889251709e-02 8.335974812507629395e-02 1.412098854780197144e-01 -1.724660694599151611e-01
-3.598932921886444092e-02 2.439910322427749634e-01 -1.386482864618301392e-01 2.802836149930953979e-02 2.413327340036630630e-03 -1.305546015501022339e-01 -2.519393339753150940e-02 -5.196603760123252869e-02 1.006520986557006836e-01 2.360744327306747437e-01 8.520933240652084351e-02 4.190914928913116455e-01 6.896656751632690430e-02 2.606756389141082764e-01 9.774083644151687622e-02 -1.134352609515190125e-01 2.883924245834350586e-01 2.695090174674987793e-01 1.823921352624893188e-01 -1.859274804592132568e-01 2.822522222995758057e-01 -2.060554623603820801e-01 -1.512024998664855957e-01 -4.133266210556030273e-02 -1.653180271387100220e-01 1.647962778806686401e-01 -3.303838893771171570e-02 2.397621870040893555e-01 1.135467961430549622e-01 -1.027467753738164902e-02 3.856196627020835876e-02 -2.387501299381256104e-01
1.026308909058570862e-02 -2.610041201114654541e-01 1.322405636310577393e-01 2.940862998366355896e-02 4.192765057086944580e-02 -3.982799053192138672e-01 -3.157916665077209473e-01 1.802312880754470825e-01 1.581573486328125000e-01 -5.559187754988670349e-02 -6.326430290937423706e-02 1.519846767187118530e-01 -6.529724597930908203e-02 4.143329858779907227e-01 3.780512139201164246e-02 2.096729874610900879e-01 4.737763665616512299e-04 7.158783078193664551e-02 -1.575185954570770264e-01 -6.237177178263664246e-02 2.260400801897048950e-01 -2.113159894943237305e-01 -1.668808907270431519e-01 3.082352690398693085e-03 -5.505665671080350876e-03 1.787803918123245239e-01 8.472135663032531738e-02 -2.009430080652236938e-01 2.481113821268081665e-01 5.198682099580764771e-02 2.054911255836486816e-01 2.865667268633842468e-02
-4.321631044149398804e-02 -3.076602220535278320e-01 -1.470820605754852295e-01 4.476107656955718994e-02 -8.050245046615600586e-02 -5.081791877746582031e-01 -5.562596395611763000e-02 7.327996194362640381e-02 9.820655733346939087e-02 5.291226133704185486e-02 -2.555768489837646484e-01 2.484949082136154175e-01 -1.653479784727096558e-01 1.347857117652893066e-01 -1.045170277357101440e-01 1.340693607926368713e-02 1.005275025963783264e-01 2.386211454868316650e-01 1.561001390218734741e-01 1.589254587888717651e-01 3.165042102336883545e-01 1.339743100106716156e-02 1.583937555551528931e-02 -3.163263797760009766e-01 3.425421891734004021e-03 1.228287965059280396e-01 1.430006325244903564e-01 -1.548103690147399902e-01 1.667006164789199829e-01 3.018793277442455292e-02 4.515493661165237427e-02 5.416816473007202148e-02
3.537891805171966553e-02 6.833758205175399780e-02 1.829428821802139282e-01 3.506393730640411377e-01 -3.115842305123806000e-02 -1.995888352394104004e-01 -4.270195662975311279e-01 5.169211700558662415e-02 1.919054426252841949e-02 3.657655119895935059e-01 2.110200189054012299e-02 1.544881314039230347e-01 1.671892553567886353e-01 -1.117370277643203735e-01 2.702009119093418121e-02 1.360202282667160034e-01 -1.488842219114303589e-01 -2.604727819561958313e-02 -3.793327137827873230e-02 9.894629940390586853e-03 -3.236117586493492126e-02 -1.663018763065338135e-01 -9.129698574542999268e-02 -1.050923988223075867e-01 -2.364070713520050049e-01 1.730314940214157104e-01 1.346321403980255127e-01 1.381145715713500977e-01 4.056091010570526123e-01 1.549253463745117188e-01 -9.793920814990997314e-02 -9.854174219071865082e-03
-7.640483230352401733e-02 -8.662210404872894287e-02 -1.718298494815826416e-01 -1.121886372566223145e-01 -1.833910942077636719e-01 3.293814510107040405e-02 -3.047360479831695557e-01 2.506478130817413330e-01 -4.226522147655487061e-02 -1.274149268865585327e-01 -9.794004261493682861e-03 1.857025362551212311e-02 -7.248978316783905029e-02 2.137668728828430176e-01 1.922195851802825928e-01 2.410740405321121216e-01 -2.295391112565994263e-01 1.992789506912231445e-01 1.262248456478118896e-01 -1.939868554472923279e-02 1.747075170278549194e-01 -1.601385027170181274e-01 -2.671124637126922607e-01 2.743809716776013374e-03 -2.821794152259826660e-01 -6.631400436162948608e-02 -5.662864074110984802e-03 -8.406291017308831215e-04 4.927091300487518311e-01 -3.968509379774332047e-03 -1.215875819325447083e-01 -1.086905002593994141e-01
-1.410283893346786499e-01 7.908515632152557373e-02 -1.412903219461441040e-01 4.741547256708145142e-02 4.464360475540161133e-01 -7.456403225660324097e-02 -2.152138948440551758e-01 1.013896390795707703e-01 -3.344968333840370178e-02 3.130947053432464600e-01 1.794008761644363403e-01 1.652194410562515259e-01 -1.822610497474670410e-01 3.168843314051628113e-02 -7.014010846614837646e-02 3.188374266028404236e-02 -7.527791708707809448e-02 4.298619329929351807e-01 2.410400956869125366e-01 1.443603485822677612e-01 2.580254077911376953e-01 9.193367511034011841e-02 -2.682164311408996582e-01 -6.590527296066284180e-02 7.040161173790693283e-03 2.144241519272327423e-02 6.561294198036193848e-02 1.515221446752548218e-01 -6.176642142236232758e-03 -7.583656907081604004e-02 9.646584838628768921e-02 1.668100804090499878e-01
-5.244027450680732727e-02 -3.150358498096466064e-01 -6.734600663185119629e-02 -2.634241282939910889e-01 1.784122735261917114e-02 -2.076783776283264160e-01 -2.651484012603759766e-01 1.154654994606971741e-01 -3.392252027988433838e-01 7.772257179021835327e-02 2.796921133995056152e-01 1.808926165103912354e-01 1.603797823190689087e-02 2.420005798339843750e-01 7.433571666479110718e-02 -2.735931985080242157e-02 -6.941229850053787231e-02 3.927212655544281006e-01 -2.039305418729782104e-01 1.802946999669075012e-02 1.843134164810180664e-01 1.469926238059997559e-01 6.534049659967422485e-02 1.484882831573486328e-01 1.550706289708614349e-02 2.010124474763870239e-01 -6.023871526122093201e-02 -2.372385002672672272e-02 -8.007518947124481201e-02 1.474983338266611099e-02 1.509391963481903076e-01 -2.066943794488906860e-01
-3.163132667541503906e-01 -2.078147828578948975e-01 -1.428335756063461304e-01 -1.320012807846069336e-01 -8.059607446193695068e-02 -1.565192639827728271e-02 3.216708824038505554e-02 1.302108615636825562e-01 -3.013064153492450714e-02 2.690660022199153900e-02 1.713172495365142822e-01 -5.363528430461883545e-02 1.010562181472778320e-01 -2.383059859275817871e-01 -1.125306785106658936e-01 -1.946624368429183960e-01 -6.031851470470428467e-02 2.668258249759674072e-01 4.378242045640945435e-02 -2.082055807113647461e-01 3.271901905536651611e-01 -8.890599012374877930e-02 -9.954754263162612915e-02 -1.474595516920089722e-01 -1.592487245798110962e-01 2.652674317359924316e-01 2.851668000221252441e-01 -4.946001619100570679e-02 4.067182540893554688e-01 6.759107112884521484e-03 -1.300255656242370605e-01 -1.191969364881515503e-01
1.033531501889228821e-03 -2.654840350151062012e-01 -3.197437524795532227e-01 -2.641520835459232330e-02 1.904435604810714722e-01 -1.074345633387565613e-01 -2.136857509613037109e-01 -9.245944023132324219e-02 1.005907654762268066e-01 3.257657289505004883e-01 1.286197900772094727e-01 2.976276278495788574e-01 5.812542513012886047e-02 4.058818891644477844e-02 -2.054006755352020264e-01 2.108949124813079834e-01 -2.289607375860214233e-01 -1.283844262361526489e-01 1.781817525625228882e-01 -1.766010224819183350e-01 -2.764048986136913300e-02 -1.805578917264938354e-01 -1.051852926611900330e-01 -2.915925383567810059e-01 4.853882268071174622e-02 6.184236705303192139e-02 -4.999227449297904968e-02 -1.275585293769836426e-01 3.072155117988586426e-01 1.717435866594314575e-01 8.776764385402202606e-03 -3.605830669403076172e-02
6.567765492945909500e-03 3.949820622801780701e-02 5.360305681824684143e-02 -2.253777114674448967e-03 -1.447625011205673218e-01 -1.453020423650741577e-01 -1.563044488430023193e-01 -1.309271156787872314e-01 2.188778519630432129e-01 -8.752334117889404297e-02 2.040555179119110107e-01 2.239615023136138916e-01 1.552038490772247314e-01 2.153988033533096313e-01 2.018524706363677979e-02 5.376877728849649429e-03 -3.379682600498199463e-01 5.064165592193603516e-01 -3.716291114687919617e-02 -2.856760323047637939e-01 1.272433400154113770e-01 -1.061156913638114929e-01 2.286328375339508057e-01 -7.598900794982910156e-02 -1.247627660632133484e-01 8.807533234357833862e-02 -1.464779973030090332e-01 -1.164954304695129395e-01 1.852580457925796509e-01 -8.952861279249191284e-02 5.919134244322776794e-02 -2.241196185350418091e-01
-2.430123388767242432e-01 -8.613363653421401978e-02 7.733612507581710815e-02 6.370328366756439209e-02 -9.216922521591186523e-02 -2.331833243370056152e-01 -7.707336544990539551e-02 6.659986823797225952e-02 1.382983196526765823e-02 3.882418274879455566e-01 -5.887488275766372681e-02 9.128367900848388672e-02 2.390216737985610962e-01 1.178958490490913391e-01 1.125834509730339050e-01 1.660871505737304688e-01 -3.677981197834014893e-01 7.498407363891601562e-02 -3.800114244222640991e-02 -1.095532206818461418e-04 3.752952814102172852e-01 1.177956983447074890e-01 4.720076173543930054e-02 1.792978048324584961e-01 -1.226879879832267761e-01 1.428488045930862427e-01 3.491209745407104492e-01 2.539180517196655273e-01 3.941093385219573975e-02 -2.345556858927011490e-04 -8.782247081398963928e-03 -1.460835188627243042e-01
7.956437766551971436e-02 -2.462924420833587646e-01 -2.478951402008533478e-02 3.155808150768280029e-02 -1.692846883088350296e-03 -4.042847082018852234e-02 -1.646002195775508881e-02 -1.340667456388473511e-01 -2.231496423482894897e-01 2.919174134731292725e-01 1.358183771371841431e-01 3.906177580356597900e-01 -1.036263778805732727e-01 -1.394221326336264610e-03 -6.465717405080795288e-02 -9.977664053440093994e-02 1.463846303522586823e-02 1.994230747222900391e-01 -4.259914159774780273e-02 3.971932083368301392e-02 3.930266499519348145e-01 -4.220853447914123535e-01 -2.405811697244644165e-01 3.956159949302673340e-02 5.229907482862472534e-02 3.482407033443450928e-01 -9.060460329055786133e-02 3.168302029371261597e-02 -6.888134777545928955e-02 -9.874438401311635971e-04 5.104152951389551163e-03 -8.463091403245925903e-02
-1.400197893381118774e-01 2.755634486675262451e-02 2.733061648905277252e-02 1.247121319174766541e-01 1.086701527237892151e-01 -5.354362726211547852e-01 -1.992872208356857300e-01 2.209635078907012939e-02 -2.332102060317993164e-01 3.063959479331970215e-01 -1.163272708654403687e-01 1.141200885176658630e-01 -1.511123329401016235e-01 2.639742195606231689e-01 1.147596761584281921e-01 6.851350516080856323e-02 -2.169629633426666260e-01 2.487514168024063110e-01 -6.573002785444259644e-02 8.812617510557174683e-03 2.020825892686843872e-01 1.480961740016937256e-01 -1.839299052953720093e-01 8.800093084573745728e-03 -9.733060002326965332e-02 1.047649513930082321e-02 1.818310022354125977e-01 4.295628145337104797e-02 1.087976098060607910e-01 -2.510971128940582275e-01 -3.457930311560630798e-02 9.396341443061828613e-02
2.266925275325775146e-01 9.442616999149322510e-02 -3.031876683235168457e-01 -4.282079264521598816e-02 -1.275573670864105225e-01 -1.998689323663711548e-01 1.234544217586517334e-01 5.428090319037437439e-02 1.523737050592899323e-02 1.863884627819061279e-01 -1.447590067982673645e-02 1.357105225324630737e-01 1.968149840831756592e-02 -9.768481552600860596e-02 7.173238322138786316e-03 9.111095964908599854e-02 -3.044733405113220215e-01 2.665704488754272461e-01 -2.270399481058120728e-01 -1.640040576457977295e-01 1.072424128651618958e-01 -4.717095196247100830e-02 -2.626972794532775879e-01 2.654227986931800842e-02 -2.233897149562835693e-01 2.882480025291442871e-01 1.049335747957229614e-01 5.291948094964027405e-02 1.855342686176300049e-01 7.075593620538711548e-02 -1.682642102241516113e-01 -3.993212580680847168e-01
-8.308336138725280762e-02 2.954295575618743896e-01 -1.374904662370681763e-01 -1.716339439153671265e-01 1.177372112870216370e-01 -1.473953872919082642e-01 -7.119202613830566406e-02 -8.214932680130004883e-02 -4.886880144476890564e-02 1.604154706001281738e-01 1.632988750934600830e-01 4.159772992134094238e-01 -1.331110596656799316e-01 1.306454837322235107e-01 -9.903574362397193909e-03 1.251929104328155518e-01 3.238408267498016357e-02 3.552353084087371826e-01 -5.120194982737302780e-04 7.950179278850555420e-02 3.122976124286651611e-01 1.590186357498168945e-01 -1.484163701534271240e-01 2.207016805186867714e-03 2.030486464500427246e-01 3.568862080574035645e-01 2.708357200026512146e-02 -2.103207707405090332e-01 1.270356774330139160e-01 1.004811078310012817e-01 8.814312517642974854e-02 -7.543232291936874390e-02
-1.513383984565734863e-01 -2.133758366107940674e-01 8.571550250053405762e-02 -2.461946159601211548e-01 -2.929557263851165771e-01 -3.309077024459838867e-02 -1.744343787431716919e-01 2.124162316322326660e-01 -2.940498590469360352e-01 -1.025155484676361084e-01 2.262971252202987671e-01 3.344525396823883057e-02 -3.619930520653724670e-02 4.185734391212463379e-01 -2.406433224678039551e-02 1.253569871187210083e-02 -1.787457764148712158e-01 1.643678247928619385e-01 7.043813169002532959e-02 -3.858101554214954376e-03 2.698626220226287842e-01 -1.392761468887329102e-01 4.795322939753532410e-02 -1.116220876574516296e-01 -3.541514873504638672e-01 1.514559537172317505e-01 -5.697191134095191956e-02 -2.734391950070858002e-02 1.861477345228195190e-01 -5.752153694629669189e-02 -2.431117556989192963e-02 -1.129417866468429565e-01
-2.807391285896301270e-01 -1.617006659507751465e-01 -3.309502005577087402e-01 -1.008846387267112732e-01 -6.425438821315765381e-02 1.748666167259216309e-02 -3.371454402804374695e-02 2.826482057571411133e-01 -7.092551141977310181e-02 -7.851330190896987915e-02 8.104699105024337769e-02 1.613395512104034424e-01 1.203957945108413696e-01 -1.032140105962753296e-03 -5.673376470804214478e-02 -9.294212609529495239e-02 -4.402276873588562012e-02 3.273472189903259277e-01 2.015120089054107666e-01 -1.634520441293716431e-01 2.505316138267517090e-01 -2.289179563522338867e-01 -2.997263073921203613e-01 4.033137485384941101e-02 -1.539952903985977173e-01 1.240984909236431122e-02 1.020541042089462280e-01 -2.288966625928878784e-01 2.523386478424072266e-01 -1.799808070063591003e-02 2.288447022438049316e-01 -1.833818107843399048e-01
1.800296641886234283e-02 -1.393596455454826355e-02 -1.683187931776046753e-01 1.482946276664733887e-01 2.892868779599666595e-02 -2.843398451805114746e-01 -1.356545537710189819e-01 6.406183540821075439e-02 -1.147307530045509338e-01 -1.124403029680252075e-01 4.043932631611824036e-02 2.113368213176727295e-01 -2.994057536125183105e-01 1.555697768926620483e-01 3.428084775805473328e-02 1.629556119441986084e-01 -1.294626295566558838e-01 5.507463961839675903e-02 2.307740747928619385e-01 8.344398438930511475e-02 7.027585059404373169e-02 -1.996357366442680359e-02 -4.390866458415985107e-01 -1.854602694511413574e-01 -3.908776342868804932e-01 2.590958178043365479e-01 1.730675101280212402e-01 1.961491554975509644e-01 1.327404677867889404e-01 -9.079270809888839722e-02 -6.550423055887222290e-02 -1.571593992412090302e-02
-1.947141140699386597e-01 2.759576141834259033e-01 -1.503949016332626343e-01 -2.345361113548278809e-01 -8.216914534568786621e-02 -1.379467844963073730e-01 -3.379816189408302307e-02 -6.909242272377014160e-02 3.003745526075363159e-02 1.506879180669784546e-01 1.692918390035629272e-01 3.175301253795623779e-01 -5.488797649741172791e-02 1.169675067067146301e-01 1.931064724922180176e-01 5.877292156219482422e-02 -1.131447553634643555e-01 4.222660362720489502e-01 9.740130603313446045e-02 1.232937946915626526e-01 4.256063997745513916e-01 2.874843962490558624e-02 -1.665595769882202148e-01 -1.035387534648180008e-02 1.786728054285049438e-01 2.203112095594406128e-01 6.880115717649459839e-02 -7.033704966306686401e-02 1.895549893379211426e-01 4.032130166888237000e-02 1.089600101113319397e-01 2.986303344368934631e-02
-2.605222463607788086e-01 -2.548436634242534637e-02 -3.351727873086929321e-02 2.996600866317749023e-01 -5.717332288622856140e-02 -3.497500717639923096e-01 -8.091654628515243530e-02 -1.070525199174880981e-01 -3.101600110530853271e-01 1.860742717981338501e-01 -1.560801416635513306e-01 1.649263799190521240e-01 -4.117107018828392029e-02 2.584105730056762695e-01 1.764170080423355103e-01 8.505108952522277832e-02 -2.760497331619262695e-01 1.599570661783218384e-01 -2.339151501655578613e-02 1.741338148713111877e-02 1.542737931013107300e-01 1.705125123262405396e-01 -1.226834505796432495e-01 1.059042736887931824e-01 -3.010899722576141357e-01 1.423638612031936646e-01 2.616950869560241699e-01 1.168731451034545898e-01 1.129825934767723083e-01 -1.210052520036697388e-01 1.324242679402232170e-03 -7.408107072114944458e-02
-1.554163992404937744e-01 5.385680124163627625e-02 1.111196801066398621e-01 6.129336357116699219e-02 1.587609946727752686e-02 -3.824348449707031250e-01 -2.678993046283721924e-01 1.312749385833740234e-01 -1.922968626022338867e-01 1.608743816614151001e-01 -2.748956978321075439e-01 2.876012921333312988e-01 -9.814178198575973511e-02 3.319252431392669678e-01 7.456510514020919800e-02 1.389858871698379517e-01 -2.073814123868942261e-01 1.635800898075103760e-01 -3.141609951853752136e-02 2.146049439907073975e-01 2.939618192613124847e-02 6.727521121501922607e-02 -2.100184410810470581e-01 3.821392357349395752e-02 -2.857024967670440674e-01 2.135559916496276855e-01 6.509344279766082764e-02 -4.756363481283187866e-02 8.590400964021682739e-02 1.269597094506025314e-02 -1.798373460769653320e-01 1.188510209321975708e-01
-2.103481292724609375e-01 -7.988749444484710693e-02 -1.172554492950439453e-01 3.052091300487518311e-01 -2.149021327495574951e-01 -1.016115024685859680e-01 -1.374937444925308228e-01 3.102720379829406738e-01 -8.708862215280532837e-02 3.228300809860229492e-01 1.634887903928756714e-01 6.715051829814910889e-02 1.234182640910148621e-01 -4.104930534958839417e-02 9.516358375549316406e-03 6.196568533778190613e-02 -7.034506648778915405e-02 3.431926369667053223e-01 9.503523260354995728e-02 2.683241069316864014e-01 1.986324787139892578e-01 6.640700250864028931e-02 -7.370257377624511719e-02 8.164970204234123230e-03 -1.209101378917694092e-01 -9.876719675958156586e-03 9.560339152812957764e-02 -1.304503828287124634e-01 3.693443536758422852e-01 1.662392616271972656e-01 -2.148921638727188110e-01 5.171174556016921997e-02
-1.158876866102218628e-01 -3.836362957954406738e-01 -1.051168814301490784e-01 9.251298755407333374e-02 -2.467004349455237389e-03 1.087433770298957825e-01 -1.872097551822662354e-01 1.111954972147941589e-01 -1.179208606481552124e-01 2.534548044204711914e-01 1.165040433406829834e-01 3.169715702533721924e-01 2.623292244970798492e-02 1.830418556928634644e-01 -7.083486765623092651e-02 -1.606888025999069214e-01 9.981163591146469116e-02 1.445695310831069946e-01 1.834320873022079468e-01 -1.077155396342277527e-01 2.779405415058135986e-01 9.938214719295501709e-02 1.602724343538284302e-01 -1.884706467390060425e-01 -2.343943715095520020e-01 9.252543002367019653e-02 3.303822278976440430e-01 -1.908820122480392456e-01 1.035409495234489441e-01 -5.955732241272926331e-02 -1.648574173450469971e-01 -1.683375835418701172e-01
1.219017505645751953e-01 -3.216652274131774902e-01 -5.222712457180023193e-02 1.138629242777824402e-01 -2.131465226411819458e-01 -1.060166135430335999e-01 -2.407717108726501465e-01 1.078237146139144897e-01 -7.857694290578365326e-03 2.330472506582736969e-02 -1.248565837740898132e-01 2.043708562850952148e-01 -2.878695726394653320e-01 -7.061503827571868896e-02 -8.007357269525527954e-02 -9.344936162233352661e-02 -3.982387781143188477e-01 2.213915586471557617e-01 1.770809292793273926e-01 5.351737514138221741e-02 1.357538104057312012e-01 9.119008667767047882e-03 -8.854018896818161011e-02 -1.339846998453140259e-01 -8.871418982744216919e-02 2.066750228404998779e-01 1.346250325441360474e-01 -2.571771442890167236e-01 6.078724190592765808e-02 -2.096736431121826172e-01 3.040776848793029785e-01 -1.328379958868026733e-01
1.776490211486816406e-01 1.842202618718147278e-02 5.808546766638755798e-02 -3.383047133684158325e-02 7.157223671674728394e-02 -1.526344418525695801e-01 -1.914892345666885376e-01 1.014381349086761475e-01 -7.297763228416442871e-02 1.366959512233734131e-01 1.454587578773498535e-01 1.802947372198104858e-01 4.318144917488098145e-02 1.418479979038238525e-01 -2.471176832914352417e-01 6.663794815540313721e-02 9.950122237205505371e-02 -6.947934627532958984e-02 1.863022744655609131e-01 -9.295162558555603027e-02 2.085715532302856445e-01 -2.741653919219970703e-01 -4.870508313179016113e-01 -2.585733532905578613e-01 -1.038585528731346130e-01 7.889427989721298218e-02 2.180314958095550537e-01 2.707041203975677490e-01 1.513444334268569946e-01 2.302412092685699463e-01 -3.221333026885986328e-02 -1.656165271997451782e-01
9.218098968267440796e-02 -5.009862128645181656e-03 9.385379403829574585e-02 -8.200053125619888306e-02 -1.968006044626235962e-01 4.641279205679893494e-02 -2.052169889211654663e-01 -3.936603665351867676e-02 -1.481214165687561035e-01 2.309616096317768097e-02 8.417453616857528687e-02 4.875849783420562744e-01 -1.964646577835083008e-01 3.181382119655609131e-01 -1.807190626859664917e-01 -2.747263014316558838e-02 5.027140304446220398e-02 1.158493012189865112e-01 7.549218833446502686e-02 -3.608627319335937500e-01 2.111027985811233521e-01 -2.486402541399002075e-02 7.691475562751293182e-03 -5.803731828927993774e-02 -2.018032521009445190e-01 2.435197085142135620e-01 -1.250439137220382690e-01 -1.301125735044479370e-01 3.905672207474708557e-02 -1.978230178356170654e-01 2.594304680824279785e-01 -9.919586777687072754e-02
-1.329984366893768311e-01 4.610437154769897461e-02 -9.789327532052993774e-02 -9.621714055538177490e-02 2.039924412965774536e-01 -2.700932025909423828e-01 -8.238855749368667603e-02 6.904666125774383545e-02 -2.008029073476791382e-01 1.427563428878784180e-01 1.047812998294830322e-01 1.700079813599586487e-02 8.537812530994415283e-02 2.470437064766883850e-02 -4.232778213918209076e-03 3.302968107163906097e-03 -4.521173238754272461e-01 2.356309294700622559e-01 -1.338054239749908447e-01 -1.028874143958091736e-01 3.100757002830505371e-01 -5.268095806241035461e-02 -9.999809414148330688e-02 -3.168742358684539795e-01 -4.132907465100288391e-02 4.034751355648040771e-01 -2.498843371868133545e-01 -1.127493157982826233e-01 -8.412923663854598999e-02 2.625674381852149963e-02 -9.994148463010787964e-02 1.285683549940586090e-02
-4.214319586753845215e-01 1.094385087490081787e-01 2.332499064505100250e-02 -5.614514276385307312e-02 -9.670883300714194775e-04 -2.713447436690330505e-02 -8.819615095853805542e-02 9.136225283145904541e-02 -1.176425293087959290e-01 2.047224044799804688e-01 1.328732520341873169e-01 3.522233366966247559e-01 -1.632479727268218994e-01 1.929751224815845490e-02 -1.216951459646224976e-01 2.581968605518341064e-01 -1.275231838226318359e-01 2.059286274015903473e-02 2.055661827325820923e-01 -1.161776632070541382e-01 1.667978763580322266e-01 3.657388314604759216e-02 -4.837780445814132690e-02 -3.348987400531768799e-01 -2.029299885034561157e-01 3.046241104602813721e-01 -2.678979337215423584e-01 -1.947407573461532593e-01 5.809874087572097778e-02 -7.358805835247039795e-02 1.205026954412460327e-01 2.855175174772739410e-02
-9.013567119836807251e-03 8.702306449413299561e-02 -5.407225806266069412e-03 -1.008622199296951294e-01 7.776632905006408691e-02 1.075791893526911736e-03 -2.620747387409210205e-01 2.026671022176742554e-01 -1.534837484359741211e-01 3.116616010665893555e-01 -1.153999343514442444e-01 1.544026285409927368e-01 9.079708904027938843e-02 1.004061847925186157e-02 -4.219150543212890625e-02 4.403612315654754639e-01 2.455208636820316315e-02 3.845159113407135010e-01 -2.492890506982803345e-01 -2.945484519004821777e-01 2.633843123912811279e-01 -6.589349359273910522e-02 4.229628667235374451e-02 -1.279247403144836426e-01 -1.470405459403991699e-01 9.923666715621948242e-02 -7.440580427646636963e-02 2.457710653543472290e-01 2.343031391501426697e-02 8.245759457349777222e-02 8.799947798252105713e-02 5.215436220169067383e-02
6.266659498214721680e-02 -2.453405708074569702e-01 2.265346050262451172e-02 1.453423500061035156e-02 2.588213682174682617e-01 -1.400623321533203125e-01 -2.526191771030426025e-01 2.519836425781250000e-01 1.098718419671058655e-01 1.363091766834259033e-01 -9.668634273111820221e-03 -3.059799596667289734e-02 3.788801655173301697e-02 -1.020735576748847961e-01 -4.253952298313379288e-03 1.549877375364303589e-01 9.535539150238037109e-02 2.847343683242797852e-01 1.211550384759902954e-01 1.846591979265213013e-01 3.476209938526153564e-01 6.640580296516418457e-02 -2.390149384737014771e-01 6.618889421224594116e-02 -2.094369530677795410e-01 1.718519628047943115e-01 7.179462164640426636e-02 8.875291794538497925e-02 3.262242078781127930e-01 1.548958271741867065e-01 -1.997565478086471558e-01 -2.668589353561401367e-01
-2.420742809772491455e-01 4.468382522463798523e-02 1.024100780487060547e-01 7.174240052700042725e-02 -2.093787491321563721e-01 -2.791268229484558105e-01 -2.165467292070388794e-01 -3.756131231784820557e-02 -3.871619701385498047e-02 4.804229363799095154e-02 2.234247326850891113e-01 1.079498156905174255e-01 -4.772501066327095032e-03 -1.779782399535179138e-02 -3.653639256954193115e-01 2.003091387450695038e-02 8.650225587189197540e-03 3.507779538631439209e-01 1.654782742261886597e-01 8.893012255430221558e-02 1.202682703733444214e-01 3.781165927648544312e-02 -3.803312480449676514e-01 -4.660001024603843689e-02 -1.478603184223175049e-01 -1.208180189132690430e-02 4.498413298279047012e-03 -7.912633568048477173e-02 -3.252297267317771912e-02 6.063926033675670624e-03 -1.454760283231735229e-01 -4.271146059036254883e-01
-1.947001367807388306e-01 -1.099737510085105896e-01 -1.719366014003753662e-01 1.848662272095680237e-02 -1.945501714944839478e-01 -1.837415475165471435e-04 -1.632290929555892944e-01 4.184926219750195742e-04 -1.104877516627311707e-01 2.691509202122688293e-02 4.973553493618965149e-02 1.035526171326637268e-01 4.885657504200935364e-02 2.157118767499923706e-01 -4.393317177891731262e-02 -1.373848617076873779e-01 -1.945941299200057983e-01 -2.175405807793140411e-02 1.943971589207649231e-02 -1.761935651302337646e-01 1.626187562942504883e-01 2.527089715003967285e-01 -2.942917048931121826e-01 -2.054087072610855103e-02 -3.392609059810638428e-01 4.611376225948333740e-01 1.862591058015823364e-01 -2.227083891630172729e-01 -1.216177865862846375e-01 1.910760700702667236e-01 1.600646376609802246e-01 -1.539166569709777832e-01
1.686205528676509857e-02 -2.323349118232727051e-01 -1.903525143861770630e-01 -4.090368002653121948e-02 -6.857439130544662476e-02 -3.432154282927513123e-02 -8.883609622716903687e-02 6.353902816772460938e-02 -1.539542376995086670e-01 1.211028844118118286e-01 9.349620342254638672e-02 1.933130770921707153e-01 -1.616903394460678101e-01 1.185185313224792480e-01 -4.009686410427093506e-02 -1.463121827691793442e-02 -2.766544818878173828e-01 2.948770858347415924e-02 9.653896559029817581e-04 -1.042459756135940552e-01 1.841605305671691895e-01 -2.088527195155620575e-02 -2.145778089761734009e-01 2.408337406814098358e-02 -1.659535616636276245e-01 4.251275658607482910e-01 2.262145429849624634e-01 -1.848340481519699097e-01 -5.291096866130828857e-02 3.823500275611877441e-01 3.709839284420013428e-02 -3.876850008964538574e-01
1.811827272176742554e-01 -1.167338415980339050e-01 2.887501381337642670e-02 7.723011076450347900e-02 -2.542541027069091797e-01 -1.089088898152112961e-02 -1.057411916553974152e-02 3.167349100112915039e-02 1.925583183765411377e-01 9.397397935390472412e-02 -1.249209269881248474e-01 7.642447948455810547e-02 -6.457669660449028015e-03 -2.147310646250844002e-03 -2.184211835265159607e-02 -1.089403554797172546e-01 -2.145194113254547119e-01 2.575815021991729736e-01 -1.111600324511528015e-01 -1.169887706637382507e-01 4.959506690502166748e-01 -2.559313774108886719e-01 -2.768494188785552979e-01 -1.326412409543991089e-01 8.949833363294601440e-02 2.706676125526428223e-01 2.027929425239562988e-01 -2.266077548265457153e-01 2.283083796501159668e-01 -9.343966841697692871e-02 1.296197474002838135e-01 -7.483983784914016724e-02
1.549175232648849487e-01 -2.151338160037994385e-01 -1.414642781019210815e-01 -1.673170737922191620e-02 -9.753683581948280334e-03 -2.686323225498199463e-01 5.837924405932426453e-02 -1.545124053955078125e-01 -3.404490649700164795e-02 8.973813802003860474e-02 8.076300472021102905e-02 9.135316312313079834e-02 -7.983094453811645508e-02 -1.769254058599472046e-01 -1.960481256246566772e-01 1.167616248130798340e-01 1.170668601989746094e-01 3.076825737953186035e-01 -9.717756509780883789e-02 -1.936610788106918335e-01 4.564329981803894043e-01 -2.477896809577941895e-01 -2.614663243293762207e-01 -3.723050281405448914e-02 -9.160928428173065186e-02 2.036550045013427734e-01 -1.347234994173049927e-01 1.868169158697128296e-01 4.986860975623130798e-02 -2.421909570693969727e-01 1.349022388458251953e-01 -1.378332376480102539e-01
4.365224018692970276e-02 1.175050809979438782e-01 -3.749131783843040466e-02 -2.548791281878948212e-02 1.186213120818138123e-01 -1.468939334154129028e-01 -5.621905624866485596e-02 -1.066208072006702423e-02 4.224495962262153625e-02 1.731853634119033813e-01 -9.172519296407699585e-02 3.927495181560516357e-01 1.810461282730102539e-01 6.026572082191705704e-03 -4.259835183620452881e-02 -8.392316102981567383e-02 4.465711116790771484e-02 1.969011425971984863e-01 1.738973148167133331e-02 -5.229524150490760803e-02 3.597237765789031982e-01 -2.735490202903747559e-01 -2.603699266910552979e-01 3.063062019646167755e-02 -2.416225820779800415e-01 9.637159109115600586e-02 2.389961779117584229e-01 -6.503716111183166504e-02 -2.273702472448348999e-01 -1.989624202251434326e-01 -9.165936708450317383e-02 -4.021545648574829102e-01
-8.918272703886032104e-02 -2.447771877050399780e-01 9.064488112926483154e-02 -2.070102244615554810e-01 9.622915647923946381e-03 3.891996340826153755e-03 -1.863696724176406860e-01 -1.289523839950561523e-01 -2.290907055139541626e-01 2.843889594078063965e-01 2.750406041741371155e-02 3.300010859966278076e-01 -1.300508975982666016e-01 -3.727865219116210938e-01 7.585441321134567261e-02 1.010722815990447998e-01 -2.587639093399047852e-01 3.010791242122650146e-01 -1.145270839333534241e-01 -6.177058815956115723e-02 2.490699887275695801e-01 9.221494942903518677e-02 -1.408102363348007202e-01 -1.258535832166671753e-01 -1.405325680971145630e-01 1.846646815538406372e-01 -4.059392213821411133e-02 1.563154608011245728e-01 -1.527892425656318665e-02 -3.337560966610908508e-02 -5.015463009476661682e-02 -2.240090370178222656e-01
-4.164824262261390686e-02 -9.303098171949386597e-02 -1.502003669738769531e-01 -2.790763676166534424e-01 -7.768964767456054688e-02 -4.634959995746612549e-02 -1.982505172491073608e-01 8.929490298032760620e-02 -2.619697153568267822e-01 9.297139197587966919e-02 2.713935673236846924e-01 1.490810811519622803e-01 -1.526656001806259155e-01 3.716453313827514648e-01 2.956770360469818115e-02 1.649966984987258911e-01 -3.403815627098083496e-02 1.522349417209625244e-01 1.265766620635986328e-01 -1.116174682974815369e-01 2.821183800697326660e-01 -1.390499621629714966e-01 1.385396625846624374e-02 -3.746787831187248230e-02 -2.825806438922882080e-01 4.850892722606658936e-02 -8.880516141653060913e-02 2.272640466690063477e-01 3.204247057437896729e-01 1.751694232225418091e-01 -5.432688444852828979e-02 -1.991130113601684570e-01
7.763633877038955688e-02 1.128018950112164021e-03 -5.855455622076988220e-02 5.011900886893272400e-02 8.544536679983139038e-02 -3.053816556930541992e-01 -8.334957063198089600e-02 -1.538074947893619537e-02 3.052831627428531647e-02 2.300806790590286255e-01 1.767938584089279175e-01 3.248303234577178955e-01 1.788198202848434448e-01 -1.204304471611976624e-01 1.678819358348846436e-01 -9.595001488924026489e-02 -2.814690470695495605e-01 -1.023981794714927673e-01 3.192301094532012939e-02 -1.761736571788787842e-01 4.431354347616434097e-03 -2.281519919633865356e-01 1.875986717641353607e-02 -1.294219791889190674e-01 -2.453120350837707520e-01 3.001058101654052734e-01 7.295793294906616211e-02 -2.478021681308746338e-01 3.644137680530548096e-01 -7.622957229614257812e-02 1.494527459144592285e-01 -1.921500265598297119e-01
-2.271888256072998047e-01 -9.727287292480468750e-02 -3.163316547870635986e-01 -1.072362065315246582e-02 4.759133979678153992e-02 5.967570841312408447e-02 6.579633057117462158e-02 2.174534350633621216e-01 -2.522409334778785706e-02 1.256069839000701904e-01 2.239246070384979248e-01 1.584224961698055267e-02 5.164074152708053589e-02 -6.930510513484477997e-03 2.856917679309844971e-01 -6.186982989311218262e-02 -1.752095371484756470e-01 3.307497799396514893e-01 1.294412165880203247e-01 -1.831012517213821411e-01 2.315652668476104736e-01 1.440902650356292725e-01 -2.930321097373962402e-01 1.169584617018699646e-01 -6.239660084247589111e-02 3.464536741375923157e-02 1.458151042461395264e-01 8.199331164360046387e-02 3.144699335098266602e-01 -1.489711552858352661e-01 1.848075389862060547e-01 -2.714951932430267334e-01
-2.028945833444595337e-01 -1.198354735970497131e-01 -1.493719518184661865e-01 1.567275226116180420e-01 3.366887336596846581e-03 -3.570563793182373047e-01 9.824564307928085327e-02 1.137393340468406677e-01 -1.126593127846717834e-01 8.752047270536422729e-02 1.408983953297138214e-02 -2.140084654092788696e-02 -2.658941447734832764e-01 1.367089450359344482e-01 5.296335369348526001e-02 1.756532639265060425e-01 -1.650615632534027100e-01 1.970158517360687256e-01 3.067571222782135010e-01 3.542945161461830139e-02 1.680482327938079834e-01 9.852025657892227173e-02 -3.547348678112030029e-01 -8.437415957450866699e-02 -4.514335393905639648e-01 1.925198435783386230e-01 1.078539118170738220e-01 4.171761125326156616e-02 9.530173987150192261e-02 -7.457251101732254028e-02 -1.584240235388278961e-02 4.483498260378837585e-02
-1.207863613963127136e-01 -2.694506645202636719e-01 -2.605552673339843750e-01 1.643687137402594090e-03 -3.693579509854316711e-02 -1.362677849829196930e-02 -3.285595476627349854e-01 1.168654188513755798e-01 4.375680163502693176e-02 -2.471848763525485992e-02 1.056803017854690552e-01 2.104913592338562012e-01 8.936762064695358276e-02 2.138168364763259888e-01 -9.020867198705673218e-02 2.672756016254425049e-01 -1.622200310230255127e-01 1.380999982357025146e-01 -6.229547411203384399e-02 -6.129880622029304504e-02 3.249305784702301025e-01 2.450943924486637115e-02 3.611420048400759697e-03 1.181029826402664185e-01 -4.963046312332153320e-01 -5.444393306970596313e-02 1.204115059226751328e-02 -5.527704209089279175e-02 2.271537035703659058e-01 2.926844544708728790e-02 -2.246098220348358154e-01 -4.384794086217880249e-02
-1.807581931352615356e-01 -3.314689993858337402e-01 1.974863931536674500e-03 8.076950162649154663e-02 -2.781145870685577393e-01 -1.030576974153518677e-01 -9.360556304454803467e-02 1.861390918493270874e-01 4.844148457050323486e-02 1.320752054452896118e-01 2.444388270378112793e-01 6.465557962656021118e-02 1.174934431910514832e-01 -7.300948351621627808e-02 -3.582828342914581299e-01 1.163671836256980896e-01 -1.689737439155578613e-01 1.802489012479782104e-01 1.898554265499114990e-01 7.325915247201919556e-02 3.515051007270812988e-01 4.801169037818908691e-02 -2.051871269941329956e-01 -3.350940346717834473e-02 -1.447154283523559570e-01 -1.128568053245544434e-01 2.452204078435897827e-01 -6.062824279069900513e-02 2.610715329647064209e-01 1.853822320699691772e-01 -2.849766612052917480e-02 -4.919697344303131104e-02
-8.688703179359436035e-02 -2.101026028394699097e-01 -7.742013782262802124e-02 -1.773058176040649414e-01 -1.242830082774162292e-01 4.089184105396270752e-03 -1.281772106885910034e-01 1.592849493026733398e-01 -2.024339735507965088e-01 1.978505849838256836e-01 2.844773828983306885e-01 1.321520507335662842e-01 6.325776875019073486e-02 2.593589127063751221e-01 -5.814149230718612671e-02 -4.011171404272317886e-03 1.682819575071334839e-01 4.343434274196624756e-01 -1.816080808639526367e-01 -2.746027708053588867e-01 1.648530662059783936e-01 3.822725638747215271e-02 1.120295748114585876e-01 -1.233103126287460327e-01 1.090029776096343994e-01 2.847601771354675293e-01 1.098590791225433350e-01 1.798905432224273682e-01 2.351340651512145996e-02 -5.004785582423210144e-02 2.149221301078796387e-01 -1.789621263742446899e-01
-1.292220652103424072e-01 1.816264986991882324e-01 -8.789678663015365601e-02 1.225957795977592468e-01 -1.129635646939277649e-01 -4.725369811058044434e-01 -3.309585526585578918e-02 7.979053258895874023e-02 -1.604290157556533813e-01 1.456063091754913330e-01 9.544134885072708130e-02 1.655545085668563843e-01 3.862955607473850250e-03 3.016812205314636230e-01 1.439758390188217163e-01 2.081228643655776978e-01 3.993157297372817993e-02 8.796128630638122559e-02 1.217729449272155762e-01 -1.117771789431571960e-01 1.104678884148597717e-01 7.865079492330551147e-02 -2.636920809745788574e-01 -1.437971144914627075e-01 -3.183824717998504639e-01 1.431643217802047729e-01 2.326540499925613403e-01 1.010493189096450806e-01 1.473856866359710693e-01 -2.934125065803527832e-01 -4.285110626369714737e-03 7.892226427793502808e-02
4.755922779440879822e-02 -2.133010923862457275e-01 -1.429518461227416992e-01 -5.456294398754835129e-03 4.293500259518623352e-02 1.091310754418373108e-01 -1.731258034706115723e-01 -2.242342382669448853e-01 -1.570295542478561401e-01 2.284002900123596191e-01 -7.997033745050430298e-02 3.284346163272857666e-01 3.905794816091656685e-03 1.969588249921798706e-01 -2.033024653792381287e-02 -1.943046599626541138e-01 -2.317389249801635742e-01 1.566634029150009155e-01 3.167225122451782227e-01 -2.607947587966918945e-01 2.308253794908523560e-01 4.102887585759162903e-02 -3.919644281268119812e-02 -2.056930810213088989e-01 -1.305079013109207153e-01 -1.412718463689088821e-02 2.703442871570587158e-01 -1.781811714172363281e-01 1.000431180000305176e-01 2.083396725356578827e-02 6.598114967346191406e-02 -2.957335412502288818e-01
-2.396224439144134521e-01 -3.942145109176635742e-01 1.265517920255661011e-01 -2.451560646295547485e-02 8.618746697902679443e-02 -1.048743128776550293e-01 -3.468550145626068115e-01 1.051523163914680481e-02 -3.597767949104309082e-01 2.677521407604217529e-01 1.466795206069946289e-01 6.848853826522827148e-02 4.047365114092826843e-02 -1.124989166855812073e-01 6.856746971607208252e-02 -9.969488531351089478e-02 -9.728787839412689209e-02 6.330820918083190918e-02 5.322595313191413879e-02 1.033298447728157043e-01 2.419671118259429932e-01 -2.632527351379394531e-01 -1.149713844060897827e-01 -8.023303933441638947e-03 -2.139476537704467773e-01 1.569091230630874634e-01 1.623319536447525024e-01 -1.912652552127838135e-01 1.946378499269485474e-01 7.590317726135253906e-02 -1.125410422682762146e-01 -1.329973191022872925e-01
2.371657826006412506e-02 -5.787131562829017639e-02 -6.879439949989318848e-02 -1.044478416442871094e-01 -1.713245362043380737e-01 -2.792227864265441895e-01 -1.210518255829811096e-01 -2.834198996424674988e-02 -1.030891612172126770e-01 1.057871356606483459e-01 2.307501137256622314e-01 3.472940325736999512e-01 2.944360375404357910e-01 2.931078150868415833e-02 -1.361826714128255844e-02 7.589325308799743652e-02 3.910969477146863937e-03 3.342701792716979980e-01 -3.008807003498077393e-01 -1.746035367250442505e-01 1.808743029832839966e-01 1.191275417804718018e-01 -1.776056587696075439e-01 -1.003491058945655823e-01 -1.812745183706283569e-01 -2.559274435043334961e-02 -2.146122902631759644e-01 -9.041771292686462402e-02 2.849201261997222900e-01 1.491534411907196045e-01 1.223439872264862061e-01 -2.026492953300476074e-01
-7.236637920141220093e-02 2.280580624938011169e-02 -1.114731207489967346e-01 1.855011098086833954e-02 -1.384211480617523193e-01 7.255709916353225708e-02 -2.871048748493194580e-01 8.098420500755310059e-02 3.207114338874816895e-02 7.681082189083099365e-02 2.520291507244110107e-01 5.084505677223205566e-01 -8.099947124719619751e-02 3.035027086734771729e-01 -8.094423264265060425e-02 -1.766336709260940552e-01 3.678651293739676476e-03 -1.474775746464729309e-02 9.139046072959899902e-02 -1.281338334083557129e-01 2.454630583524703979e-01 -7.637444883584976196e-02 -1.197113096714019775e-01 -2.303660959005355835e-01 -2.218078523874282837e-01 -1.218491867184638977e-01 2.928462624549865723e-01 1.579349860548973083e-02 1.275877375155687332e-02 -1.802205443382263184e-01 2.419577986001968384e-01 -5.420916527509689331e-02
1.742478758096694946e-01 -2.575065195560455322e-01 -8.866263926029205322e-02 -1.132075712084770203e-01 -1.083683669567108154e-01 -7.593703269958496094e-02 -6.194625794887542725e-02 1.042485609650611877e-01 1.711908131837844849e-01 -3.114427998661994934e-02 -6.251608580350875854e-02 2.797082960605621338e-01 -3.355051577091217041e-02 2.007137611508369446e-02 -1.401518434286117554e-01 7.256526499986648560e-02 -3.404147922992706299e-01 2.196789681911468506e-01 9.324961900711059570e-02 1.417683064937591553e-02 2.227756083011627197e-01 -1.471130400896072388e-01 -2.091420590877532959e-01 -5.956090986728668213e-02 2.173661440610885620e-01 2.222607284784317017e-01 2.046305388212203979e-01 -1.414437144994735718e-01 2.080209702253341675e-01 -1.927054971456527710e-01 3.955407738685607910e-01 -1.568200588226318359e-01
1.194290220737457275e-01 9.728393703699111938e-02 -1.340322792530059814e-01 1.140480414032936096e-01 2.085398137569427490e-01 -4.710953533649444580e-01 -8.058758080005645752e-02 3.818430602550506592e-01 2.429847139865159988e-03 1.224516406655311584e-01 2.172569483518600464e-01 3.962837159633636475e-02 1.914960891008377075e-01 1.926025599241256714e-01 -1.302430480718612671e-01 8.987540006637573242e-02 -2.640694975852966309e-01 1.152697280049324036e-01 -1.419283151626586914e-01 1.307263821363449097e-01 2.015307247638702393e-01 -9.044924378395080566e-02 1.224663779139518738e-01 -2.521471679210662842e-01 -9.286820888519287109e-02 2.368547916412353516e-01 -5.526922643184661865e-02 4.849157854914665222e-02 1.599226891994476318e-01 -5.037369579076766968e-02 -9.482849389314651489e-02 1.007137745618820190e-01
-1.958073079586029053e-01 -1.857610791921615601e-01 8.739570528268814087e-02 2.736399769783020020e-01 -2.437036484479904175e-01 5.293698236346244812e-02 -1.225996464490890503e-01 3.345614075660705566e-01 -2.384788542985916138e-01 2.428807467222213745e-01 6.883785873651504517e-02 1.441482752561569214e-01 1.403064578771591187e-01 1.006450131535530090e-01 -2.268836796283721924e-01 -1.606317609548568726e-01 -5.132636800408363342e-02 3.253787755966186523e-01 -5.471620336174964905e-02 4.491011053323745728e-02 1.330615133047103882e-01 3.274341812357306480e-03 -1.752771139144897461e-01 1.210462003946304321e-01 9.401551634073257446e-02 2.059582173824310303e-01 3.094556629657745361e-01 1.687776446342468262e-01 1.983753293752670288e-01 -3.790800645947456360e-02 9.505933150649070740e-03 1.183704584836959839e-01
1.540878117084503174e-01 -2.864383161067962646e-01 -8.881076425313949585e-02 -6.659191846847534180e-02 -2.819228768348693848e-01 6.110926717519760132e-02 -1.841545850038528442e-01 8.872328698635101318e-02 -1.551753580570220947e-01 1.381001784466207027e-04 -2.224155813455581665e-01 1.771074384450912476e-01 4.676252603530883789e-03 1.284514218568801880e-01 3.334579989314079285e-02 1.667463779449462891e-01 9.623368084430694580e-02 8.380612730979919434e-02 -8.200038224458694458e-03 -3.093037903308868408e-01 3.719756603240966797e-01 1.703307181596755981e-01 -1.532105542719364166e-02 -2.829855978488922119e-01 -1.955788880586624146e-01 2.983064651489257812e-01 2.162177860736846924e-01 -1.612079590559005737e-01 1.522000283002853394e-01 3.233149275183677673e-02 1.274585425853729248e-01 -7.993221282958984375e-02
-1.423655003309249878e-01 2.064732015132904053e-01 -5.769081413745880127e-03 -1.689382940530776978e-01 1.537360250949859619e-01 1.251526027917861938e-01 -4.410564005374908447e-01 1.337335854768753052e-01 -5.014491826295852661e-02 1.404756456613540649e-01 3.618117570877075195e-01 2.084924727678298950e-01 -2.410953678190708160e-02 -6.200259551405906677e-02 1.631468683481216431e-01 1.906304359436035156e-01 4.145089071244001389e-03 2.714486718177795410e-01 -1.670501977205276489e-01 -2.521849237382411957e-02 3.582143187522888184e-01 3.003901615738868713e-02 -4.894921556115150452e-02 -1.968876421451568604e-01 -9.726730734109878540e-02 1.600859165191650391e-01 -2.051190845668315887e-02 8.168758451938629150e-02 1.502432972192764282e-01 -1.694449037313461304e-01 1.550384163856506348e-01 -5.176301300525665283e-02
-1.556091606616973877e-01 -2.697873301804065704e-02 -1.258373707532882690e-01 -1.675816327333450317e-01 -1.782212406396865845e-01 -1.472593992948532104e-01 -3.659483790397644043e-01 -1.842836141586303711e-01 -1.850760728120803833e-01 -8.690662682056427002e-02 3.459092602133750916e-02 2.824716269969940186e-01 -2.216430157423019409e-01 2.036985456943511963e-01 3.737882897257804871e-02 -2.228336483240127563e-01 -1.933484822511672974e-01 3.950478434562683105e-01 1.043157279491424561e-01 -2.294178903102874756e-01 2.971266508102416992e-01 -5.354309827089309692e-02 -6.027729809284210205e-02 9.632313251495361328e-02 -1.990444362163543701e-01 -3.054857067763805389e-02 -5.215411633253097534e-02 1.940638385713100433e-02 1.914051622152328491e-01 5.711755529046058655e-02 2.246027998626232147e-02 1.656345091760158539e-02
8.814092725515365601e-02 -1.694640666246414185e-01 -2.184319943189620972e-01 1.357169151306152344e-01 6.990042515099048615e-03 -2.438581287860870361e-01 -2.413965910673141479e-01 3.331743478775024414e-01 8.627271652221679688e-02 1.522450596094131470e-01 1.673108898103237152e-02 -7.295668870210647583e-02 8.801491558551788330e-02 8.054815232753753662e-02 -1.292303204536437988e-01 -9.243870526552200317e-02 4.764887318015098572e-02 1.260031908750534058e-01 2.552763223648071289e-01 -2.753295749425888062e-02 8.833354711532592773e-02 -1.066709905862808228e-01 -3.369708359241485596e-01 1.759176142513751984e-02 -6.215316802263259888e-02 4.080014526844024658e-01 -2.766982913017272949e-01 1.341820806264877319e-01 2.501713335514068604e-01 5.478274822235107422e-02 9.169284254312515259e-02 -1.920495629310607910e-01
1.315284222364425659e-01 -7.572688162326812744e-02 1.462581753730773926e-01 1.300247609615325928e-01 -1.353582716546952724e-03 -1.861806064844131470e-01 -8.853760547935962677e-03 -1.089201718568801880e-01 -2.703799009323120117e-01 1.230783537030220032e-01 2.463573962450027466e-01 2.032762616872787476e-01 6.967613101005554199e-02 1.314878761768341064e-01 -2.038488984107971191e-01 9.519644081592559814e-02 -6.220321357250213623e-02 3.745915889739990234e-01 -2.810224890708923340e-01 -3.015245199203491211e-01 1.568979620933532715e-01 4.841662570834159851e-02 -1.901917904615402222e-01 -2.162222266197204590e-01 -2.485066652297973633e-02 2.128300666809082031e-01 -2.747270762920379639e-01 1.275914609432220459e-01 2.269705086946487427e-01 -1.137672066688537598e-01 -5.234528332948684692e-02 1.418682560324668884e-02
-2.086168527603149414e-01 -1.476194988936185837e-02 -3.406436368823051453e-02 -2.225206643342971802e-01 5.412876978516578674e-02 -3.443442583084106445e-01 -2.241919934749603271e-01 5.533269792795181274e-02 -4.975917935371398926e-02 2.664325833320617676e-01 1.703769117593765259e-01 -1.304112933576107025e-02 1.010697036981582642e-01 -2.797627821564674377e-02 -1.385034527629613876e-02 3.822862356901168823e-02 -3.336941599845886230e-01 6.892223656177520752e-02 1.714979410171508789e-01 -2.536340355873107910e-01 6.711813807487487793e-02 9.854732779785990715e-04 -2.501067221164703369e-01 -3.391456902027130127e-01 -1.114834845066070557e-01 3.187573552131652832e-01 -3.124795854091644287e-02 2.800045907497406006e-01 -1.699330806732177734e-01 -1.858526468276977539e-02 1.328790280967950821e-02 -2.666642889380455017e-02
-1.575739681720733643e-01 -2.564117014408111572e-01 2.250427901744842529e-01 -8.549180813133716583e-03 1.483539491891860962e-01 -2.793024778366088867e-01 -5.000095814466476440e-02 5.750738456845283508e-02 2.137665152549743652e-01 8.427211642265319824e-02 -1.505836695432662964e-01 2.827287651598453522e-02 -1.264023501425981522e-02 3.987062871456146240e-01 2.718066424131393433e-02 9.319812059402465820e-02 -1.818816065788269043e-01 5.073748156428337097e-02 -2.505995705723762512e-02 -6.384631153196096420e-03 2.698173820972442627e-01 -2.210103869438171387e-01 -6.869319826364517212e-02 -1.223604381084442139e-01 -1.579518020153045654e-01 2.431485056877136230e-01 1.233632341027259827e-01 -1.310662031173706055e-01 4.365172982215881348e-01 6.505937129259109497e-02 1.085070148110389709e-01 8.587093651294708252e-02
-1.161635573953390121e-02 -1.068484336137771606e-01 -1.141669228672981262e-01 -5.764019116759300232e-02 -1.842107325792312622e-01 -1.191492080688476562e-01 -4.777358472347259521e-02 2.424489706754684448e-02 3.454025834798812866e-02 1.844979822635650635e-01 -1.648222804069519043e-01 1.342434436082839966e-01 -1.472562700510025024e-01 -6.780526787042617798e-02 -2.509634196758270264e-01 4.088031873106956482e-02 -3.303830325603485107e-01 2.325439751148223877e-01 -2.946770004928112030e-02 -1.679386794567108154e-01 2.298372685909271240e-01 -4.387298226356506348e-01 -1.545315682888031006e-01 -4.477107897400856018e-02 1.600140333175659180e-01 2.004335969686508179e-01 1.530851125717163086e-01 -3.906190767884254456e-02 2.841285765171051025e-01 -2.184316962957382202e-01 2.540152370929718018e-01 -5.036559700965881348e-02
1.308629065752029419e-01 -3.167860209941864014e-02 -1.299379914999008179e-01 -2.192376703023910522e-01 3.911915421485900879e-01 -8.972577005624771118e-02 -1.257599145174026489e-01 1.787657439708709717e-01 -2.422730671241879463e-03 1.253897696733474731e-02 9.641601145267486572e-02 2.898665368556976318e-01 -1.669823080301284790e-01 6.173953041434288025e-02 -6.059834733605384827e-03 7.653020322322845459e-02 -2.982640452682971954e-02 2.724941372871398926e-01 3.355816602706909180e-01 -5.864814296364784241e-02 3.167679011821746826e-01 4.436912387609481812e-02 -3.242299854755401611e-01 -5.346802249550819397e-02 -1.418357342481613159e-01 -4.894343391060829163e-02 -7.943812757730484009e-02 3.768881037831306458e-02 1.403088271617889404e-01 1.963537484407424927e-01 1.955772005021572113e-02 -2.943442165851593018e-01
-4.103378951549530029e-02 -1.187207698822021484e-01 1.548057347536087036e-01 2.034823298454284668e-01 -4.624113067984580994e-02 -3.469470441341400146e-01 -1.400781720876693726e-01 1.511739939451217651e-01 3.315664594992995262e-03 2.221110910177230835e-01 -2.652900516986846924e-01 1.007932610809803009e-02 -9.208126366138458252e-02 2.263055294752120972e-01 2.356375157833099365e-01 -1.485280692577362061e-01 -2.688170671463012695e-01 1.443660110235214233e-01 -2.980275079607963562e-02 1.238294690847396851e-01 5.760732665657997131e-02 9.631209075450897217e-02 -3.755816817283630371e-01 -1.866745650768280029e-01 -7.095238566398620605e-02 2.547732293605804443e-01 -1.131484732031822205e-01 -3.584721311926841736e-02 3.245966136455535889e-01 2.706213667988777161e-02 3.581602126359939575e-02 -8.673620969057083130e-02
-2.843594849109649658e-01 -1.239483281970024109e-01 3.871099650859832764e-02 1.549271792173385620e-01 -1.007960438728332520e-01 -2.363763600587844849e-01 -2.028286457061767578e-01 4.490396007895469666e-03 -4.849964380264282227e-02 8.917209506034851074e-02 -6.734612584114074707e-02 1.888574287295341492e-02 2.323408238589763641e-02 2.425057440996170044e-01 8.538914471864700317e-02 2.812436521053314209e-01 -3.791556656360626221e-01 1.942878216505050659e-01 -4.498483147472143173e-03 -4.113337397575378418e-02 3.698366582393646240e-01 2.892775535583496094e-01 -2.098088413476943970e-01 2.224463373422622681e-01 -6.534395739436149597e-03 2.068679034709930420e-01 -2.101810462772846222e-02 1.232777349650859833e-02 1.426883190870285034e-01 -1.828133910894393921e-01 -1.210882961750030518e-01 -3.305267170071601868e-02
-1.532965004444122314e-01 -2.680597901344299316e-01 -2.928024716675281525e-02 -2.977501451969146729e-01 1.353169530630111694e-01 7.960638403892517090e-02 -2.887977287173271179e-02 1.407714784145355225e-01 -1.021066531538963318e-01 1.419611275196075439e-01 8.603392541408538818e-02 2.903135120868682861e-01 -3.595525622367858887e-01 2.521848082542419434e-01 8.527529984712600708e-02 4.527581110596656799e-02 1.443372201174497604e-02 1.760497540235519409e-01 2.129203081130981445e-01 -1.083780154585838318e-01 3.730211853981018066e-01 8.199917525053024292e-02 -1.709816008806228638e-01 -2.633322477340698242e-01 -1.898444294929504395e-01 2.283068932592868805e-02 1.275489032268524170e-01 -1.162301823496818542e-01 3.738299477845430374e-03 1.307294517755508423e-01 1.573981046676635742e-01 -6.652116775512695312e-02
8.327393233776092529e-02 -1.630185246467590332e-01 -6.995622068643569946e-02 -1.770521253347396851e-01 -7.423916459083557129e-02 -1.476017981767654419e-01 -3.241608738899230957e-01 8.163854479789733887e-02 -7.263493537902832031e-02 2.602173388004302979e-01 1.815345138311386108e-01 1.846402734518051147e-01 -6.719030789099633694e-04 -3.045970797538757324e-01 7.972529530525207520e-02 9.277644753456115723e-02 -1.435761153697967529e-01 9.074404835700988770e-02 3.462389484047889709e-02 -2.004664242267608643e-01 1.392973363399505615e-01 -4.270167089998722076e-03 1.373419910669326782e-01 -8.045282959938049316e-02 -1.983077377080917358e-01 3.412599563598632812e-01 3.388920128345489502e-01 -8.144063502550125122e-02 1.868628263473510742e-01 -2.091184854507446289e-01 -2.138615548610687256e-01 -1.636638045310974121e-01
-1.897734850645065308e-01 2.738364338874816895e-01 -1.972437053918838501e-01 -2.684040963649749756e-01 1.683688312768936157e-01 -1.915600299835205078e-01 -2.013521194458007812e-01 -2.900166623294353485e-02 -2.420636564493179321e-01 7.267680764198303223e-02 3.932303786277770996e-01 2.035023272037506104e-01 -7.091742008924484253e-02 1.584457308053970337e-01 7.913871854543685913e-02 3.319642692804336548e-02 -6.914272904396057129e-02 2.650326490402221680e-01 -1.194381993263959885e-02 -1.110694780945777893e-01 1.703025698661804199e-01 -5.891162902116775513e-02 -7.010820508003234863e-02 -1.169092133641242981e-01 -1.293710619211196899e-01 1.903539896011352539e-01 -2.505574747920036316e-02 1.863688975572586060e-01 1.178201213479042053e-01 -2.541077733039855957e-01 2.362817525863647461e-01 1.141697764396667480e-01
-5.743451789021492004e-02 7.464288175106048584e-02 -6.325587630271911621e-02 -4.388424009084701538e-02 1.919071525335311890e-01 -2.319503128528594971e-01 -3.956329524517059326e-01 -2.490294631570577621e-03 1.180777922272682190e-01 2.605333030223846436e-01 3.298991024494171143e-01 1.557355821132659912e-01 -6.108428165316581726e-02 -6.294826418161392212e-02 -6.593534350395202637e-02 -1.184988617897033691e-01 -2.301406413316726685e-01 1.099690124392509460e-01 -2.069887965917587280e-01 -1.284674108028411865e-01 3.494035303592681885e-01 -5.133280530571937561e-02 -3.516433387994766235e-02 5.681569501757621765e-02 -1.888670474290847778e-01 3.925196230411529541e-01 -1.385192871093750000e-01 -3.693341836333274841e-02 -2.518461644649505615e-02 -1.683175265789031982e-01 3.868972882628440857e-02 -5.202727764844894409e-02
-1.011981815099716187e-01 4.067086055874824524e-02 -1.313774287700653076e-01 -2.246141433715820312e-01 -4.655244573950767517e-02 -2.653344534337520599e-02 -3.881149888038635254e-01 1.795752942562103271e-01 -2.609259784221649170e-01 9.825061261653900146e-02 2.277915030717849731e-01 1.231379732489585876e-01 6.132353097200393677e-02 1.669983752071857452e-02 1.403049677610397339e-01 1.305032968521118164e-01 7.202818244695663452e-02 2.750001251697540283e-01 -3.628461658954620361e-01 8.218834549188613892e-02 4.638688564300537109e-01 1.640682294964790344e-02 -1.398309618234634399e-01 -1.276161223649978638e-01 -4.626434668898582458e-02 1.440345644950866699e-01 6.907978653907775879e-02 1.345619857311248779e-01 -6.509353965520858765e-02 1.840163581073284149e-02 1.583038419485092163e-01 -5.647572875022888184e-02
-6.017094105482101440e-02 -1.193291172385215759e-01 1.652131974697113037e-01 -7.316934317350387573e-02 2.890507131814956665e-02 -3.143926262855529785e-01 -2.051865607500076294e-01 1.392520964145660400e-01 -4.042774811387062073e-02 2.652503848075866699e-01 -1.649461686611175537e-01 3.129370808601379395e-01 1.930071264505386353e-01 9.257245808839797974e-02 -1.042961925268173218e-01 2.333366572856903076e-01 -1.694500148296356201e-01 3.558799624443054199e-01 1.026439443230628967e-01 -1.978715658187866211e-01 -1.394211947917938232e-01 -7.894687354564666748e-02 7.819691300392150879e-02 -1.063443049788475037e-01 -2.182415127754211426e-02 3.216949403285980225e-01 2.010506540536880493e-01 1.626615598797798157e-02 7.814621925354003906e-02 -2.086134552955627441e-01 1.323870867490768433e-01 1.417596638202667236e-01
-1.683972179889678955e-01 2.891849912703037262e-02 6.678803265094757080e-02 2.558755874633789062e-01 -2.713936269283294678e-01 -2.255220264196395874e-01 5.777553096413612366e-02 -3.919722884893417358e-02 2.140845656394958496e-01 1.528647243976593018e-01 1.570450365543365479e-01 3.779112175107002258e-02 -2.118323892354965210e-01 2.980624139308929443e-02 1.823424547910690308e-02 -9.338390082120895386e-02 -1.896894425153732300e-01 3.585804998874664307e-01 1.294852793216705322e-01 2.751583419740200043e-02 3.783398866653442383e-01 -2.932759225368499756e-01 -1.149549260735511780e-01 2.087068259716033936e-01 6.023529544472694397e-02 2.356613427400588989e-01 1.373188942670822144e-01 -1.632718369364738464e-02 1.092570796608924866e-01 -1.014718785881996155e-01 -5.079493671655654907e-02 -2.242023795843124390e-01
-2.334571927785873413e-01 1.418215930461883545e-01 8.185578882694244385e-02 1.770986914634704590e-01 -1.986353546380996704e-01 -1.880229860544204712e-01 -1.761245429515838623e-01 1.761736571788787842e-01 1.077202428132295609e-02 2.187306880950927734e-01 7.885143160820007324e-02 1.549214217811822891e-02 -1.525429934263229370e-01 -3.374586999416351318e-02 6.270948797464370728e-02 1.447764635086059570e-01 -1.834484189748764038e-02 2.652668356895446777e-01 2.925306260585784912e-01 -2.024723589420318604e-01 5.195790529251098633e-01 -4.067859798669815063e-02 -1.516518648713827133e-02 -8.505787700414657593e-02 1.538581550121307373e-01 4.688747599720954895e-02 2.397147379815578461e-02 1.034003347158432007e-01 2.081403732299804688e-01 1.158254337497055531e-03 2.989190518856048584e-01 -2.385941892862319946e-02
-1.195243671536445618e-01 -2.180560491979122162e-02 -4.736708477139472961e-02 1.063025929033756256e-02 2.756856679916381836e-01 -2.436099052429199219e-01 -8.972312510013580322e-02 6.416381895542144775e-02 4.804247990250587463e-02 1.809157580137252808e-01 3.383466228842735291e-02 -8.113790303468704224e-02 -3.634408488869667053e-02 9.353556483983993530e-02 -2.454230636358261108e-01 7.242280989885330200e-02 -1.628596484661102295e-01 5.168299078941345215e-01 -3.215743899345397949e-01 -6.658780854195356369e-03 2.189818769693374634e-01 -1.288927942514419556e-01 -2.318482473492622375e-02 -1.433693170547485352e-01 -2.914002537727355957e-01 -1.547318845987319946e-01 1.811316013336181641e-01 3.621137468144297600e-03 2.212452590465545654e-01 -1.903010159730911255e-01 8.518685400485992432e-02 -1.428714673966169357e-02
1.162435337901115417e-01 9.777291864156723022e-02 1.587203890085220337e-02 -5.768134072422981262e-02 -4.101350903511047363e-02 8.859603106975555420e-02 -2.247051000595092773e-01 2.274942956864833832e-02 -9.883324056863784790e-02 -8.536949753761291504e-02 2.848594486713409424e-01 1.544816344976425171e-01 8.055037260055541992e-02 2.945285439491271973e-01 -1.228218972682952881e-01 -2.848971188068389893e-01 -1.579628325998783112e-02 2.807693481445312500e-01 3.104804782196879387e-03 -2.116836756467819214e-01 3.725450038909912109e-01 2.577750245109200478e-03 2.989112772047519684e-02 3.316885977983474731e-02 -1.964382529258728027e-01 2.590522542595863342e-02 2.414519637823104858e-01 -1.705618947744369507e-01 3.725109696388244629e-01 5.781365558505058289e-02 2.038985937833786011e-01 -1.619678139686584473e-01
-3.808123767375946045e-01 -1.324921101331710815e-01 -9.622848778963088989e-02 1.069486141204833984e-01 -1.607321500778198242e-01 -3.680064678192138672e-01 -9.631536900997161865e-02 5.241572111845016479e-02 -6.476020067930221558e-02 2.043367773294448853e-01 -4.468138515949249268e-02 -5.494011938571929932e-02 9.096127003431320190e-02 2.473107576370239258e-01 1.078834533691406250e-01 2.519585788249969482e-01 -3.909594118595123291e-01 1.902793794870376587e-01 -7.604040205478668213e-02 -4.729631170630455017e-02 2.578766942024230957e-01 2.368238568305969238e-01 -1.892116069793701172e-01 7.832831889390945435e-02 -8.526042848825454712e-02 1.245783567428588867e-01 -6.297468394041061401e-02 1.281627267599105835e-01 1.267492622137069702e-01 -6.273266673088073730e-02 -1.026895642280578613e-01 -1.122409775853157043e-01
-1.579729616641998291e-01 -1.140221878886222839e-01 -3.131511434912681580e-02 2.217942625284194946e-01 -2.601629868149757385e-02 -2.556684613227844238e-01 -1.397985368967056274e-01 1.393144279718399048e-01 -1.542655676603317261e-01 1.009634230285882950e-03 6.779038906097412109e-02 -1.269979476928710938e-01 -2.001040130853652954e-01 2.080408632755279541e-01 1.555481404066085815e-01 4.440842196345329285e-02 2.641632780432701111e-02 8.197978883981704712e-02 2.646123766899108887e-01 8.560700342059135437e-03 2.879270911216735840e-01 -7.261360064148902893e-03 -2.980193793773651123e-01 -1.781337112188339233e-01 -4.981799125671386719e-01 2.645085752010345459e-01 1.075202003121376038e-01 1.223795786499977112e-01 4.502944275736808777e-02 -6.643287371844053268e-03 -1.385710090398788452e-01 -7.674278318881988525e-02
-6.890688091516494751e-02 4.036375880241394043e-01 -1.476309001445770264e-01 -3.436039686203002930e-01 2.133287191390991211e-01 -1.201975271105766296e-01 -5.365115776658058167e-02 -6.143463309854269028e-03 -7.634590566158294678e-02 2.285455912351608276e-01 1.618832051753997803e-01 1.836592406034469604e-01 -1.574900466948747635e-03 2.448904514312744141e-01 1.055073365569114685e-01 9.087362140417098999e-02 -9.815756976604461670e-02 2.471824884414672852e-01 3.796106949448585510e-02 8.404948562383651733e-02 2.875142395496368408e-01 2.712507545948028564e-02 -1.761273592710494995e-01 -6.309421360492706299e-02 3.151154844090342522e-03 3.037533462047576904e-01 2.385249882936477661e-01 -1.602207869291305542e-01 1.309946030378341675e-01 1.249361485242843628e-01 1.023173704743385315e-01 -1.285116523504257202e-01
-7.769680232740938663e-04 2.760308682918548584e-01 -6.384555250406265259e-02 -3.341110050678253174e-01 1.304347217082977295e-01 -1.071019470691680908e-01 -1.006632894277572632e-01 -1.276143640279769897e-02 -1.812613941729068756e-02 2.642975449562072754e-01 1.923220902681350708e-01 2.527557611465454102e-01 1.142018213868141174e-01 1.652779877185821533e-01 7.807252556085586548e-02 -1.297878101468086243e-02 -1.850965172052383423e-01 2.264699786901473999e-01 9.296819567680358887e-02 5.533750355243682861e-02 3.994620740413665771e-01 1.136144250631332397e-01 -2.602282725274562836e-02 -7.908684015274047852e-02 1.910830885171890259e-01 2.037229090929031372e-01 2.564823813736438751e-02 3.070004843175411224e-02 3.878528773784637451e-01 1.816242486238479614e-01 7.758903503417968750e-02 -7.696942985057830811e-02
-2.836922705173492432e-01 -1.190801151096820831e-02 3.531426656991243362e-03 -1.098573114722967148e-02 4.250810667872428894e-02 -1.055072471499443054e-01 -2.773356735706329346e-01 -2.549834251403808594e-01 2.440228164196014404e-01 1.407823413610458374e-01 1.594163626432418823e-01 3.617785871028900146e-01 8.664828538894653320e-02 -4.327180609107017517e-02 9.917328506708145142e-02 2.394943684339523315e-01 1.908826641738414764e-02 4.355273842811584473e-01 2.831744030117988586e-02 -1.153692975640296936e-01 1.055590435862541199e-01 -1.674316525459289551e-01 -2.482728846371173859e-02 2.171508036553859711e-02 -2.555082142353057861e-01 -2.166911810636520386e-01 1.144210621714591980e-01 1.252264976501464844e-01 1.956931054592132568e-01 -5.341684818267822266e-02 7.997736334800720215e-02 -1.383939385414123535e-01
1.257579028606414795e-01 2.087082266807556152e-01 -1.913530826568603516e-01 2.157323658466339111e-01 1.931283436715602875e-02 -7.872385531663894653e-02 7.666961848735809326e-02 6.375251710414886475e-02 -6.798811256885528564e-02 1.035347133874893188e-01 2.088944986462593079e-02 6.217328459024429321e-02 3.952678292989730835e-02 2.523374259471893311e-01 -3.119236528873443604e-01 -2.687269356101751328e-03 1.285875588655471802e-02 2.044260650873184204e-01 9.661842137575149536e-02 -6.550506502389907837e-02 2.812070548534393311e-01 -3.597299754619598389e-01 -1.835068464279174805e-01 -1.480998247861862183e-01 -7.590232044458389282e-02 -1.182874217629432678e-01 1.282538920640945435e-01 -2.632233500480651855e-01 3.174379169940948486e-01 -8.942030370235443115e-02 2.941520810127258301e-01 -1.957621425390243530e-01
1.122874841094017029e-01 2.267553508281707764e-01 -3.510452434420585632e-02 6.645840406417846680e-02 -2.459280379116535187e-02 -2.509540021419525146e-01 8.225030452013015747e-02 1.593920215964317322e-02 6.718095391988754272e-03 7.068135589361190796e-02 1.775620281696319580e-01 1.322845220565795898e-01 -5.604508146643638611e-02 -1.522818207740783691e-01 -1.314238458871841431e-01 2.966170310974121094e-01 1.282768398523330688e-01 4.673312008380889893e-01 -3.263683617115020752e-02 3.475865582004189491e-03 3.306167721748352051e-01 -2.705228030681610107e-01 -2.119502797722816467e-02 9.781809151172637939e-02 -1.629137992858886719e-01 -3.551984671503305435e-03 8.202774077653884888e-02 -2.145786583423614502e-02 2.004057914018630981e-01 -1.272476017475128174e-01 2.132284194231033325e-01 -3.317648172378540039e-01
9.376496821641921997e-02 -9.522034227848052979e-02 3.675137832760810852e-02 -3.612428531050682068e-02 1.116098389029502869e-01 -3.688669204711914062e-01 2.835912629961967468e-02 -7.603047788143157959e-02 -4.312135279178619385e-01 3.178759217262268066e-01 -1.787956207990646362e-01 1.120292395353317261e-01 -1.009968072175979614e-01 2.192685455083847046e-01 4.339776560664176941e-02 2.648688852787017822e-01 -1.708258390426635742e-01 1.567892432212829590e-01 1.285029053688049316e-01 4.377334937453269958e-02 1.279144734144210815e-01 9.640783071517944336e-02 -1.449245363473892212e-01 7.747372239828109741e-02 -1.242044419050216675e-01 1.465803533792495728e-01 1.664162725210189819e-01 -2.571470737457275391e-01 2.579664289951324463e-01 -1.869089454412460327e-01 -2.257503196597099304e-02 -7.054530084133148193e-02
7.181035727262496948e-02 -9.185503423213958740e-02 -4.501980170607566833e-02 9.916795045137405396e-02 -1.924108415842056274e-01 -4.671314656734466553e-01 -1.280104368925094604e-01 -8.489673957228660583e-03 -2.155332639813423157e-02 1.399032119661569595e-02 -2.288373410701751709e-01 1.256705820560455322e-01 -8.573735505342483521e-02 4.206318259239196777e-01 8.355676382780075073e-02 4.514727368950843811e-02 -9.550014883279800415e-02 2.357318550348281860e-01 7.911512255668640137e-02 1.089217886328697205e-01 2.208390384912490845e-01 6.438710540533065796e-02 -3.513443470001220703e-01 -1.039000526070594788e-01 -2.603113055229187012e-01 1.715241819620132446e-01 2.136325389146804810e-01 9.480431675910949707e-03 3.678918257355690002e-02 -1.040026396512985229e-01 -5.168862268328666687e-02 1.140650957822799683e-01
7.879513502120971680e-02 7.559514790773391724e-02 -5.143445730209350586e-01 -7.923223078250885010e-02 -1.414421498775482178e-01 -5.812300741672515869e-02 -9.011208266019821167e-02 1.722464859485626221e-01 6.325776129961013794e-02 8.600594848394393921e-02 1.269792467355728149e-01 2.243772000074386597e-01 2.009659074246883392e-02 -8.402271568775177002e-02 8.958613127470016479e-02 -6.718015670776367188e-02 -2.723149061203002930e-01 1.984149068593978882e-01 1.087444350123405457e-01 -1.764468848705291748e-01 2.041150778532028198e-01 2.495124340057373047e-01 -9.400933980941772461e-02 1.534109413623809814e-01 -7.295930385589599609e-02 3.710420429706573486e-01 1.415704749524593353e-02 -1.066017895936965942e-01 2.162702977657318115e-01 -1.100428253412246704e-01 -1.127138882875442505e-01 -1.982024759054183960e-01
-1.056505441665649414e-01 -1.342312842607498169e-01 -2.377513051033020020e-01 1.805171072483062744e-01 -1.035514697432518005e-01 -1.974193304777145386e-01 5.554242804646492004e-02 -3.530106507241725922e-03 -2.573710978031158447e-01 2.139550447463989258e-01 1.336249858140945435e-01 4.096892476081848145e-01 -8.771573007106781006e-02 1.773903071880340576e-01 5.643000081181526184e-02 -9.230629354715347290e-02 3.969649598002433777e-02 1.815129965543746948e-01 -2.393405884504318237e-01 -1.961418241262435913e-02 5.314262956380844116e-02 9.449315816164016724e-02 -2.381372749805450439e-01 1.485899835824966431e-01 -1.505444347858428955e-01 2.025912255048751831e-01 1.976840943098068237e-01 -1.769017726182937622e-01 1.172473058104515076e-01 7.697364687919616699e-02 2.600094070658087730e-03 -3.792595863342285156e-01
-2.980701101478189230e-04 3.533323407173156738e-01 -7.701940834522247314e-02 -3.423298299312591553e-01 1.761989891529083252e-01 -9.834451973438262939e-02 -8.132489025592803955e-02 -1.655973494052886963e-01 -7.759315520524978638e-02 1.285428702831268311e-01 1.667092591524124146e-01 2.639650404453277588e-01 6.183224171400070190e-02 1.461492478847503662e-01 4.975226521492004395e-02 -4.721644148230552673e-02 -2.585833072662353516e-01 2.258145958185195923e-01 5.205123871564865112e-02 3.148641437292098999e-02 3.040937483310699463e-01 8.768771588802337646e-02 -1.441698521375656128e-01 -1.109519898891448975e-01 1.034652739763259888e-01 2.652501463890075684e-01 2.045615017414093018e-01 1.242744848132133484e-01 3.070766925811767578e-01 1.839489676058292389e-02 1.886252611875534058e-01 6.322617083787918091e-02
7.758387178182601929e-02 -5.535628274083137512e-02 -4.405745565891265869e-01 -4.415763914585113525e-02 -8.637082576751708984e-02 -2.134472131729125977e-01 7.465369254350662231e-02 -2.421482279896736145e-02 -4.312024638056755066e-02 5.162044242024421692e-02 2.837804844602942467e-03 6.718537956476211548e-02 5.331362038850784302e-02 -3.792611137032508850e-02 -8.806767314672470093e-02 1.601529568433761597e-01 -3.094500601291656494e-01 3.413266241550445557e-01 -1.417156159877777100e-01 -4.625343531370162964e-02 1.866109669208526611e-01 5.268593784421682358e-03 -3.217551410198211670e-01 1.714345663785934448e-01 -2.676469087600708008e-01 1.660586148500442505e-01 1.002034638077020645e-02 -2.581344358623027802e-02 2.596388161182403564e-01 1.182479336857795715e-01 -1.240244880318641663e-02 -3.243001699447631836e-01
4.559375718235969543e-02 -2.262998968362808228e-01 7.886759191751480103e-02 -2.263653725385665894e-01 8.279512822628021240e-02 -5.315477028489112854e-02 -1.246969252824783325e-01 6.624981015920639038e-02 -1.091279014945030212e-01 2.102644741535186768e-01 4.094399139285087585e-02 4.019443094730377197e-01 4.034918174147605896e-02 -2.787205576896667480e-01 -9.228035807609558105e-02 1.724394261837005615e-01 -2.200055122375488281e-01 4.011819511651992798e-02 -2.564145326614379883e-01 -1.217749044299125671e-01 4.244979023933410645e-01 -2.541590034961700439e-01 -5.758278071880340576e-02 -1.413958668708801270e-01 -6.347500532865524292e-02 1.237100735306739807e-01 -2.353860065340995789e-02 2.246444821357727051e-01 1.480527520179748535e-01 -1.104410067200660706e-01 1.077883765101432800e-01 -8.904206007719039917e-02
-6.177309900522232056e-02 3.003539741039276123e-01 -1.475057452917098999e-01 -1.485406905412673950e-01 8.502517640590667725e-02 -3.017319142818450928e-01 -1.957125365734100342e-01 -4.671359807252883911e-02 5.364029482007026672e-02 -2.464008517563343048e-02 2.778824269771575928e-01 -5.705153942108154297e-02 -7.714039832353591919e-02 8.364959806203842163e-02 -1.508447378873825073e-01 1.373185217380523682e-01 3.262061253190040588e-02 1.321923881769180298e-01 2.337442785501480103e-01 4.930255003273487091e-03 3.248206973075866699e-01 -1.538394838571548462e-01 7.564495503902435303e-02 -1.669151037931442261e-01 -2.417608052492141724e-01 4.298783540725708008e-01 2.188536152243614197e-02 2.018773257732391357e-01 2.149843275547027588e-01 -1.244874298572540283e-01 1.451497618108987808e-02 5.015340074896812439e-02
-6.766375154256820679e-02 -4.556889086961746216e-02 -2.794210314750671387e-01 3.345794603228569031e-02 -1.598602235317230225e-01 1.536263991147279739e-02 -4.199002087116241455e-01 2.160501182079315186e-01 -1.642134189605712891e-01 -2.523071505129337311e-02 5.402170866727828979e-02 1.603995263576507568e-01 -9.485379606485366821e-02 2.393749803304672241e-01 -2.808247879147529602e-02 3.663798272609710693e-01 -3.033403307199478149e-02 2.114845216274261475e-01 -1.629855930805206299e-01 -7.459072768688201904e-02 5.662309750914573669e-02 -1.973229199647903442e-01 -4.058972001075744629e-02 -5.050979554653167725e-02 -3.991385102272033691e-01 -1.108403801918029785e-01 5.271293222904205322e-02 -1.217512637376785278e-01 2.414230257272720337e-01 1.115363687276840210e-01 -6.090083718299865723e-02 -1.415848881006240845e-01
5.246737506240606308e-03 -4.776178300380706787e-02 -9.441638737916946411e-02 8.283944427967071533e-02 2.042324244976043701e-01 -2.317304350435733795e-02 -5.226435065269470215e-01 7.160578668117523193e-02 -2.481459267437458038e-02 2.719754278659820557e-01 1.757056713104248047e-01 1.378357559442520142e-01 -8.142792433500289917e-02 5.269848555326461792e-02 2.176808118820190430e-01 1.691419482231140137e-01 -9.176365286111831665e-02 2.838447988033294678e-01 -9.617470949888229370e-02 -1.155548766255378723e-01 4.101266562938690186e-01 1.103919278830289841e-02 7.180154323577880859e-02 1.737844794988632202e-01 -1.219005137681961060e-01 5.156033113598823547e-02 -1.146919056773185730e-01 1.884852349758148193e-01 -6.913205981254577637e-02 5.172888282686471939e-03 2.543570101261138916e-01 2.340666763484477997e-02
-5.054961889982223511e-03 -2.868023812770843506e-01 -2.054944187402725220e-01 6.890914589166641235e-02 -2.718130648136138916e-01 -3.588657677173614502e-01 -1.407992839813232422e-01 2.707161605358123779e-01 -8.896560221910476685e-02 -1.960419714450836182e-01 -1.288667768239974976e-01 3.137517273426055908e-01 -2.110209316015243530e-02 1.697674542665481567e-01 -2.217259258031845093e-01 5.172558873891830444e-02 -8.990725129842758179e-02 6.045499816536903381e-02 1.330016553401947021e-01 3.705633059144020081e-02 3.053232729434967041e-01 -8.711631596088409424e-02 -3.410764634609222412e-01 -1.433340460062026978e-01 1.011885255575180054e-01 6.400077138096094131e-03 3.027308359742164612e-02 -7.007927633821964264e-03 1.971094608306884766e-01 8.468958735466003418e-02 -7.973957061767578125e-02 1.862321048974990845e-02
2.391496486961841583e-02 -6.886390596628189087e-02 -3.470928668975830078e-01 3.462077677249908447e-02 -6.434736400842666626e-02 -2.307086251676082611e-02 -5.372871086001396179e-02 3.327519595623016357e-01 -1.781784445047378540e-01 3.591921329498291016e-01 2.662894427776336670e-01 4.738320112228393555e-01 -4.129149764776229858e-02 -1.188037171959877014e-01 -7.566650211811065674e-02 -5.203128233551979065e-02 -6.045341491699218750e-02 1.413383483886718750e-01 -5.062386766076087952e-02 -1.145587116479873657e-01 1.583088487386703491e-01 -2.044735942035913467e-03 -2.016273438930511475e-01 -3.027807772159576416e-01 -1.914517134428024292e-01 -1.297053974121809006e-02 1.052224859595298767e-01 1.318345963954925537e-01 -4.407447203993797302e-02 9.160669893026351929e-02 3.553649410605430603e-02 2.646652236580848694e-02
4.537178948521614075e-02 1.994648873805999756e-01 -2.012813240289688110e-01 2.865937165915966034e-02 1.535891182720661163e-02 -3.810929656028747559e-01 3.980491310358047485e-02 2.479196488857269287e-01 1.533241868019104004e-01 1.458644270896911621e-01 -5.183479189872741699e-02 2.385026067495346069e-01 -1.578280478715896606e-01 -5.562901031225919724e-03 -1.989127248525619507e-01 -2.308511883020401001e-01 -7.307273894548416138e-02 3.564480543136596680e-01 -1.833554124459624290e-03 -3.104095458984375000e-01 3.355575203895568848e-01 -3.015569746494293213e-01 -1.236768662929534912e-01 7.527620065957307816e-03 -1.320629566907882690e-01 5.537015944719314575e-02 2.526128664612770081e-02 -1.989452401176095009e-03 -6.808385252952575684e-02 -6.118892133235931396e-02 4.091159254312515259e-02 -8.548022061586380005e-02
6.189619004726409912e-02 -1.396749913692474365e-02 -1.375440806150436401e-01 8.915528655052185059e-02 -6.667247414588928223e-02 2.992519922554492950e-02 -3.730700314044952393e-01 -1.476231962442398071e-01 -1.995897591114044189e-01 9.169358760118484497e-02 -2.135598100721836090e-02 3.526895642280578613e-01 -3.013344109058380127e-02 -1.943327486515045166e-01 -3.406978026032447815e-02 1.528943981975317001e-02 -1.491619795560836792e-01 1.705619394779205322e-01 8.761879056692123413e-02 -2.095020413398742676e-01 2.493200898170471191e-01 -3.582217693328857422e-01 -4.216405004262924194e-02 -2.405319064855575562e-01 -9.286535531282424927e-02 3.136458098888397217e-01 -1.465187817811965942e-01 -2.346138507127761841e-01 4.736893996596336365e-02 -1.152379903942346573e-02 4.432586580514907837e-02 -2.208130806684494019e-01
-1.783727854490280151e-01 1.431917399168014526e-01 -1.037403941154479980e-01 -2.434907406568527222e-01 -3.717546910047531128e-02 -1.788788884878158569e-01 -3.727765381336212158e-01 2.684968411922454834e-01 5.177415162324905396e-02 2.805500030517578125e-01 -6.307770963758230209e-03 5.318063870072364807e-02 1.068386286497116089e-01 7.039883732795715332e-02 -1.402346193790435791e-01 -1.147529557347297668e-01 -2.978774607181549072e-01 -1.031361147761344910e-01 -1.643446274101734161e-02 -1.509642899036407471e-01 5.836799368262290955e-02 -2.679835855960845947e-01 -2.996823787689208984e-01 -9.952579438686370850e-02 -2.163895666599273682e-01 -4.363034293055534363e-02 -4.615016281604766846e-02 2.815518379211425781e-01 7.188124209642410278e-02 3.075455315411090851e-02 2.495644539594650269e-01 -6.201635673642158508e-02
1.601239293813705444e-01 1.074124793376540765e-05 -1.394855380058288574e-01 1.710105389356613159e-01 -2.093009203672409058e-01 -3.026999831199645996e-01 -3.705414012074470520e-02 1.800449639558792114e-01 -9.558552503585815430e-02 1.622657990083098412e-03 -7.304558902978897095e-02 2.163646817207336426e-01 2.081388607621192932e-02 1.216653883457183838e-01 -3.497944772243499756e-01 6.721429992467164993e-03 -8.791198581457138062e-02 2.031621634960174561e-01 -3.979566320776939392e-02 -9.952014684677124023e-02 2.227679789066314697e-01 -2.851338684558868408e-01 -9.314682334661483765e-02 1.118930638767778873e-03 1.076492108404636383e-02 1.955788582563400269e-01 6.680028885602951050e-02 -2.488887161016464233e-01 3.062138259410858154e-01 -2.497327029705047607e-01 3.083068132400512695e-01 -3.812656551599502563e-02
-2.146235406398773193e-01 6.347449868917465210e-02 1.710195676423609257e-03 -1.758605837821960449e-01 -8.867624215781688690e-03 2.629990689456462860e-02 -2.087644934654235840e-01 -2.153694070875644684e-02 -2.996044466271996498e-03 -5.628813430666923523e-02 2.364596277475357056e-01 2.554345428943634033e-01 1.222880855202674866e-01 9.606187045574188232e-02 -1.233580857515335083e-01 -1.539144068956375122e-01 -7.268878817558288574e-02 3.025478720664978027e-01 1.789802908897399902e-01 -1.868898570537567139e-01 3.040586113929748535e-01 -3.507057726383209229e-01 -1.512571424245834351e-01 -2.130136936902999878e-01 -1.201195269823074341e-01 -1.266400665044784546e-01 2.226867973804473877e-01 -8.433629572391510010e-02 1.258430778980255127e-01 -4.072577878832817078e-02 5.739236995577812195e-02 -3.623494207859039307e-01
8.726749569177627563e-03 1.496986299753189087e-01 -3.584691882133483887e-01 1.498637199401855469e-01 2.201642394065856934e-01 -8.095870912075042725e-02 -2.988632023334503174e-01 1.270310431718826294e-01 -9.600179642438888550e-02 2.198211103677749634e-01 2.985381186008453369e-01 1.598353087902069092e-01 -4.219880700111389160e-01 8.002831786870956421e-02 9.228055924177169800e-02 7.339571136981248856e-03 -2.039863616228103638e-01 2.991784811019897461e-01 -7.857277244329452515e-02 -1.369944810867309570e-01 1.367407888174057007e-01 4.103307053446769714e-02 4.411374405026435852e-02 -1.344746947288513184e-01 -2.196081168949604034e-02 -1.297568157315254211e-02 6.012722477316856384e-02 1.729027628898620605e-01 1.036858111619949341e-01 -8.122303336858749390e-02 1.695157438516616821e-01 -1.552371382713317871e-01
-3.745379298925399780e-02 -6.416057050228118896e-02 1.551913619041442871e-01 2.244888572022318840e-03 5.104580521583557129e-02 -3.845833837985992432e-01 -2.961547374725341797e-01 -4.039354249835014343e-02 -1.151968091726303101e-01 3.138945698738098145e-01 -1.724220365285873413e-01 9.433167427778244019e-02 2.022383064031600952e-01 4.787576198577880859e-02 -1.617919206619262695e-01 1.580330878496170044e-01 -1.614816933870315552e-01 4.376558661460876465e-01 9.437105059623718262e-02 8.475784957408905029e-02 -9.087835997343063354e-02 9.850553423166275024e-02 -2.400723099708557129e-02 -1.100675836205482483e-01 -1.916806101799011230e-01 1.650779098272323608e-01 1.665155440568923950e-01 2.623752318322658539e-02 1.245156303048133850e-01 9.431671351194381714e-02 2.358723580837249756e-01 2.212795615196228027e-01
-1.821780502796173096e-01 1.619191020727157593e-01 -1.289457976818084717e-01 1.503359228372573853e-01 2.780811302363872528e-02 3.497781977057456970e-02 -5.290894210338592529e-02 5.873410031199455261e-02 2.548281103372573853e-02 8.947482705116271973e-02 1.063745617866516113e-01 4.162626340985298157e-02 -1.908611208200454712e-01 2.425512522459030151e-01 -2.187191694974899292e-01 1.317147761583328247e-01 -1.705152541399002075e-01 3.273846209049224854e-01 3.748308122158050537e-01 6.947813183069229126e-02 3.047577440738677979e-01 -8.284604549407958984e-02 -2.087979465723037720e-01 -1.598840504884719849e-01 -8.844646066427230835e-02 2.379935830831527710e-01 5.848268046975135803e-04 8.572740107774734497e-02 -1.024688780307769775e-01 2.699008285999298096e-01 2.985705137252807617e-01 -1.272194832563400269e-01
1.744350194931030273e-01 -2.663080096244812012e-01 2.804361581802368164e-01 4.067661240696907043e-02 -2.349569201469421387e-01 -9.377928823232650757e-02 -2.941850423812866211e-01 2.186607867479324341e-01 7.833460718393325806e-02 8.499639108777046204e-03 7.247945666313171387e-02 2.137552648782730103e-01 1.901263743638992310e-01 1.509050726890563965e-01 -1.933707147836685181e-01 -6.767039000988006592e-02 -1.907380074262619019e-01 3.809036314487457275e-01 9.509314596652984619e-02 1.337287575006484985e-01 3.365401029586791992e-01 -9.609881788492202759e-02 1.115414574742317200e-01 -7.312424480915069580e-03 4.205559939146041870e-02 2.432438880205154419e-01 6.272878963500261307e-04 8.058378100395202637e-02 -5.143907293677330017e-02 -1.139752790331840515e-01 2.147389389574527740e-02 -1.871897280216217041e-01
-1.534656584262847900e-01 -2.154341191053390503e-01 5.051542073488235474e-02 1.778724789619445801e-01 -1.858375519514083862e-01 -3.048358857631683350e-02 -2.446705996990203857e-01 4.560904204845428467e-01 -1.041034087538719177e-01 1.042286232113838196e-01 5.611867830157279968e-02 1.955117881298065186e-01 1.545941084623336792e-01 1.682262122631072998e-01 -2.672791779041290283e-01 -7.170027494430541992e-02 -8.283636718988418579e-02 1.444755196571350098e-01 6.034596264362335205e-02 -3.234989941120147705e-02 6.054503843188285828e-02 1.198959946632385254e-01 -3.040857017040252686e-01 4.225627332925796509e-02 1.516836583614349365e-01 2.311632931232452393e-01 2.834215164184570312e-01 -1.280212774872779846e-03 2.693253457546234131e-01 -1.407979279756546021e-01 1.405744813382625580e-02 -8.121589571237564087e-02
1.999309360980987549e-01 1.293407082557678223e-01 -1.862295567989349365e-01 4.439476877450942993e-02 -7.293573021888732910e-02 -1.237723529338836670e-01 6.030954793095588684e-02 -9.975913912057876587e-02 8.019279688596725464e-02 7.723426073789596558e-02 -9.976346977055072784e-03 2.255212962627410889e-01 -2.762104570865631104e-02 -1.722388267517089844e-01 -6.523881107568740845e-02 2.006122618913650513e-01 -2.760651707649230957e-01 4.746062457561492920e-01 -5.448334291577339172e-02 -3.264004588127136230e-01 7.588796317577362061e-02 -1.631270945072174072e-01 -5.374387279152870178e-02 3.544637234881520271e-03 -2.586145997047424316e-01 1.379390656948089600e-01 1.641572862863540649e-01 -1.314638108015060425e-01 1.386386901140213013e-01 -8.386126160621643066e-02 4.010193049907684326e-02 -3.604060411453247070e-01
-2.729663439095020294e-02 -2.747910022735595703e-01 -2.343379408121109009e-01 2.048010081052780151e-01 6.952328234910964966e-02 -9.507946670055389404e-02 -4.730274900794029236e-02 2.416526675224304199e-01 -4.468114301562309265e-02 3.151290416717529297e-01 1.006883457303047180e-01 -3.342046961188316345e-02 6.777219008654356003e-03 1.824913173913955688e-01 -2.286726087331771851e-01 -1.297063678503036499e-01 2.326140105724334717e-01 1.718611568212509155e-01 9.814591705799102783e-02 -6.625340133905410767e-02 -5.835271254181861877e-02 -1.151614114642143250e-01 -1.849003583192825317e-01 -4.995033890008926392e-02 -2.777301669120788574e-01 2.455747872591018677e-01 9.989552199840545654e-02 -3.000747971236705780e-02 4.416715502738952637e-01 -4.770353436470031738e-02 1.872281581163406372e-01 -7.493979483842849731e-02
-8.774909377098083496e-02 -2.513819634914398193e-01 -5.329045653343200684e-02 1.606601625680923462e-01 8.749043568968772888e-03 8.874092996120452881e-02 -2.505882084369659424e-01 -1.240442134439945221e-02 -1.995043456554412842e-01 1.678539216518402100e-01 1.655007004737854004e-01 2.082922458648681641e-01 1.073091477155685425e-01 2.031038403511047363e-01 -5.886226147413253784e-02 -2.342898696660995483e-01 -7.782418280839920044e-02 1.595975160598754883e-01 2.417225688695907593e-01 -1.095381528139114380e-01 4.257743656635284424e-01 9.633946418762207031e-02 1.235649362206459045e-01 -2.756390869617462158e-01 -6.153368577361106873e-02 -5.279110372066497803e-02 2.863274812698364258e-01 -4.911003261804580688e-02 4.608860984444618225e-02 -1.205153614282608032e-01 -9.305935353040695190e-02 -2.821992039680480957e-01
-2.803028821945190430e-01 -2.224263176321983337e-02 2.143706008791923523e-02 3.785678371787071228e-02 7.074868679046630859e-02 1.671737805008888245e-02 4.800734296441078186e-02 -7.869175076484680176e-02 -3.287360966205596924e-01 -8.024590462446212769e-02 -3.369069425389170647e-03 2.585904300212860107e-01 -4.481174424290657043e-02 3.651657700538635254e-01 -1.151603311300277710e-01 2.201832458376884460e-02 4.782821983098983765e-02 2.183855772018432617e-01 4.041928052902221680e-01 -3.128903806209564209e-01 1.687106043100357056e-01 -1.743751168251037598e-01 -3.483481332659721375e-02 -1.502065919339656830e-02 -1.840138435363769531e-01 6.952852755784988403e-02 1.951472759246826172e-01 1.582252830266952515e-01 1.538509577512741089e-01 -1.051103100180625916e-01 2.010328769683837891e-01 -1.620691865682601929e-01
-3.513427916914224625e-03 2.229439765214920044e-01 -2.615643478929996490e-02 -9.883328527212142944e-02 -2.027857862412929535e-02 2.616533264517784119e-02 -2.453123182058334351e-01 -1.280239075422286987e-01 1.924740672111511230e-01 3.145144581794738770e-01 9.964773058891296387e-02 3.859405592083930969e-02 1.537239551544189453e-01 1.011882573366165161e-01 6.504167616367340088e-02 2.494386434555053711e-01 -2.163182795047760010e-01 2.084081768989562988e-01 2.396020740270614624e-01 2.105151116847991943e-01 4.022108614444732666e-01 -1.121430620551109314e-01 -4.460565373301506042e-02 -2.131240218877792358e-01 -2.242428064346313477e-01 2.210958749055862427e-01 3.623821958899497986e-02 -2.472430169582366943e-01 4.828177019953727722e-02 2.234995365142822266e-02 -1.161370798945426941e-02 1.901891529560089111e-01
-1.050264462828636169e-01 -4.110344499349594116e-02 1.159580051898956299e-01 1.557785868644714355e-01 1.771085560321807861e-01 -6.138814613223075867e-02 -1.280726515688002110e-03 1.994657069444656372e-01 -1.631606370210647583e-02 -1.286281924694776535e-02 1.754547096788883209e-02 4.132051169872283936e-01 -2.437590062618255615e-01 -7.581251859664916992e-02 -1.562866270542144775e-01 2.553600072860717773e-01 -2.062005698680877686e-01 1.479456275701522827e-01 -5.183173343539237976e-02 9.126076847314834595e-02 3.396014273166656494e-01 2.529058754444122314e-01 -5.736753717064857483e-02 -2.498838454484939575e-01 -1.171705499291419983e-01 3.588587418198585510e-02 -1.261642128229141235e-01 2.010916471481323242e-01 2.128037661314010620e-01 -2.768739461898803711e-01 -2.853783592581748962e-02 -1.838155686855316162e-01
1.145048812031745911e-01 1.109545975923538208e-01 1.329660564661026001e-01 -7.296316325664520264e-02 -3.392990678548812866e-02 -4.071816056966781616e-02 -3.121080398559570312e-01 2.138958126306533813e-01 -1.192991584539413452e-01 -5.677631497383117676e-02 -1.951427012681961060e-02 2.924189567565917969e-01 -9.222627431154251099e-02 -5.530305206775665283e-02 -1.466630399227142334e-01 -7.527587004005908966e-03 -1.955507546663284302e-01 7.766295969486236572e-02 -1.694599688053131104e-01 -4.180749654769897461e-01 2.851192653179168701e-01 1.052387431263923645e-01 -2.009114772081375122e-01 -1.957196593284606934e-01 -2.788881063461303711e-01 3.138649165630340576e-01 -7.407773286104202271e-02 2.013972401618957520e-01 4.545810818672180176e-02 -1.389176994562149048e-01 6.245195493102073669e-02 5.203973501920700073e-02
2.153921127319335938e-02 -2.394616417586803436e-02 -3.372192978858947754e-01 -1.525358110666275024e-02 -1.553214192390441895e-01 1.799858659505844116e-01 -4.876092821359634399e-02 -4.124033451080322266e-02 -1.576134860515594482e-01 -9.278354048728942871e-02 -1.425914000719785690e-02 6.635387241840362549e-02 2.987192571163177490e-02 1.958401352167129517e-01 -1.184919625520706177e-01 1.961687654256820679e-01 -8.882402628660202026e-02 2.081769108772277832e-01 4.247055202722549438e-02 -1.652924120426177979e-01 2.691664099693298340e-01 5.680217407643795013e-03 -1.342904120683670044e-01 -2.219858765602111816e-01 -3.886945247650146484e-01 1.627529114484786987e-01 3.325707465410232544e-02 2.069571986794471741e-02 2.636192142963409424e-01 8.665410429239273071e-02 5.869904160499572754e-02 -4.635589718818664551e-01
-1.537477821111679077e-01 -2.443789839744567871e-01 1.517969369888305664e-01 -5.682183057069778442e-02 1.568479984998703003e-01 -2.567502856254577637e-01 -1.555004268884658813e-01 2.305003628134727478e-02 8.027869462966918945e-02 1.139027327299118042e-01 -1.923407316207885742e-01 -4.472486302256584167e-02 5.585507024079561234e-04 3.767257630825042725e-01 6.308157742023468018e-02 1.111904308199882507e-01 -2.055806815624237061e-01 -7.135707139968872070e-02 -4.583072662353515625e-02 8.562806248664855957e-02 7.242265343666076660e-02 -1.318832337856292725e-01 -1.902637183666229248e-01 -2.138294577598571777e-01 -7.529627531766891479e-02 2.093696743249893188e-01 2.606673538684844971e-01 8.253076672554016113e-02 4.503206610679626465e-01 -1.228364557027816772e-01 2.289945781230926514e-01 -5.027289688587188721e-02
-1.336686164140701294e-01 1.134902611374855042e-01 -2.915138602256774902e-01 2.589032351970672607e-01 8.344066143035888672e-02 -1.537084579467773438e-01 -4.632041454315185547e-01 1.590806692838668823e-01 -1.129140481352806091e-01 1.608322262763977051e-01 1.503517776727676392e-01 1.195623576641082764e-01 -3.257069587707519531e-01 6.300549209117889404e-02 1.825483739376068115e-01 -4.247226752340793610e-03 -2.538890838623046875e-01 3.706628978252410889e-01 -2.140559256076812744e-02 -5.683469772338867188e-02 1.180623993277549744e-01 5.957813560962677002e-02 7.219883799552917480e-02 -2.595947822555899620e-03 -1.135827153921127319e-01 2.997355535626411438e-02 -8.949802815914154053e-02 6.390383839607238770e-02 -1.267959326505661011e-01 6.829112768173217773e-02 2.301760911941528320e-01 3.491170471534132957e-03
9.145332127809524536e-02 1.480178982019424438e-01 1.047304496169090271e-01 1.708146482706069946e-01 1.580308675765991211e-01 -1.390928328037261963e-01 -1.923490166664123535e-01 1.053657680749893188e-01 9.845648705959320068e-02 1.732786446809768677e-01 -1.134775578975677490e-01 5.037422478199005127e-02 -1.241774484515190125e-01 -1.038960665464401245e-01 -1.418561935424804688e-01 3.141086921095848083e-02 -6.297326833009719849e-02 1.523972600698471069e-01 2.391401082277297974e-01 -1.390538811683654785e-01 2.591309845447540283e-01 -1.176536679267883301e-01 1.921989768743515015e-01 -1.077722460031509399e-01 -2.494934648275375366e-01 2.322362363338470459e-01 2.065601050853729248e-01 -7.237552106380462646e-02 4.106021225452423096e-01 -2.494830042123794556e-01 3.116812407970428467e-01 9.682001918554306030e-02
-7.089735567569732666e-02 -1.952599138021469116e-01 -2.682322859764099121e-01 -7.806614786386489868e-02 1.104707345366477966e-01 -1.312413252890110016e-02 -1.531918942928314209e-01 2.452057898044586182e-01 -5.870592594146728516e-02 -8.704850822687149048e-02 2.562334239482879639e-01 -8.435874432325363159e-02 4.488913342356681824e-02 5.679276585578918457e-02 5.304473638534545898e-02 -1.294616051018238068e-02 -2.069694548845291138e-01 3.209875822067260742e-01 1.298614889383316040e-01 -2.140839248895645142e-01 1.612290591001510620e-01 -2.693590223789215088e-01 -2.983612120151519775e-01 -6.078545749187469482e-02 -1.149020418524742126e-01 -8.762249350547790527e-02 2.436748445034027100e-01 -2.792052626609802246e-01 1.734263747930526733e-01 -6.099127605557441711e-02 1.664040982723236084e-01 -2.669985592365264893e-01
1.329316059127449989e-03 -2.431490570306777954e-01 9.438049048185348511e-02 -6.319923698902130127e-02 -1.899436414241790771e-01 -2.806736528873443604e-01 1.784895919263362885e-02 5.596300959587097168e-02 -8.659093827009201050e-02 1.939211389981210232e-03 1.540854871273040771e-01 3.165303170680999756e-01 1.876724064350128174e-01 2.011280953884124756e-01 -2.203644216060638428e-01 -1.502114534378051758e-02 9.013566374778747559e-02 2.975907921791076660e-01 -3.145159184932708740e-01 -9.102842956781387329e-02 2.230318635702133179e-01 5.621921643614768982e-02 -1.615667045116424561e-01 -2.464375197887420654e-01 -6.231612712144851685e-02 2.204372882843017578e-01 -2.243783473968505859e-01 6.646959483623504639e-02 1.846247464418411255e-01 2.720252051949501038e-02 2.133980095386505127e-01 -1.501279622316360474e-01
2.264699786901473999e-01 -2.063925862312316895e-01 -5.110517144203186035e-02 1.325779259204864502e-01 -2.183390110731124878e-01 -1.049845218658447266e-01 -3.838076069951057434e-02 -3.535617887973785400e-02 6.866951286792755127e-02 2.089149504899978638e-01 3.256204724311828613e-02 1.090863272547721863e-01 -9.679766744375228882e-02 -6.138263642787933350e-02 -1.912594884634017944e-01 -1.865385472774505615e-02 -9.890084713697433472e-02 2.417724728584289551e-01 -3.023975901305675507e-02 -6.016121245920658112e-03 2.652421295642852783e-01 -3.065772056579589844e-01 -1.994278728961944580e-01 -9.183429926633834839e-02 1.534430868923664093e-02 3.044312000274658203e-01 4.994516447186470032e-02 -1.968156248331069946e-01 2.989180088043212891e-01 -2.174840420484542847e-01 3.962737023830413818e-01 -5.965266004204750061e-02
-1.779435276985168457e-01 -1.738868504762649536e-01 1.341866236180067062e-02 3.936985135078430176e-02 6.853076815605163574e-02 -3.940826952457427979e-01 -1.705015152692794800e-01 -1.710537672042846680e-01 1.438567787408828735e-01 -5.430408939719200134e-02 -2.171858549118041992e-01 1.957758963108062744e-01 -2.816610038280487061e-01 -5.805185437202453613e-02 -2.080993205308914185e-01 5.231329053640365601e-02 -4.033223167061805725e-02 8.879990130662918091e-02 1.517615318298339844e-01 9.578759968280792236e-02 2.029152214527130127e-01 -1.788551956415176392e-01 6.980127841234207153e-02 -8.682380616664886475e-02 -2.398135662078857422e-01 3.937236666679382324e-01 1.071743294596672058e-01 -7.900026626884937286e-03 2.699615657329559326e-01 -1.596064120531082153e-02 2.248186469078063965e-01 -7.146078348159790039e-02
-1.475043147802352905e-01 1.705362051725387573e-01 -1.546173840761184692e-01 8.443951606750488281e-02 1.245898678898811340e-01 7.250274717807769775e-02 -3.848981559276580811e-01 -2.753220312297344208e-02 -3.757811384275555611e-03 1.764119118452072144e-01 -5.047541111707687378e-02 -1.297101285308599472e-02 5.197860300540924072e-02 -3.239669650793075562e-02 -8.092045038938522339e-02 2.888474762439727783e-01 -1.803182363510131836e-01 1.787785440683364868e-01 1.762680411338806152e-01 3.203184902667999268e-02 4.772307276725769043e-01 -2.223641276359558105e-01 8.166766911745071411e-02 -1.070107817649841309e-01 -8.971599489450454712e-02 1.322195976972579956e-01 1.991212218999862671e-01 -3.312824368476867676e-01 7.964267581701278687e-02 -8.269339054822921753e-02 1.592975705862045288e-01 1.244266033172607422e-01
[truncated: 3,269,108 more chars]
