# Supplementary material for: The Language of Innovation
Source: PLoS One. 2020 Apr 30;15(4):e0230107. doi: 10.1371/journal.pone.0230107 (PMC7194493; doi:10.1371/journal.pone.0230107)
Supplement: S3 File — (GZ) [file pone.0230107.s003.tar.gz › 1981-1985/V2Run_2_VS_4500_embeddings1981-1985ED32.txt]

-9.394475817680358887e-02 4.847303777933120728e-02 5.081470683217048645e-02 -1.091741099953651428e-01 7.063684612512588501e-02 -2.428376823663711548e-01 -1.013213545083999634e-01 3.915800750255584717e-01 -1.262620389461517334e-01 7.382506132125854492e-02 -1.413696259260177612e-01 1.036160960793495178e-01 -1.647448986768722534e-01 2.081278711557388306e-03 -7.166817039251327515e-02 -2.860072813928127289e-02 3.079463839530944824e-01 2.026199698448181152e-01 -2.281305342912673950e-01 1.084580346941947937e-01 2.158502787351608276e-01 1.062764301896095276e-01 6.280537694692611694e-03 3.678492009639739990e-01 -1.897649280726909637e-02 2.491402067244052887e-02 2.512957155704498291e-01 3.244890868663787842e-01 -2.407308965921401978e-01 -1.626016050577163696e-01 -7.825663685798645020e-02 -9.316714853048324585e-02
-2.700753509998321533e-01 3.393366336822509766e-01 -1.278724670410156250e-01 1.045622751116752625e-01 5.756702646613121033e-02 2.448857873678207397e-01 -1.210483908653259277e-01 1.387016177177429199e-01 -9.102763980627059937e-02 -3.212119638919830322e-02 1.214438453316688538e-01 -1.078676068573258817e-04 -4.124214053153991699e-01 1.129834651947021484e-01 -1.035373583436012268e-01 9.885977208614349365e-02 -2.847036346793174744e-02 1.057172566652297974e-01 -2.138065844774246216e-01 -2.508127689361572266e-01 3.903728723526000977e-02 7.951325923204421997e-02 8.716396242380142212e-02 4.447034597396850586e-01 7.541518658399581909e-02 -1.170395538210868835e-01 1.063519194722175598e-01 1.202279934659600258e-03 -1.551591008901596069e-01 -2.645337879657745361e-01 3.629465773701667786e-02 1.246964372694492340e-02
-4.749963432550430298e-02 1.515072286128997803e-01 -1.055965796113014221e-01 1.410768777132034302e-01 1.842565834522247314e-01 -8.263285458087921143e-02 1.279485821723937988e-01 3.573274314403533936e-01 -3.022424504160881042e-02 -8.270414918661117554e-02 2.209547758102416992e-01 -1.013286411762237549e-01 -3.266952931880950928e-01 -1.238779202103614807e-01 6.147450581192970276e-02 -3.588076308369636536e-02 -1.970066875219345093e-01 1.252508014440536499e-01 -2.158074826002120972e-01 1.749707013368606567e-01 2.629639804363250732e-01 1.692418754100799561e-02 1.143269166350364685e-01 6.937474012374877930e-02 -6.651555746793746948e-02 -3.028717637062072754e-01 1.210522055625915527e-01 7.072580605745315552e-02 -8.641591668128967285e-02 -4.123807251453399658e-01 -1.625780910253524780e-01 -1.616908013820648193e-01
-1.778718270361423492e-02 -1.003841757774353027e-01 3.622300177812576294e-02 -9.148965775966644287e-02 2.060466855764389038e-01 1.465134471654891968e-01 -3.393631801009178162e-02 1.847654134035110474e-01 2.024343460798263550e-01 -1.771727576851844788e-02 3.029979169368743896e-01 1.269596964120864868e-01 -1.027371361851692200e-01 -1.014362946152687073e-01 1.705154031515121460e-02 -2.182780802249908447e-01 -1.022077649831771851e-01 -1.057905480265617371e-01 2.064943760633468628e-01 -2.627052925527095795e-02 3.089036419987678528e-02 -2.343906648457050323e-02 -1.069474071264266968e-01 4.227917790412902832e-01 -7.663934677839279175e-02 -9.296602755784988403e-02 1.974360495805740356e-01 1.128404736518859863e-01 -1.079734936356544495e-01 -4.480751156806945801e-01 3.031886816024780273e-01 -1.883272230625152588e-01
-2.684330940246582031e-01 -1.796049177646636963e-01 -3.188072144985198975e-01 5.379707366228103638e-02 -5.627137050032615662e-02 1.249801889061927795e-01 -3.176629543304443359e-01 4.475284367799758911e-02 -1.350961159914731979e-02 5.043564736843109131e-02 1.209673583507537842e-01 4.930462315678596497e-02 -1.946961134672164917e-01 -1.083267107605934143e-01 -5.069274827837944031e-02 -4.638647288084030151e-02 -1.196942850947380066e-02 1.333342343568801880e-01 -5.198802798986434937e-02 7.305236160755157471e-02 6.199790909886360168e-02 -1.204830631613731384e-01 9.529230743646621704e-02 3.165771067142486572e-01 -2.019223123788833618e-01 -2.392602860927581787e-01 3.293206691741943359e-01 -9.915516711771488190e-03 -1.664660423994064331e-01 -4.188430011272430420e-01 1.686724722385406494e-01 -5.932734161615371704e-02
-3.335087001323699951e-02 1.753457933664321899e-01 -6.143793091177940369e-02 -5.342160910367965698e-02 1.738417297601699829e-01 2.285478264093399048e-01 6.819819658994674683e-02 -2.020517736673355103e-01 1.132969707250595093e-01 1.993947923183441162e-01 2.381309270858764648e-01 1.985505521297454834e-01 -2.119157910346984863e-01 -4.420898482203483582e-02 1.348120393231511116e-03 -7.425644993782043457e-02 -3.234393894672393799e-02 1.449261605739593506e-01 -1.098035275936126709e-01 -1.434115320444107056e-01 2.131444215774536133e-02 3.663901239633560181e-02 2.086909860372543335e-02 4.432447850704193115e-01 -1.407614946365356445e-01 -1.050512567162513733e-01 2.021933048963546753e-01 3.943341374397277832e-01 -2.681030035018920898e-01 -1.482401192188262939e-01 1.659644395112991333e-02 -2.403077036142349243e-01
-1.132455989718437195e-01 1.459457874298095703e-01 -8.447072654962539673e-02 -2.051107436418533325e-01 4.438924416899681091e-02 -1.603196412324905396e-01 1.302004307508468628e-01 1.059682741761207581e-01 4.373000934720039368e-02 1.753755286335945129e-02 -4.679888021200895309e-03 -2.502155601978302002e-01 -3.460154831409454346e-01 -2.662328481674194336e-01 -2.039704769849777222e-01 -1.769999973475933075e-02 1.019677892327308655e-01 -8.756436407566070557e-02 -1.573499292135238647e-01 1.652269437909126282e-02 2.138208411633968353e-02 -2.920841872692108154e-01 4.975282400846481323e-02 4.232823252677917480e-01 -2.940056025981903076e-01 8.759214729070663452e-02 7.167287170886993408e-02 1.997442841529846191e-01 -1.600138694047927856e-01 -9.609033912420272827e-02 2.440526932477951050e-01 -1.392305493354797363e-01
-1.027051284909248352e-01 -1.023481879383325577e-02 -1.377564072608947754e-01 1.729591637849807739e-01 -2.024760842323303223e-01 -6.663791090250015259e-02 -2.612339332699775696e-02 2.128956913948059082e-01 5.230370759963989258e-01 -1.683663725852966309e-01 4.470614343881607056e-02 -7.303380966186523438e-02 5.591579899191856384e-02 -1.468025445938110352e-01 -1.226028949022293091e-01 1.364442855119705200e-01 1.890697628259658813e-01 -1.690582931041717529e-01 -2.681995928287506104e-02 4.269039258360862732e-02 7.411671429872512817e-02 1.396260857582092285e-01 -1.225488539785146713e-02 1.789937168359756470e-01 -2.727236449718475342e-01 9.913419932126998901e-02 2.775699794292449951e-01 9.244347363710403442e-02 2.687273919582366943e-02 -4.082705974578857422e-01 -1.156244310550391674e-03 -1.420727521181106567e-01
2.102712355554103851e-02 2.862870693206787109e-01 7.406415790319442749e-02 -3.531733155250549316e-02 1.395859420299530029e-01 -3.335914388298988342e-02 -3.161711394786834717e-01 -1.798622012138366699e-01 2.412478066980838776e-02 -5.671806633472442627e-02 2.082967311143875122e-01 3.205306362360715866e-03 -1.420423686504364014e-01 -1.186319440603256226e-01 -4.113208036869764328e-03 2.137522548437118530e-01 -1.232533901929855347e-01 7.706283032894134521e-02 -2.480615228414535522e-01 -6.598498672246932983e-02 -1.352487653493881226e-01 4.196477681398391724e-02 8.496057242155075073e-02 3.313605785369873047e-01 -1.377801895141601562e-01 -1.669723242521286011e-01 2.854826450347900391e-01 2.509184777736663818e-01 -3.792825937271118164e-01 -1.398147642612457275e-01 1.961466372013092041e-01 -1.162300109863281250e-01
6.835338473320007324e-02 2.899084389209747314e-01 -2.991960756480693817e-02 -2.606184920296072960e-03 -1.048593446612358093e-01 5.967655777931213379e-02 -3.694661334156990051e-02 1.743271797895431519e-01 1.976084560155868530e-01 9.048457443714141846e-02 7.868710905313491821e-02 1.707665771245956421e-01 -1.412373781204223633e-01 -2.576055191457271576e-02 -7.691490650177001953e-02 1.947946548461914062e-01 -7.114332169294357300e-02 -2.486225813627243042e-01 -1.609111279249191284e-01 1.687199175357818604e-01 -1.302560120820999146e-01 3.710181415081024170e-01 -1.526000201702117920e-01 1.140082329511642456e-01 -1.027494966983795166e-01 4.014719277620315552e-02 4.373831152915954590e-01 1.489221006631851196e-01 8.845425210893154144e-03 -2.068717330694198608e-01 1.510229557752609253e-01 -3.369468450546264648e-01
-2.341164201498031616e-01 2.573538012802600861e-02 -6.300271302461624146e-02 -1.183732002973556519e-01 9.401428699493408203e-02 9.926179051399230957e-02 -2.375909686088562012e-01 5.014542862772941589e-02 -8.149822801351547241e-02 -2.339180707931518555e-01 1.466915607452392578e-01 7.083688676357269287e-02 -8.830253034830093384e-02 -7.772544026374816895e-02 1.346085071563720703e-01 1.229421272873878479e-01 7.993473857641220093e-02 2.512645423412322998e-01 4.250213503837585449e-02 -1.128687560558319092e-01 1.668515205383300781e-01 -3.901408612728118896e-02 1.846540868282318115e-01 6.062457561492919922e-01 -1.664173416793346405e-02 -1.030204668641090393e-01 1.189379673451185226e-02 3.627461493015289307e-01 -1.613602042198181152e-01 -7.318820059299468994e-02 -7.219756394624710083e-02 -1.401325762271881104e-01
-2.293664216995239258e-01 -5.083502829074859619e-02 -1.069734320044517517e-01 -8.091636747121810913e-02 2.307568192481994629e-01 1.676561385393142700e-01 -1.258216053247451782e-01 9.195508807897567749e-02 -2.870525792241096497e-02 -8.671969920396804810e-02 3.699806928634643555e-01 -1.488505769520998001e-02 -3.136411309242248535e-01 -1.394773833453655243e-02 1.752075366675853729e-02 2.579644322395324707e-01 -2.267213016748428345e-01 -5.519117228686809540e-03 -8.244324475526809692e-02 -2.019755691289901733e-01 1.064897999167442322e-01 -4.678896442055702209e-02 1.930566132068634033e-01 4.156255424022674561e-01 -3.140185773372650146e-02 7.610523607581853867e-04 9.420556947588920593e-03 1.458183974027633667e-01 2.731374464929103851e-02 -1.800098568201065063e-01 -1.207403019070625305e-01 -3.430270552635192871e-01
-9.240707755088806152e-02 1.779984384775161743e-01 2.966491272673010826e-03 -7.850229740142822266e-02 1.610350012779235840e-01 -6.333246827125549316e-02 -5.985573306679725647e-02 3.097419142723083496e-01 2.574326395988464355e-01 -1.900138799101114273e-03 1.452037245035171509e-01 -1.384668201208114624e-01 -2.309765219688415527e-01 -1.118938326835632324e-01 -1.047931835055351257e-01 -1.449818909168243408e-02 4.768693819642066956e-02 2.266133278608322144e-01 1.214312613010406494e-01 2.447964623570442200e-02 6.821009516716003418e-02 -1.003849506378173828e-01 -6.596013158559799194e-02 1.049014553427696228e-01 1.778803318738937378e-01 -1.044083386659622192e-01 3.446838855743408203e-01 4.104717518202960491e-04 -2.877870202064514160e-01 -5.439251661300659180e-01 3.775132074952125549e-02 -6.121616810560226440e-03
-8.213732391595840454e-02 -8.294546604156494141e-02 -1.703578382730484009e-01 9.493112564086914062e-03 2.601095736026763916e-01 1.038833335041999817e-01 -3.704685345292091370e-02 6.971598416566848755e-02 9.079422801733016968e-02 9.669869393110275269e-02 8.665990084409713745e-02 -1.481499522924423218e-01 1.102212369441986084e-01 -6.612514704465866089e-02 3.843356966972351074e-01 -7.825425267219543457e-02 1.585596799850463867e-01 3.613381832838058472e-02 -2.029456198215484619e-01 2.753682062029838562e-02 2.250801622867584229e-01 2.885802388191223145e-01 4.423182085156440735e-02 5.358645319938659668e-01 -1.795474737882614136e-01 1.746162772178649902e-01 -5.157297104597091675e-02 4.030133038759231567e-02 1.010712161660194397e-01 -7.411346584558486938e-02 -2.094857990741729736e-01 -1.926792114973068237e-01
4.499570280313491821e-02 -2.416446805000305176e-02 -1.884219795465469360e-01 9.190499782562255859e-02 -7.608008384704589844e-02 -2.743521332740783691e-01 6.533475220203399658e-02 -9.879025816917419434e-02 1.372864842414855957e-01 6.504397839307785034e-02 1.427480727434158325e-01 1.735760718584060669e-01 -3.683507144451141357e-01 -2.697758376598358154e-01 -1.504907570779323578e-02 5.754223838448524475e-02 -6.677488237619400024e-02 3.979634493589401245e-02 -1.027463749051094055e-01 1.001553833484649658e-01 -2.309265732765197754e-02 6.804852187633514404e-02 -9.930846095085144043e-02 5.170487761497497559e-01 -1.063962802290916443e-01 -9.084916859865188599e-02 1.685639023780822754e-01 2.204296737909317017e-01 -3.437173366546630859e-01 -2.132540643215179443e-01 2.681843750178813934e-02 5.350752919912338257e-02
1.389095783233642578e-01 5.265093594789505005e-02 -7.640311866998672485e-02 -1.423339694738388062e-01 3.373041749000549316e-01 -1.107785552740097046e-01 -6.975068151950836182e-02 2.284881025552749634e-01 2.097470164299011230e-01 2.688012421131134033e-01 1.265439987182617188e-01 -1.683614999055862427e-01 -3.441835045814514160e-01 -4.235693067312240601e-02 1.809281855821609497e-01 -4.250117763876914978e-02 -4.654160887002944946e-02 3.641149774193763733e-02 5.423667654395103455e-02 -2.106591910123825073e-01 4.683738574385643005e-02 1.432920694351196289e-01 3.110992014408111572e-01 1.364156156778335571e-01 -1.853854954242706299e-01 -8.682803064584732056e-02 5.388243868947029114e-02 1.428805142641067505e-01 -1.934983283281326294e-01 -3.628345131874084473e-01 -4.534528777003288269e-02 -1.673681139945983887e-01
-1.240738630294799805e-01 -3.315392136573791504e-02 -1.605265289545059204e-01 -2.873619198799133301e-01 1.701192557811737061e-01 1.762008294463157654e-02 -3.297446295619010925e-02 1.340591460466384888e-01 7.178741693496704102e-02 1.335118561983108521e-01 2.363451421260833740e-01 1.075503379106521606e-01 -3.390149399638175964e-02 -1.169041916728019714e-01 -5.723884329199790955e-02 3.269822001457214355e-01 -7.024785131216049194e-02 2.233014255762100220e-01 -3.176736086606979370e-02 -1.776231676340103149e-01 -7.533068954944610596e-02 8.395173400640487671e-02 2.457582019269466400e-02 6.008605360984802246e-01 1.283139735460281372e-01 -9.991702437400817871e-02 1.210913155227899551e-02 1.728168576955795288e-01 -1.958707571029663086e-01 -4.121017083525657654e-02 1.396387368440628052e-01 -1.835649460554122925e-01
1.924122683703899384e-02 -1.968650370836257935e-01 -7.432561833411455154e-03 1.232780367136001587e-01 1.606850028038024902e-01 -6.064567714929580688e-02 -3.506218791007995605e-01 7.469843327999114990e-02 1.678848266601562500e-01 2.345460653305053711e-01 8.468069136142730713e-02 -4.392753913998603821e-02 -3.493190109729766846e-01 7.335320115089416504e-03 1.460648626089096069e-01 8.664666861295700073e-02 8.196595311164855957e-02 7.257715612649917603e-02 -3.426176309585571289e-01 -8.804170787334442139e-02 9.692601743154227734e-04 -1.139766797423362732e-01 -7.248146086931228638e-02 3.748725950717926025e-01 2.211037129163742065e-01 7.748012244701385498e-02 4.212763160467147827e-02 1.370026916265487671e-01 -2.530958056449890137e-01 -3.097620606422424316e-01 -7.083819713443517685e-03 1.140044927597045898e-01
7.827227003872394562e-03 1.159046217799186707e-01 -1.252150386571884155e-01 1.235422119498252869e-01 1.252147257328033447e-01 -1.577352434396743774e-01 -1.709750443696975708e-01 1.458497643470764160e-01 2.289822548627853394e-01 3.218343257904052734e-01 2.810300886631011963e-01 1.264160871505737305e-01 -9.029780328273773193e-02 -1.307713538408279419e-01 -2.857463201507925987e-03 -5.069162696599960327e-03 -3.459778055548667908e-02 -5.283526703715324402e-02 4.765282198786735535e-02 7.263996452093124390e-02 1.477272957563400269e-01 7.661456614732742310e-02 -2.209453098475933075e-02 4.912347197532653809e-01 -1.038751527667045593e-01 -2.616356313228607178e-02 3.717588186264038086e-01 8.169399201869964600e-02 -3.762507736682891846e-01 1.696322672069072723e-02 -9.380003809928894043e-02 -1.445450633764266968e-02
2.711689770221710205e-01 7.374839857220649719e-03 2.738140225410461426e-01 3.032778799533843994e-01 -2.103231549263000488e-01 1.406738460063934326e-01 -2.973741479218006134e-02 3.047075867652893066e-01 1.872554719448089600e-01 -1.064968407154083252e-01 1.017770543694496155e-01 -4.940044134855270386e-02 -1.618635803461074829e-01 2.040744274854660034e-01 1.226887926459312439e-01 -3.638925030827522278e-02 1.464436501264572144e-01 -6.243748357519507408e-04 -2.664472162723541260e-01 -5.569336935877799988e-02 -1.384950727224349976e-01 1.364997867494821548e-02 -7.495133578777313232e-02 3.853050172328948975e-01 -8.143167942762374878e-02 -1.681157499551773071e-01 1.165013015270233154e-01 1.252321600914001465e-01 -9.728128463029861450e-02 -2.932797670364379883e-01 -3.718299418687820435e-02 -1.681712716817855835e-01
-9.639954566955566406e-02 5.038231983780860901e-02 -8.480792492628097534e-02 1.361727565526962280e-01 2.672128379344940186e-01 7.319893687963485718e-02 -3.058961033821105957e-01 2.998268902301788330e-01 7.621973752975463867e-02 -2.833575569093227386e-02 2.984881103038787842e-01 -6.557327229529619217e-03 5.048462748527526855e-02 -1.647243201732635498e-01 -8.406255394220352173e-03 7.100541144609451294e-02 1.378208398818969727e-01 1.122862696647644043e-01 -3.700942397117614746e-01 -2.938160598278045654e-01 1.233877241611480713e-01 -5.145837366580963135e-02 4.444491118192672729e-02 3.596053421497344971e-01 -6.286086142063140869e-02 -3.090011477470397949e-01 9.427320212125778198e-02 -3.986089676618576050e-02 -1.658502817153930664e-01 9.350035339593887329e-02 3.303122520446777344e-02 -1.426350921392440796e-01
1.265580207109451294e-02 1.299742907285690308e-01 -7.579065859317779541e-02 -1.794396713376045227e-02 2.135720252990722656e-01 7.526314258575439453e-02 -9.285704791545867920e-02 4.820082709193229675e-02 1.173165738582611084e-01 9.289794415235519409e-02 1.483524292707443237e-01 -3.555758297443389893e-01 -2.574417293071746826e-01 8.759577572345733643e-02 -9.167908132076263428e-02 -8.389590680599212646e-02 -7.389095425605773926e-02 2.296776473522186279e-01 1.069649532437324524e-01 2.521027028560638428e-01 9.374051541090011597e-02 2.674016403034329414e-03 6.398022174835205078e-03 3.974475562572479248e-01 -1.444029957056045532e-01 -2.319706082344055176e-01 2.412129938602447510e-01 -5.573831871151924133e-02 -1.568122953176498413e-01 -3.250854015350341797e-01 -2.083727866411209106e-01 -2.116046100854873657e-01
-1.439743638038635254e-01 8.391068316996097565e-03 -3.659282624721527100e-02 -2.344054728746414185e-02 2.110329568386077881e-01 -1.110036671161651611e-02 -5.593746155500411987e-02 3.883473277091979980e-01 1.215935871005058289e-01 -9.792123734951019287e-02 1.102821901440620422e-01 -1.766591519117355347e-01 -8.906773477792739868e-02 5.736129730939865112e-02 -8.229881525039672852e-02 3.043082915246486664e-02 -9.854532778263092041e-02 1.048081368207931519e-01 -1.788617819547653198e-01 -4.591643065214157104e-02 -1.758648008108139038e-01 -3.315592110157012939e-01 -3.050868213176727295e-01 1.654656827449798584e-01 -2.574631869792938232e-01 -1.139105856418609619e-01 2.661344707012176514e-01 -1.658700257539749146e-01 -2.524386346340179443e-01 -1.311842501163482666e-01 3.043635785579681396e-01 -1.573449671268463135e-01
-2.408167533576488495e-02 4.754527658224105835e-02 1.311882138252258301e-01 -1.567389629781246185e-02 4.156722128391265869e-02 1.160119250416755676e-01 -2.229100465774536133e-01 1.372512876987457275e-01 -6.793499737977981567e-02 -2.634469568729400635e-01 3.245883882045745850e-01 -1.660972237586975098e-01 4.057657346129417419e-02 1.690056473016738892e-01 3.433604538440704346e-02 -2.404997497797012329e-01 -5.137538909912109375e-02 5.544106289744377136e-02 -1.046881526708602905e-01 -3.032521903514862061e-01 2.876881659030914307e-01 1.657207757234573364e-01 -4.567667376250028610e-03 2.368149310350418091e-01 -1.542199701070785522e-01 -5.943123623728752136e-02 2.866781949996948242e-01 4.386621341109275818e-02 1.450259536504745483e-01 -3.444416224956512451e-01 5.461008101701736450e-02 -2.659930288791656494e-01
-2.572288364171981812e-02 1.514997929334640503e-01 -6.003937870264053345e-02 -2.208139449357986450e-01 -6.214693561196327209e-02 -1.291845142841339111e-01 -1.905720233917236328e-01 1.945253014564514160e-01 -1.348394248634576797e-02 -8.398891426622867584e-03 2.030116170644760132e-01 -1.538478583097457886e-01 -3.985516428947448730e-01 -1.579053550958633423e-01 1.184300705790519714e-01 -1.997374184429645538e-02 2.888998091220855713e-01 -6.340219825506210327e-02 -1.374945789575576782e-01 -3.984249010682106018e-02 -2.496962621808052063e-02 -2.343808412551879883e-01 -7.062818855047225952e-02 1.900141239166259766e-01 -2.193268984556198120e-01 -2.795914113521575928e-01 1.522429883480072021e-01 2.337720543146133423e-01 -1.789609938859939575e-01 -3.429788053035736084e-01 3.822484612464904785e-02 -7.825732976198196411e-02
-1.008481755852699280e-01 -1.351506561040878296e-01 1.275902390480041504e-01 1.281509548425674438e-01 1.650877892971038818e-01 7.830885797739028931e-02 -3.326801061630249023e-01 1.347305178642272949e-01 2.555713653564453125e-01 -1.088373512029647827e-01 3.086187839508056641e-01 3.049784712493419647e-02 -1.565336734056472778e-01 1.715009361505508423e-01 4.794151708483695984e-02 -1.432396024465560913e-01 -1.041455492377281189e-01 2.013109773397445679e-01 -1.274246424436569214e-01 -1.438943147659301758e-01 -7.523760199546813965e-02 -5.044036079198122025e-03 2.551370561122894287e-01 3.086618185043334961e-01 -4.712372645735740662e-02 -1.616335809230804443e-01 1.545856744050979614e-01 2.166670262813568115e-01 -3.237881660461425781e-01 -2.250120416283607483e-02 3.807873278856277466e-02 -2.573465406894683838e-01
-3.016995489597320557e-01 -1.401274651288986206e-01 -1.113834008574485779e-01 1.266818493604660034e-01 5.512546747922897339e-02 2.086590044200420380e-02 -1.447421908378601074e-01 8.575810492038726807e-02 1.239391490817070007e-01 1.176239028573036194e-01 2.129441350698471069e-01 1.173742860555648804e-01 1.829634308815002441e-01 -1.998576335608959198e-02 -7.169267535209655762e-02 -1.869854927062988281e-01 2.267424911260604858e-01 8.900621533393859863e-02 -1.155406385660171509e-01 -1.473607569932937622e-01 -2.813315764069557190e-02 -1.940850615501403809e-01 -5.889056250452995300e-02 3.135163187980651855e-01 7.239494472742080688e-02 1.079494319856166840e-02 2.650993764400482178e-01 1.131472513079643250e-01 -4.779680967330932617e-01 -2.549536526203155518e-01 1.846884787082672119e-01 -1.272363513708114624e-01
-7.812066376209259033e-02 9.683923423290252686e-02 7.631834596395492554e-02 1.136563941836357117e-01 3.856242001056671143e-01 -1.285654008388519287e-01 1.514492481946945190e-01 3.443945050239562988e-01 2.655222117900848389e-01 -3.716830909252166748e-02 6.381331384181976318e-02 -7.965186238288879395e-02 -3.143336474895477295e-01 1.439096778631210327e-01 -1.449703723192214966e-01 -2.258868366479873657e-01 -1.825192868709564209e-01 1.649441719055175781e-01 -1.392750293016433716e-01 1.496591269969940186e-01 6.893915683031082153e-02 6.087380647659301758e-02 1.502733081579208374e-01 2.551027536392211914e-01 -9.072584658861160278e-02 -1.157740652561187744e-01 2.485307008028030396e-01 -3.657492995262145996e-02 -2.317360639572143555e-01 -1.810098439455032349e-01 -9.756445139646530151e-02 -7.734776288270950317e-02
-2.084354162216186523e-01 7.160539925098419189e-02 6.200619786977767944e-02 9.620147943496704102e-02 9.602902829647064209e-02 1.320293694734573364e-01 -1.688850224018096924e-01 1.719291359186172485e-01 1.275966018438339233e-01 8.560301363468170166e-02 1.888903975486755371e-01 -7.206566631793975830e-02 -2.653350830078125000e-01 -3.620581030845642090e-01 -3.658764064311981201e-02 -4.419968128204345703e-01 4.891619831323623657e-02 8.986525237560272217e-02 -2.134175449609756470e-01 1.118408367037773132e-01 -1.049501448869705200e-01 1.120841428637504578e-01 9.323026239871978760e-02 2.280402183532714844e-01 9.251439012587070465e-03 3.423108905553817749e-02 1.026528924703598022e-01 9.393338859081268311e-02 -2.333285957574844360e-01 -2.707028985023498535e-01 2.179639339447021484e-01 -2.056155651807785034e-01
-1.965805143117904663e-01 -5.574760213494300842e-02 1.632685065269470215e-01 2.617475576698780060e-02 1.663070754148066044e-03 -3.598555922508239746e-02 -7.470577210187911987e-02 3.317910134792327881e-01 8.298444002866744995e-02 2.153395265340805054e-01 2.181726694107055664e-01 2.217703685164451599e-02 -2.001017481088638306e-01 -1.120015084743499756e-01 -1.185491234064102173e-01 -3.037097156047821045e-01 -3.432086855173110962e-02 -3.616841509938240051e-02 3.607787564396858215e-02 -9.058120101690292358e-02 -1.185756176710128784e-01 1.944893002510070801e-01 -1.427296102046966553e-01 4.151426851749420166e-01 1.188552379608154297e-01 -2.291759401559829712e-01 2.125151157379150391e-01 7.020880281925201416e-02 -2.100398838520050049e-01 -2.778581082820892334e-01 2.158702462911605835e-01 -1.116212755441665649e-01
-3.473432362079620361e-01 6.946226954460144043e-02 5.765775218605995178e-02 1.955141127109527588e-01 1.070962920784950256e-01 1.923529990017414093e-02 -1.365581061691045761e-03 2.741259038448333740e-01 3.285934329032897949e-01 2.891598939895629883e-01 -1.059699505567550659e-01 -7.340623531490564346e-03 -1.924226880073547363e-01 -1.924933791160583496e-01 3.750957921147346497e-02 -1.825934946537017822e-01 -1.356372982263565063e-01 -3.598646447062492371e-02 8.306038379669189453e-02 5.689449235796928406e-02 -4.152331873774528503e-02 6.998983770608901978e-02 -2.026614546775817871e-02 2.353361248970031738e-01 -1.370531320571899414e-01 -1.810774207115173340e-01 3.486804068088531494e-01 4.980235546827316284e-02 -2.162512093782424927e-01 -2.631814479827880859e-01 1.299546808004379272e-01 -1.830294430255889893e-01
-1.055681332945823669e-01 2.624136209487915039e-01 -1.199799627065658569e-01 7.126443833112716675e-02 1.931147463619709015e-02 -2.603051066398620605e-01 4.285836219787597656e-02 1.040433868765830994e-01 1.463397592306137085e-01 1.596013903617858887e-01 1.580043435096740723e-01 2.031947076320648193e-01 -1.733478009700775146e-01 -7.085260748863220215e-02 -1.884317584335803986e-02 1.477359086275100708e-01 3.610402941703796387e-01 -1.677052825689315796e-01 -9.181695431470870972e-02 1.392163038253784180e-01 -2.942405082285404205e-02 1.094477325677871704e-01 1.566212475299835205e-01 4.237369894981384277e-01 1.371742933988571167e-01 4.531060531735420227e-02 1.310851126909255981e-01 9.410691261291503906e-02 -3.856039419770240784e-02 -2.930577695369720459e-01 -2.664308249950408936e-02 -3.333646059036254883e-01
-1.316009163856506348e-01 -1.026791334152221680e-01 -7.770396769046783447e-02 -3.454311490058898926e-01 3.283168971538543701e-01 -1.847534328699111938e-01 -1.231392379850149155e-02 7.061070203781127930e-02 9.065028280019760132e-02 -3.381947576999664307e-01 1.971307843923568726e-01 -2.716164290904998779e-02 -1.470811516046524048e-01 1.180499568581581116e-01 -4.795650765299797058e-02 -4.969362542033195496e-02 1.727073639631271362e-01 1.813307218253612518e-02 -2.648377716541290283e-01 4.344922676682472229e-02 -3.769201459363102913e-03 -1.251466572284698486e-01 -2.431416213512420654e-01 2.410746961832046509e-01 1.491685807704925537e-01 -1.862420290708541870e-01 8.608252555131912231e-02 2.956559658050537109e-01 -1.263555977493524551e-02 -2.374717295169830322e-01 -5.789832398295402527e-02 -2.245571762323379517e-01
-4.248633980751037598e-01 -4.856809228658676147e-02 7.622434198856353760e-02 6.447014957666397095e-02 2.527671121060848236e-02 6.125912815332412720e-02 7.729508727788925171e-02 1.112022027373313904e-01 6.473512947559356689e-02 1.346860229969024658e-01 8.981392532587051392e-02 -1.077218502759933472e-01 -1.401031166315078735e-01 -1.806653290987014771e-01 4.061642661690711975e-02 -5.644972994923591614e-02 4.936863481998443604e-02 1.835322976112365723e-01 -2.284593135118484497e-01 -8.220345526933670044e-02 -2.729746699333190918e-01 -2.824545502662658691e-01 -7.460255175828933716e-03 1.677722781896591187e-01 -1.779602915048599243e-01 -6.841849535703659058e-02 3.304750621318817139e-01 1.747011244297027588e-01 -1.461902111768722534e-01 -2.314041703939437866e-01 3.179818391799926758e-01 -2.358781844377517700e-01
6.929071992635726929e-02 -6.274765729904174805e-02 2.561694383621215820e-01 1.315329521894454956e-01 -1.032138150185346603e-02 -1.857908815145492554e-01 -1.622281223535537720e-01 1.579481065273284912e-01 6.117356196045875549e-02 3.061491996049880981e-02 -3.915165737271308899e-02 6.918575614690780640e-02 -7.853502035140991211e-02 3.376334905624389648e-01 3.702358808368444443e-03 1.488700211048126221e-01 1.144800260663032532e-01 -2.207255363464355469e-02 -3.766312450170516968e-02 -8.617125451564788818e-02 8.552771806716918945e-02 1.195841804146766663e-01 3.423508703708648682e-01 4.341251254081726074e-01 -2.543522715568542480e-01 -2.266854196786880493e-01 4.289145581424236298e-03 2.542220652103424072e-01 -1.644575446844100952e-01 -3.284577727317810059e-01 4.891317337751388550e-02 3.654660284519195557e-02
-2.724393606185913086e-01 -5.741796270012855530e-02 -3.229656815528869629e-01 2.128901332616806030e-02 2.745886147022247314e-01 -3.822186030447483063e-03 3.907923586666584015e-03 -3.975540772080421448e-02 3.644466698169708252e-01 1.930824518203735352e-01 9.694875031709671021e-02 -8.821598440408706665e-02 -2.701977789402008057e-01 9.365370124578475952e-02 8.797845244407653809e-02 -3.001056425273418427e-02 2.302431128919124603e-02 2.990895509719848633e-01 -1.777722984552383423e-01 1.864924281835556030e-01 -6.700018793344497681e-02 -9.340627491474151611e-02 -1.617141067981719971e-01 3.290771245956420898e-01 -6.319700926542282104e-02 -1.532277464866638184e-01 2.172004431486129761e-01 2.301379442214965820e-01 -3.445881232619285583e-02 -1.619523167610168457e-01 -5.383611842989921570e-02 3.252685815095901489e-02
-8.741382509469985962e-02 -2.581910789012908936e-02 1.929672509431838989e-01 2.536607906222343445e-02 -1.814493983983993530e-01 -8.688655495643615723e-02 -2.248932868242263794e-01 1.371304392814636230e-01 2.143484055995941162e-01 -3.269376233220100403e-02 1.096343100070953369e-01 -1.263309866189956665e-01 -3.350310400128364563e-02 2.735848724842071533e-01 3.832115232944488525e-02 -7.128217071294784546e-02 6.095781922340393066e-02 3.321909904479980469e-01 -1.794548630714416504e-01 -3.056432306766510010e-02 2.855119295418262482e-02 1.285284874029457569e-03 4.249487817287445068e-02 4.165090620517730713e-01 -3.801149502396583557e-02 -2.684869468212127686e-01 6.438671052455902100e-02 3.871505856513977051e-01 -1.236794069409370422e-01 -3.162758350372314453e-01 -9.848365932703018188e-02 1.027066335082054138e-01
-4.565445706248283386e-02 8.702753484249114990e-02 2.674016356468200684e-01 2.394684776663780212e-02 1.959348917007446289e-01 2.204780094325542450e-02 -2.892368435859680176e-01 2.730259597301483154e-01 9.197894483804702759e-02 -5.994998663663864136e-02 1.220725011080503464e-02 -2.811823599040508270e-02 -3.426640033721923828e-01 -2.225823402404785156e-01 -1.610653102397918701e-01 -2.300200015306472778e-01 1.374273151159286499e-01 -2.245928480988368392e-04 2.404805831611156464e-02 -1.101077869534492493e-01 -5.732717365026473999e-02 7.159700989723205566e-02 -2.585070021450519562e-02 3.664364218711853027e-01 -4.440187662839889526e-02 -7.182361092418432236e-03 9.083585441112518311e-02 1.708261072635650635e-01 -2.813996076583862305e-01 -5.434174463152885437e-02 3.754265308380126953e-01 -1.577849835157394409e-01
-1.162634342908859253e-01 1.718626469373703003e-01 -2.116199135780334473e-01 -4.389025736600160599e-03 2.435840964317321777e-01 -2.998916506767272949e-01 -4.494592919945716858e-02 2.593804299831390381e-01 2.375037223100662231e-01 -2.463308908045291901e-02 8.942814916372299194e-02 1.541971564292907715e-01 -1.567910797894001007e-02 -8.618803322315216064e-02 2.220087684690952301e-02 1.837049573659896851e-01 2.227073758840560913e-01 3.736064955592155457e-02 -1.167344301939010620e-01 1.007529199123382568e-01 -1.592966169118881226e-01 1.135932952165603638e-01 2.118218541145324707e-01 3.143289089202880859e-01 2.327045947313308716e-01 1.168348789215087891e-01 2.673327624797821045e-01 2.456039749085903168e-02 1.046388149261474609e-01 -1.997701823711395264e-01 -5.876377969980239868e-02 -3.346171975135803223e-01
-1.485863775014877319e-01 1.960943639278411865e-01 -5.338463187217712402e-02 6.325621157884597778e-02 5.293118208646774292e-02 -2.940264344215393066e-01 -2.685498911887407303e-03 3.159955441951751709e-01 5.797096341848373413e-02 5.457159131765365601e-02 -1.208532229065895081e-02 2.027483582496643066e-01 -2.225299924612045288e-01 -1.327127069234848022e-01 3.452263399958610535e-02 4.431919753551483154e-02 2.349128127098083496e-01 -1.200877828523516655e-03 -1.990886330604553223e-01 -2.945424430072307587e-02 -1.880211941897869110e-02 -1.402960252016782761e-02 1.478593796491622925e-01 4.186325371265411377e-01 1.740651428699493408e-01 1.735928505659103394e-01 1.147257089614868164e-01 5.864714737981557846e-03 -5.695161968469619751e-02 -2.972989082336425781e-01 1.697109267115592957e-02 -4.083152711391448975e-01
-1.012953817844390869e-01 -9.051666408777236938e-02 2.720396518707275391e-01 2.969570830464363098e-02 5.271947756409645081e-02 -6.604975461959838867e-02 5.585147067904472351e-02 -2.774455584585666656e-02 -1.351991444826126099e-01 -2.222946882247924805e-01 2.518057525157928467e-01 1.077227815985679626e-01 5.112335830926895142e-02 -1.078055426478385925e-01 -2.134049087762832642e-01 1.035566180944442749e-01 1.275919228792190552e-01 6.544739007949829102e-02 -2.052034139633178711e-01 -9.260702878236770630e-02 -5.178317055106163025e-02 9.409209340810775757e-02 -4.905832186341285706e-02 4.803101122379302979e-01 -3.269437253475189209e-01 -1.861863434314727783e-01 2.329512387514114380e-01 -2.030890285968780518e-01 -1.392792165279388428e-01 -2.143467217683792114e-01 -5.985109508037567139e-02 -2.460508942604064941e-01
-1.486756503582000732e-01 -8.409019559621810913e-02 -1.358243227005004883e-01 7.034116424620151520e-03 1.265360116958618164e-01 4.667451232671737671e-02 2.129110321402549744e-02 1.910729408264160156e-01 3.532243371009826660e-01 1.876094490289688110e-01 6.716445833444595337e-02 -5.648059770464897156e-02 -2.728687524795532227e-01 -3.256277441978454590e-01 -1.255308836698532104e-01 2.439520554617047310e-03 -1.487275660037994385e-01 6.479861214756965637e-03 -6.524437665939331055e-02 -3.171405568718910217e-02 -4.468329250812530518e-02 1.620769649744033813e-01 -2.425574697554111481e-02 1.405915766954421997e-01 -2.081101201474666595e-02 -2.764082252979278564e-01 3.614881634712219238e-01 4.892518743872642517e-02 -1.502333432435989380e-01 -2.613784670829772949e-01 3.135345876216888428e-01 -2.410703450441360474e-01
-2.530474402010440826e-02 2.034143358469009399e-01 -8.303287439048290253e-03 2.511790394783020020e-02 1.752886772155761719e-01 -3.335211426019668579e-02 -3.844760730862617493e-02 -4.775808006525039673e-02 1.805266924202442169e-02 2.120775431394577026e-01 4.305123537778854370e-02 6.370128691196441650e-02 -2.251308709383010864e-01 -1.222718060016632080e-01 9.806543588638305664e-02 -4.352698102593421936e-02 -1.437201350927352905e-01 3.448238968849182129e-01 -2.516464591026306152e-01 1.367529332637786865e-01 3.207943141460418701e-01 -5.790751427412033081e-02 7.793799787759780884e-02 4.255748689174652100e-01 -4.800640419125556946e-02 -7.844995707273483276e-02 4.121848940849304199e-01 1.880332678556442261e-01 -1.933363974094390869e-01 8.251270651817321777e-02 1.309107542037963867e-01 -5.702078714966773987e-02
6.411863863468170166e-02 -8.330001682043075562e-02 2.180282175540924072e-01 9.917063266038894653e-02 8.626917004585266113e-02 -1.904968172311782837e-01 -1.041854359209537506e-02 -2.204317450523376465e-01 2.569633722305297852e-01 -2.590105235576629639e-01 -1.324594020843505859e-01 1.876106113195419312e-02 -9.282025694847106934e-02 -3.495915979146957397e-02 8.172928541898727417e-02 2.605602741241455078e-01 -2.745117060840129852e-02 1.914557628333568573e-02 -1.871045976877212524e-01 2.745476961135864258e-01 -7.692833244800567627e-02 2.732756733894348145e-01 -3.686670958995819092e-02 3.640673458576202393e-01 -1.583754718303680420e-01 1.242221891880035400e-01 2.562573179602622986e-02 4.381180182099342346e-02 -8.876960724592208862e-02 -1.995447576045989990e-01 2.913634181022644043e-01 -3.194342255592346191e-01
-2.603791058063507080e-01 2.956147305667400360e-02 -5.853896588087081909e-02 -1.216226592659950256e-01 9.779568761587142944e-02 2.489224076271057129e-01 -2.010683715343475342e-01 1.589440852403640747e-01 1.708517074584960938e-01 2.378143183887004852e-02 1.192151233553886414e-01 4.343786463141441345e-02 -2.100896090269088745e-01 -2.281057238578796387e-01 1.299003213644027710e-01 -2.577211260795593262e-01 1.009292230010032654e-01 3.210307285189628601e-02 1.842506676912307739e-01 1.031158044934272766e-01 -1.524012982845306396e-01 1.480016261339187622e-01 1.628766804933547974e-01 3.238257467746734619e-01 -1.866606250405311584e-02 -1.510953903198242188e-01 1.868708133697509766e-01 3.029136657714843750e-01 -2.361727952957153320e-01 -1.030482947826385498e-01 1.600910276174545288e-01 -2.763522863388061523e-01
-2.628216445446014404e-01 -8.532271534204483032e-02 -8.807176724076271057e-03 -2.518595010042190552e-02 2.279323786497116089e-01 1.645049899816513062e-01 -4.535489082336425781e-01 1.515457630157470703e-01 3.222419181838631630e-03 7.946123182773590088e-02 1.918671429157257080e-01 -2.005289793014526367e-01 -3.229068219661712646e-01 -8.748535811901092529e-02 4.990501701831817627e-02 -8.700861781835556030e-02 -7.556653022766113281e-02 2.378815971314907074e-02 -1.428713090717792511e-02 -1.442360579967498779e-01 -1.322085708379745483e-01 9.189546108245849609e-02 -3.608201071619987488e-02 1.453593671321868896e-01 9.547646343708038330e-02 -2.263070344924926758e-01 1.440442726016044617e-02 1.465229690074920654e-01 9.427678771317005157e-03 -2.830458879470825195e-01 2.501805722713470459e-01 -3.308648467063903809e-01
1.937220692634582520e-01 2.348027676343917847e-01 2.265085875988006592e-01 -1.337528694421052933e-02 1.372817605733871460e-01 -7.717865705490112305e-02 -4.673752561211585999e-02 -2.659215219318866730e-02 -1.099634990096092224e-01 4.024816304445266724e-02 -1.354511380195617676e-01 8.720529824495315552e-02 9.472671151161193848e-02 1.499117910861968994e-01 -5.161988548934459686e-03 3.166230618953704834e-01 1.463583558797836304e-01 -7.771812379360198975e-02 -4.294563531875610352e-01 1.537694036960601807e-01 -6.566131114959716797e-02 2.543841898441314697e-01 -1.439795047044754028e-01 3.969055414199829102e-01 8.581893146038055420e-02 -2.170298248529434204e-01 2.198836505413055420e-01 1.016765162348747253e-01 -1.581624746322631836e-01 -1.272622346878051758e-01 1.264986842870712280e-01 -5.983899906277656555e-02
-4.225656390190124512e-02 1.515967696905136108e-01 -1.848101429641246796e-02 -1.602132767438888550e-01 8.818686008453369141e-02 -1.187407746911048889e-01 -2.637723088264465332e-01 6.426116079092025757e-02 2.088316529989242554e-01 -1.328315287828445435e-01 1.568071097135543823e-01 2.502148151397705078e-01 -3.238332569599151611e-01 -6.231970340013504028e-02 -6.172874569892883301e-02 -3.404372185468673706e-02 -7.444346696138381958e-02 4.097456112504005432e-02 -6.655637919902801514e-02 -1.242296844720840454e-01 1.231401488184928894e-01 -4.151843115687370300e-02 -1.408145874738693237e-01 4.169008433818817139e-01 -5.933605879545211792e-02 -1.190458610653877258e-01 2.020343840122222900e-01 3.358235359191894531e-01 2.210113555192947388e-01 -3.279316425323486328e-01 -1.049214228987693787e-01 -1.232145875692367554e-01
-1.993586421012878418e-01 5.613417178392410278e-02 8.942422270774841309e-02 -2.500453889369964600e-01 1.211745198816061020e-02 -8.840830624103546143e-02 -2.417308986186981201e-01 1.089925765991210938e-01 1.962608993053436279e-01 9.795951843261718750e-02 -4.331131465733051300e-03 1.576499789953231812e-01 -1.713971197605133057e-01 2.843195013701915741e-02 3.215239848941564560e-03 3.463774546980857849e-02 5.837515369057655334e-02 -1.533273458480834961e-01 -1.962938159704208374e-01 5.475772917270660400e-02 -4.148552194237709045e-02 2.269638888537883759e-02 1.518231928348541260e-01 4.787752628326416016e-01 -2.253232598304748535e-01 1.149228140711784363e-01 2.601312696933746338e-01 -1.432050019502639771e-01 1.567545980215072632e-01 -1.551506668329238892e-02 1.946095079183578491e-01 -4.075898528099060059e-01
-2.530869841575622559e-01 -5.826094001531600952e-02 1.820906400680541992e-01 -1.205581123940646648e-03 2.383638173341751099e-01 9.349782764911651611e-02 -2.364982515573501587e-01 2.928061187267303467e-01 2.448014765977859497e-01 4.886948317289352417e-02 3.559358417987823486e-01 7.213780283927917480e-02 -2.751232311129570007e-02 -2.821918129920959473e-01 1.066214293241500854e-01 -3.931175917387008667e-02 -3.106351010501384735e-02 6.776780635118484497e-02 6.878907233476638794e-02 -1.169149428606033325e-01 -1.693575680255889893e-01 7.306207716464996338e-02 1.137861534953117371e-01 2.719729244709014893e-01 1.229669451713562012e-01 2.849343419075012207e-02 1.730691045522689819e-01 1.486309915781021118e-01 -2.357970327138900757e-01 -2.824722528457641602e-01 1.532768309116363525e-01 -1.813808828592300415e-01
-2.697019875049591064e-01 2.519314885139465332e-01 -7.100775092840194702e-02 2.570592463016510010e-01 1.411181390285491943e-01 1.607094109058380127e-01 2.324588038027286530e-02 2.709107398986816406e-01 3.374828994274139404e-01 -1.675976961851119995e-01 -4.816238768398761749e-03 -2.604545652866363525e-01 7.993645220994949341e-02 1.463727205991744995e-01 9.415960311889648438e-02 1.337885558605194092e-01 1.057107672095298767e-01 9.579506516456604004e-02 5.351265147328376770e-02 1.893916279077529907e-01 -1.868172362446784973e-02 -1.602756977081298828e-01 -1.390337012708187103e-03 2.610055208206176758e-01 -6.882572919130325317e-02 -2.607404487207531929e-03 -6.246154382824897766e-02 2.938479185104370117e-01 -3.066923320293426514e-01 -1.972061097621917725e-01 1.305039823055267334e-01 -1.017369031906127930e-01
4.088028147816658020e-02 -8.869439363479614258e-02 -1.935590356588363647e-01 1.846406459808349609e-01 2.581326663494110107e-01 -2.946918010711669922e-01 -1.252225190401077271e-01 2.225964516401290894e-01 -1.143906079232692719e-02 2.262386120855808258e-02 3.472628444433212280e-02 -9.726993739604949951e-02 1.130568012595176697e-01 3.691038191318511963e-01 1.474447250366210938e-01 3.492640098556876183e-03 2.530214190483093262e-01 6.787489354610443115e-02 -3.106251358985900879e-01 -8.174179494380950928e-02 -1.354814320802688599e-01 1.681238710880279541e-01 1.309754550457000732e-01 9.910573810338973999e-02 -9.040716290473937988e-02 -2.481338083744049072e-01 1.907374709844589233e-01 1.732843369245529175e-01 -3.882611915469169617e-02 2.112733945250511169e-02 -2.087104916572570801e-01 -3.017576038837432861e-01
-2.882611565291881561e-02 -3.307318687438964844e-02 -2.091658562421798706e-01 -1.082262545824050903e-01 1.204341799020767212e-01 -4.215705022215843201e-02 -1.187180727720260620e-01 1.117788702249526978e-01 1.141319647431373596e-01 2.031403630971908569e-01 -1.994469203054904938e-03 -1.517755538225173950e-01 -3.338521122932434082e-01 -2.969730086624622345e-02 1.529130935668945312e-01 9.372889995574951172e-02 6.239926815032958984e-02 2.907615713775157928e-02 -3.027589917182922363e-01 1.117928847670555115e-01 -6.945055443793535233e-03 -3.791057318449020386e-02 -6.311012804508209229e-02 5.168401002883911133e-01 -1.476326286792755127e-01 -2.284800410270690918e-01 3.056610226631164551e-01 -2.016886323690414429e-02 -2.671436667442321777e-01 -9.111813455820083618e-02 -4.245123639702796936e-02 2.170421630144119263e-01
-7.387002557516098022e-02 3.244000673294067383e-01 -1.048668250441551208e-01 -7.017952948808670044e-02 6.563777476549148560e-02 -1.048635616898536682e-01 -4.933549463748931885e-02 3.868342041969299316e-01 1.706835329532623291e-01 4.560449719429016113e-02 9.506721049547195435e-02 2.197919413447380066e-02 -4.812915623188018799e-02 -1.198042333126068115e-01 8.710150420665740967e-02 1.672123521566390991e-01 3.418298363685607910e-01 6.850554049015045166e-02 -1.016433238983154297e-01 6.620462238788604736e-02 -1.021132841706275940e-01 1.318180412054061890e-01 -1.188099384307861328e-03 3.699958622455596924e-01 2.803659737110137939e-01 1.174426525831222534e-01 6.339084357023239136e-02 1.527363955974578857e-01 -1.674576476216316223e-02 -2.538832128047943115e-01 -1.257241610437631607e-02 -3.570157885551452637e-01
-7.046210765838623047e-02 -3.393555581569671631e-01 -1.305716186761856079e-01 -2.245181649923324585e-01 2.155866324901580811e-01 -9.420461207628250122e-02 -1.928087919950485229e-01 -1.204298734664916992e-01 1.239631995558738708e-01 6.323207914829254150e-02 6.419908255338668823e-02 -1.652419120073318481e-01 1.334473937749862671e-01 -4.130924120545387268e-02 -8.845859766006469727e-02 -1.892793737351894379e-02 1.615600883960723877e-01 -6.979621201753616333e-02 -3.606959879398345947e-01 3.604141995310783386e-02 1.303107440471649170e-01 1.654341518878936768e-01 -7.434446364641189575e-02 4.898276925086975098e-01 -3.350540697574615479e-01 3.135904669761657715e-02 1.467795521020889282e-01 1.338212490081787109e-01 1.315176580101251602e-02 -1.235796064138412476e-01 -7.779494673013687134e-02 -2.280476503074169159e-02
-1.620598137378692627e-01 -3.161817416548728943e-02 -1.535125374794006348e-01 -2.014119029045104980e-01 1.811720132827758789e-01 -2.168837189674377441e-01 1.869887858629226685e-02 1.012506335973739624e-01 -1.002748161554336548e-01 -9.506251080892980099e-04 1.459328234195709229e-01 3.038877844810485840e-01 -6.384743005037307739e-02 4.787076637148857117e-02 -8.857589215040206909e-02 -5.498954281210899353e-02 1.523225158452987671e-01 1.042382270097732544e-01 -3.182634115219116211e-01 1.660635322332382202e-01 -8.880100399255752563e-02 1.490478068590164185e-01 1.525191813707351685e-01 4.700319468975067139e-01 -1.870063841342926025e-01 3.543371334671974182e-03 2.169220745563507080e-01 -1.471799165010452271e-01 -3.259578347206115723e-02 -1.544764786958694458e-01 -2.185631245374679565e-01 -2.521456182003021240e-01
6.305997818708419800e-02 -3.123378381133079529e-02 -1.072542625479400158e-03 -4.124942421913146973e-02 -3.597467392683029175e-02 3.216719487681984901e-03 -8.063029497861862183e-02 1.482629776000976562e-01 1.148317754268646240e-01 1.142999976873397827e-01 3.558051884174346924e-01 -1.444365531206130981e-01 -2.347898185253143311e-01 2.492797076702117920e-01 -1.078382283449172974e-01 -7.092826813459396362e-02 -5.214627459645271301e-02 9.347154945135116577e-02 -2.129532545804977417e-01 9.859760850667953491e-02 -4.857240617275238037e-02 4.733771458268165588e-02 -2.096134275197982788e-01 3.273963332176208496e-01 -1.535496022552251816e-02 -4.179943203926086426e-01 3.478548526763916016e-01 3.034649491310119629e-01 -1.722078584134578705e-02 -8.462437987327575684e-02 1.929497718811035156e-01 -3.052428364753723145e-02
4.227220546454191208e-03 -4.677361622452735901e-02 -4.369216412305831909e-02 -9.892851114273071289e-02 6.812018901109695435e-02 1.691973656415939331e-01 -2.664222717285156250e-01 1.571837514638900757e-01 2.716997871175408363e-03 1.124394610524177551e-01 6.910724099725484848e-03 1.189216822385787964e-01 1.632456853985786438e-02 -1.521964073181152344e-01 1.079836338758468628e-01 -8.660221099853515625e-02 -2.677271068096160889e-01 1.349099129438400269e-01 -2.347669899463653564e-01 -1.026549637317657471e-01 -1.556326746940612793e-01 -7.623154670000076294e-02 2.440357767045497894e-02 3.515354692935943604e-01 -1.451717466115951538e-01 -1.691926419734954834e-01 5.265897139906883240e-02 3.993030190467834473e-01 -3.918323814868927002e-01 -2.593297660350799561e-01 1.905029863119125366e-01 -9.477197378873825073e-02
-1.610698550939559937e-01 2.905614078044891357e-01 -1.957529932260513306e-01 2.065156027674674988e-02 1.113694012165069580e-01 -2.576480805873870850e-01 3.924113139510154724e-02 2.557867169380187988e-01 7.616556435823440552e-02 -1.392580866813659668e-01 1.220947653055191040e-01 3.010124564170837402e-01 -7.430581748485565186e-02 -8.008055388927459717e-02 8.660919219255447388e-02 6.556192785501480103e-02 2.958678305149078369e-01 -5.849599838256835938e-02 -6.639750301837921143e-02 8.377251774072647095e-02 -1.218980364501476288e-02 3.664560243487358093e-02 1.823387593030929565e-01 4.168638288974761963e-01 6.874581426382064819e-02 -3.585305437445640564e-02 1.779556870460510254e-01 7.505656778812408447e-02 4.813487082719802856e-02 -2.582149803638458252e-01 1.029686555266380310e-01 -3.418788015842437744e-01
-7.392518222332000732e-02 -1.131219416856765747e-01 -2.103753536939620972e-01 -5.993581935763359070e-02 2.004683762788772583e-01 1.153613701462745667e-01 -6.056423112750053406e-02 1.007667332887649536e-01 1.797829754650592804e-02 -9.645791351795196533e-02 2.489367276430130005e-01 -1.496128588914871216e-01 9.057567268610000610e-02 -2.609210014343261719e-01 -1.892766952514648438e-01 -1.928935758769512177e-03 9.120575338602066040e-02 2.515602707862854004e-01 -2.648821771144866943e-01 -1.199663579463958740e-01 2.282426692545413971e-02 7.219836115837097168e-03 -4.900708422064781189e-02 5.076850652694702148e-01 -2.072484344244003296e-01 -2.135840356349945068e-01 -2.994167804718017578e-02 -4.485198296606540680e-04 -2.835706472396850586e-01 8.116969466209411621e-02 2.044413685798645020e-01 -1.591805070638656616e-01
-2.954363822937011719e-01 1.549807041883468628e-01 1.010023728013038635e-01 1.122822389006614685e-01 1.711581498384475708e-01 2.823648154735565186e-01 -6.005262583494186401e-02 2.326940298080444336e-01 1.669894009828567505e-01 5.146255344152450562e-02 2.664538621902465820e-01 -2.503436803817749023e-02 -1.737169176340103149e-01 -1.999914646148681641e-01 4.795044660568237305e-02 -3.078386485576629639e-01 -2.054709754884243011e-02 1.546504050493240356e-01 1.178388446569442749e-01 1.198906265199184418e-02 -1.169456019997596741e-01 2.256652265787124634e-01 -1.370943784713745117e-01 3.406266272068023682e-01 -6.113126128911972046e-02 5.524549633264541626e-03 1.674633622169494629e-01 1.255190968513488770e-01 -2.159266173839569092e-01 -6.876033730804920197e-03 1.530937403440475464e-01 -2.724858224391937256e-01
-3.241925835609436035e-01 3.120236098766326904e-02 -2.469267696142196655e-01 2.834234535694122314e-01 1.804382354021072388e-01 -1.516613513231277466e-01 -2.646416723728179932e-01 2.613647580146789551e-01 1.769243180751800537e-02 -1.135256364941596985e-01 -2.089135944843292236e-01 -1.443783789873123169e-01 -3.134606778621673584e-02 1.248182654380798340e-01 1.430639773607254028e-01 6.732898205518722534e-02 9.303647279739379883e-02 7.074830681085586548e-02 -1.970467716455459595e-01 8.767218887805938721e-02 -1.264502406120300293e-01 5.630905181169509888e-02 1.700341403484344482e-01 1.488043814897537231e-01 -3.885241970419883728e-02 -3.022390604019165039e-01 -8.412306010723114014e-02 -2.428805828094482422e-02 -2.903641201555728912e-02 -4.031595885753631592e-01 1.883182525634765625e-01 -9.851776063442230225e-02
-2.394444197416305542e-01 -1.863504201173782349e-02 -3.747124075889587402e-01 2.719027549028396606e-02 3.205231130123138428e-01 -6.423263996839523315e-02 -6.887783110141754150e-02 2.281468063592910767e-01 -2.014992237091064453e-01 1.665779948234558105e-01 1.906951963901519775e-01 -2.707013487815856934e-01 6.610891222953796387e-02 6.456788629293441772e-02 1.796016991138458252e-01 1.546141877770423889e-02 6.940254569053649902e-02 -7.124232500791549683e-02 -9.885060042142868042e-02 3.046407178044319153e-02 -2.694248259067535400e-01 1.325074881315231323e-01 1.631923019886016846e-01 3.554089665412902832e-01 4.635418578982353210e-02 -6.373144686222076416e-03 1.508234143257141113e-01 4.999765008687973022e-02 -8.303605765104293823e-02 6.298609822988510132e-02 2.084448784589767456e-01 -2.702775597572326660e-01
-7.776510715484619141e-02 1.568452827632427216e-02 -3.218379020690917969e-01 -1.314133554697036743e-01 6.266881525516510010e-02 -2.603994905948638916e-01 -3.065880946815013885e-02 1.690060496330261230e-01 -1.720153689384460449e-01 2.667207829654216766e-02 5.597801133990287781e-02 8.455336838960647583e-02 -2.770434319972991943e-02 7.519819587469100952e-02 6.840923428535461426e-02 8.072894811630249023e-02 1.595430225133895874e-01 2.465463876724243164e-01 -2.737928330898284912e-01 -1.758870184421539307e-01 8.665727823972702026e-02 9.886784106492996216e-02 1.269088238477706909e-01 4.998318850994110107e-01 -2.617449760437011719e-01 -6.847614794969558716e-02 1.198178976774215698e-01 -1.549866944551467896e-01 -3.141523525118827820e-02 -5.874147266149520874e-02 -1.694034934043884277e-01 -3.055239319801330566e-01
-1.065847277641296387e-01 1.677764803171157837e-01 1.265280097723007202e-01 1.746792942285537720e-01 1.255537420511245728e-01 2.049913853406906128e-01 1.232919916510581970e-01 9.497728198766708374e-02 5.850742012262344360e-02 -2.832854865118861198e-03 -7.411460578441619873e-02 -1.847809739410877228e-02 -4.137041047215461731e-03 -1.574427336454391479e-01 -1.055859844200313091e-03 1.261383853852748871e-02 1.115357428789138794e-01 -3.509533777832984924e-02 -1.972387433052062988e-01 -2.368707209825515747e-01 -1.694058030843734741e-01 2.212597578763961792e-01 3.119755983352661133e-01 1.158705279231071472e-01 3.296920284628868103e-02 1.235290318727493286e-01 4.643652737140655518e-01 1.851778030395507812e-01 2.380097657442092896e-02 -3.506019711494445801e-01 -3.104074597358703613e-01 -1.205219402909278870e-01
-1.559996604919433594e-01 1.141348257660865784e-01 -8.040913194417953491e-02 1.557666212320327759e-01 1.667046546936035156e-01 -1.611146703362464905e-02 -1.210800483822822571e-01 -1.363892406225204468e-01 1.171987354755401611e-01 -7.460484653711318970e-02 -2.864719629287719727e-01 -2.867006361484527588e-01 -1.590535938739776611e-01 -3.208911120891571045e-01 8.168333768844604492e-02 8.145610243082046509e-02 7.624985277652740479e-02 1.779761314392089844e-01 -1.315581500530242920e-01 1.872244924306869507e-01 2.925780415534973145e-01 1.602210849523544312e-01 1.293519586324691772e-01 3.412889242172241211e-01 3.410110995173454285e-02 -2.117007076740264893e-01 -9.161220863461494446e-03 1.562708169221878052e-01 -7.190891075879335403e-03 -2.103580832481384277e-01 1.264168322086334229e-01 -2.834673821926116943e-01
-8.927994221448898315e-02 -3.413891419768333435e-02 -2.223431169986724854e-01 -1.230624839663505554e-01 2.072301208972930908e-01 -1.908386349678039551e-01 1.152127683162689209e-01 7.289293687790632248e-03 -1.677663177251815796e-01 -1.937738209962844849e-01 2.863623499870300293e-01 9.619598835706710815e-02 -1.784896850585937500e-01 -1.051868721842765808e-01 -1.050405055284500122e-01 -3.529778867959976196e-02 1.293011903762817383e-01 7.368963211774826050e-02 -3.823091089725494385e-01 4.393032938241958618e-02 -1.534357387572526932e-02 2.189140170812606812e-01 -2.237108051776885986e-01 2.919076085090637207e-01 -8.226756006479263306e-02 -2.043607831001281738e-01 8.077926188707351685e-02 1.345809400081634521e-01 1.818749457597732544e-01 -2.407042384147644043e-01 -1.200287938117980957e-01 -2.986499369144439697e-01
-2.219365090131759644e-01 2.286870330572128296e-01 -1.044876351952552795e-01 2.261652983725070953e-02 6.180452182888984680e-02 -2.654011845588684082e-01 -6.333459168672561646e-02 2.309289872646331787e-01 2.065250277519226074e-01 -1.858731545507907867e-02 8.465455472469329834e-02 1.329596489667892456e-01 -1.472226083278656006e-01 -5.265783891081809998e-02 6.665829569101333618e-02 8.070679381489753723e-03 2.643094658851623535e-01 1.289346516132354736e-01 -1.110585778951644897e-01 1.597792208194732666e-01 -8.918328583240509033e-02 -1.760448515415191650e-02 3.275690972805023193e-01 4.096681773662567139e-01 8.000040054321289062e-02 1.859116405248641968e-01 1.584493517875671387e-01 1.297601163387298584e-01 2.787541970610618591e-02 -1.953996717929840088e-01 -7.658883929252624512e-02 -3.509280085563659668e-01
-2.088595181703567505e-01 4.578608553856611252e-03 -1.092588827013969421e-01 4.020480811595916748e-01 3.691747188568115234e-01 -2.346567437052726746e-02 5.257244408130645752e-02 -1.243053600192070007e-01 1.332654803991317749e-01 2.724253572523593903e-02 6.334892660379409790e-02 4.420968145132064819e-02 1.653120070695877075e-01 5.324400588870048523e-02 2.388486266136169434e-02 9.209773689508438110e-02 -4.453947767615318298e-02 7.394148409366607666e-02 -4.257251620292663574e-01 2.257253974676132202e-01 5.981460586190223694e-02 7.239275425672531128e-02 -2.224650233983993530e-02 4.156028628349304199e-01 -2.479863613843917847e-01 -1.823615878820419312e-01 1.175374165177345276e-02 4.696878604590892792e-03 4.243712499737739563e-02 -1.360289901494979858e-01 -3.606468439102172852e-02 -1.607256829738616943e-01
5.410101264715194702e-02 1.677122712135314941e-01 -3.667700290679931641e-01 2.026211768388748169e-01 3.386856615543365479e-01 1.819921284914016724e-01 -1.458137184381484985e-01 1.948189884424209595e-01 7.865378260612487793e-02 1.736177876591682434e-02 -1.366774141788482666e-01 -2.330546826124191284e-01 5.724395066499710083e-02 1.970432549715042114e-01 -1.548022627830505371e-01 5.367897078394889832e-02 3.079685382544994354e-02 -2.160238325595855713e-01 -1.000857129693031311e-01 -7.428339123725891113e-02 -2.141573578119277954e-01 2.031183242797851562e-02 -1.497056335210800171e-01 2.282129973173141479e-01 -8.969641476869583130e-02 -1.838225498795509338e-02 2.420275658369064331e-01 5.394436419010162354e-02 -2.216126322746276855e-01 -1.936470866203308105e-01 2.593992650508880615e-01 -1.737954765558242798e-01
1.314662210643291473e-02 1.569677889347076416e-01 -1.605637520551681519e-01 4.692987352609634399e-02 -5.452206358313560486e-02 -1.367633044719696045e-01 -2.037170343101024628e-03 -2.150703035295009613e-02 1.441151201725006104e-01 6.741859018802642822e-02 8.177576214075088501e-02 2.221193164587020874e-02 4.407308623194694519e-02 -3.635720908641815186e-02 -3.741285204887390137e-01 3.422165811061859131e-01 1.083846576511859894e-02 -2.184462696313858032e-01 -7.071752846240997314e-02 2.060013115406036377e-01 1.177440769970417023e-02 2.876512408256530762e-01 -1.300812065601348877e-01 2.949506640434265137e-01 -1.135608330368995667e-01 1.160003095865249634e-01 4.187171161174774170e-01 2.157364785671234131e-02 -1.088129431009292603e-01 -2.865596115589141846e-01 6.631166487932205200e-02 -2.228226959705352783e-01
-1.994452327489852905e-01 2.756849825382232666e-01 -2.892867922782897949e-01 1.545988917350769043e-01 2.038081437349319458e-01 -5.144043266773223877e-02 -1.229875907301902771e-01 -1.664825975894927979e-01 2.527374029159545898e-02 -4.421677067875862122e-02 1.004461478441953659e-02 -7.858885079622268677e-02 1.783479154109954834e-01 6.374379247426986694e-02 1.176546663045883179e-01 -1.473306715488433838e-01 5.756174027919769287e-02 -2.543542981147766113e-01 -2.581724822521209717e-01 5.436973646283149719e-02 -9.781470149755477905e-02 3.412078320980072021e-02 -2.458799071609973907e-02 4.459980726242065430e-01 -1.302612712606787682e-03 -3.530878424644470215e-01 4.863182455301284790e-02 1.011581718921661377e-01 -2.716055214405059814e-01 -1.287754774093627930e-01 1.470685601234436035e-01 -1.104182675480842590e-01
-9.270166605710983276e-02 1.973932981491088867e-01 -6.899640709161758423e-02 -6.738094240427017212e-02 9.254190325736999512e-02 -2.115923166275024414e-01 -1.123666856437921524e-02 1.125902608036994934e-01 2.866535186767578125e-01 -7.885424420237541199e-03 9.870918840169906616e-02 2.873944044113159180e-01 -1.301034986972808838e-01 -4.688141401857137680e-03 8.052930235862731934e-02 9.656695276498794556e-02 3.195403218269348145e-01 1.385321468114852905e-01 -6.801040470600128174e-02 1.086625158786773682e-01 -2.659544721245765686e-02 3.011274151504039764e-02 1.639986187219619751e-01 4.174141585826873779e-01 1.412969529628753662e-01 1.325322985649108887e-01 1.858463287353515625e-01 -1.005242206156253815e-02 -5.742932483553886414e-02 -1.970655024051666260e-01 7.607471197843551636e-02 -4.572841823101043701e-01
-7.775743305683135986e-02 -3.609130531549453735e-02 -2.605985701084136963e-01 -1.222978234291076660e-01 3.445501327514648438e-01 2.333252876996994019e-01 -9.893809258937835693e-02 5.814180895686149597e-02 -1.736077666282653809e-01 -8.489616960287094116e-02 2.289473712444305420e-01 -2.172314934432506561e-02 3.958677873015403748e-02 2.224648743867874146e-01 1.287046372890472412e-01 2.367400564253330231e-02 1.880664676427841187e-01 -1.156131401658058167e-01 -1.694860607385635376e-01 1.227102987468242645e-02 -1.346228569746017456e-01 3.326421082019805908e-01 -2.647662460803985596e-01 3.503525853157043457e-01 -1.792631447315216064e-01 -1.854715347290039062e-01 1.167391911149024963e-01 1.881027780473232269e-02 -2.161240279674530029e-01 -1.166305169463157654e-01 1.403036564588546753e-01 7.274138182401657104e-02
-2.543604373931884766e-01 1.325398683547973633e-01 -1.562195420265197754e-01 -1.843701899051666260e-01 1.086340099573135376e-01 -8.930708467960357666e-02 2.094291597604751587e-01 1.816577464342117310e-01 3.419057428836822510e-01 2.641038596630096436e-02 2.042892873287200928e-01 9.039629995822906494e-02 -3.095288276672363281e-01 -3.961290419101715088e-02 1.210211738944053650e-01 1.696448624134063721e-01 -1.139926835894584656e-01 -8.160901814699172974e-02 -8.795459754765033722e-03 3.500461578369140625e-02 3.772995620965957642e-02 1.088386774063110352e-02 5.913399532437324524e-02 3.699385821819305420e-01 -2.010461091995239258e-01 1.186386048793792725e-01 2.350793033838272095e-01 1.108780875802040100e-01 8.348618447780609131e-02 -3.873779773712158203e-01 -3.989706188440322876e-02 1.042566075921058655e-01
-1.650199107825756073e-02 4.814387112855911255e-02 -1.408582478761672974e-01 -1.699436083436012268e-02 1.171023100614547729e-01 -1.170098260045051575e-01 -2.986167371273040771e-02 -1.228090301156044006e-01 1.455049365758895874e-01 1.900064647197723389e-01 1.902970857918262482e-02 1.433305889368057251e-01 4.412334784865379333e-02 4.551073312759399414e-01 8.700240403413772583e-02 2.822800576686859131e-01 2.812534198164939880e-02 2.304198443889617920e-01 -7.248851656913757324e-02 -1.235298514366149902e-01 1.584159135818481445e-01 -4.439546726644039154e-03 2.084707915782928467e-01 1.854222118854522705e-01 -7.620383054018020630e-02 5.651641637086868286e-02 2.509273886680603027e-01 -7.833471894264221191e-02 -1.194259747862815857e-01 -3.036699295043945312e-01 4.876804351806640625e-02 -4.416870772838592529e-01
2.806667611002922058e-02 2.993640303611755371e-02 -3.558281362056732178e-01 -2.559642195701599121e-01 3.303551077842712402e-01 -1.710150390863418579e-01 1.098450794816017151e-01 1.045466139912605286e-01 4.352226480841636658e-02 2.663659676909446716e-02 4.205678403377532959e-02 1.158128902316093445e-01 1.266966462135314941e-01 4.247242957353591919e-02 6.894716620445251465e-02 -9.469622373580932617e-02 1.180050671100616455e-01 -1.134192198514938354e-02 -3.833538591861724854e-01 -4.544631019234657288e-02 -1.238885298371315002e-01 2.064482867717742920e-01 1.403194516897201538e-01 2.890808880329132080e-01 -1.281362771987915039e-01 8.398719131946563721e-03 3.266723081469535828e-02 -4.860289767384529114e-02 -8.536121994256973267e-02 -3.048628866672515869e-01 -1.523307114839553833e-01 -3.574754297733306885e-01
-1.095789223909378052e-01 -1.758479773998260498e-01 -9.502203017473220825e-02 7.618327438831329346e-02 1.575487549416720867e-03 2.138877511024475098e-01 -2.718597650527954102e-02 1.153038535267114639e-02 4.186898767948150635e-01 6.031639873981475830e-02 1.038604751229286194e-01 -1.253197640180587769e-01 -1.038574352860450745e-01 -1.448427587747573853e-01 -1.201889440417289734e-01 -2.321399152278900146e-01 3.705328702926635742e-02 1.701655834913253784e-01 -6.885948032140731812e-02 -2.493428736925125122e-01 4.869378358125686646e-02 -4.253750666975975037e-02 -1.284760832786560059e-01 3.257308304309844971e-01 -9.200726449489593506e-02 -6.125356629490852356e-02 2.231357842683792114e-01 2.195127457380294800e-01 -2.265579849481582642e-01 -4.324777424335479736e-01 1.302595585584640503e-01 2.295832522213459015e-02
-1.627155812457203865e-03 -3.111568279564380646e-03 -1.934172809123992920e-01 4.381845146417617798e-02 -1.491928356699645519e-03 -4.945533722639083862e-02 -1.258742213249206543e-01 7.297281175851821899e-02 1.697386801242828369e-01 1.530707478523254395e-01 3.467764556407928467e-01 -3.571873307228088379e-01 -4.031670279800891876e-03 8.760581165552139282e-02 3.741361573338508606e-02 1.003342792391777039e-01 -1.535481959581375122e-01 -1.246503647416830063e-02 -1.394939422607421875e-02 -5.991009250283241272e-02 -2.195816338062286377e-01 -3.687719872687011957e-04 1.473909616470336914e-02 3.764950037002563477e-01 -5.072327330708503723e-02 -7.409307360649108887e-02 -1.162958070635795593e-01 3.158518075942993164e-01 -3.267571628093719482e-01 -3.435257673263549805e-01 2.307361662387847900e-01 -2.713639102876186371e-02
-2.531171739101409912e-01 -5.306766554713249207e-02 7.138574123382568359e-02 1.442977134138345718e-02 2.834668457508087158e-01 8.662892132997512817e-02 -1.167629435658454895e-01 2.286312729120254517e-01 -1.330399699509143829e-02 -3.544633090496063232e-02 1.934997737407684326e-01 1.910412311553955078e-01 -1.324065923690795898e-01 -2.641939818859100342e-01 -1.066224351525306702e-01 -2.432164996862411499e-01 -9.240069426596164703e-03 1.112781018018722534e-01 -7.617585361003875732e-02 1.258224993944168091e-01 -1.531119644641876221e-01 6.816365756094455719e-03 1.268302649259567261e-01 2.501690089702606201e-01 8.720766752958297729e-02 -2.770558297634124756e-01 2.421071827411651611e-01 2.839435935020446777e-01 -3.094003498554229736e-01 -1.165178865194320679e-01 1.173198819160461426e-01 -2.405956536531448364e-01
-4.056360572576522827e-02 4.968812316656112671e-02 -1.890012770891189575e-01 -1.179434657096862793e-01 1.096000745892524719e-01 -1.548563688993453979e-01 -7.402809709310531616e-02 1.154414862394332886e-01 1.460136622190475464e-01 -2.104838192462921143e-01 2.838553786277770996e-01 3.193079233169555664e-01 -1.299094706773757935e-01 1.655073165893554688e-01 1.348119080066680908e-01 2.299996791407465935e-03 2.102407217025756836e-01 2.547198906540870667e-02 -2.135563045740127563e-01 -1.336033344268798828e-01 -3.276437222957611084e-01 1.000133529305458069e-01 -2.777227200567722321e-02 3.515163064002990723e-01 -6.729725003242492676e-02 1.790037602186203003e-01 5.134969949722290039e-02 3.759952634572982788e-02 -1.432419866323471069e-01 -1.422563344240188599e-01 -2.839916385710239410e-03 -3.866152465343475342e-01
-1.406524926424026489e-01 8.588296361267566681e-03 -1.876925528049468994e-01 2.142671874025836587e-04 7.306639105081558228e-02 -1.418325453996658325e-01 -6.205774098634719849e-02 1.886846423149108887e-01 1.115510314702987671e-01 5.895532667636871338e-03 -2.295277081429958344e-02 -1.291022747755050659e-01 2.219187468290328979e-02 4.724567383527755737e-02 -2.608605623245239258e-01 -1.405632123351097107e-02 -8.708703517913818359e-02 -1.881410330533981323e-01 -2.317197024822235107e-01 -1.264668256044387817e-01 1.808778047561645508e-01 -1.301356852054595947e-01 2.706012129783630371e-01 4.945881962776184082e-01 2.020214451476931572e-03 -2.640723586082458496e-01 1.119835749268531799e-01 2.028050124645233154e-01 -2.479416131973266602e-01 9.243310242891311646e-02 -9.887729585170745850e-02 -3.098312318325042725e-01
-3.123490326106548309e-02 2.588757574558258057e-01 -2.588986456394195557e-01 1.638399809598922729e-01 4.451211988925933838e-01 -7.158835232257843018e-02 7.253231108188629150e-02 3.013183176517486572e-01 1.293077915906906128e-01 -9.568983223289251328e-04 -7.903884351253509521e-02 -2.822537422180175781e-01 -2.506694570183753967e-02 2.980054914951324463e-02 -1.667141169309616089e-02 -1.592003554105758667e-01 1.949474960565567017e-01 -8.442247658967971802e-02 -3.922341391444206238e-02 4.897223785519599915e-02 -1.814988069236278534e-02 2.458978146314620972e-01 -1.920436620712280273e-01 1.240720674395561218e-01 1.345815509557723999e-01 3.105600737035274506e-02 2.840095162391662598e-01 1.632164865732192993e-01 -2.983358800411224365e-01 -3.929921984672546387e-02 1.538804620504379272e-01 -7.940721511840820312e-02
-2.833955585956573486e-01 1.498439162969589233e-01 -2.130033522844314575e-01 -1.186474040150642395e-01 1.056153401732444763e-01 4.020647704601287842e-02 -3.920469060540199280e-02 1.852156072854995728e-01 1.891814172267913818e-01 1.118211224675178528e-01 2.750932872295379639e-01 -3.339764773845672607e-01 -1.253729164600372314e-01 1.933852024376392365e-02 9.383088350296020508e-02 4.247598350048065186e-02 -3.576036775484681129e-03 -3.770309314131736755e-02 -2.194526642560958862e-01 2.350728772580623627e-02 -8.565834909677505493e-02 -2.811031341552734375e-01 -8.286797255277633667e-02 9.960396587848663330e-02 -2.443664968013763428e-01 -1.305243223905563354e-01 2.379023730754852295e-01 2.511607483029365540e-03 1.006552670150995255e-02 -2.815134823322296143e-01 3.435621559619903564e-01 -2.071952521800994873e-01
-1.055534835904836655e-02 4.730524495244026184e-02 -5.775827169418334961e-02 -6.684108078479766846e-02 8.560278266668319702e-02 -1.450491100549697876e-01 1.059262175112962723e-02 1.833838224411010742e-01 3.772516250610351562e-01 4.760592430830001831e-02 -6.995178759098052979e-02 8.790885657072067261e-02 -1.442221701145172119e-01 -1.398408561944961548e-01 2.912744320929050446e-02 5.894251167774200439e-02 9.316420555114746094e-02 -5.317834019660949707e-02 -1.727840602397918701e-01 1.564599722623825073e-01 -1.702630519866943359e-02 3.981969952583312988e-01 2.986460328102111816e-01 1.532744616270065308e-01 -3.604547679424285889e-01 1.624893844127655029e-01 1.929089725017547607e-01 3.827477395534515381e-01 1.464608758687973022e-01 -5.578461289405822754e-02 -6.588038802146911621e-02 -1.397706121206283569e-01
-1.773799210786819458e-01 5.911258049309253693e-03 -4.927399009466171265e-02 3.470570372883230448e-04 1.139833852648735046e-01 -4.203889146447181702e-02 1.825608760118484497e-01 7.373476028442382812e-02 3.291579335927963257e-02 -1.030840426683425903e-01 9.065753966569900513e-02 -1.115429922938346863e-01 1.246016696095466614e-01 -9.055329114198684692e-02 -2.025877535343170166e-01 2.438558638095855713e-01 2.658219635486602783e-01 2.087789475917816162e-01 -1.606912910938262939e-01 -6.285965442657470703e-02 -2.051385678350925446e-02 3.826122879981994629e-01 2.995532751083374023e-01 3.628535866737365723e-01 -2.002534866333007812e-01 -1.522527337074279785e-01 1.743449121713638306e-01 -1.892365962266921997e-01 1.121514365077018738e-01 -2.254771739244461060e-01 -1.068292409181594849e-01 -1.984819322824478149e-01
1.487751454114913940e-01 1.046676859259605408e-01 2.893926762044429779e-02 -2.931955037638545036e-03 2.189161777496337891e-01 -1.400874555110931396e-01 -1.995699107646942139e-01 2.173152863979339600e-01 -5.915030464529991150e-02 4.425566643476486206e-02 1.582426428794860840e-01 -3.862744867801666260e-01 -4.886914044618606567e-02 2.562513202428817749e-02 -9.859380871057510376e-02 -3.210664689540863037e-01 3.339560702443122864e-02 2.883287668228149414e-01 -4.095852002501487732e-02 3.193252533674240112e-02 -6.502663344144821167e-02 2.175731360912322998e-01 -9.529820084571838379e-02 3.200235068798065186e-01 -2.257195860147476196e-01 -6.627894937992095947e-02 2.743214964866638184e-01 4.587624967098236084e-02 -6.550233811140060425e-03 -3.139463365077972412e-01 -1.751528233289718628e-01 -6.256220489740371704e-02
-1.332442760467529297e-01 1.400889009237289429e-01 -3.400065004825592041e-01 -8.120013028383255005e-02 -1.309163421392440796e-01 -6.687523424625396729e-02 -1.546180248260498047e-01 4.994348064064979553e-02 1.885903477668762207e-01 1.516249328851699829e-01 1.054065227508544922e-01 6.130074709653854370e-02 -1.226809918880462646e-01 -1.327449679374694824e-01 -1.239412501454353333e-01 -1.734090298414230347e-01 -1.349804401397705078e-01 7.258423417806625366e-02 -1.271455734968185425e-01 -1.694720238447189331e-01 2.022338286042213440e-02 -4.844788834452629089e-02 -1.446296423673629761e-01 2.761484682559967041e-01 -1.574673205614089966e-01 -1.660041958093643188e-01 3.277171850204467773e-01 2.213468588888645172e-02 -2.781747877597808838e-01 -4.417931139469146729e-01 1.753489524126052856e-01 -9.499277174472808838e-02
-1.896470636129379272e-01 -1.081869229674339294e-01 1.178235560655593872e-01 2.926068007946014404e-02 2.605790495872497559e-01 -1.305210441350936890e-01 -7.823334075510501862e-03 -9.175449609756469727e-02 1.100071589462459087e-03 -3.594578802585601807e-02 -9.348066151142120361e-02 -1.822341233491897583e-01 -1.157455667853355408e-01 -1.493173688650131226e-01 3.618669807910919189e-01 6.575036793947219849e-02 4.923222213983535767e-02 -1.317474059760570526e-02 -3.711481094360351562e-01 2.056559920310974121e-01 1.757877469062805176e-01 2.291505783796310425e-01 2.172401100397109985e-01 1.932016015052795410e-01 -2.317949943244457245e-02 -2.418075799942016602e-01 6.268858909606933594e-02 9.932298958301544189e-02 -1.458746045827865601e-01 -1.269315183162689209e-01 2.774016857147216797e-01 -3.037251532077789307e-01
-2.442173957824707031e-01 -9.345769137144088745e-02 -1.721104234457015991e-01 -2.505421638488769531e-01 1.896309703588485718e-01 1.737549304962158203e-01 -3.538148850202560425e-02 5.539904162287712097e-02 2.618227899074554443e-01 4.959056153893470764e-02 4.920942243188619614e-03 -6.287433207035064697e-02 2.311891764402389526e-01 2.244032546877861023e-02 2.084005326032638550e-01 -6.597205996513366699e-02 1.469422280788421631e-01 1.653345227241516113e-01 -2.716856300830841064e-01 -4.976172745227813721e-02 2.192824892699718475e-02 1.736464798450469971e-01 -1.520795226097106934e-01 4.365847408771514893e-01 3.532041981816291809e-02 9.721308946609497070e-02 4.351086914539337158e-02 -1.247078850865364075e-01 -1.842853240668773651e-02 -1.386086493730545044e-01 -2.246018797159194946e-01 -3.525754511356353760e-01
-1.394464969635009766e-01 -2.942820191383361816e-01 -1.442740559577941895e-01 -4.854948818683624268e-02 1.344149466603994370e-02 8.890722692012786865e-02 1.566577255725860596e-01 7.611729204654693604e-02 3.433150351047515869e-01 3.169722110033035278e-02 1.470965445041656494e-01 9.300852566957473755e-02 1.014528423547744751e-01 2.929346077144145966e-02 -7.954918593168258667e-02 -2.234105020761489868e-02 2.881932258605957031e-01 -9.709228575229644775e-02 -1.726042777299880981e-01 4.187832772731781006e-02 1.367588937282562256e-01 -1.858963817358016968e-02 -8.490321785211563110e-02 1.743258237838745117e-01 -2.818755805492401123e-01 -3.699391484260559082e-01 1.076833829283714294e-01 -8.458559215068817139e-02 -3.095176815986633301e-01 -1.198696792125701904e-01 2.507386170327663422e-02 -3.724129498004913330e-01
2.003479190170764923e-02 3.093124739825725555e-02 -1.322338432073593140e-01 3.144245222210884094e-02 1.376480311155319214e-01 1.444823443889617920e-01 -2.297188490629196167e-01 2.019650340080261230e-01 -7.718022167682647705e-02 -1.878286153078079224e-01 4.161460995674133301e-01 -2.669774591922760010e-01 -9.906123578548431396e-02 -8.742827922105789185e-02 -2.409499287605285645e-01 8.695665746927261353e-02 -3.064085543155670166e-02 2.758074998855590820e-01 -5.766950920224189758e-02 -2.531775832176208496e-01 2.406879067420959473e-01 1.973292231559753418e-01 1.551764607429504395e-01 4.062269628047943115e-01 -7.265675067901611328e-02 8.713718503713607788e-02 9.753381833434104919e-03 1.279877424240112305e-01 -1.126101147383451462e-02 -1.217304989695549011e-01 4.503712058067321777e-02 -3.597806394100189209e-02
1.193722058087587357e-02 -5.635076016187667847e-02 -3.820375725626945496e-02 -1.014379039406776428e-01 2.885104715824127197e-01 -1.423282474279403687e-01 2.615362964570522308e-02 -6.642779707908630371e-02 1.854383153840899467e-03 1.251580864191055298e-01 -1.700498610734939575e-01 -1.365784555673599243e-02 -1.218611672520637512e-01 2.397183515131473541e-02 1.338489800691604614e-01 -5.522731225937604904e-04 6.980226188898086548e-02 5.662762373685836792e-02 -1.155329123139381409e-01 -1.266234517097473145e-01 6.656080950051546097e-03 2.119715064764022827e-01 2.993696928024291992e-01 4.801948070526123047e-01 1.522781997919082642e-01 -3.676252365112304688e-01 -6.024770438671112061e-03 7.063214480876922607e-02 -3.179839849472045898e-01 -2.013080120086669922e-01 -1.322789639234542847e-01 -2.703408300876617432e-01
1.105891261249780655e-02 -1.144791617989540100e-01 2.527797520160675049e-01 2.312105596065521240e-01 1.073079258203506470e-01 -2.401908487081527710e-01 -4.509761184453964233e-02 7.378721237182617188e-02 4.143195748329162598e-01 1.452377289533615112e-01 1.985059492290019989e-02 7.852885127067565918e-02 7.438629120588302612e-02 1.030260417610406876e-02 -4.123369604349136353e-02 1.395315974950790405e-01 1.474306434392929077e-01 4.232179000973701477e-02 -1.361781209707260132e-01 -4.644829034805297852e-02 -5.063855205662548542e-04 7.170620560646057129e-02 -1.352932751178741455e-01 6.596858054399490356e-02 -2.603228390216827393e-01 2.216772139072418213e-01 2.382360249757766724e-01 2.232485115528106689e-01 -5.954362452030181885e-02 -3.525864481925964355e-01 -1.194807738065719604e-01 -3.590775132179260254e-01
-2.866599857807159424e-01 2.000360935926437378e-02 -2.324732989072799683e-01 -2.339775860309600830e-01 2.260346114635467529e-01 -3.980095982551574707e-01 2.075026975944638252e-03 -2.201925963163375854e-02 1.339067965745925903e-01 -2.665697932243347168e-01 2.280025631189346313e-01 3.716939594596624374e-03 -1.356269866228103638e-01 5.625539645552635193e-02 -4.435715824365615845e-02 -2.095022238790988922e-02 1.567812263965606689e-01 7.485258579254150391e-02 -3.279542326927185059e-01 -1.387671381235122681e-01 7.954861223697662354e-02 5.255441367626190186e-02 -4.127088934183120728e-02 -1.787883974611759186e-02 1.477451473474502563e-01 -3.706920426338911057e-03 2.307755798101425171e-01 1.959204822778701782e-01 -5.795473605394363403e-02 -2.899775505065917969e-01 1.903395866975188255e-03 -2.542606890201568604e-01
-1.288114339113235474e-01 1.380197703838348389e-01 -5.517624085769057274e-04 -1.337772458791732788e-01 -5.262386053800582886e-02 -1.386563628911972046e-01 6.998195499181747437e-02 3.062350451946258545e-01 -1.459753811359405518e-01 -1.157808676362037659e-01 -1.127401292324066162e-01 -5.212444067001342773e-02 -1.106314733624458313e-01 1.711170524358749390e-01 1.957362294197082520e-01 8.548226952552795410e-02 -1.268160641193389893e-01 -1.924084499478340149e-02 -2.243114709854125977e-01 -4.474501013755798340e-01 6.142207235097885132e-02 5.529310088604688644e-03 -1.472547501325607300e-01 2.070655524730682373e-01 -1.212683692574501038e-01 -1.926929950714111328e-01 1.359975337982177734e-01 1.560638844966888428e-01 3.341619670391082764e-02 -2.743857204914093018e-01 2.352064251899719238e-01 -3.560201525688171387e-01
9.915486723184585571e-02 2.073144614696502686e-01 -2.368042916059494019e-01 -2.904434688389301300e-03 -8.755768090486526489e-02 8.426309376955032349e-02 1.070850342512130737e-02 1.587384492158889771e-01 3.044407963752746582e-01 -1.503345072269439697e-01 -6.815934926271438599e-02 -7.386736571788787842e-02 5.656748637557029724e-02 1.438472419977188110e-01 -2.829671502113342285e-01 3.475711345672607422e-01 -1.169214025139808655e-01 -4.153549671173095703e-02 -1.506612747907638550e-01 1.572531610727310181e-01 -2.913965843617916107e-02 3.260595202445983887e-01 5.726481974124908447e-02 3.111598789691925049e-01 4.552197083830833435e-02 1.401960551738739014e-01 2.725106477737426758e-01 2.121185958385467529e-01 -1.556313782930374146e-01 -8.076122612692415714e-04 9.404345601797103882e-02 -2.381891161203384399e-01
-2.588005065917968750e-01 -5.234672501683235168e-02 -2.236745059490203857e-01 -1.280837655067443848e-01 1.000979915261268616e-01 6.745247542858123779e-02 2.934396266937255859e-02 1.735550910234451294e-01 -1.999299600720405579e-02 -1.504551321268081665e-01 2.714931368827819824e-01 -2.545731067657470703e-01 -1.464647948741912842e-01 -1.919175237417221069e-01 -1.040283683687448502e-02 6.573462486267089844e-02 1.118132397532463074e-01 2.031231969594955444e-01 -1.832043230533599854e-01 2.768771536648273468e-02 -1.095670983195304871e-01 -2.314839661121368408e-01 1.827846020460128784e-01 2.305158823728561401e-01 -2.688437998294830322e-01 5.198593065142631531e-02 2.203712463378906250e-01 -8.590710908174514771e-02 3.772712498903274536e-02 -4.245351552963256836e-01 1.749150902032852173e-01 -1.030896306037902832e-01
-7.777651399374008179e-02 -1.088456511497497559e-01 -2.490478903055191040e-01 -1.945925317704677582e-02 1.573245972394943237e-01 6.601463258266448975e-02 -4.625643044710159302e-02 3.168847858905792236e-01 2.205945849418640137e-01 -6.600488722324371338e-02 3.379593193531036377e-01 4.777555540204048157e-02 -9.982210397720336914e-02 -1.803570389747619629e-01 -7.804307341575622559e-02 1.407827585935592651e-01 7.909327000379562378e-02 2.172706574201583862e-01 -2.673643529415130615e-01 -7.777900248765945435e-02 2.090465724468231201e-01 1.430561393499374390e-01 3.470198065042495728e-02 2.798632979393005371e-01 3.423797339200973511e-02 -3.082638680934906006e-01 -1.153250262141227722e-01 2.778361141681671143e-01 -1.865964829921722412e-01 6.180223450064659119e-02 5.558898299932479858e-02 -2.168084979057312012e-01
-2.237759679555892944e-01 2.071264088153839111e-01 9.946686029434204102e-02 -2.368039935827255249e-01 6.108564510941505432e-02 4.348020628094673157e-02 -2.566320635378360748e-02 -4.210693761706352234e-02 5.272169783711433411e-02 -7.614774256944656372e-02 1.250315457582473755e-01 2.533588409423828125e-01 -1.694525778293609619e-01 -1.346451044082641602e-01 3.864026814699172974e-02 -1.701728701591491699e-01 -1.667840033769607544e-01 -1.268052756786346436e-01 -1.532268673181533813e-01 -9.979698807001113892e-02 8.123043924570083618e-02 5.457322299480438232e-02 6.566208600997924805e-02 3.912017047405242920e-01 -1.422356255352497101e-02 -1.785822808742523193e-01 3.261256814002990723e-01 2.403765916824340820e-01 -2.540374994277954102e-01 -9.191716462373733521e-02 3.526830077171325684e-01 -1.715791076421737671e-01
-4.441699385643005371e-02 -6.943734735250473022e-02 2.015416882932186127e-02 -2.045949250459671021e-01 -7.726605981588363647e-02 2.835695147514343262e-01 -3.270269557833671570e-02 3.686471283435821533e-01 3.846679031848907471e-01 -4.756004491355270147e-04 1.442787498235702515e-01 -2.470739930868148804e-01 -1.785014569759368896e-01 -2.241111733019351959e-02 1.189332306385040283e-01 -2.341589480638504028e-01 -1.264417618513107300e-01 8.969692885875701904e-02 -1.016044989228248596e-01 -2.066633477807044983e-02 6.605614721775054932e-02 4.217607527971267700e-02 3.687174245715141296e-02 3.186941146850585938e-01 -1.099560186266899109e-01 -2.212701737880706787e-01 3.005636036396026611e-01 1.670243889093399048e-01 -5.894219875335693359e-02 -2.622286379337310791e-01 2.789371274411678314e-02 -1.620885543525218964e-02
1.102459654211997986e-01 -1.433713734149932861e-01 5.818506330251693726e-02 3.144368901848793030e-02 1.542618274688720703e-01 8.734899014234542847e-02 8.454526215791702271e-02 3.288905620574951172e-01 1.448511332273483276e-01 -2.656889259815216064e-01 -1.439475081861019135e-02 -1.364562213420867920e-01 7.054261118173599243e-02 -2.679226994514465332e-01 1.456290632486343384e-01 -5.719176307320594788e-02 -6.359127163887023926e-02 -1.687838346697390079e-03 -3.068448901176452637e-01 -2.203745841979980469e-01 5.247217789292335510e-02 -3.275706199929118156e-03 5.038018524646759033e-02 1.790834069252014160e-01 1.037034243345260620e-01 -4.431333839893341064e-01 1.875621825456619263e-01 1.269397437572479248e-01 -5.432651937007904053e-02 -3.003273010253906250e-01 6.792345643043518066e-02 -2.534175813198089600e-01
5.832127854228019714e-02 3.566146194934844971e-01 -2.723956406116485596e-01 -4.657647386193275452e-02 -1.225565280765295029e-02 -1.923393607139587402e-01 -2.599941194057464600e-01 4.567509144544601440e-02 6.435689330101013184e-02 -4.265927709639072418e-03 1.873380504548549652e-02 -1.100273579359054565e-01 -2.843290567398071289e-01 3.221109136939048767e-02 5.144675076007843018e-02 1.334152817726135254e-01 -2.965001948177814484e-02 -1.209249049425125122e-01 -2.521351277828216553e-01 2.248619794845581055e-01 -7.057987898588180542e-02 1.447993237525224686e-02 8.418774604797363281e-02 4.239432513713836670e-01 7.188808917999267578e-02 1.620071083307266235e-01 1.187725290656089783e-01 2.109842598438262939e-01 3.619163110852241516e-02 -3.587127029895782471e-01 1.235349848866462708e-02 -1.595868915319442749e-01
1.252301633358001709e-01 1.531300693750381470e-01 -2.152627408504486084e-01 -3.999454155564308167e-02 1.823376119136810303e-02 -3.019615821540355682e-02 -9.877541661262512207e-02 -3.166746795177459717e-01 -1.196125149726867676e-02 -7.702771574258804321e-02 9.907145053148269653e-03 -3.742946386337280273e-01 8.860457688570022583e-02 -1.070166826248168945e-01 2.608799934387207031e-01 1.287011504173278809e-01 6.882929801940917969e-02 5.915866419672966003e-02 -2.206223607063293457e-01 5.909235402941703796e-02 1.468958556652069092e-01 -1.043283939361572266e-01 -1.303725242614746094e-01 4.278472065925598145e-01 -7.048687338829040527e-02 -2.016632258892059326e-01 1.229403391480445862e-01 -8.370407670736312866e-02 -1.734600365161895752e-01 -3.435339629650115967e-01 -4.316276311874389648e-02 -2.020154297351837158e-01
-1.173792406916618347e-01 -1.296743452548980713e-01 1.308589130640029907e-01 -1.005917489528656006e-01 2.464867532253265381e-01 1.437270641326904297e-02 -1.129771210253238678e-02 3.643240332603454590e-01 1.067225933074951172e-01 2.844772934913635254e-01 1.482015848159790039e-01 -6.127087026834487915e-02 -3.130229413509368896e-01 -1.212436333298683167e-01 -5.395007133483886719e-02 -2.697719447314739227e-02 -2.193962782621383667e-01 9.946061670780181885e-02 1.035569757223129272e-01 3.275975212454795837e-02 -1.310010403394699097e-01 6.651872396469116211e-02 1.128065120428800583e-02 1.719374805688858032e-01 -5.900841206312179565e-03 -9.076757729053497314e-02 3.413142859935760498e-01 1.401089578866958618e-01 -1.977158635854721069e-01 -3.705284595489501953e-01 3.143323957920074463e-02 -2.666736841201782227e-01
-1.118951961398124695e-01 -2.576278150081634521e-02 2.450438402593135834e-02 1.479244977235794067e-01 -4.108670353889465332e-02 7.680271565914154053e-02 7.292651385068893433e-02 3.248425126075744629e-01 4.300026297569274902e-01 1.804315149784088135e-01 1.062364801764488220e-01 -5.240749195218086243e-02 -4.018098488450050354e-02 -1.832221746444702148e-01 -2.100928127765655518e-01 1.849425584077835083e-01 6.689428538084030151e-02 2.259123921394348145e-01 -2.105002403259277344e-01 8.139009773731231689e-02 -1.682883948087692261e-01 1.369308084249496460e-01 2.044345289468765259e-01 1.706732064485549927e-01 -1.970352046191692352e-02 -2.653941810131072998e-01 -1.159389317035675049e-02 2.815573811531066895e-01 -2.575295604765415192e-02 -2.693050205707550049e-01 2.248049229383468628e-01 -4.990991204977035522e-02
-1.275191754102706909e-01 6.035533174872398376e-02 -1.244718730449676514e-01 2.848669290542602539e-01 3.419603407382965088e-01 -4.778063297271728516e-02 -8.898279629647731781e-03 -1.210826486349105835e-01 2.949044406414031982e-01 -2.883711457252502441e-01 2.093616575002670288e-01 -6.342238932847976685e-02 3.026764392852783203e-01 -3.996158391237258911e-02 9.517740458250045776e-02 -2.702909149229526520e-02 2.656224071979522705e-01 1.048466861248016357e-01 -2.388468682765960693e-01 6.465437263250350952e-02 9.213539212942123413e-02 2.359722927212715149e-02 4.189925268292427063e-02 4.399837553501129150e-01 1.589629985392093658e-02 1.271792687475681305e-02 9.766715019941329956e-02 3.632431104779243469e-02 9.077271074056625366e-02 -1.917274296283721924e-01 1.582758426666259766e-01 5.178928840905427933e-03
-2.277917265892028809e-01 -1.275418996810913086e-01 -7.098133116960525513e-02 9.302232414484024048e-02 9.357024729251861572e-02 -3.209000453352928162e-02 7.599971443414688110e-02 1.089577674865722656e-01 2.283696085214614868e-01 9.278816729784011841e-02 2.231536805629730225e-01 -6.234795972704887390e-02 -1.630018502473831177e-01 -7.884149998426437378e-02 -9.308389388024806976e-03 -2.054098099470138550e-01 5.640594661235809326e-02 5.525247752666473389e-02 -2.188958041369915009e-02 -5.944121256470680237e-02 -2.305954098701477051e-01 -2.131487280130386353e-01 -1.949759200215339661e-02 4.176233112812042236e-01 -4.280015826225280762e-01 4.975402355194091797e-02 2.343139052391052246e-01 3.753218427300453186e-02 -1.566397100687026978e-01 -1.887969970703125000e-01 2.828526794910430908e-01 -1.881642490625381470e-01
1.055059209465980530e-01 3.596482798457145691e-02 1.642366126179695129e-02 -2.446526587009429932e-01 2.014885991811752319e-01 2.112309448421001434e-04 3.128495439887046814e-02 1.118408143520355225e-01 3.793429955840110779e-02 7.416897267103195190e-02 7.189270853996276855e-02 1.636767536401748657e-01 -2.156687676906585693e-01 3.827567398548126221e-01 1.206344515085220337e-01 2.164047360420227051e-01 -2.248023450374603271e-02 1.821583658456802368e-01 -3.774179816246032715e-01 -8.866806328296661377e-02 -1.164314374327659607e-01 -8.462115377187728882e-02 4.735230933874845505e-03 3.493093848228454590e-01 -2.081738561391830444e-01 -1.634086966514587402e-01 3.892118334770202637e-01 1.067752540111541748e-01 -1.824623160064220428e-02 -7.819174230098724365e-02 9.556126780807971954e-03 -1.177028566598892212e-01
-4.351447522640228271e-01 -1.308698356151580811e-01 -3.016016483306884766e-01 2.641731873154640198e-02 1.390673816204071045e-01 -1.021040305495262146e-01 -1.416656374931335449e-01 1.950948834419250488e-01 1.414360105991363525e-01 -1.436132788658142090e-01 2.076237350702285767e-01 -5.852551013231277466e-02 -1.227429788559675217e-02 -2.642943859100341797e-01 -2.872467972338199615e-02 5.564614385366439819e-02 -2.917291410267353058e-02 1.327145844697952271e-01 -1.524038463830947876e-01 -1.798470132052898407e-02 -4.558134078979492188e-02 -1.648308187723159790e-01 1.961802318692207336e-02 2.823998928070068359e-01 -4.027466475963592529e-01 -1.227505877614021301e-01 1.070466712117195129e-01 -4.061718657612800598e-02 -2.379333600401878357e-02 -2.050545066595077515e-01 2.584958076477050781e-01 -4.084341600537300110e-02
-6.725025922060012817e-02 4.885299131274223328e-02 -3.004054427146911621e-01 -2.985143959522247314e-01 2.546916902065277100e-01 -2.471370100975036621e-01 1.680315136909484863e-01 -4.139921441674232483e-02 5.531273037195205688e-02 -1.167654916644096375e-01 3.007919490337371826e-01 -4.510854557156562805e-02 -9.563298523426055908e-02 3.756111860275268555e-02 1.374315377324819565e-02 1.523539144545793533e-02 2.175844609737396240e-01 -2.590553602203726768e-03 -3.549511730670928955e-01 -8.750508725643157959e-02 -2.446353808045387268e-02 1.015939265489578247e-01 -5.109123303554952145e-04 3.132102191448211670e-01 1.141686812043190002e-01 4.393705353140830994e-02 3.725226270034909248e-03 3.244599699974060059e-01 -8.248827606439590454e-02 -3.114567399024963379e-01 8.615095913410186768e-02 -1.271186769008636475e-01
-2.736268341541290283e-01 -1.041475757956504822e-01 -1.814341098070144653e-01 5.978179723024368286e-02 -1.980708725750446320e-02 8.923875540494918823e-02 -2.512349486351013184e-01 2.209832817316055298e-01 -9.245254099369049072e-02 1.742851138114929199e-01 3.873913735151290894e-02 5.330343847163021564e-04 -1.206678748130798340e-01 1.716722548007965088e-01 1.593065559864044189e-01 1.434848606586456299e-01 -2.168626636266708374e-01 1.582201272249221802e-01 -4.469643235206604004e-01 -2.068569213151931763e-01 6.088671833276748657e-02 3.890366479754447937e-02 -1.606203466653823853e-01 2.651979625225067139e-01 3.312296420335769653e-02 -8.765008300542831421e-02 8.489476889371871948e-02 2.150767296552658081e-01 1.564065366983413696e-01 -1.206512674689292908e-01 2.265645116567611694e-01 -2.418328672647476196e-01
1.262499671429395676e-02 -4.167805239558219910e-02 -1.449318528175354004e-01 -8.938766550272703171e-04 2.193720340728759766e-01 -1.943041533231735229e-01 8.377221226692199707e-02 -8.004818856716156006e-02 1.369915902614593506e-01 -6.921575963497161865e-02 3.654893040657043457e-01 -1.226972788572311401e-01 -1.126509830355644226e-01 1.522936522960662842e-01 -1.047040820121765137e-01 -6.510333623737096786e-03 1.515594869852066040e-01 -1.270358711481094360e-01 -4.788685142993927002e-01 -1.802404597401618958e-02 -1.861228048801422119e-01 1.033763214945793152e-01 5.187018960714340210e-02 2.215301096439361572e-01 2.754178941249847412e-01 1.118826270103454590e-01 1.912939697504043579e-01 1.122990846633911133e-01 -8.833301253616809845e-03 -2.990816831588745117e-01 -8.750336617231369019e-02 -2.410511523485183716e-01
-9.976351261138916016e-02 7.563251536339521408e-03 -4.536278545856475830e-02 -1.579499840736389160e-01 1.392318755388259888e-01 -1.300846040248870850e-01 -1.993978768587112427e-01 2.136412113904953003e-01 1.127859055995941162e-01 1.285709720104932785e-02 1.626589298248291016e-01 2.774545848369598389e-01 -1.456342339515686035e-01 -1.659431457519531250e-01 1.744659245014190674e-02 1.679940223693847656e-01 3.893320560455322266e-01 2.794913575053215027e-02 -2.538461685180664062e-01 2.662534452974796295e-02 -1.691801548004150391e-01 -1.987374201416969299e-02 2.117625176906585693e-01 2.876196503639221191e-01 8.036622405052185059e-02 1.132961735129356384e-01 2.832927703857421875e-01 5.086147040128707886e-02 7.792681455612182617e-02 -2.611829936504364014e-01 1.563768535852432251e-01 -2.696380019187927246e-01
-1.015087682753801346e-02 -1.446995884180068970e-01 -6.347957998514175415e-02 8.626144379377365112e-02 -1.447363290935754776e-02 -3.467864543199539185e-02 -1.293162405490875244e-01 4.463230669498443604e-01 2.560523897409439087e-02 6.112544983625411987e-02 2.565676867961883545e-01 -2.905512452125549316e-01 -1.127672046422958374e-01 2.848986387252807617e-01 -3.998666256666183472e-02 1.220807433128356934e-01 -1.378306001424789429e-01 1.062498763203620911e-01 -7.645466178655624390e-02 5.172884836792945862e-02 -1.285362690687179565e-01 7.487361133098602295e-02 -8.832807652652263641e-03 2.901083827018737793e-01 2.622667886316776276e-02 -3.041502237319946289e-01 1.380129456520080566e-01 3.255008161067962646e-01 -1.643879413604736328e-01 -1.069522202014923096e-01 2.611157596111297607e-01 -1.229260414838790894e-01
-1.735238581895828247e-01 -8.783473819494247437e-02 8.111201226711273193e-02 -6.063255015760660172e-03 2.993415892124176025e-01 -2.423173189163208008e-02 -9.902923554182052612e-02 1.626784205436706543e-01 -2.357197850942611694e-01 -2.323531806468963623e-01 2.084176391363143921e-01 -7.899896800518035889e-02 1.418072581291198730e-01 -9.713138639926910400e-02 -1.337728053331375122e-01 1.669221520423889160e-01 2.493187487125396729e-01 4.455677047371864319e-02 -1.790443360805511475e-01 -6.203105300664901733e-02 -2.688451409339904785e-01 1.522640287876129150e-01 6.830971688032150269e-02 2.632584571838378906e-01 -1.286297589540481567e-01 -3.229153156280517578e-01 9.959599375724792480e-02 4.473222047090530396e-02 -1.971916556358337402e-01 -3.594039976596832275e-01 -1.211539208889007568e-01 -9.800460189580917358e-02
-1.676715724170207977e-02 1.197154447436332703e-01 -2.103995345532894135e-02 -4.648550972342491150e-02 9.321010112762451172e-02 1.395446360111236572e-01 -1.982954442501068115e-01 4.450986906886100769e-02 2.846806645393371582e-01 -2.646042704582214355e-01 1.190325058996677399e-02 -5.939269438385963440e-02 -4.685494899749755859e-01 2.629501223564147949e-01 -2.090856730937957764e-01 1.086176484823226929e-01 -3.434590250253677368e-02 2.299779057502746582e-01 5.903850868344306946e-02 -4.358153417706489563e-02 8.075109124183654785e-02 9.268118441104888916e-02 -6.250229477882385254e-02 2.999572753906250000e-01 -3.452811539173126221e-01 -1.828897595405578613e-01 1.404687464237213135e-01 1.055807322263717651e-01 -1.248777881264686584e-01 -7.433727383613586426e-02 1.225675046443939209e-01 -1.620532274246215820e-01
-2.117266803979873657e-01 1.954074203968048096e-01 -1.392525285482406616e-01 5.853405967354774475e-02 1.406033933162689209e-01 2.535594105720520020e-01 -8.467643707990646362e-02 5.812165513634681702e-02 1.670485585927963257e-01 3.008924983441829681e-02 3.286651521921157837e-02 -4.038554057478904724e-02 2.288863807916641235e-02 -3.045283444225788116e-02 -1.173092052340507507e-01 -2.688453160226345062e-02 -3.780721724033355713e-01 2.658609449863433838e-01 -3.276311457157135010e-01 5.005790293216705322e-02 -1.731471158564090729e-02 -5.107407644391059875e-02 1.379856914281845093e-01 2.642033100128173828e-01 -1.012172698974609375e-01 -6.344317644834518433e-02 -8.865316212177276611e-02 8.460929244756698608e-02 -2.859064042568206787e-01 -1.117739081382751465e-01 3.767802566289901733e-02 -4.603686332702636719e-01
-5.621152743697166443e-02 2.654789248481392860e-03 -1.506821364164352417e-01 5.644276738166809082e-02 1.702461689710617065e-01 1.081407964229583740e-01 -3.601351380348205566e-01 1.839976012706756592e-01 1.920329630374908447e-01 -2.276400476694107056e-02 3.247683495283126831e-02 -3.910986781120300293e-01 -1.955629587173461914e-01 7.546336948871612549e-02 -6.731533259153366089e-02 -2.821781039237976074e-01 -2.288797199726104736e-01 1.617186367511749268e-01 -2.556794881820678711e-01 -1.608407944440841675e-01 2.320127096027135849e-03 1.173024401068687439e-01 -1.908277720212936401e-01 3.042545318603515625e-01 7.786496728658676147e-02 5.625406652688980103e-02 3.517814725637435913e-02 1.164170652627944946e-01 3.299732878804206848e-02 -1.255929023027420044e-01 2.365428209304809570e-01 -1.945351660251617432e-01
-1.943721771240234375e-01 5.682666972279548645e-02 1.542257219552993774e-01 -7.152830064296722412e-02 -2.151601202785968781e-02 5.640031024813652039e-02 3.927339334040880203e-03 1.290401518344879150e-01 3.365868926048278809e-01 2.609294354915618896e-01 2.152663320302963257e-01 -9.870169311761856079e-02 -1.393754184246063232e-01 -7.892118394374847412e-02 -1.018968373537063599e-01 -2.210028171539306641e-01 -1.621797382831573486e-01 1.768774837255477905e-01 -5.862940847873687744e-02 -1.818000227212905884e-01 2.290221117436885834e-02 1.879346072673797607e-01 -1.446059439331293106e-02 2.996310889720916748e-01 -8.013804256916046143e-02 -2.902095913887023926e-01 2.331285923719406128e-01 1.754175126552581787e-01 6.400208920240402222e-02 -3.771999478340148926e-01 1.917667537927627563e-01 -9.283833950757980347e-02
-2.112793177366256714e-01 8.032418787479400635e-02 -1.188648343086242676e-01 -1.861242800951004028e-01 3.280611038208007812e-01 6.031916290521621704e-02 -1.712477393448352814e-02 1.222473680973052979e-01 -3.685970325022935867e-03 -1.377261281013488770e-01 2.694457173347473145e-01 1.005929633975028992e-01 -1.609776020050048828e-01 2.458091080188751221e-02 1.131948083639144897e-01 -2.922150306403636932e-02 2.183462828397750854e-01 -2.373723983764648438e-01 -3.798204958438873291e-01 4.180489853024482727e-02 4.056542739272117615e-02 1.849452108144760132e-01 -2.702396214008331299e-01 3.688110113143920898e-01 -2.758582532405853271e-01 -8.155483752489089966e-02 -7.067152112722396851e-02 -2.512808702886104584e-02 -2.098770290613174438e-01 6.623423099517822266e-02 -2.706809202209115028e-03 -4.830082762055099010e-04
-1.799781918525695801e-01 1.213074177503585815e-01 -2.836572192609310150e-02 -2.390988729894161224e-02 1.770918667316436768e-01 2.237806469202041626e-01 1.503422558307647705e-01 1.908495724201202393e-01 -1.034136302769184113e-02 -2.081384807825088501e-01 2.722517773509025574e-02 -1.170074567198753357e-01 7.244683057069778442e-02 -1.545010656118392944e-01 -2.008273452520370483e-01 2.896623015403747559e-01 2.520411610603332520e-01 2.202773243188858032e-01 -2.064792215824127197e-01 8.172692358493804932e-02 1.304255216382443905e-03 1.025584340095520020e-01 3.868145868182182312e-02 2.384239286184310913e-01 -2.559950649738311768e-01 -9.595499187707901001e-02 1.387445628643035889e-01 -9.473606199026107788e-02 -6.340733915567398071e-02 -3.118491172790527344e-01 -3.179349899291992188e-01 -2.535626292228698730e-01
-5.875808745622634888e-02 -1.541244089603424072e-01 -2.389398515224456787e-01 -3.103211149573326111e-02 -8.023194223642349243e-02 -2.794393002986907959e-01 1.623440906405448914e-02 5.252923443913459778e-02 -1.712941229343414307e-01 5.844400450587272644e-02 -1.788101047277450562e-01 -3.443805128335952759e-02 -5.394081026315689087e-02 7.085099071264266968e-02 6.995519250631332397e-02 2.640409171581268311e-01 1.123324781656265259e-01 1.934786289930343628e-01 -1.749480813741683960e-01 -3.018777966499328613e-01 -7.367943972349166870e-02 9.357491135597229004e-02 9.056247025728225708e-02 2.529847919940948486e-01 -6.809913367033004761e-02 -4.462462291121482849e-02 3.815687000751495361e-01 7.060064375400543213e-02 -5.287125823087990284e-04 -1.879790723323822021e-01 3.881706893444061279e-01 -2.780937254428863525e-01
-3.198094666004180908e-02 1.884984672069549561e-01 -1.338416337966918945e-01 1.405469775199890137e-01 3.174867331981658936e-01 -1.681594550609588623e-01 1.624475717544555664e-01 -3.490782156586647034e-02 3.690955042839050293e-02 -1.864397525787353516e-01 2.329641580581665039e-01 -5.162922898307442665e-04 1.696535497903823853e-01 3.513791412115097046e-02 1.419427394866943359e-01 1.305917501449584961e-01 1.249928995966911316e-01 2.717506587505340576e-01 1.638063229620456696e-02 1.248060092329978943e-01 1.394210755825042725e-01 3.140890300273895264e-01 -5.715166777372360229e-02 1.473687887191772461e-01 -3.109830915927886963e-01 -2.092839628458023071e-01 5.841660499572753906e-02 2.290910929441452026e-01 2.202532291412353516e-01 -6.092796102166175842e-02 1.557776927947998047e-01 -3.003253042697906494e-01
-3.535798937082290649e-02 -2.935649454593658447e-01 -1.959758400917053223e-01 7.421219721436500549e-03 1.545100808143615723e-01 -3.183694928884506226e-02 -1.435780227184295654e-01 2.705146670341491699e-01 3.336698114871978760e-01 -1.242129802703857422e-01 3.252127468585968018e-01 -6.952377408742904663e-02 -6.630727648735046387e-02 -9.098589653149247169e-04 2.716966345906257629e-02 1.860979199409484863e-01 1.877989992499351501e-02 6.877572834491729736e-02 -3.083208501338958740e-01 -1.463690400123596191e-01 6.552889943122863770e-02 -1.947681792080402374e-02 4.979107156395912170e-02 3.885223567485809326e-01 6.847655773162841797e-02 -1.626911163330078125e-01 7.018071133643388748e-03 1.446884423494338989e-01 -2.460305988788604736e-01 9.512072801589965820e-02 1.907380856573581696e-02 -2.766657173633575439e-01
1.420241966843605042e-02 -4.156865179538726807e-02 -1.187204867601394653e-01 -1.817914471030235291e-02 5.251338705420494080e-02 -7.945623993873596191e-02 6.600172817707061768e-02 1.002410352230072021e-01 2.883616089820861816e-01 2.599772214889526367e-01 2.371116578578948975e-01 -5.748938024044036865e-02 -3.024477958679199219e-01 1.254283040761947632e-01 1.224971283227205276e-02 -3.110232017934322357e-02 -9.613883495330810547e-02 2.377034872770309448e-01 -2.459501326084136963e-01 1.753519326448440552e-01 4.560704529285430908e-02 -9.954134933650493622e-03 -1.625901162624359131e-01 4.030917584896087646e-01 -9.746485948562622070e-02 -2.062836587429046631e-01 3.577550649642944336e-01 2.137973159551620483e-02 -1.389752179384231567e-01 -2.902455627918243408e-01 2.042691223323345184e-02 9.499023109674453735e-02
1.098216325044631958e-01 -4.458383098244667053e-02 -2.213271856307983398e-01 2.537753283977508545e-01 2.503851354122161865e-01 2.797788083553314209e-01 -1.805893331766128540e-01 2.280946075916290283e-01 8.669134974479675293e-02 7.785136997699737549e-02 8.112745732069015503e-02 9.388119727373123169e-02 -2.087613344192504883e-01 -1.323907673358917236e-01 -7.184295356273651123e-02 -1.297299470752477646e-02 2.033506482839584351e-01 1.975130885839462280e-01 -1.634679436683654785e-01 6.099755316972732544e-02 6.746551394462585449e-02 -2.055694758892059326e-01 -1.701572537422180176e-01 2.517199814319610596e-01 -3.193664252758026123e-01 -1.633499413728713989e-01 2.975786030292510986e-01 1.360904723405838013e-01 2.422611974179744720e-02 -1.974547803401947021e-01 -1.069126501679420471e-01 -1.218851655721664429e-01
-1.791502386331558228e-01 1.488476246595382690e-01 -9.301823377609252930e-02 2.474881149828433990e-02 1.021161749958992004e-01 -1.616878509521484375e-01 -1.142601072788238525e-01 2.233057618141174316e-01 1.166659370064735413e-01 4.975046031177043915e-03 -4.575972259044647217e-02 2.287006676197052002e-01 -3.518964722752571106e-02 -1.340270638465881348e-01 -4.783916473388671875e-02 1.606083475053310394e-02 3.334025442600250244e-01 8.921270072460174561e-02 -4.609436914324760437e-02 1.297441869974136353e-01 -2.962665259838104248e-01 -4.996804520487785339e-02 1.211613491177558899e-01 4.105867445468902588e-01 1.490548551082611084e-01 2.491111308336257935e-02 8.573166280984878540e-02 1.704798936843872070e-01 2.296239510178565979e-02 -3.221783936023712158e-01 -4.652679711580276489e-02 -4.121440052986145020e-01
4.301826655864715576e-02 6.807004660367965698e-02 -3.980547562241554260e-02 1.283928006887435913e-01 1.576859951019287109e-01 8.434787392616271973e-02 -1.614629924297332764e-01 1.537898331880569458e-01 1.635657548904418945e-01 2.766228020191192627e-01 2.655950188636779785e-01 -3.416809439659118652e-02 -2.475094944238662720e-01 -2.810024321079254150e-01 3.774724528193473816e-02 4.236442968249320984e-02 -1.821468323469161987e-01 -9.234943985939025879e-02 -9.306120872497558594e-02 2.563302405178546906e-02 9.559270739555358887e-02 1.702284067869186401e-02 -9.495431929826736450e-02 2.706015706062316895e-01 -1.210149526596069336e-01 -1.466816514730453491e-01 2.738247215747833252e-01 2.118871733546257019e-02 -4.887438118457794189e-01 -1.997474879026412964e-01 1.086509302258491516e-01 -1.745406687259674072e-01
-1.210186704993247986e-01 2.075160294771194458e-01 -9.843048453330993652e-02 -8.923807740211486816e-02 1.680630892515182495e-01 -3.391159772872924805e-01 1.125120744109153748e-02 3.034312427043914795e-01 1.809653043746948242e-01 2.560470253229141235e-02 2.595456689596176147e-02 1.905689686536788940e-01 -3.114128485321998596e-02 -5.905687436461448669e-02 1.105097308754920959e-01 9.238527715206146240e-02 2.425825893878936768e-01 1.535729598253965378e-02 -1.382487118244171143e-01 1.274253241717815399e-02 -8.502721786499023438e-02 -5.954797193408012390e-02 -4.773800820112228394e-02 4.555174112319946289e-01 1.110083758831024170e-01 2.673802971839904785e-01 2.550691664218902588e-01 9.104292839765548706e-02 7.821070402860641479e-02 -2.619428336620330811e-01 9.435505419969558716e-02 -2.321482598781585693e-01
-1.481863260269165039e-01 2.625140249729156494e-01 -6.224534288048744202e-02 -7.927141338586807251e-02 -1.378789097070693970e-01 -4.151712730526924133e-02 -8.305849134922027588e-02 -2.872026897966861725e-02 2.076256573200225830e-01 -4.714853689074516296e-02 3.549738526344299316e-01 1.595465652644634247e-02 -2.321851551532745361e-01 -8.953651785850524902e-02 1.102037131786346436e-01 1.627009510993957520e-01 9.348998963832855225e-02 1.742392778396606445e-01 8.467588573694229126e-02 -5.733156204223632812e-02 -9.041886776685714722e-02 7.884818315505981445e-02 1.084306538105010986e-01 3.515465557575225830e-01 -2.509510219097137451e-01 7.381704449653625488e-02 3.066956698894500732e-01 1.488704681396484375e-01 6.712648272514343262e-02 -3.583855032920837402e-01 -2.068646997213363647e-01 -1.967099756002426147e-01
-1.792989075183868408e-01 -1.485548466444015503e-01 -2.046131938695907593e-01 1.127010136842727661e-01 6.321825832128524780e-02 -1.092199794948101044e-02 4.571801796555519104e-02 -7.189101725816726685e-02 2.986769080162048340e-01 7.518743723630905151e-02 1.180365309119224548e-02 1.524667534977197647e-02 -2.552693784236907959e-01 4.493463784456253052e-02 9.517962485551834106e-02 1.122951731085777283e-01 -7.515373826026916504e-02 -4.923754930496215820e-02 5.384585633873939514e-02 -2.878857553005218506e-01 -6.064280867576599121e-02 -2.452808618545532227e-02 -5.942437797784805298e-02 3.515051901340484619e-01 2.304401062428951263e-02 -2.378147095441818237e-01 4.588119983673095703e-01 -1.593766175210475922e-02 -2.484816759824752808e-01 -1.474330127239227295e-01 -1.266773045063018799e-01 -3.211926817893981934e-01
5.888606980443000793e-02 1.387614384293556213e-02 -9.990614652633666992e-02 7.436122000217437744e-02 3.035705089569091797e-01 -3.585098981857299805e-01 -3.700372204184532166e-02 2.632493972778320312e-01 1.928838640451431274e-01 -9.266350418329238892e-02 2.901338040828704834e-01 -9.817940741777420044e-02 1.360505670309066772e-01 8.539611846208572388e-02 -7.826848328113555908e-02 -5.819667130708694458e-02 1.125560477375984192e-01 1.799096167087554932e-01 -4.396132752299308777e-02 2.651044130325317383e-01 5.992636829614639282e-02 -3.991356119513511658e-02 2.624931745231151581e-02 1.868302226066589355e-01 -1.302354633808135986e-01 -2.230170667171478271e-01 2.228405922651290894e-01 2.163246870040893555e-01 5.030364543199539185e-02 9.439141303300857544e-02 1.111775860190391541e-01 -4.117905497550964355e-01
1.090892031788825989e-01 9.602411836385726929e-02 1.101670712232589722e-01 6.161474063992500305e-02 -2.870886586606502533e-02 5.075321346521377563e-02 2.588219381868839264e-02 3.671245276927947998e-01 2.167695909738540649e-01 1.116775646805763245e-01 -2.251140959560871124e-02 2.303820252418518066e-01 -2.473842166364192963e-02 -3.120389021933078766e-02 -3.635584563016891479e-02 4.728930443525314331e-02 2.120260447263717651e-01 -2.080225795507431030e-01 -4.703006446361541748e-01 9.084529429674148560e-02 5.227598547935485840e-02 2.433558851480484009e-01 1.361177116632461548e-01 1.559175848960876465e-01 -1.510988175868988037e-01 -9.566581138642504811e-05 2.063058912754058838e-01 1.795121133327484131e-01 2.256737500429153442e-01 -3.540642261505126953e-01 4.121980164200067520e-04 -9.768786281347274780e-02
-4.466462135314941406e-02 2.991678193211555481e-02 -1.955700069665908813e-01 -7.674726657569408417e-03 1.385075151920318604e-01 -1.969207972288131714e-01 -2.814794331789016724e-02 5.948033928871154785e-02 -3.714153170585632324e-02 -6.662925332784652710e-02 -1.665032953023910522e-01 -7.623785734176635742e-02 2.335300445556640625e-01 -2.734229266643524170e-01 -3.898864984512329102e-02 -5.309911817312240601e-02 -7.398221641778945923e-02 1.740328222513198853e-01 -4.200431704521179199e-01 -7.529506087303161621e-02 1.449822932481765747e-01 2.108576893806457520e-01 2.513159513473510742e-01 1.898216307163238525e-01 7.136613875627517700e-02 -3.431571125984191895e-01 3.515402972698211670e-01 1.925352662801742554e-01 -5.468749254941940308e-02 -1.910986453294754028e-01 7.933841645717620850e-02 -1.080603003501892090e-01
-1.285668462514877319e-01 5.654075369238853455e-02 -2.243266627192497253e-02 -1.288438141345977783e-01 2.064225971698760986e-01 1.666542738676071167e-01 -3.011711835861206055e-01 1.363188028335571289e-01 7.734526693820953369e-02 -7.350856810808181763e-02 -2.474019490182399750e-02 5.310216173529624939e-02 -2.180262804031372070e-01 -1.215099170804023743e-01 -1.315470933914184570e-01 -2.647411078214645386e-02 -2.312622815370559692e-01 2.488523125648498535e-01 -2.531585991382598877e-01 3.881148248910903931e-02 -4.708679765462875366e-02 -8.086421340703964233e-02 1.060311049222946167e-01 1.866213679313659668e-01 -1.047923862934112549e-01 -1.693539023399353027e-01 -9.076350927352905273e-02 1.890697330236434937e-01 -3.755364418029785156e-01 -2.649579346179962158e-01 1.018923223018646240e-01 -3.837760686874389648e-01
-2.697070538997650146e-01 -1.665230141952633858e-03 5.598836392164230347e-02 -3.356096148490905762e-02 5.054656788706779480e-02 1.696394085884094238e-01 -1.132484078407287598e-01 2.097107172012329102e-01 -2.694005370140075684e-01 -1.949834078550338745e-02 4.079103469848632812e-02 -7.645744085311889648e-02 2.980889752507209778e-02 -2.348657399415969849e-01 -1.329991668462753296e-01 1.987334340810775757e-01 2.911214828491210938e-01 1.747708618640899658e-01 -4.847249016165733337e-02 -1.203814074397087097e-01 -2.150388509035110474e-01 2.273434847593307495e-01 -1.222959905862808228e-01 3.466109633445739746e-01 -3.021837174892425537e-01 6.104963272809982300e-02 8.117464929819107056e-02 -9.547110646963119507e-02 -7.627588510513305664e-02 -3.689101040363311768e-01 -1.131835877895355225e-01 -1.026043817400932312e-01
-1.054503917694091797e-01 8.691141754388809204e-02 1.022334545850753784e-01 -4.588850960135459900e-02 1.624891161918640137e-01 -1.665658503770828247e-01 1.421422418206930161e-02 1.679289042949676514e-01 6.039132922887802124e-02 -3.111414425075054169e-02 2.655534744262695312e-01 -2.147563546895980835e-01 -5.996118113398551941e-02 1.871054321527481079e-01 -2.152262479066848755e-01 -2.919367551803588867e-01 -1.502096652984619141e-01 1.842221021652221680e-01 -6.331250071525573730e-02 1.344804018735885620e-01 -7.198313623666763306e-02 2.390376329421997070e-01 -1.746864058077335358e-02 2.919494807720184326e-01 -1.452518105506896973e-01 8.467121422290802002e-02 3.484568595886230469e-01 5.772983189672231674e-03 1.338957250118255615e-01 -4.411326944828033447e-01 -7.407093048095703125e-02 -2.496114186942577362e-02
-3.169463202357292175e-02 1.603174656629562378e-01 -2.473702728748321533e-01 3.583367168903350830e-02 4.531396925449371338e-01 1.033427342772483826e-01 -6.277813762426376343e-02 3.744264543056488037e-01 1.490197479724884033e-01 -3.049002029001712799e-03 -9.267535805702209473e-02 -2.100042998790740967e-01 6.660458445549011230e-02 1.621773242950439453e-01 3.804365172982215881e-02 1.198164075613021851e-01 -5.072231218218803406e-02 -4.446527734398841858e-02 1.127621605992317200e-01 -1.885796785354614258e-01 -1.598898321390151978e-01 2.172159701585769653e-01 -8.757068216800689697e-02 1.248122304677963257e-01 -1.176987662911415100e-01 -2.282848954200744629e-01 3.040275275707244873e-01 2.701664268970489502e-01 -1.364123970270156860e-01 -1.381928771734237671e-01 6.910801678895950317e-02 -8.078052848577499390e-02
-1.009944304823875427e-01 -1.891389489173889160e-01 2.117165774106979370e-01 -1.918713152408599854e-01 3.204271495342254639e-01 -1.385018229484558105e-01 -1.545202583074569702e-01 5.723682790994644165e-02 1.591821163892745972e-01 -2.084851078689098358e-02 -1.063760519027709961e-01 -1.209587082266807556e-01 -1.012507639825344086e-02 -8.414404839277267456e-02 -1.488621085882186890e-01 4.322816058993339539e-02 -1.043984517455101013e-01 1.696834340691566467e-02 -1.613711118698120117e-01 -3.425126969814300537e-01 1.768909245729446411e-01 1.609089970588684082e-01 2.486457079648971558e-01 2.422659397125244141e-01 1.162431016564369202e-01 -2.183891981840133667e-01 1.430719941854476929e-01 -1.945671625435352325e-02 -2.503398358821868896e-01 -2.722061574459075928e-01 1.445744782686233521e-01 -2.616924643516540527e-01
-5.239929258823394775e-02 -1.251664459705352783e-01 -1.147823780775070190e-01 5.619249120354652405e-02 -4.843190312385559082e-02 -6.801438331604003906e-02 -1.327123641967773438e-01 3.111315965652465820e-01 4.538928717374801636e-02 1.071864217519760132e-01 3.214814662933349609e-01 -3.055177032947540283e-01 -1.919803619384765625e-01 3.070183694362640381e-01 6.725268810987472534e-02 -9.568196721374988556e-03 -2.407798357307910919e-02 3.939388785511255264e-03 1.665746122598648071e-01 1.699562557041645050e-02 1.254276335239410400e-01 1.100943908095359802e-01 -8.924982696771621704e-02 4.625513255596160889e-01 -7.658617943525314331e-02 -1.091832891106605530e-01 7.092528045177459717e-02 3.172440826892852783e-01 4.085191711783409119e-02 -1.938449442386627197e-01 2.229375690221786499e-01 -8.418028801679611206e-02
-1.766546517610549927e-01 -1.127559691667556763e-01 -2.202330976724624634e-01 -5.016697570681571960e-02 4.313060343265533447e-01 -1.607998907566070557e-01 -1.912937909364700317e-01 -7.667276659049093723e-04 -3.553946316242218018e-02 -1.855992712080478668e-02 2.669683098793029785e-01 -1.019989848136901855e-01 1.873310953378677368e-01 -5.422988161444664001e-02 1.062370091676712036e-01 2.748029306530952454e-02 1.907070577144622803e-01 4.184211045503616333e-02 -7.234443724155426025e-02 -2.061181329190731049e-02 4.327277839183807373e-02 2.366839796304702759e-01 -2.281801104545593262e-01 3.031546771526336670e-01 -8.774667233228683472e-02 -1.245030984282493591e-01 6.041330844163894653e-02 3.061044774949550629e-02 -3.574698567390441895e-01 6.212581414729356766e-03 -1.807764768600463867e-01 -2.988241910934448242e-01
-8.369162678718566895e-02 -3.623765334486961365e-02 -1.889931708574295044e-01 -1.761771142482757568e-01 2.484775781631469727e-01 -1.030076593160629272e-01 -3.869700431823730469e-01 2.075310349464416504e-01 1.290233880281448364e-01 1.303554419428110123e-02 4.487781319767236710e-03 5.311111360788345337e-02 1.159848496317863464e-01 6.735894083976745605e-02 1.177334636449813843e-01 4.965827614068984985e-02 -1.290304400026798248e-02 -2.168986350297927856e-01 -3.917931914329528809e-01 -1.040781214833259583e-01 4.983895923942327499e-03 4.756649956107139587e-02 -2.297129034996032715e-01 2.431430667638778687e-01 -2.721057236194610596e-01 -3.180882930755615234e-01 1.751817315816879272e-01 1.105158179998397827e-01 -9.733084589242935181e-02 -1.802556216716766357e-01 -1.089632734656333923e-01 9.001170843839645386e-02
-1.534779965877532959e-01 -8.096168190240859985e-02 -2.845870554447174072e-01 -1.636487990617752075e-02 -4.606811329722404480e-03 1.231963187456130981e-01 6.790208071470260620e-02 3.460016846656799316e-02 1.509493887424468994e-01 2.980585098266601562e-01 3.341829478740692139e-01 1.012720987200737000e-01 1.011901497840881348e-01 1.355487853288650513e-01 -1.362111046910285950e-02 -1.635104417800903320e-02 -2.439287677407264709e-02 4.739307612180709839e-02 -1.115676313638687134e-01 -7.899450510740280151e-02 -6.220445036888122559e-02 2.080174535512924194e-01 5.680796131491661072e-02 5.866236612200737000e-02 -1.566676795482635498e-01 -3.050697743892669678e-01 9.556037932634353638e-02 2.633441686630249023e-01 -2.258011251688003540e-01 -4.977402389049530029e-01 1.590275019407272339e-01 -9.771316498517990112e-02
6.615702807903289795e-02 -5.826330929994583130e-02 -2.425889968872070312e-01 -8.870212733745574951e-02 1.120580509305000305e-01 -1.782938279211521149e-02 -1.443542093038558960e-01 1.453317468985915184e-03 4.372350499033927917e-02 1.270809918642044067e-01 6.299140304327011108e-02 -2.760033011436462402e-01 2.365085482597351074e-01 8.443762362003326416e-02 -5.992740020155906677e-02 2.988403197377920151e-03 -8.999004215002059937e-02 -1.961657553911209106e-01 -1.130091920495033264e-01 -6.566590163856744766e-03 1.927544325590133667e-01 2.745504379272460938e-01 -2.339759171009063721e-01 4.162657856941223145e-01 -1.401268132030963898e-02 1.106614470481872559e-01 -1.050600335001945496e-01 -2.593814209103584290e-02 2.602447383105754852e-02 -4.382310807704925537e-01 2.437787130475044250e-02 -3.309146165847778320e-01
-2.884482443332672119e-01 -2.148215770721435547e-01 -9.831696003675460815e-02 -8.169978857040405273e-02 1.249066069722175598e-01 1.096975523978471756e-02 -5.037588626146316528e-02 5.812672525644302368e-02 2.320371866226196289e-01 1.559583544731140137e-01 -1.112145334482192993e-01 -6.103805080056190491e-02 2.827916741371154785e-01 -1.339280307292938232e-01 1.726666390895843506e-01 4.083612933754920959e-02 -1.460145264863967896e-01 1.490670372731983662e-03 -4.285100400447845459e-01 -3.378185629844665527e-02 1.011253446340560913e-01 2.449849396944046021e-01 -1.320522874593734741e-01 4.892559349536895752e-01 -1.201123520731925964e-01 1.085109934210777283e-01 5.934990197420120239e-02 -2.538371458649635315e-02 2.492012083530426025e-02 -1.354313343763351440e-01 3.020782396197319031e-02 -1.601282656192779541e-01
-1.354445796459913254e-02 -1.814233884215354919e-02 -2.909665107727050781e-01 1.499348431825637817e-01 4.309223033487796783e-03 -2.849989570677280426e-02 -1.361521333456039429e-01 1.864858530461788177e-02 -1.285446882247924805e-01 -3.630696609616279602e-02 -3.613987246353644878e-06 -2.426555007696151733e-01 7.818695157766342163e-02 -2.772458642721176147e-02 2.400831729173660278e-01 -5.756666138768196106e-02 -7.829716429114341736e-03 6.303796172142028809e-02 -3.873088359832763672e-01 1.556264907121658325e-01 5.261324718594551086e-02 1.257870495319366455e-01 -2.242722660303115845e-01 6.384832859039306641e-01 1.237301006913185120e-01 7.971689105033874512e-02 7.818031311035156250e-02 -2.910178527235984802e-02 -1.302573531866073608e-01 -1.497592777013778687e-01 -6.968138366937637329e-02 -1.960693486034870148e-02
-2.895921096205711365e-02 2.008825838565826416e-01 1.527432352304458618e-02 1.146590188145637512e-01 2.945873439311981201e-01 1.357130520045757294e-02 -3.741413652896881104e-01 1.148130744695663452e-01 9.708078205585479736e-02 4.309303686022758484e-02 -9.201780706644058228e-02 1.620383374392986298e-02 -1.067169308662414551e-01 -2.589840907603502274e-03 -2.709811627864837646e-01 -1.272002011537551880e-01 -8.282768726348876953e-02 9.431642293930053711e-02 -2.272065728902816772e-01 7.967010885477066040e-02 3.678465262055397034e-02 -1.143743395805358887e-01 2.099523693323135376e-01 3.853201270103454590e-01 -1.031853556632995605e-01 -4.022733122110366821e-02 -8.121287077665328979e-02 1.822889894247055054e-01 -3.802602589130401611e-01 -7.353380322456359863e-02 1.958475857973098755e-01 -2.512297630310058594e-01
1.598469167947769165e-01 3.127649426460266113e-02 -2.841143496334552765e-02 1.558523252606391907e-02 3.043751418590545654e-01 3.422346711158752441e-02 2.111520804464817047e-02 2.778601944446563721e-01 -6.113083288073539734e-02 5.345975607633590698e-02 2.595821022987365723e-01 -2.474646270275115967e-01 -1.128764450550079346e-01 2.096626013517379761e-01 -7.433509826660156250e-02 -2.805176973342895508e-01 -1.712108850479125977e-01 2.873490750789642334e-01 -1.936847716569900513e-01 -2.631287649273872375e-02 -1.216999962925910950e-01 1.395859569311141968e-01 8.480335026979446411e-02 2.141790688037872314e-01 -1.623074710369110107e-01 -1.695784553885459900e-02 3.156098723411560059e-01 9.485140442848205566e-02 3.746594861149787903e-02 -2.699161767959594727e-01 -1.775677651166915894e-01 -2.152824401855468750e-01
2.189602851867675781e-01 -1.870498061180114746e-01 -1.831285059452056885e-01 4.101544618606567383e-02 3.625653088092803955e-01 3.316293295938521624e-04 -9.609688818454742432e-02 4.071484804153442383e-01 -8.154473267495632172e-03 1.529598534107208252e-01 4.946183413267135620e-02 -1.668858900666236877e-02 -8.328188955783843994e-02 -1.740834861993789673e-01 6.739379465579986572e-02 -9.401270747184753418e-02 -2.616277523338794708e-02 1.790370643138885498e-01 -1.461185961961746216e-01 -9.464517980813980103e-02 -1.035696491599082947e-01 7.787704467773437500e-02 1.215045973658561707e-01 3.050009012222290039e-01 -5.497097596526145935e-02 -1.118228584527969360e-01 1.564277410507202148e-01 -4.707808047533035278e-02 -4.192499816417694092e-01 -1.094939336180686951e-01 1.984470784664154053e-01 -2.039668112993240356e-01
-1.582629382610321045e-01 -1.535688154399394989e-02 -4.375130403786897659e-03 -7.476627826690673828e-02 4.344891011714935303e-01 -3.522043675184249878e-02 -1.088482588529586792e-01 3.415900766849517822e-01 -5.289551243185997009e-02 3.008847534656524658e-01 1.883587986230850220e-01 -1.196764782071113586e-02 -2.796094715595245361e-01 -1.454400867223739624e-01 1.144664082676172256e-02 2.692678011953830719e-02 -1.702359467744827271e-01 1.564391851425170898e-01 7.158337533473968506e-02 2.051422148942947388e-01 -8.550577610731124878e-02 1.659733653068542480e-01 1.449408531188964844e-01 1.778142601251602173e-01 -4.019112884998321533e-02 -6.922356039285659790e-02 9.643050283193588257e-02 -3.847389249131083488e-03 -5.260395631194114685e-02 -4.253546297550201416e-01 6.443862617015838623e-02 -1.723391115665435791e-01
4.411742463707923889e-02 1.150246337056159973e-01 2.765061855316162109e-01 1.374163329601287842e-01 -2.659929357469081879e-02 6.552606076002120972e-02 -6.948821246623992920e-02 8.709397166967391968e-02 2.140039801597595215e-01 5.922006815671920776e-02 3.027570433914661407e-02 -1.425795853137969971e-01 -6.109389290213584900e-02 3.095839321613311768e-01 -5.475266836583614349e-03 1.882226914167404175e-01 3.730882704257965088e-02 2.533072531223297119e-01 -1.613106876611709595e-01 -5.984693020582199097e-02 -1.859467029571533203e-01 2.869336307048797607e-01 7.423499971628189087e-02 3.246428072452545166e-01 -4.086251929402351379e-02 -3.519911468029022217e-01 1.100190430879592896e-01 2.520490586757659912e-01 1.349088251590728760e-01 -3.166472017765045166e-01 4.534590616822242737e-02 -1.476257592439651489e-01
-8.472924679517745972e-02 1.083629727363586426e-01 1.288452446460723877e-01 6.757321208715438843e-02 4.837820827960968018e-01 -4.159139096736907959e-02 9.207917749881744385e-02 -7.962594181299209595e-02 1.192965283989906311e-01 -4.654791206121444702e-03 -1.083402708172798157e-01 -1.784903407096862793e-01 -1.513281166553497314e-01 2.258741762489080429e-03 -1.990318112075328827e-02 -9.863497316837310791e-02 -2.380478568375110626e-02 1.982078254222869873e-01 -2.134394049644470215e-01 -2.048065140843391418e-02 6.848349422216415405e-02 6.771475821733474731e-02 -3.923090547323226929e-02 4.029251635074615479e-01 6.579890102148056030e-02 -3.988167643547058105e-01 -9.931319952011108398e-02 6.266461312770843506e-02 -1.643330454826354980e-01 -2.829305827617645264e-01 2.144836932420730591e-01 -1.709182858467102051e-01
-1.955213993787765503e-01 1.039765104651451111e-01 -8.956832438707351685e-02 -1.518350988626480103e-01 -1.376657783985137939e-01 -1.680387556552886963e-02 1.495340019464492798e-01 5.916939303278923035e-02 -1.405661404132843018e-01 8.871559053659439087e-02 -1.446861475706100464e-01 -2.764377295970916748e-01 -1.675034314393997192e-02 2.289848029613494873e-01 1.580908894538879395e-01 1.353997588157653809e-01 -9.946811944246292114e-02 7.211369276046752930e-02 -2.529408931732177734e-01 -3.715953826904296875e-01 -1.143795773386955261e-01 2.271700203418731689e-01 3.978288918733596802e-02 2.823976576328277588e-01 1.047865673899650574e-01 -1.743811219930648804e-01 1.388585865497589111e-01 1.241093575954437256e-01 -1.555422693490982056e-01 -2.119117677211761475e-01 2.354236692190170288e-01 -2.999864816665649414e-01
6.603188067674636841e-02 1.946699917316436768e-01 -7.916931062936782837e-02 -2.724938167375512421e-05 1.583895236253738403e-01 -2.254996597766876221e-01 -1.341350674629211426e-01 2.814280092716217041e-01 3.702286630868911743e-02 1.063320413231849670e-02 1.375204920768737793e-01 1.904869824647903442e-01 -1.729393750429153442e-01 -1.056608408689498901e-01 1.239311881363391876e-02 9.279845654964447021e-02 4.254668056964874268e-01 1.102106645703315735e-01 -1.045030206441879272e-01 1.667417287826538086e-01 -8.965034037828445435e-02 8.204676955938339233e-02 1.577202677726745605e-01 3.815168440341949463e-01 5.645673722028732300e-02 8.532359451055526733e-02 2.016254365444183350e-01 1.565302722156047821e-02 4.108289256691932678e-02 -1.639457941055297852e-01 8.075910061597824097e-02 -4.102204740047454834e-01
-1.175449714064598083e-01 1.505122631788253784e-01 -1.205305531620979309e-01 -1.510271281003952026e-01 3.035084307193756104e-01 4.590759053826332092e-02 7.764200866222381592e-02 2.330250106751918793e-02 1.931899338960647583e-01 1.057363599538803101e-01 -5.805781111121177673e-02 -1.518587470054626465e-01 7.903699576854705811e-02 -9.529078751802444458e-02 -4.851143062114715576e-02 1.127808541059494019e-02 2.033169008791446686e-02 -7.804633677005767822e-02 -3.429941833019256592e-01 3.493155166506767273e-02 6.821149587631225586e-02 1.882595270872116089e-01 -2.482221722602844238e-01 5.187995433807373047e-01 -5.558862164616584778e-02 1.777540445327758789e-01 -4.240813106298446655e-02 -1.308766454458236694e-01 -2.056656777858734131e-01 -6.006381474435329437e-03 -2.051365375518798828e-01 -3.136777281761169434e-01
-6.093709543347358704e-02 -7.776973396539688110e-02 -3.209157288074493408e-01 6.421912461519241333e-02 4.329122304916381836e-01 -7.070367783308029175e-02 -8.227638900279998779e-03 2.737012803554534912e-01 -8.423505350947380066e-03 8.392164111137390137e-02 -1.156165748834609985e-01 -8.503058552742004395e-02 2.511321902275085449e-01 1.156670153141021729e-01 1.469441317021846771e-02 -7.659595459699630737e-02 1.222142279148101807e-01 1.173889860510826111e-01 2.453504502773284912e-01 -2.062386572360992432e-01 3.271103277802467346e-02 8.300103247165679932e-02 -1.071518957614898682e-01 3.986399173736572266e-01 -1.038817688822746277e-01 -1.488456279039382935e-01 1.608860790729522705e-01 1.363959312438964844e-01 -2.227273583412170410e-01 -2.018633037805557251e-01 1.332089155912399292e-01 -1.007837355136871338e-01
-1.791616901755332947e-02 -8.393339067697525024e-02 3.741855174303054810e-02 8.651169389486312866e-02 3.719706833362579346e-01 -3.173548728227615356e-02 -2.246357500553131104e-01 -2.038694918155670166e-01 1.746659874916076660e-01 -1.436476856470108032e-01 7.959480583667755127e-02 -5.251269787549972534e-02 3.878029882907867432e-01 -7.377185672521591187e-02 2.698518522083759308e-02 1.114694103598594666e-01 -1.435474604368209839e-01 -1.487463526427745819e-02 -4.239892959594726562e-01 9.225118160247802734e-02 2.874782867729663849e-02 7.623469829559326172e-02 -1.027575954794883728e-01 4.095250070095062256e-01 8.337648957967758179e-02 -8.349617570638656616e-02 1.874654144048690796e-01 7.253989577293395996e-02 6.854183971881866455e-02 -1.041560471057891846e-01 1.081637516617774963e-01 -2.180525809526443481e-01
-1.712910681962966919e-01 -1.628384739160537720e-01 -2.295993864536285400e-01 -1.749262362718582153e-01 2.756705880165100098e-01 1.502122282981872559e-01 -2.461353689432144165e-01 3.981164470314979553e-02 -8.903160691261291504e-03 4.210862889885902405e-02 1.805172562599182129e-01 -5.124730244278907776e-02 9.489371627569198608e-02 1.388047635555267334e-01 -8.201093412935733795e-03 -7.250528037548065186e-02 7.035629451274871826e-02 -3.678751736879348755e-02 -3.716768026351928711e-01 1.425903290510177612e-02 -2.185994535684585571e-01 2.736964523792266846e-01 -2.279164195060729980e-01 3.258016109466552734e-01 -3.346739113330841064e-01 -2.131033241748809814e-01 9.432249516248703003e-02 5.373819544911384583e-02 -1.817221790552139282e-01 -3.103685006499290466e-02 1.327556907199323177e-03 2.847961522638797760e-02
-1.398719996213912964e-01 -7.818283885717391968e-02 -1.918970942497253418e-01 1.727476418018341064e-01 2.996789813041687012e-01 1.348624080419540405e-01 -2.434410750865936279e-01 2.377401292324066162e-01 -3.567184880375862122e-02 1.615857332944869995e-02 1.889755129814147949e-01 1.791130453348159790e-01 1.647363975644111633e-02 4.015097767114639282e-02 9.552984684705734253e-02 -9.687804430723190308e-02 1.138517409563064575e-01 -4.879550635814666748e-02 -2.263060957193374634e-01 6.924332678318023682e-02 -1.276698522269725800e-02 1.926886290311813354e-02 -2.238916605710983276e-01 3.105780482292175293e-01 9.524173289537429810e-02 -2.726398706436157227e-01 3.380600828677415848e-03 1.509402096271514893e-01 -4.311307370662689209e-01 -4.160331934690475464e-02 2.558409869670867920e-01 -1.281656324863433838e-01
-1.451392769813537598e-01 2.570628225803375244e-01 -8.464931696653366089e-02 6.114787235856056213e-02 2.379218190908432007e-01 -1.938484907150268555e-01 -4.988716542720794678e-02 1.956459879875183105e-01 2.809756696224212646e-01 -5.038040876388549805e-02 1.917610131204128265e-02 1.469428688287734985e-01 -5.458094179630279541e-02 -8.368565142154693604e-02 3.478465601801872253e-02 2.493170835077762604e-02 3.706574738025665283e-01 -4.316055774688720703e-02 -2.632021903991699219e-01 1.660087108612060547e-01 -1.027792021632194519e-01 -1.121994629502296448e-01 1.426222622394561768e-01 3.832088708877563477e-01 1.223174706101417542e-01 1.425707638263702393e-01 1.864335387945175171e-01 -8.933109790086746216e-02 -1.533633768558502197e-01 -2.320367246866226196e-01 -1.038801018148660660e-02 -2.642311155796051025e-01
-1.221542581915855408e-01 -7.773973047733306885e-02 -2.658818662166595459e-01 -2.115081101655960083e-01 2.890694737434387207e-01 -3.075143881142139435e-02 1.247913390398025513e-02 1.110120266675949097e-01 3.095832886174321175e-03 -1.781842112541198730e-01 -1.090046241879463196e-01 -4.184952750802040100e-02 -6.661649048328399658e-02 -2.662028931081295013e-02 -1.745464205741882324e-01 -2.478625327348709106e-01 2.391311377286911011e-01 -9.397570043802261353e-02 5.389317125082015991e-02 4.481451958417892456e-02 -3.859014809131622314e-02 3.072468936443328857e-01 -2.712402939796447754e-01 3.426711857318878174e-01 -1.517923474311828613e-01 -6.382735073566436768e-02 -6.290251761674880981e-02 7.757138460874557495e-02 -3.735263049602508545e-01 -1.829781532287597656e-01 2.260638475418090820e-01 -7.189839333295822144e-02
-2.837909460067749023e-01 -2.505475580692291260e-01 8.581924438476562500e-02 -3.073456883430480957e-02 1.459518224000930786e-01 7.751093804836273193e-02 5.487466230988502502e-02 1.095712110400199890e-01 1.494523286819458008e-01 4.515398666262626648e-02 1.743020266294479370e-01 -7.999384403228759766e-02 -1.397209465503692627e-01 -1.681010723114013672e-01 -1.130610406398773193e-01 -3.722531795501708984e-01 1.161551326513290405e-01 2.855090200901031494e-01 2.098635025322437286e-02 8.956728130578994751e-02 8.099522441625595093e-02 1.506888866424560547e-01 5.874539259821176529e-03 2.465110421180725098e-01 -3.726774081587791443e-02 1.561496704816818237e-01 1.583365499973297119e-01 3.389077186584472656e-01 -1.400161385536193848e-01 -2.184113413095474243e-01 3.139702975749969482e-01 -1.436545699834823608e-01
-1.964668333530426025e-01 1.272667199373245239e-01 3.919653594493865967e-02 -2.533757388591766357e-01 2.857475280761718750e-01 3.722452372312545776e-02 3.829784691333770752e-03 1.497314274311065674e-01 2.618903517723083496e-01 2.301439642906188965e-02 1.357758194208145142e-01 4.910496249794960022e-02 -3.422538563609123230e-02 1.561800688505172729e-01 -1.337992697954177856e-01 2.956526279449462891e-01 7.594204694032669067e-02 5.022205412387847900e-02 -1.779609918594360352e-02 -1.685666292905807495e-01 2.304128408432006836e-01 -1.513930782675743103e-02 2.265856564044952393e-01 5.114350318908691406e-01 7.594195753335952759e-02 -5.309104919433593750e-03 9.758118540048599243e-02 5.258169770240783691e-02 -2.973045110702514648e-01 3.290676698088645935e-02 1.253500282764434814e-01 -1.632275879383087158e-01
-1.117597743868827820e-01 -5.731588229537010193e-02 1.391860544681549072e-01 3.940492495894432068e-02 -1.564437001943588257e-01 1.131923794746398926e-01 -1.817137897014617920e-01 8.846601098775863647e-02 1.617879569530487061e-01 1.641192473471164703e-03 5.288798734545707703e-02 -6.566283851861953735e-02 -3.382452204823493958e-02 -3.147608339786529541e-01 1.412563771009445190e-01 2.952031195163726807e-01 1.131274849176406860e-01 -3.941027224063873291e-01 -5.158277601003646851e-02 -7.977480441331863403e-02 -1.289004087448120117e-02 2.046212553977966309e-01 -4.022919759154319763e-02 3.162796199321746826e-01 -2.382325530052185059e-01 1.309421658515930176e-01 1.510902047157287598e-01 1.610310822725296021e-01 -2.459385991096496582e-01 -2.751653790473937988e-01 -8.503611385822296143e-02 -2.400891929864883423e-01
-2.429589182138442993e-01 -1.299037132412195206e-02 -7.128845155239105225e-02 3.825694695115089417e-02 -1.328292042016983032e-01 2.360907644033432007e-01 -4.309631511569023132e-02 2.235727906227111816e-01 4.510501027107238770e-01 1.194569617509841919e-01 3.174526691436767578e-01 -1.381359249353408813e-01 -1.755195669829845428e-03 2.209292203187942505e-01 6.255262065678834915e-03 4.436942562460899353e-02 1.057113632559776306e-01 1.105973422527313232e-01 -2.939433455467224121e-01 -1.927441656589508057e-01 -8.438648283481597900e-02 1.962041258811950684e-01 6.554595381021499634e-02 1.207946892827749252e-02 -9.623167663812637329e-02 -2.942365705966949463e-01 3.040766716003417969e-02 1.784821897745132446e-01 8.930675685405731201e-02 -4.872656241059303284e-02 2.056142240762710571e-01 -2.058520764112472534e-01
1.207694634795188904e-01 -8.052325248718261719e-02 -1.683738268911838531e-02 4.722587019205093384e-02 3.877311348915100098e-01 9.617494046688079834e-02 -3.855593875050544739e-02 2.016285955905914307e-01 1.506718546152114868e-01 -1.585310697555541992e-01 2.968358099460601807e-01 -2.640338540077209473e-01 2.795843780040740967e-02 1.014389172196388245e-01 -9.427989274263381958e-02 -1.245479136705398560e-01 -9.202154725790023804e-02 3.208751082420349121e-01 3.354747220873832703e-02 5.868682265281677246e-02 -4.386324808001518250e-02 1.001555845141410828e-01 -5.725508928298950195e-02 2.988498806953430176e-01 -1.404544562101364136e-01 -1.349931303411722183e-02 3.407565355300903320e-01 3.214221075177192688e-02 8.805117011070251465e-02 -3.569295406341552734e-01 -1.767761707305908203e-01 -9.776086360216140747e-02
-2.630048096179962158e-01 -3.262455761432647705e-01 -4.073282703757286072e-02 -3.365802019834518433e-02 1.781344711780548096e-01 6.554483622312545776e-02 -1.422750800848007202e-01 2.759002149105072021e-01 4.113987833261489868e-02 -2.506224066019058228e-02 1.262443512678146362e-01 3.235577344894409180e-01 -8.071376383304595947e-02 -1.973246037960052490e-01 1.229806765913963318e-01 -1.322005689144134521e-01 1.880600899457931519e-01 3.111608624458312988e-01 -8.402124792337417603e-02 -9.003360569477081299e-02 6.371883302927017212e-02 8.035738719627261162e-04 1.473505795001983643e-02 2.345867156982421875e-01 -2.006289213895797729e-01 -6.672517955303192139e-02 7.996233552694320679e-02 1.407823562622070312e-01 -1.306280344724655151e-01 -3.627724945545196533e-01 2.469573765993118286e-01 -3.119171224534511566e-02
-2.555829100310802460e-02 1.392207741737365723e-01 -4.258532822132110596e-01 3.326527401804924011e-02 2.299029529094696045e-01 -3.915661275386810303e-01 1.406042277812957764e-01 1.012656912207603455e-01 7.239539921283721924e-02 -8.297850936651229858e-02 -2.024238929152488708e-02 -2.520063519477844238e-01 -2.453655451536178589e-01 3.341893851757049561e-02 -5.955542437732219696e-04 7.341704517602920532e-02 2.511925697326660156e-01 2.167933881282806396e-01 -5.867237970232963562e-02 -6.885889172554016113e-02 -1.375829875469207764e-01 1.402031034231185913e-01 7.857920229434967041e-02 1.675669252872467041e-01 -2.389450818300247192e-01 2.767607569694519043e-02 1.791087985038757324e-01 1.065788194537162781e-01 -1.125442236661911011e-01 5.066075176000595093e-02 2.093308866024017334e-01 -2.589900195598602295e-01
4.699695855379104614e-02 3.240281343460083008e-01 -2.765381932258605957e-01 1.891653425991535187e-02 5.523176118731498718e-02 -1.931336522102355957e-02 -1.880848556756973267e-01 -5.864265188574790955e-02 2.053687162697315216e-02 4.576877877116203308e-02 2.783979177474975586e-01 1.232944875955581665e-01 -7.127568125724792480e-02 -2.221414446830749512e-01 4.874661192297935486e-02 3.053641021251678467e-01 1.376325041055679321e-01 -2.292179875075817108e-02 -2.562457025051116943e-01 -6.725734472274780273e-02 4.329447820782661438e-02 1.375856250524520874e-01 2.127751410007476807e-01 3.988788425922393799e-01 -3.158882632851600647e-02 1.860124021768569946e-01 1.495414078235626221e-01 1.320743113756179810e-01 1.148003786802291870e-01 -1.644001454114913940e-01 8.186311274766921997e-02 -3.021672964096069336e-01
-1.902451068162918091e-01 -6.627265363931655884e-02 -2.297676205635070801e-01 6.740766018629074097e-02 1.927537173032760620e-01 -1.761354506015777588e-01 -1.349479556083679199e-01 2.624745666980743408e-01 -9.745405614376068115e-02 -2.250733412802219391e-02 -1.359715163707733154e-01 -1.248930543661117554e-01 4.848426207900047302e-02 1.113695725798606873e-01 7.803359627723693848e-02 -7.172886282205581665e-02 -2.673244774341583252e-01 -1.939980536699295044e-01 -1.970999836921691895e-01 2.136753499507904053e-01 -1.288903057575225830e-01 3.088443577289581299e-01 -2.985368072986602783e-01 1.159544661641120911e-01 -7.194475084543228149e-02 -2.861297726631164551e-01 1.691979616880416870e-01 2.294372320175170898e-01 -1.325285881757736206e-01 -1.993551105260848999e-01 1.930051743984222412e-01 -7.532651722431182861e-02
-2.146059274673461914e-01 -7.517010718584060669e-02 8.940073661506175995e-03 4.554073326289653778e-03 2.079767733812332153e-01 -3.451563417911529541e-02 -6.649161130189895630e-02 2.303505837917327881e-01 2.183459848165512085e-01 8.284517098218202591e-04 2.893789708614349365e-01 -3.184930682182312012e-01 -2.551198303699493408e-01 -8.388783782720565796e-02 6.616868823766708374e-02 -6.356615573167800903e-02 -4.717538133263587952e-02 -2.700150758028030396e-02 -1.742291301488876343e-01 1.393088549375534058e-01 -1.245291307568550110e-01 -2.977165579795837402e-01 -9.395947307348251343e-02 1.509153395891189575e-01 -4.270360469818115234e-01 -3.160335356369614601e-03 1.799576133489608765e-01 6.010724976658821106e-02 -1.213358640670776367e-01 -6.764426082372665405e-02 1.866049468517303467e-01 -2.681757807731628418e-01
-8.718070387840270996e-02 7.064288109540939331e-02 4.224705323576927185e-02 3.527387231588363647e-02 1.302646938711404800e-02 2.510144114494323730e-01 -1.469311863183975220e-01 -6.153486669063568115e-02 8.068607002496719360e-02 1.530240327119827271e-01 5.683512985706329346e-02 -1.319976449012756348e-01 -4.432979598641395569e-02 -1.279267966747283936e-01 -6.400402169674634933e-03 -1.436709761619567871e-01 -1.827837973833084106e-01 2.110304534435272217e-01 -8.808971941471099854e-02 -1.877987682819366455e-01 -1.072584241628646851e-01 2.057739906013011932e-02 1.801475584506988525e-01 2.730098366737365723e-01 -3.068622648715972900e-01 3.315435349941253662e-02 1.994296461343765259e-01 2.115390747785568237e-01 -4.509168863296508789e-01 -2.102348357439041138e-01 2.720458209514617920e-01 -2.550068199634552002e-01
-8.350878953933715820e-02 1.816093623638153076e-01 1.270827502012252808e-01 -2.768886089324951172e-01 2.287945151329040527e-01 2.275684028863906860e-01 8.447378873825073242e-02 2.785126268863677979e-01 2.003752887248992920e-01 5.891465023159980774e-02 4.428908824920654297e-01 5.226278677582740784e-02 -3.604193776845932007e-02 -8.375117927789688110e-02 -2.838247641921043396e-02 9.619021788239479065e-03 5.181537941098213196e-02 1.519709378480911255e-01 2.962737157940864563e-02 1.748026013374328613e-01 -8.700068295001983643e-02 7.190855592489242554e-02 -8.056526072323322296e-03 3.642962276935577393e-01 -2.993042171001434326e-01 -1.801127791404724121e-01 2.736818790435791016e-01 -7.274612784385681152e-02 2.766185672953724861e-03 -9.682790935039520264e-02 1.951271854341030121e-02 -1.093596667051315308e-01
-1.299737989902496338e-01 -1.958975940942764282e-01 -4.771293997764587402e-01 4.725406318902969360e-02 2.299942225217819214e-01 -9.152928739786148071e-02 -1.138645634055137634e-01 3.097236156463623047e-01 5.893933027982711792e-02 1.182872131466865540e-01 6.408870965242385864e-02 -2.381856739521026611e-01 -2.452190518379211426e-01 1.596749126911163330e-01 1.802264153957366943e-01 1.186244655400514603e-02 1.847150921821594238e-01 -1.262102276086807251e-01 -1.826514452695846558e-01 2.669202089309692383e-01 -1.072655320167541504e-01 2.126858234405517578e-01 3.991897031664848328e-02 1.843244880437850952e-01 -1.995269395411014557e-02 -7.415425963699817657e-03 2.001644521951675415e-01 -6.612947583198547363e-02 -5.949812009930610657e-02 -1.467405855655670166e-01 1.765072047710418701e-01 -5.812281742691993713e-03
-1.712557226419448853e-01 -1.697941720485687256e-01 -2.970473468303680420e-01 1.757225692272186279e-01 2.517577707767486572e-01 -4.714198783040046692e-02 -6.508878618478775024e-02 3.862141398712992668e-03 2.446975111961364746e-01 -1.578280818648636341e-03 2.243178635835647583e-01 -1.073044613003730774e-01 8.639197796583175659e-02 -1.270437836647033691e-01 -1.248052418231964111e-01 9.993430227041244507e-02 2.774159982800483704e-02 4.916933178901672363e-02 -4.069187343120574951e-01 9.166639298200607300e-02 2.999078333377838135e-01 2.199805974960327148e-01 4.790255427360534668e-02 2.835229337215423584e-01 2.627297304570674896e-02 1.524748802185058594e-01 -3.848252445459365845e-02 1.972143352031707764e-02 -3.093370795249938965e-01 1.432965248823165894e-01 8.322492241859436035e-02 -1.866651326417922974e-01
-9.141053259372711182e-02 8.233393728733062744e-02 -7.819917052984237671e-02 -1.026858165860176086e-01 1.566210389137268066e-01 -2.213610261678695679e-01 5.799282807856798172e-03 1.492056250572204590e-01 1.220817267894744873e-01 -7.797250291332602501e-04 -2.810409367084503174e-01 1.996545791625976562e-01 -3.194384276866912842e-01 -1.658608438447117805e-03 1.440425366163253784e-01 1.846241503953933716e-01 1.976031213998794556e-01 -7.947576045989990234e-02 -1.908982992172241211e-01 2.700630426406860352e-01 -3.077264502644538879e-02 1.278516203165054321e-01 -1.300076246261596680e-01 5.049421787261962891e-01 -2.065902799367904663e-01 1.335490942001342773e-01 6.222778558731079102e-02 3.750453144311904907e-02 7.074514776468276978e-02 -5.056010931730270386e-02 -2.547914907336235046e-02 -2.526762783527374268e-01
5.181607231497764587e-02 1.768921315670013428e-01 6.305774673819541931e-03 -3.035370111465454102e-01 1.121793761849403381e-01 -1.073469072580337524e-01 -1.201631352305412292e-01 1.628310047090053558e-02 2.161893993616104126e-01 -1.642145402729511261e-02 1.356548070907592773e-01 -1.822634935379028320e-01 -1.336860507726669312e-01 4.166856780648231506e-02 -5.497245863080024719e-02 8.103751391172409058e-02 9.023342281579971313e-02 -1.668463461101055145e-02 -4.290785491466522217e-01 -1.006304249167442322e-01 -1.158011183142662048e-01 4.829483851790428162e-02 2.549559995532035828e-02 3.445881903171539307e-01 -2.563895583152770996e-01 3.722619637846946716e-02 2.167077362537384033e-02 2.540907636284828186e-02 2.166080661118030548e-02 6.529515609145164490e-03 -1.987823247909545898e-01 -5.110375285148620605e-01
-3.240004181861877441e-01 1.721546202898025513e-01 -1.061257943511009216e-01 5.427807569503784180e-02 2.797777056694030762e-01 1.767901778221130371e-01 9.059102088212966919e-02 2.426528334617614746e-01 -1.563717052340507507e-02 -5.510792136192321777e-02 6.189574301242828369e-02 -1.926302313804626465e-01 -1.430151611566543579e-01 -1.580237969756126404e-02 2.398643940687179565e-01 1.819640994071960449e-01 3.978093266487121582e-01 -1.051063761115074158e-01 9.719981998205184937e-02 1.013016030192375183e-01 -6.069914996623992920e-02 -2.322090603411197662e-02 -1.375970081426203251e-03 5.733929574489593506e-02 -9.517227858304977417e-02 -1.107996096834540367e-03 2.025359123945236206e-01 2.405409663915634155e-01 -2.012578099966049194e-01 -1.413451284170150757e-01 7.060065865516662598e-02 -3.860861659049987793e-01
-1.642536073923110962e-01 1.989737153053283691e-01 5.915254354476928711e-02 6.619590520858764648e-02 2.388365566730499268e-01 1.064493954181671143e-01 9.137216210365295410e-02 3.504005447030067444e-02 5.325800552964210510e-02 4.444210603833198547e-02 -1.085869073867797852e-01 -1.382897794246673584e-01 -5.187975615262985229e-02 -1.169731914997100830e-01 2.431803196668624878e-01 8.096817135810852051e-02 -1.065680384635925293e-01 1.534581780433654785e-01 -3.883454799652099609e-01 2.566230855882167816e-02 5.582152679562568665e-02 2.664221823215484619e-01 2.224358916282653809e-01 1.268395036458969116e-01 -8.291388861835002899e-03 -2.501575350761413574e-01 -7.743243128061294556e-02 3.537741005420684814e-01 -1.260602325201034546e-01 -1.948893964290618896e-01 3.910085856914520264e-01 -5.661044642329216003e-02
-3.477202057838439941e-01 -8.011475205421447754e-02 1.053754240274429321e-01 1.353497207164764404e-01 2.906854636967182159e-02 -1.210750713944435120e-01 5.083030089735984802e-02 2.178625613451004028e-01 2.545535564422607422e-02 -3.737319260835647583e-03 1.875682175159454346e-01 2.408101856708526611e-01 -1.223993971943855286e-01 -9.961193799972534180e-02 1.206167340278625488e-01 -3.198124170303344727e-01 2.767741978168487549e-01 2.220686376094818115e-01 -4.109993949532508850e-02 -8.460685610771179199e-02 1.927476227283477783e-01 1.164836958050727844e-01 -6.576393544673919678e-02 2.339130938053131104e-01 -5.129999015480279922e-03 -3.076072037220001221e-02 1.032657921314239502e-01 2.366581708192825317e-01 -3.862441778182983398e-01 -2.428229898214340210e-01 1.043095290660858154e-01 -1.045608296990394592e-01
-5.172060802578926086e-02 6.616293638944625854e-02 -7.220657914876937866e-02 -5.775956436991691589e-02 2.571375072002410889e-01 4.551339370664209127e-04 -1.098698675632476807e-01 2.479653954505920410e-01 4.007296562194824219e-01 -9.982746839523315430e-02 1.237131208181381226e-01 -1.204696148633956909e-01 -2.030306309461593628e-02 -4.105179011821746826e-02 6.203011795878410339e-02 1.821388155221939087e-01 8.046836405992507935e-02 2.659107446670532227e-01 -8.542387187480926514e-02 1.080083772540092468e-01 6.122034788131713867e-02 2.323058396577835083e-01 -3.869930505752563477e-01 2.312659919261932373e-01 1.125496029853820801e-01 -1.884869039058685303e-01 1.718105673789978027e-01 -2.074208855628967285e-01 -3.397654891014099121e-01 -1.151620969176292419e-02 1.236153487116098404e-02 -1.079854816198348999e-01
-1.337638944387435913e-01 2.062308229506015778e-02 -1.414720714092254639e-01 7.410054653882980347e-02 -1.929667778313159943e-02 1.350797992199659348e-02 -1.454536169767379761e-01 -1.989905908703804016e-02 2.852880358695983887e-01 1.333397030830383301e-01 -1.306265592575073242e-01 2.380646616220474243e-01 -2.968738675117492676e-01 -9.244747459888458252e-02 -1.465180516242980957e-01 1.243215128779411316e-01 -3.190588578581809998e-02 -1.892849057912826538e-01 -2.437876313924789429e-01 1.902346312999725342e-01 -1.889701373875141144e-02 2.002266347408294678e-01 9.914546273648738861e-03 2.239313721656799316e-01 -1.398153752088546753e-01 2.609739005565643311e-01 3.895306885242462158e-01 2.814976274967193604e-01 -1.318163573741912842e-01 -1.813293993473052979e-01 2.974962629377841949e-02 -1.860828995704650879e-01
-4.532510042190551758e-02 -2.184565877541899681e-03 -1.510720402002334595e-01 -2.554697990417480469e-01 -6.579272914677858353e-03 -2.791307270526885986e-01 -3.448066413402557373e-01 -3.580331429839134216e-02 1.389242112636566162e-01 -8.402827382087707520e-02 1.427973359823226929e-01 2.205734513700008392e-02 -1.096460893750190735e-01 4.405354335904121399e-02 1.793339475989341736e-02 8.822601288557052612e-02 1.955768764019012451e-01 -2.910656332969665527e-01 -1.265837550163269043e-01 9.512032568454742432e-02 -1.261786520481109619e-01 2.334257960319519043e-01 2.427625060081481934e-01 3.494442403316497803e-01 2.946018241345882416e-02 2.540424764156341553e-01 1.970939487218856812e-01 4.273229092359542847e-02 -2.354292757809162140e-02 -2.754165530204772949e-01 2.915097586810588837e-02 -2.441020607948303223e-01
1.063242927193641663e-01 1.178560405969619751e-02 -2.189620025455951691e-02 2.545095682144165039e-01 -1.737099885940551758e-01 -5.118977651000022888e-02 -1.996039003133773804e-01 2.979562580585479736e-01 3.104839026927947998e-01 2.812238526530563831e-04 -1.804842986166477203e-02 -2.948612533509731293e-02 2.791182883083820343e-02 9.008786082267761230e-02 6.821060180664062500e-02 1.245322600007057190e-01 2.738510370254516602e-01 1.624465584754943848e-01 -2.193417996168136597e-01 6.944955140352249146e-02 -6.970326602458953857e-02 2.039561271667480469e-01 1.640220917761325836e-02 1.579879969358444214e-01 -3.489883840084075928e-01 1.110014393925666809e-01 4.157150983810424805e-01 4.801544174551963806e-02 1.019407957792282104e-01 -2.821999490261077881e-01 -3.113403916358947754e-02 -9.484265744686126709e-02
-1.195188313722610474e-01 -2.024843357503414154e-02 -9.479247778654098511e-02 1.965083777904510498e-01 3.418295085430145264e-02 -5.993464589118957520e-02 -4.880831576883792877e-03 8.419530838727951050e-02 -1.313792020082473755e-01 -5.495925247669219971e-02 -1.131578683853149414e-01 -2.067923992872238159e-01 1.274787336587905884e-01 2.069650441408157349e-01 1.936918944120407104e-01 -2.981157302856445312e-01 -2.217001318931579590e-01 2.344940416514873505e-02 -1.097290143370628357e-01 4.063991457223892212e-02 -2.289742976427078247e-02 3.683087229728698730e-01 -3.155193924903869629e-01 4.406379163265228271e-02 -2.147826999425888062e-01 -6.025068834424018860e-02 1.074697449803352356e-01 1.596213132143020630e-01 -3.098067045211791992e-01 -2.514585256576538086e-01 7.975541055202484131e-02 -3.332889080047607422e-01
2.084750682115554810e-03 -9.355269372463226318e-02 -5.047994479537010193e-02 -1.975377500057220459e-01 2.713600695133209229e-01 -2.711586952209472656e-01 1.385927051305770874e-01 3.213888108730316162e-01 -8.543875813484191895e-02 1.465091109275817871e-01 -2.274632453918457031e-01 -4.976707324385643005e-02 5.659803748130798340e-02 6.353523582220077515e-02 -3.382424414157867432e-01 2.251430600881576538e-02 -9.577335417270660400e-02 8.224612474441528320e-02 -1.467683911323547363e-01 1.956088691949844360e-01 -1.092684641480445862e-01 -6.138243526220321655e-02 3.640381619334220886e-02 3.012259304523468018e-01 -8.501596003770828247e-02 -3.673245906829833984e-01 6.417156755924224854e-02 2.614943087100982666e-01 -5.128298327326774597e-02 -2.071146965026855469e-01 1.373357027769088745e-01 -1.110217645764350891e-01
-1.720635294914245605e-01 -1.154958605766296387e-01 -2.269688397645950317e-01 -1.484506130218505859e-01 3.121224641799926758e-01 -8.025162667036056519e-02 -1.962517201900482178e-01 -1.313039511442184448e-01 1.453228294849395752e-01 -2.367035485804080963e-02 9.393911063671112061e-02 -3.190653026103973389e-02 3.872759640216827393e-01 6.140701845288276672e-02 1.631224602460861206e-01 -1.044575273990631104e-01 1.358833611011505127e-01 1.164473295211791992e-01 -3.100139200687408447e-01 1.409086585044860840e-02 1.673021018505096436e-01 1.693292111158370972e-01 -3.994515165686607361e-02 3.363832831382751465e-01 -2.696952223777770996e-01 -5.275518074631690979e-02 2.444600462913513184e-01 7.252148538827896118e-02 -5.559571832418441772e-02 -2.144323587417602539e-01 -1.082438752055168152e-01 -4.485644400119781494e-03
-9.088964760303497314e-02 -6.809850782155990601e-02 -1.926667541265487671e-01 -1.800527274608612061e-01 1.373451799154281616e-01 -1.282358318567276001e-01 -8.022157475352287292e-03 2.050829380750656128e-01 5.980398505926132202e-03 3.431735187768936157e-02 1.870874315500259399e-01 1.123808994889259338e-01 -9.360533952713012695e-02 1.886290311813354492e-02 1.271870285272598267e-01 2.209425903856754303e-02 1.219498515129089355e-01 1.617929519852623343e-04 -3.426916003227233887e-01 -2.190387621521949768e-02 -1.865419894456863403e-01 1.573458462953567505e-01 1.296510398387908936e-01 5.397592186927795410e-01 -1.844853013753890991e-01 -1.335309147834777832e-01 5.878458917140960693e-02 -2.064717411994934082e-01 -1.168232634663581848e-01 -1.480637937784194946e-01 -2.371686249971389771e-01 -2.742963731288909912e-01
-6.764501333236694336e-02 -9.543939679861068726e-02 -2.379516884684562683e-02 1.780780702829360962e-01 2.295358628034591675e-01 -2.386332117021083832e-02 -3.426595032215118408e-01 9.993582218885421753e-02 -1.462254971265792847e-01 1.362857371568679810e-01 2.468072623014450073e-01 -3.489622175693511963e-01 -2.299495413899421692e-02 1.166504621505737305e-01 -1.326921731233596802e-01 -2.676429599523544312e-02 8.885440230369567871e-02 6.459987908601760864e-02 -7.745888549834489822e-03 -2.961083054542541504e-01 1.093227509409189224e-02 2.127464413642883301e-01 -4.215474054217338562e-02 4.396511912345886230e-01 -1.449639201164245605e-01 2.308287844061851501e-02 2.378531545400619507e-01 3.696838021278381348e-02 4.103661701083183289e-02 8.824332058429718018e-02 5.899145617149770260e-04 -2.984231412410736084e-01
1.328601986169815063e-01 1.316470801830291748e-01 -1.536231935024261475e-01 1.954481601715087891e-01 2.973390221595764160e-01 -3.293002396821975708e-02 -4.997047781944274902e-02 9.198231995105743408e-02 2.927540838718414307e-01 -1.800959408283233643e-01 1.121976077556610107e-01 -2.019814103841781616e-01 -1.339423060417175293e-01 1.124868690967559814e-01 2.014544010162353516e-01 7.865378260612487793e-02 1.951569020748138428e-01 -2.099885493516921997e-01 -1.708297580480575562e-01 1.270872950553894043e-01 -1.736114770174026489e-01 5.719648301601409912e-02 -1.673635840415954590e-01 9.646699577569961548e-02 -2.797264792025089264e-02 -3.225938975811004639e-01 1.652241051197052002e-01 -7.827766984701156616e-02 -1.343384832143783569e-01 -7.246817927807569504e-03 2.718660235404968262e-02 -4.455532133579254150e-01
-1.327046155929565430e-01 -9.396261721849441528e-02 -2.232318222522735596e-01 -2.776207625865936279e-01 1.916448473930358887e-01 -2.822334170341491699e-01 1.016510874032974243e-01 -1.042531058192253113e-01 1.369932144880294800e-01 -1.157665699720382690e-01 2.959100902080535889e-01 -6.776335835456848145e-02 -1.433445811271667480e-01 1.704211980104446411e-01 1.178147736936807632e-02 -8.866553008556365967e-02 2.821362912654876709e-01 1.626604348421096802e-01 -2.141780704259872437e-01 -1.369685232639312744e-01 -1.375423371791839600e-01 4.511928185820579529e-02 -1.537511348724365234e-01 2.729004323482513428e-01 1.327296793460845947e-01 -6.699213758111000061e-03 2.128048986196517944e-01 5.748030543327331543e-02 -1.533870585262775421e-02 -2.754041254520416260e-01 9.856178611516952515e-02 -2.921400368213653564e-01
4.537191241979598999e-02 -1.226296946406364441e-01 4.769314825534820557e-02 -1.331548094749450684e-01 1.939486861228942871e-01 4.722348228096961975e-02 -2.591363154351711273e-02 2.652806602418422699e-02 -1.757373064756393433e-01 -7.058095932006835938e-02 2.812950015068054199e-01 1.064538881182670593e-01 -3.275387585163116455e-01 -2.549690008163452148e-02 7.449234277009963989e-02 8.662262558937072754e-02 1.524214167147874832e-02 1.899763345718383789e-01 -8.955267071723937988e-02 1.636985689401626587e-01 2.871749401092529297e-01 1.080312654376029968e-01 -6.002337858080863953e-02 5.152791142463684082e-01 -1.431108731776475906e-02 -1.255241036415100098e-01 2.367417365312576294e-01 -2.958023361861705780e-02 -3.856050670146942139e-01 -9.065257757902145386e-02 9.750685840845108032e-02 -2.594172582030296326e-02
-4.000291228294372559e-02 -1.560334116220474243e-01 -1.645476967096328735e-01 -3.073853552341461182e-01 4.501135349273681641e-01 -2.809634506702423096e-01 -3.790251538157463074e-02 2.266325522214174271e-03 5.697842687368392944e-02 -1.451393365859985352e-01 2.750197052955627441e-01 -4.097199533134698868e-03 -7.039004564285278320e-02 1.466982513666152954e-01 -5.583756044507026672e-02 -7.992524653673171997e-02 3.639082610607147217e-01 1.317097693681716919e-01 -2.489776462316513062e-01 -1.201256215572357178e-01 4.051158577203750610e-02 2.006295472383499146e-01 3.976438567042350769e-02 2.334000319242477417e-01 5.123335868120193481e-02 -2.811214327812194824e-02 1.471634954214096069e-01 1.820083111524581909e-01 -2.935671247541904449e-02 -1.188612505793571472e-01 -4.058350995182991028e-02 -1.859536170959472656e-01
-1.090530231595039368e-01 -1.402467191219329834e-01 -3.359116017818450928e-01 -8.237873017787933350e-02 2.162366062402725220e-01 -1.879037171602249146e-01 -1.179043352603912354e-01 3.917641937732696533e-01 2.660886943340301514e-01 -7.838569581508636475e-02 -2.567735016345977783e-01 -4.444702714681625366e-02 -1.494874805212020874e-01 9.132452309131622314e-02 7.103936374187469482e-02 4.723652452230453491e-02 5.596179887652397156e-02 1.274704635143280029e-01 -9.276277571916580200e-02 8.224961906671524048e-02 -2.959811091423034668e-01 1.721151545643806458e-02 -3.464678227901458740e-01 1.096615269780158997e-01 -3.840296063572168350e-03 5.467519536614418030e-02 1.338188499212265015e-01 1.198126450181007385e-01 -2.096506208181381226e-01 -3.099289024248719215e-03 8.008112758398056030e-02 -2.760235965251922607e-01
8.408718556165695190e-02 -9.733174741268157959e-02 2.269916981458663940e-01 -6.395208090543746948e-02 3.013803064823150635e-01 -1.276821792125701904e-01 1.808193325996398926e-01 1.367930769920349121e-01 -3.575464338064193726e-02 -4.909710586071014404e-02 -5.215685442090034485e-02 -9.015928208827972412e-02 7.584092020988464355e-02 -2.843696773052215576e-01 -3.481341525912284851e-02 6.331635266542434692e-02 1.247169524431228638e-01 2.643575072288513184e-01 -3.649140596389770508e-01 -7.521078735589981079e-02 7.194267213344573975e-02 1.284700185060501099e-01 1.574408411979675293e-01 4.649911075830459595e-02 -7.020896673202514648e-02 -3.474244773387908936e-01 1.714659929275512695e-01 1.305521279573440552e-01 -2.892602002248167992e-03 -1.562490165233612061e-01 2.033540159463882446e-01 -3.901057541370391846e-01
-1.130482405424118042e-01 6.259871274232864380e-02 -1.920783221721649170e-01 2.093896865844726562e-01 5.621478706598281860e-02 -1.088903173804283142e-01 -1.543779522180557251e-01 1.867020875215530396e-01 8.092895895242691040e-02 1.662364602088928223e-01 2.882943451404571533e-01 -1.800725311040878296e-01 6.808288395404815674e-02 2.705091834068298340e-01 4.707651212811470032e-02 5.296771600842475891e-02 -1.723471283912658691e-01 2.069359421730041504e-01 7.249529659748077393e-02 1.909831166267395020e-01 -1.149745509028434753e-01 -3.149772435426712036e-02 6.231199577450752258e-02 2.595890760421752930e-01 -1.247657760977745056e-01 -7.233071327209472656e-02 1.683406680822372437e-01 2.330653518438339233e-01 -2.902127206325531006e-01 -1.616864353418350220e-01 3.996560275554656982e-01 -1.517105400562286377e-01
-2.700495123863220215e-01 -2.548542618751525879e-01 -5.487626791000366211e-02 1.527314037084579468e-01 1.286103129386901855e-01 2.980989031493663788e-02 -1.683415472507476807e-02 -6.335346400737762451e-02 -1.384826153516769409e-01 -2.931660115718841553e-01 -4.377605859190225601e-03 -1.914472430944442749e-01 1.476099193096160889e-01 1.977544575929641724e-01 -8.768597245216369629e-02 8.659707754850387573e-02 1.726887226104736328e-01 -1.576922982931137085e-01 -1.453782916069030762e-01 -1.205776631832122803e-02 1.699618995189666748e-01 3.439010083675384521e-01 7.557957619428634644e-02 3.887499868869781494e-01 -1.121812164783477783e-01 8.443865925073623657e-02 -4.645111411809921265e-02 -1.025886759161949158e-01 -1.224028021097183228e-01 -3.124716877937316895e-01 1.545866131782531738e-01 -2.174915224313735962e-01
-2.028142362833023071e-01 -1.412267237901687622e-01 -3.962492346763610840e-01 -1.646858900785446167e-01 2.918318510055541992e-01 1.627057343721389771e-01 -9.550751000642776489e-02 -3.403577581048011780e-02 2.458004206418991089e-01 -1.985047310590744019e-01 -1.396019477397203445e-02 1.758004724979400635e-01 2.310376986861228943e-02 -1.625538021326065063e-01 -6.138832867145538330e-02 -9.880852699279785156e-02 3.557727336883544922e-01 1.013747751712799072e-01 1.381143275648355484e-02 -9.192431718111038208e-02 1.365703530609607697e-02 4.003148972988128662e-01 -8.850172162055969238e-03 1.450868397951126099e-01 -5.819581076502799988e-02 -1.899027675390243530e-01 4.572740569710731506e-02 5.360429361462593079e-02 4.760940093547105789e-03 -2.449659407138824463e-01 8.608156442642211914e-02 -1.501376181840896606e-01
3.403617441654205322e-02 9.339149296283721924e-02 1.048808544874191284e-01 -4.743294790387153625e-02 2.324943691492080688e-01 -1.072311699390411377e-01 1.824199855327606201e-01 2.678576111793518066e-01 2.640599906444549561e-01 -2.140980586409568787e-02 8.190387859940528870e-03 3.965959697961807251e-02 -1.278987973928451538e-01 1.043592691421508789e-01 1.777225136756896973e-01 1.394028514623641968e-01 -4.799517802894115448e-03 8.338926732540130615e-02 -1.582511514425277710e-01 -9.752514213323593140e-02 1.075033172965049744e-01 -2.189680337905883789e-01 1.142058447003364563e-01 5.248448252677917480e-01 1.872861981391906738e-01 -9.761979430913925171e-02 -9.584004431962966919e-02 2.329693734645843506e-01 -3.375832438468933105e-01 -1.186328902840614319e-01 1.312283333390951157e-02 -1.743121594190597534e-01
7.976332306861877441e-02 1.490245461463928223e-01 -1.069559678435325623e-01 -2.475515604019165039e-01 1.223576143383979797e-01 9.057666175067424774e-03 -3.577747941017150879e-02 1.535290032625198364e-01 1.239851117134094238e-01 2.082940191030502319e-01 3.048170171678066254e-02 1.009826958179473877e-01 -1.338177621364593506e-01 3.287862241268157959e-02 -1.141754463315010071e-01 2.181280404329299927e-01 2.884894013404846191e-01 -7.522382587194442749e-02 -3.565154075622558594e-01 5.393765401095151901e-03 1.092236414551734924e-01 -1.166038736701011658e-01 8.796381950378417969e-02 4.631520807743072510e-01 1.542192101478576660e-01 -5.248131603002548218e-02 6.721294671297073364e-02 3.022249639034271240e-01 -2.044608294963836670e-01 4.687381535768508911e-02 -3.843232989311218262e-02 -2.786567211151123047e-01
-1.307800859212875366e-01 -1.589936316013336182e-01 2.025339007377624512e-02 -1.489643454551696777e-01 6.875485181808471680e-02 -2.895433306694030762e-01 -1.295895725488662720e-01 1.845307797193527222e-01 1.519337892532348633e-01 1.248798817396163940e-01 3.624344170093536377e-01 1.232792064547538757e-02 -7.133387029170989990e-02 -3.281155973672866821e-02 7.756856828927993774e-02 3.376727402210235596e-01 3.002138622105121613e-02 6.552968919277191162e-02 -3.780796825885772705e-01 9.048351645469665527e-02 1.315995603799819946e-01 6.437168270349502563e-02 1.765769124031066895e-01 3.462793231010437012e-01 -3.094018995761871338e-02 6.198010221123695374e-02 -2.221137583255767822e-01 1.375035196542739868e-01 -1.717120856046676636e-01 -1.821784861385822296e-02 1.576869785785675049e-01 -2.064328938722610474e-01
2.400256320834159851e-02 -1.141197904944419861e-01 -1.825478672981262207e-01 4.318772256374359131e-02 1.291734427213668823e-01 -6.376947462558746338e-02 -6.304979324340820312e-02 1.161656826734542847e-01 1.856666952371597290e-01 -3.647508919239044189e-01 1.618532240390777588e-01 -2.786977589130401611e-01 -5.387158691883087158e-02 2.969619631767272949e-01 -1.152851581573486328e-01 -8.558572828769683838e-02 9.947634488344192505e-02 2.496674060821533203e-01 -6.426309794187545776e-02 -2.329725772142410278e-01 2.321303635835647583e-02 9.313067793846130371e-02 -3.901859223842620850e-01 1.829491555690765381e-01 5.375813692808151245e-03 1.164979934692382812e-01 2.398561239242553711e-01 -9.507721662521362305e-02 1.219154335558414459e-02 -2.277586758136749268e-01 1.564127653837203979e-01 -2.183560132980346680e-01
7.710202038288116455e-02 1.826646327972412109e-01 -1.637399494647979736e-01 -1.248285919427871704e-02 -1.330207586288452148e-01 1.083444729447364807e-01 -1.151380501687526703e-02 1.383444517850875854e-01 1.694366037845611572e-01 -5.187050998210906982e-02 -5.268664658069610596e-02 1.413721144199371338e-01 -5.813211575150489807e-02 9.272629022598266602e-02 -2.847729623317718506e-01 2.486902177333831787e-01 3.250602632761001587e-02 -1.346204429864883423e-01 -3.219394385814666748e-02 6.118284910917282104e-02 -8.278945833444595337e-02 2.565219998359680176e-01 -8.047222346067428589e-02 4.255968332290649414e-01 -3.464963659644126892e-02 1.768474727869033813e-01 2.993176579475402832e-01 3.523255884647369385e-01 -1.638727337121963501e-01 -1.699856668710708618e-01 1.442756354808807373e-01 -2.625764310359954834e-01
2.947733737528324127e-02 4.370794445276260376e-02 -2.518442869186401367e-01 -3.625352382659912109e-01 -1.082622483372688293e-01 -1.047371253371238708e-01 -1.855309680104255676e-02 2.554065883159637451e-01 1.579365730285644531e-01 -3.503846377134323120e-02 -1.943902522325515747e-01 -1.803439706563949585e-01 -1.594951003789901733e-01 1.807426065206527710e-01 3.374341875314712524e-02 -7.474627345800399780e-03 8.551701903343200684e-02 1.074727028608322144e-01 -2.084076404571533203e-01 -5.509900301694869995e-02 1.630399376153945923e-01 -1.405420154333114624e-02 2.917883694171905518e-01 2.442707270383834839e-01 -9.186503291130065918e-02 1.231812965124845505e-02 3.064860403537750244e-01 -2.323762327432632446e-02 -1.403810232877731323e-01 -1.428744494915008545e-01 3.521161079406738281e-01 -2.328520119190216064e-01
-1.466199606657028198e-01 2.881900668144226074e-01 -3.500112146139144897e-02 1.979891210794448853e-01 8.106852322816848755e-02 9.678456187248229980e-02 1.781342923641204834e-01 2.648499906063079834e-01 -2.491015493869781494e-01 -8.781792223453521729e-02 -1.301846057176589966e-01 -7.800412178039550781e-02 -2.713906206190586090e-02 1.311584562063217163e-01 1.073192134499549866e-01 2.922548651695251465e-01 1.036966890096664429e-01 -4.693408682942390442e-02 -2.060288339853286743e-01 2.339721769094467163e-01 -3.485942631959915161e-02 4.759912565350532532e-02 8.184225112199783325e-02 2.443912625312805176e-01 -1.771593391895294189e-01 2.479475922882556915e-02 8.022713661193847656e-02 2.161520272493362427e-01 -4.099507927894592285e-01 -9.189604967832565308e-02 2.199864536523818970e-01 -1.985756009817123413e-01
-1.871681958436965942e-01 -2.799388468265533447e-01 3.558425605297088623e-02 6.482394784688949585e-02 -1.055943742394447327e-01 1.185104846954345703e-01 -1.001367494463920593e-01 3.372324407100677490e-01 3.155458271503448486e-01 1.878588199615478516e-01 -8.900121599435806274e-02 5.427933484315872192e-02 -1.136631742119789124e-01 9.821236878633499146e-02 -2.434430122375488281e-01 5.365470424294471741e-02 2.049199044704437256e-01 1.546042263507843018e-01 -1.603037416934967041e-01 -2.351730689406394958e-02 -1.346858143806457520e-01 1.645150482654571533e-01 2.371174991130828857e-01 2.233730554580688477e-01 -2.394011318683624268e-01 -1.140446886420249939e-01 2.435845555737614632e-03 2.607721686363220215e-01 -2.584541961550712585e-02 -2.736270427703857422e-01 2.028047591447830200e-01 5.729618668556213379e-02
-3.860595170408487320e-03 3.483252972364425659e-02 -5.920158699154853821e-02 -2.952691018581390381e-01 3.099513649940490723e-01 -2.975671589374542236e-01 6.514126062393188477e-02 -7.965695112943649292e-03 3.614966943860054016e-02 -1.627508997917175293e-01 1.449384242296218872e-01 -1.966739594936370850e-01 -2.321980744600296021e-01 9.065258502960205078e-02 -3.097021766006946564e-02 -1.139657646417617798e-01 2.679777145385742188e-01 5.765720829367637634e-02 -3.413727283477783203e-01 7.785022258758544922e-02 1.207056045532226562e-01 1.313541829586029053e-01 1.561579555273056030e-01 2.654664516448974609e-01 5.850692093372344971e-02 1.859039962291717529e-01 -4.953314736485481262e-02 2.982788980007171631e-01 5.388310179114341736e-02 -2.665191292762756348e-01 3.681675717234611511e-02 -1.627392321825027466e-01
-1.303306967020034790e-01 -9.740954637527465820e-02 -1.429464817047119141e-01 -3.284156322479248047e-01 1.982661932706832886e-01 -7.373298704624176025e-02 -3.545399382710456848e-02 -7.090700417757034302e-02 1.990616619586944580e-01 -5.042428895831108093e-02 2.503484785556793213e-01 6.478212773799896240e-02 -1.665857583284378052e-01 1.808289289474487305e-01 3.175542876124382019e-02 -2.015923261642456055e-01 2.367017120122909546e-01 -1.491952538490295410e-01 -3.807593286037445068e-01 8.250740356743335724e-03 1.218280661851167679e-02 7.266254723072052002e-02 -1.613745838403701782e-02 2.231990844011306763e-01 2.196370661258697510e-01 -1.804407984018325806e-01 2.540192008018493652e-01 1.043006107211112976e-01 -2.235640771687030792e-02 -2.355240285396575928e-01 -9.356785565614700317e-02 -2.886136472225189209e-01
-1.958037167787551880e-01 -3.277421370148658752e-02 3.734816983342170715e-02 5.674390122294425964e-02 1.853409409523010254e-01 7.499828934669494629e-02 6.169253960251808167e-03 1.541021615266799927e-01 -1.340257823467254639e-01 -3.425532281398773193e-01 2.991289645433425903e-02 -2.305149137973785400e-01 2.445950210094451904e-01 1.290157735347747803e-01 -1.521250000223517418e-03 3.891799598932266235e-02 1.734330803155899048e-01 1.415206491947174072e-02 -1.455493420362472534e-01 -5.084028840065002441e-02 2.270352840423583984e-01 3.687036931514739990e-01 7.345657050609588623e-02 2.325849533081054688e-01 -1.584788113832473755e-01 3.506679087877273560e-02 -3.318408504128456116e-02 -1.986018121242523193e-01 -2.173119923099875450e-03 -4.146637618541717529e-01 1.615177839994430542e-01 -2.427522093057632446e-01
6.801408529281616211e-02 -8.834492415189743042e-02 -1.801956743001937866e-01 -1.048719137907028198e-01 1.685431450605392456e-01 -1.474214494228363037e-01 1.548058446496725082e-02 1.097792573273181915e-02 2.699716985225677490e-01 2.976274192333221436e-01 1.987868100404739380e-01 -1.408327072858810425e-01 -3.196635842323303223e-01 5.620272085070610046e-02 2.382355928421020508e-01 -6.221285089850425720e-03 -1.392757594585418701e-01 2.871049940586090088e-01 -1.148578301072120667e-01 1.533705741167068481e-01 1.222824156284332275e-01 -4.659737274050712585e-02 -3.408826887607574463e-02 2.442870289087295532e-01 -1.758925914764404297e-01 -2.042683809995651245e-01 2.217111587524414062e-01 5.952899530529975891e-02 -4.835528880357742310e-02 -3.253818452358245850e-01 1.869093626737594604e-01 -1.600967794656753540e-01
-1.663736999034881592e-01 -1.620908230543136597e-01 -2.368575520813465118e-02 -1.406980007886886597e-01 8.514616638422012329e-02 -2.678275704383850098e-01 -2.433659508824348450e-02 3.043991625308990479e-01 8.895378559827804565e-02 -9.524974226951599121e-02 2.377061098814010620e-01 -3.042651414871215820e-01 5.531336646527051926e-03 -3.299226984381675720e-02 8.637446165084838867e-02 -7.766555249691009521e-02 1.023510023951530457e-01 -7.063110917806625366e-02 -1.318712085485458374e-01 4.862592741847038269e-02 -2.366088181734085083e-01 -2.387560307979583740e-01 -8.987968415021896362e-02 3.946347832679748535e-01 -2.016455531120300293e-01 -1.896825581789016724e-01 3.079548478126525879e-01 6.357540190219879150e-02 -1.268555037677288055e-02 -2.173406630754470825e-01 1.809640675783157349e-01 -7.135786861181259155e-02
-1.723131686449050903e-01 1.688127778470516205e-02 7.124539464712142944e-02 -9.110919386148452759e-02 2.174249142408370972e-01 -2.040354907512664795e-01 -3.730568289756774902e-02 2.792676687240600586e-01 -6.544680893421173096e-02 -2.948039472103118896e-01 -1.814814060926437378e-01 -3.242542594671249390e-02 1.419426053762435913e-01 -1.569211781024932861e-01 1.366712450981140137e-01 1.989317685365676880e-02 -1.848537661135196686e-02 -8.226894773542881012e-03 -2.204754501581192017e-01 -3.631135821342468262e-02 3.640756942331790924e-03 -7.348676677793264389e-03 -1.789431869983673096e-01 6.666740179061889648e-01 -1.458677947521209717e-01 -1.818875595927238464e-02 1.539119891822338104e-02 1.104486733675003052e-01 1.373679488897323608e-01 -1.143987849354743958e-01 -8.033215999603271484e-02 -3.551713016349822283e-04
-6.868068873882293701e-02 -1.360823065042495728e-01 -5.444569140672683716e-02 -2.153415679931640625e-01 -9.596600383520126343e-02 -1.219194307923316956e-01 -4.587740078568458557e-02 2.698209881782531738e-01 1.490248888731002808e-01 -1.074007153511047363e-01 2.306954264640808105e-01 6.390243023633956909e-02 -3.488418161869049072e-01 1.303153634071350098e-01 -1.276490688323974609e-01 7.112952321767807007e-02 -8.057796210050582886e-02 -7.802082598209381104e-02 -4.679110348224639893e-01 -1.744973063468933105e-01 2.045447081327438354e-01 7.431777566671371460e-02 -1.920479722321033478e-02 3.735055625438690186e-01 4.655642062425613403e-02 4.726686328649520874e-02 -1.274992078542709351e-01 4.297075793147087097e-02 -1.042642146348953247e-01 -2.376495003700256348e-01 1.583512723445892334e-01 -1.150569096207618713e-01
-8.432459086179733276e-02 2.155812829732894897e-01 1.611479930579662323e-02 1.534277945756912231e-01 1.871828585863113403e-01 -8.203941583633422852e-02 1.650826483964920044e-01 -8.454469032585620880e-03 7.600031048059463501e-02 -2.760246694087982178e-01 1.079436764121055603e-02 -2.782677412033081055e-01 4.870274569839239120e-03 8.346937596797943115e-02 8.038742840290069580e-02 -2.954997355118393898e-03 3.230449184775352478e-02 -3.004769678227603436e-04 -1.058426946401596069e-01 1.777995079755783081e-01 -4.081512987613677979e-02 1.719621196389198303e-02 -1.467337161302566528e-01 5.074095129966735840e-01 -1.624446809291839600e-01 -3.815176486968994141e-01 6.380520761013031006e-02 -1.371928602457046509e-01 -7.953693158924579620e-03 -1.414300948381423950e-01 1.872008144855499268e-01 -3.252432346343994141e-01
-1.881630569696426392e-01 -4.890749230980873108e-02 -1.704424470663070679e-01 -1.929824203252792358e-01 9.607230126857757568e-02 -2.724814713001251221e-01 -9.127660095691680908e-02 2.851468920707702637e-01 1.997169256210327148e-01 -1.729975044727325439e-01 8.712685108184814453e-02 -5.211127921938896179e-02 -7.701725512742996216e-02 2.791199684143066406e-01 -3.501906692981719971e-01 2.824073284864425659e-02 -7.301640510559082031e-02 2.618214786052703857e-01 -3.014951348304748535e-01 -1.710352599620819092e-01 4.822934418916702271e-02 -1.198018565773963928e-01 2.021367400884628296e-01 1.538632959127426147e-01 -3.513469919562339783e-02 1.547786146402359009e-01 2.426353991031646729e-01 1.048879977315664291e-02 -1.677192449569702148e-01 -9.725097566843032837e-02 1.628864258527755737e-01 -1.089180111885070801e-01
1.668419092893600464e-01 -1.910400204360485077e-02 -1.789075136184692383e-01 2.856622263789176941e-02 1.380383819341659546e-01 -3.178061172366142273e-02 -1.852476596832275391e-01 5.429591052234172821e-03 2.150160521268844604e-01 -2.544581294059753418e-01 8.288999646902084351e-02 4.108912125229835510e-02 -1.323646679520606995e-02 4.115052148699760437e-02 1.112735550850629807e-02 2.338187545537948608e-01 6.100373342633247375e-02 1.068840101361274719e-01 1.894319243729114532e-02 -1.807174980640411377e-01 -4.609174653887748718e-02 4.340126365423202515e-02 1.143190786242485046e-01 6.902695447206497192e-02 2.290837615728378296e-01 1.776527315378189087e-01 4.366593658924102783e-01 1.746618002653121948e-02 -3.284856677055358887e-01 -2.248998731374740601e-01 6.714400649070739746e-02 -4.476027488708496094e-01
-1.606941372156143188e-01 5.845711752772331238e-02 -1.871950225904583931e-03 -3.305045654997229576e-03 9.520147740840911865e-02 3.781678900122642517e-02 -1.781664043664932251e-01 -2.567556686699390411e-02 1.592249125242233276e-01 1.448687762022018433e-01 3.941377103328704834e-01 -1.567967981100082397e-01 -9.115067124366760254e-02 -7.257396355271339417e-03 1.090278103947639465e-01 -7.724763453006744385e-02 1.380029618740081787e-01 3.366449177265167236e-01 -1.692072153091430664e-01 1.584833860397338867e-01 1.731873154640197754e-01 -6.462652981281280518e-02 -8.356517553329467773e-02 1.382622718811035156e-01 7.346567511558532715e-02 -1.065145712345838547e-02 1.197690218687057495e-01 1.233354061841964722e-01 -5.492792129516601562e-01 -2.423681616783142090e-01 1.719427108764648438e-01 -6.237955763936042786e-02
-3.172658681869506836e-01 -2.368226647377014160e-01 5.386152770370244980e-03 1.262306869029998779e-01 6.241085007786750793e-02 7.543079555034637451e-03 -2.606225758790969849e-02 1.544244736433029175e-01 8.191668987274169922e-02 1.629808545112609863e-01 2.399414777755737305e-01 -1.181201040744781494e-01 1.983222365379333496e-02 -6.221350282430648804e-02 -1.288333088159561157e-01 -1.684233844280242920e-01 2.639967799186706543e-01 1.966128647327423096e-01 -7.365935295820236206e-02 -1.500376909971237183e-01 1.853855848312377930e-01 1.188260838389396667e-01 -1.116173639893531799e-01 8.304069936275482178e-02 -1.307696551084518433e-01 5.615933611989021301e-02 1.650307178497314453e-01 2.949727475643157959e-01 -4.922357499599456787e-01 -2.371900379657745361e-01 2.649788558483123779e-02 -8.309566974639892578e-02
-1.695163398981094360e-01 6.731415539979934692e-02 1.121180355548858643e-01 2.158610373735427856e-01 1.836030632257461548e-01 7.907783985137939453e-02 -2.797212898731231689e-01 7.675478234887123108e-03 9.702462702989578247e-03 -1.006567664444446564e-02 6.174062192440032959e-02 2.486401051282882690e-02 1.860977411270141602e-01 6.237783003598451614e-03 1.694240123033523560e-01 -4.361081495881080627e-02 1.120361089706420898e-01 1.023636534810066223e-01 -1.108003705739974976e-01 2.474816292524337769e-01 9.520439058542251587e-02 4.205181822180747986e-02 1.794729568064212799e-02 5.155845880508422852e-01 -1.346250921487808228e-01 -4.111567437648773193e-01 4.120077565312385559e-02 -7.404343038797378540e-02 -6.961635500192642212e-02 -1.446817517280578613e-01 2.804139852523803711e-01 -2.170158475637435913e-01
-1.989404857158660889e-01 -9.313417971134185791e-02 -8.995883911848068237e-02 1.598670482635498047e-01 3.149060904979705811e-01 2.601458691060543060e-02 -6.874293088912963867e-02 -3.748613595962524414e-02 2.990641593933105469e-01 8.116990327835083008e-02 2.523487210273742676e-01 -1.388060301542282104e-01 1.034546084702014923e-02 -2.446456402540206909e-01 6.203967612236738205e-03 -2.001989036798477173e-01 7.053568214178085327e-02 2.031089365482330322e-01 -1.437880992889404297e-01 -2.792052179574966431e-02 8.832556009292602539e-02 -8.394706994295120239e-02 -1.263795942068099976e-01 2.005731314420700073e-01 -2.246732125058770180e-03 1.645780727267265320e-02 -2.393816364929080009e-03 2.175342887639999390e-01 -2.343537509441375732e-01 -2.629178166389465332e-01 4.387021660804748535e-01 -1.738695949316024780e-01
9.664712101221084595e-02 1.257819682359695435e-01 -1.955849230289459229e-01 6.929755210876464844e-02 3.820251226425170898e-01 -2.286685556173324585e-01 -2.862524688243865967e-01 2.269191890954971313e-01 7.056850008666515350e-03 9.012272953987121582e-02 1.045569628477096558e-01 -2.197017371654510498e-01 3.218447044491767883e-02 -9.050669521093368530e-02 1.094338893890380859e-01 1.180634135380387306e-03 -1.751580648124217987e-02 1.719944179058074951e-01 -2.131445556879043579e-01 2.181406468152999878e-01 -1.008111163973808289e-01 -1.446093320846557617e-01 2.067700028419494629e-02 4.537569731473922729e-02 -2.358501255512237549e-01 -7.966049760580062866e-02 2.404962927103042603e-01 3.225715458393096924e-01 -4.099407419562339783e-02 -4.209757596254348755e-02 1.751287132501602173e-01 -3.115914463996887207e-01
-2.146929055452346802e-01 1.434729099273681641e-01 -1.585526168346405029e-01 1.022924333810806274e-01 2.430760115385055542e-01 1.633947938680648804e-01 -1.336591392755508423e-01 2.071361094713211060e-01 1.117358803749084473e-01 6.863645464181900024e-02 -1.118476614356040955e-01 -1.257483512163162231e-01 1.352395415306091309e-01 2.043501883745193481e-01 1.794045418500900269e-01 2.983569204807281494e-01 2.460745424032211304e-01 -1.528955809772014618e-02 -1.254942547529935837e-02 3.226622939109802246e-02 -3.403775766491889954e-02 -1.005281955003738403e-01 -1.327659040689468384e-01 1.727602183818817139e-01 -2.328754514455795288e-01 -8.590769022703170776e-02 6.350457668304443359e-02 3.774792850017547607e-01 -2.485686391592025757e-01 -3.148809671401977539e-01 1.120892763137817383e-01 -1.484537720680236816e-01
7.302202284336090088e-02 -2.315031141042709351e-01 -1.040715053677558899e-01 2.064471319317817688e-02 3.614967763423919678e-01 7.394687831401824951e-02 -1.216352060437202454e-01 2.827874720096588135e-01 2.590665966272354126e-02 -1.336442772299051285e-02 3.527498617768287659e-02 1.931323707103729248e-01 4.720344021916389465e-02 -4.131718352437019348e-02 1.748274080455303192e-02 -3.906485810875892639e-02 -2.450246736407279968e-02 -3.303113952279090881e-02 -1.088244765996932983e-01 6.217929348349571228e-02 7.686232030391693115e-02 2.947259508073329926e-02 4.573632404208183289e-02 4.580511748790740967e-01 -8.009968698024749756e-02 -2.966776192188262939e-01 1.054416969418525696e-01 1.303522884845733643e-01 -3.743206262588500977e-01 -2.748056687414646149e-02 2.452944517135620117e-01 -3.067254424095153809e-01
4.417026648297905922e-04 2.567204274237155914e-02 -6.335663050413131714e-02 2.309670448303222656e-01 -5.987230688333511353e-02 9.476038068532943726e-02 2.138293348252773285e-03 3.488869220018386841e-02 2.465120702981948853e-01 -4.030956700444221497e-02 9.762313961982727051e-02 1.198104918003082275e-01 -1.813831180334091187e-01 1.546609550714492798e-01 -1.534462124109268188e-01 -1.346260011196136475e-01 1.016513481736183167e-01 2.708468139171600342e-01 8.009681850671768188e-02 -2.434003353118896484e-01 -5.027858912944793701e-02 2.387784123420715332e-01 -3.953746706247329712e-02 2.383795678615570068e-01 -1.290614455938339233e-01 -3.564297556877136230e-01 3.033777773380279541e-01 2.182190567255020142e-01 6.428144872188568115e-02 -3.732039630413055420e-01 1.725625991821289062e-01 -1.399931311607360840e-01
-1.290710419416427612e-01 -7.930456101894378662e-02 1.518755257129669189e-01 -5.599370691925287247e-03 1.634820103645324707e-01 9.121026843786239624e-02 3.048046529293060303e-01 1.621344983577728271e-01 -1.997087597846984863e-01 -2.212752103805541992e-01 3.064873218536376953e-01 -1.424471437931060791e-01 1.686477512121200562e-01 2.764947712421417236e-01 3.829598054289817810e-02 6.378657370805740356e-02 6.698453426361083984e-02 -4.239162802696228027e-02 -6.484521180391311646e-02 3.992475103586912155e-03 1.479353457689285278e-01 3.594631850719451904e-01 7.889818400144577026e-02 2.217105180025100708e-01 -1.688248217105865479e-01 1.842816621065139771e-01 2.534543275833129883e-01 2.126870006322860718e-01 -1.795541495084762573e-01 -1.789082288742065430e-01 1.758978366851806641e-01 4.591294750571250916e-02
-8.487230539321899414e-02 1.340251043438911438e-02 -2.208012789487838745e-01 1.810040324926376343e-02 -1.952720731496810913e-01 6.468008458614349365e-02 2.769387327134609222e-02 1.309814602136611938e-01 1.309520900249481201e-01 9.869807213544845581e-02 -1.310609877109527588e-01 1.164798997342586517e-02 -2.300869077444076538e-01 -3.184200264513492584e-03 -2.882543802261352539e-01 2.396713644266128540e-01 7.324688881635665894e-02 -2.242212444543838501e-01 -1.830827593803405762e-01 2.987851947546005249e-02 4.861870035529136658e-02 4.213760197162628174e-01 -3.413369879126548767e-02 3.315535187721252441e-01 -8.161012083292007446e-02 1.880744844675064087e-01 2.878581881523132324e-01 2.162258923053741455e-01 -3.001810610294342041e-02 -2.778147161006927490e-01 1.023975685238838196e-01 -6.580786406993865967e-02
-1.589127928018569946e-01 -2.426786273717880249e-01 1.637993752956390381e-01 1.576466113328933716e-02 -2.924048155546188354e-02 -3.409965708851814270e-02 -6.658925116062164307e-02 3.053741753101348877e-01 2.402408272027969360e-01 5.734703317284584045e-02 2.332455962896347046e-01 -8.254233002662658691e-02 -9.224945306777954102e-02 -1.492147445678710938e-01 5.530812963843345642e-02 -4.165521264076232910e-01 1.297940611839294434e-01 1.496590822935104370e-01 -1.101266965270042419e-01 -5.131351947784423828e-02 3.180649578571319580e-01 1.604156941175460815e-01 -2.167298831045627594e-02 1.403100639581680298e-01 -2.132266312837600708e-01 7.229290157556533813e-02 1.556716114282608032e-01 1.101029813289642334e-01 -2.572610080242156982e-01 -1.904978603124618530e-01 1.808924525976181030e-01 -1.902514249086380005e-01
1.234998181462287903e-01 6.899146735668182373e-02 -2.493180334568023682e-02 -1.930556744337081909e-01 1.622389107942581177e-01 8.256120234727859497e-02 -3.248279541730880737e-02 6.060366332530975342e-02 -2.954379655420780182e-02 -4.540586471557617188e-02 8.458163589239120483e-02 1.144342049956321716e-01 -3.175813257694244385e-01 4.577589631080627441e-01 1.159484982490539551e-01 1.996181458234786987e-01 -3.244378417730331421e-02 2.015486657619476318e-01 -2.536097466945648193e-01 -1.169341877102851868e-01 -6.707342714071273804e-02 1.260417699813842773e-01 7.025925070047378540e-02 2.528981566429138184e-01 -8.656285703182220459e-02 -1.312688831239938736e-02 4.223026931285858154e-01 1.778183579444885254e-01 -2.297959923744201660e-01 -1.427326202392578125e-01 -9.277613461017608643e-02 -9.485761076211929321e-02
-1.616396456956863403e-01 -4.297814145684242249e-02 1.773166656494140625e-02 -1.658189445734024048e-01 6.176420673727989197e-02 1.111911460757255554e-01 -5.327232927083969116e-02 2.975387685000896454e-02 9.462464600801467896e-02 2.147378586232662201e-02 1.857111304998397827e-01 -1.060235947370529175e-01 -1.740030646324157715e-01 -2.466430328786373138e-02 -6.372597813606262207e-02 -2.218113541603088379e-01 1.968073099851608276e-01 1.840693205595016479e-01 -1.748080998659133911e-01 -8.722728490829467773e-02 -8.260190486907958984e-02 1.109830066561698914e-01 -9.568025171756744385e-02 6.565337628126144409e-02 4.414775595068931580e-02 -2.391449175775051117e-02 1.563023030757904053e-01 1.947044879198074341e-01 -5.002434849739074707e-01 -3.122752606868743896e-01 4.614810347557067871e-01 -1.266910433769226074e-01
-2.130864560604095459e-01 -5.835012346506118774e-02 -3.046366572380065918e-01 -1.924119442701339722e-01 2.563387751579284668e-01 -2.551587820053100586e-01 8.721686899662017822e-02 1.105389669537544250e-01 9.923890233039855957e-03 -1.115739792585372925e-01 2.357203066349029541e-01 1.637974828481674194e-01 -1.548081040382385254e-01 1.739325225353240967e-01 7.735446095466613770e-02 -7.851991802453994751e-02 1.691880077123641968e-01 1.873018145561218262e-01 -3.891842961311340332e-01 -9.157156944274902344e-02 -1.175580546259880066e-01 1.803458780050277710e-01 -7.846470177173614502e-02 2.666698098182678223e-01 1.042976826429367065e-01 5.596312507987022400e-02 -1.814309135079383850e-02 4.214589670300483704e-02 -9.515484422445297241e-02 -1.618497371673583984e-01 1.084570288658142090e-01 -3.148266375064849854e-01
6.350320577621459961e-02 -1.997385546565055847e-02 -1.097352653741836548e-01 7.253687083721160889e-02 5.071027278900146484e-01 8.988472074270248413e-02 -3.768781572580337524e-02 2.238699048757553101e-01 2.172270715236663818e-01 -5.581542477011680603e-02 2.195857316255569458e-01 2.187448590993881226e-01 1.477528642863035202e-02 -2.819508872926235199e-02 -2.350314408540725708e-01 1.435668766498565674e-01 1.371138244867324829e-01 2.678525447845458984e-01 -1.209741905331611633e-01 -9.636645764112472534e-02 3.823642153292894363e-03 9.083301573991775513e-02 5.419682711362838745e-02 1.149189565330743790e-02 -2.183258347213268280e-02 2.267605438828468323e-02 1.183589398860931396e-01 1.679093688726425171e-01 -3.365807831287384033e-01 -8.132518082857131958e-02 -2.257989197969436646e-01 -3.136557638645172119e-01
-6.702112406492233276e-02 1.398882269859313965e-01 2.217121273279190063e-01 2.550042569637298584e-01 -6.891001015901565552e-02 -1.746791899204254150e-01 -6.334277987480163574e-02 2.031433433294296265e-01 2.726452052593231201e-01 -1.005197968333959579e-02 -1.044786423444747925e-01 1.968374252319335938e-01 7.337372750043869019e-02 -2.762546762824058533e-03 1.629548817873001099e-01 5.671673640608787537e-02 2.023472040891647339e-01 1.255276948213577271e-01 -1.049709469079971313e-01 -7.246842980384826660e-02 -2.869963832199573517e-02 6.712844967842102051e-02 -9.126497805118560791e-02 2.966495752334594727e-01 -4.103100895881652832e-01 -5.190953984856605530e-02 3.793348968029022217e-01 1.867491006851196289e-01 1.318841725587844849e-01 -2.728105485439300537e-01 2.745539695024490356e-02 -7.022267580032348633e-02
-7.061651349067687988e-02 -8.627057820558547974e-02 -2.237397134304046631e-01 -1.571323871612548828e-01 3.188917934894561768e-01 -7.664692401885986328e-02 -2.404372394084930420e-01 9.579952806234359741e-02 1.129833310842514038e-01 -2.333366125822067261e-02 1.181595623493194580e-01 1.029068529605865479e-01 2.017463557422161102e-02 4.762756451964378357e-02 2.867045700550079346e-01 8.184816688299179077e-02 -8.449747413396835327e-02 7.924579828977584839e-02 -4.905840381979942322e-03 2.429494261741638184e-01 4.395947232842445374e-02 2.312022298574447632e-01 -2.303099185228347778e-01 1.273656040430068970e-01 -1.041491180658340454e-01 -3.599999248981475830e-01 2.021216452121734619e-01 1.554833948612213135e-01 -4.284556508064270020e-01 -6.258948892354965210e-02 1.092895418405532837e-01 -8.246315270662307739e-02
7.913462817668914795e-02 3.257998079061508179e-02 -2.071707323193550110e-02 2.628665566444396973e-01 2.372873127460479736e-01 1.772619932889938354e-01 -2.436921745538711548e-02 -1.853280514478683472e-02 1.221114695072174072e-01 -1.136387959122657776e-01 8.019650727510452271e-02 2.069298923015594482e-01 -3.057952821254730225e-01 7.256553322076797485e-02 -1.087971255183219910e-01 2.512534521520137787e-02 -1.470485294703394175e-04 9.719333052635192871e-02 -1.226541921496391296e-01 1.688332259654998779e-01 2.472251057624816895e-01 6.446634232997894287e-02 -5.916281417012214661e-02 1.150915920734405518e-01 1.584619730710983276e-01 1.881907694041728973e-03 1.308483481407165527e-01 9.596045315265655518e-02 -3.989007472991943359e-01 -6.570757180452346802e-02 4.488922283053398132e-02 -5.424457192420959473e-01
-7.012488692998886108e-02 1.068334933370351791e-02 -7.806695997714996338e-02 6.019930168986320496e-02 3.175574243068695068e-01 -6.282252818346023560e-02 -2.835339307785034180e-01 2.845466434955596924e-01 -1.205486208200454712e-01 -1.965871639549732208e-02 -1.827115267515182495e-01 -2.759672403335571289e-01 -6.104655936360359192e-02 3.780483007431030273e-01 1.433770060539245605e-01 -6.907098740339279175e-02 5.501403287053108215e-02 6.455464661121368408e-02 -1.600399166345596313e-01 1.206158380955457687e-02 6.074021011590957642e-02 1.723700761795043945e-01 -2.573529779911041260e-01 -3.450243547558784485e-02 -8.920915424823760986e-02 -7.242569327354431152e-02 -1.883135549724102020e-02 1.979349404573440552e-01 -2.078029513359069824e-01 -3.866858482360839844e-01 1.520899832248687744e-01 -1.425399333238601685e-01
-9.052401781082153320e-02 1.579234898090362549e-01 -1.899574100971221924e-01 2.567341327667236328e-01 2.154825031757354736e-01 6.949626654386520386e-02 2.289886027574539185e-01 1.274624764919281006e-01 2.329560555517673492e-02 2.124439030885696411e-01 1.088445037603378296e-01 -2.273251861333847046e-01 1.244342550635337830e-01 1.730642616748809814e-01 1.248254925012588501e-01 3.147126734256744385e-01 2.609927654266357422e-01 -1.274697184562683105e-01 -4.397716522216796875e-01 1.610480397939682007e-01 4.931534454226493835e-02 5.368789657950401306e-02 -1.514929383993148804e-01 1.997340023517608643e-01 1.604392193257808685e-02 -9.045279002748429775e-04 2.044524848461151123e-01 2.102658599615097046e-01 -7.929021492600440979e-03 -8.109212666749954224e-02 -3.803366795182228088e-03 -1.043143346905708313e-01
-1.748560518026351929e-01 -3.976629674434661865e-02 2.620532512664794922e-01 4.760229494422674179e-03 3.001581430435180664e-01 4.475551657378673553e-03 -1.537107080221176147e-01 3.912328481674194336e-01 -1.280653290450572968e-02 -3.253479301929473877e-02 3.023445308208465576e-01 -1.384855061769485474e-01 6.612427532672882080e-02 -4.106447473168373108e-02 -2.871425263583660126e-02 -2.367262393236160278e-01 1.123749241232872009e-01 -7.143611460924148560e-02 -9.932829998433589935e-03 9.331183135509490967e-02 -7.819290459156036377e-02 9.535601735115051270e-02 1.303410679101943970e-01 1.119670867919921875e-01 -1.059713214635848999e-01 -2.220975458621978760e-01 4.229750335216522217e-01 1.228788197040557861e-01 2.491342276334762573e-02 -2.657727301120758057e-01 -1.684208959341049194e-01 -1.793150603771209717e-01
-2.996833026409149170e-01 -8.896864205598831177e-02 -2.994872629642486572e-01 2.490452677011489868e-01 2.484590858221054077e-01 -7.268142700195312500e-02 4.480820894241333008e-02 8.308760076761245728e-02 -2.646887674927711487e-02 -4.182884097099304199e-02 2.675772011280059814e-01 -1.964830905199050903e-01 3.164702281355857849e-02 8.051165193319320679e-02 2.926198542118072510e-01 2.537787258625030518e-01 2.145959436893463135e-01 -1.035899743437767029e-01 -8.158440142869949341e-02 1.026850789785385132e-01 -4.700938612222671509e-02 1.156689226627349854e-01 4.612422734498977661e-02 1.875342726707458496e-01 -1.597598642110824585e-01 -4.841227084398269653e-02 5.021484941244125366e-02 2.169772535562515259e-01 -3.293423950672149658e-01 -7.900819927453994751e-02 2.492651045322418213e-01 -1.526035368442535400e-01
-8.022602647542953491e-02 -1.194843053817749023e-01 9.433598071336746216e-02 1.703262776136398315e-01 -2.623329758644104004e-01 -2.043908089399337769e-01 3.510256484150886536e-02 2.601896226406097412e-01 1.674753278493881226e-01 3.164742141962051392e-02 1.079707685858011246e-02 1.032534893602132797e-02 -2.087736316025257111e-02 -2.006951868534088135e-01 9.140300750732421875e-02 1.281843334436416626e-01 2.626806497573852539e-01 -2.619495689868927002e-01 -2.995885014533996582e-01 4.990738257765769958e-02 1.159364581108093262e-01 1.086907610297203064e-01 -2.025330960750579834e-01 1.134930849075317383e-01 -8.524551987648010254e-02 1.068674847483634949e-01 3.935456573963165283e-01 2.302994430065155029e-01 -1.382322311401367188e-01 -2.958581149578094482e-01 8.511611074209213257e-02 -1.325622498989105225e-01
3.226614594459533691e-01 5.137230083346366882e-02 -2.238291203975677490e-01 -1.031105592846870422e-01 1.748592108488082886e-01 -1.167687699198722839e-01 -8.399716764688491821e-02 2.957055568695068359e-01 2.045731693506240845e-01 -1.209748238325119019e-01 9.727803990244865417e-03 2.023629695177078247e-01 -1.447187960147857666e-01 -8.193438500165939331e-02 2.518996037542819977e-02 2.378022223711013794e-01 2.259998023509979248e-01 2.287279069423675537e-01 -1.156531795859336853e-01 -6.205207109451293945e-02 8.805888146162033081e-02 -1.508534327149391174e-02 2.075974494218826294e-01 4.708839654922485352e-01 -8.590951561927795410e-02 1.447951793670654297e-01 4.992407932877540588e-02 1.238924264907836914e-01 -1.626796126365661621e-01 -1.122722178697586060e-01 5.292695760726928711e-02 -1.730662435293197632e-01
2.103978693485260010e-01 1.764206290245056152e-01 -1.315397322177886963e-01 -1.308609396219253540e-01 -6.177043914794921875e-02 -8.091952651739120483e-03 4.918651655316352844e-02 -6.607617437839508057e-02 1.167907938361167908e-01 -2.803374230861663818e-01 2.370778471231460571e-01 2.273221686482429504e-02 -1.729580610990524292e-01 6.173385679721832275e-02 -8.724699169397354126e-02 8.279153704643249512e-02 -3.499809280037879944e-02 4.814982786774635315e-02 -1.726341806352138519e-02 -3.294687345623970032e-02 1.839358508586883545e-01 4.557532374747097492e-04 1.629440784454345703e-01 2.789385914802551270e-01 -2.253263741731643677e-01 -9.003545157611370087e-03 3.193351924419403076e-01 2.131631597876548767e-02 -2.444906830787658691e-01 -5.405216813087463379e-01 -1.700674891471862793e-01 -7.147978991270065308e-02
-2.470182925462722778e-01 9.988969564437866211e-02 -6.829742342233657837e-02 2.898189723491668701e-01 3.216749131679534912e-01 1.319460570812225342e-01 7.660119235515594482e-02 1.032392606139183044e-01 1.126407533884048462e-01 4.049520194530487061e-02 9.551724046468734741e-02 -1.561358422040939331e-01 7.915888726711273193e-02 1.427107006311416626e-01 1.422532647848129272e-01 3.035129904747009277e-01 2.060090303421020508e-01 -2.229008078575134277e-01 -4.136839807033538818e-01 1.312891244888305664e-01 -9.940690547227859497e-02 -5.583123769611120224e-03 -8.351698517799377441e-02 7.731459289789199829e-02 -2.583011426031589508e-02 8.826219476759433746e-03 9.886900335550308228e-02 2.792397737503051758e-01 -2.535936832427978516e-01 -2.032868564128875732e-01 -1.326635479927062988e-01 -3.200420364737510681e-02
1.970494352281093597e-02 2.358655929565429688e-01 -2.146323919296264648e-01 -1.402595937252044678e-01 7.343394309282302856e-02 -3.454453349113464355e-01 -6.608540564775466919e-02 6.783732026815414429e-02 1.294471472501754761e-01 -5.091840401291847229e-02 1.349310725927352905e-01 5.717349797487258911e-02 -1.879110485315322876e-01 1.660952530801296234e-02 -3.676700964570045471e-02 1.109032183885574341e-01 6.440959125757217407e-02 -6.440950930118560791e-02 -4.419757127761840820e-01 -1.280080825090408325e-01 -2.436882704496383667e-01 -2.450201287865638733e-02 8.325552195310592651e-02 3.784258961677551270e-01 -1.393514126539230347e-01 -2.875406853854656219e-02 1.943628042936325073e-01 -9.577517211437225342e-02 -1.035126447677612305e-01 -3.090991973876953125e-01 -1.376140564680099487e-01 -1.787316650152206421e-01
-5.625811964273452759e-02 -5.367846414446830750e-02 -1.983160385861992836e-03 -1.110664904117584229e-01 -2.845767140388488770e-02 6.432263180613517761e-03 -1.091970247216522694e-03 2.650654315948486328e-01 1.244064513593912125e-02 -1.967875659465789795e-02 -9.941072762012481689e-02 -3.608184456825256348e-01 -2.624504566192626953e-01 1.588420867919921875e-01 -1.647915542125701904e-01 3.390127122402191162e-01 2.303018420934677124e-01 9.065276384353637695e-02 -2.118778415024280548e-02 -1.978019326925277710e-01 3.233693540096282959e-01 5.886854603886604309e-02 -8.852517604827880859e-02 2.451211959123611450e-01 -3.546739369630813599e-02 -8.857574313879013062e-02 -3.661099821329116821e-02 7.179701700806617737e-03 1.441634818911552429e-02 -2.543916106224060059e-01 2.739357054233551025e-01 -3.262598216533660889e-01
-1.555347591638565063e-01 -1.386514008045196533e-01 -1.339470446109771729e-01 -1.385087519884109497e-01 3.701843619346618652e-01 8.646284043788909912e-02 -3.838849961757659912e-01 -6.475287675857543945e-02 1.083528101444244385e-01 2.708766050636768341e-02 4.733926802873611450e-02 -2.033716887235641479e-01 2.134639322757720947e-01 -4.919848963618278503e-02 4.027301818132400513e-02 -8.323998004198074341e-02 2.219326980412006378e-02 -1.638415008783340454e-01 -3.833935260772705078e-01 6.578501313924789429e-03 1.327650398015975952e-01 1.326642632484436035e-01 1.328926980495452881e-01 2.697249650955200195e-01 -1.610314995050430298e-01 9.503174573183059692e-02 1.763058900833129883e-01 1.395880877971649170e-01 -1.725864261388778687e-01 -2.738093137741088867e-01 -1.347335726022720337e-01 4.818396270275115967e-02
-5.890327319502830505e-02 -4.825140535831451416e-02 -2.087717801332473755e-01 1.815061569213867188e-01 3.787406906485557556e-02 -9.290803223848342896e-02 3.172435238957405090e-02 5.096849054098129272e-03 -4.640856385231018066e-02 1.027099788188934326e-02 4.713061079382896423e-02 7.936855778098106384e-03 -5.589662119746208191e-02 9.589165449142456055e-02 7.066886126995086670e-02 2.255486696958541870e-01 -7.869450747966766357e-02 2.219279259443283081e-01 -2.040221095085144043e-01 -3.806880414485931396e-01 -4.465815052390098572e-02 1.556885391473770142e-01 2.758219093084335327e-02 5.289232134819030762e-01 -3.505676612257957458e-02 -2.101227045059204102e-01 6.664628535509109497e-02 3.057028651237487793e-01 6.305331736803054810e-02 -1.493127737194299698e-02 -1.654374897480010986e-01 -3.320424258708953857e-01
-1.906345970928668976e-02 -8.799630403518676758e-02 -1.314379721879959106e-01 -1.373503804206848145e-01 2.295666635036468506e-01 -1.705745980143547058e-02 -7.076328992843627930e-02 -6.417178362607955933e-02 2.706908285617828369e-01 8.110432326793670654e-02 2.338312417268753052e-01 -1.964256353676319122e-02 -3.109815716743469238e-01 7.945406250655651093e-03 9.128379821777343750e-02 1.703328937292098999e-01 -9.175104647874832153e-02 3.822068572044372559e-01 -1.544790118932723999e-01 1.221268903464078903e-02 4.936577379703521729e-02 7.324890792369842529e-02 1.117053180932998657e-01 2.506363689899444580e-01 4.958243668079376221e-02 8.800838887691497803e-02 3.042762875556945801e-01 2.337929755449295044e-01 -2.786146998405456543e-01 -2.645895779132843018e-01 2.019225060939788818e-01 1.309044063091278076e-01
-5.746824535890482366e-05 -3.672865629196166992e-01 1.537771373987197876e-01 1.233904212713241577e-01 2.647937238216400146e-01 -6.578098982572555542e-03 -1.434378325939178467e-02 -8.714746683835983276e-02 2.545435354113578796e-02 2.775414288043975830e-02 1.493808627128601074e-01 -1.967561542987823486e-01 5.717531964182853699e-02 2.938257753849029541e-01 8.601694554090499878e-02 1.850745975971221924e-01 7.018001377582550049e-02 2.708126604557037354e-01 6.612648069858551025e-02 -5.578441172838211060e-02 -1.071206554770469666e-01 2.764874696731567383e-01 1.548994779586791992e-01 2.403968125581741333e-01 -1.956486701965332031e-02 -2.066044956445693970e-01 1.394136901944875717e-02 1.557705998420715332e-01 -2.765407860279083252e-01 -3.087508976459503174e-01 1.988603174686431885e-01 -1.422681212425231934e-01
-1.724943518638610840e-01 1.105562318116426468e-03 -6.024160608649253845e-02 -1.642493754625320435e-01 2.310500144958496094e-01 -4.132236838340759277e-01 -2.153847739100456238e-02 5.180932208895683289e-02 3.949352353811264038e-02 -7.118617743253707886e-02 2.641744613647460938e-01 -6.147948279976844788e-02 -1.720839589834213257e-01 1.970708668231964111e-01 -3.787922486662864685e-02 4.210566729307174683e-02 2.647055685520172119e-01 7.895750552415847778e-02 -3.797935843467712402e-01 -2.165973186492919922e-01 -1.184539645910263062e-01 1.311444025486707687e-02 -6.714368611574172974e-02 2.111037820577621460e-01 1.429152041673660278e-01 -8.994990587234497070e-02 1.098265275359153748e-01 9.468322247266769409e-02 -2.582167508080601692e-03 -3.785496950149536133e-01 1.316739916801452637e-01 -1.399093270301818848e-01
-2.836303412914276123e-02 -1.151150986552238464e-01 -7.014867383986711502e-03 -9.980915486812591553e-02 2.935271263122558594e-01 -1.784386187791824341e-01 -2.352634370326995850e-01 7.385368458926677704e-03 -2.700565941631793976e-02 1.515669971704483032e-01 3.960384428501129150e-02 -1.533285230398178101e-01 1.680130958557128906e-01 3.475697338581085205e-02 2.438258975744247437e-01 -1.293523907661437988e-01 3.233845904469490051e-02 3.613244369626045227e-02 -3.231545686721801758e-01 3.895883262157440186e-02 4.311582818627357483e-02 -1.888634823262691498e-02 -2.164764255285263062e-01 5.413341522216796875e-01 -2.114998549222946167e-01 1.331948675215244293e-02 1.620075404644012451e-01 4.953412711620330811e-02 -2.188638895750045776e-01 -2.428815215826034546e-01 -1.075037121772766113e-01 7.518943399190902710e-02
6.039205193519592285e-02 -1.405685245990753174e-01 2.317856252193450928e-01 1.884681135416030884e-01 6.780311465263366699e-02 -1.954613476991653442e-01 -2.880379557609558105e-02 3.563735261559486389e-02 9.678450971841812134e-02 1.251925379037857056e-01 1.132739931344985962e-01 -1.136556193232536316e-01 -7.982122711837291718e-03 7.177860289812088013e-02 1.207788567990064621e-02 9.810353815555572510e-02 1.579472273588180542e-01 1.356825679540634155e-01 -3.178867325186729431e-02 -1.085623353719711304e-01 1.386045068502426147e-01 2.031671348959207535e-03 2.428204566240310669e-01 4.723092913627624512e-01 4.548574984073638916e-02 -2.550381124019622803e-01 1.003647316247224808e-02 7.002787292003631592e-02 -2.398195117712020874e-01 -3.406488299369812012e-01 3.096722364425659180e-01 -2.787377834320068359e-01
-2.592222988605499268e-01 1.752625405788421631e-02 -5.176313687115907669e-03 -1.191226691007614136e-01 2.116656899452209473e-01 1.639841869473457336e-02 -3.163736760616302490e-01 1.379839479923248291e-01 1.327824685722589493e-02 1.418479979038238525e-01 1.111930608749389648e-01 -1.319585889577865601e-01 -6.859190016984939575e-02 3.414855003356933594e-01 1.336291134357452393e-01 -2.909097075462341309e-01 -1.583272516727447510e-01 1.916323006153106689e-01 -7.212540507316589355e-02 2.928119339048862457e-02 -1.380982697010040283e-01 -1.325445920228958130e-01 -2.032282352447509766e-01 3.126505911350250244e-01 -7.682445645332336426e-02 -2.078323364257812500e-01 1.434475481510162354e-01 2.811668515205383301e-01 -1.069698110222816467e-02 -2.107190787792205811e-01 1.558005064725875854e-01 -1.383462250232696533e-01
1.739930957555770874e-01 8.127607405185699463e-02 -1.083030551671981812e-01 1.254640966653823853e-01 -4.723187908530235291e-02 7.940431684255599976e-02 -1.231099292635917664e-01 1.668151617050170898e-01 4.688222706317901611e-01 1.087777689099311829e-01 1.974096447229385376e-01 -5.317799374461174011e-02 -7.113520056009292603e-02 4.614061489701271057e-02 -1.256050020456314087e-01 -1.814397275447845459e-01 1.897632628679275513e-01 3.323702216148376465e-01 1.212637498974800110e-01 3.145032376050949097e-02 -4.978724289685487747e-03 1.940069943666458130e-01 -1.735373586416244507e-02 1.525416821241378784e-01 -1.743719130754470825e-01 -2.856262624263763428e-01 2.977716028690338135e-01 -4.293271154165267944e-02 -5.929020792245864868e-02 -2.399532496929168701e-01 8.835140615701675415e-02 -2.449762821197509766e-01
-1.607350707054138184e-01 1.913471221923828125e-01 1.066506579518318176e-01 -1.587501610629260540e-03 2.641004920005798340e-01 -2.378460019826889038e-01 -3.513824567198753357e-02 4.476468265056610107e-02 2.390126436948776245e-01 -1.555839031934738159e-01 1.378522664308547974e-01 -3.158816695213317871e-01 -1.877838820219039917e-01 1.597743630409240723e-01 -1.015717759728431702e-01 2.266922295093536377e-01 1.602228879928588867e-01 -1.612395644187927246e-01 4.364167526364326477e-02 -7.381722796708345413e-03 -2.321644574403762817e-01 1.291025429964065552e-01 -5.539089441299438477e-02 1.051308810710906982e-01 -1.975317485630512238e-02 -3.531691431999206543e-02 1.157409176230430603e-01 -5.103781446814537048e-02 -2.704492509365081787e-01 2.355343289673328400e-02 1.775130331516265869e-01 -4.613420367240905762e-01
-2.169684767723083496e-01 -5.524838715791702271e-02 3.186739981174468994e-02 1.245106384158134460e-01 2.622068822383880615e-01 2.250807173550128937e-02 -1.618643850088119507e-01 3.675232455134391785e-02 -1.354304254055023193e-01 -1.513188034296035767e-01 1.452531218528747559e-01 -8.363378047943115234e-02 7.990600913763046265e-02 -1.250787377357482910e-01 -2.153633385896682739e-01 -2.265967279672622681e-01 -1.623778641223907471e-01 2.516685426235198975e-01 -5.424357578158378601e-02 -9.489491581916809082e-02 2.173233777284622192e-01 1.927401870489120483e-01 7.033549249172210693e-02 4.406675100326538086e-01 -2.744221985340118408e-01 9.108081459999084473e-02 2.700874805450439453e-01 2.233763933181762695e-01 1.179744303226470947e-01 -1.501085162162780762e-01 1.311144679784774780e-01 4.692353308200836182e-02
-1.904514878988265991e-01 -9.811107814311981201e-02 -3.731234371662139893e-02 1.129394164308905602e-03 3.546264395117759705e-02 -1.205575764179229736e-01 -5.442621186375617981e-02 1.012712046504020691e-01 1.125343516469001770e-01 7.707211375236511230e-02 7.898285984992980957e-02 -4.452197253704071045e-02 -7.754029333591461182e-02 -1.259168982505798340e-01 -1.805279105901718140e-01 -2.711858153343200684e-01 1.145642250776290894e-01 3.349984288215637207e-01 -2.460163533687591553e-01 -9.086105227470397949e-02 2.414572089910507202e-01 -9.239729493856430054e-02 -3.535711020231246948e-02 1.455974280834197998e-01 2.441781014204025269e-02 9.764931164681911469e-03 1.132537946105003357e-01 3.010721504688262939e-01 -4.660018682479858398e-01 -1.409169137477874756e-01 2.761557400226593018e-01 -2.608044445514678955e-01
-1.079994067549705505e-01 1.437832117080688477e-01 -3.581673502922058105e-01 2.784206271171569824e-01 3.815080821514129639e-01 -4.889567941427230835e-02 2.823125012218952179e-02 1.712449491024017334e-01 7.037167996168136597e-02 -1.222743168473243713e-01 1.415363401174545288e-01 -2.574747800827026367e-01 6.571680307388305664e-02 -2.026514895260334015e-02 8.832247555255889893e-02 -1.774621754884719849e-02 1.300151348114013672e-01 1.817319989204406738e-01 -1.428734045475721359e-02 -2.854843623936176300e-02 -2.775868177413940430e-01 2.777952551841735840e-01 -1.954973191022872925e-01 1.050045248121023178e-02 -9.047977626323699951e-02 5.293333157896995544e-02 3.132187128067016602e-01 1.936932504177093506e-01 2.552694454789161682e-02 -1.726037859916687012e-01 1.980967074632644653e-01 -7.017190754413604736e-02
3.934356570243835449e-02 -2.108980864286422729e-01 3.425117349252104759e-03 6.471756845712661743e-02 -6.548808515071868896e-02 -1.660925596952438354e-01 -2.370907664299011230e-01 3.519241213798522949e-01 4.176647216081619263e-02 1.010401993989944458e-01 3.006410300731658936e-01 -4.084697961807250977e-01 -1.517063975334167480e-01 1.544937491416931152e-01 -2.289181947708129883e-02 4.809935390949249268e-02 -2.495675720274448395e-02 -1.436550021171569824e-01 -3.893100842833518982e-02 7.496619224548339844e-02 -2.158926241099834442e-02 1.125162467360496521e-01 -1.586911231279373169e-01 3.109909296035766602e-01 1.089662220329046249e-02 -1.070934608578681946e-01 7.717580348253250122e-02 4.202443063259124756e-01 -8.099237456917762756e-03 -2.069561332464218140e-01 5.540097877383232117e-02 -1.240759044885635376e-01
-1.963528096675872803e-01 9.263564646244049072e-02 2.310615777969360352e-02 2.010477520525455475e-02 8.584054559469223022e-02 1.575446575880050659e-01 6.592664122581481934e-02 4.096701741218566895e-01 1.813864558935165405e-01 1.632638573646545410e-01 -1.727350428700447083e-02 -1.543498486280441284e-01 1.581392437219619751e-01 -6.077909097075462341e-02 1.561990827322006226e-01 -2.710536420345306396e-01 1.745497882366180420e-01 2.002001255750656128e-01 3.167992457747459412e-02 -1.397112011909484863e-01 8.263522386550903320e-02 4.221790656447410583e-02 1.209487766027450562e-01 3.376091420650482178e-01 -1.189309135079383850e-01 -1.305913785472512245e-03 2.072657793760299683e-01 -8.183377981185913086e-02 -2.917154729366302490e-01 -2.197040915489196777e-01 3.310241997241973877e-01 -4.769962280988693237e-02
-2.420870363712310791e-01 -1.052368134260177612e-01 1.221815869212150574e-01 1.581951379776000977e-01 2.400469034910202026e-01 -5.590415373444557190e-02 -2.025431953370571136e-02 -1.265363544225692749e-01 -3.956800699234008789e-02 -2.227551043033599854e-01 -1.935255825519561768e-01 3.387722186744213104e-03 -7.042916119098663330e-02 1.849730312824249268e-01 4.278319701552391052e-02 -1.137020736932754517e-01 2.008808702230453491e-01 2.083943486213684082e-01 -1.394056826829910278e-01 2.599475979804992676e-01 -3.798374533653259277e-01 1.898936331272125244e-01 -3.953442908823490143e-03 3.123501241207122803e-01 -8.012567460536956787e-02 4.656465351581573486e-02 -8.058673702180385590e-03 2.402729243040084839e-01 -1.209562346339225769e-01 -2.945798635482788086e-01 1.941849142313003540e-01 -1.281042695045471191e-01
-1.303863674402236938e-01 -1.200719401240348816e-01 2.285841703414916992e-01 -6.201013922691345215e-02 1.931655555963516235e-01 1.888302266597747803e-01 -4.173883795738220215e-02 2.063804715871810913e-01 9.881605952978134155e-02 -3.649957105517387390e-02 1.143116950988769531e-01 2.614834904670715332e-01 -1.821549534797668457e-01 -5.787844210863113403e-02 1.264285016804933548e-02 -2.928395271301269531e-01 3.728798627853393555e-01 2.270514518022537231e-01 -1.544194668531417847e-01 -9.207020699977874756e-02 1.604044139385223389e-01 2.032070234417915344e-02 -7.412414997816085815e-02 3.134938180446624756e-01 -3.508442267775535583e-02 -5.288149788975715637e-02 1.514786779880523682e-01 1.228388398885726929e-01 -3.341305851936340332e-01 -1.979985833168029785e-01 1.164984330534934998e-01 -1.445264369249343872e-01
-2.348967939615249634e-01 5.904779303818941116e-03 -1.587527096271514893e-01 -3.454668447375297546e-02 1.173621490597724915e-01 7.638132572174072266e-02 -1.664610505104064941e-01 3.037046454846858978e-02 1.293304655700922012e-02 7.868627458810806274e-02 1.536228656768798828e-01 9.044799953699111938e-02 -1.577726304531097412e-01 -7.088169455528259277e-02 -8.630910515785217285e-02 1.362155098468065262e-02 6.214038468897342682e-03 1.642532050609588623e-01 -3.477402627468109131e-01 -1.914504766464233398e-01 -8.865135163068771362e-02 -1.827447116374969482e-01 1.473624557256698608e-01 1.744986474514007568e-01 -2.848539687693119049e-02 -1.210434809327125549e-01 9.959730505943298340e-02 3.309124112129211426e-01 -4.114688932895660400e-01 -3.284083902835845947e-01 2.381136566400527954e-01 -2.184162288904190063e-01
-3.832304775714874268e-01 -1.013820692896842957e-01 -1.899417340755462646e-01 2.298680245876312256e-01 -1.860331371426582336e-02 6.930185854434967041e-02 1.380587071180343628e-01 1.199569255113601685e-01 -1.241841539740562439e-01 -1.445200890302658081e-01 5.729324370622634888e-02 -1.279251128435134888e-01 -8.629624545574188232e-02 2.281547039747238159e-01 1.156542450189590454e-01 2.386621534824371338e-01 2.792517244815826416e-01 -3.927953913807868958e-02 5.949217453598976135e-02 1.563645526766777039e-02 -6.468115746974945068e-02 5.394590273499488831e-02 1.230971794575452805e-02 2.010868489742279053e-01 -1.798754483461380005e-01 -2.053573280572891235e-01 3.992500305175781250e-01 1.504269838333129883e-01 -2.215005159378051758e-01 -6.161721423268318176e-02 -8.990112692117691040e-02 -2.847127616405487061e-01
-1.077780202031135559e-01 4.307940974831581116e-02 -1.618417799472808838e-01 1.449634283781051636e-01 -9.985928982496261597e-02 7.472112774848937988e-02 8.813890814781188965e-02 2.592958882451057434e-02 2.378752082586288452e-01 -2.923152595758438110e-02 -1.285783797502517700e-01 1.880104243755340576e-01 -1.077514588832855225e-01 3.108609281480312347e-02 -2.037342041730880737e-01 2.300088852643966675e-01 -7.288379594683647156e-03 -1.242791712284088135e-01 -1.877641081809997559e-01 2.104055881500244141e-02 -1.474528461694717407e-01 1.102847009897232056e-01 -1.188417598605155945e-01 2.210229337215423584e-01 -8.718185126781463623e-02 2.643243670463562012e-01 3.252173662185668945e-01 3.094023168087005615e-01 -1.219706460833549500e-01 -3.053069412708282471e-01 3.454630076885223389e-02 -4.033536314964294434e-01
1.645305752754211426e-01 2.412114888429641724e-01 -8.916129358112812042e-03 2.985069155693054199e-02 5.965761840343475342e-03 -1.370831578969955444e-01 -5.520178377628326416e-02 -8.205603063106536865e-02 6.900937855243682861e-02 -1.875817328691482544e-01 -1.127882152795791626e-01 3.126431256532669067e-02 -3.061749637126922607e-01 2.077576220035552979e-01 -1.858275532722473145e-01 1.816641837358474731e-01 5.451553687453269958e-02 1.302560865879058838e-01 -3.435992896556854248e-01 1.236079260706901550e-02 9.128073602914810181e-02 1.455239355564117432e-01 -7.216233760118484497e-02 5.028023123741149902e-01 2.099164016544818878e-02 -9.294512867927551270e-02 2.676867544651031494e-01 2.347015738487243652e-01 -1.703644543886184692e-02 -2.335735261440277100e-01 -7.720814645290374756e-02 -6.908968836069107056e-02
-4.784245416522026062e-02 -6.035298481583595276e-02 -1.873687803745269775e-01 5.982780456542968750e-02 1.277648657560348511e-01 -7.512750476598739624e-02 -2.465408295392990112e-02 -2.446381561458110809e-02 1.759981811046600342e-01 1.199777796864509583e-01 -8.242948353290557861e-02 -1.059439927339553833e-01 -3.970850408077239990e-01 2.598173357546329498e-02 -2.912177741527557373e-01 2.063989192247390747e-01 -2.453101873397827148e-01 -6.474835425615310669e-02 -1.372338682413101196e-01 -2.519312500953674316e-01 1.657765954732894897e-01 1.938969492912292480e-01 -1.232434362173080444e-01 3.800752758979797363e-01 -8.600134402513504028e-02 -2.445167899131774902e-01 3.052715659141540527e-01 -4.183512181043624878e-02 -7.522153109312057495e-02 -1.145268455147743225e-01 -1.621865853667259216e-02 -1.746420562267303467e-01
-9.608832001686096191e-02 -1.380466669797897339e-02 -1.264483481645584106e-01 3.888946771621704102e-01 -2.212886214256286621e-01 2.867035195231437683e-02 -1.361872106790542603e-01 2.659544348716735840e-01 2.123005390167236328e-01 -2.464860491454601288e-02 7.981739938259124756e-02 6.698813289403915405e-02 -4.669295623898506165e-02 -1.966771930456161499e-01 -4.915894940495491028e-02 1.911136209964752197e-01 1.577288806438446045e-01 -1.054592058062553406e-01 -2.272728681564331055e-01 4.942166060209274292e-02 2.590052410960197449e-02 2.400920838117599487e-01 2.399432845413684845e-02 2.378453016281127930e-01 -2.754197716712951660e-01 1.560915261507034302e-01 4.135967791080474854e-01 8.853454887866973877e-02 -6.443450599908828735e-02 -8.928444236516952515e-02 -4.146470129489898682e-02 -2.223009318113327026e-01
-2.683244347572326660e-01 -1.337426155805587769e-01 -2.980405688285827637e-01 -1.151947379112243652e-01 2.552374899387359619e-01 -1.006393209099769592e-01 1.747668534517288208e-02 2.561360299587249756e-01 3.492758795619010925e-02 1.048778593540191650e-01 1.300072520971298218e-01 1.381708383560180664e-01 -5.343664810061454773e-02 -2.151114344596862793e-01 -1.348241418600082397e-01 1.749389618635177612e-01 1.210156828165054321e-01 1.569051891565322876e-01 -3.068944513797760010e-01 -1.756324321031570435e-01 -5.653149491990916431e-05 -7.158172875642776489e-02 2.299869060516357422e-01 4.620594680309295654e-01 -1.479866355657577515e-02 -1.109142079949378967e-01 7.253892719745635986e-02 2.088683471083641052e-02 -1.900084763765335083e-01 -1.153834685683250427e-01 1.937180571258068085e-02 -1.299480050802230835e-01
-6.599405314773321152e-03 1.239201575517654419e-01 -2.598917186260223389e-01 -8.457017689943313599e-02 2.489976733922958374e-01 -1.064296364784240723e-01 -3.691076636314392090e-01 1.942944945767521858e-03 2.810501158237457275e-01 1.161456331610679626e-01 1.605009585618972778e-01 7.982201129198074341e-02 -6.261442601680755615e-02 4.275456070899963379e-02 6.948626041412353516e-02 8.392825722694396973e-03 1.013373732566833496e-01 3.017973527312278748e-02 -1.351825743913650513e-01 9.151887893676757812e-02 2.139790058135986328e-01 1.635804623365402222e-01 -3.291020393371582031e-01 1.676616631448268890e-02 -3.172255158424377441e-01 -3.438755571842193604e-01 8.560992032289505005e-02 5.751644726842641830e-03 -1.057090163230895996e-01 -3.002142906188964844e-01 1.286891251802444458e-01 -4.473529756069183350e-02
2.610157988965511322e-02 8.500687545165419579e-04 -3.815822303295135498e-01 1.393282115459442139e-01 3.896137177944183350e-01 1.784048378467559814e-01 -8.678602427244186401e-02 2.787494659423828125e-01 1.428115665912628174e-01 -2.341641038656234741e-01 -6.066604051738977432e-03 -8.160465955734252930e-02 -2.664166688919067383e-02 1.496596187353134155e-01 -1.116068474948406219e-02 -8.471070788800716400e-03 -6.805222481489181519e-02 -5.271958187222480774e-02 1.244017258286476135e-01 -1.339623797684907913e-02 -2.465398311614990234e-01 2.687826454639434814e-01 -7.590255141258239746e-02 2.317216396331787109e-01 -5.963856820017099380e-03 -1.305278483778238297e-02 2.391348630189895630e-01 2.532765865325927734e-01 -2.408286184072494507e-01 -1.199869066476821899e-01 2.179772555828094482e-01 -5.669824033975601196e-02
-2.128034532070159912e-01 2.677145004272460938e-01 -6.202383711934089661e-02 -2.456117719411849976e-01 2.199983298778533936e-01 -1.136769577860832214e-01 -1.356334984302520752e-01 3.969715908169746399e-02 3.229541182518005371e-01 9.617405384778976440e-02 2.342937327921390533e-02 -1.290503889322280884e-01 -2.545061111450195312e-01 2.027810961008071899e-01 -1.034490689635276794e-01 4.211145639419555664e-02 -5.415945872664451599e-02 -2.555762417614459991e-03 -4.600393772125244141e-01 -8.752159774303436279e-02 -8.786408603191375732e-02 1.064207330346107483e-01 1.739802062511444092e-01 2.540042698383331299e-01 -1.859656274318695068e-01 -5.032959580421447754e-02 8.533128350973129272e-02 7.968658208847045898e-02 9.373659640550613403e-02 -6.132575869560241699e-02 -1.562190800905227661e-01 -2.543399930000305176e-01
-1.614714860916137695e-01 -7.175097614526748657e-02 2.570106983184814453e-01 9.404934197664260864e-02 1.723777204751968384e-01 7.985403388738632202e-02 -1.438515186309814453e-01 1.230021491646766663e-01 -1.975844353437423706e-01 -4.074594378471374512e-01 -1.227143220603466034e-02 -2.689140141010284424e-01 1.760341040790081024e-02 1.676961332559585571e-01 -5.136242881417274475e-02 -1.639989763498306274e-02 -1.761835664510726929e-01 -1.204371973872184753e-01 -1.204811409115791321e-01 9.439517743885517120e-03 1.541276872158050537e-01 2.380768507719039917e-01 1.047398969531059265e-01 3.006261289119720459e-01 -9.707462787628173828e-02 8.243503421545028687e-02 1.978978961706161499e-01 6.261433660984039307e-02 2.373567782342433929e-02 -3.631086051464080811e-01 1.353092640638351440e-01 -2.472700625658035278e-01
-2.400192022323608398e-01 2.990244887769222260e-03 7.971662282943725586e-02 1.676927655935287476e-01 5.988119170069694519e-02 1.318360865116119385e-01 -8.289109682664275169e-04 2.286897413432598114e-02 -4.074810445308685303e-02 -1.375527232885360718e-01 -4.530504718422889709e-02 1.129399985074996948e-01 2.218025773763656616e-01 3.067113161087036133e-01 1.259060390293598175e-02 1.977648437023162842e-01 1.138739883899688721e-01 1.968556493520736694e-01 -4.186040163040161133e-01 1.701998859643936157e-01 -1.994485557079315186e-01 2.434504479169845581e-01 -4.310075193643569946e-02 4.213833212852478027e-01 -1.395236048847436905e-02 -1.074462160468101501e-01 7.837431132793426514e-02 1.993738412857055664e-01 1.252848953008651733e-01 -5.846041440963745117e-02 2.318172752857208252e-01 6.015120819211006165e-02
-2.651703655719757080e-01 -1.059386357665061951e-01 -1.879297196865081787e-01 -1.063811853528022766e-01 4.203534498810768127e-02 -2.653379440307617188e-01 -3.496999144554138184e-01 1.178079098463058472e-01 2.323389239609241486e-02 1.791784726083278656e-02 1.214762479066848755e-01 -2.289418727159500122e-01 -2.180331200361251831e-01 1.261658817529678345e-01 -4.005352780222892761e-02 -2.461973130702972412e-01 -1.957553476095199585e-01 4.499579221010208130e-02 3.429771587252616882e-02 -1.467394083738327026e-01 4.863644018769264221e-02 3.041078746318817139e-01 7.935366034507751465e-02 2.581048607826232910e-01 -8.954743295907974243e-02 3.572401776909828186e-02 2.097173780202865601e-01 3.315761983394622803e-01 3.493585437536239624e-02 2.942581474781036377e-02 -3.168131411075592041e-02 -2.695491313934326172e-01
-2.693370282649993896e-01 -2.690610587596893311e-01 -1.314099431037902832e-01 -6.660135090351104736e-02 3.528831899166107178e-01 -1.771489828824996948e-01 -1.354563236236572266e-02 8.910796791315078735e-02 6.699332594871520996e-02 -1.352159231901168823e-01 1.374936290085315704e-02 9.082821779884397984e-04 1.680402606725692749e-01 -5.577231943607330322e-02 -1.029068902134895325e-01 -1.073653623461723328e-01 -1.091819256544113159e-02 -9.857724606990814209e-02 -2.962506711483001709e-01 8.461172878742218018e-02 2.320370823144912720e-02 1.657369732856750488e-01 2.269216924905776978e-01 1.069622114300727844e-01 -3.237152099609375000e-01 -8.105626702308654785e-02 4.124501347541809082e-01 2.479963451623916626e-01 -1.899885088205337524e-01 -5.012106522917747498e-02 1.183448657393455505e-01 4.008517786860466003e-02
-1.006077527999877930e-01 4.825198277831077576e-02 -1.674804389476776123e-01 2.078097313642501831e-01 2.162953615188598633e-01 1.739943623542785645e-01 4.318159073591232300e-02 -1.870515048503875732e-01 -3.366649150848388672e-02 -1.411502808332443237e-02 -7.931829243898391724e-02 -1.768876165151596069e-01 -1.185443252325057983e-01 -1.390631496906280518e-02 2.197519242763519287e-01 -5.673863925039768219e-04 3.942718505859375000e-01 1.738645732402801514e-01 -2.091596573591232300e-01 -2.001652270555496216e-01 5.034607276320457458e-02 2.808170020580291748e-01 -6.746022030711174011e-03 4.678081274032592773e-01 -9.137105941772460938e-02 -2.379247359931468964e-02 -4.791073873639106750e-02 2.759538292884826660e-01 4.109435714781284332e-03 2.165568619966506958e-02 1.016839072108268738e-01 -1.816364079713821411e-01
2.026351727545261383e-02 1.493692100048065186e-01 -2.253587096929550171e-01 1.790151558816432953e-02 -1.325890123844146729e-01 2.590268850326538086e-01 -5.942796124145388603e-04 7.073413580656051636e-02 1.803718954324722290e-01 -1.234820485115051270e-01 -8.459500968456268311e-02 1.802319474518299103e-02 -1.061834394931793213e-01 1.153428852558135986e-01 -3.324299156665802002e-01 2.202965766191482544e-01 2.514115348458290100e-02 -1.369979679584503174e-01 -1.003468185663223267e-01 1.619025170803070068e-01 -2.700197510421276093e-02 1.912283897399902344e-01 3.881802409887313843e-02 3.229032158851623535e-01 -2.021194435656070709e-02 1.129934489727020264e-01 4.247508049011230469e-01 1.428007185459136963e-01 -1.979809999465942383e-01 -1.827017366886138916e-01 9.854777902364730835e-02 -3.202938735485076904e-01
-2.040544003248214722e-01 2.603876031935214996e-02 -1.767163425683975220e-01 1.056457757949829102e-01 3.438659310340881348e-01 2.267965376377105713e-01 -3.133172094821929932e-01 1.358472108840942383e-01 -2.138693779706954956e-01 -1.666354201734066010e-02 -2.961328253149986267e-02 -1.576166898012161255e-01 8.436112105846405029e-02 1.441827863454818726e-01 -1.967697292566299438e-01 -1.251846253871917725e-01 -9.201017022132873535e-02 2.750412002205848694e-02 -1.775515377521514893e-01 1.221115663647651672e-01 1.228513270616531372e-01 2.950021326541900635e-01 -3.121846616268157959e-01 1.884749829769134521e-01 7.527707517147064209e-02 -1.206965073943138123e-01 1.822482049465179443e-01 2.163916639983654022e-02 -2.713450491428375244e-01 -2.078594416379928589e-01 2.746003307402133942e-02 -1.126734018325805664e-01
-1.609501391649246216e-01 7.196003943681716919e-02 2.468525618314743042e-01 -1.455248296260833740e-01 1.154571548104286194e-01 1.178403049707412720e-01 -5.161193013191223145e-02 3.478076681494712830e-02 -5.191041529178619385e-02 -1.305537521839141846e-01 9.018129855394363403e-02 1.207289248704910278e-01 -1.803227663040161133e-01 -4.909207299351692200e-02 -7.503309100866317749e-02 -2.022247947752475739e-02 -5.663427710533142090e-02 2.137832492589950562e-01 -7.268252968788146973e-02 -2.669890411198139191e-02 -1.184557527303695679e-01 2.141260057687759399e-01 2.480514943599700928e-01 2.486851513385772705e-01 -8.526951819658279419e-02 -1.322866678237915039e-01 2.360812127590179443e-01 2.029431462287902832e-01 -4.978187680244445801e-01 -1.275808513164520264e-01 3.689291477203369141e-01 -1.106294021010398865e-01
-8.473609387874603271e-02 5.798844993114471436e-02 2.806087769567966461e-02 3.673188015818595886e-02 1.729696989059448242e-01 -3.320585787296295166e-01 9.634912014007568359e-02 2.537628263235092163e-02 -2.383764535188674927e-01 2.756387889385223389e-01 2.548745274543762207e-01 -1.142805218696594238e-01 -1.636528372764587402e-01 1.421993821859359741e-01 -1.745354831218719482e-01 -8.535121381282806396e-02 -8.419107645750045776e-02 2.416801154613494873e-01 -7.887811213731765747e-02 2.125412784516811371e-02 5.134626850485801697e-02 6.533208489418029785e-02 -4.389458894729614258e-02 2.402965575456619263e-01 -3.799971342086791992e-01 1.238975226879119873e-01 1.275932788848876953e-01 9.269080311059951782e-02 -2.169504202902317047e-02 -4.083516597747802734e-01 1.615653932094573975e-01 -1.579574644565582275e-01
-1.614230312407016754e-02 -6.928063463419675827e-03 -1.157218888401985168e-01 2.848047949373722076e-02 2.641580998897552490e-02 1.508499234914779663e-01 -2.024746388196945190e-01 2.737978100776672363e-02 3.081388473510742188e-01 3.150492608547210693e-01 1.636083722114562988e-01 -2.664026618003845215e-01 -1.593390554189682007e-01 -1.414989829063415527e-01 -1.838032752275466919e-01 1.754033267498016357e-01 2.761061787605285645e-01 2.773694992065429688e-01 -3.106160461902618408e-01 1.274480521678924561e-01 8.125809580087661743e-02 9.738669544458389282e-02 -2.246447205543518066e-01 2.420115172863006592e-01 -5.016702413558959961e-02 -2.324285805225372314e-01 1.857817322015762329e-01 6.927434355020523071e-02 -1.132174860686063766e-02 -1.402443647384643555e-01 1.050235927104949951e-01 2.625225111842155457e-02
-1.196487843990325928e-01 6.378192920237779617e-03 1.211719736456871033e-01 1.908146589994430542e-01 3.862387537956237793e-01 -1.826898753643035889e-01 2.085092663764953613e-02 6.647660396993160248e-03 2.341057360172271729e-01 -8.502120524644851685e-02 1.443200260400772095e-01 -2.249406129121780396e-01 -1.950515210628509521e-01 2.128017991781234741e-01 -5.561753362417221069e-02 1.741910725831985474e-01 1.326430290937423706e-01 -2.247089892625808716e-01 -7.225901633501052856e-02 1.225918829441070557e-01 -2.010446786880493164e-01 8.466149121522903442e-02 -1.265262067317962646e-01 2.074462920427322388e-01 1.175691336393356323e-01 -1.629584729671478271e-01 2.865765392780303955e-01 8.265897631645202637e-02 6.114363297820091248e-02 1.885640434920787811e-03 9.484273940324783325e-02 -4.052750170230865479e-01
1.543083786964416504e-01 1.719177216291427612e-01 -2.518953382968902588e-01 -2.254165336489677429e-02 1.418813318014144897e-01 -2.704147100448608398e-01 -1.390328258275985718e-01 1.648047417402267456e-01 2.989619076251983643e-01 1.437188237905502319e-01 1.264515072107315063e-01 -6.115885823965072632e-02 2.277462184429168701e-01 1.662758886814117432e-01 -4.758564755320549011e-02 3.184729069471359253e-02 -1.047053486108779907e-01 1.498276591300964355e-01 -2.432830184698104858e-01 4.492517560720443726e-02 6.325843185186386108e-02 -6.516477465629577637e-02 6.805333495140075684e-02 4.148923754692077637e-01 -1.320523917675018311e-01 9.754226356744766235e-02 9.321636520326137543e-03 1.802108436822891235e-01 -4.619514103978872299e-03 1.301518990658223629e-03 3.282870054244995117e-01 -2.888397276401519775e-01
-2.504884004592895508e-01 8.664581924676895142e-02 -3.063177168369293213e-01 2.759142816066741943e-01 8.415237814188003540e-02 -1.550353318452835083e-01 1.721624433994293213e-01 2.439341098070144653e-01 -1.061760783195495605e-01 -1.418670862913131714e-01 9.518315643072128296e-02 -2.029676586389541626e-01 -1.001254748553037643e-02 1.516879647970199585e-01 1.960320770740509033e-01 3.167703747749328613e-01 1.437013000249862671e-01 -2.974971011281013489e-02 3.978028520941734314e-02 -1.532844156026840210e-01 1.820240914821624756e-02 1.027814298868179321e-01 -7.888463139533996582e-02 2.532781846821308136e-02 -2.420383840799331665e-01 -5.380255728960037231e-02 1.999375969171524048e-01 1.706849932670593262e-01 -1.994780749082565308e-01 -2.915478646755218506e-01 1.759761571884155273e-01 -2.127731889486312866e-01
-1.059064567089080811e-01 -2.097134739160537720e-01 5.593954701907932758e-04 1.982369422912597656e-01 -2.543726377189159393e-02 1.868725121021270752e-01 -2.353343814611434937e-01 1.129864230751991272e-01 2.356562614440917969e-01 1.394398324191570282e-02 9.190176427364349365e-02 -2.769971489906311035e-01 7.099660485982894897e-02 1.806485503911972046e-01 1.516325771808624268e-01 2.888855934143066406e-01 -1.733803190290927887e-02 2.531719803810119629e-01 -1.369277201592922211e-02 1.302423477172851562e-01 -1.688473820686340332e-01 1.340822130441665649e-01 2.588998675346374512e-01 2.012763023376464844e-01 -1.131142005324363708e-01 -1.046413406729698181e-01 -6.027184054255485535e-02 7.906756550073623657e-02 -1.679593026638031006e-01 -2.951191663742065430e-01 2.864186167716979980e-01 -2.240974903106689453e-01
-2.520557641983032227e-01 -9.917558729648590088e-02 -3.217552602291107178e-02 1.565610021352767944e-01 2.115751355886459351e-01 1.602126508951187134e-01 -5.877496674656867981e-02 1.516388207674026489e-01 -2.708848565816879272e-02 3.098591864109039307e-01 1.269319951534271240e-01 5.900599062442779541e-02 2.567350864410400391e-02 2.919257581233978271e-01 -1.112187802791595459e-01 -3.665702641010284424e-01 3.910307958722114563e-02 -4.930637776851654053e-02 -1.770222038030624390e-01 7.907527685165405273e-02 1.422045379877090454e-01 5.830350518226623535e-02 -2.188050150871276855e-01 3.072186708450317383e-01 7.979256659746170044e-02 9.418279863893985748e-03 2.004349380731582642e-01 3.498007655143737793e-01 -3.475018218159675598e-02 -1.537875533103942871e-01 2.317598909139633179e-01 -1.581423729658126831e-02
-8.060657232999801636e-02 1.026298180222511292e-01 -1.296773850917816162e-01 5.341464281082153320e-02 1.013270094990730286e-01 7.920581847429275513e-02 6.003143265843391418e-02 8.868414908647537231e-02 -1.135505512356758118e-01 7.189266383647918701e-03 2.621455490589141846e-01 -4.515976607799530029e-01 -1.353927850723266602e-01 2.310054600238800049e-01 -1.446710228919982910e-01 -4.020176082849502563e-02 -1.259524077177047729e-01 1.976422369480133057e-01 -1.195042282342910767e-01 -1.012547910213470459e-01 8.746835589408874512e-02 2.745712548494338989e-02 -2.610316276550292969e-01 2.901584506034851074e-01 4.754539579153060913e-02 1.840931624174118042e-01 3.351750969886779785e-01 8.933430910110473633e-02 -1.009472757577896118e-01 -1.710894405841827393e-01 -6.081417575478553772e-02 -3.400236070156097412e-01
-1.556908488273620605e-01 -7.242169976234436035e-02 -1.067856028676033020e-01 2.831476926803588867e-01 -1.277795433998107910e-01 1.282721105962991714e-02 -8.530008047819137573e-02 -1.061395481228828430e-01 3.327656388282775879e-01 2.929937541484832764e-01 4.487875476479530334e-02 -9.091264754533767700e-02 -1.899877041578292847e-01 -2.071766555309295654e-01 -1.563240140676498413e-01 -1.273790746927261353e-01 1.880210489034652710e-01 1.637617498636245728e-01 -3.229162096977233887e-01 1.665128469467163086e-01 -7.709211669862270355e-03 9.696180932223796844e-04 -2.982292557135224342e-03 2.481701821088790894e-01 -1.016037985682487488e-01 -2.864390909671783447e-01 8.004291355609893799e-02 6.249988824129104614e-02 -7.952639460563659668e-02 -2.949050962924957275e-01 -8.209793269634246826e-02 -2.425324767827987671e-01
-1.937161386013031006e-01 -1.056094765663146973e-01 -2.428980916738510132e-01 -1.822068542242050171e-01 2.402534037828445435e-01 -1.110303699970245361e-01 3.263789787888526917e-02 1.184877902269363403e-01 -4.325293004512786865e-02 2.604942955076694489e-02 5.092323943972587585e-02 4.284522682428359985e-02 9.941392391920089722e-02 7.145234942436218262e-02 4.217926412820816040e-02 -9.422929584980010986e-02 2.009216547012329102e-01 1.518682390451431274e-01 -3.625613152980804443e-01 -3.920818120241165161e-02 -6.157156080007553101e-02 1.940035372972488403e-01 1.809295862913131714e-01 3.670776486396789551e-01 -2.187483608722686768e-01 8.165057748556137085e-02 9.551624208688735962e-02 -2.450974881649017334e-01 -4.831821471452713013e-02 -1.793097555637359619e-01 -2.324402779340744019e-01 -3.518271148204803467e-01
8.936855196952819824e-02 -1.155892908573150635e-01 2.514088153839111328e-01 2.588088214397430420e-01 -1.346867531538009644e-01 -3.719283640384674072e-01 -5.905231833457946777e-02 1.435305178165435791e-01 2.730753421783447266e-01 -7.658031769096851349e-03 -4.507493600249290466e-02 -1.159950196743011475e-01 1.075302995741367340e-02 8.451107889413833618e-02 1.454507410526275635e-01 4.700094088912010193e-02 2.172144688665866852e-02 6.836991757154464722e-02 -1.674381345510482788e-01 -9.092646092176437378e-02 -4.904721863567829132e-04 1.991863995790481567e-01 -1.020200401544570923e-01 1.329390406608581543e-01 -2.929512262344360352e-01 2.975920960307121277e-02 3.336780071258544922e-01 1.842903345823287964e-01 -1.422301530838012695e-01 -3.211847841739654541e-01 -8.009621500968933105e-02 -2.759457826614379883e-01
-2.954011857509613037e-01 -3.629702329635620117e-02 8.071428164839744568e-03 1.864233613014221191e-01 1.756556034088134766e-01 -1.954957544803619385e-01 -2.307469397783279419e-01 3.071211874485015869e-01 -2.070281654596328735e-01 2.586769871413707733e-02 -6.141083687543869019e-02 -8.090680092573165894e-02 1.081875711679458618e-01 2.148359715938568115e-01 -2.790514193475246429e-02 2.827114425599575043e-02 -1.825129836797714233e-01 2.141283005475997925e-01 -1.284437775611877441e-01 -1.247738674283027649e-01 2.317549735307693481e-01 3.355197310447692871e-01 -2.282519787549972534e-01 2.458801716566085815e-01 -1.850973367691040039e-01 3.474434465169906616e-02 1.746593713760375977e-01 -1.135135218501091003e-01 1.530326344072818756e-02 -2.410699576139450073e-01 8.857008069753646851e-02 -1.074975654482841492e-01
-2.697662077844142914e-02 2.462007403373718262e-01 -7.407973706722259521e-02 2.265780121088027954e-01 2.919406294822692871e-01 -7.411390542984008789e-03 -2.228954583406448364e-01 -1.089240536093711853e-01 -9.152263402938842773e-02 -4.185061529278755188e-02 1.043862029910087585e-01 -1.650633476674556732e-02 -2.317642606794834137e-02 2.142923474311828613e-01 1.122277081012725830e-01 9.420403279364109039e-03 -5.312794819474220276e-03 -6.880207359790802002e-02 3.705570101737976074e-02 1.459970176219940186e-01 -1.591333746910095215e-01 1.246817335486412048e-01 -1.748908460140228271e-01 3.844966888427734375e-01 5.920320004224777222e-02 -2.231877446174621582e-01 -1.667496412992477417e-01 9.003860503435134888e-02 -1.314370185136795044e-01 -2.576680481433868408e-01 2.374134510755538940e-01 -4.225572347640991211e-01
4.644092172384262085e-02 3.562581166625022888e-02 2.162118554115295410e-01 1.656242012977600098e-01 1.881694346666336060e-01 4.790534265339374542e-03 -1.101218163967132568e-01 2.336150407791137695e-01 -4.692915361374616623e-03 9.680195152759552002e-02 2.578237093985080719e-02 1.499332934617996216e-01 -1.130853146314620972e-01 -3.020307421684265137e-02 -1.395810246467590332e-01 -1.323864758014678955e-01 -8.975262194871902466e-02 -4.521899670362472534e-02 -2.705503404140472412e-01 -9.541144967079162598e-02 6.834457814693450928e-02 8.138395845890045166e-02 -4.426586441695690155e-03 2.448304295539855957e-01 -1.622465103864669800e-01 -8.533050864934921265e-02 -1.510864645242691040e-01 2.655384838581085205e-01 -5.486075878143310547e-01 -7.261729240417480469e-02 1.449913233518600464e-01 -3.451791107654571533e-01
-2.178368419408798218e-01 -1.849717497825622559e-01 -2.358784973621368408e-01 -2.509447336196899414e-01 1.501484811305999756e-01 -1.743101626634597778e-01 5.597225576639175415e-02 1.130045130848884583e-01 2.278570085763931274e-02 -7.210328429937362671e-02 3.341456651687622070e-01 -1.525887995958328247e-01 -1.305923461914062500e-01 2.181985676288604736e-01 -1.028128787875175476e-01 -1.465678028762340546e-02 7.621122151613235474e-02 1.040994077920913696e-01 -3.172689378261566162e-01 4.762226343154907227e-02 -1.573313623666763306e-01 2.373668998479843140e-01 1.117049250751733780e-02 3.201574385166168213e-01 -1.371149271726608276e-01 1.373115628957748413e-01 -6.909079849720001221e-02 1.609442383050918579e-01 5.149654671549797058e-02 -1.127287074923515320e-01 -2.163524329662322998e-01 -2.845881879329681396e-01
-4.491460323333740234e-02 1.134247053414583206e-02 -1.487011462450027466e-01 -1.240789294242858887e-01 2.363850772380828857e-01 -3.133879005908966064e-01 -1.272649411112070084e-02 1.180553138256072998e-01 -6.322706490755081177e-02 1.661199927330017090e-01 2.923654913902282715e-01 1.526201367378234863e-01 -1.188079118728637695e-01 7.703849673271179199e-02 -1.660926192998886108e-01 3.240077197551727295e-02 2.937093973159790039e-01 4.726518318057060242e-02 -3.575833141803741455e-01 3.148645162582397461e-02 -2.370014041662216187e-01 3.656009212136268616e-02 -1.468346118927001953e-01 2.250098884105682373e-01 -7.634169608354568481e-02 2.424936443567276001e-01 7.649142295122146606e-02 5.005535483360290527e-02 -1.320504695177078247e-01 -3.173067569732666016e-01 -9.229069575667381287e-03 -2.546765804290771484e-01
-9.818109869956970215e-02 8.141773194074630737e-02 1.350829601287841797e-01 -6.712628155946731567e-02 4.328370690345764160e-01 -9.834317117929458618e-02 1.339674890041351318e-01 2.063086032867431641e-01 -4.867521673440933228e-02 3.793103396892547607e-01 2.362051606178283691e-01 -1.797190904617309570e-01 -1.355097293853759766e-01 -6.109694391489028931e-02 6.104522198438644409e-02 2.879676781594753265e-02 -8.483333140611648560e-02 1.264903843402862549e-01 7.549935579299926758e-02 1.559600383043289185e-01 1.834587194025516510e-02 1.085102781653404236e-01 -1.177536845207214355e-01 1.356538534164428711e-01 -8.694043755531311035e-02 -5.617237463593482971e-02 2.580115199089050293e-01 1.272971034049987793e-01 -1.642994023859500885e-02 -4.596029818058013916e-01 5.018385499715805054e-02 -1.932581067085266113e-01
1.892431229352951050e-01 -1.320799291133880615e-01 2.488856315612792969e-01 2.123972773551940918e-01 5.016212537884712219e-02 -1.523340940475463867e-01 -1.499466896057128906e-01 7.303925603628158569e-02 3.160524964332580566e-01 -7.695683836936950684e-02 -2.060265541076660156e-01 2.126509323716163635e-03 -3.102059103548526764e-02 -1.853530108928680420e-01 1.330352872610092163e-01 6.782724056392908096e-03 -6.627609580755233765e-02 7.722944766283035278e-02 -1.296424269676208496e-01 -8.482541888952255249e-02 -7.616458833217620850e-02 8.738702535629272461e-02 -2.377443015575408936e-02 1.975330114364624023e-01 -2.673153281211853027e-01 2.058480381965637207e-01 2.694768607616424561e-01 2.884224355220794678e-01 1.007163897156715393e-02 -3.406150639057159424e-01 -5.762844905257225037e-02 -3.291817307472229004e-01
-6.877750158309936523e-02 6.659147143363952637e-02 -3.283344805240631104e-01 -2.600133121013641357e-01 2.161877304315567017e-01 -5.554202944040298462e-02 8.860518783330917358e-02 1.168945953249931335e-01 3.855106653645634651e-03 8.716541528701782227e-02 3.684966564178466797e-01 -8.496855199337005615e-02 -1.448996812105178833e-01 1.556664705276489258e-01 6.261248886585235596e-02 -1.147064119577407837e-01 7.609272748231887817e-02 1.120061799883842468e-01 -2.963063418865203857e-01 -1.347303688526153564e-01 -1.214639395475387573e-01 1.583917737007141113e-01 4.265031218528747559e-02 3.210766315460205078e-01 -8.206596225500106812e-02 5.997981131076812744e-02 8.482445962727069855e-03 9.942536242306232452e-03 -3.272834047675132751e-02 -2.127185016870498657e-01 -2.579313218593597412e-01 -3.725206851959228516e-01
4.382923617959022522e-02 2.435196638107299805e-01 -1.393394321203231812e-01 2.654005959630012512e-02 1.618509590625762939e-01 -3.984784483909606934e-01 -8.749877661466598511e-02 2.675608694553375244e-01 1.066149100661277771e-01 -1.943386532366275787e-02 2.191401869058609009e-01 -4.082142189145088196e-02 1.689964234828948975e-01 2.074572145938873291e-01 5.434362590312957764e-02 8.427271991968154907e-02 -1.311544775962829590e-01 1.575854569673538208e-01 -4.268321394920349121e-02 1.157068982720375061e-01 1.470479965209960938e-01 -1.718619838356971741e-02 1.877161848824471235e-04 2.810628116130828857e-01 -2.379333674907684326e-01 7.233446836471557617e-02 9.491273015737533569e-02 1.744429469108581543e-01 6.731288135051727295e-02 -5.413258820772171021e-02 2.951206862926483154e-01 -3.966670930385589600e-01
-1.665661036968231201e-01 8.625743538141250610e-02 -5.633823573589324951e-02 2.173613756895065308e-01 2.385194301605224609e-01 -1.786864697933197021e-01 -1.521975100040435791e-01 2.285609096288681030e-01 -1.599158346652984619e-02 -2.453535795211791992e-02 -1.597957760095596313e-01 -2.353563457727432251e-01 -3.269287059083580971e-03 1.863834559917449951e-01 -7.545093446969985962e-02 9.698475897312164307e-02 2.656042873859405518e-01 1.179946213960647583e-02 -1.503853052854537964e-01 1.215787604451179504e-01 4.553414508700370789e-02 2.819389998912811279e-01 2.059198729693889618e-02 2.223489433526992798e-01 1.049158945679664612e-01 -3.082052767276763916e-01 -2.041706591844558716e-01 1.203628927469253540e-01 -1.169663742184638977e-01 -3.422679305076599121e-01 2.618601024150848389e-01 -1.321340203285217285e-01
3.104194439947605133e-02 6.687391549348831177e-02 -3.196224868297576904e-01 7.915694266557693481e-02 5.175462365150451660e-01 9.804434329271316528e-02 -7.650264352560043335e-02 2.571606636047363281e-01 2.480050325393676758e-01 -6.003070622682571411e-02 -1.153931245207786560e-01 -1.786023527383804321e-01 9.819276630878448486e-02 1.813749521970748901e-01 1.058142632246017456e-01 -1.220675371587276459e-02 7.419728487730026245e-02 -7.305976003408432007e-02 -3.156403824687004089e-02 -2.303519546985626221e-01 -5.752249062061309814e-02 1.975006461143493652e-01 -1.577294766902923584e-01 2.694564759731292725e-01 -1.893294900655746460e-01 -7.593230344355106354e-03 1.411235183477401733e-01 1.405275911092758179e-01 -1.317453980445861816e-01 -1.187354326248168945e-01 2.442124187946319580e-01 3.340952843427658081e-02
-1.004229560494422913e-01 4.996716603636741638e-02 -3.686245181597769260e-04 -6.029925122857093811e-02 1.638316065073013306e-01 1.640370637178421021e-01 -1.770102828741073608e-01 1.234125271439552307e-01 2.193513885140419006e-02 1.854185163974761963e-01 -3.620167821645736694e-02 5.253782495856285095e-02 5.108935013413429260e-02 3.018639236688613892e-02 -2.127628922462463379e-01 -5.693477019667625427e-02 -2.940168380737304688e-01 3.152437210083007812e-01 -1.842412948608398438e-01 3.549059107899665833e-02 -1.187620759010314941e-01 7.737027853727340698e-02 6.989838182926177979e-02 2.780161798000335693e-01 -4.956816881895065308e-02 -2.169137448072433472e-01 2.820641733705997467e-02 1.506972163915634155e-01 -4.525312781333923340e-01 -1.382530033588409424e-01 1.188123249448835850e-03 -4.150846004486083984e-01
-3.662235438823699951e-01 -2.284562736749649048e-01 -3.556575477123260498e-01 4.805287718772888184e-02 3.161254227161407471e-01 1.197801008820533752e-01 -1.717295944690704346e-01 1.413675844669342041e-01 -5.279853940010070801e-02 -1.070611700415611267e-01 9.638441354036331177e-02 -1.117766201496124268e-01 4.360377788543701172e-02 3.225557878613471985e-02 1.154334396123886108e-01 1.878924369812011719e-01 4.985250998288393021e-03 2.070015668869018555e-01 -1.421626061201095581e-01 1.775151044130325317e-01 1.679767668247222900e-01 3.062924146652221680e-01 -5.921465530991554260e-02 2.830584347248077393e-01 -6.316712498664855957e-02 -5.018247291445732117e-02 -1.884913891553878784e-01 6.826468557119369507e-02 -9.416133165359497070e-02 5.426124110817909241e-02 4.633153229951858521e-02 -2.694691419601440430e-01
-4.551370441913604736e-02 1.177042424678802490e-01 5.819278582930564880e-02 -2.080155909061431885e-01 1.154312565922737122e-01 1.613440066576004028e-01 -1.127977445721626282e-01 4.142777621746063232e-02 2.167618274688720703e-01 1.689847558736801147e-02 1.805208027362823486e-01 -8.583345264196395874e-02 -4.311069548130035400e-01 4.566478356719017029e-02 4.132621735334396362e-02 1.457544323056936264e-02 -8.723393082618713379e-02 9.026119858026504517e-02 2.352624759078025818e-02 -1.094628721475601196e-01 1.158096641302108765e-01 1.568145155906677246e-01 9.918068535625934601e-03 5.098968148231506348e-01 -3.403005599975585938e-01 -1.678279787302017212e-01 2.214010804891586304e-01 2.081295251846313477e-01 6.743107736110687256e-02 -1.569401919841766357e-01 -1.210435628890991211e-01 -3.526333486661314964e-03
-1.528223901987075806e-01 -2.200771421194076538e-01 -1.141734495759010315e-01 1.732772141695022583e-01 1.568884104490280151e-01 1.925729662179946899e-01 -3.034330010414123535e-01 2.849130332469940186e-01 -4.515735805034637451e-02 -6.550580263137817383e-02 -3.162732720375061035e-02 -1.691767871379852295e-01 1.389003992080688477e-01 1.099085211753845215e-01 -4.996057227253913879e-02 5.870329961180686951e-02 -3.017513155937194824e-01 3.113750740885734558e-02 -1.947681009769439697e-01 2.826223708689212799e-02 4.438890516757965088e-02 2.093770951032638550e-01 -3.063758015632629395e-01 9.573408961296081543e-02 -1.889286786317825317e-01 -1.165170818567276001e-01 2.177369594573974609e-01 5.180181469768285751e-03 -8.743500709533691406e-02 -3.197020888328552246e-01 2.329302430152893066e-01 -1.911139786243438721e-01
-6.272838264703750610e-02 -1.441034227609634399e-01 -1.195238381624221802e-01 1.365409418940544128e-02 2.297493964433670044e-01 1.161480918526649475e-01 2.498736977577209473e-02 8.031904697418212891e-02 2.009117603302001953e-01 -3.375144004821777344e-01 -1.619907841086387634e-02 -2.886029481887817383e-01 -2.366309240460395813e-02 -1.309344023466110229e-01 -5.845377594232559204e-02 -4.183465242385864258e-02 3.082400001585483551e-02 -2.078055441379547119e-01 -5.234277248382568359e-01 5.661643296480178833e-02 -9.210281074047088623e-02 9.073694050312042236e-02 3.076683357357978821e-02 4.434826672077178955e-01 -9.874828159809112549e-02 -1.364347487688064575e-01 1.498515754938125610e-01 -1.756207495927810669e-01 -7.855927944183349609e-02 -5.651018023490905762e-02 6.995848380029201508e-04 -9.259846061468124390e-03
5.522557348012924194e-02 -2.427751868963241577e-01 -9.146460145711898804e-02 1.643330007791519165e-01 -9.604683145880699158e-03 2.643823921680450439e-01 -3.705536946654319763e-02 2.504556775093078613e-01 4.389096796512603760e-01 2.190961092710494995e-01 8.296498656272888184e-02 -2.124459668993949890e-02 -2.272008657455444336e-01 4.673293232917785645e-02 -2.955449000000953674e-02 1.418183837085962296e-02 2.747665345668792725e-01 2.241538614034652710e-01 -1.347522884607315063e-01 -1.177614461630582809e-02 -2.246203720569610596e-01 2.660490870475769043e-01 -5.124241486191749573e-02 2.099213898181915283e-01 -3.003080561757087708e-02 4.510706290602684021e-03 -9.763847105205059052e-03 -2.116420120000839233e-02 7.468551397323608398e-02 -2.658125460147857666e-01 -6.383629888296127319e-02 -2.682303190231323242e-01
-2.912445366382598877e-02 3.203363344073295593e-02 4.106965065002441406e-01 1.714502424001693726e-01 -1.528684329241514206e-02 -2.091811001300811768e-01 -4.215726628899574280e-02 2.864446341991424561e-01 3.310574591159820557e-01 1.269993279129266739e-02 6.613283418118953705e-03 -8.060152083635330200e-02 -1.050028353929519653e-01 5.721006914973258972e-02 3.120986558496952057e-02 3.902720808982849121e-01 2.744741924107074738e-02 1.070940792560577393e-01 -2.072577923536300659e-01 -1.330890413373708725e-02 -1.350582540035247803e-01 1.217903643846511841e-01 -1.631012931466102600e-02 1.785024255514144897e-01 -1.364415884017944336e-01 -1.404845416545867920e-01 3.177535533905029297e-01 1.853426247835159302e-01 -1.704458519816398621e-02 -2.817994058132171631e-01 -2.664299309253692627e-02 -1.171075329184532166e-01
-1.521052867174148560e-01 3.492415696382522583e-02 -7.168827205896377563e-02 -1.916963458061218262e-01 3.395202159881591797e-01 -8.437268435955047607e-02 7.253403961658477783e-02 2.987436652183532715e-01 1.873415261507034302e-01 1.341014802455902100e-01 -8.316193521022796631e-02 -9.622297435998916626e-02 1.107328683137893677e-01 -6.063554435968399048e-02 1.755806952714920044e-01 -1.514579355716705322e-01 -6.377851217985153198e-02 1.309963017702102661e-01 -3.059131503105163574e-01 2.752013877034187317e-02 -3.182449191808700562e-02 2.564016878604888916e-01 -1.091035734862089157e-02 4.682806134223937988e-01 7.637106627225875854e-02 6.017431989312171936e-02 -1.435670703649520874e-01 -1.086094453930854797e-01 6.508364528417587280e-02 -8.505672961473464966e-02 -2.573903463780879974e-02 -3.495315909385681152e-01
-1.704676076769828796e-02 -9.364467859268188477e-02 -3.428399935364723206e-02 2.120213806629180908e-01 2.926560640335083008e-01 5.988429114222526550e-02 -3.652134165167808533e-02 -4.082488641142845154e-02 -2.557100169360637665e-02 -3.140456974506378174e-01 3.379135578870773315e-02 -1.574832051992416382e-01 2.481836639344692230e-02 1.524896174669265747e-01 1.368223968893289566e-02 2.111282646656036377e-01 1.465942561626434326e-01 -1.152701899409294128e-01 -1.465186625719070435e-01 2.086713463068008423e-01 -2.473761141300201416e-01 1.195920631289482117e-01 1.466204822063446045e-01 1.378406584262847900e-01 -2.746319770812988281e-01 -2.029142575338482857e-03 -3.307936713099479675e-02 2.708016633987426758e-01 -3.997950255870819092e-01 -1.670260131359100342e-01 5.292868986725807190e-02 -3.202363252639770508e-01
6.532715260982513428e-02 -1.858586072921752930e-01 -2.175598591566085815e-01 -1.594535559415817261e-01 7.894544303417205811e-02 9.295444469898939133e-04 2.976710796356201172e-01 1.071400381624698639e-02 3.405888006091117859e-02 -2.778220176696777344e-02 -2.383804023265838623e-01 -2.089705020189285278e-01 -7.762212306261062622e-02 1.247135251760482788e-01 -9.682145901024341583e-03 1.671773344278335571e-01 2.827185438945889473e-03 2.527961730957031250e-01 -1.662578880786895752e-01 -1.650157570838928223e-01 9.186016768217086792e-02 -1.024040877819061279e-01 6.046361476182937622e-02 2.440473586320877075e-01 -8.643724955618381500e-03 9.740357846021652222e-02 2.988578379154205322e-01 1.960174292325973511e-01 -1.345229595899581909e-01 -2.582070827484130859e-01 7.634663581848144531e-02 -4.610920846462249756e-01
-1.429511904716491699e-01 9.878274053335189819e-02 -1.667639464139938354e-01 2.619081139564514160e-01 3.272289633750915527e-01 2.689223289489746094e-01 -2.802408039569854736e-01 2.828951179981231689e-01 7.733578979969024658e-02 -7.511714100837707520e-02 -1.304466277360916138e-01 -1.103837937116622925e-01 -2.038379199802875519e-02 1.431416273117065430e-01 1.548197865486145020e-01 1.385483741760253906e-01 -1.195378601551055908e-02 -5.336335301399230957e-02 -2.152286237105727196e-03 2.025664746761322021e-01 3.282539546489715576e-02 -6.934422254562377930e-02 -1.014810800552368164e-01 2.799795269966125488e-01 -2.238174527883529663e-01 -6.102556362748146057e-02 7.479158043861389160e-02 3.987485170364379883e-01 -1.943746656179428101e-01 -8.049790561199188232e-02 1.145640984177589417e-01 -1.270587444305419922e-01
-3.265964090824127197e-01 2.723832726478576660e-01 -7.264849543571472168e-02 -2.866325080394744873e-01 4.117577895522117615e-02 -9.997961670160293579e-02 -5.389150977134704590e-02 -8.701429516077041626e-02 1.210066452622413635e-01 8.492484688758850098e-02 -7.802119106054306030e-02 -1.462438404560089111e-01 -5.496031790971755981e-02 -7.464911043643951416e-02 -2.759141102433204651e-02 1.383555233478546143e-01 2.175650447607040405e-01 2.128493227064609528e-02 -1.127570718526840210e-01 1.224148124456405640e-01 -2.160059511661529541e-01 -5.601909384131431580e-02 3.409246215596795082e-03 1.143256202340126038e-01 -1.759566515684127808e-01 2.615413665771484375e-01 3.466300070285797119e-01 1.758355647325515747e-02 -1.274107992649078369e-01 -1.009521931409835815e-01 2.093164622783660889e-01 -4.508692026138305664e-01
1.456736624240875244e-01 3.975653275847434998e-02 -7.172715384513139725e-03 -6.969977915287017822e-02 -6.393396854400634766e-02 -1.145125553011894226e-01 -1.564619988203048706e-01 1.101945862174034119e-01 2.846623659133911133e-01 -2.139491289854049683e-01 -1.937647461891174316e-01 1.185350194573402405e-01 1.014597862958908081e-01 2.765400111675262451e-01 1.010011583566665649e-01 2.670211493968963623e-01 1.707499623298645020e-01 1.266681961715221405e-02 -1.160383746027946472e-01 8.305021375417709351e-02 -2.681682109832763672e-01 2.995172142982482910e-01 4.638795554637908936e-02 3.964570760726928711e-01 -8.240728080272674561e-02 4.059088230133056641e-02 2.860491275787353516e-01 2.700104750692844391e-02 -4.592444747686386108e-02 -3.286799490451812744e-01 5.333314649760723114e-03 3.796331875491887331e-04
-8.350770920515060425e-02 9.395059943199157715e-02 9.341866523027420044e-02 1.986343972384929657e-02 2.320455908775329590e-01 -8.501249365508556366e-03 1.829646155238151550e-02 1.663005501031875610e-01 -3.384104371070861816e-02 -1.952122151851654053e-01 5.103272199630737305e-02 -2.410139590501785278e-01 -8.393495529890060425e-02 -8.195424079895019531e-02 -3.124437630176544189e-01 1.307873576879501343e-01 1.524811089038848877e-01 7.562146335840225220e-02 -1.740149408578872681e-01 2.353861927986145020e-03 -9.686414897441864014e-02 2.852123081684112549e-01 -7.115275599062442780e-03 2.881638705730438232e-01 -3.233899474143981934e-01 -1.888082623481750488e-01 -8.985976129770278931e-02 -1.023366674780845642e-01 -1.779550909996032715e-01 -4.541854262351989746e-01 -1.842838972806930542e-01 -3.119746036827564240e-02
5.928488820791244507e-02 1.920673698186874390e-01 1.477097999304533005e-02 -1.053576916456222534e-01 6.825683265924453735e-02 -5.958830565214157104e-02 -2.635922431945800781e-01 8.282273262739181519e-02 -4.787658900022506714e-02 1.053547635674476624e-01 2.482673078775405884e-01 1.887978315353393555e-01 -3.214009106159210205e-03 -1.567222326993942261e-01 1.253984421491622925e-01 2.465412914752960205e-01 1.459844112396240234e-01 5.487640853971242905e-03 -1.902869343757629395e-01 1.987909525632858276e-02 -1.130710095167160034e-01 1.959526836872100830e-01 3.118635118007659912e-01 4.864281713962554932e-01 5.505015701055526733e-02 1.158296689391136169e-01 2.233477085828781128e-01 2.064344845712184906e-02 -5.192333832383155823e-02 -1.251930594444274902e-01 7.279414683580398560e-02 -3.443089723587036133e-01
-2.689230442047119141e-01 1.234334260225296021e-01 -1.050620302557945251e-01 -1.887269169092178345e-01 -2.126306444406509399e-01 1.905894093215465546e-02 1.059440895915031433e-02 2.773921191692352295e-01 -1.737389713525772095e-01 -2.556966245174407959e-02 2.583924680948257446e-02 -7.913585007190704346e-02 -1.360573917627334595e-01 3.339133262634277344e-01 -6.444814056158065796e-02 2.167036980390548706e-01 -1.279684901237487793e-02 2.786936797201633453e-02 -2.521907985210418701e-01 -1.509338617324829102e-01 1.145543754100799561e-01 1.129383593797683716e-01 -8.209094405174255371e-02 2.741438746452331543e-01 -2.046648859977722168e-01 2.404562830924987793e-01 -1.365004945546388626e-02 1.984625756740570068e-01 -1.066368594765663147e-01 -1.488908529281616211e-01 3.493843674659729004e-01 -1.851451843976974487e-01
6.100564822554588318e-02 -7.802347093820571899e-02 7.388056069612503052e-02 6.070303544402122498e-02 2.163435965776443481e-01 -1.037275716662406921e-01 1.029838994145393372e-01 1.778145581483840942e-01 -4.449791833758354187e-02 -4.210460558533668518e-02 2.431014031171798706e-01 -2.962681651115417480e-01 -8.677635341882705688e-03 1.531962156295776367e-01 -6.420612335205078125e-02 -1.977778375148773193e-01 -1.371081620454788208e-01 1.295546442270278931e-01 -4.244036599993705750e-02 1.577260941267013550e-01 6.563573330640792847e-02 5.006726831197738647e-02 -2.998883090913295746e-02 3.275924324989318848e-01 -1.286129057407379150e-01 -1.385581046342849731e-01 3.516538739204406738e-01 3.910426795482635498e-01 -1.409190986305475235e-02 -3.916898667812347412e-01 -1.389062106609344482e-01 3.646160662174224854e-02
9.284425526857376099e-02 2.568496465682983398e-01 -3.461786806583404541e-01 -3.851722553372383118e-02 -1.399777680635452271e-01 -1.217114645987749100e-02 -2.775179147720336914e-01 1.867381185293197632e-01 -2.038452178239822388e-01 -8.330939710140228271e-02 -4.540768638253211975e-02 1.548756062984466553e-01 -1.423481386154890060e-03 1.180885061621665955e-01 4.292675852775573730e-02 2.563900873064994812e-02 -7.187354564666748047e-02 -1.133836358785629272e-01 -1.856928616762161255e-01 2.397158294916152954e-01 -7.650744169950485229e-02 5.577182024717330933e-02 1.614436954259872437e-01 3.618380427360534668e-01 1.923364400863647461e-02 6.008027493953704834e-02 3.296792209148406982e-01 1.255368739366531372e-01 -1.129630059003829956e-01 -2.885976135730743408e-01 -1.677429489791393280e-02 -2.842305600643157959e-01
-2.065390497446060181e-01 -1.306991428136825562e-01 -2.114667296409606934e-01 2.284794114530086517e-03 1.764945983886718750e-01 -9.700229018926620483e-02 -1.563332080841064453e-01 3.112718462944030762e-01 2.838390469551086426e-01 -1.533103883266448975e-01 3.408071398735046387e-01 1.429773867130279541e-01 -1.648836135864257812e-01 -6.993895769119262695e-02 -2.360235899686813354e-02 1.901027113199234009e-01 -1.489340700209140778e-02 6.141073256731033325e-02 -5.708663538098335266e-02 -2.031503170728683472e-01 2.667267024517059326e-01 1.008996181190013885e-02 -8.412422239780426025e-02 4.364059567451477051e-01 -6.405573338270187378e-02 -1.483221203088760376e-01 -3.504772111773490906e-02 1.154498755931854248e-01 -9.950539469718933105e-02 -1.617722772061824799e-02 8.961115777492523193e-02 -2.192361205816268921e-01
5.178448744118213654e-03 -8.687213063240051270e-03 -2.098890095949172974e-01 -8.005700260400772095e-02 2.023258507251739502e-01 -7.813910394906997681e-02 -1.695494055747985840e-01 1.174956932663917542e-01 2.520000934600830078e-01 4.066866263747215271e-02 2.966324388980865479e-01 -3.168869763612747192e-02 -1.857445947825908661e-02 -3.134251832962036133e-01 2.541418969631195068e-01 1.094049364328384399e-01 -1.272314488887786865e-01 4.528497532010078430e-02 -8.370733261108398438e-02 1.036363914608955383e-01 1.423642635345458984e-01 1.814725548028945923e-01 -1.458968073129653931e-01 3.373768329620361328e-01 -1.364705711603164673e-01 -2.852772921323776245e-02 4.538646340370178223e-02 -1.361281722784042358e-01 -4.475717842578887939e-01 -2.500871717929840088e-01 4.732551798224449158e-02 3.351181373000144958e-02
2.127722948789596558e-01 -2.926447987556457520e-01 -2.191248387098312378e-01 1.229840237647294998e-02 2.393318116664886475e-01 -8.192791789770126343e-02 1.694006659090518951e-02 2.767430245876312256e-01 2.205073684453964233e-01 -1.734061688184738159e-01 -8.608172833919525146e-02 2.517363429069519043e-01 -7.037635892629623413e-02 -8.129394054412841797e-02 1.217583119869232178e-01 5.674226582050323486e-02 -1.493619680404663086e-01 -8.903999626636505127e-02 -9.594074636697769165e-02 -9.579264372587203979e-02 6.651676446199417114e-02 -7.539878040552139282e-02 8.785188943147659302e-02 4.392537772655487061e-01 -1.426189690828323364e-01 -2.089562267065048218e-02 3.819276019930839539e-02 1.856714636087417603e-01 -1.603954136371612549e-01 -1.253155171871185303e-01 2.408329993486404419e-01 -2.923078238964080811e-01
2.995961159467697144e-02 -6.263484060764312744e-02 -1.139151677489280701e-01 1.420288234949111938e-01 6.633380800485610962e-02 -1.523827165365219116e-01 -1.551811099052429199e-01 6.264734268188476562e-02 2.391003668308258057e-01 2.070043534040451050e-01 -1.169654428958892822e-01 1.277394741773605347e-01 -3.088412284851074219e-01 -2.524083107709884644e-02 -1.247507855296134949e-01 -4.878542944788932800e-02 -1.101514995098114014e-01 7.593418471515178680e-03 -5.997380614280700684e-02 -9.108518064022064209e-02 2.122071944177150726e-02 8.069586753845214844e-02 -2.228562086820602417e-01 3.962711095809936523e-01 -7.752557098865509033e-02 -2.793156802654266357e-01 4.890063703060150146e-01 -6.175126507878303528e-02 -1.232535019516944885e-01 -6.391301006078720093e-02 8.996857702732086182e-02 -2.652215659618377686e-01
5.376530438661575317e-02 5.183904245495796204e-02 3.075418174266815186e-01 1.320156902074813843e-01 3.986757248640060425e-02 -1.233613565564155579e-01 -1.479108184576034546e-01 3.819081559777259827e-02 1.612746417522430420e-01 -2.702491283416748047e-01 -2.136182934045791626e-01 -4.909127950668334961e-02 -9.199121594429016113e-02 1.458250433206558228e-01 -1.482931617647409439e-02 -3.552905842661857605e-02 2.011028081178665161e-01 9.067131578922271729e-02 -2.686638236045837402e-01 3.325838446617126465e-01 7.694461941719055176e-02 8.012168109416961670e-02 -2.535321414470672607e-01 2.907069325447082520e-01 -1.126420423388481140e-01 1.284960806369781494e-01 3.055550530552864075e-02 1.026286482810974121e-01 -3.696217760443687439e-02 -4.495564401149749756e-01 1.352662444114685059e-01 -9.464243054389953613e-02
-1.858300566673278809e-01 -1.760462969541549683e-01 -1.317702531814575195e-01 2.289731204509735107e-01 1.793543696403503418e-01 2.085391283035278320e-01 -1.844790875911712646e-01 2.538706362247467041e-01 -2.214620262384414673e-01 7.704225927591323853e-02 -1.617932021617889404e-01 -2.572756707668304443e-01 -8.415928483009338379e-02 -2.288385666906833649e-02 1.199975237250328064e-01 -7.349364459514617920e-02 -7.731716334819793701e-02 9.404445439577102661e-02 -8.853670209646224976e-02 8.155219256877899170e-02 2.247841358184814453e-01 3.263322412967681885e-01 -3.290601968765258789e-01 8.157126605510711670e-02 -1.604369729757308960e-01 5.278943479061126709e-02 1.838125139474868774e-01 6.027922034263610840e-02 -1.585973948240280151e-01 -2.924157679080963135e-01 1.394782513380050659e-01 -1.358630657196044922e-01
2.736720442771911621e-02 -2.904944121837615967e-02 -1.716586500406265259e-01 4.545177146792411804e-02 -1.535659283399581909e-01 2.427230328321456909e-01 -4.117245227098464966e-02 1.530251652002334595e-01 3.867188692092895508e-01 4.345182478427886963e-01 3.328061848878860474e-02 3.152595832943916321e-02 9.320438653230667114e-02 7.354340702295303345e-02 -4.971354454755783081e-02 -2.648082934319972992e-02 1.439836919307708740e-01 9.036678820848464966e-02 -7.147349417209625244e-02 3.440066054463386536e-02 -1.235788688063621521e-01 2.668329775333404541e-01 -2.841287665069103241e-02 2.630170583724975586e-01 -2.375233471393585205e-01 -2.113671302795410156e-01 2.594124712049961090e-02 6.408928334712982178e-02 -1.315330266952514648e-01 -1.473053842782974243e-01 3.315278291702270508e-01 -2.347510010004043579e-01
-3.038645088672637939e-01 -3.994631022214889526e-02 -2.761839628219604492e-01 -6.697713397443294525e-03 6.186450272798538208e-02 -1.204926520586013794e-01 -3.510179221630096436e-01 1.510464400053024292e-02 1.109003275632858276e-01 8.791754394769668579e-02 1.578973233699798584e-01 -3.931071758270263672e-01 -3.035415410995483398e-01 4.432040825486183167e-02 3.106881864368915558e-02 -1.315664499998092651e-01 -1.923225447535514832e-02 1.505679488182067871e-01 5.993603169918060303e-02 -3.295967355370521545e-02 2.553646825253963470e-02 1.997022032737731934e-01 -5.216028541326522827e-02 1.978708207607269287e-01 -8.761291950941085815e-02 1.889597438275814056e-02 2.568358480930328369e-01 2.249440848827362061e-01 1.585094630718231201e-01 -7.557862997055053711e-02 4.811374470591545105e-02 -3.289606571197509766e-01
4.139109328389167786e-02 -1.690013557672500610e-01 -2.814246155321598053e-02 6.183678656816482544e-02 1.916314214468002319e-01 -1.274824738502502441e-01 2.785953134298324585e-02 6.719981133937835693e-02 4.190537333488464355e-02 1.042359769344329834e-01 -1.102015003561973572e-01 -2.120518535375595093e-01 3.096923828125000000e-01 -9.987396746873855591e-02 5.941528454422950745e-02 -2.098737359046936035e-01 3.158767521381378174e-02 1.584377586841583252e-01 -4.101614058017730713e-01 1.763380616903305054e-01 3.531939536333084106e-02 2.265815287828445435e-01 -1.399018019437789917e-01 4.925808310508728027e-01 -3.126068739220499992e-03 3.843852505087852478e-02 9.687593579292297363e-02 -5.918990448117256165e-02 -2.326198369264602661e-01 -1.693565249443054199e-01 -3.557143732905387878e-02 -2.121150195598602295e-01
-2.688601613044738770e-02 9.393373131752014160e-02 -1.401426047086715698e-01 -2.698555290699005127e-01 1.423990586772561073e-03 -2.580475211143493652e-01 3.696869825944304466e-03 -5.493601411581039429e-02 1.753926873207092285e-01 -1.674015372991561890e-01 1.768575906753540039e-01 2.513151764869689941e-01 -3.307585045695304871e-02 1.144127920269966125e-01 9.200745075941085815e-02 5.903404578566551208e-02 2.171014845371246338e-01 -7.960429787635803223e-02 -3.645560741424560547e-01 1.848562806844711304e-01 1.155337225645780563e-02 2.985901832580566406e-01 5.666343495249748230e-02 2.412334382534027100e-01 1.400997787714004517e-01 4.829933401197195053e-03 1.094686612486839294e-01 3.341586142778396606e-02 -5.048073455691337585e-02 -2.925951480865478516e-01 -4.069751873612403870e-02 -3.939624428749084473e-01
-6.242864206433296204e-02 1.116189360618591309e-01 -5.205954611301422119e-02 1.471014767885208130e-01 1.323827356100082397e-01 3.116954565048217773e-01 1.784767508506774902e-01 5.105541944503784180e-01 4.579407349228858948e-02 1.934358924627304077e-01 2.140939682722091675e-01 -5.491574853658676147e-02 -1.625722460448741913e-02 -7.999333739280700684e-02 1.015938818454742432e-01 -2.276192903518676758e-01 1.738650202751159668e-01 1.148598119616508484e-01 -1.603339016437530518e-01 -7.093065977096557617e-02 6.078580394387245178e-02 6.087790429592132568e-02 -8.348828554153442383e-02 2.182441204786300659e-01 -6.472466140985488892e-02 -8.576288074254989624e-02 -5.879775155335664749e-03 1.189295798540115356e-01 -2.462875097990036011e-01 -3.231775760650634766e-01 2.474029958248138428e-01 -8.209611475467681885e-02
-1.374752223491668701e-01 -2.504608035087585449e-02 -1.763991862535476685e-01 3.518690466880798340e-01 -2.334938198328018188e-01 -5.325503181666135788e-03 -1.151097267866134644e-01 2.475231438875198364e-01 2.433750480413436890e-01 -1.325106024742126465e-01 1.465110033750534058e-01 4.978008195757865906e-02 -1.733748428523540497e-02 -1.090862303972244263e-01 2.714565582573413849e-02 1.493460088968276978e-01 1.417685002088546753e-01 -7.099623233079910278e-02 -2.529693543910980225e-01 5.921667069196701050e-02 -2.412911690771579742e-02 2.653691470623016357e-01 -1.652526557445526123e-01 1.793486773967742920e-01 -1.313320547342300415e-01 2.098888158798217773e-01 4.370150268077850342e-01 2.743490599095821381e-02 -4.980976134538650513e-02 -6.408618390560150146e-02 -8.060958236455917358e-02 -2.669550180435180664e-01
9.327007457613945007e-03 1.499796658754348755e-01 1.116212829947471619e-01 2.487599998712539673e-01 4.592094719409942627e-01 2.404768317937850952e-01 -1.669905185699462891e-01 2.005792707204818726e-01 6.731468439102172852e-02 -1.753945276141166687e-02 1.095488294959068298e-01 6.814438849687576294e-02 -3.167211636900901794e-02 -1.245222315192222595e-01 -1.459370702505111694e-01 1.029337272047996521e-01 -9.613589942455291748e-02 1.040465980768203735e-01 -1.835190355777740479e-01 4.003486037254333496e-02 1.470590680837631226e-01 -6.980080157518386841e-02 -6.231511011719703674e-02 1.418677717447280884e-01 9.824730455875396729e-02 1.031574327498674393e-02 1.093962639570236206e-01 3.847924768924713135e-01 -4.119816720485687256e-01 -1.984161138534545898e-02 -2.389325201511383057e-02 -2.236720472574234009e-01
-8.460593968629837036e-02 -1.593021792359650135e-03 1.255414187908172607e-01 1.155171170830726624e-01 3.258001431822776794e-02 -1.510914042592048645e-02 -2.171823978424072266e-01 1.846096664667129517e-01 1.689863055944442749e-01 -6.819585710763931274e-02 1.568054109811782837e-01 9.355320036411285400e-02 -2.674590647220611572e-01 9.619779139757156372e-02 -1.896606683731079102e-01 -4.695721343159675598e-02 -4.624930396676063538e-02 1.366476267576217651e-01 -8.036585897207260132e-02 8.210886269807815552e-03 -4.661661013960838318e-02 -3.117058612406253815e-02 2.064014226198196411e-02 2.539861798286437988e-01 -1.891341805458068848e-01 -2.717336118221282959e-01 6.933722179383039474e-03 1.657886058092117310e-01 -5.809662938117980957e-01 -1.556136459112167358e-01 1.957214325666427612e-01 -2.511521875858306885e-01
-2.115017920732498169e-02 -3.367257490754127502e-02 -2.700914442539215088e-01 7.726193964481353760e-02 1.746752113103866577e-01 2.617847919464111328e-02 -8.978985995054244995e-02 -1.772426255047321320e-02 1.161501780152320862e-01 2.931342720985412598e-01 1.014255657792091370e-01 1.934937573969364166e-02 -2.843086719512939453e-01 -3.775608539581298828e-02 -1.925302147865295410e-01 9.322696179151535034e-02 1.232265979051589966e-01 1.244620308279991150e-01 -1.955826878547668457e-01 1.748081445693969727e-01 1.944121867418289185e-01 -2.146654278039932251e-01 -2.882530093193054199e-01 1.731619536876678467e-01 -1.188072115182876587e-01 -9.602862596511840820e-02 1.825982779264450073e-01 3.100193738937377930e-01 6.201328337192535400e-02 -3.709088563919067383e-01 9.644190967082977295e-02 -2.046497017145156860e-01
-2.071058303117752075e-01 -6.026342511177062988e-02 -2.606493234634399414e-01 2.512244582176208496e-01 1.498664617538452148e-01 -8.577157557010650635e-02 -1.346670985221862793e-01 -2.409494295716285706e-02 9.972325712442398071e-02 -1.011116877198219299e-01 1.548981666564941406e-01 -1.363726705312728882e-01 1.983992941677570343e-02 3.455675244331359863e-01 3.027019836008548737e-02 1.670105308294296265e-01 2.041536420583724976e-01 -4.177937284111976624e-02 -3.197540938854217529e-01 1.118444651365280151e-01 9.711896628141403198e-02 3.223927021026611328e-01 -9.073102474212646484e-02 1.820169091224670410e-01 -4.743677750229835510e-02 -2.092664837837219238e-01 -1.607900857925415039e-01 1.505905240774154663e-01 1.346795409917831421e-01 -2.827368080615997314e-01 3.500886633992195129e-02 -2.360660284757614136e-01
-2.461865246295928955e-01 2.698035538196563721e-02 1.216511130332946777e-01 -4.271597787737846375e-02 1.928791552782058716e-01 -6.778395175933837891e-02 1.559517383575439453e-01 1.646524220705032349e-01 9.955921210348606110e-03 9.184184670448303223e-02 2.519951462745666504e-01 -1.082171723246574402e-01 -3.214026689529418945e-01 1.396899521350860596e-01 -2.290201485157012939e-01 -7.125948369503021240e-02 -2.150052413344383240e-02 2.933199405670166016e-01 -1.027280241250991821e-01 -9.394929558038711548e-02 4.459472745656967163e-02 3.737290203571319580e-01 -2.597042024135589600e-01 2.576853930950164795e-01 1.015522629022598267e-01 2.036602199077606201e-01 1.645247340202331543e-01 2.000254690647125244e-01 -3.416618704795837402e-02 -1.833365261554718018e-01 -1.078583002090454102e-01 -1.343654394149780273e-01
5.925159156322479248e-02 6.062633544206619263e-02 -9.805142134428024292e-02 2.095868736505508423e-01 6.531111896038055420e-03 5.187345296144485474e-02 -7.140909135341644287e-02 -2.930241078138351440e-02 1.870075315237045288e-01 8.991103619337081909e-02 1.084672361612319946e-01 -9.767313301563262939e-02 -2.045399397611618042e-01 -1.107587385922670364e-02 1.023996695876121521e-01 1.450106780976057053e-02 -5.148571357131004333e-02 1.200036406517028809e-01 -3.120454847812652588e-01 1.230539530515670776e-01 2.719114422798156738e-01 -1.033007577061653137e-01 1.937678456306457520e-01 3.602982163429260254e-01 -9.745899587869644165e-02 -2.944430708885192871e-01 2.673825323581695557e-01 3.628450036048889160e-01 -2.094086855649948120e-01 -2.650053799152374268e-01 6.380842626094818115e-02 1.205621808767318726e-01
-4.141392186284065247e-02 1.417857855558395386e-01 -5.090148374438285828e-02 -2.290666401386260986e-01 2.205007225275039673e-01 -3.781130537390708923e-02 -3.469672799110412598e-02 7.367858290672302246e-02 1.754079163074493408e-01 1.107357591390609741e-01 -8.474955707788467407e-02 7.966792583465576172e-02 -1.839181333780288696e-01 2.641404569149017334e-01 1.808867454528808594e-01 2.515299022197723389e-01 -1.500715017318725586e-01 1.385920345783233643e-01 -2.444730997085571289e-01 -1.277982741594314575e-01 1.197839975357055664e-01 2.303802035748958588e-02 -4.153281915932893753e-03 4.656625092029571533e-01 -8.513574302196502686e-02 9.457919746637344360e-02 9.340414404869079590e-02 -5.297567322850227356e-02 -1.645861417055130005e-01 -7.508445531129837036e-02 -1.806733310222625732e-01 -4.094310700893402100e-01
-3.435515165328979492e-01 -2.762719392776489258e-01 -9.060855209827423096e-02 1.465420722961425781e-01 1.135561466217041016e-01 -5.358902364969253540e-02 3.127418458461761475e-02 1.937509328126907349e-01 -1.740305274724960327e-01 -6.872830539941787720e-02 1.452832072973251343e-01 2.830949127674102783e-01 6.464319676160812378e-02 6.101118400692939758e-02 2.264019250869750977e-01 -8.091337978839874268e-03 -3.924595564603805542e-02 -1.307756267488002777e-02 -1.249685510993003845e-01 2.723449170589447021e-01 8.262365311384201050e-02 3.894536793231964111e-01 3.170331567525863647e-02 3.827849775552749634e-02 1.973819918930530548e-02 4.424289241433143616e-02 1.618513762950897217e-01 2.102959156036376953e-01 4.477737471461296082e-02 -3.050300180912017822e-01 1.930518448352813721e-01 -2.619861960411071777e-01
1.535895615816116333e-01 8.720105141401290894e-02 -1.710462383925914764e-02 1.983106285333633423e-01 3.144518136978149414e-01 9.933575987815856934e-03 2.370836585760116577e-02 2.775191366672515869e-01 6.046466529369354248e-02 6.816690322011709213e-03 2.770627103745937347e-02 1.111495643854141235e-01 -5.160889402031898499e-02 7.906615734100341797e-03 -8.338171243667602539e-02 -2.112107723951339722e-02 8.634836226701736450e-02 -1.506202854216098785e-02 -1.038773953914642334e-01 2.001020591706037521e-03 3.228609263896942139e-01 1.253677904605865479e-01 1.295208185911178589e-01 4.524765610694885254e-01 1.081098429858684540e-02 -4.546179473400115967e-01 -2.720417454838752747e-02 -1.389763038605451584e-02 -1.917505264282226562e-01 -6.368524581193923950e-02 1.273103505373001099e-01 -3.177672326564788818e-01
-1.016899794340133667e-01 1.156077459454536438e-01 1.715476363897323608e-01 -3.149024397134780884e-02 2.680355310440063477e-01 2.982216514647006989e-02 7.927188277244567871e-02 2.147858589887619019e-01 6.598204374313354492e-02 1.346107013523578644e-02 2.216316312551498413e-01 -1.987949311733245850e-01 -2.515881322324275970e-02 1.367212682962417603e-01 -2.605213820934295654e-01 -3.350450098514556885e-01 9.445062605664134026e-04 2.042133957147598267e-01 -7.593017071485519409e-02 1.720183528959751129e-02 4.266852512955665588e-02 2.135758697986602783e-01 6.490162760019302368e-02 1.428983360528945923e-01 -2.782101333141326904e-01 -2.249919995665550232e-02 3.812309801578521729e-01 2.088017314672470093e-01 -1.733832526952028275e-03 -3.180521130561828613e-01 -1.955242156982421875e-01 -4.508202895522117615e-02
-2.515538334846496582e-01 1.161990091204643250e-01 3.563388064503669739e-02 1.451943349093198776e-02 3.956426680088043213e-02 -1.498282849788665771e-01 -4.201681911945343018e-01 5.705320462584495544e-02 -2.018917202949523926e-01 9.183983318507671356e-03 2.356729954481124878e-01 -3.171403408050537109e-01 -8.343279361724853516e-02 9.101562947034835815e-02 -1.596193462610244751e-01 -1.268592178821563721e-01 -9.964683651924133301e-02 8.597485721111297607e-02 -6.517349183559417725e-02 -1.548152416944503784e-01 3.357351571321487427e-02 2.632862031459808350e-01 -1.106705516576766968e-01 2.761061489582061768e-01 8.023250102996826172e-02 1.903357654809951782e-01 3.143445849418640137e-01 1.649514734745025635e-01 -5.988786369562149048e-02 -8.994299918413162231e-02 9.679324179887771606e-02 -2.644790112972259521e-01
-1.127599477767944336e-01 8.840478956699371338e-02 1.165841519832611084e-01 1.111286580562591553e-01 -3.742672130465507507e-02 1.838922686874866486e-02 -1.775220185518264771e-01 9.531544148921966553e-02 -2.798077166080474854e-01 -1.223142147064208984e-01 2.038564682006835938e-01 -3.494665026664733887e-01 1.467192620038986206e-01 5.784604698419570923e-02 -1.376684848219156265e-02 -1.152738779783248901e-01 -1.953596770763397217e-01 1.045148074626922607e-01 -3.418357670307159424e-01 -1.146979033946990967e-01 5.230971425771713257e-02 1.867822557687759399e-01 2.470278739929199219e-02 3.549355566501617432e-01 -6.952657550573348999e-02 2.670731768012046814e-02 4.224425852298736572e-01 5.719570070505142212e-02 2.176909521222114563e-02 -1.323936879634857178e-01 7.239385694265365601e-02 -2.491467893123626709e-01
-1.765069067478179932e-01 3.319018334150314331e-02 5.356789752840995789e-02 1.772612333297729492e-01 1.652553677558898926e-01 1.273470465093851089e-02 -2.626915276050567627e-01 2.396531850099563599e-01 1.192902177572250366e-01 -1.293863542377948761e-02 2.300491333007812500e-01 -9.740929305553436279e-02 -1.242490261793136597e-01 7.556023448705673218e-02 1.785578429698944092e-01 -3.631936609745025635e-01 -1.669384241104125977e-01 9.168866276741027832e-02 7.405858486890792847e-02 1.940501667559146881e-02 1.001983135938644409e-01 2.559241354465484619e-01 1.991297863423824310e-02 2.558547556400299072e-01 -2.836615219712257385e-02 -2.733746469020843506e-01 -2.598803676664829254e-02 1.396707743406295776e-01 -2.274894267320632935e-01 -1.807140111923217773e-01 3.007493019104003906e-01 -2.523488700389862061e-01
6.977728009223937988e-02 2.053879350423812866e-01 -2.454054802656173706e-01 -7.760149985551834106e-02 1.454305499792098999e-01 -4.308523833751678467e-01 -5.957441031932830811e-02 1.949996352195739746e-01 1.831869930028915405e-01 -8.554993569850921631e-02 2.328274846076965332e-01 -2.286642342805862427e-01 -1.520573347806930542e-02 1.362577378749847412e-01 -6.952907145023345947e-02 -1.250480953603982925e-02 -1.903977245092391968e-01 -1.648401096463203430e-02 -2.831017971038818359e-01 -4.691758006811141968e-02 2.177716642618179321e-01 -1.195354610681533813e-01 -5.053796246647834778e-02 2.433857768774032593e-01 -4.913015291094779968e-02 7.728649675846099854e-02 5.146861448884010315e-02 2.213541567325592041e-01 -2.852928079664707184e-02 -7.351946085691452026e-02 2.691604197025299072e-01 -2.934420704841613770e-01
-7.851788401603698730e-02 2.256598323583602905e-01 7.052385061979293823e-02 -9.507671743631362915e-02 1.400707364082336426e-01 -1.960647255182266235e-01 -3.176856786012649536e-02 1.136080846190452576e-01 1.710527092218399048e-01 -8.038788288831710815e-02 1.397304832935333252e-01 2.529491782188415527e-01 -1.759056001901626587e-01 1.498412936925888062e-01 1.828601770102977753e-02 9.682089835405349731e-02 2.849833965301513672e-01 7.630273234099149704e-03 -3.832661509513854980e-01 1.306057423353195190e-01 2.180728688836097717e-02 7.427430152893066406e-02 1.817417293787002563e-01 3.847739696502685547e-01 1.168666183948516846e-01 1.463872939348220825e-01 1.708582192659378052e-01 1.253043711185455322e-01 1.091297492384910583e-01 -3.423019349575042725e-01 1.567729003727436066e-02 -1.816175580024719238e-01
-2.020705193281173706e-01 -3.985939621925354004e-01 7.350646704435348511e-02 -7.937804795801639557e-03 2.030816823244094849e-01 -2.890648841857910156e-01 -2.166746407747268677e-01 2.212436795234680176e-01 -8.461211621761322021e-02 3.733897954225540161e-02 1.162360236048698425e-01 -4.391847923398017883e-02 -1.145311817526817322e-01 -1.917242421768605709e-03 -2.066719532012939453e-01 1.687804907560348511e-01 -7.494648545980453491e-02 1.272075921297073364e-01 -2.344553470611572266e-01 2.745606936514377594e-02 1.243293434381484985e-01 2.166862040758132935e-02 -1.143773496150970459e-01 3.330562412738800049e-01 -2.603240907192230225e-01 4.900249466300010681e-02 7.176295388489961624e-03 -6.709585338830947876e-02 1.565830968320369720e-02 -3.804394602775573730e-01 1.633984595537185669e-01 4.419463500380516052e-02
-2.133124917745590210e-01 7.093676924705505371e-02 6.399212870746850967e-03 3.063558638095855713e-01 3.533292114734649658e-01 1.125740539282560349e-02 8.120857924222946167e-02 5.681478977203369141e-02 -1.618118733167648315e-01 2.457345835864543915e-02 -4.764596000313758850e-02 -1.538672018796205521e-02 -1.363135278224945068e-01 -3.029641136527061462e-02 1.926194429397583008e-01 2.166206538677215576e-01 4.857317507266998291e-01 1.992884464561939240e-02 -6.477516889572143555e-02 3.490152582526206970e-02 2.268528193235397339e-01 9.678269922733306885e-02 -1.359632611274719238e-01 2.039566636085510254e-01 6.819569971412420273e-03 -1.840257346630096436e-01 1.359346956014633179e-01 2.460403442382812500e-01 -2.639587819576263428e-01 -6.568010896444320679e-02 1.136338058859109879e-02 -1.955939531326293945e-01
-1.448768824338912964e-01 -1.755852699279785156e-01 -2.704082131385803223e-01 8.751926571130752563e-02 2.339765578508377075e-01 -2.719832658767700195e-01 -2.011350095272064209e-01 9.733781963586807251e-02 -7.517495751380920410e-02 1.982118934392929077e-01 -6.093330681324005127e-02 -1.948042362928390503e-01 2.053212821483612061e-01 -1.589238941669464111e-01 -5.342442169785499573e-02 5.509112030267715454e-02 2.087122797966003418e-01 7.307387143373489380e-02 -5.323741957545280457e-02 -1.189431250095367432e-01 1.023758724331855774e-01 2.031926661729812622e-01 -3.231900632381439209e-01 3.527598381042480469e-01 -3.752253018319606781e-03 -5.503125488758087158e-02 9.607064723968505859e-02 8.953240513801574707e-02 -2.468871176242828369e-01 -1.089113503694534302e-01 -1.707558035850524902e-01 -2.450395524501800537e-01
2.201179414987564087e-02 3.139569237828254700e-02 3.457149490714073181e-02 -1.758727878332138062e-01 -6.443069875240325928e-02 -2.359028533101081848e-02 -1.085135862231254578e-01 -1.634910106658935547e-01 3.108016252517700195e-01 1.650150120258331299e-01 1.081758290529251099e-01 -2.244872003793716431e-01 -3.816162347793579102e-01 7.637635618448257446e-02 2.784054353833198547e-02 -2.444912388455122709e-04 1.553675811737775803e-02 1.546830534934997559e-01 -3.987425267696380615e-01 7.732560485601425171e-02 8.974826335906982422e-02 2.784258127212524414e-01 -1.120847910642623901e-01 3.134822547435760498e-01 1.229912787675857544e-01 1.568150222301483154e-01 9.369865804910659790e-02 -5.524777621030807495e-02 -2.507107257843017578e-01 -1.380680203437805176e-01 1.767208427190780640e-01 -1.864835619926452637e-01
-2.121632993221282959e-01 -1.550400722771883011e-02 8.905740082263946533e-02 -3.452586233615875244e-01 1.717150509357452393e-01 3.643880039453506470e-02 -8.757596462965011597e-02 1.265255510807037354e-01 9.766703099012374878e-02 2.339978516101837158e-02 4.771053791046142578e-01 -1.275767832994461060e-01 -1.568480283021926880e-01 -2.445765137672424316e-01 1.301297545433044434e-01 -3.950747847557067871e-02 -4.380761086940765381e-02 3.717998787760734558e-02 -1.353077143430709839e-01 -1.685889437794685364e-02 3.271970432251691818e-03 6.271667033433914185e-02 1.616062670946121216e-01 2.873470485210418701e-01 -1.281461417675018311e-01 -1.901895850896835327e-01 4.126091897487640381e-01 6.533537089126184583e-05 -2.716095559298992157e-02 -1.145002394914627075e-01 1.715258210897445679e-01 -1.248295307159423828e-01
-2.295411676168441772e-01 1.571142971515655518e-01 -3.181983903050422668e-02 2.392279207706451416e-01 2.391398698091506958e-01 5.204743891954421997e-02 6.682430207729339600e-02 -2.029722183942794800e-01 2.867004871368408203e-01 -1.054428592324256897e-01 1.590314507484436035e-01 -2.933582663536071777e-01 -8.279588073492050171e-02 -5.783993378281593323e-02 3.097801208496093750e-01 7.351832091808319092e-02 1.691080927848815918e-01 -2.606594003736972809e-02 -1.863971650600433350e-01 1.131771039217710495e-02 9.318417310714721680e-02 1.431175917387008667e-01 -2.996175922453403473e-02 4.966790080070495605e-01 -1.800976395606994629e-01 -1.474118977785110474e-01 7.786502689123153687e-02 7.234051823616027832e-02 7.007554173469543457e-02 -9.593402035534381866e-03 2.318271435797214508e-02 -1.751694977283477783e-01
-1.990678608417510986e-01 9.825185686349868774e-02 1.647974401712417603e-01 -1.568989083170890808e-02 -6.552371382713317871e-02 2.503929436206817627e-01 4.555081948637962341e-02 1.603255122900009155e-01 2.000744789838790894e-01 4.228230565786361694e-02 2.176801860332489014e-01 2.759478427469730377e-02 -2.022158354520797729e-01 -2.096355408430099487e-01 -8.498760312795639038e-02 -2.560454010963439941e-01 -7.836703956127166748e-02 9.961275011301040649e-02 -1.201428100466728210e-01 -5.467611178755760193e-02 -1.759310513734817505e-01 1.075407341122627258e-01 1.147746667265892029e-01 2.518812119960784912e-01 -9.548123180866241455e-02 -1.102388873696327209e-01 1.202624812722206116e-01 2.266661822795867920e-01 -9.725651890039443970e-02 -2.273732572793960571e-01 3.919825851917266846e-01 -3.555576801300048828e-01
-6.535258144140243530e-02 -9.159116446971893311e-02 -4.461741819977760315e-02 -1.868458986282348633e-01 2.973607182502746582e-01 9.840443730354309082e-02 -2.468675673007965088e-01 -4.385747015476226807e-02 1.833723336458206177e-01 1.689988970756530762e-01 3.813887014985084534e-02 -1.998851001262664795e-01 1.741940379142761230e-01 -6.905880570411682129e-02 1.284606605768203735e-01 -1.396652162075042725e-01 -1.660247333347797394e-02 1.465514674782752991e-02 -5.515031218528747559e-01 2.834879979491233826e-02 7.358358800411224365e-02 2.197682261466979980e-01 -1.990711390972137451e-01 3.145053982734680176e-01 -1.130241975188255310e-01 2.766138873994350433e-02 1.066451296210289001e-01 5.942837521433830261e-02 -5.461698770523071289e-02 -2.150405645370483398e-01 -1.743557304143905640e-01 -9.472563862800598145e-02
-3.054573833942413330e-01 -1.189826726913452148e-01 -1.968285590410232544e-01 9.552486985921859741e-02 2.185067534446716309e-01 -9.065081924200057983e-02 -1.006432101130485535e-01 3.739406540989875793e-02 -5.767234042286872864e-02 4.709886610507965088e-01 1.052236631512641907e-01 -1.730710640549659729e-02 1.701980978250503540e-01 -8.264998346567153931e-02 -1.142222993075847626e-02 1.259476542472839355e-01 1.666319370269775391e-01 1.193110421299934387e-01 -2.427358627319335938e-01 -1.388168632984161377e-01 3.835547268390655518e-01 5.135083198547363281e-02 -5.520978011190891266e-03 1.986956447362899780e-01 -1.001681014895439148e-01 -4.924724344164133072e-03 2.117012441158294678e-01 1.408171504735946655e-01 -1.791362613439559937e-01 -2.277186363935470581e-01 1.315398216247558594e-01 -5.878618359565734863e-02
-1.152826398611068726e-01 -1.027521863579750061e-02 -4.991941899061203003e-02 -2.130568623542785645e-01 8.990075439214706421e-02 2.618199586868286133e-02 -4.292511940002441406e-02 1.875744014978408813e-01 8.233096450567245483e-02 9.652788937091827393e-02 4.793155491352081299e-01 -2.473124712705612183e-01 -1.355877220630645752e-01 -6.406285613775253296e-02 7.613819837570190430e-02 -1.543214619159698486e-01 -6.597402691841125488e-02 2.194492518901824951e-01 -1.290138065814971924e-01 3.860564157366752625e-02 -1.067465916275978088e-01 4.048852995038032532e-02 1.001098677515983582e-01 2.442142516374588013e-01 -1.347058266401290894e-01 -3.204807043075561523e-01 3.816425502300262451e-01 1.674785315990447998e-01 -4.691414535045623779e-02 -2.073899805545806885e-01 1.977956891059875488e-01 -3.988848999142646790e-02
-9.639198333024978638e-02 3.872264921665191650e-01 -4.777514562010765076e-02 -7.189005613327026367e-03 -1.423118114471435547e-01 -1.432026177644729614e-01 -1.431371867656707764e-01 1.093403920531272888e-01 3.326717391610145569e-02 2.396385557949542999e-02 1.160146817564964294e-01 1.513363718986511230e-01 -1.392684280872344971e-01 1.281469464302062988e-01 1.385814547538757324e-01 2.090333998203277588e-01 1.018638461828231812e-01 4.814615100622177124e-02 -2.144816517829895020e-01 1.917124092578887939e-01 -2.345225661993026733e-01 1.540658343583345413e-02 6.691923737525939941e-02 4.297286868095397949e-01 6.124762818217277527e-02 1.547857671976089478e-01 1.859992891550064087e-01 7.462075352668762207e-02 -4.605961591005325317e-02 -3.681359291076660156e-01 5.987972021102905273e-02 -2.820075154304504395e-01
-1.783002167940139771e-01 7.055351883172988892e-02 1.499857604503631592e-01 5.379050225019454956e-02 3.888088762760162354e-01 -2.254902869462966919e-01 1.102579906582832336e-01 2.608167827129364014e-01 -5.078128352761268616e-02 2.469830214977264404e-02 3.062267005443572998e-01 -2.446612417697906494e-01 -2.108131796121597290e-01 -8.014623820781707764e-02 9.154783934354782104e-02 -1.291020400822162628e-02 -1.558106690645217896e-01 2.418657578527927399e-02 1.251914501190185547e-01 4.902822524309158325e-02 5.005311220884323120e-03 1.177203282713890076e-01 4.898380860686302185e-02 1.953218728303909302e-01 -1.200335025787353516e-01 1.876120083034038544e-02 3.201313912868499756e-01 4.328592494130134583e-02 -1.081338524818420410e-01 -4.188140630722045898e-01 -5.302412435412406921e-02 -1.816764324903488159e-01
-1.635765284299850464e-01 -1.331971138715744019e-01 -4.475533664226531982e-01 -9.309869259595870972e-02 2.922883927822113037e-01 -8.821489661931991577e-02 -6.640156358480453491e-02 3.192071318626403809e-01 -1.584816575050354004e-01 -1.451634764671325684e-01 4.264390468597412109e-02 -2.000055909156799316e-01 -2.501651644706726074e-01 5.579768680036067963e-03 1.116566807031631470e-01 -1.641183793544769287e-01 1.604660898447036743e-01 -6.388061493635177612e-02 -1.720121055841445923e-01 2.363414466381072998e-01 1.570346951484680176e-02 1.368399858474731445e-01 9.785137325525283813e-02 2.910187542438507080e-01 -4.369349777698516846e-02 -7.236037403345108032e-02 1.561200618743896484e-01 3.205498307943344116e-02 -8.030287921428680420e-02 9.489216655492782593e-02 2.034049779176712036e-01 -1.977390944957733154e-01
-3.400467634201049805e-01 7.771529257297515869e-02 -1.052547544240951538e-01 -4.162484407424926758e-02 2.817357890307903290e-02 7.779094576835632324e-02 -1.439653038978576660e-01 5.936206132173538208e-02 -1.119640916585922241e-01 7.021127641201019287e-02 3.113696165382862091e-02 -2.548961341381072998e-02 -5.754553899168968201e-02 9.428859502077102661e-02 4.383203759789466858e-02 -8.887543529272079468e-02 -5.641578137874603271e-02 2.987027466297149658e-01 -2.390760034322738647e-01 -2.153762876987457275e-01 2.479318936821073294e-04 -3.204600140452384949e-02 7.526838034391403198e-02 2.375861704349517822e-01 -2.911557555198669434e-01 -1.673270165920257568e-01 8.182834833860397339e-02 1.002558767795562744e-01 -5.591071248054504395e-01 -1.356385201215744019e-01 1.793111711740493774e-01 -2.038559466600418091e-01
-1.306030247360467911e-02 -7.243819534778594971e-02 -3.367092285770922899e-04 1.006725952029228210e-01 -1.566177308559417725e-01 -7.007033377885818481e-02 -5.841285362839698792e-02 3.467290699481964111e-01 1.190689727663993835e-01 2.358050793409347534e-01 2.127510160207748413e-01 1.028654724359512329e-01 -9.538793563842773438e-02 2.970898449420928955e-01 -1.450316458940505981e-01 -7.023388147354125977e-02 -4.249019920825958252e-02 -1.054302230477333069e-02 -2.921271920204162598e-01 1.326729208230972290e-01 -1.801389604806900024e-01 -5.204536020755767822e-02 3.670109510421752930e-01 2.360505312681198120e-01 -2.821683511137962341e-02 -1.850831359624862671e-01 1.920179426670074463e-01 1.471039801836013794e-01 -1.242002323269844055e-01 -1.971108317375183105e-01 2.628752291202545166e-01 -1.872014403343200684e-01
-1.858880929648876190e-02 2.071197330951690674e-01 -9.070165455341339111e-02 -1.203198079019784927e-02 -1.615595370531082153e-01 -9.373059868812561035e-02 -1.777345538139343262e-01 -1.107085612602531910e-03 1.457355022430419922e-01 -9.004737436771392822e-02 1.311244368553161621e-01 -1.443940773606300354e-02 -2.640957534313201904e-01 -1.159226670861244202e-01 2.066269516944885254e-01 1.281094998121261597e-01 -5.367496609687805176e-02 -9.295525960624217987e-03 -2.793861329555511475e-01 3.537204563617706299e-01 -1.377164721488952637e-01 -1.093968972563743591e-01 6.551973521709442139e-02 4.103232920169830322e-01 -8.798336982727050781e-02 1.627257168292999268e-01 2.747383415699005127e-01 1.329012662172317505e-01 -1.342072710394859314e-02 -2.471029460430145264e-01 -1.551787257194519043e-01 -2.654186189174652100e-01
-1.183218285441398621e-01 -1.362238079309463501e-01 -4.474991932511329651e-02 1.078711822628974915e-01 2.647186219692230225e-01 -1.956082135438919067e-02 -4.759786427021026611e-01 1.007568612694740295e-01 -2.427443861961364746e-02 -7.920534908771514893e-02 2.185833156108856201e-01 -2.164251059293746948e-01 -7.637737691402435303e-02 1.841545850038528442e-01 -9.140858054161071777e-02 -7.269008457660675049e-02 -1.288564950227737427e-01 1.870774775743484497e-01 -8.547604084014892578e-02 -2.693805098533630371e-01 1.375342756509780884e-01 1.308550089597702026e-01 -1.149417757987976074e-01 1.355620771646499634e-01 2.072692103683948517e-02 -8.246220648288726807e-02 2.477084845304489136e-01 9.082417190074920654e-02 8.704176545143127441e-02 -3.096552491188049316e-01 -4.755607247352600098e-02 -3.318243324756622314e-01
-2.456365078687667847e-01 -9.642554074525833130e-02 -1.836987584829330444e-01 1.002569333650171757e-03 6.000367179512977600e-02 1.878655403852462769e-01 -4.568029940128326416e-02 -3.736440092325210571e-02 1.088756620883941650e-01 5.478790402412414551e-02 3.510713949799537659e-02 -3.223490342497825623e-02 -9.701985865831375122e-02 -2.801731787621974945e-02 -5.013110116124153137e-02 -3.323065862059593201e-02 1.294529736042022705e-01 9.367693960666656494e-02 -2.417840659618377686e-01 -2.222848236560821533e-01 5.954791978001594543e-02 -2.120882421731948853e-01 5.977859720587730408e-03 2.408694922924041748e-01 -2.368345707654953003e-01 -9.580577909946441650e-02 7.916528731584548950e-02 1.964360326528549194e-01 -5.015256404876708984e-01 -3.349293172359466553e-01 2.920620143413543701e-01 -1.555161327123641968e-01
-2.397870868444442749e-01 3.611223027110099792e-02 -1.648325026035308838e-01 -1.439077109098434448e-01 2.979477345943450928e-01 -3.782679140567779541e-01 1.869919300079345703e-01 -1.361192315816879272e-01 9.614964574575424194e-02 -1.666227877140045166e-01 2.494839578866958618e-01 2.192646265029907227e-02 -1.057308539748191833e-01 6.061298772692680359e-02 8.579682558774948120e-02 -9.620913863182067871e-02 1.584441512823104858e-01 4.937141388654708862e-02 -2.801985740661621094e-01 -1.599102169275283813e-01 -1.063980758190155029e-01 2.568746507167816162e-01 -8.146274834871292114e-02 2.479497790336608887e-01 6.624210625886917114e-02 1.801375597715377808e-01 -1.235181989613920450e-04 1.070972159504890442e-01 -1.152005791664123535e-01 -2.950717806816101074e-01 8.445309102535247803e-02 -2.096203267574310303e-01
2.687317430973052979e-01 1.771222352981567383e-01 2.660619020462036133e-01 3.411154821515083313e-02 7.785423193126916885e-03 -1.616298034787178040e-02 -8.432002365589141846e-02 1.313737332820892334e-01 3.892222046852111816e-01 -3.895607218146324158e-02 4.333638399839401245e-02 -9.816179983317852020e-03 -1.495296657085418701e-01 2.000650614500045776e-01 9.348649531602859497e-02 3.479281365871429443e-01 2.497384995222091675e-01 -8.504114113748073578e-03 -5.419804155826568604e-02 5.471101030707359314e-02 -2.030965089797973633e-01 2.461515069007873535e-01 -4.985459148883819580e-02 2.396194785833358765e-01 -9.235555678606033325e-02 -1.621226370334625244e-01 1.221743077039718628e-01 2.677940428256988525e-01 -1.482261717319488525e-01 -2.429555356502532959e-01 1.290784776210784912e-01 -5.810004845261573792e-02
-1.334540918469429016e-02 1.897783577442169189e-01 -1.548417210578918457e-01 -9.563252679072320461e-04 5.033640265464782715e-01 1.477968506515026093e-02 -1.213022619485855103e-01 -5.622898414731025696e-02 1.235246136784553528e-01 5.826199799776077271e-02 1.427333056926727295e-01 -9.717997908592224121e-02 -1.202920824289321899e-01 9.697667509317398071e-02 1.023864150047302246e-01 2.087625861167907715e-02 2.911265566945075989e-02 4.994319006800651550e-02 -3.725509047508239746e-01 1.943520270287990570e-02 2.080083265900611877e-02 8.251972496509552002e-02 -2.332702279090881348e-01 9.216998517513275146e-02 -3.529388606548309326e-01 -4.037930071353912354e-01 -4.484481737017631531e-02 6.807474046945571899e-02 -2.264883816242218018e-01 -1.617841124534606934e-01 7.318955380469560623e-03 -2.541547641158103943e-02
-1.123904138803482056e-01 1.292063891887664795e-01 4.406800493597984314e-02 -4.447494447231292725e-02 1.976269781589508057e-01 2.632133960723876953e-01 -1.082263812422752380e-01 1.281146109104156494e-01 -1.703359931707382202e-02 2.395574562251567841e-02 -2.846503816545009613e-02 1.507265716791152954e-01 1.115896254777908325e-01 3.959179669618606567e-02 -2.935864031314849854e-01 2.707374654710292816e-02 -1.594471931457519531e-01 2.473544478416442871e-01 -1.055167689919471741e-01 1.080089733004570007e-01 7.377935945987701416e-02 2.932253852486610413e-02 1.159938201308250427e-01 3.269907236099243164e-01 -1.299462318420410156e-01 -2.444088608026504517e-01 -3.691133484244346619e-02 1.953293830156326294e-01 -3.786036372184753418e-01 -2.956599295139312744e-01 5.725752189755439758e-02 -3.445169925689697266e-01
-5.455365777015686035e-02 2.201604992151260376e-01 -2.579175531864166260e-01 1.687903851270675659e-01 3.920944333076477051e-01 1.954046189785003662e-01 -2.555507123470306396e-01 3.780300319194793701e-01 9.058708697557449341e-02 -1.261368840932846069e-01 -1.154959574341773987e-01 -5.485345423221588135e-02 3.428759425878524780e-02 2.858537435531616211e-01 -5.204350873827934265e-02 6.605535000562667847e-02 1.194029301404953003e-01 2.493974566459655762e-02 1.148180440068244934e-01 3.474730765447020531e-03 6.165883038192987442e-03 3.907942399382591248e-02 -1.110249087214469910e-01 2.852825522422790527e-01 -5.491537600755691528e-02 -6.999551318585872650e-03 1.800380647182464600e-01 2.896934449672698975e-01 -2.280747592449188232e-01 -1.336325556039810181e-01 6.414707750082015991e-02 -7.899141311645507812e-02
6.819883827120065689e-03 -1.451246440410614014e-02 2.484311610460281372e-01 1.866666376590728760e-01 -2.148248702287673950e-01 -5.741920322179794312e-02 -1.227407436817884445e-02 1.075617149472236633e-01 5.048116445541381836e-01 -7.362460717558860779e-03 5.053986981511116028e-02 6.667982041835784912e-02 -1.296025700867176056e-02 -9.844661504030227661e-02 1.254819929599761963e-01 -2.081756293773651123e-02 9.634044766426086426e-02 1.350378990173339844e-01 -2.635428905487060547e-01 6.204662099480628967e-02 -5.768921226263046265e-02 3.216231763362884521e-01 -4.468169435858726501e-02 2.343177497386932373e-01 -2.354069799184799194e-01 7.050818204879760742e-02 2.685333192348480225e-01 1.173199415206909180e-01 8.392249792814254761e-02 -2.121587842702865601e-01 -2.192777814343571663e-03 -3.021125197410583496e-01
-3.356964886188507080e-01 -1.686971634626388550e-01 -1.244771927595138550e-01 -1.917658895254135132e-01 -2.623082101345062256e-01 -2.496238350868225098e-01 1.826579123735427856e-01 1.833353042602539062e-01 9.652815759181976318e-02 -8.680998533964157104e-02 -6.641125679016113281e-02 -1.164821535348892212e-01 -8.244770020246505737e-02 1.745851635932922363e-01 1.767697036266326904e-01 1.821031719446182251e-01 -9.344161301851272583e-02 6.793038547039031982e-02 -1.593701839447021484e-01 -2.598659992218017578e-01 1.338655054569244385e-01 7.600185275077819824e-02 -5.870061367750167847e-02 3.121914267539978027e-01 -7.574979215860366821e-02 4.778666794300079346e-02 1.994359195232391357e-01 2.344340831041336060e-01 -1.406641602516174316e-01 -3.906252980232238770e-02 2.285674661397933960e-01 -2.545123100280761719e-01
-4.523854330182075500e-02 -9.348544478416442871e-02 -1.387572586536407471e-01 1.005204021930694580e-01 9.030572324991226196e-02 -3.891630843281745911e-02 -4.530556201934814453e-01 2.076424956321716309e-01 1.105678156018257141e-01 2.054229378700256348e-01 1.457463651895523071e-01 -1.991346031427383423e-01 -1.590599566698074341e-01 1.282132267951965332e-01 1.296827290207147598e-02 -2.141809463500976562e-01 -1.077510714530944824e-01 1.243793442845344543e-01 -2.603187263011932373e-01 -1.629751920700073242e-01 9.789373725652694702e-02 9.851703792810440063e-02 -2.189870029687881470e-01 1.727570295333862305e-01 5.430235341191291809e-02 -1.123883277177810669e-01 1.975418925285339355e-01 1.295325160026550293e-01 8.634012937545776367e-02 -2.251367568969726562e-01 3.356101810932159424e-01 -1.950838714838027954e-01
6.560683995485305786e-02 2.737932205200195312e-01 -2.744414377957582474e-03 -1.283922493457794189e-01 1.671021729707717896e-01 4.706113040447235107e-02 -1.029607560485601425e-02 2.438161820173263550e-01 1.232945397496223450e-01 -5.065950006246566772e-02 2.163020968437194824e-01 3.583978116512298584e-01 -8.761437982320785522e-02 1.231104508042335510e-01 4.544188454747200012e-02 -1.272462159395217896e-01 3.956042602658271790e-02 3.325091302394866943e-02 -3.577114939689636230e-01 1.124343648552894592e-01 -2.900485098361968994e-01 2.358547896146774292e-01 -1.110468618571758270e-02 2.439742535352706909e-01 -5.578870698809623718e-02 2.837819755077362061e-01 9.746452420949935913e-02 1.314547359943389893e-01 1.565734110772609711e-02 -1.660732626914978027e-01 2.991464734077453613e-01 -1.002383902668952942e-01
3.715858608484268188e-02 -3.697587922215461731e-02 1.552101075649261475e-01 -3.815585374832153320e-02 2.251712838187813759e-03 1.520789712667465210e-01 7.991500943899154663e-02 3.519851863384246826e-01 2.462774664163589478e-01 -5.113669857382774353e-02 2.627501487731933594e-01 1.410207301378250122e-01 -6.931252777576446533e-02 1.372733116149902344e-01 3.115250542759895325e-02 -5.241989716887474060e-02 3.341143727302551270e-01 -1.724101975560188293e-02 -2.358542829751968384e-01 1.929567307233810425e-01 -9.585590660572052002e-02 2.936659753322601318e-01 7.377442717552185059e-02 3.400705754756927490e-01 -9.385269880294799805e-02 -9.292069077491760254e-02 -8.493359782733023167e-04 -1.078279167413711548e-01 -2.568059600889682770e-02 -3.924053609371185303e-01 -1.831346452236175537e-01 -1.328881457448005676e-02
-1.089386269450187683e-02 1.029754430055618286e-01 -6.450911611318588257e-02 -1.941966116428375244e-01 8.295825123786926270e-02 2.619367241859436035e-01 1.208647899329662323e-02 -5.449641868472099304e-02 1.628117263317108154e-01 -2.287574810907244682e-03 1.521082967519760132e-02 1.081021726131439209e-01 2.378998696804046631e-02 2.528774142265319824e-01 2.851530313491821289e-01 1.236318498849868774e-01 2.561110258102416992e-02 -1.121823340654373169e-01 -5.523011833429336548e-02 1.552052944898605347e-01 2.550945878028869629e-01 1.574791520833969116e-01 -6.337126344442367554e-02 4.552024900913238525e-01 -1.026650071144104004e-01 2.034765928983688354e-01 8.979643136262893677e-02 -1.392854005098342896e-01 -5.677339807152748108e-02 -2.884975075721740723e-01 1.107242144644260406e-02 -4.022349417209625244e-01
-6.574608385562896729e-02 1.558255553245544434e-01 -1.249425187706947327e-01 2.298588454723358154e-01 2.005520313978195190e-01 8.062593638896942139e-02 6.225804239511489868e-02 2.792679071426391602e-01 1.630653142929077148e-01 -3.936143964529037476e-02 -2.244725376367568970e-01 -1.500103473663330078e-01 1.366647034883499146e-01 1.012088879942893982e-01 1.313189268112182617e-01 1.834768652915954590e-01 2.573977112770080566e-01 -1.155522316694259644e-01 -1.096293106675148010e-01 3.714505434036254883e-01 -1.832800060510635376e-01 1.695819646120071411e-01 1.583119779825210571e-01 1.684478968381881714e-01 -2.290228158235549927e-01 -2.767198346555233002e-02 4.964782670140266418e-02 1.919933408498764038e-01 -2.739275693893432617e-01 -2.686109244823455811e-01 3.874452412128448486e-02 -8.296082913875579834e-02
3.746730834245681763e-02 -1.315877493470907211e-02 -6.504482775926589966e-02 2.616936266422271729e-01 -4.772494733333587646e-02 2.323369234800338745e-01 -1.918245404958724976e-01 -6.997019052505493164e-03 3.683674335479736328e-01 -2.367017231881618500e-02 1.985615342855453491e-01 9.754651039838790894e-02 -1.161903738975524902e-01 1.137841492891311646e-01 2.383694984018802643e-02 -3.047331236302852631e-02 -4.836032167077064514e-02 2.992687523365020752e-01 5.851146578788757324e-02 -2.411497235298156738e-01 -6.478563696146011353e-02 2.670785188674926758e-01 9.931911528110504150e-02 2.162520587444305420e-01 -1.467299163341522217e-01 -1.550293564796447754e-01 1.798002868890762329e-01 1.767330989241600037e-02 -1.399680376052856445e-01 -4.706774353981018066e-01 1.094112694263458252e-01 -5.026297271251678467e-02
-1.326401233673095703e-01 1.455411463975906372e-01 2.331985980272293091e-01 4.737325757741928101e-02 2.114965766668319702e-01 9.475847333669662476e-02 -3.801082670688629150e-01 2.073788344860076904e-01 9.871198236942291260e-02 -1.474871486425399780e-02 1.365658789873123169e-01 1.030781418085098267e-01 1.251882910728454590e-01 6.944838911294937134e-02 -1.785232275724411011e-01 5.872826557606458664e-03 -4.222816973924636841e-02 1.530969887971878052e-01 -5.059494823217391968e-02 2.727779448032379150e-01 1.313580125570297241e-01 -4.710977524518966675e-02 -1.823712736368179321e-01 3.297731578350067139e-01 -2.484279721975326538e-01 -9.227956086397171021e-02 -1.792107373476028442e-01 1.948684304952621460e-01 -6.274271756410598755e-02 -2.371333390474319458e-01 1.715853959321975708e-01 -2.795657813549041748e-01
-2.774837613105773926e-01 -1.018896847963333130e-01 4.389360919594764709e-02 1.071401908993721008e-01 2.971525490283966064e-01 -9.104828536510467529e-02 -6.078269332647323608e-02 -7.192464172840118408e-02 2.177732139825820923e-01 -8.637912105768918991e-04 -1.842002868652343750e-01 -3.379645943641662598e-01 4.912086576223373413e-02 -1.221193000674247742e-01 -3.914710134267807007e-02 -5.022992193698883057e-02 2.791745960712432861e-01 1.548927277326583862e-01 -4.200358986854553223e-01 1.238214820623397827e-01 3.532718867063522339e-02 1.933595985174179077e-01 -1.864787489175796509e-01 4.509273543953895569e-02 -9.210220724344253540e-02 -3.293704614043235779e-02 -1.560978442430496216e-01 -4.023172426968812943e-03 -8.719316124916076660e-02 -3.224720656871795654e-01 7.972718030214309692e-02 -2.361519336700439453e-01
-1.233267933130264282e-01 -1.724039465188980103e-01 -2.050896286964416504e-01 -1.103693768382072449e-01 3.691190853714942932e-02 7.216828316450119019e-02 1.438394933938980103e-01 6.144721806049346924e-02 1.735969930887222290e-01 3.905243575572967529e-01 4.828058555722236633e-02 -9.552009403705596924e-02 3.123569786548614502e-01 1.956298947334289551e-01 1.618009358644485474e-01 -2.185563184320926666e-02 2.270301580429077148e-01 1.180032547563314438e-02 -3.110400736331939697e-01 5.198636651039123535e-02 -5.758562311530113220e-02 3.154474496841430664e-02 -7.240143418312072754e-02 2.830340564250946045e-01 -2.260087132453918457e-01 -2.589389681816101074e-01 3.016918711364269257e-02 -7.520240545272827148e-02 -1.259970068931579590e-01 -9.357803314924240112e-02 1.168656274676322937e-01 -3.307809233665466309e-01
-9.325553476810455322e-02 1.339742690324783325e-01 -3.084090352058410645e-01 1.754467487335205078e-01 3.596777915954589844e-01 -1.237960532307624817e-01 7.466027140617370605e-02 3.874933719635009766e-01 -2.817866802215576172e-01 -1.734272688627243042e-01 6.094979494810104370e-02 -1.660281270742416382e-01 -1.788349747657775879e-01 -6.999769806861877441e-02 7.619292289018630981e-02 -4.451781883835792542e-02 3.526888787746429443e-02 1.946555450558662415e-02 -2.313608080148696899e-01 -9.286589175462722778e-02 4.228466656059026718e-03 -6.541976332664489746e-02 -1.529341042041778564e-01 2.472608983516693115e-01 -1.934826225042343140e-01 3.815516456961631775e-02 3.285009562969207764e-01 1.723190099000930786e-01 1.315704081207513809e-02 -4.802370071411132812e-02 1.406607627868652344e-01 -1.012218147516250610e-01
6.914156675338745117e-02 2.749699652194976807e-01 -2.076976746320724487e-01 4.861603304743766785e-02 2.808172488585114479e-03 -4.154241457581520081e-02 -2.314023971557617188e-01 -4.736215993762016296e-02 7.987559586763381958e-02 7.007212191820144653e-02 -1.541083753108978271e-01 -1.705078221857547760e-02 -2.528696693480014801e-02 2.326267063617706299e-01 -2.063774019479751587e-01 2.430094629526138306e-01 1.816159337759017944e-01 -2.524419501423835754e-02 1.074160188436508179e-01 9.654382616281509399e-02 -8.043503761291503906e-02 3.794732391834259033e-01 -5.351081863045692444e-02 3.156317174434661865e-01 -8.087813854217529297e-02 1.673745661973953247e-01 2.951489686965942383e-01 8.764659613370895386e-02 -2.759626805782318115e-01 -2.086814194917678833e-01 8.451182395219802856e-03 -2.613288760185241699e-01
-1.363759487867355347e-01 -2.094085216522216797e-01 5.013224855065345764e-02 3.367187082767486572e-02 1.213202774524688721e-01 -1.454226374626159668e-01 -7.362442463636398315e-02 1.556675881147384644e-01 -6.634368002414703369e-02 1.390932649374008179e-01 3.174157440662384033e-01 -1.071412023156881332e-02 -2.497158348560333252e-01 1.005765795707702637e-01 -7.845515012741088867e-02 6.154532358050346375e-02 -6.997583061456680298e-02 1.213093325495719910e-01 -3.877213299274444580e-01 1.183199733495712280e-01 2.600274085998535156e-01 3.823091983795166016e-01 -1.589462012052536011e-01 2.957494556903839111e-01 5.424141511321067810e-02 8.164478093385696411e-02 -2.467859387397766113e-01 1.583164483308792114e-01 -1.671869605779647827e-01 -5.607377365231513977e-02 1.104187667369842529e-01 -1.097319722175598145e-01
-8.331552892923355103e-02 1.415504366159439087e-01 3.804134950041770935e-02 1.663325279951095581e-01 -1.290357410907745361e-01 -2.421496249735355377e-02 -1.543279737234115601e-01 3.574439287185668945e-01 1.472719609737396240e-01 -5.808481946587562561e-02 -3.055733256042003632e-02 7.602367550134658813e-02 -3.348558247089385986e-01 -1.420135200023651123e-01 -5.629374831914901733e-02 3.558914661407470703e-01 8.849171549081802368e-02 -1.542472392320632935e-01 -7.573115080595016479e-02 9.764260053634643555e-02 2.034068554639816284e-01 3.063071370124816895e-01 -9.669347852468490601e-02 2.270762175321578979e-01 -1.315883845090866089e-01 1.138775870203971863e-01 3.091113865375518799e-01 1.295103281736373901e-01 -9.927930682897567749e-02 -1.336144208908081055e-01 2.105189487338066101e-03 -2.605081498622894287e-01
-7.786205410957336426e-02 2.359098196029663086e-02 -1.065117940306663513e-01 1.813694536685943604e-01 9.840586036443710327e-02 6.930830329656600952e-02 1.211302354931831360e-01 -1.231117621064186096e-01 -8.711007237434387207e-02 -1.898077279329299927e-01 -8.407041430473327637e-02 -2.525263130664825439e-01 -2.026248723268508911e-01 -5.049002170562744141e-02 2.106562405824661255e-01 -5.713133141398429871e-02 2.681467533111572266e-01 1.022283658385276794e-01 -3.399528861045837402e-01 -1.706046760082244873e-01 1.711320430040359497e-01 6.719061732292175293e-02 7.945497334003448486e-02 5.562583804130554199e-01 -5.416670441627502441e-02 5.037264898419380188e-02 5.153336003422737122e-02 2.318065464496612549e-01 2.903424575924873352e-02 4.030313715338706970e-02 1.631070226430892944e-01 -1.778461486101150513e-01
-4.903905838727951050e-02 -1.412340551614761353e-01 1.113784611225128174e-01 7.801058888435363770e-02 9.606543928384780884e-02 2.248897105455398560e-01 -1.128281205892562866e-01 1.262085884809494019e-01 8.400012552738189697e-02 3.988851979374885559e-02 2.798617482185363770e-01 4.840382561087608337e-02 -7.220924645662307739e-02 -1.278236210346221924e-01 5.053637921810150146e-02 -2.873079478740692139e-01 2.491918951272964478e-01 3.692484498023986816e-01 -1.470563262701034546e-01 -1.107283011078834534e-01 9.457786381244659424e-02 1.845277398824691772e-01 -9.808099269866943359e-02 9.673783928155899048e-02 -6.505264341831207275e-02 4.841634258627891541e-02 1.758844256401062012e-01 1.787980347871780396e-01 -2.184730917215347290e-01 -2.257467657327651978e-01 3.735420703887939453e-01 -2.696711719036102295e-01
-1.261272579431533813e-01 1.632281839847564697e-01 -2.514685690402984619e-01 2.167450077831745148e-02 1.762113124132156372e-01 5.955619737505912781e-02 2.840176410973072052e-02 1.277384012937545776e-01 -9.053242951631546021e-02 -1.389055997133255005e-01 -1.238742321729660034e-01 -2.108828425407409668e-01 7.458247989416122437e-02 2.168816886842250824e-02 1.069381274282932281e-02 2.967317700386047363e-01 -5.240384861826896667e-02 9.118130058050155640e-02 1.643674224615097046e-01 1.446950882673263550e-01 -5.595366656780242920e-02 5.683268606662750244e-02 -6.393151357769966125e-03 1.741020828485488892e-01 -2.925679087638854980e-01 1.691318117082118988e-02 2.941006608307361603e-02 4.129523634910583496e-01 -3.163838088512420654e-01 -2.619254291057586670e-01 2.809126377105712891e-01 -2.447403967380523682e-01
-1.308998018503189087e-01 8.971671760082244873e-02 -1.133583560585975647e-01 1.680805534124374390e-01 2.514711916446685791e-01 -1.099980399012565613e-01 -1.069187819957733154e-01 1.350271999835968018e-01 6.388905644416809082e-02 -4.286281019449234009e-02 -2.730936408042907715e-01 -3.494607806205749512e-01 -9.871933609247207642e-02 1.703808456659317017e-01 -7.914407760836184025e-04 -1.303880102932453156e-02 2.504893243312835693e-01 1.093106642365455627e-01 -1.399382203817367554e-01 1.965887695550918579e-01 -2.993276156485080719e-02 1.997975558042526245e-01 -1.180403605103492737e-01 2.786576449871063232e-01 1.121358424425125122e-01 -2.734610140323638916e-01 -1.454450190067291260e-01 1.070596873760223389e-01 -1.284416578710079193e-02 -4.281918406486511230e-01 5.687222257256507874e-02 -1.229018494486808777e-01
-1.261379718780517578e-01 -6.745900213718414307e-02 2.535486817359924316e-01 2.626368999481201172e-01 -1.081137210130691528e-01 -1.915170401334762573e-01 -2.051514983177185059e-01 2.204449176788330078e-01 3.739833235740661621e-01 8.566287159919738770e-02 -1.422369331121444702e-01 -2.333636581897735596e-02 -1.062202155590057373e-01 1.276301741600036621e-01 1.029735282063484192e-01 9.193470329046249390e-02 2.319841086864471436e-01 6.678412109613418579e-02 -1.812087595462799072e-01 -8.247936144471168518e-03 -1.226108670234680176e-01 6.446136534214019775e-02 8.445135504007339478e-02 2.863578200340270996e-01 -1.982355713844299316e-01 1.095380913466215134e-02 3.446863889694213867e-01 5.721843615174293518e-02 1.308335810899734497e-01 -2.832994759082794189e-01 -3.966848179697990417e-02 -1.807353496551513672e-01
-1.361365895718336105e-02 -1.946590654551982880e-02 2.039598859846591949e-02 1.407928764820098877e-01 9.599407762289047241e-02 1.482111215591430664e-01 -1.626194454729557037e-02 1.393431276082992554e-01 1.553549468517303467e-01 -6.059329211711883545e-02 2.632872462272644043e-01 -9.286687523126602173e-02 -2.301006168127059937e-01 -2.518765628337860107e-01 4.222205281257629395e-02 -3.225812315940856934e-01 1.751727461814880371e-01 1.776352673768997192e-01 1.487387716770172119e-02 -8.645842969417572021e-02 1.693105846643447876e-01 1.744733005762100220e-01 2.757906541228294373e-02 5.722070485353469849e-02 -9.948464483022689819e-02 7.533810287714004517e-02 2.889960706233978271e-01 2.958704233169555664e-01 -2.386973649263381958e-01 -2.559041976928710938e-01 2.723899483680725098e-01 -2.898027598857879639e-01
-6.795469671487808228e-02 3.572957590222358704e-03 -1.107868477702140808e-01 5.753054469823837280e-02 -9.631212800741195679e-02 -1.767489686608314514e-02 -1.583063900470733643e-01 2.197867482900619507e-01 1.616610884666442871e-01 -1.128081902861595154e-01 1.965424232184886932e-02 1.177869737148284912e-01 -1.878331005573272705e-01 -2.224020957946777344e-01 -1.459931731224060059e-01 4.103573262691497803e-01 8.520575612783432007e-02 -9.408874809741973877e-02 -1.047906577587127686e-01 3.991601988673210144e-02 5.850392952561378479e-02 3.736056983470916748e-01 -3.501047939062118530e-02 1.554977744817733765e-01 -1.535082757472991943e-01 1.810482740402221680e-01 3.560094237327575684e-01 3.161575496196746826e-01 -2.359074354171752930e-02 -1.935917735099792480e-01 7.730369269847869873e-02 -2.123934179544448853e-01
4.698397591710090637e-02 7.336603105068206787e-02 1.179990544915199280e-01 -5.247047170996665955e-02 -1.782856583595275879e-01 -6.641864776611328125e-02 -1.096309050917625427e-01 2.767468392848968506e-01 2.343951016664505005e-01 9.165802039206027985e-03 -5.268375575542449951e-02 2.141971886157989502e-01 -1.401861160993576050e-01 8.272749185562133789e-02 -2.882707677781581879e-02 2.014675587415695190e-01 2.980478405952453613e-01 -2.706339359283447266e-01 -6.709413975477218628e-02 9.194049984216690063e-02 8.344919979572296143e-02 1.316970884799957275e-01 -1.939315199851989746e-01 3.350310325622558594e-01 -2.081350982189178467e-01 2.690714597702026367e-01 1.087644398212432861e-01 1.612413823604583740e-01 -1.365008056163787842e-01 -2.168525308370590210e-01 1.667989790439605713e-01 -2.882887423038482666e-01
6.899603456258773804e-02 -3.314808756113052368e-02 3.908460140228271484e-01 8.081521093845367432e-02 1.127018481492996216e-01 -9.425274282693862915e-02 2.825683169066905975e-02 -3.366241231560707092e-02 1.556142121553421021e-01 -2.222029119729995728e-01 -2.139564007520675659e-01 -5.358170717954635620e-03 1.054155603051185608e-01 1.646217703819274902e-01 -9.577030315995216370e-03 -1.427126973867416382e-01 -2.148178592324256897e-02 -1.144711226224899292e-01 -3.164375126361846924e-01 1.450782269239425659e-01 -8.376985043287277222e-02 1.658942699432373047e-01 -1.600714921951293945e-01 3.093035221099853516e-01 1.434568166732788086e-01 1.021826192736625671e-01 1.904353499412536621e-01 1.300078481435775757e-01 -2.206059545278549194e-01 -2.297515571117401123e-01 8.909290283918380737e-02 -3.861479461193084717e-01
-1.233318820595741272e-01 1.431501656770706177e-01 -1.488255113363265991e-01 1.492952853441238403e-01 3.243272304534912109e-01 3.046541810035705566e-01 -2.132175415754318237e-01 -2.606586180627346039e-02 -6.772486120462417603e-02 -2.284740954637527466e-01 7.738895947113633156e-04 -1.694578975439071655e-01 7.258021086454391479e-02 1.640389673411846161e-02 -2.578710019588470459e-02 -8.677689731121063232e-02 -1.592147722840309143e-02 -2.469151616096496582e-01 -1.397892236709594727e-01 7.378492504358291626e-02 2.223108112812042236e-01 4.464661478996276855e-01 -7.518503814935684204e-02 2.450899481773376465e-01 -1.937818974256515503e-01 -5.334435962140560150e-03 9.087837487459182739e-02 -7.423741370439529419e-02 -1.387624889612197876e-01 -3.120997846126556396e-01 4.228642582893371582e-02 -7.745026051998138428e-02
-1.519120633602142334e-01 6.524280458688735962e-02 -1.726041734218597412e-01 -8.817274123430252075e-02 2.059852778911590576e-01 -1.244884449988603592e-02 -1.030203253030776978e-01 7.712783664464950562e-02 -1.169758811593055725e-01 -2.478307485580444336e-01 1.873281300067901611e-01 -1.301756799221038818e-01 -1.624281704425811768e-02 -2.639332413673400879e-01 -2.875024974346160889e-01 1.251949518918991089e-01 3.254462182521820068e-01 8.984565734863281250e-02 -2.774156928062438965e-01 -1.483844667673110962e-01 -3.091655075550079346e-01 2.211248874664306641e-01 6.017484888434410095e-02 1.726295351982116699e-01 -1.327090561389923096e-01 5.789139866828918457e-02 1.492952406406402588e-01 -3.338855877518653870e-02 -1.234354525804519653e-01 -2.398464232683181763e-01 -7.663799077272415161e-02 -2.582367658615112305e-01
-8.522874116897583008e-02 -2.135142683982849121e-01 1.379079967737197876e-01 7.672950625419616699e-02 -1.745475381612777710e-01 -2.260932028293609619e-01 -7.236465066671371460e-02 3.251115381717681885e-01 2.346779704093933105e-01 -1.855510100722312927e-02 7.626433670520782471e-02 -2.851819396018981934e-01 -2.077334672212600708e-01 2.734402716159820557e-01 6.296703219413757324e-02 -5.748351570218801498e-03 1.130578964948654175e-01 9.294600039720535278e-02 -7.785280048847198486e-02 -2.581159211695194244e-02 -7.105470448732376099e-02 2.732387483119964600e-01 -3.590666875243186951e-02 3.595893383026123047e-01 -2.217040061950683594e-01 -2.219753563404083252e-01 -9.216411411762237549e-02 2.057768851518630981e-01 8.225367963314056396e-02 -7.312491536140441895e-02 2.480534613132476807e-01 -6.229696050286293030e-02
-1.323717236518859863e-01 -1.226401701569557190e-02 -4.811894595623016357e-01 1.108543053269386292e-01 3.934561014175415039e-01 -8.507343940436840057e-03 8.931934088468551636e-02 2.395891547203063965e-01 1.112475097179412842e-01 -2.642810344696044922e-02 2.783605158329010010e-01 1.963431201875209808e-02 -1.844040816649794579e-03 1.156191602349281311e-01 -1.964174956083297729e-01 -2.157719582319259644e-01 2.333737351000308990e-02 9.806490689516067505e-02 -1.998035609722137451e-01 2.995090186595916748e-02 1.145307421684265137e-01 2.044916749000549316e-01 -1.930399388074874878e-01 1.506428420543670654e-01 7.195668760687112808e-03 -4.417255893349647522e-02 -1.143393223173916340e-03 2.624093890190124512e-01 -1.465846896171569824e-01 -8.611079305410385132e-02 2.449834495782852173e-01 -5.592404678463935852e-02
-3.580070436000823975e-01 1.279012709856033325e-01 -2.579053938388824463e-01 -6.190803647041320801e-02 1.876921951770782471e-01 -1.168983951210975647e-01 -4.304457083344459534e-02 -8.060190826654434204e-02 1.137363314628601074e-01 2.416102737188339233e-01 2.637144327163696289e-01 4.551700316369533539e-03 6.423859298229217529e-02 -7.257724553346633911e-02 -4.608098417520523071e-02 2.177199721336364746e-01 -7.935891300439834595e-02 9.836694598197937012e-02 -1.764781922101974487e-01 -1.725088208913803101e-01 2.860941886901855469e-01 1.290459036827087402e-01 2.673515379428863525e-01 6.626703590154647827e-02 -2.367542684078216553e-02 -1.357512921094894409e-01 1.679892688989639282e-01 2.129545211791992188e-01 -2.646833658218383789e-01 -1.624976843595504761e-01 1.086026951670646667e-01 -2.757161259651184082e-01
8.139270544052124023e-02 -1.055937707424163818e-01 6.572607159614562988e-02 2.425423711538314819e-01 -2.642191573977470398e-02 7.916005700826644897e-02 2.640986815094947815e-02 2.474321126937866211e-01 1.356693357229232788e-02 2.035568654537200928e-02 4.456177651882171631e-01 2.340846359729766846e-01 1.670948117971420288e-01 -1.937804520130157471e-01 1.179104298353195190e-01 7.149476557970046997e-02 1.231705117970705032e-02 1.957117617130279541e-01 -5.357711017131805420e-02 3.969450294971466064e-02 -6.629627943038940430e-02 1.528760697692632675e-02 -2.316732704639434814e-02 3.167786002159118652e-01 -9.782882034778594971e-02 -2.241997271776199341e-01 2.591163814067840576e-01 1.111701428890228271e-01 -2.625204026699066162e-01 -2.281017601490020752e-01 1.339430510997772217e-01 -2.917180657386779785e-01
-1.553936153650283813e-01 -1.366461664438247681e-01 -1.108627207577228546e-02 -8.842176198959350586e-02 -7.358304411172866821e-02 1.586358062922954559e-02 -3.044263124465942383e-01 1.368983983993530273e-01 4.237604141235351562e-02 8.600579202175140381e-02 4.066849127411842346e-02 -2.355803549289703369e-02 1.372999399900436401e-01 1.385765671730041504e-01 -2.559583820402622223e-02 1.139983013272285461e-01 -9.311298280954360962e-02 -5.534432828426361084e-02 -1.977477520704269409e-01 1.519294381141662598e-01 -2.727147657424211502e-03 -2.172659039497375488e-01 1.775826811790466309e-01 3.570306003093719482e-01 -6.898760795593261719e-02 -2.712910473346710205e-01 2.965049743652343750e-01 6.437779963016510010e-02 -3.406551182270050049e-01 7.321800291538238525e-02 1.480748206377029419e-01 -4.185220301151275635e-01
-1.243003010749816895e-01 6.031057797372341156e-03 1.855526566505432129e-01 -2.293721539899706841e-03 9.693472832441329956e-02 -1.908130943775177002e-02 -7.385357469320297241e-02 -2.826236784458160400e-01 1.899450719356536865e-01 -1.882433444261550903e-01 -6.681024096906185150e-03 1.895862072706222534e-01 7.995843887329101562e-02 3.233385384082794189e-01 4.958787187933921814e-02 1.053841635584831238e-01 -8.801371604204177856e-02 1.251918971538543701e-01 -1.928494274616241455e-01 -1.122810468077659607e-01 8.031985908746719360e-02 5.460287928581237793e-01 -1.413721740245819092e-01 1.888842731714248657e-01 -1.549735218286514282e-01 -8.881365507841110229e-02 3.905970230698585510e-02 5.817285925149917603e-02 -4.356595873832702637e-02 -3.300977051258087158e-01 1.139717698097229004e-01 -1.698029637336730957e-01
-3.182240426540374756e-01 -3.090406022965908051e-02 -1.039965972304344177e-01 -3.527915850281715393e-02 1.371581703424453735e-01 -5.296267941594123840e-02 -1.547742933034896851e-01 -1.404981687664985657e-02 9.055846184492111206e-02 -8.830257505178451538e-02 -2.136635594069957733e-03 -3.790832161903381348e-01 -2.928917706012725830e-01 3.374342992901802063e-02 -3.819380328059196472e-02 -1.097058504819869995e-01 -2.030021995306015015e-01 8.503276854753494263e-02 -5.989997833967208862e-02 1.098702624440193176e-01 -2.670899033546447754e-01 3.867599368095397949e-01 -1.003338247537612915e-01 2.283724397420883179e-01 -8.357797563076019287e-02 -1.078302785754203796e-01 1.819444149732589722e-01 1.784012317657470703e-01 1.922214925289154053e-01 3.719800338149070740e-02 1.796712875366210938e-01 -2.800437808036804199e-01
-3.666574954986572266e-01 -5.203156918287277222e-02 4.855058714747428894e-02 8.932609111070632935e-02 1.919315010309219360e-01 1.917648315429687500e-01 -2.112417966127395630e-01 -3.500102460384368896e-02 2.274177670478820801e-01 -1.803885102272033691e-01 -1.198753938078880310e-01 -2.903918325901031494e-01 -6.122722290456295013e-03 -8.892469853162765503e-02 -4.797108098864555359e-02 -1.020817980170249939e-01 1.916083842515945435e-01 -8.285569399595260620e-02 -1.677227765321731567e-01 8.642232418060302734e-02 -6.861404329538345337e-02 1.729932278394699097e-01 2.295319885015487671e-01 4.409121274948120117e-01 -1.145554557442665100e-01 -2.508819401264190674e-01 1.791908442974090576e-01 -1.984053105115890503e-01 -1.247344687581062317e-01 -2.440010383725166321e-02 6.327119469642639160e-02 -2.895074896514415741e-02
-3.329649865627288818e-01 2.947469055652618408e-02 -6.053981836885213852e-03 1.702564805746078491e-01 1.991171389818191528e-01 2.272119671106338501e-01 -7.474662363529205322e-02 -8.673025667667388916e-02 2.465331107378005981e-01 -6.406574696302413940e-02 1.908097565174102783e-01 -2.853669524192810059e-01 1.139519289135932922e-01 -8.024954795837402344e-02 4.653201997280120850e-02 -2.545139566063880920e-02 9.108869731426239014e-02 6.778787821531295776e-02 -2.622892260551452637e-01 1.916050910949707031e-01 -6.049560382962226868e-02 2.310393899679183960e-01 5.821372941136360168e-02 4.341120421886444092e-01 1.250637881457805634e-02 -3.424364626407623291e-01 1.309635639190673828e-01 1.452174186706542969e-01 1.144856959581375122e-01 1.933926343917846680e-02 -5.370703339576721191e-02 -1.029090061783790588e-01
-9.366410970687866211e-02 -7.425058633089065552e-02 -1.294590085744857788e-01 -4.353315010666847229e-02 1.416480094194412231e-01 -1.985635757446289062e-01 3.451248630881309509e-02 7.911909371614456177e-02 -8.482923731207847595e-03 -1.721745729446411133e-02 3.733351230621337891e-01 -1.034197956323623657e-01 -4.767117090523242950e-03 1.284373104572296143e-01 -1.334377825260162354e-01 2.556222723796963692e-03 3.910332918167114258e-01 1.157669499516487122e-01 -3.439523577690124512e-01 -1.609467715024948120e-01 -9.256868064403533936e-02 1.111051961779594421e-01 -3.007598519325256348e-01 2.492492645978927612e-01 -8.052454143762588501e-02 1.326864659786224365e-01 -5.002070590853691101e-02 8.114722371101379395e-02 -3.100435249507427216e-02 -3.801592886447906494e-01 -5.844424664974212646e-02 -2.219375222921371460e-01
-5.078811198472976685e-02 -3.024922311305999756e-01 -1.244671046733856201e-01 3.627987951040267944e-02 2.580352127552032471e-01 -1.393148452043533325e-01 -9.683182835578918457e-02 1.062294319272041321e-01 2.057588696479797363e-01 -1.905280351638793945e-01 2.775548696517944336e-01 -8.449082076549530029e-02 -1.933828145265579224e-01 -8.159097284078598022e-02 -2.561053037643432617e-01 1.892058402299880981e-01 -4.625089466571807861e-02 1.350415647029876709e-01 -1.715312898159027100e-01 -2.036952078342437744e-01 2.416254132986068726e-01 1.256245374679565430e-02 -5.237092077732086182e-02 3.610985875129699707e-01 1.378188580274581909e-01 4.154245182871818542e-02 3.951103426516056061e-04 2.377550899982452393e-01 8.447293937206268311e-02 -7.096178829669952393e-02 4.105320945382118225e-02 -3.164387047290802002e-01
-1.319433897733688354e-01 -2.225415110588073730e-01 -8.373370021581649780e-02 2.993896603584289551e-02 7.581560313701629639e-02 1.916307806968688965e-01 -2.157617658376693726e-01 1.992432326078414917e-01 -7.885663211345672607e-02 9.627526998519897461e-02 3.035397827625274658e-02 -1.193288415670394897e-01 -2.054260671138763428e-01 6.830752640962600708e-02 -6.340912729501724243e-02 9.454771131277084351e-02 -1.675315201282501221e-01 -2.805605903267860413e-02 -3.529247045516967773e-01 -2.071310877799987793e-01 -1.263216882944107056e-01 2.185189723968505859e-01 -2.441039383411407471e-01 2.227098345756530762e-01 -1.089158654212951660e-01 5.418957024812698364e-02 4.575789347290992737e-02 3.457583189010620117e-01 2.332591712474822998e-01 -8.199287578463554382e-03 5.738678388297557831e-03 -3.818433284759521484e-01
-1.033091917634010315e-01 -2.934811711311340332e-01 -1.019308641552925110e-01 1.314113736152648926e-01 1.255598962306976318e-01 -6.120709702372550964e-02 -9.521199017763137817e-02 2.352454364299774170e-01 7.982918061316013336e-03 -2.271024584770202637e-01 2.222213447093963623e-01 8.683301508426666260e-02 1.842610836029052734e-01 -3.164606913924217224e-02 -1.416701264679431915e-02 -4.945655539631843567e-02 -8.038159459829330444e-02 -6.114423274993896484e-02 -3.397839367389678955e-01 5.999825894832611084e-02 1.474584043025970459e-01 1.096221134066581726e-01 1.250217258930206299e-01 4.688422679901123047e-01 -7.196661084890365601e-02 -3.762783855199813843e-02 -1.552578359842300415e-01 1.910411119461059570e-01 -3.851320445537567139e-01 -3.970951959490776062e-02 3.396917134523391724e-02 -1.695486009120941162e-01
-2.127558588981628418e-01 2.179790735244750977e-01 -4.086438193917274475e-02 2.551164031028747559e-01 1.584250181913375854e-01 2.181122601032257080e-01 -9.232921153306961060e-02 2.888562977313995361e-01 4.630329832434654236e-02 2.294353768229484558e-02 1.607377231121063232e-01 -1.782487183809280396e-01 2.338099107146263123e-02 9.187244623899459839e-02 2.679749131202697754e-01 2.518830597400665283e-01 4.474306851625442505e-02 7.486700266599655151e-02 -9.612909634597599506e-04 2.824945747852325439e-02 -1.548724435269832611e-02 2.879832684993743896e-02 2.572771534323692322e-02 2.254337519407272339e-01 -2.124107629060745239e-01 -3.292106091976165771e-02 6.055452395230531693e-03 3.615965247154235840e-01 -2.860682010650634766e-01 -1.189670935273170471e-01 3.519507646560668945e-01 -1.162050440907478333e-01
1.200177818536758423e-01 4.178831353783607483e-03 2.183411829173564911e-02 -1.179964914917945862e-01 2.630434930324554443e-01 1.492422167211771011e-02 -7.112826406955718994e-02 6.513893604278564453e-02 -5.929997190833091736e-02 -6.196213886141777039e-02 1.037266701459884644e-01 -1.180293634533882141e-01 9.885717928409576416e-02 -3.699316456913948059e-02 3.483426868915557861e-01 -6.664243340492248535e-02 -8.073213696479797363e-02 8.888588845729827881e-02 -2.606419324874877930e-01 4.076075926423072815e-02 -2.181241661310195923e-02 2.608513832092285156e-01 -2.647149860858917236e-01 5.659828782081604004e-01 -1.211685836315155029e-01 2.631717547774314880e-02 1.485510636121034622e-02 -4.418672621250152588e-02 -1.295144110918045044e-02 3.464829933363944292e-04 -9.848127514123916626e-02 -3.913214504718780518e-01
-1.043389886617660522e-01 1.774541139602661133e-01 -2.384787425398826599e-02 -7.148061692714691162e-02 1.155327558517456055e-01 -8.379180729389190674e-02 -1.102014258503913879e-01 5.217460170388221741e-02 7.321239262819290161e-02 -1.434707790613174438e-01 -2.358986586332321167e-01 -2.445697933435440063e-01 -4.757064208388328552e-02 -5.940365046262741089e-02 2.548976540565490723e-01 2.854230068624019623e-02 -9.488431736826896667e-03 -3.709192946553230286e-02 -2.977663278579711914e-01 3.518320247530937195e-02 -5.136225838214159012e-03 2.771033048629760742e-01 5.616034939885139465e-02 9.135250747203826904e-02 -1.118390727788209915e-02 -2.755962610244750977e-01 -1.121814697980880737e-01 2.155935019254684448e-01 -2.058648467063903809e-01 -2.861969172954559326e-01 4.528992772102355957e-01 -2.439122200012207031e-01
-2.387895062565803528e-02 1.848953813314437866e-01 2.139436602592468262e-01 2.767857313156127930e-01 -1.320176124572753906e-01 -1.900894343852996826e-01 8.085771463811397552e-03 1.841787546873092651e-01 3.529501855373382568e-01 6.724837422370910645e-02 -2.083766013383865356e-01 -1.778717897832393646e-02 -1.734394580125808716e-01 -6.104881316423416138e-02 2.427548170089721680e-02 5.515894386917352676e-03 1.583277732133865356e-01 1.153338924050331116e-01 -1.560600399971008301e-01 -7.834075391292572021e-02 -1.156205981969833374e-01 1.295333653688430786e-01 -9.785789996385574341e-02 2.439922988414764404e-01 -1.740277558565139771e-01 5.251349508762359619e-02 2.091744542121887207e-01 2.939887940883636475e-01 5.366510897874832153e-02 -2.932722866535186768e-01 -1.508589833974838257e-01 -3.241287767887115479e-01
6.399859488010406494e-02 8.485500700771808624e-03 -1.167888194322586060e-01 1.806329190731048584e-01 2.274281084537506104e-01 1.628428250551223755e-01 1.522244662046432495e-01 5.223004892468452454e-02 2.559002675116062164e-02 -2.287965565919876099e-01 -1.236413270235061646e-01 -3.337254002690315247e-02 9.735812246799468994e-02 1.948338449001312256e-01 8.842600136995315552e-02 4.074576497077941895e-01 1.938591301441192627e-01 -2.154988199472427368e-01 -3.970532417297363281e-01 1.506459414958953857e-01 7.334230467677116394e-03 -2.105523832142353058e-02 7.777616847306489944e-03 2.080117017030715942e-01 -7.567528635263442993e-02 -2.275691553950309753e-02 2.571348249912261963e-01 3.518750369548797607e-01 -3.991200402379035950e-02 -1.873358041048049927e-01 1.168492585420608521e-01 5.089370533823966980e-03
-2.507672011852264404e-01 -2.217697352170944214e-01 3.801466822624206543e-01 9.739959985017776489e-02 2.911934256553649902e-01 6.642797589302062988e-02 7.870097644627094269e-03 -1.445858776569366455e-01 6.237166002392768860e-03 -1.034749895334243774e-01 -4.969995096325874329e-02 1.010918095707893372e-01 -6.630010157823562622e-02 1.367464512586593628e-01 1.491874009370803833e-01 8.964757621288299561e-02 1.734874993562698364e-01 8.121086657047271729e-02 -3.624788820743560791e-01 2.059304416179656982e-01 -2.688771486282348633e-01 1.728841066360473633e-01 -1.015149503946304321e-01 1.346873641014099121e-01 -6.427478045225143433e-02 9.827580302953720093e-02 7.950734347105026245e-02 1.131431162357330322e-01 -8.499137312173843384e-02 -3.007916212081909180e-01 1.767182797193527222e-01 -2.097053974866867065e-01
3.785694018006324768e-02 1.380934119224548340e-01 -5.296345800161361694e-02 4.464122653007507324e-02 3.779691457748413086e-01 8.247795701026916504e-02 -1.821931600570678711e-01 1.351035088300704956e-01 -6.294110417366027832e-02 1.774588376283645630e-01 7.716274261474609375e-02 3.109455481171607971e-02 -2.911857515573501587e-02 9.248065948486328125e-02 -1.953646540641784668e-01 -2.473578006029129028e-01 -1.448305398225784302e-01 1.372928768396377563e-01 -1.332480758428573608e-01 1.489673405885696411e-01 -1.454404555261135101e-02 -6.775040924549102783e-02 -1.547444760799407959e-01 3.476634025573730469e-01 -3.871575593948364258e-01 -9.151915460824966431e-02 -1.550910770893096924e-01 2.799784243106842041e-01 -7.771365344524383545e-02 -1.691727340221405029e-01 1.571204215288162231e-01 -2.702184915542602539e-01
-5.795999616384506226e-02 -8.817069232463836670e-02 -8.334167301654815674e-03 2.028800547122955322e-01 -3.604016304016113281e-01 -2.222384363412857056e-01 -8.550201356410980225e-02 2.059451192617416382e-01 2.320814877748489380e-01 -1.558758690953254700e-02 8.609704673290252686e-02 8.930821716785430908e-02 -6.115872040390968323e-02 -1.322888433933258057e-01 -4.126499220728874207e-02 4.776320233941078186e-02 1.952622085809707642e-01 -1.920251846313476562e-01 -2.685665786266326904e-01 -1.765455603599548340e-01 -1.105141937732696533e-01 2.091425210237503052e-01 1.605489104986190796e-02 1.546801924705505371e-01 -1.561452895402908325e-01 9.256604313850402832e-02 3.784422278404235840e-01 2.750600576400756836e-01 -1.088095456361770630e-01 -1.922002583742141724e-01 1.658118329942226410e-02 -2.541620731353759766e-01
-1.342836171388626099e-01 2.520464127883315086e-03 -3.658716380596160889e-01 -2.541379444301128387e-02 2.377704530954360962e-01 -8.503278344869613647e-02 -3.411581739783287048e-02 3.197790309786796570e-02 -1.648232787847518921e-01 -8.109272271394729614e-02 -1.924251392483711243e-02 -2.462514936923980713e-01 5.780950933694839478e-02 1.112509742379188538e-01 1.237266138195991516e-02 -6.035242974758148193e-02 8.074697852134704590e-02 -2.185238897800445557e-01 -2.299979329109191895e-01 -2.032635547220706940e-02 1.545128822326660156e-01 4.341060817241668701e-01 -1.002569571137428284e-01 2.449400275945663452e-01 -1.946776062250137329e-01 -1.604939997196197510e-01 2.353931069374084473e-01 3.199026361107826233e-02 -2.433143407106399536e-01 -1.941752433776855469e-01 2.156924754381179810e-01 1.173042580485343933e-01
-1.067653819918632507e-01 -2.707805857062339783e-02 -5.068921670317649841e-02 7.359684258699417114e-02 2.385710552334785461e-02 -1.057499945163726807e-01 -7.473659515380859375e-02 2.224279940128326416e-02 8.114417642354965210e-02 -6.933499127626419067e-02 2.150512188673019409e-01 -2.061441689729690552e-01 2.884296476840972900e-01 -6.821713596582412720e-02 3.031414747238159180e-01 -1.615937203168869019e-01 2.148761227726936340e-02 -1.551930308341979980e-01 -3.174214661121368408e-01 2.043743580579757690e-01 2.967520952224731445e-01 2.336243838071823120e-01 -1.440461874008178711e-01 1.676635742187500000e-01 -2.164625972509384155e-01 1.426518857479095459e-01 3.519302606582641602e-02 -3.685615211725234985e-02 -6.619419902563095093e-02 -3.642608523368835449e-01 4.168362822383642197e-03 -3.009996116161346436e-01
1.133049055933952332e-01 1.368211060762405396e-01 -1.917809396982192993e-01 1.171938478946685791e-01 2.533249557018280029e-01 -2.594842910766601562e-01 -2.218218296766281128e-01 2.085333019495010376e-01 3.362835347652435303e-01 -2.613013982772827148e-01 2.572301030158996582e-01 -1.920635104179382324e-01 2.219146192073822021e-01 3.428861126303672791e-02 1.267345845699310303e-01 3.655973821878433228e-02 -1.700247265398502350e-02 1.328954547643661499e-01 -2.121699601411819458e-01 6.819261610507965088e-02 -1.334030032157897949e-01 -3.883837908506393433e-02 -3.796540573239326477e-02 2.383801937103271484e-01 -1.477357894182205200e-01 -8.154103159904479980e-02 1.616684161126613617e-02 2.768253684043884277e-01 8.097491413354873657e-02 -4.139849171042442322e-02 9.710659831762313843e-02 -2.706165313720703125e-01
-1.384418308734893799e-01 1.013907343149185181e-01 -3.267591595649719238e-01 -1.153418235480785370e-02 4.998483881354331970e-02 2.602581679821014404e-02 -3.497045719996094704e-03 2.482880949974060059e-01 3.630360215902328491e-02 8.389314636588096619e-03 6.641773134469985962e-02 -1.130445227026939392e-01 -1.473215371370315552e-01 4.226357340812683105e-01 6.634559482336044312e-02 -8.918118476867675781e-02 2.610404230654239655e-02 -1.379459947347640991e-01 4.831499978899955750e-02 2.950208783149719238e-01 1.004247367382049561e-01 3.973022103309631348e-01 4.474534466862678528e-02 2.465409934520721436e-01 4.005354270339012146e-02 -2.061106562614440918e-01 7.706338912248611450e-02 1.046833489090204239e-02 -1.621479988098144531e-01 -4.238413646817207336e-02 3.509010076522827148e-01 -1.624831408262252808e-01
3.991655830759555101e-04 7.596025615930557251e-02 1.118741184473037720e-02 -2.020761668682098389e-01 2.320775687694549561e-01 -1.092512533068656921e-01 2.095895120874047279e-03 1.184944063425064087e-01 3.720470704138278961e-04 -1.244710013270378113e-01 4.380148947238922119e-01 -1.035488769412040710e-01 1.073721051216125488e-02 -2.159222774207592010e-02 -2.115584313869476318e-01 3.561067162081599236e-03 4.723058044910430908e-01 4.791771620512008667e-02 -3.316560983657836914e-01 -5.193761084228754044e-03 -1.594489216804504395e-01 1.271054148674011230e-03 -7.342487573623657227e-02 2.214750200510025024e-01 -1.886806264519691467e-02 1.288159191608428955e-01 5.334645509719848633e-02 6.504493206739425659e-02 -4.369829595088958740e-02 -2.860658764839172363e-01 6.700281053781509399e-02 -2.872050404548645020e-01
-1.233371123671531677e-01 1.255219895392656326e-02 -8.436203002929687500e-02 -2.625457346439361572e-01 -1.753203198313713074e-02 1.760947145521640778e-02 -2.551704086363315582e-02 -1.115329265594482422e-01 1.438827663660049438e-01 -8.809058368206024170e-02 9.675376117229461670e-02 1.852295696735382080e-01 -8.304733037948608398e-02 2.937922179698944092e-01 3.640530258417129517e-02 2.332174926996231079e-01 1.738158464431762695e-01 1.355181485414505005e-01 -1.361426115036010742e-01 -1.580721735954284668e-01 1.814167797565460205e-01 1.975518018007278442e-01 -1.614429242908954620e-02 3.324070870876312256e-01 -1.173652857542037964e-01 -6.376161426305770874e-02 5.065947771072387695e-01 1.296081990003585815e-01 -2.251145988702774048e-01 -1.015571877360343933e-01 1.827437728643417358e-01 1.155851036310195923e-01
2.282078713178634644e-01 -2.682119980454444885e-02 2.090359628200531006e-01 -5.260642617940902710e-02 3.858577609062194824e-01 2.142999507486820221e-02 3.343585133552551270e-02 -7.602920383214950562e-02 5.905021727085113525e-02 -1.785959154367446899e-01 -4.007358476519584656e-02 -9.221143275499343872e-02 -7.760830968618392944e-02 1.358883976936340332e-01 -4.554460197687149048e-02 -1.687037199735641479e-01 -5.292857997119426727e-03 -1.120570451021194458e-01 -2.103046774864196777e-01 -2.418049145489931107e-03 -3.884674608707427979e-02 1.323391199111938477e-01 2.202834188938140869e-01 2.704294025897979736e-01 1.545212697237730026e-02 1.763091981410980225e-01 -7.238661870360374451e-03 2.865002453327178955e-01 -6.129403412342071533e-02 -5.170130133628845215e-01 -5.026667192578315735e-02 -2.437937408685684204e-01
-1.760300397872924805e-01 6.769949197769165039e-02 -2.338194698095321655e-01 -1.316507011651992798e-01 3.049248158931732178e-01 1.142614483833312988e-01 1.933787204325199127e-02 -8.263368904590606689e-02 4.627093207091093063e-03 -9.358435869216918945e-02 1.027586907148361206e-01 1.678453236818313599e-01 4.367995634675025940e-02 -8.694715797901153564e-02 -1.111759394407272339e-01 -1.059843450784683228e-01 7.911688089370727539e-02 -1.036311537027359009e-01 -1.528147608041763306e-01 1.650697588920593262e-01 -5.476859211921691895e-02 4.876355230808258057e-01 -1.979205757379531860e-02 3.212253749370574951e-01 -2.518699765205383301e-01 -3.598627150058746338e-01 1.770535297691822052e-02 -1.322476416826248169e-01 -1.592338234186172485e-01 -1.522959917783737183e-01 6.223664805293083191e-02 -1.532582044601440430e-01
-1.360269077122211456e-02 6.333339214324951172e-02 5.292532965540885925e-03 -1.019318401813507080e-01 4.075135588645935059e-01 2.988463342189788818e-01 -2.020888328552246094e-01 2.288830876350402832e-01 8.333973586559295654e-02 8.410756289958953857e-02 4.290728643536567688e-02 2.547408826649188995e-02 -1.144250407814979553e-01 -1.954148560762405396e-01 -1.222160458564758301e-01 -1.358933150768280029e-01 -1.195459514856338501e-01 1.719898879528045654e-01 -8.047841489315032959e-02 -7.015371229499578476e-03 3.743384405970573425e-02 4.773773998022079468e-02 1.377875059843063354e-01 2.340815365314483643e-01 -4.661116003990173340e-02 -5.515710636973381042e-02 -4.328244179487228394e-02 3.271750211715698242e-01 -4.177015721797943115e-01 -3.402540087699890137e-02 -1.375240925699472427e-02 -3.431876003742218018e-01
-5.440949648618698120e-02 1.519172638654708862e-01 -3.549934029579162598e-01 2.342155724763870239e-01 3.649584054946899414e-01 4.483496397733688354e-02 -8.973127603530883789e-02 3.956523835659027100e-01 2.492366284132003784e-01 -1.387272924184799194e-01 -3.289613500237464905e-02 -1.163814589381217957e-01 6.970619410276412964e-02 2.001456171274185181e-01 6.787110120058059692e-02 1.276752948760986328e-01 -7.137835957109928131e-03 3.225061669945716858e-02 4.000297561287879944e-02 -5.536738783121109009e-02 4.997314885258674622e-03 3.539138659834861755e-02 -1.011549755930900574e-01 2.789226472377777100e-01 -1.255387160927057266e-02 -1.643673628568649292e-01 3.132745623588562012e-01 1.548920869827270508e-01 -1.343913078308105469e-01 -1.612506210803985596e-01 2.048399150371551514e-01 3.282071650028228760e-02
-9.714781492948532104e-02 -1.998676918447017670e-02 7.604987919330596924e-02 -1.056556776165962219e-01 2.111269533634185791e-02 3.194833919405937195e-02 -2.861305475234985352e-01 -1.786358058452606201e-01 2.212150394916534424e-01 -2.646586000919342041e-01 1.226100884377956390e-02 -1.953686177730560303e-01 -1.174376234412193298e-01 4.838829487562179565e-02 -1.012167558073997498e-01 -1.336416304111480713e-01 -9.623005986213684082e-02 3.941209614276885986e-01 -2.977262139320373535e-01 8.671496063470840454e-03 -1.989276409149169922e-01 3.435498476028442383e-01 -7.663379609584808350e-02 2.353653162717819214e-01 -3.298116028308868408e-01 -1.617395132780075073e-01 -2.026671245403122157e-05 1.823650151491165161e-01 3.340842202305793762e-02 -4.118027165532112122e-02 3.731328621506690979e-02 -1.088960841298103333e-01
2.484203130006790161e-01 -4.911754652857780457e-02 -3.505450487136840820e-01 2.592178247869014740e-02 2.880682945251464844e-01 2.792339958250522614e-02 -1.606919914484024048e-01 2.047720551490783691e-01 3.998188972473144531e-01 -7.862646132707595825e-02 2.585678696632385254e-01 -6.046720594167709351e-02 -5.529082566499710083e-02 9.463571757078170776e-02 1.838583052158355713e-01 5.591978877782821655e-02 -1.748398691415786743e-02 9.267261624336242676e-02 -1.983288079500198364e-01 -4.287180677056312561e-02 1.704175323247909546e-01 -4.663981124758720398e-02 1.313371956348419189e-01 1.977986544370651245e-01 -1.012375876307487488e-01 2.660309523344039917e-02 7.555663585662841797e-02 2.783066928386688232e-01 8.462591469287872314e-02 -6.291522830724716187e-02 2.563318014144897461e-01 -2.582753598690032959e-01
-1.691834628582000732e-01 -3.329496132209897041e-03 -1.186714619398117065e-01 -1.548115760087966919e-01 6.211742386221885681e-02 2.969053089618682861e-01 4.767420887947082520e-02 -1.297399550676345825e-01 2.036361247301101685e-01 3.175514563918113708e-02 3.847647905349731445e-01 6.381558626890182495e-02 -8.168408274650573730e-02 8.189351111650466919e-02 -1.835304945707321167e-01 1.860967725515365601e-01 2.014460265636444092e-01 3.494606644380837679e-04 -4.615136981010437012e-02 -1.095605567097663879e-01 -2.768765762448310852e-02 -2.209074050188064575e-02 2.213636785745620728e-01 3.440548777580261230e-01 -1.568945199251174927e-01 -2.065007537603378296e-01 3.101278329268097878e-03 1.876916885375976562e-01 -2.132604867219924927e-01 -2.654664814472198486e-01 1.918478906154632568e-01 -2.594500780105590820e-01
-8.198652416467666626e-02 4.172910451889038086e-01 -1.145834773778915405e-01 -1.538206636905670166e-01 -3.110295347869396210e-02 -1.249301247298717499e-02 5.625741928815841675e-02 1.333163231611251831e-01 1.750910729169845581e-01 6.816907227039337158e-02 1.236983388662338257e-01 3.374528884887695312e-01 3.428306430578231812e-02 1.755749573931097984e-03 5.586170777678489685e-02 -5.799210816621780396e-02 7.130718976259231567e-02 2.029526233673095703e-01 -5.145642757415771484e-01 -1.004532445222139359e-02 -1.441718041896820068e-01 2.388161867856979370e-01 -6.543961167335510254e-02 2.134597748517990112e-01 -1.975403577089309692e-01 1.731562614440917969e-01 5.654077976942062378e-02 1.166883111000061035e-01 -5.482689663767814636e-02 -1.273887902498245239e-01 1.550212353467941284e-01 -1.423065215349197388e-01
-1.726716756820678711e-01 -1.044004335999488831e-01 -1.675910353660583496e-01 -1.163812279701232910e-01 1.871918886899948120e-01 -3.204982280731201172e-01 5.962114664725959301e-04 8.518656343221664429e-02 1.590585336089134216e-02 -6.730873882770538330e-02 3.671717941761016846e-01 -5.777819827198982239e-02 -2.344663888216018677e-01 9.582858532667160034e-03 6.576294451951980591e-02 3.594597429037094116e-02 3.038095831871032715e-01 1.621781736612319946e-01 -4.868810176849365234e-01 1.052883565425872803e-01 -8.597429096698760986e-02 1.249097008258104324e-02 -1.484785042703151703e-02 1.257568150758743286e-01 3.113983199000358582e-02 -8.718861639499664307e-02 1.768224090337753296e-01 3.503381833434104919e-02 -8.088842034339904785e-02 -2.301279455423355103e-01 -1.143325045704841614e-01 -2.550574243068695068e-01
-8.919513225555419922e-02 -1.067577078938484192e-01 1.070944294333457947e-01 3.629111945629119873e-01 1.105860993266105652e-02 -2.642086893320083618e-02 -1.339037120342254639e-01 5.971177667379379272e-02 2.472417056560516357e-01 1.624885648488998413e-01 1.963009089231491089e-01 -7.444906234741210938e-02 -1.945509165525436401e-01 2.042520195245742798e-01 4.176205769181251526e-02 -4.114272072911262512e-03 -4.553984850645065308e-02 1.003637090325355530e-01 -2.619496583938598633e-01 -2.057650387287139893e-01 9.357750415802001953e-02 3.884001970291137695e-01 -8.188027143478393555e-02 1.344456430524587631e-02 -1.666144281625747681e-01 -2.671374082565307617e-01 5.454411357641220093e-02 4.881577566266059875e-02 -4.691706970334053040e-02 -1.706267893314361572e-01 3.706447184085845947e-01 -1.986114978790283203e-01
8.516582101583480835e-02 3.627391457557678223e-01 9.441106766462326050e-02 -7.576528936624526978e-02 7.596106082201004028e-02 -3.275292739272117615e-02 -4.001226276159286499e-02 1.553786993026733398e-01 2.824922800064086914e-01 -1.546770930290222168e-01 -5.343673005700111389e-02 -5.663874559104442596e-03 -2.033597230911254883e-01 -4.280231520533561707e-02 1.120638847351074219e-01 2.145935148000717163e-01 -1.133695542812347412e-01 -3.794890828430652618e-03 -2.687646746635437012e-01 2.485840469598770142e-01 -9.513768553733825684e-02 3.559657037258148193e-01 -6.873861700296401978e-02 2.081954777240753174e-01 -4.165222346782684326e-01 2.033204585313796997e-01 5.021230131387710571e-02 1.954904049634933472e-01 -8.943387866020202637e-02 -7.663690298795700073e-02 1.626847498118877411e-02 -7.130118459463119507e-02
-2.640691585838794708e-02 1.849463731050491333e-01 -1.268828958272933960e-01 1.462955772876739502e-01 -1.517441216856241226e-02 -7.394723594188690186e-02 1.300048679113388062e-01 -1.489596217870712280e-01 1.062561571598052979e-01 4.764929413795471191e-02 -1.231120601296424866e-01 9.080491214990615845e-02 -1.009267792105674744e-01 -2.918552979826927185e-02 -2.443647235631942749e-01 1.227973699569702148e-01 6.014028191566467285e-02 -1.652532517910003662e-01 -7.076650857925415039e-02 3.703189641237258911e-02 -1.207092776894569397e-01 3.186787962913513184e-01 -5.232696980237960815e-02 3.603070080280303955e-01 -1.313334703445434570e-01 2.668615281581878662e-01 3.507482111454010010e-01 3.527947664260864258e-01 -2.834979072213172913e-02 -2.479823976755142212e-01 1.307911574840545654e-01 -2.422080188989639282e-01
-1.638565808534622192e-01 -1.539109945297241211e-01 6.041014567017555237e-02 2.464115470647811890e-01 1.566357165575027466e-01 1.011435687541961670e-01 3.809530287981033325e-02 2.465915679931640625e-01 3.427720963954925537e-01 -2.247141152620315552e-01 2.011929005384445190e-01 5.222764983773231506e-02 9.190955013036727905e-02 2.094835489988327026e-01 4.637477174401283264e-02 -7.807999104261398315e-02 -1.165805850178003311e-02 1.161183863878250122e-01 -2.191397100687026978e-01 1.216297522187232971e-01 1.657428890466690063e-01 1.214038580656051636e-01 -2.366541698575019836e-02 1.521294862031936646e-01 -1.849058568477630615e-01 -2.585258185863494873e-01 1.016367133706808090e-02 2.578514218330383301e-01 -2.490091025829315186e-01 -2.096289545297622681e-01 3.074953854084014893e-01 7.635243982076644897e-02
-2.494913786649703979e-01 -1.498247683048248291e-01 -1.216225624084472656e-01 1.119804196059703827e-02 2.305443882942199707e-01 -7.396251708269119263e-02 -1.098664328455924988e-01 -2.292149513959884644e-02 1.355855017900466919e-01 8.076103031635284424e-02 6.397674232721328735e-02 -7.441397011280059814e-02 3.789816796779632568e-01 -2.601818740367889404e-01 2.239532582461833954e-02 -6.323562562465667725e-02 -1.023460254073143005e-01 2.675043046474456787e-01 -4.520741403102874756e-01 5.165327340364456177e-02 8.446504920721054077e-02 2.847961187362670898e-01 -1.073214574716985226e-03 2.940431535243988037e-01 -6.278212368488311768e-02 1.501719206571578979e-01 1.035683508962392807e-02 6.918799132108688354e-02 -9.046296775341033936e-02 -1.195871233940124512e-01 -6.124253943562507629e-02 -2.396099120378494263e-01
4.568782169371843338e-03 1.312128156423568726e-01 6.146617978811264038e-02 -5.585573986172676086e-02 6.043151766061782837e-02 2.659251987934112549e-01 -5.745372921228408813e-02 1.644189506769180298e-01 9.506264328956604004e-02 -2.581659145653247833e-02 1.675346195697784424e-01 1.280399113893508911e-01 -6.470979005098342896e-02 -5.214863270521163940e-02 -2.083431333303451538e-01 -3.018858842551708221e-02 -1.703992933034896851e-01 1.629596650600433350e-01 -1.712412834167480469e-01 -4.664776474237442017e-02 -2.063713520765304565e-01 2.964831516146659851e-02 1.049474775791168213e-01 2.063953876495361328e-01 -2.023423910140991211e-01 -1.759328395128250122e-01 2.345219105482101440e-01 3.004456758499145508e-01 -4.539149403572082520e-01 -1.674090027809143066e-01 3.206881582736968994e-01 -1.659222841262817383e-01
5.411630123853683472e-02 1.757583171129226685e-01 -1.221425011754035950e-01 -1.134923398494720459e-01 2.802034914493560791e-01 1.626364886760711670e-01 -2.394888103008270264e-01 4.873641952872276306e-02 -1.451315730810165405e-01 1.047269552946090698e-01 3.042803108692169189e-01 4.647463560104370117e-02 -7.080662995576858521e-02 -1.792292855679988861e-02 -1.544877234846353531e-02 1.061754897236824036e-01 -1.537728905677795410e-01 2.002754211425781250e-01 -2.222663462162017822e-01 -2.879284322261810303e-02 1.631120592355728149e-01 1.474369466304779053e-01 8.495765924453735352e-02 4.650766253471374512e-01 5.136762186884880066e-02 -2.350637763738632202e-01 1.757252067327499390e-01 1.077305525541305542e-01 -2.895950078964233398e-01 -5.446348711848258972e-02 1.995976828038692474e-02 -2.379256784915924072e-01
-1.015430763363838196e-01 1.671673506498336792e-01 1.660107821226119995e-01 -7.385324686765670776e-02 1.850719451904296875e-01 8.349952846765518188e-02 -1.500248759984970093e-01 1.739637404680252075e-01 8.086449652910232544e-02 2.222497314214706421e-01 3.587047010660171509e-02 -5.814237147569656372e-02 2.302696369588375092e-02 -3.466298431158065796e-02 -1.925677657127380371e-01 -9.814957529306411743e-02 -8.875336498022079468e-02 -1.395343220792710781e-03 -1.530662626028060913e-01 1.225909739732742310e-01 7.757977396249771118e-02 1.047657653689384460e-01 -3.855807706713676453e-02 1.775957494974136353e-01 1.331252455711364746e-01 -2.735659778118133545e-01 -5.990646779537200928e-02 2.479849755764007568e-01 -4.419616460800170898e-01 -1.101956050843000412e-02 1.285092532634735107e-01 -5.096237063407897949e-01
-9.236921370029449463e-02 2.223331034183502197e-01 -5.313455313444137573e-02 -4.000788331031799316e-01 -9.441424906253814697e-02 -1.324207335710525513e-01 -3.376419246196746826e-01 -2.019342593848705292e-02 2.586329281330108643e-01 -3.369345795363187790e-03 1.691060662269592285e-01 -6.986758112907409668e-02 9.619226679205894470e-03 -8.701381832361221313e-02 1.819867268204689026e-02 1.423955410718917847e-01 1.002450659871101379e-01 -1.584032028913497925e-01 -3.090078830718994141e-01 1.151489540934562683e-01 -1.013353392481803894e-01 -3.348116949200630188e-02 -5.624107643961906433e-02 3.480367660522460938e-01 -1.628366559743881226e-01 8.469095826148986816e-02 1.733887791633605957e-01 -3.061651252210140228e-02 7.621136307716369629e-02 -1.167605966329574585e-01 2.559088766574859619e-01 -2.836370766162872314e-01
-2.625786066055297852e-01 -5.874832347035408020e-02 1.501422822475433350e-01 -1.156791597604751587e-01 2.625986635684967041e-01 5.566082149744033813e-02 2.587155997753143311e-01 1.288322061300277710e-01 7.601723819971084595e-02 3.639127314090728760e-02 1.478703022003173828e-01 -1.182968541979789734e-01 -3.403373062610626221e-01 8.035632222890853882e-02 -5.700077116489410400e-02 -3.004156751558184624e-03 -1.954417210072278976e-03 4.098289608955383301e-01 -1.295962184667587280e-01 -1.347741186618804932e-01 -1.945439353585243225e-02 3.534683883190155029e-01 -1.206479892134666443e-01 1.454547196626663208e-01 -1.794287748634815216e-02 2.463015019893646240e-01 1.404114067554473877e-01 1.935504525899887085e-01 2.084852755069732666e-02 -2.716419100761413574e-01 -8.505708724260330200e-02 -6.328637897968292236e-02
1.254305522888898849e-02 -4.956053197383880615e-02 1.339657455682754517e-01 -1.384670734405517578e-01 2.280314564704895020e-01 -7.791029661893844604e-02 1.168165132403373718e-01 3.273186683654785156e-01 1.564415246248245239e-01 2.991034388542175293e-01 1.226258873939514160e-01 -1.133315935730934143e-01 -3.598651289939880371e-01 -1.263954639434814453e-01 6.812271475791931152e-02 -3.665152937173843384e-02 -7.116563618183135986e-02 1.338347792625427246e-01 1.807028502225875854e-01 5.581227689981460571e-02 -6.258320063352584839e-02 1.607458442449569702e-01 -1.182713173329830170e-02 2.920058071613311768e-01 -1.599149405956268311e-01 -1.166323572397232056e-01 2.469597905874252319e-01 6.965023279190063477e-02 -9.280474483966827393e-02 -3.772318661212921143e-01 1.322223395109176636e-01 -2.020152807235717773e-01
1.228563338518142700e-01 -3.919450640678405762e-01 -1.163280084729194641e-01 -9.285794198513031006e-02 5.242274701595306396e-02 3.492096439003944397e-02 -3.314498439431190491e-02 1.454777717590332031e-01 -1.868402399122714996e-02 -1.958144009113311768e-01 -1.835789382457733154e-01 7.627388834953308105e-02 -1.759203672409057617e-01 2.477316111326217651e-01 7.056601811200380325e-03 1.413364261388778687e-01 1.873895674943923950e-01 1.355317980051040649e-01 -1.364454030990600586e-01 -1.816424280405044556e-01 1.084629967808723450e-01 -9.836176782846450806e-02 1.167279034852981567e-01 3.987065255641937256e-01 -1.593104153871536255e-01 6.423644721508026123e-02 3.445288836956024170e-01 6.288662552833557129e-02 -9.262253344058990479e-02 -1.241791173815727234e-01 1.370742022991180420e-01 -3.134778439998626709e-01
6.263075023889541626e-02 2.238930612802505493e-01 -3.131636381149291992e-01 3.035071492195129395e-01 2.055506706237792969e-01 -5.640415847301483154e-02 1.467065978795289993e-02 1.998714953660964966e-01 -1.041279882192611694e-01 -4.529379680752754211e-02 1.493495404720306396e-01 -2.343075349926948547e-02 -8.657317608594894409e-02 3.917132318019866943e-01 4.914092272520065308e-02 -1.566776782274246216e-01 -2.320784330368041992e-02 -4.917735606431961060e-02 -2.224663496017456055e-01 1.012708842754364014e-01 -4.181440174579620361e-02 2.626968026161193848e-01 -2.149650901556015015e-01 1.496246755123138428e-01 -5.600231140851974487e-02 -1.153210476040840149e-01 -3.682751953601837158e-02 1.644205302000045776e-01 -2.198268771171569824e-01 -2.516998946666717529e-01 1.991025954484939575e-01 -2.198081761598587036e-01
-2.233976731076836586e-03 6.477794796228408813e-02 1.330537907779216766e-02 1.381445825099945068e-01 6.765561550855636597e-02 -4.300875589251518250e-02 -3.761202469468116760e-02 -8.958647400140762329e-02 2.252450138330459595e-01 -1.044224724173545837e-01 -3.213612735271453857e-02 -4.159231111407279968e-02 -1.329927444458007812e-01 -2.137434855103492737e-02 -2.982054054737091064e-01 2.000421285629272461e-01 2.228154540061950684e-01 -2.096378058195114136e-01 -1.563059985637664795e-01 3.483339771628379822e-02 -1.695335507392883301e-01 3.977484703063964844e-01 -1.556040644645690918e-01 2.383546680212020874e-01 8.939638733863830566e-02 2.295707464218139648e-01 3.285093605518341064e-01 3.218929767608642578e-01 -1.123609766364097595e-01 -2.033517658710479736e-01 1.525760591030120850e-01 -1.117408573627471924e-01
-1.397726032882928848e-02 1.839127391576766968e-02 2.139982134103775024e-01 3.151755928993225098e-01 -1.366787254810333252e-01 -2.088967412710189819e-01 -2.176386117935180664e-02 1.177005991339683533e-01 2.203424274921417236e-01 1.318405121564865112e-01 4.637299571186304092e-03 6.435577571392059326e-02 5.117995291948318481e-02 -2.114236913621425629e-02 1.391369998455047607e-01 1.348653584718704224e-01 6.000370159745216370e-02 2.254840880632400513e-01 -1.430774629116058350e-01 -1.408014744520187378e-01 -4.893073067069053650e-02 2.182346582412719727e-01 -3.237881883978843689e-02 3.228299617767333984e-01 -3.045083880424499512e-01 1.926341950893402100e-01 3.367454707622528076e-01 1.625604480504989624e-01 5.469654873013496399e-02 -3.034364581108093262e-01 -7.390573620796203613e-02 -2.162572890520095825e-01
-2.277422994375228882e-01 -2.914986014366149902e-02 4.704606160521507263e-02 -2.339408546686172485e-02 -6.270685046911239624e-02 1.807744354009628296e-01 -4.350905120372772217e-02 -5.519542843103408813e-03 1.495728790760040283e-01 2.366789989173412323e-02 1.308186948299407959e-01 -8.413679152727127075e-02 1.493278052657842636e-02 -2.097561061382293701e-01 4.320393130183219910e-02 -2.215227335691452026e-01 2.487212866544723511e-01 2.441938370466232300e-01 -1.258701737970113754e-02 -3.892694413661956787e-02 1.977158784866333008e-01 2.657638862729072571e-02 -9.187433123588562012e-02 1.005795896053314209e-01 1.930935680866241455e-02 1.527004130184650421e-02 1.377037763595581055e-01 3.426320850849151611e-01 -4.015057981014251709e-01 -4.011754393577575684e-01 2.357264012098312378e-01 -2.598103880882263184e-01
-3.492297530174255371e-01 -1.611320823431015015e-01 -1.115518063306808472e-02 -2.792057930491864681e-04 1.120644286274909973e-01 1.095938235521316528e-01 -1.086076050996780396e-01 1.631384342908859253e-02 1.200259327888488770e-01 -1.224391385912895203e-01 2.957317233085632324e-01 -1.935701072216033936e-01 -1.096238717436790466e-01 -1.814062297344207764e-01 -5.267623811960220337e-02 -2.708058953285217285e-01 1.016325578093528748e-01 2.390155643224716187e-01 -1.305927336215972900e-01 -1.003470644354820251e-01 4.918045178055763245e-02 9.426679462194442749e-02 9.167098253965377808e-02 1.561665348708629608e-02 -8.211128413677215576e-02 -2.622414566576480865e-02 2.426958531141281128e-01 2.769441306591033936e-01 -2.982373833656311035e-01 -2.441054433584213257e-01 2.892981171607971191e-01 -2.239856421947479248e-01
-1.207030862569808960e-01 -1.805663853883743286e-01 -2.789900004863739014e-01 -7.571206241846084595e-02 3.607203364372253418e-01 -9.636494331061840057e-03 -4.868405684828758240e-02 1.893111616373062134e-01 1.835432946681976318e-01 -2.352418564260005951e-02 -2.098454087972640991e-01 -1.370979547500610352e-01 1.087531726807355881e-02 7.445902377367019653e-02 4.596834629774093628e-02 3.146770969033241272e-02 -2.587160654366016388e-02 2.801741361618041992e-01 9.722976945340633392e-03 2.566060721874237061e-01 -1.543675810098648071e-01 6.031055375933647156e-02 -7.390687614679336548e-02 8.275742828845977783e-02 1.970612071454524994e-02 4.152162000536918640e-02 3.894197940826416016e-01 3.777457773685455322e-01 2.657602354884147644e-02 3.872855007648468018e-02 8.848739415407180786e-02 -3.219093978404998779e-01
-3.102747499942779541e-01 -1.363241225481033325e-01 -4.090888053178787231e-02 -1.543112248182296753e-01 2.754083871841430664e-01 -6.772448867559432983e-02 -1.762567311525344849e-01 1.137687489390373230e-01 -3.512963652610778809e-02 -1.435164660215377808e-01 5.518129561096429825e-03 -2.321483045816421509e-01 -3.587795197963714600e-01 1.892741173505783081e-01 -5.127860233187675476e-02 1.231938153505325317e-01 3.253278732299804688e-01 9.966161102056503296e-02 -1.880866736173629761e-01 -1.031864956021308899e-01 2.185762077569961548e-01 -8.648265153169631958e-02 -1.008874028921127319e-01 1.322651281952857971e-02 1.352787762880325317e-01 -1.146288067102432251e-01 1.719119995832443237e-01 1.164242252707481384e-01 -1.013979688286781311e-01 -2.348286360502243042e-01 1.119019687175750732e-01 -3.117795586585998535e-01
-1.286684274673461914e-01 -1.401132345199584961e-02 -2.306688874959945679e-01 -3.727594017982482910e-02 -3.368635952938348055e-04 -5.817300640046596527e-03 1.505213081836700439e-01 1.576424837112426758e-01 2.525375187397003174e-01 -2.576060891151428223e-01 2.400086224079132080e-01 -2.463570088148117065e-01 -1.283215284347534180e-01 1.811810731887817383e-01 -1.084076762199401855e-01 -6.733945012092590332e-02 -1.152290403842926025e-01 3.056277334690093994e-01 -1.623107492923736572e-01 -2.066639959812164307e-01 -1.051687542349100113e-02 6.547534465789794922e-02 -3.111754059791564941e-01 2.077422440052032471e-01 -5.341330543160438538e-02 8.773785829544067383e-02 2.325571030378341675e-01 2.457354813814163208e-01 -3.454716131091117859e-02 2.545538544654846191e-02 -1.150468513369560242e-01 -3.269168436527252197e-01
-2.539911270141601562e-01 3.784728422760963440e-02 3.749251773115247488e-04 -6.064397096633911133e-02 -1.149005889892578125e-01 1.798976026475429535e-02 -2.420823872089385986e-01 2.056323289871215820e-01 1.793370246887207031e-01 -1.630274392664432526e-02 2.164237387478351593e-02 -2.857380732893943787e-02 -5.462628230452537537e-02 -1.765418797731399536e-01 -9.543136507272720337e-02 3.594878315925598145e-01 1.230112463235855103e-01 -3.891959488391876221e-01 -2.718287287279963493e-03 3.719603642821311951e-02 5.739321932196617126e-02 2.080794125795364380e-01 -7.881098985671997070e-02 1.642914265394210815e-01 -2.644306123256683350e-01 1.773092895746231079e-01 4.624865204095840454e-02 1.212094426155090332e-01 -1.906644850969314575e-01 -3.198390007019042969e-01 -1.202426180243492126e-01 -3.011161983013153076e-01
-2.726900577545166016e-02 -4.939018934965133667e-02 4.033810272812843323e-02 4.814926907420158386e-02 -2.135982364416122437e-01 -3.737939521670341492e-02 1.163980811834335327e-01 2.306990921497344971e-01 3.877331614494323730e-01 -8.808692544698715210e-02 4.561187699437141418e-02 1.568841636180877686e-01 -7.032537460327148438e-02 -1.065771561115980148e-02 1.164875850081443787e-01 8.364953100681304932e-02 2.286510020494461060e-01 -4.316890612244606018e-02 -3.972288668155670166e-01 1.613335162401199341e-01 4.203422367572784424e-02 2.554790973663330078e-01 1.251406669616699219e-01 2.098659276962280273e-01 -2.519879639148712158e-01 1.543132364749908447e-01 3.441235125064849854e-01 9.258140623569488525e-02 9.229902178049087524e-02 -2.025167942047119141e-01 7.443457841873168945e-02 -1.859686970710754395e-01
-8.140957355499267578e-02 2.103727012872695923e-01 -1.030521001666784286e-02 9.879079461097717285e-02 2.231697887182235718e-01 -2.309284806251525879e-01 -9.101269394159317017e-02 -6.343286484479904175e-02 2.696154117584228516e-01 -2.365532889962196350e-02 -1.425372660160064697e-01 -2.212240248918533325e-01 1.885352879762649536e-01 -3.325323760509490967e-01 1.399979591369628906e-01 6.092746928334236145e-02 7.330253720283508301e-02 1.429644078016281128e-01 -2.873962521553039551e-01 -1.560628972947597504e-02 1.865450441837310791e-01 2.189136743545532227e-01 1.882326006889343262e-01 2.707742154598236084e-01 1.033493429422378540e-01 -2.610105574131011963e-01 9.105996787548065186e-02 2.954415082931518555e-01 -6.025584414601325989e-02 -1.634694486856460571e-01 -2.816338092088699341e-02 -7.880507409572601318e-02
-3.601667284965515137e-01 2.231192439794540405e-01 4.153095558285713196e-02 1.993274129927158356e-02 8.818845450878143311e-02 6.257270276546478271e-02 9.949294477701187134e-02 -5.617634393274784088e-03 2.513000965118408203e-01 -1.805772632360458374e-01 2.346025081351399422e-03 -2.476463466882705688e-01 -7.013204041868448257e-03 1.058767735958099365e-01 1.612450778484344482e-01 6.431552767753601074e-02 1.957454904913902283e-02 -8.277515321969985962e-02 -1.833401471376419067e-01 2.657907009124755859e-01 2.467689663171768188e-02 4.109033197164535522e-02 -1.024151220917701721e-01 5.348833799362182617e-01 -2.506612986326217651e-02 -2.188943028450012207e-01 -1.037376374006271362e-02 -1.362393610179424286e-03 -6.366989016532897949e-02 1.825848966836929321e-02 2.104973942041397095e-01 -3.008896112442016602e-01
-1.137519031763076782e-01 7.810742408037185669e-02 5.412406846880912781e-02 -9.910068660974502563e-02 -1.211328431963920593e-01 7.711540907621383667e-02 -3.990805894136428833e-02 7.122289389371871948e-02 3.352900221943855286e-02 2.963573671877384186e-02 2.529104053974151611e-01 -1.070958003401756287e-01 3.592264652252197266e-02 -1.790935248136520386e-01 -2.281850129365921021e-01 -3.041637241840362549e-01 1.929218024015426636e-01 2.783535718917846680e-01 -1.639547497034072876e-01 -1.032157018780708313e-01 1.169737894088029861e-02 1.278415769338607788e-01 1.181378029286861420e-02 1.125754714012145996e-01 -1.762311160564422607e-01 9.419575333595275879e-02 2.859289944171905518e-01 2.948885262012481689e-01 -3.668646514415740967e-01 -1.356071084737777710e-01 3.448956608772277832e-01 -1.530866473913192749e-01
-6.248924136161804199e-02 2.555210888385772705e-02 -1.314756274223327637e-01 2.514789998531341553e-01 1.515013575553894043e-01 -2.276221849024295807e-02 1.501629501581192017e-01 -2.927024662494659424e-01 3.533269092440605164e-02 -1.444187909364700317e-01 -5.523083359003067017e-02 -2.391956597566604614e-01 -1.152786836028099060e-01 9.918922930955886841e-02 3.294778466224670410e-01 -6.998077034950256348e-02 1.727378666400909424e-01 7.656101882457733154e-02 -1.857294440269470215e-01 -4.644874483346939087e-02 1.612716764211654663e-01 2.934616506099700928e-01 1.563131660223007202e-01 3.672943413257598877e-01 2.004847489297389984e-02 -8.742872625589370728e-02 1.474068313837051392e-01 2.300452739000320435e-01 -1.431072652339935303e-01 -9.294189512729644775e-02 -5.411642417311668396e-02 -3.251267671585083008e-01
-5.327118188142776489e-02 -1.449397951364517212e-01 -1.117049530148506165e-01 -2.314978390932083130e-01 1.728747487068176270e-01 -1.001083180308341980e-01 -1.644692271947860718e-01 2.482474297285079956e-01 6.003848090767860413e-02 -6.881312001496553421e-03 2.037924081087112427e-01 -2.117139101028442383e-02 -1.859914883971214294e-02 1.557372957468032837e-01 -5.989379808306694031e-02 2.726424932479858398e-01 5.630541220307350159e-02 3.654086217284202576e-02 -2.963329851627349854e-01 1.193354725837707520e-01 1.244785934686660767e-01 4.940301179885864258e-02 1.151126921176910400e-01 4.776481091976165771e-01 9.125761687755584717e-02 -6.518632918596267700e-02 -2.748247087001800537e-01 1.092009693384170532e-01 -3.146488666534423828e-01 -3.556881099939346313e-02 7.904386147856712341e-03 -2.590213119983673096e-01
-2.703631818294525146e-01 3.096747696399688721e-01 3.661327064037322998e-02 -2.118990942835807800e-02 1.724387854337692261e-01 3.421648964285850525e-02 -1.919326633214950562e-01 7.740230858325958252e-02 -5.338696017861366272e-02 7.929554209113121033e-03 1.832304298877716064e-01 2.648111879825592041e-01 -2.691766321659088135e-01 -1.286634653806686401e-01 1.731855720281600952e-01 -2.305745184421539307e-01 -3.485867008566856384e-02 1.689482182264328003e-01 -1.426581293344497681e-01 -1.062886975705623627e-02 -4.669492691755294800e-02 6.195949018001556396e-02 1.458652168512344360e-01 3.307049870491027832e-01 -1.625681817531585693e-01 -1.120759919285774231e-01 3.557410240173339844e-01 2.244976609945297241e-01 -1.316442191600799561e-01 -6.471820175647735596e-02 1.819882392883300781e-01 -1.386996656656265259e-01
-2.442698180675506592e-01 2.618610858917236328e-01 -7.867852225899696350e-03 2.098981738090515137e-01 1.559473127126693726e-01 1.105261594057083130e-02 -1.882006041705608368e-02 1.922329962253570557e-01 3.666672855615615845e-02 -3.308938071131706238e-02 -1.754247993230819702e-01 -1.019725874066352844e-01 1.083024218678474426e-01 -1.905488036572933197e-02 -1.070280093699693680e-02 2.411034852266311646e-01 2.706908881664276123e-01 -1.256324648857116699e-01 -1.996797174215316772e-01 7.239341735839843750e-02 -1.908385902643203735e-01 -1.082182005047798157e-01 -1.673562526702880859e-01 1.341696381568908691e-01 -3.091144561767578125e-01 -1.853182017803192139e-01 1.370101869106292725e-01 4.059295952320098877e-01 -9.237159788608551025e-02 -7.436995953321456909e-02 1.844479590654373169e-01 -2.492052316665649414e-01
-3.966458141803741455e-02 -2.999985124915838242e-03 -7.036978006362915039e-02 -2.513373829424381256e-02 1.051190197467803955e-01 1.383451819419860840e-01 -1.084153726696968079e-01 2.505840361118316650e-01 2.548682093620300293e-01 6.889254786074161530e-03 -1.456435769796371460e-01 3.578082099556922913e-02 -7.989351451396942139e-02 -8.851134032011032104e-02 -3.055348992347717285e-01 6.022044643759727478e-02 -2.289566099643707275e-01 2.927673459053039551e-01 -4.182050749659538269e-02 1.276308447122573853e-01 2.214185744524002075e-01 1.328145861625671387e-01 -3.347471728920936584e-02 3.335229456424713135e-01 -1.208638176321983337e-01 -2.191186845302581787e-01 2.525621466338634491e-02 2.406090646982192993e-01 -3.884189426898956299e-01 -1.781852990388870239e-01 -2.226865589618682861e-01 -2.913650311529636383e-02
2.300522625446319580e-01 -5.064625293016433716e-02 9.271203726530075073e-02 1.639116406440734863e-01 -5.478157103061676025e-02 -1.010385006666183472e-01 -2.237425930798053741e-02 6.415943801403045654e-02 5.490691214799880981e-02 1.892696768045425415e-01 1.859415881335735321e-02 1.223642155528068542e-01 -8.748705685138702393e-02 8.599548041820526123e-02 1.370282284915447235e-02 -1.604666374623775482e-02 4.100539088249206543e-01 1.133129224181175232e-01 -4.118043780326843262e-01 1.091592758893966675e-01 -3.367651998996734619e-01 2.286223769187927246e-01 6.347763538360595703e-02 7.728303968906402588e-02 -1.950205117464065552e-02 -1.642828732728958130e-01 8.717186748981475830e-02 2.346022278070449829e-01 -5.902658775448799133e-02 -2.956457138061523438e-01 1.724896430969238281e-01 -2.697358429431915283e-01
-1.212946027517318726e-01 -2.907801568508148193e-01 2.210286259651184082e-01 2.420774996280670166e-01 1.920303106307983398e-01 -1.330538243055343628e-01 1.041499972343444824e-01 -4.142966587096452713e-03 1.973912715911865234e-01 1.151980087161064148e-01 6.816725712269544601e-03 -1.772563010454177856e-01 -2.723664976656436920e-02 1.601152867078781128e-02 -1.025812253355979919e-01 1.390281915664672852e-01 5.233001708984375000e-02 1.822754442691802979e-01 -1.557228416204452515e-01 -4.127090424299240112e-02 7.357809692621231079e-02 6.445422023534774780e-02 1.925794482231140137e-01 4.056250452995300293e-01 2.004284709692001343e-01 -3.048261106014251709e-01 9.855297952890396118e-02 4.103982821106910706e-02 -1.999757885932922363e-01 -2.045888751745223999e-01 2.399160712957382202e-01 -2.372546046972274780e-01
-9.969513118267059326e-02 -2.101171761751174927e-01 -1.181989535689353943e-01 -7.409711927175521851e-02 -3.332340344786643982e-02 -3.027871809899806976e-02 -1.297253668308258057e-01 1.013738065958023071e-01 2.813381142914295197e-02 1.976691782474517822e-01 9.205774217844009399e-02 -7.263926416635513306e-02 -3.909280598163604736e-01 9.304577112197875977e-02 1.530694961547851562e-01 2.273748666048049927e-01 -2.450088411569595337e-02 5.366636514663696289e-01 -1.815233081579208374e-01 -1.538250595331192017e-01 -4.496582970023155212e-02 1.424654871225357056e-01 -1.712040007114410400e-01 2.689046859741210938e-01 1.495612901635468006e-03 -1.142840310931205750e-01 1.345864683389663696e-01 1.164677962660789490e-01 5.344549566507339478e-02 -1.966931223869323730e-01 1.232999637722969055e-01 -1.908968538045883179e-01
-2.893768846988677979e-01 -2.666866481304168701e-01 -3.028191924095153809e-01 5.580980703234672546e-02 2.775330245494842529e-01 -1.849986165761947632e-01 -2.134942561388015747e-01 2.414141595363616943e-01 -9.867376089096069336e-02 1.228054985404014587e-01 1.053555160760879517e-01 -1.186023727059364319e-01 1.292696446180343628e-01 -1.378195732831954956e-01 -3.036062978208065033e-02 1.460032612085342407e-01 1.169135421514511108e-01 3.259302303194999695e-02 -1.087917238473892212e-01 -9.533515572547912598e-02 6.661559641361236572e-02 2.898770272731781006e-01 -2.775154709815979004e-01 3.587554991245269775e-01 -5.661943927407264709e-02 -9.691791236400604248e-02 2.140724100172519684e-02 1.022260710597038269e-01 -1.330386400222778320e-01 -1.231582388281822205e-01 -1.056727543473243713e-01 -1.729290485382080078e-01
-9.076990187168121338e-02 7.025645673274993896e-02 -1.953179836273193359e-01 -2.765112519264221191e-01 1.621920615434646606e-01 1.686401516199111938e-01 7.347492966800928116e-03 4.275133833289146423e-02 1.245563104748725891e-01 1.114568263292312622e-01 8.367539197206497192e-02 4.014536738395690918e-02 -2.541239261627197266e-01 2.451908439397811890e-01 -5.487014353275299072e-02 2.903487086296081543e-01 1.362531632184982300e-01 8.170538395643234253e-02 -1.124438643455505371e-01 1.550043076276779175e-01 -9.045743942260742188e-02 -1.337013244628906250e-01 8.762261271476745605e-02 2.735579609870910645e-01 -1.920167654752731323e-01 -3.127631843090057373e-01 -8.005463331937789917e-02 1.077298000454902649e-01 -1.449985355138778687e-01 -2.693116366863250732e-01 3.380047380924224854e-01 -1.898467540740966797e-01
-2.259426265954971313e-01 -9.243591129779815674e-02 -1.373649239540100098e-01 -2.122280150651931763e-01 1.660439819097518921e-01 -2.330790162086486816e-01 -4.728194326162338257e-02 1.237726188264787197e-03 7.026558369398117065e-02 -1.152623221278190613e-01 2.968624830245971680e-01 -8.381934463977813721e-02 -1.920889168977737427e-01 1.684921085834503174e-01 -2.417796291410923004e-02 6.722607649862766266e-04 3.552646040916442871e-01 -9.680981747806072235e-03 -3.460778295993804932e-01 -9.860867261886596680e-02 1.484218239784240723e-01 4.925796389579772949e-02 -5.843162536621093750e-02 1.077459827065467834e-01 2.091500312089920044e-01 -5.228992551565170288e-02 2.670811414718627930e-01 1.511731278151273727e-02 -6.734229624271392822e-03 -4.047555327415466309e-01 2.111568860709667206e-02 -1.883548349142074585e-01
-8.747695386409759521e-02 -1.746352761983871460e-01 -2.238731682300567627e-01 1.955426530912518501e-03 2.381791174411773682e-01 -1.491035521030426025e-01 -1.812009066343307495e-01 3.401646316051483154e-01 -1.560622602701187134e-01 1.345303654670715332e-01 -1.779647916555404663e-01 -3.389375209808349609e-01 -9.515231102705001831e-02 3.380751907825469971e-01 -4.138026386499404907e-02 4.196342825889587402e-02 2.209453731775283813e-01 -4.369052499532699585e-02 -3.410134464502334595e-02 5.746909603476524353e-02 3.312208503484725952e-02 1.651784330606460571e-01 -2.247011661529541016e-01 2.327485680580139160e-01 -7.016739249229431152e-02 -1.678085178136825562e-01 1.112554222345352173e-01 1.563491523265838623e-01 3.647103905677795410e-03 -2.412907779216766357e-01 2.179258018732070923e-01 -6.728561222553253174e-02
-1.235639378428459167e-01 3.773343935608863831e-02 -2.767867743968963623e-01 1.226504147052764893e-01 1.711524724960327148e-01 2.794602811336517334e-01 -1.388610452413558960e-01 6.024640798568725586e-02 1.196279004216194153e-01 2.454364150762557983e-01 5.794465541839599609e-02 7.263850420713424683e-02 -1.582665443420410156e-01 -1.254518181085586548e-01 -1.610036045312881470e-01 1.612962633371353149e-01 -1.499488353729248047e-01 2.370344996452331543e-01 -2.059322893619537354e-01 1.670461744070053101e-01 7.415643334388732910e-02 -1.579207479953765869e-01 -1.140302345156669617e-01 2.647865414619445801e-01 -6.810928136110305786e-02 -1.973227113485336304e-01 1.740409582853317261e-01 2.987079620361328125e-01 2.737075323238968849e-03 -3.729833066463470459e-01 7.263064035214483738e-04 -1.438401192426681519e-01
-1.018010526895523071e-01 1.818699985742568970e-01 -1.327993720769882202e-01 -4.106558263301849365e-01 -9.987029433250427246e-02 -5.869850143790245056e-02 -8.454182744026184082e-02 1.159867346286773682e-01 3.084492683410644531e-01 -8.802096545696258545e-02 -9.360789507627487183e-02 -3.899434581398963928e-02 3.905313462018966675e-02 3.750285366550087929e-03 4.516911134123802185e-02 1.696806848049163818e-01 1.572259068489074707e-01 6.909733265638351440e-02 -1.323354393243789673e-01 1.582526117563247681e-01 -1.854073069989681244e-02 -5.349059775471687317e-02 1.779305785894393921e-01 3.096829056739807129e-01 -2.611089050769805908e-01 9.721209108829498291e-02 4.304289519786834717e-01 -6.031285598874092102e-02 6.874166429042816162e-02 -2.125803083181381226e-01 2.026250511407852173e-01 -1.743479222059249878e-01
-2.599346339702606201e-01 7.855428755283355713e-02 4.203068464994430542e-02 -5.896799266338348389e-02 -6.323672086000442505e-02 1.661652773618698120e-01 7.760129123926162720e-02 2.404016554355621338e-01 2.762031853199005127e-01 9.333003312349319458e-02 2.520208060741424561e-01 -1.488014608621597290e-01 -1.232122257351875305e-02 1.082383096218109131e-02 -4.380184039473533630e-02 -1.364924460649490356e-01 -4.515271633863449097e-02 1.740640103816986084e-01 4.276143014430999756e-02 -6.829777359962463379e-02 7.840697467327117920e-02 1.149657592177391052e-01 -1.599280722439289093e-02 3.256457746028900146e-01 -6.339845806360244751e-02 -3.789205849170684814e-01 3.174573779106140137e-01 2.251977175474166870e-01 9.614077955484390259e-02 -3.406713902950286865e-01 2.122981846332550049e-01 -1.272530760616064072e-02
-1.027814075350761414e-01 6.212463974952697754e-02 7.925246655941009521e-02 -1.560648530721664429e-02 4.074139147996902466e-02 -1.462494283914566040e-01 2.683296427130699158e-02 1.115461811423301697e-01 -3.760331869125366211e-01 -1.823491454124450684e-01 2.426269203424453735e-01 -2.067766487598419189e-01 -7.142862677574157715e-02 1.897494047880172729e-01 2.223992161452770233e-02 -2.945535778999328613e-01 -9.394189715385437012e-02 1.598906666040420532e-01 -3.038606047630310059e-01 -7.189671974629163742e-03 -4.002762585878372192e-02 2.298845499753952026e-01 1.063672229647636414e-01 3.627907633781433105e-01 8.883442729711532593e-03 -4.854690656065940857e-02 3.034569323062896729e-01 1.672867313027381897e-02 1.133516244590282440e-02 -2.505441308021545410e-01 9.755461663007736206e-02 -2.163982689380645752e-01
2.192548066377639771e-01 9.322350472211837769e-02 1.669765561819076538e-01 3.543598949909210205e-02 1.898518204689025879e-01 2.330980822443962097e-02 2.142506279051303864e-02 -1.262841671705245972e-01 -7.321398006752133369e-04 -1.754851043224334717e-01 -5.724147194996476173e-04 -2.876077294349670410e-01 -1.898454129695892334e-01 4.736328125000000000e-02 1.292505264282226562e-01 -1.323888301849365234e-01 1.265629231929779053e-01 -1.676621437072753906e-01 -3.454545438289642334e-01 -7.513292133808135986e-02 -4.274650663137435913e-02 1.081166267395019531e-01 9.677125513553619385e-02 2.309476435184478760e-01 -9.209168143570423126e-03 1.080572977662086487e-01 -1.114055328071117401e-02 1.530055999755859375e-01 -1.029863283038139343e-01 -5.963238477706909180e-01 3.142858296632766724e-02 -1.650827229022979736e-01
2.703234925866127014e-02 1.248008757829666138e-02 -1.739259213209152222e-01 -4.658121243119239807e-02 1.962615996599197388e-01 -6.980555504560470581e-02 9.324882924556732178e-02 3.758008824661374092e-03 -1.325749009847640991e-01 -1.782386796548962593e-03 1.617281883955001831e-01 -3.340205252170562744e-01 4.629074537660926580e-04 -3.318192064762115479e-02 2.091715186834335327e-01 1.190380454063415527e-01 1.632315516471862793e-01 1.636310517787933350e-01 -3.607276380062103271e-01 -3.085218071937561035e-01 7.536099106073379517e-02 1.444090902805328369e-01 -1.287546157836914062e-01 2.384494096040725708e-01 -7.384268939495086670e-02 -5.110437050461769104e-02 3.437259793281555176e-01 3.741794526576995850e-01 -5.874881893396377563e-02 1.226969510316848755e-01 -2.682339213788509369e-02 -1.900446861982345581e-01
-1.341773420572280884e-01 -1.592120714485645294e-02 4.487572237849235535e-02 -9.163910150527954102e-02 1.290169954299926758e-01 9.093267470598220825e-02 -1.913383454084396362e-01 3.276196867227554321e-02 1.559662371873855591e-01 -2.176534384489059448e-01 -2.257563024759292603e-01 -1.686879247426986694e-01 -2.204530090093612671e-01 2.639775276184082031e-01 -3.333738818764686584e-02 -2.305943053215742111e-03 -7.161613553762435913e-02 -1.574933230876922607e-01 -3.205257952213287354e-01 -1.322954744100570679e-01 -1.449181977659463882e-02 1.199544966220855713e-01 1.398090571165084839e-01 2.081910520792007446e-01 -1.661755740642547607e-01 -8.062049746513366699e-02 -1.552691757678985596e-01 6.353946775197982788e-02 -9.482522308826446533e-02 -3.522695004940032959e-01 -1.651706397533416748e-01 -4.335035979747772217e-01
-2.089177072048187256e-01 -4.024512693285942078e-02 -5.332285165786743164e-02 7.481026649475097656e-02 2.778854072093963623e-01 2.139644771814346313e-01 -1.691372692584991455e-01 9.652096033096313477e-02 -2.192274630069732666e-01 -1.269886791706085205e-01 -9.817337244749069214e-02 -2.779503762722015381e-01 5.652065575122833252e-02 1.118385270237922668e-01 -6.947911530733108521e-02 -5.354984104633331299e-02 2.597733400762081146e-02 -3.363995552062988281e-01 -2.305346727371215820e-01 2.412582002580165863e-02 2.049121111631393433e-01 3.320523202419281006e-01 -1.098587885499000549e-01 1.254902482032775879e-01 -1.118640527129173279e-01 3.744423016905784607e-02 2.945227026939392090e-01 4.609002172946929932e-02 -2.042562961578369141e-01 -2.959186732769012451e-01 1.763686537742614746e-01 -8.958454243838787079e-03
-1.705807447433471680e-01 -1.893133390694856644e-03 -1.407087296247482300e-01 1.702032536268234253e-01 1.232983916997909546e-01 4.025648534297943115e-02 -1.973446756601333618e-01 1.820995807647705078e-01 2.315780669450759888e-01 -1.096089109778404236e-01 1.059030182659626007e-02 -3.069764077663421631e-01 2.877856791019439697e-02 1.388926804065704346e-01 -4.060281068086624146e-02 -2.170341163873672485e-01 2.071472629904747009e-02 -3.338371515274047852e-01 -6.373790651559829712e-02 -1.067685782909393311e-01 -5.345269292593002319e-02 1.797419488430023193e-01 -3.696458339691162109e-01 2.069095522165298462e-01 1.305021229200065136e-03 -1.576563529670238495e-02 3.150433301925659180e-02 3.000484704971313477e-01 -2.414489537477493286e-01 -3.288578689098358154e-01 4.466165602207183838e-02 5.174412950873374939e-02
5.022338032722473145e-02 -3.338357433676719666e-02 1.755677014589309692e-01 -1.477107405662536621e-01 9.551820904016494751e-02 2.019921094179153442e-01 -5.973171815276145935e-02 2.660546898841857910e-01 2.982497811317443848e-01 1.461749523878097534e-01 2.114004790782928467e-01 -2.934625744819641113e-01 2.443989068269729614e-01 -3.509180545806884766e-01 5.344411730766296387e-02 2.356747910380363464e-02 6.705339183099567890e-04 -2.614720258861780167e-03 -1.416656076908111572e-01 2.518010437488555908e-01 -1.601115912199020386e-01 4.557449370622634888e-02 -5.982502363622188568e-03 3.257769346237182617e-01 5.767886340618133545e-02 7.230868935585021973e-02 2.554721236228942871e-01 1.921944320201873779e-01 -1.498369127511978149e-01 -7.632579654455184937e-02 7.863108068704605103e-03 -1.885965913534164429e-01
1.102161481976509094e-01 8.119300007820129395e-02 -1.073489114642143250e-01 1.979890316724777222e-01 2.781493961811065674e-01 1.320730149745941162e-02 -1.963564753532409668e-01 3.961276635527610779e-02 2.120453268289566040e-01 4.608765989542007446e-02 -9.643942862749099731e-02 2.642512917518615723e-01 -2.468537688255310059e-01 -4.528829455375671387e-02 5.646172445267438889e-03 1.030087247490882874e-01 -4.486345220357179642e-03 1.673568338155746460e-01 -1.258624345064163208e-01 2.344747772440314293e-03 1.588465869426727295e-01 3.454212471842765808e-02 -3.612715378403663635e-02 1.175274923443794250e-01 2.422584742307662964e-01 5.169156938791275024e-02 2.677597701549530029e-01 5.512813478708267212e-02 -2.585964202880859375e-01 -1.096657291054725647e-01 9.961705654859542847e-02 -5.501695871353149414e-01
1.629566997289657593e-01 4.568323493003845215e-02 -1.955036260187625885e-02 1.427874807268381119e-02 3.204016089439392090e-01 -8.064898848533630371e-02 -8.757847361266613007e-03 2.347167730331420898e-01 9.565717726945877075e-02 -9.036592394113540649e-02 1.713423877954483032e-01 4.435985349118709564e-03 8.816116303205490112e-02 3.265461698174476624e-02 -1.514834910631179810e-01 2.652956247329711914e-01 9.901129454374313354e-02 1.262150108814239502e-01 -4.302861914038658142e-02 -1.997282356023788452e-01 2.753871977329254150e-01 -8.347989618778228760e-02 1.011191084980964661e-01 6.019661426544189453e-01 -1.320313513278961182e-01 -8.566915988922119141e-02 -3.820665925741195679e-02 -2.507191896438598633e-02 -1.581986844539642334e-01 -1.992586255073547363e-01 1.661586761474609375e-01 -1.245356500148773193e-01
-2.844892144203186035e-01 -9.057509899139404297e-02 2.944213151931762695e-02 3.580479919910430908e-01 3.699446618556976318e-01 -1.848186925053596497e-02 1.983362734317779541e-01 -7.172735780477523804e-02 -7.814548909664154053e-02 -4.422031715512275696e-02 4.701394587755203247e-02 2.285201475024223328e-02 -6.335429847240447998e-02 1.363375931978225708e-01 1.197550073266029358e-01 1.125535964965820312e-01 2.559370100498199463e-01 -1.120594069361686707e-01 -1.445672512054443359e-01 5.588545277714729309e-02 1.078617945313453674e-01 2.483909130096435547e-01 -6.106130406260490417e-02 1.884467601776123047e-01 -1.186179071664810181e-01 -2.477171123027801514e-01 2.267718762159347534e-01 2.876542806625366211e-01 -2.928672730922698975e-01 -2.174335159361362457e-02 -1.669055037200450897e-02 -1.700713336467742920e-01
-6.429475545883178711e-02 3.793801665306091309e-01 -7.162079215049743652e-02 -1.851549595594406128e-01 -1.177324503660202026e-01 -1.049360632896423340e-01 3.544838726520538330e-02 1.476553380489349365e-01 1.066397204995155334e-01 1.164157688617706299e-01 -2.689696475863456726e-02 1.963143348693847656e-01 -7.736022025346755981e-02 -3.820315003395080566e-02 9.193366765975952148e-02 -8.057452738285064697e-02 6.184865161776542664e-02 9.383179992437362671e-02 -3.629804849624633789e-01 5.988600105047225952e-02 -1.979343593120574951e-01 2.748034298419952393e-01 -6.488747894763946533e-02 3.328653275966644287e-01 -2.976266145706176758e-01 2.796860039234161377e-01 -7.666536420583724976e-02 2.355088442564010620e-01 -1.117783188819885254e-01 -1.436070203781127930e-01 1.477681007236242294e-02 -1.971276849508285522e-01
-4.607721418142318726e-02 1.167421340942382812e-01 -2.972359359264373779e-01 2.259207069873809814e-01 1.285279840230941772e-01 2.010902315378189087e-01 -9.040446579456329346e-02 1.478470861911773682e-01 2.891908586025238037e-01 1.108045652508735657e-01 3.572862967848777771e-02 -1.186625212430953979e-01 -1.936809420585632324e-01 -1.750740557909011841e-01 -2.412995398044586182e-01 5.498692020773887634e-02 -9.327222406864166260e-02 3.853453993797302246e-01 -1.356555670499801636e-01 2.129161357879638672e-01 2.341463863849639893e-01 -5.702095851302146912e-02 -6.088878493756055832e-03 2.994597554206848145e-01 -1.402286887168884277e-01 -1.599003970623016357e-01 1.527783274650573730e-01 1.066799983382225037e-01 -9.301321208477020264e-02 -1.743211597204208374e-01 -1.271965503692626953e-01 -1.153424009680747986e-01
-7.178410142660140991e-02 -2.984666824340820312e-02 6.181753799319267273e-02 -4.636221528053283691e-01 1.839684993028640747e-01 -1.809939444065093994e-01 -3.347498178482055664e-02 1.523070335388183594e-01 1.333186030387878418e-01 7.343021780252456665e-02 2.483773529529571533e-01 -1.190276071429252625e-01 -1.253589093685150146e-01 -5.670063197612762451e-02 2.448023408651351929e-01 1.149152070283889771e-01 7.309243083000183105e-02 1.115003153681755066e-01 -1.104461103677749634e-01 -1.188741251826286316e-01 1.035106331110000610e-01 3.135308325290679932e-01 3.508849814534187317e-02 2.297224998474121094e-01 -1.974366456270217896e-01 4.262041300535202026e-02 1.269939839839935303e-01 -2.145784795284271240e-01 -1.874745637178421021e-01 -2.721303105354309082e-01 -1.730500757694244385e-01 -2.096158713102340698e-01
-2.408817559480667114e-01 2.927540056407451630e-02 -1.429453343152999878e-01 2.190383076667785645e-01 2.549546658992767334e-01 1.042851898819208145e-02 -3.826615959405899048e-02 1.870313584804534912e-01 4.469748586416244507e-02 -5.055863410234451294e-02 -2.128069996833801270e-01 -1.551221162080764771e-01 -2.456897497177124023e-02 1.204534471035003662e-01 -9.569663554430007935e-03 1.325225830078125000e-01 2.998973727226257324e-01 -1.195910647511482239e-01 -2.391782850027084351e-01 -2.875312790274620056e-02 2.388926222920417786e-02 1.093878149986267090e-01 3.145855665206909180e-02 1.952367722988128662e-01 -8.271553367376327515e-02 -2.514662444591522217e-01 -2.101051807403564453e-01 2.586602270603179932e-01 1.623919457197189331e-01 -4.439828693866729736e-01 1.430515199899673462e-01 -1.596347689628601074e-01
2.526122629642486572e-01 4.843963310122489929e-03 -1.997384577989578247e-01 4.456002637743949890e-02 7.705263793468475342e-02 -2.233348935842514038e-01 -4.101776704192161560e-02 2.159033715724945068e-01 2.631068527698516846e-01 -2.323315143585205078e-01 2.412606030702590942e-01 -8.071070164442062378e-02 -1.012578755617141724e-01 -2.790935337543487549e-02 1.374792456626892090e-01 2.746656350791454315e-02 -1.305486559867858887e-01 1.323136687278747559e-01 -1.568053811788558960e-01 1.181712448596954346e-01 8.494297415018081665e-02 -4.192679654806852341e-03 -7.553430646657943726e-02 1.830123811960220337e-01 -3.000321388244628906e-01 -7.980138063430786133e-02 -8.986502140760421753e-02 2.399971336126327515e-01 -1.251496672630310059e-01 -4.138052091002464294e-02 3.897919505834579468e-02 -5.206429958343505859e-01
-2.224607914686203003e-01 -1.843645819462835789e-03 -2.003727853298187256e-01 -1.735737323760986328e-01 2.696794569492340088e-01 -1.848354339599609375e-01 9.695804119110107422e-02 3.893926739692687988e-02 5.123826861381530762e-02 7.771426811814308167e-03 3.992916047573089600e-01 -1.388276368379592896e-01 -1.550802439451217651e-01 6.400433927774429321e-02 -1.366498172283172607e-01 1.329522952437400818e-02 3.152844607830047607e-01 1.061031445860862732e-01 -3.152083456516265869e-01 -3.516398370265960693e-02 5.574650317430496216e-02 1.337208896875381470e-01 -1.683668419718742371e-02 1.336755454540252686e-01 -3.065178357064723969e-02 -2.598415873944759369e-02 6.952471286058425903e-02 -8.175676316022872925e-02 -4.922922817058861256e-04 -3.048546016216278076e-01 -1.115988045930862427e-01 -4.063415825366973877e-01
-9.195260703563690186e-02 -9.515763819217681885e-02 -1.802151799201965332e-01 -1.982157528400421143e-01 1.197060421109199524e-01 -1.867469400167465210e-01 -2.419674396514892578e-01 2.864468693733215332e-01 -7.487959228456020355e-03 5.088461935520172119e-02 2.350377589464187622e-01 9.074222296476364136e-02 -1.597883105278015137e-01 -1.081987097859382629e-01 -3.163771703839302063e-02 8.587471395730972290e-02 6.217822805047035217e-02 3.395780920982360840e-02 -2.272873520851135254e-01 1.336590200662612915e-01 -1.163657307624816895e-01 1.781076639890670776e-01 1.415385454893112183e-01 4.722855985164642334e-01 -2.327126562595367432e-01 1.103357225656509399e-02 -1.013443917036056519e-01 9.010116755962371826e-02 1.560591608285903931e-01 -1.913933008909225464e-01 -2.650313079357147217e-01 -2.059006541967391968e-01
-2.029467187821865082e-02 -2.129347622394561768e-01 4.412468150258064270e-02 -3.238851130008697510e-01 1.232005879282951355e-01 1.362425535917282104e-01 2.759050764143466949e-02 2.101985365152359009e-01 1.643686294555664062e-01 9.246620535850524902e-02 2.772210240364074707e-01 -2.018326669931411743e-01 1.727156192064285278e-01 -3.656721711158752441e-01 1.136702746152877808e-01 2.453098297119140625e-01 1.308019459247589111e-02 6.318084895610809326e-02 -1.309036165475845337e-01 2.528665363788604736e-01 -1.068155374377965927e-02 5.875132605433464050e-02 -1.198718622326850891e-01 2.789725661277770996e-01 -2.264530770480632782e-02 1.528125852346420288e-01 1.210904046893119812e-01 7.960332185029983521e-02 -1.349655091762542725e-01 -3.015517294406890869e-01 2.954791672527790070e-02 -2.074276804924011230e-01
[truncated: 3,269,709 more chars]
