# Supplementary material for: The Language of Innovation
Source: PLoS One. 2020 Apr 30;15(4):e0230107. doi: 10.1371/journal.pone.0230107 (PMC7194493; doi:10.1371/journal.pone.0230107)
Supplement: S3 File — (GZ) [file pone.0230107.s003.tar.gz › 1981-1985/V2Run_21_VS_4500_embeddings1981-1985ED32.txt]

7.268624752759933472e-02 2.788533866405487061e-01 3.050864115357398987e-02 -1.421401835978031158e-02 1.023997440934181213e-01 -7.921741902828216553e-02 3.297658264636993408e-01 2.777809500694274902e-01 -2.063319832086563110e-01 -3.961233794689178467e-01 -1.285913437604904175e-01 1.293283700942993164e-01 -2.098206616938114166e-02 3.410749509930610657e-02 -2.836184501647949219e-01 -9.295974671840667725e-02 1.876446902751922607e-01 -1.998169571161270142e-01 -7.322037220001220703e-02 7.603023201227188110e-02 3.083479404449462891e-01 2.449881657958030701e-02 1.600071489810943604e-01 -1.954013854265213013e-02 -6.554821878671646118e-02 1.458905637264251709e-01 2.207708805799484253e-01 -2.397122532129287720e-01 1.167689263820648193e-01 -5.382998380810022354e-03 -1.725281774997711182e-01 -8.105015754699707031e-02
7.179096341133117676e-02 4.657201468944549561e-02 -9.073770791292190552e-02 -8.283404260873794556e-02 -3.551887348294258118e-02 2.527526021003723145e-01 1.905583292245864868e-01 4.141950607299804688e-01 6.805188953876495361e-02 -1.594394147396087646e-01 -1.615426242351531982e-01 -1.111661195755004883e-01 -1.147986128926277161e-01 1.534448117017745972e-01 -1.532085388898849487e-01 6.726987659931182861e-03 1.776822656393051147e-01 -8.774644136428833008e-02 -3.281891718506813049e-02 -2.750933170318603516e-01 -1.680327057838439941e-01 -2.044020593166351318e-02 3.771806061267852783e-01 -1.967869699001312256e-02 -7.582405954599380493e-02 -2.831971645355224609e-01 2.115574181079864502e-01 1.875448822975158691e-01 3.795449063181877136e-02 7.111719995737075806e-02 -3.026351332664489746e-01 -1.566013246774673462e-01
1.243964582681655884e-01 6.117376312613487244e-02 -2.651959657669067383e-01 -1.286741942167282104e-01 -3.005990684032440186e-01 1.643088459968566895e-01 2.194780409336090088e-01 3.121557831764221191e-01 -1.798866093158721924e-01 -1.537978947162628174e-01 -7.332278788089752197e-02 -7.229649275541305542e-02 -3.049854375422000885e-02 1.291937846690416336e-02 8.794952183961868286e-02 9.192041307687759399e-02 -3.092504339292645454e-03 -2.701186388731002808e-02 -8.955151587724685669e-02 1.218581870198249817e-01 1.125666722655296326e-01 2.029166370630264282e-02 4.725146293640136719e-01 -2.125603146851062775e-03 1.402913331985473633e-01 -1.885485053062438965e-01 1.255820542573928833e-01 -1.645872443914413452e-01 2.955365180969238281e-01 -1.780610531568527222e-01 -1.495501250028610229e-01 -2.180831283330917358e-01
3.588524833321571350e-02 4.605105221271514893e-01 -6.350478529930114746e-02 -2.743447124958038330e-01 -6.376280635595321655e-02 -1.685153245925903320e-01 3.975646570324897766e-02 3.175077736377716064e-01 -4.863821715116500854e-02 -3.335634171962738037e-01 -1.421632170677185059e-01 -2.105002850294113159e-01 -1.491546332836151123e-01 -2.297748774290084839e-01 7.958196848630905151e-02 1.674659997224807739e-01 1.689143627882003784e-01 -9.600111097097396851e-02 1.220452785491943359e-02 -6.380888074636459351e-02 3.440380692481994629e-01 1.291860342025756836e-01 1.023554429411888123e-01 -4.299443215131759644e-02 7.947489619255065918e-02 -1.120034605264663696e-01 -2.276160521432757378e-03 2.032445743680000305e-02 5.287511646747589111e-02 1.576166898012161255e-01 -2.079813182353973389e-01 -7.346658408641815186e-02
1.337715387344360352e-01 1.485006958246231079e-01 -1.497583836317062378e-01 1.163957864046096802e-01 -1.684999763965606689e-01 1.782993972301483154e-01 4.385672509670257568e-02 3.177776634693145752e-01 1.382565647363662720e-01 -2.334127426147460938e-01 -3.115635216236114502e-01 1.354586482048034668e-01 3.510457277297973633e-02 -9.261601418256759644e-02 1.650751754641532898e-02 3.752004727721214294e-02 1.513340026140213013e-01 -1.167464908212423325e-02 -8.294527977705001831e-02 -5.413584783673286438e-02 2.219558805227279663e-01 3.676219657063484192e-02 2.005706578493118286e-01 -5.436131730675697327e-02 2.122352086007595062e-02 -3.021051883697509766e-01 -3.336200118064880371e-01 1.196205057203769684e-02 2.177069038152694702e-01 3.760995864868164062e-01 -9.542767703533172607e-02 -1.808732450008392334e-01
-4.401369392871856689e-02 8.152351528406143188e-02 5.401320755481719971e-02 -2.593771219253540039e-01 1.215727627277374268e-01 3.541032969951629639e-01 4.651636630296707153e-02 5.267869830131530762e-01 -3.249669075012207031e-02 -3.888004422187805176e-01 -1.348195672035217285e-01 -5.002984032034873962e-02 -2.394280284643173218e-01 -1.705304682254791260e-01 -1.235642954707145691e-01 -1.320284903049468994e-01 9.625741094350814819e-02 -2.779594659805297852e-01 -1.555406302213668823e-01 -4.679553210735321045e-03 -1.260682474821805954e-03 -6.246403232216835022e-02 1.671872437000274658e-01 1.639149896800518036e-02 2.194905839860439301e-02 1.195286400616168976e-02 -1.064498424530029297e-01 -1.720239780843257904e-02 5.211675912141799927e-02 -4.904166981577873230e-02 -1.274711191654205322e-01 -1.813575923442840576e-01
-3.488410115242004395e-01 2.010326385498046875e-01 -3.749305605888366699e-01 6.238045543432235718e-02 -1.174383014440536499e-01 1.661336980760097504e-02 1.189957931637763977e-01 2.084724903106689453e-01 7.429952174425125122e-02 -1.917011439800262451e-01 -1.888145357370376587e-01 -2.415518648922443390e-02 1.201514676213264465e-01 -1.013099625706672668e-01 -5.986792966723442078e-03 -2.220878936350345612e-02 4.039314687252044678e-01 8.161455392837524414e-02 -2.940948903560638428e-01 -1.324893981218338013e-01 1.447355449199676514e-01 -5.532208830118179321e-02 4.663976654410362244e-02 2.404850721359252930e-01 3.037531375885009766e-01 -4.390268772840499878e-02 -7.362945377826690674e-02 1.386094465851783752e-02 -1.051967069506645203e-01 -2.308472758159041405e-03 -1.639714390039443970e-01 -1.495351493358612061e-01
-1.517936494201421738e-02 1.418209820985794067e-01 8.637059479951858521e-02 -1.360330283641815186e-01 -4.858699068427085876e-02 9.629292786121368408e-02 1.585809737443923950e-01 2.070092558860778809e-01 -1.661838963627815247e-02 -3.285977244377136230e-01 -3.396886289119720459e-01 1.388226300477981567e-01 -1.063004359602928162e-01 -1.897432506084442139e-01 1.251146495342254639e-01 1.214870512485504150e-01 4.224738776683807373e-01 -9.571061283349990845e-02 1.886263042688369751e-01 -1.208164542913436890e-01 1.593479216098785400e-01 -8.876834809780120850e-02 -5.684011057019233704e-02 2.324121296405792236e-01 -3.915924206376075745e-02 6.048665381968021393e-03 4.274452626705169678e-01 8.558939397335052490e-02 -2.222408168017864227e-02 4.988263919949531555e-02 1.386543065309524536e-01 -1.062016189098358154e-01
-2.282505668699741364e-02 -1.262172609567642212e-01 -1.803364306688308716e-01 -2.824425399303436279e-01 2.800960242748260498e-01 1.681337952613830566e-01 1.326023042201995850e-01 2.539943754673004150e-01 9.496350586414337158e-02 -3.764286339282989502e-01 -1.758469790220260620e-01 8.875335752964019775e-02 -1.425763219594955444e-01 -2.346510589122772217e-01 -1.450948715209960938e-01 -1.328168213367462158e-01 3.288304209709167480e-01 -1.428530514240264893e-01 -1.743261665105819702e-01 -4.448967799544334412e-02 1.694365590810775757e-01 5.146893113851547241e-02 2.271545976400375366e-01 1.472618281841278076e-01 -6.553908437490463257e-02 -1.721106618642807007e-01 -1.148900911211967468e-01 2.497110888361930847e-02 1.088063344359397888e-01 -1.318098008632659912e-01 -1.789854913949966431e-01 -6.556376814842224121e-02
2.189695984125137329e-01 3.373842220753431320e-03 1.599718928337097168e-01 -2.547153830528259277e-01 5.782300233840942383e-02 -1.555911451578140259e-01 8.285646140575408936e-02 4.232730865478515625e-01 3.173127770423889160e-01 -1.664855033159255981e-01 -4.575733095407485962e-02 1.232642680406570435e-01 -1.429515331983566284e-01 1.394546683877706528e-02 -1.780547648668289185e-01 2.724032700061798096e-01 2.915360927581787109e-01 -5.391850695013999939e-02 3.041565883904695511e-03 1.173360347747802734e-01 1.736209094524383545e-01 7.029823213815689087e-02 7.605683803558349609e-02 2.703465819358825684e-01 1.067962199449539185e-01 3.324963524937629700e-02 1.339112520217895508e-01 2.355571538209915161e-01 9.327790141105651855e-02 1.744694411754608154e-01 3.352558612823486328e-02 -1.842093765735626221e-01
-1.889215856790542603e-01 2.276820242404937744e-01 5.694812163710594177e-02 2.964510768651962280e-02 -6.185989081859588623e-02 2.409532070159912109e-01 2.508383095264434814e-01 3.432635962963104248e-01 -2.023306488990783691e-01 -2.274508327245712280e-01 -1.405373066663742065e-01 2.232129313051700592e-02 -2.263883054256439209e-01 -1.283638030290603638e-01 -1.862908601760864258e-01 -3.293388187885284424e-01 1.732409596443176270e-01 -5.113486945629119873e-02 -3.309737658128142357e-03 -2.760403454303741455e-01 5.626709759235382080e-02 1.719987019896507263e-02 8.631390333175659180e-02 2.273877412080764771e-01 -1.379582285881042480e-01 4.123284667730331421e-02 1.398570686578750610e-01 1.022135652601718903e-02 1.574002653360366821e-01 1.462315618991851807e-01 -2.883298695087432861e-01 -2.741598524153232574e-02
-5.733534693717956543e-02 8.351121097803115845e-02 4.421342909336090088e-02 -9.386161714792251587e-02 -7.526488043367862701e-03 1.460871100425720215e-01 3.273994326591491699e-01 2.436523437500000000e-01 -1.262808218598365784e-02 -1.107941493391990662e-01 -1.218979209661483765e-01 -2.149947285652160645e-01 1.297944635152816772e-01 -1.007296741008758545e-01 -2.267589718103408813e-01 -1.617807447910308838e-01 1.459210366010665894e-01 -1.835395768284797668e-02 -3.910447657108306885e-01 -2.315503358840942383e-01 -1.645878516137599945e-02 6.797180324792861938e-02 1.199112534523010254e-01 1.259379237890243530e-01 1.906615942716598511e-01 -2.047660052776336670e-01 1.104228273034095764e-01 9.834296256303787231e-02 1.382689476013183594e-01 1.632745265960693359e-01 -4.384972155094146729e-01 -1.068772673606872559e-01
-1.496148407459259033e-01 1.588153094053268433e-01 1.248949989676475525e-01 2.581079863011837006e-02 -3.951105773448944092e-01 9.366925805807113647e-02 3.282282054424285889e-01 3.057928085327148438e-01 1.598716378211975098e-01 -2.023925483226776123e-01 -4.287939146161079407e-02 -1.953448802232742310e-01 -1.556478589773178101e-01 -2.347337752580642700e-01 6.337444484233856201e-02 2.911385335028171539e-02 2.343024462461471558e-01 2.624586410820484161e-02 3.401820734143257141e-02 2.685203216969966888e-02 2.105157077312469482e-01 7.082267850637435913e-02 2.271587699651718140e-01 -3.972855210304260254e-02 5.077585950493812561e-02 -1.372842490673065186e-01 1.548669189214706421e-01 -3.861482441425323486e-02 2.095930874347686768e-01 8.829765021800994873e-02 -3.028096854686737061e-01 -1.702712774276733398e-01
-5.477979034185409546e-02 -1.129269823431968689e-01 -4.701237007975578308e-02 -4.009777605533599854e-01 1.304575204849243164e-01 2.004138678312301636e-01 -2.809630893170833588e-02 1.667601913213729858e-01 -6.845054775476455688e-02 -2.114037871360778809e-01 9.138443320989608765e-02 1.201778873801231384e-01 1.124385818839073181e-01 -1.484697759151458740e-01 -4.664660990238189697e-01 2.172278165817260742e-01 -1.033845823258161545e-02 -1.658721566200256348e-01 2.284596860408782959e-01 1.185644492506980896e-01 9.540873579680919647e-03 -9.205264598131179810e-02 7.734377682209014893e-02 1.618205457925796509e-01 8.425326645374298096e-02 4.640948027372360229e-02 -1.121625378727912903e-01 -3.563233464956283569e-02 3.360367119312286377e-01 1.909098923206329346e-01 -2.293270230293273926e-01 -6.457415968179702759e-02
-5.901326611638069153e-02 1.266769766807556152e-01 -8.160660415887832642e-02 -1.764496974647045135e-02 -4.188852012157440186e-02 -1.596797704696655273e-01 1.081628128886222839e-01 4.923542439937591553e-01 2.364903874695301056e-02 -3.601466715335845947e-01 -9.595693647861480713e-02 -6.972172111272811890e-02 -2.484719753265380859e-01 9.317558258771896362e-02 1.306333094835281372e-01 -4.524028673768043518e-02 2.193165868520736694e-01 -2.332326918840408325e-01 -2.600921392440795898e-01 -6.433036923408508301e-02 2.903664708137512207e-01 2.574859932065010071e-02 -7.322329282760620117e-02 1.319779902696609497e-01 7.388220727443695068e-02 -8.636650443077087402e-02 1.592727005481719971e-02 -1.135634854435920715e-01 2.939111292362213135e-01 1.625110507011413574e-01 -1.271331906318664551e-01 1.456231623888015747e-01
1.373496949672698975e-01 2.816937565803527832e-01 1.029325276613235474e-01 -2.590182721614837646e-01 -2.390467226505279541e-01 1.181482002139091492e-01 1.124100461602210999e-01 2.700501680374145508e-01 -1.305238902568817139e-01 -8.598826080560684204e-02 -1.424907445907592773e-01 -1.328679919242858887e-01 -8.543290942907333374e-02 1.377263385802507401e-02 -9.114518016576766968e-02 5.039969086647033691e-02 1.661088615655899048e-01 3.933855891227722168e-02 -2.152941375970840454e-01 1.591725349426269531e-01 7.493880391120910645e-02 -3.403679132461547852e-01 2.363148331642150879e-01 5.987363308668136597e-02 -6.801558285951614380e-02 -7.251170277595520020e-02 -2.006224542856216431e-01 -1.580794900655746460e-01 1.662173718214035034e-01 -2.034474350512027740e-02 -4.186808466911315918e-01 -1.628732383251190186e-01
-1.958223432302474976e-01 2.754053175449371338e-01 -7.075094617903232574e-03 -2.189835906028747559e-01 -3.839647024869918823e-02 1.561809331178665161e-01 1.860288977622985840e-01 2.123774439096450806e-01 -1.653689444065093994e-01 -7.672843337059020996e-02 -2.634170651435852051e-01 2.675218582153320312e-01 -1.882467120885848999e-01 -7.836940884590148926e-02 -2.100861221551895142e-01 -8.620559424161911011e-02 2.899023294448852539e-01 -1.079274192452430725e-01 -3.061448931694030762e-01 -1.517557352781295776e-02 -3.051650710403919220e-02 2.609429359436035156e-01 1.698802560567855835e-01 -6.062019616365432739e-02 9.720428287982940674e-02 -3.041526973247528076e-01 5.766731500625610352e-02 -4.980811104178428650e-02 1.315498650074005127e-01 1.506190448999404907e-01 -1.511453539133071899e-01 -5.553150922060012817e-02
1.360016781836748123e-02 8.617785573005676270e-02 8.790209144353866577e-02 2.494571059942245483e-01 -6.588837504386901855e-02 7.275550812482833862e-02 2.445585094392299652e-02 2.734979800879955292e-02 6.692631542682647705e-02 -2.009026855230331421e-01 -3.051759600639343262e-01 2.366430461406707764e-01 2.435235120356082916e-02 1.834416240453720093e-01 -3.484911844134330750e-02 -4.683136194944381714e-02 3.076140582561492920e-01 -2.751816511154174805e-01 -2.116796076297760010e-01 1.381182670593261719e-01 6.742984056472778320e-02 8.537659049034118652e-02 9.527298063039779663e-02 2.174723297357559204e-01 7.186541706323623657e-02 -1.834696978330612183e-01 -6.394428014755249023e-02 -1.694231927394866943e-01 2.744846642017364502e-01 -1.394075155258178711e-01 -3.771124780178070068e-01 -2.622498571872711182e-01
-1.719473004341125488e-01 8.185710012912750244e-02 9.108438342809677124e-02 4.280418623238801956e-03 -5.022323690354824066e-03 -1.762263178825378418e-01 2.190616875886917114e-01 2.285969406366348267e-01 -1.049513369798660278e-02 -3.623022139072418213e-01 -3.318367525935173035e-02 1.369269192218780518e-01 -3.228235840797424316e-01 -5.239541828632354736e-02 -1.118405088782310486e-01 8.067613095045089722e-02 2.966324985027313232e-01 -2.293135374784469604e-01 -8.365010842680931091e-03 5.703169107437133789e-02 4.922802746295928955e-02 -2.006735652685165405e-01 2.854241132736206055e-01 1.111239343881607056e-01 4.946447536349296570e-02 -1.201807782053947449e-01 -2.803898155689239502e-01 -1.444880962371826172e-01 2.926782667636871338e-01 2.443711161613464355e-01 -6.359399855136871338e-02 2.604965493083000183e-02
2.526021599769592285e-01 1.486165374517440796e-01 1.333457324653863907e-02 -6.783079355955123901e-02 -1.275367140769958496e-01 4.835425689816474915e-02 9.519134461879730225e-02 1.724505275487899780e-01 1.603540927171707153e-01 -1.382443010807037354e-01 -2.255154848098754883e-01 3.406874090433120728e-02 1.264550387859344482e-01 4.192052185535430908e-01 8.531318977475166321e-03 -4.878480359911918640e-02 3.702761530876159668e-01 -3.616782128810882568e-01 2.803765535354614258e-01 -8.201634138822555542e-02 1.622343435883522034e-02 -2.397492825984954834e-01 6.426974385976791382e-02 -5.154756084084510803e-02 1.412698719650506973e-02 -2.358065731823444366e-02 1.146745905280113220e-01 -7.167337834835052490e-02 -1.181345060467720032e-01 -1.364845875650644302e-02 -2.308494597673416138e-01 -2.379967272281646729e-01
-1.384263485670089722e-01 7.615403085947036743e-02 5.591893941164016724e-02 -4.283097386360168457e-02 -1.142009496688842773e-01 2.775057554244995117e-01 1.427051872014999390e-01 1.924805492162704468e-01 -3.171833455562591553e-01 -3.021153509616851807e-01 -3.110389225184917450e-02 -1.103873774409294128e-01 1.359135098755359650e-02 1.282688230276107788e-01 -2.928603887557983398e-01 -4.995005205273628235e-02 1.396444886922836304e-01 -8.704821765422821045e-02 -1.401985287666320801e-01 1.190879493951797485e-01 -1.118104010820388794e-01 2.346723675727844238e-01 3.413102924823760986e-01 6.824444234371185303e-02 -9.398936480283737183e-02 -1.008233278989791870e-01 -1.964112669229507446e-01 9.325443767011165619e-03 8.435768634080886841e-02 2.827251553535461426e-01 -5.785646662116050720e-02 -3.390895426273345947e-01
-1.475471556186676025e-01 1.060300692915916443e-02 1.078686639666557312e-01 -4.685772955417633057e-02 -1.730117648839950562e-01 2.370351254940032959e-01 2.563958168029785156e-01 4.427032172679901123e-01 -9.768887422978878021e-03 -1.897717714309692383e-01 1.013000160455703735e-01 4.505741223692893982e-02 -3.812037408351898193e-02 -1.132770814001560211e-02 1.744507439434528351e-02 -8.280622214078903198e-02 5.321162566542625427e-02 -9.711979329586029053e-02 -3.172647207975387573e-02 1.229940801858901978e-01 3.679004609584808350e-01 -3.074643611907958984e-01 1.865647882223129272e-01 -1.703365743160247803e-01 1.270741969347000122e-01 -2.717663049697875977e-01 5.261313915252685547e-02 1.132897660136222839e-01 2.835905849933624268e-01 6.831574440002441406e-02 -6.326916813850402832e-02 -2.061409503221511841e-01
-1.803193241357803345e-01 1.678898185491561890e-01 -1.213782280683517456e-01 7.848560065031051636e-02 -2.040050774812698364e-01 7.085701823234558105e-02 -1.344534754753112793e-01 4.852435886859893799e-01 -2.623554766178131104e-01 -1.511539667844772339e-01 6.509547680616378784e-02 -1.502833068370819092e-01 4.339405894279479980e-02 3.478468954563140869e-02 -9.981552511453628540e-02 2.219026833772659302e-01 3.604865968227386475e-01 5.517540872097015381e-02 5.071988701820373535e-02 7.793024647980928421e-03 1.195759996771812439e-01 1.367670148611068726e-01 3.246982097625732422e-01 4.910951107740402222e-02 2.264349758625030518e-01 9.453289955854415894e-02 -1.466031372547149658e-01 7.802705466747283936e-02 4.747199267148971558e-02 1.457122564315795898e-01 1.011585891246795654e-01 -1.986175030469894409e-01
-4.497632756829261780e-02 2.806554138660430908e-01 -8.820347487926483154e-02 -1.774979382753372192e-01 1.320606470108032227e-01 6.410345435142517090e-02 2.826828062534332275e-01 1.149590164422988892e-01 -1.737982034683227539e-01 1.009866669774055481e-01 -1.011462211608886719e-01 -2.019481658935546875e-01 2.544979751110076904e-01 5.398144200444221497e-02 -2.926515638828277588e-01 4.751704633235931396e-02 1.453745216131210327e-01 -3.951977565884590149e-02 1.274969726800918579e-01 -1.994159519672393799e-01 3.552246987819671631e-01 -4.681004211306571960e-02 2.933977246284484863e-01 1.120859682559967041e-01 -1.060270369052886963e-01 -1.055024117231369019e-01 2.099406421184539795e-01 6.135565042495727539e-02 2.499732971191406250e-01 -1.169654652476310730e-01 -2.190463244915008545e-01 -1.347082257270812988e-01
-1.556309014558792114e-01 1.212229300290346146e-02 -1.093697324395179749e-01 5.495388433337211609e-02 -2.333256453275680542e-01 4.097646102309226990e-02 3.687713667750358582e-02 4.544398188591003418e-01 5.243425816297531128e-02 -2.265467047691345215e-01 -2.495964467525482178e-01 -7.325137406587600708e-02 2.918690443038940430e-02 1.531771421432495117e-01 1.760048568248748779e-01 1.354485005140304565e-01 3.032804727554321289e-01 -4.681639745831489563e-02 -2.036481499671936035e-01 3.985101729631423950e-02 7.472910732030868530e-02 -1.133903935551643372e-01 7.542991638183593750e-02 1.256019771099090576e-01 8.899563550949096680e-02 -2.658754959702491760e-02 2.602497115731239319e-02 2.939135134220123291e-01 -1.301215589046478271e-01 1.243578419089317322e-01 -3.761027157306671143e-01 -2.336687296628952026e-01
3.650944214314222336e-03 2.811554968357086182e-01 -2.233849093317985535e-02 -1.672967225313186646e-01 2.450039237737655640e-02 2.796266674995422363e-01 1.391893476247787476e-01 3.764869272708892822e-01 -8.296635001897811890e-02 -1.646745055913925171e-01 -3.130482137203216553e-02 -1.411465853452682495e-01 9.586020559072494507e-02 6.041220203042030334e-02 -1.523741334676742554e-01 -2.911261916160583496e-01 2.854839563369750977e-01 -2.316188961267471313e-01 2.689700573682785034e-02 7.029690314084291458e-03 2.299440950155258179e-01 2.534045875072479248e-01 5.371956899762153625e-02 -7.805089652538299561e-02 -2.158773243427276611e-01 -1.305388808250427246e-01 -1.677145063877105713e-01 -3.908499330282211304e-02 1.091689914464950562e-01 -4.390250425785779953e-03 -2.988924980163574219e-01 -1.423680037260055542e-01
-2.522303350269794464e-02 2.232632413506507874e-02 -5.330492556095123291e-02 1.290878653526306152e-01 1.627035140991210938e-01 1.984995603561401367e-01 2.465094178915023804e-01 4.183619320392608643e-01 7.714042905718088150e-03 -2.353807240724563599e-01 -1.773121505975723267e-01 1.386495679616928101e-01 6.183305382728576660e-02 -2.401249259710311890e-01 -2.113687545061111450e-01 3.939351812005043030e-02 2.659196555614471436e-01 -5.422506481409072876e-02 -1.046201735734939575e-01 -7.180158048868179321e-02 9.433832019567489624e-02 1.359135508537292480e-01 2.962888777256011963e-02 -2.323864251375198364e-01 5.375708267092704773e-02 -1.196224316954612732e-01 -4.471901431679725647e-02 -1.977759152650833130e-01 3.982842341065406799e-02 3.709906041622161865e-01 6.797590851783752441e-02 -2.994826436042785645e-01
-3.287949413061141968e-02 3.054640889167785645e-01 -5.899862945079803467e-02 5.125282332301139832e-02 -1.919100433588027954e-01 8.668789267539978027e-02 2.692241072654724121e-01 1.960279941558837891e-01 -3.158327937126159668e-02 -4.125422984361648560e-02 5.162743479013442993e-02 4.640230908989906311e-02 -1.443464905023574829e-01 6.703540682792663574e-02 3.873264882713556290e-03 6.779291480779647827e-02 4.606101289391517639e-02 -4.029734432697296143e-02 -2.723483741283416748e-02 2.370636463165283203e-01 4.050606489181518555e-01 -5.319977924227714539e-02 3.337515294551849365e-01 2.049723714590072632e-01 -1.249142885208129883e-01 -1.008254140615463257e-01 2.891231328248977661e-02 -1.760701537132263184e-01 2.679820656776428223e-01 -6.239387020468711853e-02 -2.625444233417510986e-01 -3.515028357505798340e-01
-1.669899187982082367e-02 2.516470849514007568e-01 -2.563947997987270355e-02 -2.752102725207805634e-02 2.004013359546661377e-01 -1.295981556177139282e-02 4.054974317550659180e-01 2.868431210517883301e-01 6.513099372386932373e-02 -3.330846130847930908e-01 -2.660350203514099121e-01 -2.182306498289108276e-01 -4.802584648132324219e-02 -2.251419425010681152e-01 -1.191098615527153015e-01 1.091573536396026611e-01 3.616981506347656250e-01 6.597360223531723022e-02 9.486798942089080811e-02 1.091328635811805725e-01 1.018869057297706604e-01 -1.263289749622344971e-01 1.126762330532073975e-01 -1.517254114151000977e-01 -5.127662792801856995e-02 -1.433101296424865723e-01 -6.010954827070236206e-02 -4.829951003193855286e-02 -8.330444991588592529e-02 2.787803485989570618e-02 -7.134658843278884888e-02 -2.742169797420501709e-01
-5.885566584765911102e-03 2.898752391338348389e-01 1.026739776134490967e-01 -1.272974163293838501e-01 -2.731949090957641602e-02 -1.181101426482200623e-01 2.965303659439086914e-01 2.219542115926742554e-01 -9.219921380281448364e-02 -2.406053394079208374e-01 -2.125557959079742432e-01 -1.357472836971282959e-01 -8.700550347566604614e-02 -1.505970507860183716e-01 -1.073947399854660034e-01 1.842231601476669312e-01 3.478997945785522461e-01 -2.453589141368865967e-01 1.530277132987976074e-01 -7.027818262577056885e-02 2.407087534666061401e-01 -2.057098299264907837e-01 2.667832374572753906e-01 -1.554798334836959839e-01 -1.145713776350021362e-01 3.690537437796592712e-02 -1.759980022907257080e-01 -8.542814105749130249e-02 1.178588718175888062e-01 9.456963092088699341e-02 -1.775255501270294189e-01 -1.388266235589981079e-01
-9.855339676141738892e-02 3.571299612522125244e-01 9.272081404924392700e-02 -1.618395000696182251e-01 -7.597761601209640503e-02 -1.544132083654403687e-01 2.498319894075393677e-01 2.103646248579025269e-01 1.764134615659713745e-01 -4.056477248668670654e-01 -1.586748510599136353e-01 -8.528636395931243896e-02 1.119784116744995117e-01 -3.110533952713012695e-01 -5.401681736111640930e-02 -1.164441406726837158e-01 2.649668157100677490e-01 -7.283435761928558350e-02 2.728711999952793121e-02 -4.658144339919090271e-02 1.083175539970397949e-01 -1.143817156553268433e-01 1.439274102449417114e-01 -6.476517021656036377e-02 1.251742988824844360e-01 -1.368620246648788452e-01 -2.675226926803588867e-01 -1.613480895757675171e-01 1.798910349607467651e-01 1.356846094131469727e-01 -1.146149560809135437e-01 -1.171148568391799927e-01
-5.910326167941093445e-02 3.004258498549461365e-02 -3.223768472671508789e-01 -2.541220784187316895e-01 -1.671663522720336914e-01 1.253149062395095825e-01 2.728326916694641113e-01 2.138118743896484375e-01 1.086964383721351624e-01 -2.862409651279449463e-01 -2.359981238842010498e-01 1.850363910198211670e-01 -7.738244533538818359e-02 1.459787189960479736e-01 -2.551984190940856934e-01 9.563467651605606079e-02 4.856468141078948975e-01 5.589827150106430054e-02 -2.751745283603668213e-02 7.907622307538986206e-02 -4.065999016165733337e-02 2.300755307078361511e-02 2.661567553877830505e-02 2.160062342882156372e-01 -8.884435147047042847e-02 2.308248355984687805e-02 4.415423795580863953e-02 8.828981220722198486e-02 6.256989389657974243e-02 1.828524768352508545e-01 4.763091914355754852e-03 1.642080694437026978e-01
-1.981908977031707764e-01 2.196560502052307129e-01 -1.245307549834251404e-01 -1.173155158758163452e-01 3.777701035141944885e-02 2.220915108919143677e-01 1.037942543625831604e-01 1.473254859447479248e-01 -2.562598288059234619e-01 -3.242287039756774902e-01 -1.992326378822326660e-01 -2.569796741008758545e-01 2.564010918140411377e-01 1.469037495553493500e-02 -1.449405252933502197e-01 9.034362435340881348e-02 2.704589664936065674e-01 -2.030052393674850464e-01 -6.751288473606109619e-02 1.717374175786972046e-01 1.102480664849281311e-01 -1.171033233404159546e-01 -1.381285935640335083e-01 7.494173198938369751e-02 -5.069064348936080933e-02 -8.300410211086273193e-02 1.883433163166046143e-01 -4.159485176205635071e-02 -1.400871574878692627e-01 1.641399972140789032e-02 -3.335456252098083496e-01 2.270132452249526978e-01
-1.828276067972183228e-01 3.381426930427551270e-01 2.749178744852542877e-02 1.054529398679733276e-01 -7.525961101055145264e-02 3.386988639831542969e-01 5.541892722249031067e-02 3.194072544574737549e-01 8.815529197454452515e-02 -3.131380379199981689e-01 -7.979220896959304810e-02 -8.643633686006069183e-03 1.839201897382736206e-01 -1.639501005411148071e-01 -6.979038566350936890e-02 3.610292449593544006e-02 3.941732347011566162e-01 -8.402877300977706909e-02 6.036636978387832642e-02 1.146394461393356323e-01 1.616902053356170654e-01 6.887141615152359009e-02 3.689192817546427250e-04 1.941911503672599792e-02 1.271029710769653320e-01 2.494017779827117920e-01 -2.225690633058547974e-01 4.784353822469711304e-02 5.742289870977401733e-02 1.711678653955459595e-01 -9.382465481758117676e-02 -2.316687405109405518e-01
8.333826810121536255e-02 1.555312424898147583e-01 -1.574352197349071503e-02 2.824583277106285095e-02 2.803436666727066040e-02 2.588956654071807861e-01 1.230770498514175415e-01 3.274208009243011475e-01 1.505299508571624756e-01 -2.498013898730278015e-03 2.309374064207077026e-01 1.890775710344314575e-01 5.834370851516723633e-02 4.613696932792663574e-01 -1.840704381465911865e-01 -2.741630747914314270e-02 2.033577114343643188e-01 -3.216518163681030273e-01 -3.983476758003234863e-02 -1.024527177214622498e-01 2.993302345275878906e-01 -1.853386610746383667e-01 1.472188234329223633e-01 1.479132566601037979e-02 5.842500366270542145e-03 -1.304613053798675537e-01 -1.560646146535873413e-01 -1.648006588220596313e-01 -6.908722221851348877e-02 1.087253913283348083e-01 -1.437925994396209717e-01 -8.017067611217498779e-02
-1.971438825130462646e-01 1.832307502627372742e-02 -6.423666328191757202e-02 1.633872091770172119e-02 5.895325168967247009e-02 2.809634506702423096e-01 -4.164858534932136536e-02 3.017814755439758301e-01 1.047269180417060852e-01 -2.138309925794601440e-01 7.377821207046508789e-02 -6.727815419435501099e-02 3.553439676761627197e-02 -1.312800049781799316e-01 1.955913156270980835e-01 5.109451711177825928e-02 2.785106003284454346e-01 -1.421473026275634766e-01 -2.349411137402057648e-02 -7.991837710142135620e-02 1.975946277379989624e-01 -2.939121723175048828e-01 -4.268464166671037674e-03 2.430862784385681152e-01 2.723936438560485840e-01 -2.889277935028076172e-01 -5.321038514375686646e-02 -1.400064527988433838e-01 3.464332222938537598e-01 1.399425715208053589e-01 -2.066425383090972900e-01 -5.912923812866210938e-02
7.388337701559066772e-02 1.041552722454071045e-01 1.246487200260162354e-01 -2.010082155466079712e-01 4.452742286957800388e-04 2.492707967758178711e-01 6.503976136445999146e-02 2.528280615806579590e-01 1.564795672893524170e-01 -1.168569922447204590e-01 9.895111434161663055e-04 -1.728386729955673218e-01 5.241286382079124451e-02 9.818490594625473022e-02 -9.530155360698699951e-02 3.385307267308235168e-02 1.644079387187957764e-01 -6.162434220314025879e-01 -3.003607131540775299e-02 -4.997240845113992691e-03 3.281939327716827393e-01 -1.411582231521606445e-01 7.362510263919830322e-02 -2.349780872464179993e-02 1.478246748447418213e-01 -1.765424162149429321e-01 -6.778283417224884033e-02 -5.797613412141799927e-04 1.563156396150588989e-01 1.900091022253036499e-02 -2.140923589468002319e-01 -1.930373311042785645e-01
-1.517507247626781464e-02 4.283222854137420654e-01 -2.632895670831203461e-02 -5.174438655376434326e-02 2.506477534770965576e-01 -8.268344402313232422e-02 1.183732822537422180e-01 3.479111492633819580e-01 -1.088101137429475784e-02 -1.394810527563095093e-01 -1.960266083478927612e-01 -7.183539867401123047e-02 -7.990321516990661621e-02 -2.567253448069095612e-02 -1.325813680887222290e-01 4.705914482474327087e-02 4.630174338817596436e-01 -4.737056046724319458e-02 9.932832419872283936e-02 -1.059609055519104004e-01 2.025697678327560425e-01 5.636638402938842773e-02 2.462091892957687378e-01 6.455468479543924332e-03 -1.844840049743652344e-01 -1.841306984424591064e-01 -1.072486266493797302e-01 9.662783890962600708e-02 5.640845745801925659e-02 -9.430564008653163910e-03 6.221382319927215576e-02 -2.823357582092285156e-01
4.500899463891983032e-02 2.827040255069732666e-01 -3.081843554973602295e-01 -2.874899208545684814e-01 -1.863714605569839478e-01 1.679607331752777100e-01 1.767004430294036865e-01 8.783555775880813599e-02 -1.239536236971616745e-02 -3.961629271507263184e-01 5.868980195373296738e-03 3.123187720775604248e-01 1.502838283777236938e-01 1.724296063184738159e-01 -1.980237215757369995e-01 2.003226615488529205e-02 2.584482133388519287e-01 -1.652554981410503387e-02 3.894310444593429565e-02 1.316250115633010864e-01 1.504821032285690308e-01 2.599029103294014931e-03 1.198435798287391663e-01 2.020478844642639160e-01 -1.312461197376251221e-01 8.644701540470123291e-02 7.947138696908950806e-02 1.108132302761077881e-01 1.414472311735153198e-01 1.764791458845138550e-01 -8.969072997570037842e-02 1.602968126535415649e-01
-1.800040751695632935e-01 5.048253014683723450e-02 -2.225529104471206665e-01 -2.222743481397628784e-01 -3.210511058568954468e-02 6.821966916322708130e-02 4.019268155097961426e-01 9.905207902193069458e-02 -3.182110562920570374e-02 -2.755020856857299805e-01 -1.565255224704742432e-01 2.320624589920043945e-01 5.388554930686950684e-02 2.778418958187103271e-01 -1.453887373208999634e-01 9.809442795813083649e-03 3.421242833137512207e-01 6.482142210006713867e-02 -1.557725947350263596e-02 1.236535310745239258e-01 2.081191539764404297e-01 -3.069385513663291931e-02 2.737321332097053528e-02 3.587461113929748535e-01 -9.804563224315643311e-02 7.183831185102462769e-02 -5.434299632906913757e-02 1.680879294872283936e-01 1.324668377637863159e-01 2.073978930711746216e-01 -1.240976750850677490e-01 6.520089693367481232e-03
-3.941338658332824707e-01 1.684592366218566895e-01 -3.321372866630554199e-01 -1.644313633441925049e-01 1.094861850142478943e-01 2.656224966049194336e-01 8.811733126640319824e-02 2.996690273284912109e-01 -2.233108878135681152e-01 -1.149865165352821350e-01 -9.681395441293716431e-02 -2.459182441234588623e-01 -1.963798701763153076e-02 -2.960568666458129883e-02 -3.326249122619628906e-01 7.117585837841033936e-02 3.874723985791206360e-02 -6.478910893201828003e-02 -1.554314047098159790e-01 1.614196747541427612e-01 1.399794667959213257e-01 -4.849304631352424622e-02 7.910734415054321289e-02 8.127303421497344971e-02 -5.886831134557723999e-02 -4.779298976063728333e-02 2.110290080308914185e-01 -7.133531570434570312e-02 -7.881215214729309082e-02 2.264399826526641846e-01 7.131348550319671631e-02 -2.006134986877441406e-01
7.009473443031311035e-02 2.012148648500442505e-01 1.291608214378356934e-01 -1.633559316396713257e-01 -2.651297450065612793e-01 -1.061672940850257874e-01 3.262519836425781250e-01 3.952673077583312988e-01 8.230362087488174438e-02 -4.778915643692016602e-01 1.766748726367950439e-02 -1.287283301353454590e-01 8.525002002716064453e-02 -6.992346793413162231e-02 -3.779358044266700745e-02 -2.074935100972652435e-02 1.563809961080551147e-01 -3.307994455099105835e-02 -1.011748015880584717e-01 -7.551531493663787842e-02 1.477615386247634888e-01 -5.854665488004684448e-02 2.315794378519058228e-01 -1.576601266860961914e-01 7.079928182065486908e-04 -6.151227862574160099e-04 -1.850115954875946045e-01 5.770419724285602570e-03 1.821044087409973145e-01 1.775334477424621582e-01 7.823045551776885986e-02 -2.250291556119918823e-01
-1.834277212619781494e-01 1.046418920159339905e-01 -1.451450735330581665e-01 -1.199117824435234070e-01 -1.238195672631263733e-01 7.259352505207061768e-02 2.158281952142715454e-02 4.086939394474029541e-01 -3.960474953055381775e-02 -1.649650782346725464e-01 -8.253207802772521973e-02 -1.900071278214454651e-02 -3.698271214962005615e-01 -1.921243369579315186e-01 -7.647225260734558105e-02 -2.688162587583065033e-02 3.039604425430297852e-01 -3.363152742385864258e-01 1.594028323888778687e-01 4.138639196753501892e-02 3.326877206563949585e-02 -1.299124769866466522e-02 6.215886026620864868e-02 2.568761408329010010e-01 -1.417383253574371338e-01 -3.591209053993225098e-01 -1.043600440025329590e-01 1.220292039215564728e-02 1.766374260187149048e-01 -1.326691545546054840e-02 -3.287928551435470581e-02 -1.391033232212066650e-01
-3.844926878809928894e-02 6.410031020641326904e-02 -2.621188573539257050e-02 -2.182629257440567017e-01 3.447303548455238342e-02 6.945785880088806152e-02 3.662128448486328125e-01 2.369876950979232788e-01 3.077059090137481689e-01 -4.783647134900093079e-02 -3.001264333724975586e-01 1.116813719272613525e-01 3.065044432878494263e-02 -7.187912613153457642e-02 2.101993933320045471e-02 -6.574364006519317627e-02 -2.053753100335597992e-02 -1.566169559955596924e-01 9.644612669944763184e-02 2.023563683032989502e-01 5.916935577988624573e-02 -4.740998521447181702e-02 3.819210082292556763e-02 5.580233335494995117e-01 -2.024513110518455505e-02 -1.364091336727142334e-01 -7.702796906232833862e-02 -1.007423996925354004e-01 -2.157353162765502930e-01 1.383491754531860352e-01 -8.100539445877075195e-02 -1.956207305192947388e-01
5.704895034432411194e-02 4.346513450145721436e-01 -5.012846738100051880e-02 -2.197250872850418091e-01 1.187246739864349365e-01 3.257318958640098572e-02 3.014201521873474121e-01 1.766571849584579468e-01 2.502566576004028320e-02 -2.741933763027191162e-01 -2.607303857803344727e-01 1.157962530851364136e-01 -5.636570602655410767e-02 -1.797793060541152954e-01 -5.921251699328422546e-02 -4.118205979466438293e-02 2.413496971130371094e-01 -2.096624113619327545e-02 7.339763641357421875e-02 -6.252886354923248291e-02 2.111540883779525757e-01 5.864233151078224182e-02 8.756697922945022583e-02 -1.200747713446617126e-01 1.053425744175910950e-01 -7.823737710714340210e-02 -8.396315574645996094e-02 2.486695945262908936e-01 1.751766204833984375e-01 6.501363217830657959e-02 -9.154106676578521729e-02 -3.929642736911773682e-01
-8.925195783376693726e-03 2.422736287117004395e-01 7.481505721807479858e-02 -6.917370855808258057e-02 2.366937994956970215e-01 5.480064824223518372e-02 1.949207484722137451e-01 9.067314118146896362e-02 -1.393779218196868896e-01 -2.191164195537567139e-01 -6.227619200944900513e-02 -5.170688033103942871e-02 -5.814531445503234863e-02 -3.971841931343078613e-02 4.167728498578071594e-02 1.162048280239105225e-01 3.717785775661468506e-01 -2.431945689022541046e-02 9.015756845474243164e-02 -1.170027107000350952e-01 3.735603392124176025e-01 -1.695806682109832764e-01 1.565955430269241333e-01 -8.835447579622268677e-02 1.300393640995025635e-01 -4.426796138286590576e-01 2.990425936877727509e-02 2.967233657836914062e-01 5.259939469397068024e-03 1.165759414434432983e-01 -1.002625524997711182e-01 -2.113349139690399170e-01
9.688429534435272217e-02 -2.088602185249328613e-01 -1.271380931138992310e-01 -6.389119476079940796e-02 1.150959506630897522e-01 1.021382585167884827e-01 2.259661629796028137e-02 6.025904417037963867e-01 3.743230178952217102e-02 1.134245842695236206e-01 -1.983993500471115112e-01 2.612140774726867676e-01 4.959728196263313293e-02 1.466640681028366089e-01 -2.719649076461791992e-01 -8.785695582628250122e-02 -1.366094872355461121e-02 -1.312740594148635864e-01 1.391639113426208496e-01 2.086768746376037598e-01 1.960094571113586426e-01 2.081245742738246918e-02 1.089781001210212708e-01 3.338721394538879395e-02 7.180326431989669800e-02 -1.862496435642242432e-01 2.160716652870178223e-01 -1.139824837446212769e-02 -2.165888398885726929e-01 1.747506260871887207e-01 -6.019423902034759521e-02 -1.096125021576881409e-01
-6.749185919761657715e-02 1.016429588198661804e-01 -8.085439354181289673e-02 -1.433787941932678223e-01 -1.729353368282318115e-01 -1.055550873279571533e-01 1.510388255119323730e-01 1.253302097320556641e-01 6.688441336154937744e-02 -1.349156349897384644e-01 -1.188620924949645996e-01 -9.432604163885116577e-02 1.914764344692230225e-01 -1.062110066413879395e-01 -1.390783637762069702e-01 -1.029520183801651001e-01 3.390119075775146484e-01 -3.554421663284301758e-01 -2.052310109138488770e-01 1.118484809994697571e-01 2.447682470083236694e-01 -1.253426074981689453e-01 3.131660521030426025e-01 1.959818899631500244e-01 -2.263973951339721680e-01 -1.458703279495239258e-01 1.570765972137451172e-01 1.734384298324584961e-01 1.807328909635543823e-01 2.721709385514259338e-02 -2.865056097507476807e-01 6.388999521732330322e-02
-1.448161900043487549e-01 9.325951337814331055e-02 -2.334436476230621338e-01 -2.306313514709472656e-01 -2.727553546428680420e-01 -1.596903055906295776e-01 1.959324479103088379e-01 3.297195732593536377e-01 1.654871106147766113e-01 1.170994788408279419e-01 -2.154143154621124268e-01 9.513296186923980713e-02 1.898260414600372314e-01 -1.116263195872306824e-01 -4.243615567684173584e-01 9.247060865163803101e-02 3.009563982486724854e-01 -7.277189195156097412e-02 -6.870539486408233643e-02 1.970503479242324829e-02 8.446612954139709473e-02 9.333670139312744141e-02 1.365359574556350708e-01 2.198634594678878784e-01 5.046548321843147278e-02 6.504248082637786865e-02 -1.111691221594810486e-01 1.882229372859001160e-02 1.224433779716491699e-01 1.832075864076614380e-01 -1.548409759998321533e-01 7.831081748008728027e-02
-2.762222476303577423e-02 4.360045492649078369e-01 1.496244817972183228e-01 -6.552866846323013306e-02 1.556304991245269775e-01 -7.748538255691528320e-02 2.412564456462860107e-01 2.638862729072570801e-01 7.202356588095426559e-03 -3.839000165462493896e-01 -1.468917578458786011e-01 1.158671081066131592e-02 -8.694948256015777588e-02 -3.992621321231126785e-03 -4.977131634950637817e-02 -8.470609039068222046e-02 1.997507512569427490e-01 8.029047399759292603e-02 2.938707545399665833e-02 -1.205863058567047119e-01 2.884965240955352783e-01 -2.386967651546001434e-02 2.095883153378963470e-02 -1.599779725074768066e-01 -2.610796689987182617e-01 -4.375123605132102966e-02 -2.917573321610689163e-03 -1.907475598272867501e-05 1.603175997734069824e-01 2.449872940778732300e-01 -2.259118407964706421e-01 -2.441176027059555054e-01
2.584784030914306641e-01 -2.169329971075057983e-01 -1.411474943161010742e-01 -2.435350120067596436e-01 2.103516608476638794e-01 1.554144471883773804e-01 2.178078144788742065e-01 2.440921664237976074e-01 1.427682768553495407e-02 -4.313539564609527588e-01 3.058253228664398193e-02 9.852919727563858032e-02 2.055697590112686157e-01 -4.720706865191459656e-02 -1.146411597728729248e-01 1.077233180403709412e-01 3.006511032581329346e-01 6.555901467800140381e-02 1.483263373374938965e-01 -6.600879132747650146e-03 1.213434189558029175e-01 -6.658878177404403687e-02 1.789059937000274658e-01 -2.412395924329757690e-02 -2.243050485849380493e-01 -2.472538203001022339e-01 -1.427078247070312500e-01 -6.507404893636703491e-02 2.706070803105831146e-02 -2.185035347938537598e-01 -9.199733287096023560e-02 -6.211896985769271851e-02
-1.733151078224182129e-01 6.243068352341651917e-02 -3.488076850771903992e-02 -1.873297095298767090e-01 1.135447844862937927e-01 4.442601650953292847e-02 1.709693856537342072e-02 4.395616948604583740e-01 -2.492341399192810059e-01 -1.206892654299736023e-01 8.665613830089569092e-02 3.305627405643463135e-01 2.328249961137771606e-01 1.844723075628280640e-01 -1.207486093044281006e-01 7.154211401939392090e-02 -4.676964133977890015e-03 -1.795248389244079590e-01 1.535929441452026367e-01 -2.656205184757709503e-02 6.022520735859870911e-02 2.271313965320587158e-02 1.170735284686088562e-01 1.727071553468704224e-01 2.303044497966766357e-01 -2.366427332162857056e-01 -2.813719213008880615e-03 -2.747463583946228027e-01 7.684510946273803711e-02 1.118453070521354675e-01 -3.889870271086692810e-02 3.336112797260284424e-01
-1.077613532543182373e-01 -4.502383992075920105e-02 -6.948500871658325195e-02 6.458808481693267822e-02 -1.632020324468612671e-01 -2.171960892155766487e-03 -1.178268864750862122e-01 2.813654541969299316e-01 -1.813828758895397186e-02 -2.903779745101928711e-01 1.116149872541427612e-02 1.354286819696426392e-01 -7.510957121849060059e-02 -9.787072241306304932e-02 -9.899898618459701538e-02 -6.882014684379100800e-03 3.974439799785614014e-01 -1.866069883108139038e-01 -1.521296948194503784e-01 -1.256474200636148453e-02 1.986748278141021729e-01 -6.843348592519760132e-02 -6.289171427488327026e-02 2.146448008716106415e-02 2.006167471408843994e-01 -4.031337797641754150e-01 1.016868576407432556e-01 5.914963781833648682e-02 4.379151165485382080e-01 1.073613166809082031e-01 -1.775835752487182617e-01 -1.157493218779563904e-01
-1.670657694339752197e-01 1.442956030368804932e-01 -2.931010723114013672e-01 -1.025113910436630249e-01 -2.649380266666412354e-01 1.263321191072463989e-01 3.384196162223815918e-01 1.301092505455017090e-01 -9.674386680126190186e-02 -3.365578353404998779e-01 -1.487966179847717285e-01 3.402236402034759521e-01 2.629862353205680847e-02 1.174680590629577637e-01 -2.298744320869445801e-01 -1.072769332677125931e-02 2.995625436305999756e-01 1.465815585106611252e-02 1.447061151266098022e-01 1.594257652759552002e-01 1.673098951578140259e-01 1.446966379880905151e-01 -4.765442758798599243e-02 2.144227921962738037e-01 -1.447090804576873779e-01 -3.054743073880672455e-02 1.257875859737396240e-01 1.491537690162658691e-01 3.757413104176521301e-02 7.965036481618881226e-02 -3.428014367818832397e-02 8.313261717557907104e-02
2.912151254713535309e-02 -1.393344104290008545e-01 2.337468415498733521e-02 -9.537748247385025024e-02 6.623931229114532471e-02 -2.940400503575801849e-02 -1.316449604928493500e-02 2.028798013925552368e-01 -1.169493421912193298e-01 -2.608908712863922119e-01 -2.183521538972854614e-01 1.236162036657333374e-01 3.147330507636070251e-02 1.523476243019104004e-01 -2.923222184181213379e-01 -6.516741961240768433e-02 -4.200988914817571640e-03 -2.026578970253467560e-02 2.172352522611618042e-01 2.129519432783126831e-01 -4.567665979266166687e-02 -1.462839245796203613e-01 -5.726503580808639526e-02 7.859747111797332764e-02 3.514375984668731689e-01 -1.339092999696731567e-01 -8.038653060793876648e-03 1.541290134191513062e-01 3.379407525062561035e-01 2.323101311922073364e-01 -3.277518451213836670e-01 -3.132821321487426758e-01
-1.800024211406707764e-01 5.691839009523391724e-02 -2.633570134639739990e-01 -1.113767921924591064e-01 -2.194190919399261475e-01 1.411346495151519775e-01 1.677837371826171875e-01 2.303420752286911011e-01 -1.217516958713531494e-01 -1.965861469507217407e-01 -3.444525599479675293e-02 1.899793148040771484e-01 -1.210479717701673508e-02 1.651732809841632843e-02 -4.143859148025512695e-01 -5.561033263802528381e-02 8.892627805471420288e-02 -1.532074511051177979e-01 -1.380828171968460083e-01 2.096324712038040161e-01 6.167745217680931091e-02 -1.994643360376358032e-02 -6.362247467041015625e-02 9.745750576257705688e-02 -3.397185355424880981e-02 -4.964001104235649109e-02 2.669874429702758789e-01 -2.472732514142990112e-01 2.748400866985321045e-01 2.994216084480285645e-01 -2.201887518167495728e-01 7.409889250993728638e-02
-3.437090218067169189e-01 1.715966016054153442e-01 -2.681333944201469421e-02 8.119062520563602448e-03 -1.580320000648498535e-01 1.832040101289749146e-01 -6.881631165742874146e-02 2.967268526554107666e-01 4.194154869765043259e-03 -2.903716862201690674e-01 -9.230750054121017456e-02 -1.681363731622695923e-01 1.723329573869705200e-01 7.663710415363311768e-02 8.457411080598831177e-02 -8.763528615236282349e-02 3.689820170402526855e-01 -1.728439480066299438e-01 1.144077107310295105e-01 -2.021037787199020386e-01 2.873491644859313965e-01 -1.506645679473876953e-01 -6.057606264948844910e-02 -6.492034345865249634e-02 -4.749621078372001648e-02 -3.432435691356658936e-01 4.002095386385917664e-02 -1.818867586553096771e-02 1.034872457385063171e-01 -1.378972083330154419e-01 -1.784372478723526001e-01 -1.100186705589294434e-01
-5.230348929762840271e-02 2.769766449928283691e-01 -2.413712441921234131e-02 2.466803230345249176e-02 -2.823586389422416687e-02 2.366487383842468262e-01 2.040223330259323120e-01 2.508193552494049072e-01 1.060696784406900406e-02 -5.135869979858398438e-01 4.636996611952781677e-02 1.285891383886337280e-01 -1.876635998487472534e-01 7.057598233222961426e-02 -1.424398832023143768e-02 7.190044224262237549e-02 1.639062017202377319e-01 -1.251210868358612061e-01 -4.636073485016822815e-02 1.355715394020080566e-01 2.699288427829742432e-01 1.739805489778518677e-01 1.154847592115402222e-01 7.384473830461502075e-02 -1.277012825012207031e-01 -1.297923922538757324e-01 -3.444639742374420166e-01 1.837620511651039124e-02 1.449501607567071915e-02 -4.734927043318748474e-02 -1.470139175653457642e-01 -2.621056735515594482e-01
-7.930138707160949707e-02 1.689753234386444092e-01 -3.347724974155426025e-01 -3.119218945503234863e-01 -4.883095622062683105e-03 9.854675736278295517e-04 3.380950093269348145e-01 1.424171477556228638e-01 3.759590908885002136e-02 -2.984065711498260498e-01 -1.726647764444351196e-01 1.117397546768188477e-01 6.966320425271987915e-02 8.979585021734237671e-02 -2.039669156074523926e-01 1.223834306001663208e-01 2.454202473163604736e-01 2.593101933598518372e-02 8.857606351375579834e-02 5.827345326542854309e-02 1.640103310346603394e-01 1.011423170566558838e-01 1.057085245847702026e-01 2.343876212835311890e-01 -2.612883746623992920e-01 1.342551559209823608e-01 1.228251680731773376e-01 1.486139595508575439e-01 7.486455887556076050e-02 2.441162019968032837e-01 -1.769988834857940674e-01 1.534257531166076660e-01
-2.924630343914031982e-01 1.801801770925521851e-01 -6.790118664503097534e-02 -4.332116991281509399e-02 7.350344955921173096e-02 1.510915458202362061e-01 -4.181211441755294800e-02 3.636205494403839111e-01 -2.249962836503982544e-01 -3.701206743717193604e-01 -2.494085878133773804e-01 -1.622112393379211426e-01 -5.099800601601600647e-02 -2.529886364936828613e-02 -1.847222894430160522e-01 -1.743263453245162964e-01 1.352255698293447495e-02 -7.532463222742080688e-02 1.287061721086502075e-02 1.153956428170204163e-01 -8.530959486961364746e-02 1.527152657508850098e-01 9.281286038458347321e-03 1.002107635140419006e-01 5.553316697478294373e-02 -2.926431000232696533e-01 -1.959167718887329102e-01 -1.248226612806320190e-01 -6.486633419990539551e-02 3.277973830699920654e-01 -2.435587160289287567e-02 -2.332903444766998291e-01
2.014160715043544769e-02 4.877382814884185791e-01 6.600691378116607666e-02 -5.825081840157508850e-02 2.182103097438812256e-01 -7.852565497159957886e-02 1.015239506959915161e-01 2.228183597326278687e-01 3.281366080045700073e-02 -5.006073117256164551e-01 -3.848411738872528076e-01 -1.444534212350845337e-01 -6.979719549417495728e-02 5.778034776449203491e-02 -2.581883966922760010e-02 4.756905883550643921e-02 2.404616922140121460e-01 -5.834441632032394409e-02 1.071717664599418640e-01 5.535899102687835693e-02 1.437902897596359253e-01 -6.447926908731460571e-02 2.176266163587570190e-02 -9.695982187986373901e-02 -3.683200106024742126e-02 -8.819300681352615356e-02 -1.722333766520023346e-02 1.302257031202316284e-01 -9.042227268218994141e-02 1.346481442451477051e-01 -1.184770315885543823e-01 -1.766565591096878052e-01
2.444176226854324341e-01 1.645035296678543091e-02 -1.888169646263122559e-01 -1.855673827230930328e-02 1.825131922960281372e-01 -3.085788339376449585e-02 -1.680222898721694946e-01 2.898539602756500244e-01 -5.013517290353775024e-02 -4.166113734245300293e-01 9.049436077475547791e-03 4.051347821950912476e-02 1.150058880448341370e-01 2.512094192206859589e-02 -2.253012657165527344e-01 2.159768640995025635e-01 -6.780205667018890381e-02 -1.629293523728847504e-02 1.288918554782867432e-01 4.167490452527999878e-02 1.915305107831954956e-02 2.337181381881237030e-02 3.005073666572570801e-01 2.538710534572601318e-01 3.528976067900657654e-02 -4.182278513908386230e-01 -4.520459100604057312e-03 -9.557807445526123047e-02 -2.250228375196456909e-01 4.586160182952880859e-02 -2.255786061286926270e-01 -2.442780509591102600e-02
-2.179276384413242340e-02 1.721483170986175537e-01 9.134581685066223145e-02 1.520554423332214355e-01 -2.640078589320182800e-02 4.059650748968124390e-02 -8.752519637346267700e-02 1.136208474636077881e-01 -9.359191358089447021e-02 -2.344706803560256958e-01 -8.040726184844970703e-02 3.818978667259216309e-01 3.413180410861968994e-01 -1.191928759217262268e-01 -1.839037090539932251e-01 -6.619051098823547363e-02 1.492479294538497925e-01 1.104170531034469604e-01 2.825600206851959229e-01 1.165014505386352539e-02 5.358067527413368225e-02 6.910802423954010010e-02 3.270518481731414795e-01 1.820705384016036987e-01 -7.656451314687728882e-02 -1.291812956333160400e-01 -9.039476513862609863e-03 -1.396891027688980103e-01 2.744146287441253662e-01 1.879026442766189575e-01 -3.379463851451873779e-01 3.728612512350082397e-02
-3.094410598278045654e-01 1.329715102910995483e-01 -1.222845762968063354e-01 -1.248302087187767029e-01 -2.912851572036743164e-01 9.598950855433940887e-03 1.184293553233146667e-01 3.263215422630310059e-01 -2.089572250843048096e-01 -2.344849407672882080e-01 -1.356352306902408600e-02 1.086914539337158203e-01 -1.403628103435039520e-02 -9.348556399345397949e-03 -5.468199253082275391e-01 -9.709690511226654053e-02 7.726748287677764893e-02 -1.136628538370132446e-01 3.838393604382872581e-04 8.207587897777557373e-02 -1.759263873100280762e-01 -1.415852159261703491e-01 -5.505289509892463684e-02 8.387538790702819824e-02 -6.913456320762634277e-02 -1.443920880556106567e-01 1.480804234743118286e-01 -1.571668386459350586e-01 1.315741240978240967e-01 1.389804035425186157e-01 -1.579451858997344971e-01 1.033904701471328735e-01
-3.521441668272018433e-02 1.341949999332427979e-01 5.151156708598136902e-02 -1.650511324405670166e-01 -1.424335837364196777e-01 7.921236008405685425e-02 3.922828435897827148e-01 1.644149608910083771e-02 -2.098709940910339355e-01 -1.645559668540954590e-01 6.078938022255897522e-02 1.045796424150466919e-01 -1.074416488409042358e-01 1.820148974657058716e-01 -1.050031036138534546e-01 -6.563723087310791016e-02 6.857888400554656982e-02 2.068778686225414276e-02 -3.224980086088180542e-02 -1.087645217776298523e-01 4.364053308963775635e-01 -4.013054370880126953e-01 7.943596690893173218e-02 2.053303867578506470e-01 -1.786715351045131683e-02 1.111597120761871338e-01 2.587104737758636475e-01 -1.177129149436950684e-01 8.093143254518508911e-02 2.459669560194015503e-01 1.628623157739639282e-01 -1.391771435737609863e-01
8.665478229522705078e-02 -6.341262906789779663e-02 2.136050164699554443e-02 -1.575621068477630615e-01 -1.207430064678192139e-01 -1.553001999855041504e-01 2.095602080225944519e-02 2.067049443721771240e-01 -1.419919580221176147e-01 -2.419018447399139404e-01 -1.490000486373901367e-01 1.463390141725540161e-02 7.121706753969192505e-02 -5.524427816271781921e-02 -3.617627024650573730e-01 6.887661665678024292e-02 1.253874748945236206e-01 -8.392434567213058472e-02 2.633235044777393341e-02 1.012452989816665649e-01 1.430336236953735352e-01 -2.247726917266845703e-02 1.030298098921775818e-01 4.154791235923767090e-01 -2.247236520051956177e-01 -2.560559511184692383e-01 -1.857950836420059204e-01 1.668293029069900513e-02 -3.115435540676116943e-01 1.255013495683670044e-01 7.361555844545364380e-02 -3.598431646823883057e-01
-1.657326146960258484e-02 1.492628157138824463e-01 -1.442825049161911011e-01 2.963574603199958801e-02 -1.465063840150833130e-01 2.663094401359558105e-01 -1.229327172040939331e-01 8.675556629896163940e-02 -1.892090439796447754e-01 -2.825215160846710205e-01 -2.256473898887634277e-01 -5.187714844942092896e-02 3.230332434177398682e-01 2.095048576593399048e-01 -3.731362223625183105e-01 3.094627056270837784e-03 7.453403621912002563e-02 -8.813515305519104004e-02 -7.644500583410263062e-02 2.482518851757049561e-01 9.800954908132553101e-02 -2.200806885957717896e-02 8.586996048688888550e-02 7.933479733765125275e-03 1.002747043967247009e-01 -1.051292121410369873e-01 2.962354719638824463e-01 -1.545757055282592773e-01 2.527184486389160156e-01 2.267783731222152710e-01 -1.692679077386856079e-01 9.482252597808837891e-02
-2.663804292678833008e-01 7.226818799972534180e-02 -3.431399166584014893e-01 -3.094017505645751953e-01 -1.428762078285217285e-01 1.645940393209457397e-01 3.368175625801086426e-01 2.738541066646575928e-01 6.369101256132125854e-02 -2.855697870254516602e-01 -2.200150489807128906e-02 2.159290015697479248e-01 1.124962642788887024e-01 1.927789151668548584e-01 -1.429338008165359497e-01 -3.593770787119865417e-02 3.142965734004974365e-01 -5.984167382121086121e-02 5.860736593604087830e-02 3.314695134758949280e-02 1.874738931655883789e-01 -2.183503471314907074e-02 3.329358994960784912e-03 1.651829034090042114e-01 -9.435939043760299683e-02 1.771843880414962769e-01 1.645535416901111603e-02 7.467219978570938110e-02 7.179126888513565063e-02 1.858463436365127563e-01 -5.393389984965324402e-02 1.075991988182067871e-01
1.884656585752964020e-02 -8.812139183282852173e-02 5.455446243286132812e-02 -1.332033872604370117e-01 -4.465489089488983154e-02 3.598295748233795166e-01 -4.553696513175964355e-02 3.547240495681762695e-01 -1.836660653352737427e-01 -2.592033445835113525e-01 6.045194459147751331e-04 1.006975695490837097e-01 1.027863100171089172e-02 5.557193234562873840e-02 -4.424170032143592834e-02 2.377893775701522827e-01 -1.650630533695220947e-01 -2.590009383857250214e-02 3.342334330081939697e-01 -9.704525768756866455e-02 8.452679216861724854e-02 -9.484466910362243652e-02 -1.422253698110580444e-01 1.893255114555358887e-01 9.947637468576431274e-02 -2.807543873786926270e-01 -4.432777315378189087e-02 -1.758050918579101562e-02 7.366521656513214111e-02 3.581706583499908447e-01 -2.334596216678619385e-01 -1.963755190372467041e-01
-9.322256594896316528e-02 -6.235464662313461304e-02 -1.440468803048133850e-02 -5.030583217740058899e-02 1.042394936084747314e-01 4.389505833387374878e-02 1.438627690076828003e-01 2.219148725271224976e-01 -1.258511096239089966e-01 -4.137803316116333008e-01 2.357787340879440308e-01 8.998394757509231567e-02 -2.373841218650341034e-02 -1.317320913076400757e-01 -7.314753532409667969e-02 2.268266975879669189e-01 7.967910915613174438e-02 3.091525137424468994e-01 1.522352993488311768e-01 -4.041078686714172363e-02 3.582505583763122559e-01 5.781790986657142639e-02 3.544504046440124512e-01 2.773478925228118896e-01 -2.309011062607169151e-03 -1.555323153734207153e-01 9.668616205453872681e-02 -2.567331492900848389e-01 7.034424692392349243e-02 5.807321891188621521e-02 -8.786024153232574463e-02 -4.091945942491292953e-03
2.885949313640594482e-01 -9.003531932830810547e-02 1.028679497539997101e-02 -2.300002276897430420e-01 -7.144892215728759766e-02 -1.242765411734580994e-01 8.637417852878570557e-02 4.496103227138519287e-01 2.144530564546585083e-01 -3.199060559272766113e-01 -2.257657051086425781e-01 7.968188077211380005e-02 -1.378212124109268188e-01 -4.987571388483047485e-02 -1.829326003789901733e-01 1.805209070444107056e-01 1.736671328544616699e-01 9.147032350301742554e-02 1.128516420722007751e-01 -7.223821431398391724e-02 2.975109219551086426e-01 -4.586515575647354126e-02 -9.260343760251998901e-02 2.695831060409545898e-01 -1.103489473462104797e-01 -5.219258368015289307e-02 1.483428627252578735e-01 1.192044839262962341e-01 2.055414617061614990e-01 6.355569511651992798e-02 6.638094782829284668e-02 4.582753032445907593e-02
2.740933001041412354e-01 -2.347038835287094116e-01 1.145205576904118061e-03 3.994139656424522400e-02 -5.253163725137710571e-02 8.481983095407485962e-02 -1.128791179507970810e-02 4.658343791961669922e-01 -3.592122197151184082e-01 -3.318576216697692871e-01 1.458249837160110474e-01 3.778555244207382202e-02 1.705169230699539185e-01 1.539776921272277832e-01 -6.646659970283508301e-02 1.976712197065353394e-01 1.390828788280487061e-01 -7.932864874601364136e-02 4.647407680749893188e-02 4.693739861249923706e-02 -4.789476748555898666e-03 2.116982042789459229e-01 6.397686898708343506e-02 1.892743632197380066e-02 6.108964607119560242e-02 -1.587983667850494385e-01 1.819083988666534424e-01 -1.188273504376411438e-01 -4.061641171574592590e-02 2.656564414501190186e-01 -1.257182806730270386e-01 -1.987382918596267700e-01
-2.206248939037322998e-01 1.704078167676925659e-01 -2.552979290485382080e-01 -2.175919860601425171e-01 -1.191391646862030029e-01 9.546604007482528687e-02 2.418510913848876953e-01 2.405002415180206299e-01 1.056046318262815475e-02 -2.870610654354095459e-01 -2.117252796888351440e-01 3.067899346351623535e-01 3.093868307769298553e-02 2.021871060132980347e-01 -3.426670730113983154e-01 -2.474413067102432251e-02 2.210685163736343384e-01 -6.523804366588592529e-02 1.544321049004793167e-02 1.542587429285049438e-01 8.786356449127197266e-02 9.419567137956619263e-02 1.185986548662185669e-01 2.906497716903686523e-01 -9.578534215688705444e-02 1.453910470008850098e-01 -1.064947247505187988e-01 5.238935723900794983e-02 -5.948904529213905334e-02 1.037249565124511719e-01 -1.013457775115966797e-01 1.659041792154312134e-01
-4.176778718829154968e-02 2.577158855274319649e-03 -4.856193810701370239e-02 -1.294686198234558105e-01 -6.784436851739883423e-02 -1.481356918811798096e-01 2.362228780984878540e-01 1.418171674013137817e-01 -1.074241623282432556e-01 -3.400118052959442139e-01 4.504906013607978821e-02 -4.015871137380599976e-02 3.080536723136901855e-01 7.489958405494689941e-02 -1.155334934592247009e-01 -5.714380741119384766e-02 1.447244286537170410e-01 1.014536339789628983e-02 3.562130331993103027e-01 1.920582167804241180e-02 -2.565567940473556519e-02 -5.642580613493919373e-02 -5.287587270140647888e-02 6.421928107738494873e-02 -7.679123431444168091e-02 -2.997448742389678955e-01 3.298011794686317444e-02 -1.790322065353393555e-01 3.042945563793182373e-01 3.984320461750030518e-01 -2.838127315044403076e-01 9.441243112087249756e-02
-2.424182742834091187e-01 2.646138072013854980e-01 -1.652536988258361816e-01 -1.418505907058715820e-01 3.192306309938430786e-02 5.831771343946456909e-02 2.831395864486694336e-01 2.030921429395675659e-01 9.531892836093902588e-02 -5.418754741549491882e-02 -3.022736012935638428e-01 2.166522666811943054e-02 -1.431573182344436646e-01 -6.785754114389419556e-02 -1.337590441107749939e-02 1.854061335325241089e-01 3.099810183048248291e-01 6.582947075366973877e-02 -2.673031687736511230e-01 2.659533023834228516e-01 9.205235540866851807e-02 -2.403672933578491211e-01 -2.175193745642900467e-03 1.257161647081375122e-01 1.423716992139816284e-01 -1.711417138576507568e-01 1.247590929269790649e-01 1.274040192365646362e-01 3.427741825580596924e-01 -1.595305651426315308e-02 -9.682473540306091309e-02 -3.594051674008369446e-02
1.428017914295196533e-01 5.208697542548179626e-02 3.951475489884614944e-03 -3.750318288803100586e-01 -4.880727827548980713e-02 4.569533746689558029e-03 -6.363359093666076660e-02 4.493014216423034668e-01 5.220920592546463013e-02 -5.450062826275825500e-02 -1.498379856348037720e-01 9.508084505796432495e-02 -2.206492051482200623e-02 1.527404934167861938e-01 -4.768097996711730957e-01 4.914818704128265381e-02 1.008105427026748657e-01 -1.463695466518402100e-01 -7.311230152845382690e-02 -1.723071485757827759e-01 -9.475998580455780029e-02 -3.825861588120460510e-02 2.296903878450393677e-01 1.862517893314361572e-01 5.087067559361457825e-02 1.038762927055358887e-01 -9.757304191589355469e-02 -1.558731943368911743e-01 -5.883341655135154724e-02 -1.676082052290439606e-02 -2.777773141860961914e-01 2.110174298286437988e-01
-1.506696045398712158e-01 7.751085609197616577e-02 -2.682959437370300293e-01 -1.144348159432411194e-01 -8.210899680852890015e-02 -9.519265592098236084e-02 2.869334258139133453e-02 2.123462110757827759e-01 -6.903225928544998169e-02 -3.561745584011077881e-01 -1.225106343626976013e-01 1.629879176616668701e-01 8.695457130670547485e-02 -9.383522719144821167e-02 -3.979580402374267578e-01 -3.487663343548774719e-02 -3.237903490662574768e-02 -9.731113910675048828e-02 -1.964355818927288055e-02 2.706172466278076172e-01 -2.608736604452133179e-02 5.239707231521606445e-02 -8.375470340251922607e-02 9.364136308431625366e-02 1.628676801919937134e-01 -1.312862783670425415e-01 3.489086031913757324e-01 -1.500681787729263306e-01 6.309361197054386139e-04 2.697509825229644775e-01 -3.325546085834503174e-01 2.483653090894222260e-02
1.010589227080345154e-01 2.163649648427963257e-01 -9.683614224195480347e-02 5.255668982863426208e-02 -9.654814004898071289e-02 1.500661224126815796e-01 2.268200665712356567e-01 1.197977513074874878e-01 1.294721215963363647e-01 -2.851632833480834961e-01 -5.119009315967559814e-02 -1.830112189054489136e-01 1.378551274538040161e-01 -2.386999875307083130e-01 -1.171007156372070312e-01 7.092683762311935425e-02 3.236842751502990723e-01 -2.768895328044891357e-01 -1.137871369719505310e-01 -1.018568575382232666e-01 1.906432062387466431e-01 2.618992328643798828e-02 7.167927175760269165e-02 -9.431557357311248779e-02 2.206491827964782715e-01 -1.382928788661956787e-01 -3.412012383341789246e-02 -1.025618314743041992e-01 3.253023624420166016e-01 9.836041927337646484e-02 1.310272961854934692e-01 -3.691740930080413818e-01
-9.297341853380203247e-02 7.262438535690307617e-02 9.709914773702621460e-02 -1.505091935396194458e-01 -5.742968246340751648e-02 2.334981113672256470e-01 7.607767730951309204e-02 2.862003445625305176e-01 1.063455715775489807e-01 -3.797916173934936523e-01 7.486937195062637329e-02 -8.845599368214607239e-03 2.640218436717987061e-01 4.195817187428474426e-02 8.681144565343856812e-02 1.293899416923522949e-01 3.005242347717285156e-01 -1.158702373504638672e-01 -1.852673441171646118e-01 -3.482735902070999146e-02 2.356671690940856934e-01 8.823106437921524048e-02 2.580820620059967041e-01 -2.868155017495155334e-02 8.570122718811035156e-02 -1.443952322006225586e-01 -2.517117857933044434e-01 -1.947396695613861084e-01 -1.145814955234527588e-01 -1.365005820989608765e-01 -3.466540873050689697e-01 7.998655550181865692e-03
2.844430319964885712e-02 3.009738028049468994e-01 1.647781580686569214e-01 3.457421204075217247e-03 1.480521857738494873e-01 9.488018602132797241e-02 1.438065171241760254e-01 4.516788125038146973e-01 -1.578257679939270020e-01 -2.608307600021362305e-01 -1.179203316569328308e-01 1.539159007370471954e-02 -1.715068817138671875e-01 -1.460119187831878662e-01 -2.272841930389404297e-01 -1.117770597338676453e-01 1.827718168497085571e-01 1.431891918182373047e-01 1.886175945401191711e-02 -9.715320542454719543e-03 9.520274400711059570e-02 -5.887259915471076965e-02 1.173837408423423767e-01 -1.154269352555274963e-01 -2.454372588545084000e-03 -3.227860480546951294e-02 -1.630507111549377441e-01 1.404369473457336426e-01 4.453822597861289978e-02 1.967308670282363892e-01 -1.686834990978240967e-01 -4.397370219230651855e-01
-1.674762368202209473e-01 -7.085189223289489746e-03 -8.899229764938354492e-02 -4.572526365518569946e-02 -1.781148165464401245e-01 3.655396401882171631e-01 1.211039647459983826e-01 1.856644153594970703e-01 1.373751014471054077e-01 -2.949256896972656250e-01 -1.592407822608947754e-01 1.706923246383666992e-01 1.796577870845794678e-01 1.169080808758735657e-01 -2.645772993564605713e-01 -1.943146735429763794e-01 1.390772312879562378e-01 -4.999925941228866577e-02 -5.954470951110124588e-03 1.956757754087448120e-01 7.585424184799194336e-02 1.068097054958343506e-01 1.344734132289886475e-01 3.225792050361633301e-01 9.617441892623901367e-02 3.619251772761344910e-02 1.599035784602165222e-02 -2.067184075713157654e-02 1.445677578449249268e-01 2.912989854812622070e-01 -2.291329950094223022e-01 2.537529766559600830e-01
-5.667875707149505615e-02 9.475829452276229858e-02 -1.344789117574691772e-01 4.141063429415225983e-03 -8.467127382755279541e-02 2.579772174358367920e-01 3.968713879585266113e-01 2.150879800319671631e-01 -1.476621329784393311e-01 -1.023282632231712341e-01 -2.759497985243797302e-02 -3.252608329057693481e-02 -4.582875221967697144e-02 3.458075597882270813e-02 -3.386123478412628174e-01 -1.985653191804885864e-01 3.410895168781280518e-01 5.394967272877693176e-02 -3.255316242575645447e-02 1.163840070366859436e-01 -8.594231307506561279e-02 -1.226505171507596970e-02 1.164326593279838562e-01 2.271520346403121948e-01 2.070230543613433838e-01 -1.391692012548446655e-01 -2.905382215976715088e-01 -2.923829257488250732e-01 -1.000921130180358887e-01 1.048855632543563843e-01 -1.793007552623748779e-02 -2.017966806888580322e-01
-5.817821621894836426e-02 -6.134482100605964661e-02 2.263501286506652832e-01 -8.356270939111709595e-02 -1.293448507785797119e-01 -2.798207290470600128e-02 1.765110492706298828e-01 3.349293470382690430e-01 -8.944582939147949219e-02 -3.170275092124938965e-01 1.470849514007568359e-01 7.115217298269271851e-02 3.246714174747467041e-01 1.800132840871810913e-01 8.736050873994827271e-02 1.346246600151062012e-01 1.930107921361923218e-01 2.062555104494094849e-01 3.403079211711883545e-01 2.629360258579254150e-01 1.745303124189376831e-01 3.135096281766891479e-02 3.385207951068878174e-01 1.161323338747024536e-01 -8.999890834093093872e-02 8.452308364212512970e-03 1.238459497690200806e-01 -1.038662642240524292e-01 2.801104262471199036e-02 1.219583526253700256e-01 1.061390805989503860e-02 -2.603985555469989777e-02
-1.324976384639739990e-01 8.637584745883941650e-02 -1.392158716917037964e-01 1.637658029794692993e-01 1.275827139616012573e-01 1.730766445398330688e-01 -5.592519417405128479e-02 4.524324536323547363e-01 -2.979968860745429993e-02 -1.363263577222824097e-01 -1.410925537347793579e-01 -1.049663498997688293e-02 2.101404517889022827e-01 -2.137603983283042908e-02 -2.096106112003326416e-02 2.618762254714965820e-01 3.157175779342651367e-01 -1.488294173032045364e-02 1.647387295961380005e-01 -4.923594370484352112e-02 4.683007672429084778e-02 -5.346017330884933472e-02 3.054808974266052246e-01 8.193907886743545532e-02 3.410112559795379639e-01 8.374800533056259155e-02 -1.853069663047790527e-01 2.140099406242370605e-01 1.001776307821273804e-01 1.347590237855911255e-01 -2.036729604005813599e-01 -1.180579811334609985e-01
2.358508110046386719e-02 2.528174817562103271e-01 -1.367596387863159180e-01 -2.482317686080932617e-01 -1.393880993127822876e-01 -5.717395991086959839e-02 2.211262732744216919e-01 1.425983458757400513e-01 2.438622117042541504e-01 1.392968371510505676e-02 -1.406334936618804932e-01 2.315069288015365601e-01 -4.890190809965133667e-02 8.307071775197982788e-02 -2.211252003908157349e-01 2.128995805978775024e-01 3.136451542377471924e-01 -1.715479604899883270e-02 2.346015721559524536e-01 -1.018429845571517944e-01 7.532849162817001343e-02 -2.723823189735412598e-01 1.256179958581924438e-01 9.778868407011032104e-02 -2.013574242591857910e-01 -3.643048182129859924e-02 1.456491947174072266e-01 -9.248673170804977417e-02 1.620719283819198608e-01 3.125093281269073486e-01 2.277929931879043579e-01 -9.989885985851287842e-02
-8.090045303106307983e-02 -6.310120970010757446e-02 -3.167845606803894043e-01 -1.610923707485198975e-01 7.110746204853057861e-02 2.493572235107421875e-01 1.045167520642280579e-01 1.491178870201110840e-01 5.838714167475700378e-02 -1.317602992057800293e-01 -4.929586872458457947e-02 -1.168220043182373047e-01 -2.910389900207519531e-01 2.690961211919784546e-02 -3.279787898063659668e-01 7.069036364555358887e-02 3.939728438854217529e-02 -5.988544598221778870e-02 9.841907024383544922e-02 8.225499838590621948e-02 2.281649559736251831e-01 -2.352427989244461060e-01 7.360731065273284912e-02 2.023186981678009033e-01 9.393040090799331665e-02 -2.656838595867156982e-01 1.415798515081405640e-01 -2.563971281051635742e-01 1.156359165906906128e-01 4.162482619285583496e-01 2.620988152921199799e-02 -8.732021786272525787e-03
-7.264457643032073975e-02 1.100109443068504333e-01 -4.670443013310432434e-02 5.899435374885797501e-03 -1.584894210100173950e-01 1.676986366510391235e-01 3.767076134681701660e-02 2.562754154205322266e-01 -5.040786042809486389e-02 -9.905257821083068848e-02 -2.732734754681587219e-02 -2.257665693759918213e-01 1.678133010864257812e-01 -1.104853302240371704e-01 -2.983029782772064209e-01 -1.144279092550277710e-01 -3.269488690420985222e-03 7.703199982643127441e-02 2.810461521148681641e-01 2.551951706409454346e-01 3.857821524143218994e-01 -1.525628566741943359e-01 3.047275543212890625e-01 -1.705838134512305260e-03 -3.398185968399047852e-02 -2.735708355903625488e-01 1.212693750858306885e-01 5.227764695882797241e-02 2.151948809623718262e-01 1.823212020099163055e-02 -2.268562465906143188e-01 -2.167684882879257202e-01
1.483033895492553711e-01 8.911100029945373535e-02 -2.726297974586486816e-01 1.696840114891529083e-02 -1.723030507564544678e-01 2.205588668584823608e-01 3.025777339935302734e-01 3.514805734157562256e-01 1.054476425051689148e-01 -3.017542660236358643e-01 -2.145570516586303711e-01 -3.367125242948532104e-02 6.935706734657287598e-02 -1.657819449901580811e-01 1.831093728542327881e-01 1.090490221977233887e-01 1.882389485836029053e-01 -1.679481416940689087e-01 -1.200420707464218140e-01 -8.504627645015716553e-02 -3.311005234718322754e-02 -3.218316659331321716e-02 2.917703688144683838e-01 7.891422510147094727e-02 1.357833296060562134e-01 -4.031813144683837891e-02 -1.943308562040328979e-01 -1.608638912439346313e-01 1.973088532686233521e-01 2.285403460264205933e-01 -8.921517431735992432e-02 -1.156182736158370972e-01
5.868222191929817200e-02 -3.412576019763946533e-02 -1.062931269407272339e-01 4.028148576617240906e-02 -5.828741937875747681e-02 1.202184855937957764e-01 -5.564115196466445923e-02 2.422926425933837891e-01 -2.437828481197357178e-01 -2.952879667282104492e-01 -1.521394848823547363e-01 7.300182431936264038e-02 6.528715044260025024e-02 1.918195746839046478e-02 -3.346417248249053955e-01 1.524113565683364868e-01 1.070397719740867615e-02 -1.361958682537078857e-01 1.826746314764022827e-01 2.754582762718200684e-01 2.759451270103454590e-01 -1.934442520141601562e-01 -9.094810485839843750e-02 3.163879513740539551e-01 6.871212273836135864e-02 -1.818103045225143433e-01 -2.257171720266342163e-01 -1.320859193801879883e-01 -1.580660492181777954e-01 1.712807081639766693e-02 1.006373465061187744e-01 -3.105573356151580811e-01
-4.886354133486747742e-02 2.094253897666931152e-02 -1.016306132078170776e-01 -3.875760436058044434e-01 -6.888740509748458862e-02 8.850796520709991455e-02 -8.572428673505783081e-02 -1.195673830807209015e-02 -1.649828553199768066e-01 -2.782011926174163818e-01 -1.014991104602813721e-01 2.296987026929855347e-01 -1.400729119777679443e-01 -6.240246817469596863e-02 -4.133927822113037109e-01 2.818055152893066406e-01 9.339340031147003174e-02 -1.576873213052749634e-01 1.551796644926071167e-01 9.509801864624023438e-02 -8.153749257326126099e-02 -5.198169872164726257e-02 7.669791579246520996e-02 2.318783402442932129e-01 1.563699990510940552e-01 -1.184019520878791809e-01 2.036647051572799683e-01 2.951812930405139923e-02 1.695476919412612915e-01 1.130466237664222717e-01 -3.221215605735778809e-01 -1.150468960404396057e-01
-7.866316288709640503e-02 2.379966378211975098e-01 1.578496098518371582e-01 8.287341147661209106e-02 -1.706129759550094604e-01 1.011075824499130249e-01 -1.383360624313354492e-01 -1.916027814149856567e-02 -6.218231469392776489e-02 -2.696120440959930420e-01 6.033232435584068298e-02 1.229349747300148010e-01 8.567614480853080750e-03 -9.365521371364593506e-02 -3.729706704616546631e-01 9.993749111890792847e-02 2.421163767576217651e-01 -1.102176681160926819e-01 -1.455995887517929077e-01 -2.197865098714828491e-01 2.032572925090789795e-01 3.859921917319297791e-02 1.330327093601226807e-01 3.377609699964523315e-02 -1.026541553437709808e-02 2.003756910562515259e-02 -8.298889733850955963e-03 -1.449304968118667603e-01 7.063400745391845703e-02 5.020176768302917480e-01 -1.285603195428848267e-01 -3.102662861347198486e-01
-1.249928697943687439e-01 7.696917653083801270e-02 -7.278968393802642822e-02 -1.023766696453094482e-01 7.466831803321838379e-02 2.868272364139556885e-01 1.722519844770431519e-02 2.480838000774383545e-01 -2.473483830690383911e-01 -1.921879500150680542e-02 -1.211815476417541504e-01 -2.222095131874084473e-01 2.234549634158611298e-02 2.258050143718719482e-01 -2.720583975315093994e-01 -2.583747804164886475e-01 2.675760984420776367e-01 -1.186079066246747971e-02 -3.218203783035278320e-02 -3.183496892452239990e-01 1.285336911678314209e-01 -9.190009534358978271e-02 1.538868099451065063e-01 -8.318391442298889160e-02 1.143122464418411255e-01 -3.144986927509307861e-01 8.930003643035888672e-02 9.021557867527008057e-03 2.935246229171752930e-01 1.732496023178100586e-01 -1.026064679026603699e-01 -1.367211490869522095e-01
7.602225989103317261e-02 -1.495094299316406250e-01 5.063902586698532104e-02 8.429694920778274536e-02 -1.562286913394927979e-01 -7.758511602878570557e-02 1.537839323282241821e-01 3.108397424221038818e-01 -2.845376133918762207e-01 -2.830767035484313965e-01 7.730740308761596680e-02 9.354634582996368408e-02 -2.131686806678771973e-01 1.256082355976104736e-01 -4.137205481529235840e-01 -4.919535294175148010e-02 -3.629544749855995178e-02 -2.300331890583038330e-01 -1.191831752657890320e-01 4.373196139931678772e-02 2.746203839778900146e-01 -1.469922810792922974e-01 8.698596060276031494e-02 5.868447199463844299e-02 1.305126100778579712e-01 -1.662194430828094482e-01 2.103583700954914093e-02 -2.086537480354309082e-01 -5.730326846241950989e-02 1.776970177888870239e-01 -3.143881261348724365e-01 1.226857956498861313e-02
-3.750551119446754456e-02 -1.023607403039932251e-01 2.409806102514266968e-01 -1.875219047069549561e-01 -5.021512880921363831e-02 1.650640666484832764e-01 2.867131233215332031e-01 1.013333350419998169e-01 1.472971588373184204e-01 -3.462670445442199707e-01 -2.816266715526580811e-01 -5.747406743466854095e-03 1.747129708528518677e-01 2.665332853794097900e-01 7.838627323508262634e-03 -6.642673909664154053e-02 3.492633402347564697e-01 -1.034884005784988403e-01 1.240767166018486023e-01 2.468305639922618866e-02 1.079130619764328003e-01 -1.809999346733093262e-01 -4.636121913790702820e-03 2.314555495977401733e-01 -7.895657420158386230e-02 1.015568003058433533e-01 -1.111005097627639771e-01 2.849424071609973907e-02 -4.968514665961265564e-02 2.108997851610183716e-01 2.719603180885314941e-01 -2.198756337165832520e-01
-1.719702482223510742e-01 4.548663645982742310e-02 -4.895491898059844971e-02 3.749933093786239624e-02 -1.290542185306549072e-01 2.398322671651840210e-01 -4.687921330332756042e-02 1.842150539159774780e-01 -2.197595834732055664e-01 -3.044284582138061523e-01 -3.298028409481048584e-01 -1.689765006303787231e-01 1.013875454664230347e-01 1.215566024184226990e-01 -1.811033189296722412e-01 1.901947557926177979e-01 3.134854435920715332e-01 -1.083483248949050903e-01 7.709049433469772339e-02 2.408637851476669312e-01 1.380614787340164185e-01 -5.877614021301269531e-02 3.918891772627830505e-02 2.411732226610183716e-01 4.117395356297492981e-02 -5.082451179623603821e-02 2.176628410816192627e-01 8.573050796985626221e-02 -1.114210039377212524e-01 -3.725880756974220276e-02 -3.534573912620544434e-01 1.673266291618347168e-01
7.538714446127414703e-03 2.009061574935913086e-01 5.797966569662094116e-02 6.984058767557144165e-02 -3.112026453018188477e-01 -7.862976938486099243e-02 5.349039286375045776e-02 4.521772265434265137e-01 -3.423286974430084229e-02 -2.793436944484710693e-01 1.048442795872688293e-01 3.432816267013549805e-02 1.037172451615333557e-01 2.486201971769332886e-01 -4.620668888092041016e-01 2.460405044257640839e-02 -6.267843395471572876e-02 -1.780317723751068115e-02 1.934484094381332397e-01 -2.334923148155212402e-01 4.828994348645210266e-02 -1.721968203783035278e-01 1.149839684367179871e-01 1.386337578296661377e-01 2.291552126407623291e-01 -1.206252649426460266e-01 5.719444714486598969e-03 1.305181439965963364e-02 -1.105966567993164062e-01 -1.250904202461242676e-01 5.326862260699272156e-02 -6.585011631250381470e-02
2.887502908706665039e-01 4.544955119490623474e-02 1.510176360607147217e-01 -1.806791722774505615e-01 -9.958051145076751709e-02 -1.879949122667312622e-02 1.065258085727691650e-01 4.506675302982330322e-01 3.177588433027267456e-02 -3.649128600955009460e-02 -2.375776469707489014e-01 3.212629556655883789e-01 -4.067165404558181763e-02 9.497447311878204346e-02 -8.694192767143249512e-02 7.436112314462661743e-02 3.081255257129669189e-01 1.450601518154144287e-01 -1.058852970600128174e-01 -5.091840773820877075e-02 3.412569761276245117e-01 -1.822799071669578552e-02 7.040930539369583130e-02 2.633504867553710938e-01 -1.933026500046253204e-02 -2.601993680000305176e-01 9.894605726003646851e-02 1.296077668666839600e-01 8.660459518432617188e-02 -3.218247368931770325e-02 1.529980897903442383e-01 3.365064412355422974e-02
-2.190373092889785767e-01 3.037275969982147217e-01 -3.930160999298095703e-01 1.503246426582336426e-01 2.462968230247497559e-02 1.196228638291358948e-01 -3.994993492960929871e-02 3.004996776580810547e-01 -1.933443360030651093e-02 -7.783029973506927490e-02 -3.053366243839263916e-01 2.676901035010814667e-02 -5.003150179982185364e-02 5.078897997736930847e-02 -7.008033990859985352e-02 7.907875813543796539e-03 1.899631917476654053e-01 -5.784346163272857666e-02 1.356752663850784302e-01 -7.827731966972351074e-02 1.531725972890853882e-01 -1.817933320999145508e-01 2.140507698059082031e-01 6.030189618468284607e-02 3.022375702857971191e-01 7.769476622343063354e-02 -7.673219591379165649e-02 -9.806018322706222534e-02 1.592383980751037598e-01 3.006164729595184326e-01 -2.562787830829620361e-01 -3.521987050771713257e-02
-5.941686406731605530e-02 2.284804880619049072e-01 -6.021168455481529236e-02 -1.088703423738479614e-01 8.755921572446823120e-02 3.308164775371551514e-01 3.176229894161224365e-01 2.387799173593521118e-01 -2.810599207878112793e-01 -3.404460549354553223e-01 -1.253416836261749268e-01 -1.261772662401199341e-01 4.498074948787689209e-02 1.393007487058639526e-01 -2.819347009062767029e-02 5.469314008951187134e-02 2.199270725250244141e-01 -1.404891759157180786e-01 -2.554489076137542725e-01 -7.343681156635284424e-02 -9.919832646846771240e-02 1.464714258909225464e-01 8.022148162126541138e-03 1.181611120700836182e-01 -3.114853799343109131e-02 -1.826425641775131226e-01 -1.518308669328689575e-01 -2.347202748060226440e-01 1.794881820678710938e-01 2.178836464881896973e-01 -7.127464562654495239e-02 -1.439487338066101074e-01
1.001036837697029114e-01 4.148068428039550781e-01 -2.457355111837387085e-01 -7.911022752523422241e-02 3.222804144024848938e-02 2.498552054166793823e-01 4.185251146554946899e-02 1.447016000747680664e-01 -4.579285904765129089e-02 -3.830811977386474609e-01 -1.835460066795349121e-01 -1.273219287395477295e-01 -1.645938009023666382e-01 -6.145328283309936523e-02 -1.228191554546356201e-01 -1.516540199518203735e-01 4.165891110897064209e-01 -3.564352169632911682e-02 -1.170410886406898499e-01 -1.115314960479736328e-01 3.616883978247642517e-02 -1.933465749025344849e-01 2.032606489956378937e-02 1.663980185985565186e-01 -1.540733575820922852e-01 -1.373271085321903229e-02 -7.006500661373138428e-02 6.296477466821670532e-02 1.312311142683029175e-01 -5.516571551561355591e-02 -1.129850745201110840e-01 -2.526571750640869141e-01
-8.420887589454650879e-02 3.476143479347229004e-01 -4.052958451211452484e-03 -1.256770938634872437e-01 -7.409853488206863403e-02 1.444865763187408447e-01 3.644260466098785400e-01 1.694717258214950562e-01 -2.482824586331844330e-02 -2.706849873065948486e-01 -1.000995188951492310e-01 -1.539681106805801392e-01 2.753623425960540771e-01 -2.543567419052124023e-01 1.060277149081230164e-01 7.066003978252410889e-02 1.090933829545974731e-01 -2.524601817131042480e-01 -3.452893719077110291e-02 -1.269738078117370605e-01 2.982206642627716064e-01 -1.538715213537216187e-01 -8.627437800168991089e-02 -8.008773624897003174e-02 2.770710922777652740e-02 -1.286505311727523804e-01 -8.514238148927688599e-02 -1.066846102476119995e-01 1.821156293153762817e-01 1.318763359449803829e-03 -1.866465657949447632e-01 -2.839420735836029053e-01
4.316277801990509033e-02 1.572024263441562653e-02 -2.382982224225997925e-01 4.378663375973701477e-02 -1.647438853979110718e-01 -6.938579678535461426e-02 1.444597989320755005e-01 1.206209957599639893e-01 -4.205135107040405273e-01 -2.966402769088745117e-01 -1.793435961008071899e-01 7.627837359905242920e-02 -1.391406059265136719e-01 9.552044421434402466e-02 3.008759580552577972e-02 1.598265916109085083e-01 3.979136049747467041e-02 -2.512751221656799316e-01 -4.895593225955963135e-02 -6.730634719133377075e-02 2.762091457843780518e-01 1.364798098802566528e-01 2.447893321514129639e-01 2.745075225830078125e-01 1.890076696872711182e-01 1.460497174412012100e-02 5.702045559883117676e-02 -2.118844091892242432e-01 -4.138441011309623718e-02 -1.149869486689567566e-01 -6.894725561141967773e-02 -3.293235898017883301e-01
9.106263518333435059e-02 -7.842834293842315674e-02 -1.309626996517181396e-01 -2.387979775667190552e-01 -2.578153610229492188e-01 2.254150509834289551e-01 3.937616646289825439e-01 2.237659096717834473e-01 2.341800779104232788e-01 -1.092181280255317688e-01 -5.218937993049621582e-02 1.572612673044204712e-01 1.359980553388595581e-01 4.688750207424163818e-02 -2.427035272121429443e-01 9.664048254489898682e-02 3.344163000583648682e-01 -1.657106429338455200e-01 -1.657740175724029541e-01 -2.988954074680805206e-02 2.902796268463134766e-01 4.306778311729431152e-02 -1.419184505939483643e-01 9.608521312475204468e-02 3.795533999800682068e-02 -5.107861012220382690e-02 1.644024997949600220e-01 1.323378682136535645e-01 2.374209314584732056e-01 4.657632857561111450e-02 -1.245430633425712585e-01 -4.430018365383148193e-03
-2.675878070294857025e-02 -1.185398176312446594e-01 2.487958967685699463e-02 4.653616622090339661e-02 -1.758891642093658447e-01 1.160046085715293884e-01 1.757335960865020752e-01 3.873280882835388184e-01 -1.355400085449218750e-01 -3.256648480892181396e-01 -2.325051650404930115e-02 2.365511953830718994e-01 9.692677855491638184e-02 -1.476953178644180298e-01 -1.778453290462493896e-01 1.340658962726593018e-01 -4.430517926812171936e-02 -2.833972573280334473e-01 7.853826135396957397e-02 1.928203105926513672e-01 -2.511895596981048584e-01 -1.068010106682777405e-01 -2.148415334522724152e-02 1.682065725326538086e-01 -5.020828917622566223e-02 -2.638104856014251709e-01 3.729765117168426514e-02 1.399531215429306030e-01 -6.754503399133682251e-02 -4.794997721910476685e-02 -1.223893389105796814e-01 -3.893496394157409668e-01
-1.084313318133354187e-01 2.444916814565658569e-01 -6.460768636316061020e-03 -2.184253782033920288e-01 -2.061116695404052734e-01 -1.254710853099822998e-01 2.258881479501724243e-01 2.431491464376449585e-01 2.495033666491508484e-02 -3.551543951034545898e-01 -6.122431904077529907e-02 -1.956819444894790649e-01 -9.213916957378387451e-03 -1.694673150777816772e-01 -1.473960131406784058e-01 1.879421323537826538e-01 2.611229419708251953e-01 8.468840271234512329e-03 1.706743426620960236e-02 2.376353889703750610e-01 1.988790035247802734e-01 -1.542016863822937012e-01 2.069575339555740356e-01 -1.373972892761230469e-01 7.696206867694854736e-02 -1.642091423273086548e-01 -1.596148610115051270e-01 1.214872077107429504e-01 2.241648584604263306e-01 -7.427839934825897217e-02 -1.877355575561523438e-01 -2.085650861263275146e-01
1.773089170455932617e-02 1.826683282852172852e-01 -1.279440075159072876e-01 -1.811576783657073975e-01 -9.860982745885848999e-02 -1.093269363045692444e-01 6.764678657054901123e-02 3.482479155063629150e-01 1.011268496513366699e-01 -3.843425214290618896e-01 -1.118196696043014526e-01 -1.048392280936241150e-01 5.924155935645103455e-02 8.129315823316574097e-02 -1.296489685773849487e-01 7.517728954553604126e-02 1.911777853965759277e-01 -4.954654276371002197e-01 -4.365273192524909973e-02 -9.450297057628631592e-02 1.130905225872993469e-01 -4.210507869720458984e-02 4.755122121423482895e-03 -1.728466749191284180e-01 -1.832943856716156006e-01 4.034477844834327698e-02 -2.768097445368766785e-02 -3.383302092552185059e-01 -2.295897156000137329e-01 6.285163760185241699e-02 -8.529622852802276611e-02 -6.208425387740135193e-02
1.569425463676452637e-01 -1.313076466321945190e-01 1.107148379087448120e-01 -1.519800424575805664e-01 -2.433717995882034302e-01 2.434040606021881104e-01 -7.814875990152359009e-02 4.198998212814331055e-01 -2.148746401071548462e-01 -9.970953315496444702e-02 -9.625142067670822144e-02 1.134423986077308655e-01 -4.408462904393672943e-03 5.291924998164176941e-02 -4.430021345615386963e-02 -1.960800960659980774e-02 -2.294047549366950989e-02 -1.057525947690010071e-01 1.566673070192337036e-01 9.447933733463287354e-02 -1.010273583233356476e-02 7.267194241285324097e-02 1.213316172361373901e-01 2.388896346092224121e-01 -7.082372903823852539e-02 -1.870569027960300446e-02 1.094130426645278931e-02 -3.526517450809478760e-01 9.157354384660720825e-02 2.942745387554168701e-01 -1.728526502847671509e-01 -4.017408788204193115e-01
-1.899791806936264038e-01 3.283849060535430908e-01 -3.110660612583160400e-01 8.773840218782424927e-02 6.402381509542465210e-02 1.491502374410629272e-01 -5.179868638515472412e-02 4.422279894351959229e-01 1.243423670530319214e-02 -3.169050216674804688e-01 -1.758394986391067505e-01 -5.568190291523933411e-02 1.302873194217681885e-01 -1.096520051360130310e-01 2.745537785813212395e-03 1.709768027067184448e-01 3.423928320407867432e-01 -1.932139322161674500e-02 -8.598612248897552490e-02 -1.185936015099287033e-02 2.210990190505981445e-01 -2.961795544251799583e-03 1.055273935198783875e-01 -1.556239724159240723e-01 1.815370470285415649e-01 -6.937172263860702515e-02 -1.096018850803375244e-01 -6.453423202037811279e-02 4.368414357304573059e-02 2.301251590251922607e-01 -4.228528961539268494e-02 -1.191098690032958984e-01
6.724415719509124756e-02 3.612183332443237305e-01 -2.211008369922637939e-01 -1.135373488068580627e-01 -1.416744291782379150e-01 1.439408957958221436e-01 -1.802057623863220215e-01 5.033983588218688965e-01 5.362435430288314819e-02 -1.015940383076667786e-01 -1.653680801391601562e-01 4.959998279809951782e-02 7.114990055561065674e-02 -1.003425270318984985e-01 -2.749294042587280273e-01 -9.489963203668594360e-02 1.436149775981903076e-01 -2.559592127799987793e-01 -1.173828095197677612e-01 8.760134130716323853e-02 -1.200050610350444913e-04 -1.133426800370216370e-01 -1.834210567176342010e-02 7.409226149320602417e-02 -1.815591938793659210e-02 -2.639900743961334229e-01 3.303017839789390564e-02 -7.923338562250137329e-02 1.528505086898803711e-01 -8.031211048364639282e-02 -2.421927899122238159e-01 2.041961848735809326e-01
-2.289292067289352417e-01 2.385292798280715942e-01 -2.482315152883529663e-01 1.074844039976596832e-02 -2.139163203537464142e-02 2.452366948127746582e-01 8.820524066686630249e-02 3.971424996852874756e-01 -1.381157934665679932e-01 -1.660787612199783325e-01 -9.249020367860794067e-02 1.704351417720317841e-02 5.226125475019216537e-03 -8.426459133625030518e-02 7.378165423870086670e-02 1.108360961079597473e-01 1.371131241321563721e-01 -2.213432267308235168e-02 5.881997197866439819e-02 3.533969819545745850e-02 1.949746161699295044e-01 2.253322154283523560e-01 1.013438478112220764e-01 9.891329705715179443e-02 1.515452414751052856e-01 -4.020707309246063232e-02 -1.914349049329757690e-01 -4.816937074065208435e-02 1.893526464700698853e-01 4.817823469638824463e-01 -1.812904030084609985e-01 -1.589746028184890747e-01
-1.703131361864507198e-03 1.205117851495742798e-01 -8.361062407493591309e-02 1.620599068701267242e-03 -2.059316188097000122e-01 2.276765853166580200e-01 1.743455380201339722e-01 1.152850687503814697e-01 -4.157379269599914551e-02 -4.352471530437469482e-01 -2.264555692672729492e-01 1.057486981153488159e-02 1.971081048250198364e-01 1.181127279996871948e-01 -2.463422119617462158e-01 9.514326602220535278e-02 2.918763756752014160e-01 -9.842580556869506836e-02 5.548841506242752075e-02 3.644766211509704590e-01 2.669770270586013794e-03 -3.378909081220626831e-03 3.887056186795234680e-02 7.109960168600082397e-02 1.218045577406883240e-01 -1.429873704910278320e-01 1.609011590480804443e-01 -6.048569455742835999e-02 -3.842194005846977234e-02 9.755471348762512207e-02 -3.594181835651397705e-01 1.818176507949829102e-01
8.316745609045028687e-02 1.131023615598678589e-01 2.581675350666046143e-01 1.431456580758094788e-02 -8.017142117023468018e-02 2.035038173198699951e-01 2.818905711174011230e-01 7.325083017349243164e-02 -1.036476269364356995e-01 -3.629715442657470703e-01 8.925554156303405762e-02 -5.538851767778396606e-02 2.141893059015274048e-01 1.151193678379058838e-02 -4.907623827457427979e-01 -7.041989825665950775e-03 2.034317888319492340e-02 -1.583192311227321625e-02 -1.030696183443069458e-02 -1.370851993560791016e-01 8.859928697347640991e-02 -1.022929996252059937e-01 1.286606490612030029e-01 -1.180077493190765381e-01 3.034904599189758301e-01 -3.328332602977752686e-01 -7.789434492588043213e-02 -1.221195459365844727e-01 -2.140642516314983368e-02 -1.520687490701675415e-01 -8.834820240736007690e-02 -1.293211132287979126e-01
1.101842671632766724e-01 7.878978550434112549e-02 -9.134043753147125244e-02 -2.288107573986053467e-01 -1.520235538482666016e-01 2.679371237754821777e-01 2.075669616460800171e-01 1.103647053241729736e-01 -1.173482835292816162e-01 -2.638532519340515137e-01 -3.154099881649017334e-01 -9.578535705804824829e-02 7.742633670568466187e-02 3.488349318504333496e-01 -1.618830859661102295e-01 1.527608186006546021e-01 1.676851511001586914e-01 -1.061906963586807251e-01 -1.274663656949996948e-01 3.144618272781372070e-01 9.204068779945373535e-02 1.123621016740798950e-01 -8.763438463211059570e-02 1.394908875226974487e-01 1.534850001335144043e-01 -2.162900120019912720e-01 1.318386495113372803e-01 1.343056373298168182e-02 1.525043100118637085e-01 1.622632294893264771e-01 -7.966209203004837036e-02 2.343529313802719116e-01
-1.058909446001052856e-01 1.692003905773162842e-01 -2.208234816789627075e-01 -3.393157199025154114e-02 -1.893700659275054932e-01 1.331751495599746704e-01 2.413961291313171387e-01 2.821758985519409180e-01 2.803477086126804352e-02 -2.748159766197204590e-01 -7.370024919509887695e-02 3.078643083572387695e-01 2.894178405404090881e-02 1.639616638422012329e-01 -2.437420040369033813e-01 2.316095083951950073e-01 2.119919657707214355e-01 1.894479268230497837e-03 -1.884505152702331543e-01 1.579471230506896973e-01 2.521947622299194336e-01 1.602518558502197266e-01 1.521680355072021484e-01 1.707009822130203247e-01 -5.479625239968299866e-02 1.339571475982666016e-01 3.333541750907897949e-02 8.874952048063278198e-02 -2.428284287452697754e-02 3.153405487537384033e-01 -8.753424882888793945e-02 1.297983229160308838e-01
-2.718559801578521729e-01 1.904768198728561401e-01 4.438132420182228088e-02 -1.204962581396102905e-01 -4.780466482043266296e-02 5.349004641175270081e-03 -3.435137122869491577e-02 2.808423340320587158e-01 -4.589391127228736877e-02 -3.286250829696655273e-01 -5.776717141270637512e-02 -3.685688972473144531e-02 2.659687995910644531e-01 1.503615826368331909e-01 -4.465074464678764343e-02 -6.689701974391937256e-02 3.318146169185638428e-01 -6.987832486629486084e-02 5.930516496300697327e-02 -1.677109003067016602e-01 2.581401169300079346e-01 3.215777873992919922e-02 1.810889691114425659e-01 -5.717967078089714050e-02 3.497121389955282211e-03 -2.578255832195281982e-01 -1.484334021806716919e-01 -1.373168528079986572e-01 -1.620824486017227173e-01 -2.884693741798400879e-01 -3.004852831363677979e-01 -1.372293829917907715e-01
-5.763906985521316528e-02 3.283304274082183838e-01 -2.683850526809692383e-01 -1.451388895511627197e-01 1.118779554963111877e-01 9.983421117067337036e-02 2.360735833644866943e-01 1.177565678954124451e-01 -2.572396397590637207e-01 -1.730581074953079224e-01 1.797299482859671116e-03 2.725986950099468231e-02 3.889833763241767883e-02 8.771237730979919434e-02 -1.103566139936447144e-01 6.818748265504837036e-02 -4.868691042065620422e-02 -7.406476885080337524e-03 -5.540642887353897095e-02 1.004868671298027039e-01 1.350772976875305176e-01 -2.305855602025985718e-01 2.554555237293243408e-01 9.649788960814476013e-03 4.269623756408691406e-02 -3.576258718967437744e-01 1.749144941568374634e-01 -1.950234621763229370e-01 -1.716024428606033325e-02 4.759276807308197021e-01 -5.022488534450531006e-02 -2.768309600651264191e-02
-8.691719919443130493e-02 -1.107204053550958633e-02 -1.833761334419250488e-01 8.621313422918319702e-02 2.197364419698715210e-01 5.157703906297683716e-02 3.020870685577392578e-01 5.480111837387084961e-01 2.210716754198074341e-01 -1.725442856550216675e-01 -1.457372754812240601e-01 -1.429506540298461914e-01 8.786682039499282837e-03 2.222295291721820831e-02 -1.441343426704406738e-01 -1.324188709259033203e-01 8.361901342868804932e-02 -2.556470632553100586e-01 1.088498905301094055e-01 -8.756245672702789307e-02 1.322154402732849121e-01 -1.608924716711044312e-01 2.880559861660003662e-01 1.364103853702545166e-01 3.887597844004631042e-02 -2.554448544979095459e-01 -5.634479224681854248e-02 -1.256707310676574707e-01 -4.273499920964241028e-02 -3.777307271957397461e-02 -7.937993854284286499e-02 1.320877671241760254e-01
-3.952041268348693848e-02 1.200796198099851608e-02 -1.750542074441909790e-01 -9.142161905765533447e-02 1.428808420896530151e-01 2.889732718467712402e-01 3.010725080966949463e-01 2.732702195644378662e-01 4.806937649846076965e-02 -1.649317592382431030e-01 1.690370291471481323e-01 9.609816968441009521e-02 -2.725849151611328125e-01 -7.031812332570552826e-03 -2.262290418148040771e-01 -3.158995881676673889e-02 2.571885585784912109e-01 -1.760966144502162933e-03 1.171839013695716858e-01 7.134807109832763672e-02 1.027139052748680115e-01 4.009187594056129456e-02 4.017284512519836426e-02 6.849092245101928711e-02 3.003242611885070801e-01 -3.756162822246551514e-01 -1.963234841823577881e-01 8.485674113035202026e-02 -3.211701288819313049e-02 3.418253362178802490e-02 -3.717885911464691162e-02 -3.348989486694335938e-01
-9.681737981736660004e-03 1.910635530948638916e-01 1.682615727186203003e-01 7.798096537590026855e-02 2.239170968532562256e-01 9.015037119388580322e-02 1.662025153636932373e-01 2.714293599128723145e-01 -1.311066001653671265e-01 -3.085705041885375977e-01 -1.623182594776153564e-01 6.041953712701797485e-02 1.762641817331314087e-01 2.090304195880889893e-01 -1.868274062871932983e-01 1.993598043918609619e-01 -1.030407994985580444e-01 -1.259085386991500854e-01 1.449842900037765503e-01 -2.598422765731811523e-01 3.718894422054290771e-01 5.359949916601181030e-02 1.486211121082305908e-01 -1.907580047845840454e-01 1.118054538965225220e-01 -3.104026019573211670e-01 2.651933580636978149e-02 1.689352095127105713e-01 9.765964001417160034e-02 6.368392705917358398e-02 -7.700052857398986816e-02 -7.318340241909027100e-02
-7.716214656829833984e-02 3.001886308193206787e-01 -6.725753843784332275e-02 -2.092811614274978638e-01 -1.137538477778434753e-01 -1.152348425239324570e-02 1.684340387582778931e-01 2.795940041542053223e-01 1.141037940979003906e-01 -1.562572866678237915e-01 -1.402162462472915649e-01 -2.668306529521942139e-01 1.102790236473083496e-01 -9.816495329141616821e-02 1.792912371456623077e-02 1.127299144864082336e-01 3.409597277641296387e-01 -3.886235058307647705e-01 4.052454605698585510e-02 -5.904249381273984909e-03 3.057596087455749512e-01 -2.010714411735534668e-01 9.896067529916763306e-02 -1.526204496622085571e-01 -7.062551379203796387e-02 -2.394098490476608276e-01 -7.427129149436950684e-02 -7.258428633213043213e-02 1.541187018156051636e-01 3.373867273330688477e-02 3.363569080829620361e-02 -1.944139897823333740e-01
-9.616225212812423706e-02 -1.248758584260940552e-01 1.623589545488357544e-02 -2.251531928777694702e-01 -1.576579362154006958e-02 -1.289716511964797974e-01 -2.704640477895736694e-02 -6.003921851515769958e-03 -1.695990264415740967e-01 -3.174672424793243408e-01 -1.917522847652435303e-01 1.511363238096237183e-01 2.285763025283813477e-01 1.086349412798881531e-01 -1.014043018221855164e-01 1.626718044281005859e-01 2.037373036146163940e-01 -8.225192129611968994e-02 -2.706813625991344452e-02 1.253897547721862793e-01 -3.698720131069421768e-03 2.188923768699169159e-02 1.304383426904678345e-01 8.962434530258178711e-02 9.864854067564010620e-02 -3.737252354621887207e-01 1.723020225763320923e-01 1.914302818477153778e-02 3.664897382259368896e-01 4.065580368041992188e-01 -2.025315463542938232e-01 7.904968410730361938e-02
-5.329206585884094238e-02 1.924475580453872681e-01 -3.841956257820129395e-01 -1.946633458137512207e-01 9.093629568815231323e-02 2.524551451206207275e-01 5.376631021499633789e-02 4.143154621124267578e-02 -1.120570003986358643e-01 -1.367525011301040649e-01 6.552159041166305542e-02 6.875807046890258789e-02 1.467242930084466934e-02 5.512374266982078552e-02 -3.131728172302246094e-01 1.544335763901472092e-02 1.000146493315696716e-01 5.087356548756361008e-03 -6.466254591941833496e-02 -3.755132481455802917e-02 2.903403341770172119e-01 -3.419782519340515137e-01 1.035058870911598206e-02 5.620779842138290405e-02 1.302136331796646118e-01 -2.509302794933319092e-01 2.613245248794555664e-01 -1.687592715024948120e-01 8.362375944852828979e-02 3.593680858612060547e-01 3.681591525673866272e-02 -1.478048861026763916e-01
1.408754736185073853e-01 1.340892314910888672e-01 -1.878111958503723145e-01 -1.584914028644561768e-01 -2.708731889724731445e-01 1.992196887731552124e-01 1.702151298522949219e-01 3.500334322452545166e-01 -5.451645702123641968e-02 -3.109901845455169678e-01 -6.460512429475784302e-02 8.946599811315536499e-02 2.293783873319625854e-01 -5.828594788908958435e-02 -3.278983235359191895e-01 9.488885104656219482e-02 -4.119842126965522766e-02 9.130103886127471924e-02 -2.704253792762756348e-02 -9.474325180053710938e-02 -6.551955826580524445e-03 -3.328698873519897461e-01 -4.660629481077194214e-02 1.659198105335235596e-01 1.618897020816802979e-01 -6.670055538415908813e-02 -3.490959703922271729e-01 4.012968391180038452e-02 6.369183957576751709e-02 -1.571367681026458740e-01 -9.747973829507827759e-02 1.233547832816839218e-02
1.423922032117843628e-01 1.425489634275436401e-01 -7.366286963224411011e-02 -2.086402028799057007e-01 -2.453805208206176758e-01 1.825994104146957397e-01 1.761849224567413330e-01 3.097693622112274170e-01 -3.004638552665710449e-01 -5.860368907451629639e-02 -2.330012917518615723e-01 8.474053442478179932e-02 4.183775782585144043e-01 3.295654198154807091e-03 1.710033603012561798e-02 2.061292529106140137e-01 -5.405233800411224365e-02 5.853081867098808289e-02 2.556343972682952881e-01 -9.218479692935943604e-02 -1.272459328174591064e-01 -1.066742241382598877e-01 3.349390327930450439e-01 1.523543149232864380e-01 -1.392221897840499878e-01 -9.841123968362808228e-02 -1.398174315690994263e-01 -5.565250664949417114e-02 -3.730307333171367645e-03 1.095516905188560486e-01 -6.170095130801200867e-02 -7.862290740013122559e-02
-4.425212368369102478e-02 2.099420428276062012e-01 -4.491468146443367004e-02 -1.496684178709983826e-02 -5.058392137289047241e-02 1.817897148430347443e-02 2.581230401992797852e-01 3.128243982791900635e-01 -3.745200037956237793e-01 -1.487863957881927490e-01 -1.961143761873245239e-01 -5.054645240306854248e-02 1.731680184602737427e-01 6.814596801996231079e-02 -2.950046956539154053e-01 -1.507664173841476440e-01 2.510772645473480225e-01 -2.047458589076995850e-01 -1.714227944612503052e-01 2.241983450949192047e-02 -1.475275307893753052e-01 2.568021416664123535e-01 4.998589679598808289e-02 7.964044064283370972e-02 3.278853371739387512e-03 -1.398774683475494385e-01 -1.482271403074264526e-01 -3.029033839702606201e-01 1.825599819421768188e-01 1.271546781063079834e-01 -1.062932759523391724e-01 -1.051021516323089600e-01
-1.858569532632827759e-01 -2.948237583041191101e-02 -2.804079279303550720e-02 6.431541591882705688e-02 -8.635120093822479248e-02 6.374568492174148560e-02 5.567117035388946533e-02 4.323237538337707520e-01 1.405421197414398193e-01 -2.193999439477920532e-01 -9.430810809135437012e-03 -1.075615063309669495e-01 -9.821370244026184082e-03 -7.725223153829574585e-02 -3.612669557332992554e-02 1.265139728784561157e-01 2.909319102764129639e-01 -3.587521910667419434e-01 -1.456774771213531494e-01 9.466184675693511963e-02 1.889532655477523804e-01 -2.805016934871673584e-01 2.784675732254981995e-02 -1.696262322366237640e-02 1.742836236953735352e-01 -2.675224542617797852e-01 -1.249092165380716324e-02 -1.715410798788070679e-01 3.888277113437652588e-01 1.548524200916290283e-02 -9.947241097688674927e-02 -5.829186737537384033e-02
-6.998519599437713623e-02 1.330396980047225952e-01 -7.206417620182037354e-02 -9.598264098167419434e-02 -2.081908136606216431e-01 3.290361464023590088e-01 -9.630907326936721802e-02 2.679762542247772217e-01 4.649502038955688477e-02 -3.258506953716278076e-01 2.329962700605392456e-02 3.376084566116333008e-02 8.317086100578308105e-02 6.484393775463104248e-02 1.709655076265335083e-01 4.536291584372520447e-02 1.977189481258392334e-01 -5.980272591114044189e-02 -1.293269395828247070e-01 1.646637916564941406e-02 2.509282156825065613e-02 -1.105275452136993408e-01 4.196748137474060059e-01 -4.655788093805313110e-02 8.271440863609313965e-02 -3.211158812046051025e-01 -1.409864984452724457e-02 -4.023902490735054016e-02 2.196448743343353271e-01 3.511509001255035400e-01 1.403401941061019897e-01 -1.550543308258056641e-01
-1.800751984119415283e-01 1.013695076107978821e-01 -3.618101179599761963e-01 -3.611322343349456787e-01 -4.840740188956260681e-02 1.690610796213150024e-01 2.986828684806823730e-01 8.851651102304458618e-02 -2.323913946747779846e-02 -3.145126700401306152e-01 -1.017396673560142517e-01 1.934725642204284668e-01 1.542484909296035767e-01 1.574512869119644165e-01 -1.324933916330337524e-01 5.582862719893455505e-02 3.574187755584716797e-01 1.269398629665374756e-02 -5.074135214090347290e-02 1.629331558942794800e-01 1.608877629041671753e-01 2.045515626668930054e-01 1.059265583753585815e-01 1.752280443906784058e-01 -8.835110813379287720e-02 1.557797100394964218e-02 9.095382690429687500e-02 2.335271984338760376e-01 -3.010802669450640678e-03 1.165025681257247925e-01 1.487039681524038315e-02 1.283706724643707275e-02
8.623540401458740234e-02 1.409234553575515747e-01 1.565036624670028687e-01 4.273198172450065613e-02 8.144750446081161499e-02 -1.390353292226791382e-01 1.104946210980415344e-01 3.899594843387603760e-01 2.504270896315574646e-02 -3.510960042476654053e-01 1.333767641335725784e-02 5.623979866504669189e-02 -1.966547071933746338e-01 -4.980758205056190491e-02 -1.122635602951049805e-01 6.116879731416702271e-02 3.286958038806915283e-01 -6.932705640792846680e-02 -1.336066722869873047e-01 -6.056546233594417572e-03 2.462032251060009003e-02 -1.497330069541931152e-01 3.421291112899780273e-01 -1.013154610991477966e-01 2.013533413410186768e-01 -1.574690788984298706e-01 -1.996768265962600708e-01 -7.815903052687644958e-03 2.730809748172760010e-01 1.183816343545913696e-01 -4.563950002193450928e-02 -3.072260916233062744e-01
-1.735097318887710571e-01 1.878458112478256226e-01 -3.280188143253326416e-01 -2.009954750537872314e-01 -1.232357993721961975e-01 1.616012454032897949e-01 2.599792182445526123e-01 7.044003158807754517e-02 -4.565932974219322205e-02 -2.780701220035552979e-01 -2.464399933815002441e-01 3.329168558120727539e-01 1.740352213382720947e-01 1.153949052095413208e-01 2.426019497215747833e-02 1.232593040913343430e-02 2.420253306627273560e-01 8.754962123930454254e-03 -4.112541675567626953e-02 5.738167092204093933e-02 1.022485196590423584e-01 1.099110543727874756e-01 1.789773702621459961e-01 3.619707524776458740e-01 -8.077270537614822388e-02 1.617720127105712891e-01 1.004378348588943481e-01 -2.238751202821731567e-02 4.122559353709220886e-02 1.157145425677299500e-01 -2.618910372257232666e-01 3.540458902716636658e-02
-1.480596512556076050e-01 1.218488439917564392e-01 4.441271349787712097e-02 -1.214447058737277985e-02 -2.413402348756790161e-01 2.755028009414672852e-01 2.332883030176162720e-01 2.792786359786987305e-01 1.975632011890411377e-01 -2.071713954210281372e-01 -2.621236629784107208e-02 -9.981212019920349121e-02 -9.146285802125930786e-02 -5.842820182442665100e-02 -1.722281426191329956e-01 7.998376339673995972e-02 2.232517153024673462e-01 -2.333010733127593994e-01 -7.964561879634857178e-02 2.125769406557083130e-01 1.632330119609832764e-01 -2.206171602010726929e-01 1.705942004919052124e-01 2.631787657737731934e-01 5.063444375991821289e-02 9.857408702373504639e-02 1.539256274700164795e-01 3.054333329200744629e-01 2.873499393463134766e-01 1.023792698979377747e-01 -4.765122011303901672e-02 -5.770243238657712936e-03
-8.958963677287101746e-03 7.993204146623611450e-02 -2.062465548515319824e-01 1.417316589504480362e-02 -1.995867490768432617e-01 -1.160792633891105652e-01 1.978834867477416992e-01 2.325627058744430542e-01 7.884541898965835571e-02 -3.587105274200439453e-01 -3.153538703918457031e-02 1.557052135467529297e-01 1.792821586132049561e-01 -1.435831785202026367e-01 -1.899182498455047607e-01 -3.466682136058807373e-01 2.577069997787475586e-01 -1.488797664642333984e-01 -6.908210366964340210e-02 -6.635413318872451782e-02 -3.590738400816917419e-03 -5.463484674692153931e-02 1.268907785415649414e-01 1.210604161024093628e-01 3.053092360496520996e-01 -2.069657146930694580e-01 -1.774651855230331421e-01 1.636468321084976196e-01 2.753019928932189941e-01 -2.057685144245624542e-02 5.515157058835029602e-02 -1.732573211193084717e-01
1.311257109045982361e-02 3.547879159450531006e-01 -5.545168370008468628e-02 -5.933045595884323120e-02 -2.698580361902713776e-02 6.297001242637634277e-02 2.178347110748291016e-01 3.554169833660125732e-01 -4.255656898021697998e-01 -2.130510956048965454e-01 2.163419425487518311e-01 1.260588765144348145e-01 2.744603455066680908e-01 -1.225443333387374878e-01 6.013753823935985565e-03 4.809500649571418762e-02 2.503359317779541016e-01 -2.302977889776229858e-01 3.230637684464454651e-02 1.463952809572219849e-01 -2.280783466994762421e-02 -1.483232825994491577e-01 2.452652901411056519e-01 1.730036884546279907e-01 -4.794729407876729965e-03 -4.588091745972633362e-02 -4.287369921803474426e-02 -3.491616621613502502e-02 3.691953048110008240e-02 1.225599050521850586e-01 -1.544012427330017090e-01 1.039739698171615601e-01
2.420625835657119751e-02 1.941671036183834076e-02 -6.767015159130096436e-02 -2.477717250585556030e-01 -1.593333035707473755e-01 6.599090248346328735e-02 -3.744435310363769531e-02 -2.254077978432178497e-02 1.833736300468444824e-01 -2.116622179746627808e-01 -3.130351901054382324e-01 2.308167070150375366e-01 -1.150183845311403275e-02 8.596555888652801514e-02 -3.865173757076263428e-01 -7.620079815387725830e-02 2.870321571826934814e-01 -1.730017215013504028e-01 9.145800024271011353e-02 -1.184411495923995972e-01 1.727361828088760376e-01 -1.990319788455963135e-01 2.911367416381835938e-01 1.244354918599128723e-01 -9.926186176016926765e-04 1.083988994359970093e-01 3.171826899051666260e-01 3.766418993473052979e-02 -4.082814604043960571e-02 1.784713119268417358e-01 1.800022572278976440e-01 -1.577828973531723022e-01
-4.055362194776535034e-02 -1.389168947935104370e-01 -1.759428679943084717e-01 -9.860412776470184326e-02 -2.015708014369010925e-02 -2.024065405130386353e-01 5.397125333547592163e-02 3.114814460277557373e-01 -3.746076524257659912e-01 -2.568746507167816162e-01 -1.411720663309097290e-01 1.992617398500442505e-01 -1.233074888586997986e-01 2.314395010471343994e-01 -4.259814508259296417e-03 1.637196689844131470e-01 -1.069292500615119934e-01 -1.510790586471557617e-01 -1.501209437847137451e-01 -5.381682515144348145e-02 2.868126928806304932e-01 -4.718115180730819702e-02 2.109133750200271606e-01 2.541310787200927734e-01 2.753956988453865051e-02 -2.441502213478088379e-01 9.359242767095565796e-02 4.802068322896957397e-02 1.178173422813415527e-01 1.602295935153961182e-01 1.310160662978887558e-02 -2.666902542114257812e-01
6.178841739892959595e-02 1.743634492158889771e-01 -9.607595950365066528e-02 -9.960044920444488525e-02 6.247185543179512024e-02 3.894689679145812988e-01 1.980901658535003662e-01 3.950902819633483887e-01 2.535129711031913757e-02 -3.194052875041961670e-01 7.324558682739734650e-04 -6.956391036510467529e-02 -3.595945537090301514e-01 -8.122038841247558594e-02 -1.241203173995018005e-01 -2.768485993146896362e-02 1.281825602054595947e-01 8.549934625625610352e-02 1.957354992628097534e-01 9.008931368589401245e-02 1.348707377910614014e-01 1.310439556837081909e-01 1.479177922010421753e-01 7.936023175716400146e-02 1.230602785944938660e-01 -3.511464595794677734e-01 -1.894973367452621460e-01 -4.707151278853416443e-02 5.549769848585128784e-02 -2.512400969862937927e-03 -6.197019293904304504e-02 -1.375332921743392944e-01
-2.668044269084930420e-01 2.794145941734313965e-01 -3.622291982173919678e-01 -1.881805956363677979e-01 -6.678825616836547852e-02 9.226772189140319824e-02 9.057285636663436890e-02 1.127665415406227112e-01 -1.273226737976074219e-01 -8.334475755691528320e-02 -2.588104307651519775e-01 -5.941933020949363708e-02 -3.564919903874397278e-02 -1.145874634385108948e-01 -1.801464110612869263e-01 -3.612425550818443298e-02 1.225893497467041016e-01 7.892938703298568726e-02 1.710716634988784790e-01 -4.692738130688667297e-02 4.316057264804840088e-02 -4.085688591003417969e-01 1.106124222278594971e-01 1.535345911979675293e-01 -2.260190062224864960e-02 -1.126586943864822388e-01 3.043084144592285156e-01 -2.168982177972793579e-01 -5.684217810630798340e-02 2.591388821601867676e-01 -1.236652880907058716e-01 -1.120004728436470032e-01
-1.135683134198188782e-01 3.357106447219848633e-01 -1.281758490949869156e-02 -1.580033637583255768e-02 -2.644551396369934082e-01 -6.767624616622924805e-02 2.275375835597515106e-02 2.077547758817672729e-01 -4.798934608697891235e-02 -1.087430492043495178e-01 -8.647622168064117432e-02 -2.137335240840911865e-01 7.044359296560287476e-02 4.840508103370666504e-02 -2.131813317537307739e-01 -2.431537806987762451e-01 1.045530512928962708e-01 5.286989733576774597e-02 9.582621604204177856e-02 1.803778260946273804e-01 4.192638397216796875e-01 -9.221762418746948242e-02 2.447804659605026245e-01 1.038396209478378296e-01 1.779253482818603516e-01 -2.003349959850311279e-01 2.454435974359512329e-01 9.170569479465484619e-02 2.405549734830856323e-01 3.386215865612030029e-02 -1.034016013145446777e-01 -2.367394119501113892e-01
-5.091113969683647156e-02 -2.149723917245864868e-01 1.357712894678115845e-01 -7.013254612684249878e-02 1.535627990961074829e-01 -6.879826635122299194e-02 1.650957614183425903e-01 4.255143404006958008e-01 -5.723651032894849777e-03 -4.142047166824340820e-01 2.207154035568237305e-01 6.704208254814147949e-02 9.627246111631393433e-02 1.838125754147768021e-03 -1.516412049531936646e-01 5.576434358954429626e-02 3.934859763830900192e-03 1.910614520311355591e-01 1.062165498733520508e-01 9.839241206645965576e-02 3.591034412384033203e-01 1.812899298965930939e-02 2.485920339822769165e-01 1.668375283479690552e-01 1.597975045442581177e-01 -1.704636774957180023e-02 -1.317819058895111084e-01 -2.582549154758453369e-01 5.353684723377227783e-02 1.644053012132644653e-01 -1.195198446512222290e-01 2.358695305883884430e-02
-2.204164117574691772e-02 -4.185159504413604736e-02 3.272055089473724365e-02 9.692578762769699097e-02 -2.135435789823532104e-01 -4.289333522319793701e-02 2.106414139270782471e-01 4.095503687858581543e-01 -3.083983361721038818e-01 -1.985718905925750732e-01 -1.447059493511915207e-02 -1.037290841341018677e-01 -2.528569102287292480e-01 5.984636768698692322e-02 -4.056845009326934814e-01 -1.118948608636856079e-01 -1.174214202910661697e-02 -1.803815215826034546e-01 -3.616242855787277222e-02 -9.941194951534271240e-02 3.630923926830291748e-01 1.058102250099182129e-01 -9.794176369905471802e-02 -8.489914238452911377e-03 2.209255695343017578e-01 -1.061432063579559326e-01 1.388337612152099609e-01 -1.738447844982147217e-01 -2.161380834877490997e-02 4.428688064217567444e-02 -7.529278844594955444e-02 -1.529576182365417480e-01
-2.438465952873229980e-01 1.143968626856803894e-01 9.572198987007141113e-02 -1.287639290094375610e-01 -1.653058230876922607e-01 2.010752260684967041e-02 1.056309118866920471e-01 1.521062254905700684e-01 4.981968924403190613e-02 -1.675868928432464600e-01 -1.432982683181762695e-01 -1.017403602600097656e-01 3.126613199710845947e-01 9.160471707582473755e-02 -2.903334610164165497e-02 5.998250469565391541e-02 2.699814438819885254e-01 -1.129046902060508728e-01 2.236823737621307373e-01 -2.529344260692596436e-01 3.394039273262023926e-01 -1.202567815780639648e-01 2.622944712638854980e-01 1.020548027008771896e-02 4.815569519996643066e-02 -1.756156980991363525e-01 -1.718447953462600708e-01 -1.344373375177383423e-01 -4.736191779375076294e-02 -1.103063523769378662e-01 -4.166700839996337891e-01 -2.545307949185371399e-02
-2.665672302246093750e-01 -3.504481166601181030e-02 1.703607849776744843e-02 -1.441925466060638428e-01 -2.880600281059741974e-02 -2.684789523482322693e-02 7.412229478359222412e-02 3.217743039131164551e-01 -4.811467230319976807e-01 -2.300356775522232056e-01 -1.296299248933792114e-01 4.132089018821716309e-02 2.366110384464263916e-01 5.907416716217994690e-02 -1.935556083917617798e-01 1.031679883599281311e-01 -5.681791808456182480e-03 2.831959165632724762e-02 5.439331382513046265e-02 8.418468385934829712e-02 -4.385651275515556335e-02 1.081345155835151672e-01 -7.609626650810241699e-02 9.605167806148529053e-02 -5.238130688667297363e-02 -1.778528690338134766e-01 1.269921213388442993e-01 -2.505027651786804199e-01 3.585036993026733398e-01 1.368229538202285767e-01 -2.569320499897003174e-01 -1.396787762641906738e-01
5.583436228334903717e-03 -1.668250709772109985e-01 -3.197829127311706543e-01 -1.117345467209815979e-01 6.005476787686347961e-02 -9.473058581352233887e-02 7.498323917388916016e-02 2.028092443943023682e-01 -1.048290133476257324e-01 -4.564198553562164307e-01 3.025456098839640617e-04 3.383570909500122070e-02 1.585597395896911621e-01 1.147545129060745239e-01 2.978872880339622498e-02 1.191324591636657715e-01 1.777191907167434692e-01 -3.496365621685981750e-02 1.715023666620254517e-01 3.168918192386627197e-02 -1.320130378007888794e-01 1.210772618651390076e-01 -1.260960251092910767e-01 1.595711708068847656e-01 2.921493947505950928e-01 -4.172732830047607422e-01 8.322449028491973877e-02 1.410858929157257080e-01 1.991052031517028809e-01 1.414700746536254883e-01 -1.878030449151992798e-01 -7.946430891752243042e-02
1.115370308980345726e-03 1.174360364675521851e-01 2.020346466451883316e-03 7.420989684760570526e-03 -1.934699714183807373e-01 1.105419918894767761e-01 6.135223805904388428e-02 1.909494102001190186e-01 2.935231924057006836e-01 -4.034487009048461914e-01 1.278438717126846313e-01 8.197148889303207397e-02 4.919501766562461853e-02 -1.080639064311981201e-01 6.287734489887952805e-03 1.378686577081680298e-01 5.906793847680091858e-02 3.646215051412582397e-02 1.293748021125793457e-01 -3.246848583221435547e-01 1.401581168174743652e-01 -3.033076226711273193e-02 -4.061793163418769836e-02 1.509211659431457520e-01 -3.517157584428787231e-02 -1.251271069049835205e-01 -1.697362661361694336e-01 -1.750879436731338501e-01 7.355134189128875732e-02 4.543461278080940247e-02 -3.591509759426116943e-01 -4.542526602745056152e-01
-2.204984873533248901e-01 3.101957142353057861e-01 2.645332515239715576e-01 -4.130561053752899170e-01 8.366345614194869995e-02 -5.812529474496841431e-03 3.957796469330787659e-02 -2.005888521671295166e-02 -1.012901291251182556e-01 -6.322290003299713135e-02 3.960226103663444519e-02 8.327122032642364502e-02 4.664756357669830322e-02 1.131280735135078430e-01 -3.842486739158630371e-01 1.730050295591354370e-01 1.680310070514678955e-01 5.675371363759040833e-02 2.374463826417922974e-01 8.711840026080608368e-03 3.071251697838306427e-02 -9.517745673656463623e-02 -6.099847331643104553e-02 1.980200558900833130e-01 8.551535010337829590e-02 -1.911832690238952637e-01 3.226351737976074219e-02 -1.336080431938171387e-01 6.556598842144012451e-02 7.815647125244140625e-02 -3.134515583515167236e-01 -2.792679965496063232e-01
-1.331144571304321289e-01 1.685643047094345093e-01 4.028173908591270447e-02 -4.035113751888275146e-01 1.527495775371789932e-02 -1.430924143642187119e-02 -1.332107931375503540e-01 4.830444231629371643e-02 -1.130653992295265198e-01 -2.494119703769683838e-01 -1.116246804594993591e-01 1.293326914310455322e-01 6.545208394527435303e-02 -8.571227639913558960e-02 -2.937425076961517334e-01 5.591498315334320068e-02 4.781668260693550110e-02 -2.355785220861434937e-01 3.116800487041473389e-01 -1.116676032543182373e-01 -2.455354435369372368e-03 2.150521799921989441e-02 2.232558093965053558e-02 2.215290367603302002e-01 1.733291894197463989e-01 8.036832511425018311e-02 -5.996519699692726135e-02 -1.295212935656309128e-02 1.232717856764793396e-01 1.996684819459915161e-01 -4.111875295639038086e-01 -2.860823869705200195e-01
2.811860106885433197e-02 -6.163787096738815308e-02 1.159016415476799011e-01 -2.136031985282897949e-01 7.370845228433609009e-02 6.123632192611694336e-02 -6.452105939388275146e-02 1.560295671224594116e-01 -5.250165984034538269e-02 -2.825347185134887695e-01 -1.183289811015129089e-01 2.729992195963859558e-02 2.750773727893829346e-01 -2.236588746309280396e-01 -2.983461618423461914e-01 1.216043308377265930e-01 -4.484214633703231812e-02 -2.478258162736892700e-01 9.407666325569152832e-02 6.981544196605682373e-02 -1.436633169651031494e-01 1.085279732942581177e-01 -2.564143575727939606e-02 3.537505865097045898e-01 -6.366197019815444946e-02 -1.333154141902923584e-01 1.295310407876968384e-01 1.838389188051223755e-01 2.994177341461181641e-01 1.406096667051315308e-01 -2.739817798137664795e-01 -2.821080684661865234e-01
1.188139170408248901e-01 1.943095773458480835e-01 -3.939588367938995361e-02 -5.759801343083381653e-02 -3.042622841894626617e-02 3.890940248966217041e-01 1.400081962347030640e-01 2.540185749530792236e-01 -1.620541810989379883e-01 -2.053585648536682129e-01 2.072303891181945801e-01 -2.931043505668640137e-02 -2.494996041059494019e-01 -1.432812679558992386e-02 -1.414389461278915405e-01 -4.046844784170389175e-03 4.668897986412048340e-01 -2.999563887715339661e-02 1.619323343038558960e-01 -3.649358823895454407e-02 1.627904623746871948e-01 2.671118080615997314e-01 1.439412683248519897e-01 1.762519627809524536e-01 7.593204826116561890e-02 -2.197704911231994629e-01 -2.196649275720119476e-02 2.813721448183059692e-02 6.175197288393974304e-02 -1.564892753958702087e-02 -1.826941072940826416e-01 -1.524743139743804932e-01
-1.644365936517715454e-01 2.077434062957763672e-01 -1.200624778866767883e-01 -1.243194267153739929e-01 -1.816253960132598877e-01 1.440927684307098389e-01 1.911153346300125122e-01 2.453082352876663208e-01 -1.082418719306588173e-03 -9.237856417894363403e-02 1.962559111416339874e-02 -2.338468879461288452e-01 1.789790689945220947e-01 6.615560501813888550e-02 -1.305937767028808594e-01 -2.223378121852874756e-01 9.902657009661197662e-03 2.791999839246273041e-02 2.441817224025726318e-01 1.153196096420288086e-01 3.917022645473480225e-01 -2.825733423233032227e-01 2.381777763366699219e-01 5.475757643580436707e-02 1.411790847778320312e-01 -1.436336189508438110e-01 -5.803985521197319031e-03 -1.398927811533212662e-02 3.662867546081542969e-01 -3.513649106025695801e-03 -1.832877248525619507e-01 -8.722046017646789551e-02
-2.831592857837677002e-01 1.206378415226936340e-01 1.563193500041961670e-01 -1.009708791971206665e-01 -9.513768553733825684e-02 -9.961575269699096680e-02 2.258178889751434326e-01 1.864370703697204590e-01 -3.608796894550323486e-01 -5.262805223464965820e-01 1.215018983930349350e-02 6.123647093772888184e-03 -7.532780617475509644e-02 6.950746476650238037e-02 -6.018220633268356323e-02 1.072765514254570007e-02 2.406063079833984375e-01 6.998645514249801636e-02 -2.743096351623535156e-01 8.419065177440643311e-02 1.582584679126739502e-01 4.345210269093513489e-02 4.498722776770591736e-02 -8.156768232583999634e-02 -7.441097497940063477e-02 -1.811629235744476318e-01 -1.332808732986450195e-01 -3.317060647532343864e-03 -6.991826742887496948e-02 1.588917076587677002e-01 -1.833011358976364136e-01 -2.089886069297790527e-01
-1.003440320491790771e-01 3.747359812259674072e-01 1.265606731176376343e-01 -2.374113798141479492e-01 -2.258105278015136719e-01 6.783527135848999023e-02 2.405562549829483032e-01 2.446194887161254883e-01 -6.427490711212158203e-02 -3.277343511581420898e-01 -2.181411907076835632e-02 -2.183840125799179077e-01 -3.403796628117561340e-02 -8.875752240419387817e-02 -1.250249147415161133e-01 8.636212348937988281e-02 2.368929795920848846e-02 1.776178628206253052e-01 -9.080853313207626343e-02 2.267553508281707764e-01 8.320300281047821045e-02 -3.196863085031509399e-02 2.241456210613250732e-01 -8.670981973409652710e-02 1.730601787567138672e-01 -1.273625493049621582e-01 -1.130285412073135376e-01 3.942580893635749817e-02 2.182566523551940918e-01 2.598343789577484131e-02 -2.617053687572479248e-01 -2.778666019439697266e-01
1.740189045667648315e-01 8.725028485059738159e-02 -5.911240726709365845e-02 -1.647716760635375977e-01 -7.336048409342765808e-03 2.591196894645690918e-01 1.479714959859848022e-01 2.406664788722991943e-01 1.819418817758560181e-01 -2.044507861137390137e-02 -1.036804541945457458e-01 1.077947318553924561e-01 2.116178572177886963e-01 1.369453519582748413e-01 -9.889121353626251221e-02 8.387924730777740479e-02 1.210845038294792175e-01 -4.580520391464233398e-01 7.273039221763610840e-02 -1.842146068811416626e-01 3.189792633056640625e-01 -1.833428591489791870e-01 7.269702106714248657e-02 -3.449122235178947449e-02 1.814745813608169556e-01 -2.634503543376922607e-01 1.435049176216125488e-01 -1.747590750455856323e-01 -1.706927567720413208e-01 -1.091008931398391724e-01 -1.216010525822639465e-01 -1.826809495687484741e-01
9.721227735280990601e-02 -1.375058293342590332e-01 6.757771223783493042e-02 1.074096485972404480e-01 -7.197525352239608765e-02 1.139062345027923584e-01 2.904722094535827637e-01 2.273350059986114502e-01 -2.227215766906738281e-01 -3.465086817741394043e-01 3.185423836112022400e-02 -8.731294423341751099e-02 -1.621506512165069580e-01 8.201783895492553711e-02 -2.148741930723190308e-01 4.137020185589790344e-02 7.449999451637268066e-02 -1.947021186351776123e-01 1.336138546466827393e-01 3.907462954521179199e-02 2.523643076419830322e-01 -2.347003221511840820e-01 1.308927237987518311e-01 1.573216170072555542e-01 -9.590901434421539307e-02 -2.842665612697601318e-01 -1.525451540946960449e-01 -9.317976981401443481e-02 -2.311462759971618652e-01 4.525227099657058716e-02 -3.270205557346343994e-01 -1.850502640008926392e-01
-8.941262494772672653e-04 8.865922689437866211e-02 -9.851619601249694824e-02 2.832888625562191010e-02 -2.553708255290985107e-01 2.114532440900802612e-01 1.725411266088485718e-01 3.343409597873687744e-01 -1.304586231708526611e-01 -2.254120111465454102e-01 1.604004353284835815e-01 8.646528422832489014e-02 3.772661089897155762e-02 2.100057154893875122e-01 -2.998514175415039062e-01 -1.013468503952026367e-01 3.747862204909324646e-02 9.430623054504394531e-02 1.426858007907867432e-01 -3.125846385955810547e-01 1.832316219806671143e-01 -2.899098694324493408e-01 -5.234649032354354858e-02 2.935442030429840088e-01 9.991735965013504028e-02 -2.002946436405181885e-01 3.367011249065399170e-02 -4.325844347476959229e-02 5.760963261127471924e-02 -2.356254458427429199e-01 -8.150256425142288208e-02 -1.729841232299804688e-01
-2.580165266990661621e-01 2.348008453845977783e-01 -2.173574268817901611e-01 -2.181139439344406128e-01 -4.464694485068321228e-02 1.934567838907241821e-01 2.704409062862396240e-01 2.454522550106048584e-01 3.386899083852767944e-02 -2.494676709175109863e-01 -5.042363703250885010e-02 2.602528333663940430e-01 -1.172554586082696915e-02 2.192491292953491211e-01 -1.734048426151275635e-01 1.958516985177993774e-02 3.593665957450866699e-01 5.760697275400161743e-02 -3.513606637716293335e-02 1.151292920112609863e-01 2.201354652643203735e-01 1.201010793447494507e-01 2.578468807041645050e-02 1.349973380565643311e-01 -1.947791874408721924e-01 6.279888004064559937e-02 9.091155230998992920e-02 -1.815519994124770164e-03 7.543203234672546387e-02 2.533340156078338623e-01 -8.801760524511337280e-02 2.046151757240295410e-01
-2.158300280570983887e-01 1.339944303035736084e-01 8.040148019790649414e-02 -3.704826533794403076e-01 -6.140158325433731079e-02 -1.952337026596069336e-01 -9.087575972080230713e-02 2.257921397686004639e-01 -1.382642537355422974e-01 -5.126241967082023621e-02 7.624824065715074539e-03 2.597305774688720703e-01 -1.866128668189048767e-02 1.761873066425323486e-02 -4.499868750572204590e-01 1.795172244310379028e-01 9.599957615137100220e-02 -2.741961181163787842e-01 7.394164800643920898e-02 1.962029933929443359e-02 -5.520680174231529236e-02 -6.800751388072967529e-02 -5.515250936150550842e-02 1.296994090080261230e-01 1.704442352056503296e-01 -1.151581853628158569e-01 2.302118539810180664e-01 -5.879789590835571289e-02 2.388192117214202881e-01 2.001061588525772095e-01 -1.785905361175537109e-01 -1.430067121982574463e-01
-1.701385825872421265e-01 -6.705050915479660034e-02 1.340569257736206055e-01 -8.434486389160156250e-02 7.324130088090896606e-02 6.445939838886260986e-02 7.646924257278442383e-02 2.169734835624694824e-01 -2.940358817577362061e-01 -4.633491337299346924e-01 -5.805817991495132446e-02 2.916511707007884979e-02 1.605266183614730835e-01 -1.217743456363677979e-01 4.819425195455551147e-02 3.989475220441818237e-02 -1.175048649311065674e-01 7.613189984112977982e-03 -3.144069388508796692e-02 -1.269321423023939133e-02 4.457299411296844482e-01 2.201375812292098999e-01 1.830345541238784790e-01 6.496268510818481445e-02 1.651281714439392090e-01 -2.331394702196121216e-01 -6.703100353479385376e-02 -3.173189461231231689e-01 5.239070579409599304e-02 1.909710764884948730e-01 3.452815487980842590e-02 -4.537918791174888611e-02
-7.590331882238388062e-02 -1.273135393857955933e-01 1.148395314812660217e-01 -2.070802897214889526e-01 -4.212066158652305603e-02 3.010266721248626709e-01 -1.464024186134338379e-01 2.555426657199859619e-01 -2.961366176605224609e-01 -8.517492562532424927e-02 -9.971891343593597412e-02 2.420602738857269287e-01 -2.891233935952186584e-02 -6.251117587089538574e-02 -1.451378315687179565e-01 -1.430345922708511353e-01 9.701630915515124798e-04 -1.426813304424285889e-01 2.548229992389678955e-01 -1.139449998736381531e-01 2.117780596017837524e-01 6.913265585899353027e-02 -5.263435840606689453e-02 1.285551488399505615e-01 1.769319176673889160e-01 -2.100523412227630615e-01 1.460955291986465454e-01 -5.128483101725578308e-02 -1.636815629899501801e-02 2.189040482044219971e-01 -1.049127876758575439e-01 -4.552789628505706787e-01
2.390738762915134430e-02 -1.904484629631042480e-01 -2.379997819662094116e-01 1.043143402785062790e-02 7.167249917984008789e-02 -4.663531482219696045e-02 1.887325495481491089e-01 4.295345395803451538e-02 -1.985967010259628296e-01 -4.152092635631561279e-01 -1.401788741350173950e-01 3.182271728292107582e-03 2.465718090534210205e-01 1.103125140070915222e-01 -2.067833766341209412e-02 -1.218341588973999023e-01 2.811009585857391357e-01 -2.541821263730525970e-02 2.393716573715209961e-01 4.801919683814048767e-02 -1.052669659256935120e-01 -1.331433467566967010e-02 6.021695584058761597e-02 1.099491938948631287e-01 1.761143207550048828e-01 -2.672634422779083252e-01 7.789942622184753418e-02 -9.662594646215438843e-02 3.086653947830200195e-01 2.724581062793731689e-01 -2.647921144962310791e-01 -1.348176747560501099e-01
1.898327320814132690e-01 2.594878375530242920e-01 6.067589297890663147e-02 5.232893675565719604e-02 7.456137239933013916e-02 -1.727078779367730021e-04 7.419884949922561646e-02 1.054696887731552124e-01 -2.131694704294204712e-01 -3.798002898693084717e-01 1.178832352161407471e-01 2.722871117293834686e-02 1.398978829383850098e-01 2.400442212820053101e-02 -9.051962941884994507e-02 7.030902802944183350e-02 3.632735013961791992e-01 -2.314691990613937378e-02 6.024297326803207397e-02 5.780339986085891724e-02 1.344310045242309570e-01 3.638369739055633545e-01 1.179379150271415710e-01 -3.884521126747131348e-02 1.084295287728309631e-02 -3.005647957324981689e-01 -1.251093391329050064e-02 -2.672237753868103027e-01 1.793573200702667236e-01 3.257091939449310303e-01 -1.454258859157562256e-01 -6.034650653600692749e-02
-1.774365305900573730e-01 1.904420703649520874e-01 -2.723405659198760986e-01 -2.171853929758071899e-01 -9.407036006450653076e-02 6.735268235206604004e-02 1.962284147739410400e-01 2.840670049190521240e-01 -3.622649982571601868e-02 -2.694473564624786377e-01 -2.457865476608276367e-01 2.851732671260833740e-01 2.092462331056594849e-01 2.605984807014465332e-01 -2.454327493906021118e-01 2.161480933427810669e-01 1.584443747997283936e-01 -2.948111668229103088e-02 1.181912794709205627e-02 1.652851402759552002e-01 2.076813019812107086e-02 7.165336608886718750e-02 2.054131031036376953e-02 2.621897459030151367e-01 -1.758490204811096191e-01 1.661170572042465210e-01 4.230327159166336060e-02 9.996458888053894043e-02 1.033843457698822021e-01 1.719432026147842407e-01 2.640231698751449585e-02 6.788738816976547241e-02
-1.075739264488220215e-01 -2.536366879940032959e-01 -1.057677417993545532e-01 -2.882619202136993408e-01 4.828371480107307434e-02 -1.188989281654357910e-01 -4.579949006438255310e-02 1.344871819019317627e-01 -1.348565816879272461e-01 -4.275811016559600830e-01 -1.480267345905303955e-01 -2.341814339160919189e-01 2.801027297973632812e-01 -1.159197166562080383e-01 -6.748087704181671143e-02 1.015561297535896301e-01 2.291156798601150513e-01 4.155622795224189758e-02 -2.267151884734630585e-02 -1.411259323358535767e-01 2.339429706335067749e-01 4.549853131175041199e-02 1.588663160800933838e-01 4.666253924369812012e-02 -3.720517829060554504e-02 -6.227385997772216797e-02 1.206378415226936340e-01 -1.145860403776168823e-01 1.153723001480102539e-01 4.290806055068969727e-01 -1.190701872110366821e-01 7.227652519941329956e-02
6.016137823462486267e-02 2.651154398918151855e-01 1.524570770561695099e-02 -5.744970217347145081e-02 1.058519482612609863e-01 -1.013897806406021118e-01 2.513647377490997314e-01 2.057141810655593872e-01 8.477967232465744019e-02 -2.777277827262878418e-01 -2.722840607166290283e-01 -2.583612799644470215e-01 2.912311255931854248e-02 -1.070862337946891785e-01 -1.928900778293609619e-01 -3.001166880130767822e-02 3.672312200069427490e-01 -1.328457240015268326e-02 -2.513830922544002533e-02 2.604828774929046631e-01 3.520027995109558105e-01 1.507287919521331787e-01 -1.333843767642974854e-01 -3.230351209640502930e-02 8.134040050208568573e-03 -1.549522671848535538e-02 -1.286826282739639282e-01 -1.059927418828010559e-01 1.104624867439270020e-01 -4.004870355129241943e-02 8.198438212275505066e-03 -3.301375508308410645e-01
-1.311988476663827896e-02 7.992446422576904297e-02 -1.208899077028036118e-02 -2.689123749732971191e-01 -2.327722907066345215e-01 3.433833420276641846e-01 1.592584699392318726e-01 2.482260167598724365e-01 -1.171689033508300781e-01 -7.870592921972274780e-02 -2.947953641414642334e-01 1.446240842342376709e-01 -8.618585020303726196e-02 1.038649827241897583e-01 -1.562443673610687256e-01 -2.249994874000549316e-01 2.025571763515472412e-01 4.867814481258392334e-02 -1.376146972179412842e-01 -1.943915337324142456e-01 5.526401847600936890e-02 2.258494049310684204e-01 2.345915436744689941e-01 1.988787502050399780e-01 1.784295439720153809e-01 -1.374816298484802246e-01 -2.115962952375411987e-01 -1.079235225915908813e-01 1.315064132213592529e-01 6.056671217083930969e-02 -2.529592514038085938e-01 -5.149229429662227631e-03
-5.406932160258293152e-02 -1.734197735786437988e-01 3.486756607890129089e-02 -1.849767267704010010e-01 -2.659609019756317139e-01 -5.298697203397750854e-02 3.212170004844665527e-01 1.948620229959487915e-01 -3.036737255752086639e-02 -1.206770166754722595e-01 -2.640929222106933594e-01 -2.373549155890941620e-02 -1.109596192836761475e-01 5.584906786680221558e-02 -2.894033119082450867e-02 -4.306779801845550537e-02 4.976645112037658691e-01 1.256408244371414185e-01 1.957701593637466431e-01 1.173010841012001038e-01 2.732045762240886688e-02 -8.380001038312911987e-02 8.055362105369567871e-02 2.726839184761047363e-01 2.345382720232009888e-01 1.316969841718673706e-01 1.915037184953689575e-01 -9.246914833784103394e-02 1.557025462388992310e-01 -7.449385523796081543e-02 5.771029368042945862e-02 -2.410461455583572388e-01
-2.484978176653385162e-02 1.942443996667861938e-01 -4.294819757342338562e-02 -2.062721922993659973e-02 -1.573861539363861084e-01 2.914387546479701996e-02 3.701786324381828308e-02 -5.954807624220848083e-02 1.273971199989318848e-01 -2.513234615325927734e-01 -1.559505909681320190e-01 -1.933063007891178131e-02 3.576066195964813232e-01 -6.776208430528640747e-02 -1.440052092075347900e-01 6.622707098722457886e-02 2.440176010131835938e-01 -3.110573589801788330e-01 1.604879945516586304e-01 -3.137266337871551514e-01 2.684296965599060059e-01 7.340423017740249634e-02 -9.886447340250015259e-02 2.933150231838226318e-01 -1.011468172073364258e-01 -7.504654675722122192e-02 -1.348568350076675415e-01 -2.082204073667526245e-01 -8.936980366706848145e-02 -8.110401779413223267e-02 -3.014480769634246826e-01 -1.748908162117004395e-01
-1.283746659755706787e-01 3.444951772689819336e-01 -3.277430683374404907e-02 -9.070908278226852417e-02 -1.709227710962295532e-01 4.066505655646324158e-02 1.672918200492858887e-01 2.168661057949066162e-01 -1.262072473764419556e-01 -2.567841112613677979e-01 6.937965750694274902e-02 -1.880845427513122559e-01 9.106479585170745850e-02 -1.641570404171943665e-02 -9.214026480913162231e-02 -2.016231566667556763e-01 -1.471169888973236084e-01 1.264173258095979691e-02 1.736921519041061401e-01 4.718538839370012283e-03 4.257701039314270020e-01 -2.360587418079376221e-01 2.423003464937210083e-01 1.290263682603836060e-01 -1.045848876237869263e-01 -1.017637699842453003e-01 6.335372477769851685e-02 4.517437145113945007e-02 2.549200654029846191e-01 1.283056437969207764e-01 -2.088886797428131104e-01 -2.304569035768508911e-01
6.573005579411983490e-03 3.953258395195007324e-01 -9.199127554893493652e-02 1.767593622207641602e-01 2.692317217588424683e-02 2.410994842648506165e-02 2.621623277664184570e-01 1.571510732173919678e-01 -8.877611905336380005e-02 -2.980179190635681152e-01 -3.339546024799346924e-01 6.590934097766876221e-02 -4.339046776294708252e-02 -3.590380549430847168e-01 -8.753138780593872070e-02 9.707476198673248291e-02 2.824836596846580505e-02 -4.392338916659355164e-02 -5.871791020035743713e-02 4.082508757710456848e-02 1.372071802616119385e-01 2.627880871295928955e-01 1.223226115107536316e-01 6.668980419635772705e-02 -6.368251889944076538e-02 -9.778736531734466553e-02 2.742574922740459442e-02 -2.928012013435363770e-01 1.810856014490127563e-01 1.227708086371421814e-01 -6.275517493486404419e-02 -2.859258055686950684e-01
-1.905085295438766479e-01 2.871700823307037354e-01 1.561400759965181351e-02 -2.418602555990219116e-01 7.005174458026885986e-02 5.340497940778732300e-03 3.717464953660964966e-02 4.492744803428649902e-01 -1.875378489494323730e-01 -7.620348036289215088e-02 -4.837464168667793274e-02 4.408900160342454910e-03 2.102856338024139404e-01 -2.667297236621379852e-02 3.885933756828308105e-02 2.877746149897575378e-02 2.256164401769638062e-01 2.164093255996704102e-01 4.615744948387145996e-02 -2.676130272448062897e-02 -6.162202730774879456e-02 -1.489517539739608765e-01 1.505981087684631348e-01 3.983972668647766113e-01 9.170567244291305542e-02 -1.346999704837799072e-01 1.097990665584802628e-02 -8.596284687519073486e-02 1.034107804298400879e-01 1.014612168073654175e-01 -2.037625759840011597e-01 3.452386558055877686e-01
-4.522553458809852600e-02 -1.199309974908828735e-01 -8.291922509670257568e-02 -9.037899225950241089e-02 -9.601294994354248047e-03 1.534374654293060303e-01 2.607878744602203369e-01 2.749902009963989258e-01 -1.410166500136256218e-03 -1.143758147954940796e-01 6.691168248653411865e-02 2.937994599342346191e-01 -2.002389356493949890e-02 7.348079979419708252e-02 -5.168828964233398438e-01 8.643759787082672119e-02 5.022324323654174805e-01 5.445204302668571472e-02 -1.540025323629379272e-01 6.258775293827056885e-02 1.034478843212127686e-02 -1.321371793746948242e-01 1.624430865049362183e-01 1.275687664747238159e-01 -2.430931851267814636e-02 7.198901474475860596e-02 5.293079465627670288e-02 1.481742560863494873e-01 1.298652887344360352e-01 1.453709900379180908e-01 -4.555168375372886658e-02 5.722265690565109253e-02
-1.631578803062438965e-02 -1.135217025876045227e-01 2.456956058740615845e-01 -2.783119380474090576e-01 2.165267318487167358e-01 -1.855792999267578125e-01 1.163281127810478210e-01 9.197740256786346436e-02 -1.581193506717681885e-01 -3.234452009201049805e-01 -8.846601098775863647e-02 -7.742425799369812012e-02 1.512300670146942139e-01 1.681648641824722290e-01 -1.751523911952972412e-01 2.891492545604705811e-01 1.860277056694030762e-01 4.781192168593406677e-02 2.047156989574432373e-01 -1.299642175436019897e-01 1.731372326612472534e-01 1.220050677657127380e-01 2.523899674415588379e-01 1.842288225889205933e-01 -1.440258175134658813e-01 -5.428435653448104858e-02 -6.072231382131576538e-02 -2.997212111949920654e-01 3.026321344077587128e-02 5.303755030035972595e-02 -2.758357524871826172e-01 -4.016968607902526855e-02
-2.244060784578323364e-01 6.925769150257110596e-02 -2.162297368049621582e-01 1.703867167234420776e-01 1.356722600758075714e-02 6.930955499410629272e-02 2.385604567825794220e-02 4.340622723102569580e-01 -2.080563753843307495e-01 -1.455900967121124268e-01 -1.110274046659469604e-01 -1.667566895484924316e-01 1.639242619276046753e-01 -1.246686279773712158e-01 -2.134365029633045197e-02 2.025390863418579102e-01 4.510866403579711914e-01 -2.300342731177806854e-02 1.264045089483261108e-01 1.431894004344940186e-01 2.143128216266632080e-01 -6.305645406246185303e-02 2.104073613882064819e-01 1.116290912032127380e-01 1.629025191068649292e-01 7.011176645755767822e-02 -1.918418109416961670e-01 1.027524918317794800e-01 -2.059421502053737640e-02 2.506275847554206848e-02 -1.378031820058822632e-01 -2.014871239662170410e-01
-1.059969067573547363e-01 1.534418165683746338e-01 -2.157924175262451172e-01 -3.817901760339736938e-02 4.018951579928398132e-02 3.542718887329101562e-01 -4.130892828106880188e-02 3.933912515640258789e-01 3.259558603167533875e-02 -3.347957134246826172e-01 -1.464271843433380127e-01 7.056459784507751465e-02 -2.056021392345428467e-01 3.391579026356339455e-03 -9.749454259872436523e-02 -9.332947432994842529e-03 4.130215346813201904e-01 -4.261035844683647156e-02 1.531251221895217896e-01 5.755849927663803101e-02 2.663821578025817871e-01 5.297580733895301819e-02 7.755793631076812744e-02 -2.096984386444091797e-01 -6.407186388969421387e-02 -7.784005254507064819e-02 -1.948464363813400269e-01 -6.378965824842453003e-02 2.813992835581302643e-02 -3.741263598203659058e-02 4.258574172854423523e-02 -2.510809004306793213e-01
-1.062768474221229553e-01 3.014797568321228027e-01 -2.351730465888977051e-01 5.367074161767959595e-02 -1.680888794362545013e-02 -1.022704020142555237e-01 1.162056252360343933e-02 3.591546416282653809e-01 1.549226641654968262e-01 -2.567508220672607422e-01 -2.093345671892166138e-01 -2.497808337211608887e-01 1.051128376275300980e-02 7.157184928655624390e-02 -3.361668288707733154e-01 1.321011036634445190e-01 9.444221109151840210e-02 -8.878669142723083496e-02 -8.964719623327255249e-02 1.388628631830215454e-01 -7.127959746867418289e-03 -2.591465115547180176e-01 -1.267525553703308105e-01 -9.140714257955551147e-02 -1.007874086499214172e-01 -1.235258416272699833e-03 -5.613555759191513062e-02 4.854728281497955322e-02 2.181596010923385620e-01 2.197299748659133911e-01 -2.446419298648834229e-01 -2.465581744909286499e-01
-2.638680636882781982e-01 1.739465445280075073e-01 1.619650982320308685e-02 9.198566526174545288e-02 2.180455476045608521e-01 1.060152053833007812e-01 -1.454578638076782227e-01 4.919812977313995361e-01 -1.672927290201187134e-01 -3.270166814327239990e-01 -2.072670459747314453e-01 7.035280764102935791e-02 3.681904375553131104e-01 2.998970262706279755e-02 -3.332322463393211365e-02 1.343441009521484375e-01 9.720697999000549316e-02 2.553756162524223328e-02 2.665955126285552979e-01 1.826580017805099487e-01 -7.707876153290271759e-03 6.039913743734359741e-02 4.460766911506652832e-02 -9.458067826926708221e-03 -1.818436011672019958e-02 -1.686332523822784424e-01 9.510115534067153931e-02 -2.788627333939075470e-02 -7.161853462457656860e-02 2.519268393516540527e-01 1.702367700636386871e-02 5.609393864870071411e-02
-1.718236207962036133e-01 5.875325202941894531e-02 2.704963088035583496e-01 -1.450422685593366623e-02 1.840885281562805176e-01 5.639024451375007629e-02 7.827538996934890747e-02 2.986929714679718018e-01 -1.705782264471054077e-01 -9.778364002704620361e-02 -8.185915648937225342e-02 -3.553610667586326599e-02 6.235009059309959412e-02 2.029424607753753662e-01 -3.559597432613372803e-01 8.948782831430435181e-02 -1.554080191999673843e-02 -5.533451214432716370e-02 -5.337718501687049866e-02 2.122070044279098511e-01 6.246692966669797897e-03 1.484922319650650024e-01 -6.266563385725021362e-02 1.664547473192214966e-01 8.651036769151687622e-02 -1.255920082330703735e-01 -2.118583321571350098e-01 -2.988489270210266113e-01 2.118904143571853638e-01 2.676847875118255615e-01 -3.176365196704864502e-01 -2.345569878816604614e-01
-1.869161278009414673e-01 1.032290533185005188e-01 -8.330237120389938354e-02 -2.982047796249389648e-01 -4.235917702317237854e-02 4.889163002371788025e-02 2.537477016448974609e-01 2.009759843349456787e-01 8.961077034473419189e-02 5.716361105442047119e-02 -2.353378683328628540e-01 3.490025401115417480e-01 1.386542618274688721e-01 1.811427995562553406e-02 -2.631444931030273438e-01 1.094375401735305786e-01 2.368856519460678101e-01 -8.320620656013488770e-02 -3.324157372117042542e-02 2.586818933486938477e-01 -1.214165911078453064e-01 5.361789092421531677e-02 1.498638689517974854e-01 4.349718391895294189e-01 -6.560967117547988892e-02 -3.458234667778015137e-02 1.926476806402206421e-01 -1.041986569762229919e-01 1.965884864330291748e-01 -1.858116476796567440e-03 2.375016920268535614e-02 8.541741222143173218e-02
-1.023834347724914551e-01 2.096563726663589478e-01 -1.702717691659927368e-01 -1.479038447141647339e-01 -3.136024475097656250e-01 9.167872369289398193e-02 -1.236598752439022064e-02 1.654351651668548584e-01 6.005776673555374146e-02 1.946909818798303604e-03 4.483500868082046509e-02 2.245607376098632812e-01 1.580427289009094238e-01 8.476409316062927246e-02 -2.855839431285858154e-01 2.522626817226409912e-01 2.743813097476959229e-01 -1.360896676778793335e-01 -1.443406194448471069e-01 1.107567325234413147e-01 -6.760061252862215042e-03 1.456221099942922592e-02 -1.143263280391693115e-02 2.962341606616973877e-01 1.120950952172279358e-01 -3.820509314537048340e-01 2.407950311899185181e-01 -2.902940101921558380e-02 2.046364396810531616e-01 2.507176063954830170e-02 -2.278749942779541016e-01 1.342887524515390396e-02
1.392162591218948364e-01 -1.134259044192731380e-03 1.245057582855224609e-01 -1.411177814006805420e-01 1.245786249637603760e-01 1.638939529657363892e-01 8.670432865619659424e-02 4.002728462219238281e-01 -2.214469164609909058e-01 -3.177623152732849121e-01 -6.301047652959823608e-02 2.661058902740478516e-01 2.600577771663665771e-01 6.963489949703216553e-02 -6.899101287126541138e-02 7.610423117876052856e-02 3.003269135951995850e-01 3.188623189926147461e-01 -6.773128360509872437e-02 1.686164550483226776e-02 1.632525920867919922e-01 -2.933343946933746338e-01 -5.137354880571365356e-02 -1.973780840635299683e-01 2.966354368254542351e-03 -1.713973581790924072e-01 2.899030782282352448e-02 -2.071104794740676880e-01 4.078923258930444717e-03 5.402414128184318542e-02 1.045622490346431732e-02 -7.670429069548845291e-03
1.549752056598663330e-01 -7.085129618644714355e-02 3.342480212450027466e-02 -1.285552978515625000e-01 1.266570985317230225e-01 2.250377554446458817e-03 -1.301504969596862793e-01 5.607408881187438965e-01 -2.669863998889923096e-01 -3.225434720516204834e-01 -3.518514335155487061e-02 -1.641265600919723511e-01 9.853079915046691895e-03 1.495691984891891479e-01 -1.770241707563400269e-01 1.501391679048538208e-01 -2.346741780638694763e-02 -1.251103729009628296e-01 -2.797445468604564667e-02 1.279604434967041016e-01 2.621741890907287598e-01 -2.963171899318695068e-02 -7.355274260044097900e-02 1.711370944976806641e-01 -1.963959336280822754e-01 -7.240946590900421143e-02 -1.376642435789108276e-01 -1.008278504014015198e-01 -6.367543339729309082e-02 -1.867639124393463135e-01 9.622130542993545532e-03 -2.764642834663391113e-01
2.294137179851531982e-01 3.405002951622009277e-01 1.500945687294006348e-01 1.252520233392715454e-01 1.653331220149993896e-01 1.592324227094650269e-01 2.684176266193389893e-01 3.067072927951812744e-01 1.165806129574775696e-02 -2.839084267616271973e-01 -2.346997410058975220e-01 -1.316497195512056351e-02 -1.000365987420082092e-02 -2.031057626008987427e-01 -5.445042997598648071e-02 1.539026498794555664e-01 2.113250792026519775e-01 2.483223564922809601e-02 -2.349984496831893921e-01 1.427176445722579956e-01 1.975443512201309204e-01 1.927986294031143188e-01 4.732523486018180847e-02 -1.383879184722900391e-01 1.669947616755962372e-02 -1.399059295654296875e-01 1.759301573038101196e-01 -1.807295233011245728e-01 1.045486889779567719e-02 1.313275545835494995e-01 -2.289175800979137421e-02 -2.249536216259002686e-01
-1.747411340475082397e-01 -8.696120232343673706e-03 -2.048179507255554199e-02 -1.604864299297332764e-01 9.791675955057144165e-02 8.376388251781463623e-02 1.141305416822433472e-01 3.526752591133117676e-01 -7.585117965936660767e-02 -3.157855272293090820e-01 9.948109835386276245e-02 2.046837508678436279e-01 4.956705123186111450e-02 3.559301048517227173e-02 1.572415679693222046e-01 3.303484246134757996e-02 1.521508991718292236e-01 2.222558669745922089e-02 1.568953390233218670e-03 -9.211652725934982300e-02 -8.793738484382629395e-02 1.684411466121673584e-01 4.653025791049003601e-02 2.897869646549224854e-01 1.760086789727210999e-02 -2.273582071065902710e-01 1.590098589658737183e-01 -7.483380287885665894e-02 5.335596799850463867e-01 1.113949716091156006e-02 -2.589330822229385376e-02 -2.822302877902984619e-01
3.321911208331584930e-03 -1.262970715761184692e-01 1.156770214438438416e-01 2.947550639510154724e-02 1.144760404713451862e-03 -1.064155921339988708e-01 1.342257410287857056e-01 4.949651956558227539e-01 2.372922599315643311e-01 -1.724773496389389038e-01 -8.230418711900711060e-02 2.262849658727645874e-01 -1.039471477270126343e-01 3.207401558756828308e-02 -4.737194254994392395e-02 -3.041411284357309341e-03 2.957630157470703125e-01 -2.695338614284992218e-02 1.387166138738393784e-02 1.197688188403844833e-02 3.546100854873657227e-01 -5.502152815461158752e-02 9.805641323328018188e-02 2.764436900615692139e-01 -3.590678423643112183e-02 2.064843922853469849e-01 2.243556678295135498e-01 -4.816464334726333618e-02 2.770133614540100098e-01 1.684762984514236450e-01 -1.531739830970764160e-01 -9.391583502292633057e-02
-7.355578243732452393e-02 -1.664272546768188477e-01 -1.651459336280822754e-01 -2.214247435331344604e-01 -2.332113087177276611e-01 2.046537213027477264e-02 1.548934429883956909e-01 2.664791345596313477e-01 4.767770320177078247e-02 -2.767099738121032715e-01 -1.182284802198410034e-01 3.324208855628967285e-01 3.392693027853965759e-02 6.816776841878890991e-02 -2.759877741336822510e-01 2.808198630809783936e-01 2.986150979995727539e-01 -1.953051537275314331e-01 -1.535343974828720093e-01 1.486565619707107544e-01 1.517347991466522217e-01 1.705025136470794678e-01 1.934528946876525879e-01 7.628342509269714355e-02 1.429415345191955566e-01 7.012044638395309448e-02 2.180050462484359741e-01 -3.402980789542198181e-02 9.890556335449218750e-03 3.630828857421875000e-02 -7.182555645704269409e-02 1.664240658283233643e-01
-4.550556465983390808e-02 -4.733440652489662170e-02 1.551930904388427734e-01 -2.782804965972900391e-01 3.018503822386264801e-02 1.745206676423549652e-02 2.100104689598083496e-01 1.148036196827888489e-01 4.823046177625656128e-02 -2.307834476232528687e-01 -1.924435496330261230e-01 1.561364978551864624e-01 1.367975473403930664e-01 9.557988494634628296e-02 -5.304753035306930542e-02 1.483556926250457764e-01 3.733432590961456299e-01 -3.336760103702545166e-01 4.735787212848663330e-02 -1.646013110876083374e-01 1.848222501575946808e-02 -3.044197559356689453e-01 7.268382702022790909e-03 1.967934072017669678e-01 -1.805145293474197388e-02 1.312060803174972534e-01 2.901644110679626465e-01 1.623485833406448364e-01 -9.829290211200714111e-02 1.979755759239196777e-01 -4.730878397822380066e-02 -2.737682163715362549e-01
-5.343183130025863647e-02 2.531781494617462158e-01 2.720858156681060791e-01 -4.093033969402313232e-01 7.949706166982650757e-02 -1.851613521575927734e-01 2.769275903701782227e-01 7.762315869331359863e-02 8.136805891990661621e-02 -2.709719836711883545e-01 -3.731516655534505844e-03 -4.239892959594726562e-02 1.180613487958908081e-01 9.523388743400573730e-02 -6.192869693040847778e-02 2.502169907093048096e-01 2.348249778151512146e-03 4.880802333354949951e-02 1.013527214527130127e-01 -1.380708813667297363e-01 2.213513851165771484e-01 1.802858859300613403e-01 4.243208095431327820e-02 1.332498192787170410e-01 -2.117045819759368896e-01 -3.367538154125213623e-01 1.791117787361145020e-01 -2.042420357465744019e-01 9.167508035898208618e-02 1.269380003213882446e-01 -8.348278701305389404e-02 2.394496463239192963e-02
-2.230230122804641724e-01 2.679165899753570557e-01 -1.158042177557945251e-01 1.346928329439833760e-04 1.021099537611007690e-01 -4.887517169117927551e-02 3.629450798034667969e-01 7.399774342775344849e-02 3.280991315841674805e-02 -2.935202717781066895e-01 6.604807078838348389e-02 1.653022132813930511e-02 3.593548014760017395e-02 -1.908803731203079224e-01 -2.364109158515930176e-01 -1.187184825539588928e-01 5.608759075403213501e-02 -5.172145087271928787e-03 -1.114338636398315430e-01 2.669860720634460449e-01 -1.296816044487059116e-03 -2.117198109626770020e-01 1.664330065250396729e-01 5.022861808538436890e-02 7.617453485727310181e-02 -2.936237454414367676e-01 -1.951168030500411987e-01 -2.948133051395416260e-01 -2.202698141336441040e-01 -8.345320820808410645e-02 -2.203696668148040771e-01 -1.802864968776702881e-01
4.137888923287391663e-02 -6.925728172063827515e-02 -1.679131686687469482e-01 -1.155439019203186035e-01 3.813224378973245621e-03 -1.260870415717363358e-02 -1.057410687208175659e-01 2.506578564643859863e-01 -2.268913090229034424e-01 -3.091407418251037598e-01 -2.534664571285247803e-01 1.076964586973190308e-01 8.493476361036300659e-02 2.053578346967697144e-01 -1.421933770179748535e-01 6.158675067126750946e-03 4.730099812150001526e-02 -1.556535661220550537e-01 3.671717047691345215e-01 1.782620400190353394e-01 -8.278071135282516479e-02 -6.465836614370346069e-02 -1.466675549745559692e-01 9.994693845510482788e-02 -7.942890375852584839e-02 -1.111358776688575745e-01 9.735331684350967407e-02 -9.389466047286987305e-02 4.040756821632385254e-01 8.571369946002960205e-02 -2.447417974472045898e-01 -2.866342961788177490e-01
-2.380364686250686646e-01 1.315916627645492554e-01 -2.290058881044387817e-01 -1.174856796860694885e-01 -2.255112826824188232e-01 1.005595326423645020e-01 4.274985939264297485e-02 1.451131552457809448e-01 -4.077808558940887451e-02 -3.515455126762390137e-01 -5.433876067399978638e-02 1.178844273090362549e-01 5.614917725324630737e-02 2.558608911931514740e-02 -3.634071648120880127e-01 -1.512201875448226929e-01 1.519160270690917969e-01 -2.339747250080108643e-01 -1.131447851657867432e-01 2.502289414405822754e-01 -6.770177185535430908e-02 2.954131364822387695e-02 1.447608601301908493e-02 1.139762103557586670e-01 1.489992290735244751e-01 -1.823866069316864014e-01 1.572660952806472778e-01 -1.058133840560913086e-01 2.121039927005767822e-01 3.631349205970764160e-01 -1.707540452480316162e-01 7.605617493391036987e-02
-1.685866266489028931e-01 1.879575848579406738e-01 1.201532632112503052e-01 -1.476603597402572632e-01 1.978488564491271973e-01 1.733272820711135864e-01 -1.302609802223742008e-03 3.342844545841217041e-01 -3.496279418468475342e-01 -2.126490622758865356e-01 -3.805358661338686943e-03 -2.542059421539306641e-01 2.564221322536468506e-01 7.115593645721673965e-03 -3.626862764358520508e-01 3.000943548977375031e-02 6.114455685019493103e-02 -1.547153592109680176e-01 6.810510903596878052e-02 -1.377359479665756226e-01 2.906992286443710327e-02 3.642549365758895874e-02 3.550401031970977783e-01 7.831710390746593475e-03 3.133982792496681213e-02 -2.056336849927902222e-01 1.770234853029251099e-01 2.271695062518119812e-02 1.580961644649505615e-01 -9.404604136943817139e-02 1.166399009525775909e-02 8.312693797051906586e-03
1.459747105836868286e-01 -2.669676207005977631e-02 1.359977126121520996e-01 -1.441136002540588379e-01 6.856551766395568848e-02 2.937338054180145264e-01 2.005274593830108643e-02 4.847615957260131836e-01 -3.068564534187316895e-01 -1.958321928977966309e-01 -1.946174055337905884e-01 -3.592893481254577637e-02 2.913794219493865967e-01 -1.402573138475418091e-01 3.314931318163871765e-02 -6.246976181864738464e-02 3.580028563737869263e-02 1.841911524534225464e-01 1.263564825057983398e-02 2.116406708955764771e-01 7.234831154346466064e-02 -7.513720542192459106e-02 -7.428979128599166870e-02 1.769440323114395142e-01 2.114163190126419067e-01 -8.417089283466339111e-02 4.116871394217014313e-03 -2.416278868913650513e-01 -1.271798908710479736e-01 1.508670151233673096e-01 -2.320399582386016846e-01 1.601267419755458832e-02
-1.585232466459274292e-01 2.031204998493194580e-01 -3.061577491462230682e-02 -4.547180235385894775e-02 -1.823127567768096924e-01 4.072867631912231445e-01 8.734975010156631470e-02 2.491488605737686157e-01 -1.424884796142578125e-01 -3.232066035270690918e-01 -2.824169397354125977e-01 -8.433039486408233643e-02 1.414267867803573608e-01 -6.679429858922958374e-02 -1.019870415329933167e-01 1.407952141016721725e-02 9.689968079328536987e-02 -1.199835017323493958e-01 1.439657658338546753e-01 3.069849014282226562e-01 7.675040513277053833e-02 -9.188316762447357178e-02 4.259811714291572571e-02 8.630590140819549561e-02 6.979499012231826782e-02 -2.522323280572891235e-02 2.052741199731826782e-01 -2.975097298622131348e-02 5.750603973865509033e-02 1.094261929392814636e-01 -3.221508264541625977e-01 2.917922735214233398e-01
-2.628883719444274902e-01 -4.819683730602264404e-02 -2.216339111328125000e-02 9.706013649702072144e-02 2.225087881088256836e-01 3.394909948110580444e-02 9.109055995941162109e-02 4.774139523506164551e-01 -9.269047528505325317e-03 -4.533641934394836426e-01 -3.379150759428739548e-03 -1.647716574370861053e-02 -2.026219666004180908e-01 1.114674657583236694e-02 -1.944786459207534790e-01 -8.696620911359786987e-02 2.345480956137180328e-02 -6.906364858150482178e-02 -2.385246455669403076e-01 5.439511686563491821e-02 1.170841827988624573e-01 6.514190137386322021e-02 9.849918633699417114e-02 5.952056869864463806e-02 -1.351622641086578369e-01 -2.424796968698501587e-01 9.803961962461471558e-03 -8.989647775888442993e-02 2.677289247512817383e-01 -4.602204263210296631e-02 -2.367798686027526855e-01 -1.668047159910202026e-01
-2.650438249111175537e-01 1.188339758664369583e-02 -3.817393258213996887e-02 3.309711068868637085e-02 -9.766438603401184082e-02 1.453481316566467285e-01 1.289816647768020630e-01 1.627889275550842285e-01 -3.169381022453308105e-01 -3.407728075981140137e-01 -1.906231939792633057e-01 -3.211905807256698608e-02 5.082866176962852478e-02 6.376861035823822021e-02 -2.014140635728836060e-01 -1.011379510164260864e-01 3.718574941158294678e-01 -2.292627096176147461e-01 8.290051668882369995e-02 2.719390094280242920e-01 8.776669949293136597e-02 -1.279780715703964233e-01 -4.482602328062057495e-02 1.888080313801765442e-02 2.798442915081977844e-02 -1.340755373239517212e-01 1.827648580074310303e-01 -1.415047496557235718e-01 -2.664604038000106812e-02 1.830895245075225830e-01 -2.541028559207916260e-01 2.697591483592987061e-01
-3.649979829788208008e-01 8.381994813680648804e-02 3.376656025648117065e-02 7.335361093282699585e-02 4.057000949978828430e-02 2.275019325315952301e-02 3.271735012531280518e-01 2.286890149116516113e-01 1.978562772274017334e-02 -9.907931834459304810e-02 4.403117578476667404e-03 2.004608511924743652e-01 3.445019721984863281e-01 -1.852599829435348511e-01 -5.192738771438598633e-02 7.268754392862319946e-02 2.390522658824920654e-01 2.823885381221771240e-01 1.544853895902633667e-01 1.350117474794387817e-01 3.323362767696380615e-02 1.547093410044908524e-02 1.593143679201602936e-02 2.545061707496643066e-01 3.090242147445678711e-01 -2.938520610332489014e-01 7.567697018384933472e-02 -1.212373450398445129e-01 -1.263134926557540894e-01 1.013993024826049805e-01 -3.154545649886131287e-02 -7.398250699043273926e-02
5.482232570648193359e-02 -9.816347807645797729e-02 -1.354921758174896240e-01 -5.267609283328056335e-02 7.771734893321990967e-02 4.418876394629478455e-02 2.246751934289932251e-01 6.337126344442367554e-02 -2.575641274452209473e-01 -2.873520255088806152e-01 -1.980551630258560181e-01 -1.761191636323928833e-01 -1.864057630300521851e-01 3.092317283153533936e-02 -2.252371050417423248e-02 1.666209697723388672e-01 1.093493308871984482e-02 -1.088487505912780762e-01 -2.540933191776275635e-01 1.926485449075698853e-02 3.074391782283782959e-01 2.892407774925231934e-02 1.568427775055170059e-03 4.411994218826293945e-01 1.870101094245910645e-01 -3.626508414745330811e-01 1.259666234254837036e-01 -1.215746253728866577e-01 6.298608612269163132e-03 1.266936361789703369e-01 5.535604804754257202e-02 -1.933958679437637329e-01
-3.498446196317672729e-02 1.050192192196846008e-01 -2.002288997173309326e-01 1.928477175533771515e-02 -1.196684092283248901e-01 2.983573358505964279e-03 -8.659774437546730042e-03 2.013581395149230957e-01 1.399460155516862869e-02 -3.338856399059295654e-01 -7.879836112260818481e-02 1.724619567394256592e-01 1.772729158401489258e-01 1.074492931365966797e-01 1.410484611988067627e-01 -2.030345052480697632e-02 4.570474922657012939e-01 8.519325638189911842e-04 1.992792934179306030e-01 -3.319758549332618713e-02 2.326505035161972046e-01 3.808739781379699707e-02 3.080218434333801270e-01 5.514595285058021545e-02 8.412447571754455566e-02 -2.033409327268600464e-01 -2.018259465694427490e-01 -1.377301961183547974e-01 -5.468965694308280945e-02 -1.757836490869522095e-01 -3.431846201419830322e-01 -1.357609182596206665e-01
1.262823045253753662e-01 2.021339535713195801e-01 -1.409066766500473022e-01 -3.579366505146026611e-01 1.335777342319488525e-01 1.225519627332687378e-01 4.273103922605514526e-02 1.187900826334953308e-01 -1.033557504415512085e-01 6.567516177892684937e-02 9.350954741239547729e-02 -9.084042906761169434e-02 2.876291871070861816e-01 -7.185051590204238892e-02 -3.374579548835754395e-01 -2.866874076426029205e-02 1.816619187593460083e-02 -1.102759316563606262e-01 2.195178568363189697e-01 1.254279911518096924e-01 7.617501914501190186e-02 -2.491347491741180420e-02 -4.978877026587724686e-03 2.085851132869720459e-01 1.142422482371330261e-01 -3.601062893867492676e-01 2.393564581871032715e-01 -2.982371449470520020e-01 1.207739710807800293e-01 1.023143082857131958e-01 5.990472622215747833e-03 -2.672369778156280518e-01
-8.040975034236907959e-02 -3.916433453559875488e-02 -1.963049620389938354e-01 -7.072855532169342041e-02 -1.649951785802841187e-01 1.898013986647129059e-02 1.381830405443906784e-02 -1.754479669034481049e-02 -2.103051990270614624e-01 -4.749422371387481689e-01 -2.484781295061111450e-01 5.343300476670265198e-02 2.510462105274200439e-01 -1.629654467105865479e-01 -3.805583715438842773e-02 1.432216912508010864e-01 2.155132293701171875e-01 -1.343273520469665527e-01 1.372144818305969238e-01 -3.122446686029434204e-02 5.285041034221649170e-02 -1.441576182842254639e-01 9.876050800085067749e-02 2.155469208955764771e-01 5.179310590028762817e-02 1.301241815090179443e-01 4.571634158492088318e-02 -3.708952367305755615e-01 -7.177007198333740234e-02 3.645514845848083496e-01 -1.113702058792114258e-01 -2.531542629003524780e-02
-1.537403743714094162e-02 2.178970351815223694e-02 -2.606075704097747803e-01 -4.545148611068725586e-01 -1.105236113071441650e-01 7.926029711961746216e-02 2.825900614261627197e-01 2.968820631504058838e-01 -8.220342546701431274e-02 -2.647933065891265869e-01 -2.390860319137573242e-01 -1.252000331878662109e-01 -1.104877889156341553e-01 1.197107434272766113e-01 -5.528490990400314331e-02 -6.490840762853622437e-02 1.526469457894563675e-02 -9.562524408102035522e-02 -1.857902854681015015e-01 -1.009433120489120483e-01 1.578004509210586548e-01 2.686816453933715820e-01 5.051518231630325317e-02 1.780470311641693115e-01 7.298635691404342651e-02 -9.093737602233886719e-02 -2.559888958930969238e-01 -2.021804898977279663e-01 6.174150481820106506e-02 -9.556908905506134033e-02 -1.757059693336486816e-01 7.434488087892532349e-02
-5.412255600094795227e-02 1.165568605065345764e-01 -2.618415653705596924e-01 -1.938082873821258545e-01 4.819638282060623169e-02 2.274885326623916626e-01 1.427820473909378052e-01 1.767691522836685181e-01 7.877769321203231812e-02 -1.077211201190948486e-01 -8.761268854141235352e-02 1.639363765716552734e-01 -1.730381548404693604e-01 1.734837889671325684e-01 -3.438311219215393066e-01 3.241894394159317017e-02 3.586250841617584229e-01 -9.249821305274963379e-02 -2.825808525085449219e-01 -1.749542541801929474e-02 1.438183784484863281e-01 2.073836624622344971e-01 1.193424453958868980e-03 3.637575805187225342e-01 1.595888584852218628e-01 -4.062833636999130249e-02 -1.213238611817359924e-01 -1.543141752481460571e-01 1.790086477994918823e-01 5.308068543672561646e-02 -9.801609069108963013e-02 1.285497248172760010e-01
-1.951552033424377441e-01 1.821470856666564941e-01 -1.433050483465194702e-01 -4.123092815279960632e-02 -1.547071784734725952e-01 2.457124879583716393e-03 3.178354799747467041e-01 1.914374083280563354e-01 -5.009580403566360474e-02 -2.651635408401489258e-01 -1.460717320442199707e-01 5.855692550539970398e-02 -4.205592721700668335e-02 2.357375323772430420e-01 -2.295490652322769165e-01 1.469825059175491333e-01 3.256822824478149414e-01 -2.655147314071655273e-01 7.168472558259963989e-02 -7.159207761287689209e-02 -1.431271433830261230e-01 2.483806908130645752e-01 -9.595513343811035156e-02 2.273220866918563843e-01 4.276278614997863770e-02 -1.755872070789337158e-01 -2.242252379655838013e-01 -1.653984487056732178e-01 1.887208521366119385e-01 8.619947731494903564e-02 -1.535470485687255859e-01 9.412724524736404419e-02
1.411462277173995972e-01 4.207721650600433350e-01 -5.749671906232833862e-02 -1.782526522874832153e-01 3.546892851591110229e-02 1.814234107732772827e-01 4.421009868383407593e-02 6.789768487215042114e-02 -2.086309045553207397e-01 -3.010310530662536621e-01 -2.033679038286209106e-01 -1.722074896097183228e-01 1.027259454131126404e-01 -9.498750790953636169e-03 2.718150988221168518e-02 1.015772596001625061e-01 3.942210227251052856e-03 1.663489341735839844e-01 2.128530442714691162e-01 -2.668986618518829346e-01 1.453924775123596191e-01 9.694568812847137451e-03 2.906806766986846924e-01 2.673078477382659912e-01 1.460236608982086182e-01 -5.254055932164192200e-02 2.395045608282089233e-01 -1.030478999018669128e-02 5.622489377856254578e-02 3.182317363098263741e-03 -2.627637088298797607e-01 1.586583703756332397e-01
1.926939636468887329e-01 2.651570737361907959e-02 5.938836932182312012e-02 -2.002932280302047729e-01 2.321307547390460968e-02 -9.012570232152938843e-02 1.881083548069000244e-01 5.363457798957824707e-01 1.520881056785583496e-01 -1.575082391500473022e-01 -2.529577314853668213e-01 1.313423663377761841e-01 -2.041221410036087036e-02 9.124089032411575317e-02 -2.347910194657742977e-04 6.352911144495010376e-02 4.410079419612884521e-01 6.483881175518035889e-02 7.401287555694580078e-02 1.426642537117004395e-01 3.066845536231994629e-01 5.666689574718475342e-02 -3.677763789892196655e-02 2.866975963115692139e-01 -5.658837035298347473e-02 -6.954827159643173218e-02 8.832109719514846802e-02 1.498240977525711060e-01 1.581612415611743927e-02 -1.726435869932174683e-02 6.700647063553333282e-04 2.606361545622348785e-02
7.365088164806365967e-02 4.760743379592895508e-01 -3.431017696857452393e-01 -6.618253886699676514e-02 -1.774508655071258545e-01 8.731975406408309937e-02 1.622778475284576416e-01 4.535570442676544189e-01 6.818433105945587158e-02 -2.108812332153320312e-01 -3.889773413538932800e-02 1.448286771774291992e-01 2.805262245237827301e-02 -7.810825947672128677e-03 -3.104135394096374512e-01 7.984973490238189697e-02 8.583497256040573120e-02 2.122759819030761719e-01 -1.065238565206527710e-01 -1.440213471651077271e-01 -1.548916194587945938e-02 5.758421029895544052e-03 -6.731251627206802368e-02 2.293833196163177490e-01 1.437379568815231323e-01 3.372091054916381836e-02 -4.065842367708683014e-03 -3.076550737023353577e-02 -5.585028976202011108e-02 -1.554854214191436768e-01 -6.205106526613235474e-02 -6.028583273291587830e-02
2.287819832563400269e-01 -5.652260780334472656e-02 -1.603541076183319092e-01 -1.875878721475601196e-01 -2.653890289366245270e-02 1.883462369441986084e-01 6.967741996049880981e-03 3.745397925376892090e-01 -1.248301658779382706e-02 -3.288970291614532471e-01 4.056108370423316956e-02 2.133502513170242310e-01 3.636246323585510254e-01 5.470631644129753113e-02 -2.007942944765090942e-01 -1.712014228105545044e-01 1.683470159769058228e-01 3.063535988330841064e-01 -1.615069955587387085e-01 9.620457887649536133e-02 1.277484297752380371e-01 -3.978305310010910034e-02 1.270333230495452881e-01 -6.104761734604835510e-02 -9.959745407104492188e-02 -2.071260809898376465e-01 9.089869260787963867e-02 -1.853387057781219482e-01 -2.020514160394668579e-01 -7.063334435224533081e-02 -4.859242215752601624e-02 -8.836700767278671265e-02
8.788620680570602417e-02 2.438502460718154907e-01 -1.554311662912368774e-01 2.421242557466030121e-02 -3.271848708391189575e-02 7.668825238943099976e-02 1.432337611913681030e-02 1.107419207692146301e-01 1.456891000270843506e-01 -4.920599758625030518e-01 1.096172854304313660e-01 1.088951434940099716e-02 1.180173382163047791e-01 1.905720680952072144e-01 -2.561694681644439697e-01 3.404957801103591919e-02 1.358458101749420166e-01 -3.996767997741699219e-01 2.680384181439876556e-02 -2.441642284393310547e-01 1.036120578646659851e-01 -1.964751183986663818e-01 8.958199620246887207e-02 7.828369736671447754e-02 -1.077820658683776855e-01 1.875436305999755859e-01 -1.333046555519104004e-01 -2.616566121578216553e-01 -2.405556663870811462e-02 5.434237048029899597e-02 2.072571218013763428e-02 -2.390185147523880005e-01
3.203511238098144531e-02 4.576657339930534363e-02 7.108610123395919800e-02 -2.101152837276458740e-01 -2.136868536472320557e-01 2.221847176551818848e-01 3.261248171329498291e-01 -4.570035636425018311e-02 -7.188204675912857056e-02 -2.235975861549377441e-01 -9.584475308656692505e-02 -1.741604506969451904e-02 7.965366542339324951e-02 2.812123894691467285e-01 -2.046256661415100098e-01 -7.794705219566822052e-03 3.182141184806823730e-01 -2.159181088209152222e-01 4.827631637454032898e-02 2.758722603321075439e-01 8.191716670989990234e-02 -2.716407179832458496e-01 -1.719399471767246723e-03 1.280489414930343628e-01 5.166637524962425232e-02 -1.220571473240852356e-01 1.081588715314865112e-01 -1.468775868415832520e-01 -1.420241892337799072e-01 9.384968876838684082e-02 -3.658169806003570557e-01 1.238484755158424377e-01
-1.277979910373687744e-01 -3.009039349853992462e-02 -1.519852969795465469e-02 -2.001239955425262451e-01 -5.995391681790351868e-02 2.646496891975402832e-01 1.145818904042243958e-01 3.508889675140380859e-01 -2.411184608936309814e-01 -2.954730987548828125e-01 -2.523872852325439453e-01 -7.067295908927917480e-02 5.098518729209899902e-02 -3.302845731377601624e-02 -1.130399927496910095e-01 1.127720773220062256e-01 2.107758224010467529e-01 -2.899207174777984619e-01 -5.176624283194541931e-02 3.768112063407897949e-01 -6.827099714428186417e-03 5.944800563156604767e-03 -8.165243268013000488e-02 -6.918153911828994751e-02 1.863576844334602356e-02 -4.426733404397964478e-02 2.314882427453994751e-01 -7.250361144542694092e-02 -1.343017164617776871e-02 1.871932595968246460e-01 -2.303328812122344971e-01 2.348740249872207642e-01
7.252690941095352173e-02 2.058142721652984619e-01 -5.627437680959701538e-02 -4.611499309539794922e-01 2.483876943588256836e-01 6.975717842578887939e-02 1.733179539442062378e-01 1.328262686729431152e-01 -1.734033674001693726e-01 -6.401295214891433716e-02 1.374408006668090820e-01 -1.351260840892791748e-01 1.052144393324851990e-01 -7.043793797492980957e-02 -2.470024526119232178e-01 -1.238212641328573227e-02 -9.848834574222564697e-02 -4.518305510282516479e-02 2.472452372312545776e-01 1.073214970529079437e-02 2.210634350776672363e-01 -9.611624479293823242e-02 -3.485833853483200073e-02 2.911380827426910400e-01 -2.443653997033834457e-03 -2.082386314868927002e-01 2.506608366966247559e-01 -2.020823806524276733e-01 1.663848310708999634e-01 2.396786659955978394e-01 -6.653776019811630249e-02 -1.418945342302322388e-01
-5.070538818836212158e-02 7.941428571939468384e-02 -6.110242102295160294e-03 2.605544961988925934e-02 -1.102831959724426270e-02 5.260885879397392273e-02 1.917517334222793579e-01 4.812254011631011963e-01 -2.991649322211742401e-02 -2.618081271648406982e-01 -2.140319347381591797e-02 -4.294126480817794800e-02 1.024826541543006897e-01 -1.114747449755668640e-01 1.623194217681884766e-01 2.013183981180191040e-01 2.609196305274963379e-01 -2.559807896614074707e-01 -1.973602622747421265e-01 1.847822517156600952e-01 1.987642496824264526e-01 -2.262917906045913696e-01 3.249137662351131439e-03 4.011027514934539795e-02 9.516559541225433350e-02 -2.880776822566986084e-01 -2.120224684476852417e-01 -1.085179969668388367e-01 2.511989474296569824e-01 -1.195577308535575867e-01 -1.799135208129882812e-01 -7.054724730551242828e-03
-2.743163108825683594e-01 2.975559532642364502e-01 -2.487323582172393799e-01 2.338562607765197754e-01 -2.954783849418163300e-02 1.099099665880203247e-01 -1.102469712495803833e-01 3.679181635379791260e-01 -1.703228652477264404e-01 -8.980347216129302979e-02 -3.324397606775164604e-03 1.541903521865606308e-02 2.926182448863983154e-01 8.225267753005027771e-03 -6.182877719402313232e-02 1.652703136205673218e-01 3.633489012718200684e-01 -6.991055794060230255e-03 4.107398539781570435e-02 2.926276810467243195e-02 1.665606498718261719e-01 5.455168429762125015e-03 1.386289894580841064e-01 9.381232410669326782e-02 5.571591481566429138e-02 -2.807582542300224304e-02 5.102442577481269836e-02 1.842385083436965942e-01 4.361522570252418518e-02 1.867710053920745850e-01 -1.616980433464050293e-01 -3.335448205471038818e-01
-1.829158812761306763e-01 -1.199268102645874023e-01 -2.382947504520416260e-01 -2.814800143241882324e-01 -1.243379339575767517e-01 3.421289920806884766e-01 -2.721836790442466736e-02 6.441032141447067261e-02 -7.479463517665863037e-02 -2.450584471225738525e-01 2.093512117862701416e-01 6.243059411644935608e-02 2.721981406211853027e-01 1.082230582833290100e-01 -2.866027057170867920e-01 -4.991409927606582642e-02 2.365667521953582764e-01 -1.311939675360918045e-02 2.284709662199020386e-01 -3.950727358460426331e-02 -7.775440067052841187e-02 -6.954940408468246460e-02 -1.328153163194656372e-01 2.605820596218109131e-01 4.222751036286354065e-02 9.893307089805603027e-02 -4.778529331088066101e-02 9.169011376798152924e-03 1.015556007623672485e-01 1.187023296952247620e-01 5.179689265787601471e-03 -3.876102268695831299e-01
7.942345738410949707e-02 2.965582013130187988e-01 1.293781995773315430e-01 3.924594074487686157e-02 3.493811935186386108e-02 4.694471135735511780e-03 2.446864396333694458e-01 2.211877107620239258e-01 7.471141964197158813e-02 -1.485513150691986084e-01 6.469128280878067017e-02 -1.233372837305068970e-01 4.654886573553085327e-02 3.228378593921661377e-01 -4.080435037612915039e-01 1.418722718954086304e-01 2.219366431236267090e-01 -1.442330032587051392e-01 -1.932190805673599243e-01 8.328811824321746826e-02 -5.980223789811134338e-02 3.728004917502403259e-02 9.293682128190994263e-02 1.886144727468490601e-01 7.676472514867782593e-02 -1.600411087274551392e-01 2.615557983517646790e-02 -8.493908494710922241e-02 1.760729104280471802e-01 -9.344392269849777222e-02 -3.884776234626770020e-01 2.092894464731216431e-01
2.866977155208587646e-01 3.493281826376914978e-02 1.713882833719253540e-01 8.799824863672256470e-04 -1.018621549010276794e-01 2.282431125640869141e-01 -1.951041072607040405e-02 2.371357828378677368e-01 -2.602929174900054932e-01 -3.168684244155883789e-01 5.310368165373802185e-02 6.024503707885742188e-02 4.262190684676170349e-02 -1.440548002719879150e-01 1.007464006543159485e-01 -3.920030780136585236e-03 1.939476579427719116e-01 -6.755647063255310059e-02 1.893135905265808105e-01 1.667994558811187744e-01 2.104323506355285645e-01 -7.859931141138076782e-02 6.123660132288932800e-02 4.463466703891754150e-01 -1.600394845008850098e-01 2.951366826891899109e-03 1.174910515546798706e-01 -4.345506057143211365e-02 -1.222003176808357239e-01 8.924915641546249390e-02 -3.309924602508544922e-01 -1.665505170822143555e-01
5.165635794401168823e-02 2.390357702970504761e-01 -2.278608679771423340e-01 1.531357020139694214e-01 -1.571588814258575439e-01 1.424212008714675903e-01 2.480840533971786499e-01 3.849174678325653076e-01 -2.062527984380722046e-01 -1.824534982442855835e-01 -2.416326552629470825e-01 6.710086949169635773e-03 -3.199148178100585938e-02 5.666496977210044861e-02 -3.262347280979156494e-01 6.746499240398406982e-02 1.855993717908859253e-01 1.130531169474124908e-02 -4.097156599164009094e-02 -1.307032164186239243e-02 -1.243422329425811768e-01 7.729744911193847656e-02 2.918732762336730957e-01 1.307892501354217529e-01 2.209234088659286499e-01 -2.749539539217948914e-02 -9.899748116731643677e-02 -1.650444231927394867e-02 -1.088626533746719360e-01 -2.086918503046035767e-01 -2.791996598243713379e-01 8.665233105421066284e-02
2.233440279960632324e-01 2.161346673965454102e-01 1.209322512149810791e-01 -4.429804384708404541e-01 -1.355610638856887817e-01 6.431236118078231812e-02 -2.210719883441925049e-01 2.328104823827743530e-01 1.762711107730865479e-01 -7.011409103870391846e-02 5.812354385852813721e-02 -8.954687416553497314e-02 -1.664135139435529709e-03 4.924452304840087891e-02 -3.286212384700775146e-01 -1.989672034978866577e-01 4.364181458950042725e-01 -2.724088169634342194e-02 -3.678388195112347603e-03 8.684828132390975952e-02 -3.588993847370147705e-02 2.490128017961978912e-02 1.209422107785940170e-02 2.063962966203689575e-01 1.547397393733263016e-02 -1.248463988304138184e-01 4.865732043981552124e-02 1.751425564289093018e-01 -1.097344141453504562e-02 1.573383659124374390e-01 -2.289151996374130249e-01 3.026527585461735725e-03
-1.640444621443748474e-02 -1.235937997698783875e-01 2.625657320022583008e-01 1.828390806913375854e-01 1.478279009461402893e-02 1.399521678686141968e-01 1.010134443640708923e-01 3.496391773223876953e-01 1.558810472488403320e-01 -3.700433075428009033e-01 -2.075555175542831421e-01 -2.242622226476669312e-01 -8.524897694587707520e-02 -1.620840094983577728e-02 -1.038694903254508972e-01 1.900153011083602905e-01 2.559915482997894287e-01 -8.981699123978614807e-03 6.036344543099403381e-02 5.532455816864967346e-02 1.852605491876602173e-02 1.386949717998504639e-01 -5.442890338599681854e-03 7.373415678739547729e-02 7.821090519428253174e-03 -7.562813907861709595e-02 -1.624396145343780518e-01 -1.680475473403930664e-01 1.567208915948867798e-01 6.548302620649337769e-02 -3.670700192451477051e-01 -3.153403699398040771e-01
3.371514752507209778e-02 6.897466629743576050e-02 5.678212270140647888e-02 7.355508208274841309e-02 6.719997525215148926e-02 1.784634292125701904e-01 1.049477383494377136e-01 1.647551655769348145e-01 2.087912410497665405e-01 -3.912587165832519531e-01 -9.619919955730438232e-02 -8.067866414785385132e-02 1.411482095718383789e-01 -2.031744569540023804e-01 -7.393089681863784790e-02 4.926471039652824402e-02 2.971478998661041260e-01 1.512759327888488770e-01 -1.027335599064826965e-01 -1.049427166581153870e-01 1.499072909355163574e-01 2.478033304214477539e-01 -1.309622377157211304e-01 -4.391658585518598557e-03 1.866116076707839966e-01 -2.064084112644195557e-01 1.352075487375259399e-01 -8.593850582838058472e-02 6.917299330234527588e-02 2.060538828372955322e-01 -3.183045983314514160e-02 -4.942299723625183105e-01
3.296684622764587402e-01 -2.441246621310710907e-02 8.651857823133468628e-02 -4.774719127453863621e-04 -9.585231542587280273e-03 2.048332542181015015e-01 1.620155125856399536e-01 2.711561620235443115e-01 -2.470840066671371460e-01 -6.910435110330581665e-02 -1.232754737138748169e-01 5.134163051843643188e-02 -6.353854387998580933e-02 1.604614593088626862e-02 1.327573508024215698e-02 2.706917226314544678e-01 2.002518326044082642e-01 -2.475740760564804077e-01 1.981190145015716553e-01 9.717052429914474487e-02 2.303499728441238403e-01 1.220747083425521851e-01 1.602875292301177979e-01 1.569255143404006958e-01 -1.822840794920921326e-02 -1.641978919506072998e-01 -1.848592311143875122e-01 -2.014616318047046661e-02 -3.014858230017125607e-04 2.849454879760742188e-01 -2.928041815757751465e-01 -2.878223657608032227e-01
5.221199616789817810e-02 3.989325836300849915e-02 1.337133049964904785e-01 8.224999159574508667e-02 2.295484691858291626e-01 8.507581055164337158e-02 5.310977250337600708e-02 2.351354062557220459e-01 -5.817744508385658264e-02 -5.765424370765686035e-01 -9.961120784282684326e-02 -2.946148812770843506e-01 2.037400938570499420e-02 -9.711053222417831421e-02 -8.019653707742691040e-02 -4.585016518831253052e-02 2.694281339645385742e-01 -6.042592972517013550e-02 -1.509396452456712723e-02 -6.866956502199172974e-02 2.543564438819885254e-01 1.835974752902984619e-01 3.173435851931571960e-02 5.284106358885765076e-02 1.467535197734832764e-01 -2.530862763524055481e-02 -1.247300207614898682e-01 -1.817641258239746094e-01 -2.303570043295621872e-03 1.963454037904739380e-01 -3.079749271273612976e-02 -3.293086588382720947e-01
-4.958625882863998413e-02 2.628524899482727051e-01 -7.928701117634773254e-03 -7.979363203048706055e-02 1.824600994586944580e-02 1.777308583259582520e-01 1.618039757013320923e-01 3.685527741909027100e-01 -3.062601387500762939e-01 -1.374806016683578491e-01 2.333249151706695557e-01 2.169135957956314087e-01 3.321833312511444092e-01 -5.230764299631118774e-02 9.143093973398208618e-02 -7.488178461790084839e-02 2.697147428989410400e-01 8.656032383441925049e-02 7.282681018114089966e-02 2.099998742341995239e-01 1.164963841438293457e-01 -4.972867667675018311e-02 3.328014314174652100e-01 1.206010952591896057e-01 1.560708135366439819e-01 -1.714397668838500977e-01 -1.153203397989273071e-01 7.158297300338745117e-02 -2.943561971187591553e-02 1.275818943977355957e-01 -1.254986971616744995e-01 -1.039028987288475037e-01
8.941026031970977783e-02 -2.408729344606399536e-01 -7.632661610841751099e-02 3.764317370951175690e-03 2.961475849151611328e-01 2.681683897972106934e-01 1.289583444595336914e-01 3.239047825336456299e-01 -4.494085535407066345e-02 -2.897738516330718994e-01 4.623351618647575378e-02 1.451072096824645996e-01 1.807603240013122559e-01 4.129335656762123108e-02 -1.031514629721641541e-01 2.806533873081207275e-01 1.734279990196228027e-01 1.956603676080703735e-01 3.545570746064186096e-02 4.796801880002021790e-02 2.885413467884063721e-01 -1.278560459613800049e-01 1.606131047010421753e-01 -6.664892286062240601e-02 1.957916974788531661e-04 -3.565254807472229004e-01 1.207502186298370361e-02 -2.484249323606491089e-01 1.002206951379776001e-01 2.624109573662281036e-02 -8.807453513145446777e-02 -6.924201548099517822e-02
-7.471664249897003174e-02 1.893102824687957764e-01 1.227786764502525330e-01 -1.709030568599700928e-01 6.411830335855484009e-02 1.626537181437015533e-02 2.743733823299407959e-01 8.633245527744293213e-02 -4.005038738250732422e-01 -4.234103858470916748e-01 7.171170413494110107e-02 7.653315365314483643e-02 -1.009434387087821960e-01 -1.021160855889320374e-01 -7.227112352848052979e-02 -1.533301472663879395e-01 2.503042519092559814e-01 -5.730227101594209671e-03 -2.260523289442062378e-01 1.004591733217239380e-01 2.548564374446868896e-01 2.001886367797851562e-01 7.041806727647781372e-02 9.691244363784790039e-02 1.026842091232538223e-02 -1.794914901256561279e-01 -1.322247087955474854e-01 -2.059156298637390137e-01 2.975839562714099884e-02 8.486742526292800903e-02 -2.116909772157669067e-01 -1.969605386257171631e-01
1.209321543574333191e-01 2.011255621910095215e-01 -6.539531052112579346e-02 -1.209445297718048096e-01 -2.423915117979049683e-01 2.098688930273056030e-01 6.054927781224250793e-02 3.064133226871490479e-01 2.148583829402923584e-01 -2.743862271308898926e-01 1.326327323913574219e-01 -2.211370468139648438e-01 1.107075884938240051e-01 -2.301633059978485107e-01 -5.966732650995254517e-02 -1.498066633939743042e-01 2.658870220184326172e-01 -3.654552996158599854e-01 2.453129887580871582e-01 -1.735100746154785156e-01 1.240870580077171326e-01 -2.516174912452697754e-01 1.696290671825408936e-01 6.175769865512847900e-02 2.150812745094299316e-02 -1.405672729015350342e-01 1.626966707408428192e-02 -1.119418665766716003e-01 -3.312586620450019836e-02 -2.071275562047958374e-02 5.139676854014396667e-03 -7.799068093299865723e-02
-7.580961287021636963e-02 -4.682087153196334839e-02 1.323259919881820679e-01 2.110996469855308533e-02 7.524402439594268799e-02 -5.251656845211982727e-02 1.065056696534156799e-01 4.532762169837951660e-01 9.803574532270431519e-02 2.222572639584541321e-02 7.291531562805175781e-02 -3.445723950862884521e-01 1.627034693956375122e-01 8.712875843048095703e-02 -1.350329965353012085e-01 -9.570050984621047974e-03 3.523002564907073975e-02 7.492115348577499390e-02 9.367953240871429443e-02 -5.304970964789390564e-02 2.440218776464462280e-01 7.566277682781219482e-02 2.455205656588077545e-02 3.255714178085327148e-01 -1.907669566571712494e-02 -5.386261269450187683e-02 1.460329592227935791e-01 -4.196584224700927734e-01 1.284694522619247437e-01 3.687804043292999268e-01 3.267267346382141113e-02 -1.332330703735351562e-01
2.147719413042068481e-01 -1.869247108697891235e-01 1.805738657712936401e-01 -1.973876953125000000e-01 5.031403154134750366e-02 -7.706173695623874664e-03 2.774691581726074219e-01 4.068114757537841797e-01 1.186724156141281128e-01 -1.540181189775466919e-01 -1.308740675449371338e-01 1.754101812839508057e-01 -1.194583848118782043e-01 -1.348835676908493042e-01 -1.238066703081130981e-01 -6.719675660133361816e-02 3.021253347396850586e-01 -2.012469631154090166e-04 2.952597737312316895e-01 2.225764654576778412e-02 2.921297252178192139e-01 -1.565043232403695583e-03 1.609978675842285156e-01 3.046606779098510742e-01 -6.425795704126358032e-02 1.491501033306121826e-01 1.296545267105102539e-01 -2.716103568673133850e-02 1.857819706201553345e-01 1.572248875163495541e-04 -4.676495864987373352e-02 -2.489859052002429962e-02
1.306334584951400757e-01 2.705903053283691406e-01 2.319763228297233582e-02 -1.896793954074382782e-02 1.350881159305572510e-01 9.637260437011718750e-02 2.033943124115467072e-02 2.966582179069519043e-01 2.936711907386779785e-02 -2.875440418720245361e-01 -2.676117122173309326e-01 -2.910467386245727539e-01 1.292322129011154175e-01 -1.513526141643524170e-01 -5.496608465909957886e-02 1.743841618299484253e-01 1.721813827753067017e-01 1.048188805580139160e-01 -1.980682909488677979e-01 1.271668672561645508e-01 2.257592678070068359e-01 6.257983855903148651e-03 -5.455838888883590698e-02 -8.900719135999679565e-02 3.192337974905967712e-02 -1.084621250629425049e-01 2.728831488639116287e-03 -2.921881973743438721e-01 1.430072635412216187e-01 9.104513376951217651e-02 8.531816303730010986e-02 -4.333920776844024658e-01
2.388855442404747009e-02 2.501171529293060303e-01 -5.244077369570732117e-02 -9.260407090187072754e-02 -1.399905979633331299e-01 3.243166022002696991e-03 4.011313244700431824e-02 4.766902625560760498e-01 6.349550932645797729e-02 -2.398581206798553467e-01 -3.174817860126495361e-01 1.329133808612823486e-01 -9.424231015145778656e-03 -1.515393108129501343e-01 -2.130913287401199341e-01 -1.559953242540359497e-01 -7.738761603832244873e-02 -2.693457603454589844e-01 -8.497335016727447510e-02 9.428387880325317383e-02 -3.386159613728523254e-02 5.448053125292062759e-03 1.491954475641250610e-01 2.417440116405487061e-01 -2.000824660062789917e-01 -2.643952369689941406e-01 1.278222203254699707e-01 -5.049488693475723267e-02 -2.426164457574486732e-03 -2.294602990150451660e-01 -1.930318921804428101e-01 9.491091221570968628e-02
2.087074220180511475e-01 1.736577302217483521e-01 -9.798098355531692505e-02 1.636447161436080933e-01 -1.688265427947044373e-02 7.451315969228744507e-02 -1.641414687037467957e-02 2.465666234493255615e-01 8.380052447319030762e-02 -3.800024688243865967e-01 -2.413607984781265259e-01 -1.584741920232772827e-01 4.749285522848367691e-03 -6.189778819680213928e-02 -1.611922085285186768e-01 -1.686742715537548065e-02 5.923159122467041016e-01 9.714274853467941284e-02 2.235188335180282593e-02 -1.950740814208984375e-03 1.627740859985351562e-01 1.629163175821304321e-01 5.598193779587745667e-02 2.574548870325088501e-02 5.477272439748048782e-03 4.507801309227943420e-02 -2.678818814456462860e-02 -1.712381243705749512e-01 1.533019244670867920e-01 -1.510766893625259399e-02 -8.188287913799285889e-02 -2.791753113269805908e-01
-1.887535750865936279e-01 -1.927223615348339081e-02 -1.763118058443069458e-01 -9.505933523178100586e-02 -6.262753158807754517e-02 2.391169965267181396e-01 1.161173805594444275e-01 2.042931765317916870e-01 -1.306401938199996948e-01 -3.312262296676635742e-01 -3.278948068618774414e-01 1.059375852346420288e-01 1.838240772485733032e-01 6.018846109509468079e-02 -2.895859777927398682e-01 -5.330366641283035278e-02 2.076483964920043945e-01 -3.299321979284286499e-02 1.269236803054809570e-01 1.406206339597702026e-01 -1.221136655658483505e-02 2.527365274727344513e-02 3.618254140019416809e-02 -2.774845249950885773e-02 1.740631312131881714e-01 -1.447282433509826660e-01 2.484121471643447876e-01 -2.209901809692382812e-01 4.403559863567352295e-02 1.046120095998048782e-02 -3.066653609275817871e-01 3.115938305854797363e-01
-1.066422611474990845e-01 3.271957933902740479e-01 4.368826001882553101e-02 -1.749343276023864746e-01 2.921106480062007904e-02 -8.256102912127971649e-03 -9.200496226549148560e-02 3.544581234455108643e-01 -7.131539285182952881e-03 -1.735822260379791260e-01 -5.106483772397041321e-02 -4.197187721729278564e-02 -1.190478280186653137e-01 3.304563164710998535e-01 -1.308726519346237183e-02 -1.601560115814208984e-01 2.148527204990386963e-01 -1.605480350553989410e-02 6.379041820764541626e-03 1.573936343193054199e-01 -2.579502761363983154e-02 2.485555857419967651e-01 1.031553298234939575e-01 1.424321085214614868e-01 -7.889666408300399780e-02 -2.910789251327514648e-01 5.798083916306495667e-02 2.383407950401306152e-02 -4.883651062846183777e-02 5.008430480957031250e-01 -1.118078753352165222e-01 -7.120006531476974487e-02
1.062431838363409042e-02 -1.045859530568122864e-01 1.580128669738769531e-01 -1.224433183670043945e-01 -3.830792382359504700e-02 3.034171164035797119e-01 1.769506782293319702e-01 1.504493206739425659e-01 4.757350310683250427e-02 -3.028555810451507568e-01 -2.123764157295227051e-01 2.496472448110580444e-01 1.753620207309722900e-01 1.394550353288650513e-01 -8.047829382121562958e-03 2.200129777193069458e-01 1.834592670202255249e-01 -1.838056892156600952e-01 2.053814977407455444e-01 -7.898239791393280029e-02 1.394292563199996948e-01 -3.189788758754730225e-01 1.290109753608703613e-01 1.691518574953079224e-01 1.842421442270278931e-01 1.696588695049285889e-01 1.896560788154602051e-01 1.343986243009567261e-01 -1.123601105064153671e-03 8.980311453342437744e-02 8.325687795877456665e-02 -2.955760359764099121e-01
-1.495660245418548584e-01 -2.019098997116088867e-01 1.649401932954788208e-01 -3.803917020559310913e-02 3.305246680974960327e-02 -4.306218773126602173e-02 2.012118846178054810e-01 3.858046531677246094e-01 -2.925899326801300049e-01 -2.641259729862213135e-01 1.648376584053039551e-01 6.027701869606971741e-02 1.514926254749298096e-01 5.288329347968101501e-02 7.634218037128448486e-02 -8.913148939609527588e-02 3.402760624885559082e-01 -8.847107738256454468e-02 -4.132679104804992676e-02 1.185967624187469482e-01 1.800914555788040161e-01 1.726442575454711914e-01 -1.287627369165420532e-01 -3.105995059013366699e-02 -5.762641504406929016e-02 -1.902941167354583740e-01 1.310354322195053101e-01 -1.542000919580459595e-01 3.336092233657836914e-01 1.397616416215896606e-01 -7.688240706920623779e-02 -2.320454865694046021e-01
1.298184134066104889e-02 2.756774127483367920e-01 1.770232468843460083e-01 -3.416001498699188232e-01 1.975523680448532104e-01 1.366978585720062256e-01 -6.938280910253524780e-02 4.348874390125274658e-01 1.541326642036437988e-01 -1.513660550117492676e-01 1.017522905021905899e-02 5.588467791676521301e-02 -7.658478617668151855e-02 2.272271513938903809e-01 1.275754475500434637e-04 -3.162912428379058838e-01 1.822293251752853394e-01 -6.013835221529006958e-02 2.165399938821792603e-01 -2.976011112332344055e-02 -3.653468564152717590e-02 8.979648351669311523e-02 9.303454309701919556e-02 9.123477339744567871e-02 1.264318823814392090e-01 -1.591186821460723877e-01 -6.368456780910491943e-02 2.890637516975402832e-02 9.279803186655044556e-02 3.686706423759460449e-01 -1.203345954418182373e-01 -2.316544950008392334e-02
-3.194765001535415649e-02 1.255408525466918945e-01 3.217643797397613525e-01 -1.192665845155715942e-01 3.199290633201599121e-01 2.196386083960533142e-02 -2.839904092252254486e-02 2.557991445064544678e-01 -1.243075281381607056e-01 -4.299232959747314453e-01 -1.242065243422985077e-02 -2.622878737747669220e-02 6.962125003337860107e-02 2.187324762344360352e-01 4.332470521330833435e-02 1.309314519166946411e-01 -1.533763483166694641e-02 3.486128896474838257e-02 3.062296509742736816e-01 1.182715669274330139e-01 2.882701158523559570e-01 1.596878618001937866e-01 1.180545091629028320e-01 2.270234227180480957e-01 3.156406432390213013e-02 -2.507011592388153076e-01 1.567071676254272461e-01 -1.056982502341270447e-01 -1.343221366405487061e-01 -3.493291884660720825e-02 -1.432756632566452026e-01 2.977406047284603119e-02
-3.308884426951408386e-02 -2.289189100265502930e-01 1.018597930669784546e-01 -7.911083847284317017e-02 -1.395278051495552063e-02 1.502673178911209106e-01 -1.212288290262222290e-01 3.696205317974090576e-01 9.910852462053298950e-02 -1.014325395226478577e-01 -1.164474710822105408e-01 3.179272413253784180e-01 2.933460772037506104e-01 1.560700088739395142e-01 -3.372692167758941650e-01 1.963079869747161865e-01 2.682539224624633789e-01 1.314102113246917725e-01 1.138600856065750122e-01 3.156924992799758911e-02 1.106702256947755814e-02 -3.166145458817481995e-02 -9.386897832155227661e-02 1.048254966735839844e-01 5.125621333718299866e-02 -3.857948780059814453e-01 -1.749390214681625366e-01 -1.539980620145797729e-01 -5.488872900605201721e-02 1.545197814702987671e-01 3.090501762926578522e-02 -2.425111830234527588e-02
4.201082512736320496e-02 2.663744688034057617e-01 -2.352707535028457642e-01 1.505595892667770386e-01 -1.079404577612876892e-01 -1.170039847493171692e-01 3.007515370845794678e-01 2.989949584007263184e-01 -2.228914573788642883e-02 -2.662743330001831055e-01 -1.724725663661956787e-01 -2.013708800077438354e-01 1.286287903785705566e-01 -1.417918056249618530e-01 -1.339809596538543701e-01 7.338428869843482971e-03 -4.389372840523719788e-02 1.141544952988624573e-01 3.317810297012329102e-01 -9.737101383507251740e-03 1.659539937973022461e-01 -1.611478775739669800e-01 1.050792932510375977e-01 -4.059892520308494568e-02 9.905371069908142090e-02 -8.721200376749038696e-02 2.038497328758239746e-01 7.829444110393524170e-02 1.821832060813903809e-01 1.160702388733625412e-02 -1.860953867435455322e-01 -3.511809110641479492e-01
5.546238645911216736e-02 3.889028728008270264e-02 -3.801367431879043579e-02 -1.260540634393692017e-01 -8.367227762937545776e-02 1.471963375806808472e-01 -2.877824306488037109e-01 2.386248409748077393e-01 -1.578624993562698364e-01 -3.034352958202362061e-01 3.013744391500949860e-02 1.092595830559730530e-01 2.766931951045989990e-01 1.538537293672561646e-01 -1.165964081883430481e-01 -1.556135714054107666e-01 3.903029859066009521e-01 1.825776994228363037e-01 3.830654546618461609e-02 -7.588742766529321671e-03 1.247655898332595825e-01 -5.333131551742553711e-02 1.755081117153167725e-01 4.030460957437753677e-03 -8.953668922185897827e-02 -3.835662901401519775e-01 -3.758057579398155212e-02 -3.509400188922882080e-01 4.542105272412300110e-02 9.818793833255767822e-02 -1.096120849251747131e-01 -4.373440891504287720e-02
1.401868611574172974e-01 2.482925914227962494e-02 -1.112742000259459019e-03 -2.772372066974639893e-01 -4.611790552735328674e-02 3.201396437361836433e-03 1.089672073721885681e-01 1.936063170433044434e-01 -2.859482541680335999e-02 -1.684634387493133545e-01 -1.555990576744079590e-01 1.412945836782455444e-01 4.706645384430885315e-02 1.368887573480606079e-01 1.451935712248086929e-02 -3.470142185688018799e-02 4.999289214611053467e-01 -1.984165459871292114e-01 2.961084246635437012e-01 -1.904774308204650879e-01 -3.694763779640197754e-02 -1.266677230596542358e-01 1.284720748662948608e-01 2.226566225290298462e-01 1.234941333532333374e-01 -1.017092820256948471e-02 2.915649712085723877e-01 -7.019629329442977905e-02 2.540573477745056152e-01 1.277898699045181274e-01 2.660240828990936279e-01 4.411706328392028809e-02
-1.151506379246711731e-01 2.197514772415161133e-01 -1.477180123329162598e-01 -3.461756706237792969e-01 -5.937301367521286011e-02 3.525897162035107613e-03 1.854092478752136230e-01 3.450971245765686035e-01 -4.973194003105163574e-02 -3.229405581951141357e-01 7.636288553476333618e-02 1.618675440549850464e-01 -1.824901700019836426e-01 2.572518587112426758e-01 -1.487490981817245483e-01 -1.774817705154418945e-01 3.312254250049591064e-01 -2.169227600097656250e-02 -2.699046134948730469e-01 2.913831034675240517e-03 -1.618289947509765625e-02 7.049021869897842407e-02 -6.782691180706024170e-02 3.002707958221435547e-01 1.881614886224269867e-02 -1.195067986845970154e-01 -1.301324274390935898e-02 1.054092720150947571e-01 2.022714354097843170e-02 1.007606461644172668e-01 -8.282998204231262207e-02 1.466668248176574707e-01
-2.156532183289527893e-02 1.931430958211421967e-02 -6.427939236164093018e-02 5.206141993403434753e-02 -2.413052022457122803e-01 -5.716096609830856323e-02 2.238009423017501831e-01 4.225818216800689697e-01 -8.094210922718048096e-02 -1.180153340101242065e-01 -2.040330320596694946e-01 1.456115692853927612e-01 -1.823798120021820068e-01 -1.976568698883056641e-01 -3.586410358548164368e-02 -1.845682263374328613e-01 1.851042807102203369e-01 -1.236087605357170105e-01 -3.614631295204162598e-02 2.680486738681793213e-01 1.795217245817184448e-01 -3.680039942264556885e-02 2.048747688531875610e-01 1.676118075847625732e-01 1.061168015003204346e-01 -1.887077689170837402e-01 2.047865986824035645e-01 2.883794903755187988e-01 -2.025896310806274414e-02 -1.603174209594726562e-01 -2.753248810768127441e-01 -1.045532748103141785e-01
-1.379977166652679443e-01 -2.460709661245346069e-01 1.103531122207641602e-01 -7.946179062128067017e-02 8.568476885557174683e-02 3.281213641166687012e-01 -1.091133281588554382e-01 3.611147403717041016e-01 6.038701906800270081e-02 -2.822296917438507080e-01 -2.772136591374874115e-02 1.749166697263717651e-01 3.215122222900390625e-01 2.129784673452377319e-01 -8.532102406024932861e-02 -9.697446366772055626e-04 9.727387875318527222e-02 1.897737979888916016e-01 6.076223403215408325e-02 2.890934469178318977e-03 6.972686946392059326e-02 -1.731388270854949951e-01 -1.146786957979202271e-01 8.193396776914596558e-02 -1.005178838968276978e-01 -3.127913475036621094e-01 1.309988200664520264e-01 -2.475485205650329590e-01 -7.481001783162355423e-03 1.546976417303085327e-01 -1.056586802005767822e-01 -2.202479839324951172e-01
-2.495369762182235718e-01 8.863408863544464111e-02 -2.821021378040313721e-01 -8.372077345848083496e-02 -8.281435817480087280e-02 3.305773064494132996e-02 1.015512272715568542e-01 3.391006886959075928e-01 1.966691911220550537e-01 -1.502637863159179688e-01 -1.840206831693649292e-01 1.946709752082824707e-01 1.716794073581695557e-01 1.549589931964874268e-01 -1.417191177606582642e-01 2.674405276775360107e-02 1.070566475391387939e-01 -2.276073247194290161e-01 -2.241716384887695312e-01 1.810662597417831421e-01 5.741916969418525696e-02 6.545353680849075317e-03 1.189680919051170349e-01 2.320599704980850220e-01 1.227069869637489319e-01 -2.285643070936203003e-01 1.641702353954315186e-01 -4.960307851433753967e-02 8.386560529470443726e-02 2.811063826084136963e-01 -2.201008200645446777e-01 2.320964187383651733e-01
4.047901183366775513e-02 2.078490406274795532e-01 -1.920092105865478516e-02 -2.756129503250122070e-01 -2.516378760337829590e-01 2.237378954887390137e-01 -1.159649342298507690e-01 2.303491383790969849e-01 -9.560409188270568848e-02 -3.291525542736053467e-01 -6.475910544395446777e-02 1.189903765916824341e-01 9.635242819786071777e-02 1.659369617700576782e-01 -1.455350816249847412e-01 2.244116738438606262e-02 4.564633592963218689e-03 9.031893312931060791e-02 -4.188420996069908142e-02 -2.311739176511764526e-01 4.026187956333160400e-02 -1.045415401458740234e-01 2.172781676054000854e-01 4.519761726260185242e-02 3.393250703811645508e-01 -1.340852528810501099e-01 1.161384582519531250e-01 1.193021908402442932e-01 -1.874933689832687378e-01 -3.488920629024505615e-01 7.760925684124231339e-03 -2.482849210500717163e-01
-5.086239054799079895e-02 -1.236162185668945312e-01 -2.667635381221771240e-01 -1.627449840307235718e-01 2.846379578113555908e-01 -4.158171638846397400e-02 1.153726801276206970e-01 2.307191938161849976e-01 -2.949087321758270264e-01 -3.067298531532287598e-01 -2.839084565639495850e-01 2.034936398267745972e-01 3.710083663463592529e-02 1.726197451353073120e-01 -2.020826935768127441e-01 -8.015280961990356445e-02 1.234380528330802917e-01 -5.996581912040710449e-02 3.780742585659027100e-01 1.666455417871475220e-01 4.892700538039207458e-02 4.980961605906486511e-02 -6.459714472293853760e-02 -3.329724818468093872e-02 1.460666060447692871e-01 -1.128356009721755981e-01 -1.746044121682643890e-02 3.330301865935325623e-02 1.368942856788635254e-01 1.194740906357765198e-01 -1.288906931877136230e-01 -2.624517679214477539e-01
-7.756214588880538940e-02 3.223557025194168091e-02 2.211537659168243408e-01 -1.320705264806747437e-01 -1.866229474544525146e-01 1.663760393857955933e-01 2.196557670831680298e-01 3.382184207439422607e-01 -2.265420258045196533e-01 -2.653284966945648193e-01 5.692709237337112427e-02 6.595143675804138184e-02 1.359856277704238892e-01 1.665102131664752960e-02 -4.542974233627319336e-01 -1.353673040866851807e-01 -7.435879111289978027e-02 -2.830789089202880859e-01 -7.201646268367767334e-02 -2.560409605503082275e-01 -4.527495801448822021e-02 -1.347302496433258057e-01 2.083449661731719971e-01 5.545507743954658508e-02 7.111419737339019775e-02 -2.549983859062194824e-01 1.928504556417465210e-02 -1.971548609435558319e-02 3.768470883369445801e-02 1.083094999194145203e-01 1.234148740768432617e-01 7.960981130599975586e-02
-4.023429006338119507e-02 4.776297509670257568e-02 9.553828835487365723e-02 1.909058094024658203e-01 1.256355792284011841e-01 1.392336785793304443e-01 2.198124825954437256e-01 4.563001990318298340e-01 4.066999536007642746e-04 -1.992594003677368164e-01 -5.744695290923118591e-02 -6.582234799861907959e-02 -1.792245656251907349e-01 -1.781886667013168335e-01 -7.161076366901397705e-02 9.573917090892791748e-02 3.696012794971466064e-01 -2.255814969539642334e-01 -1.809782832860946655e-01 7.857481390237808228e-02 6.066828221082687378e-02 -1.895730793476104736e-01 6.278264522552490234e-02 1.729351729154586792e-01 -1.237072199583053589e-01 -2.785604894161224365e-01 8.648940175771713257e-02 -1.166392490267753601e-01 1.241853907704353333e-01 -1.771536171436309814e-01 -2.295452803373336792e-01 -1.412746310234069824e-01
1.470072716474533081e-01 1.958395391702651978e-01 -2.856630645692348480e-02 -2.959412932395935059e-01 -8.108563721179962158e-02 -1.776411980390548706e-01 3.306991234421730042e-02 1.055343300104141235e-01 2.712675184011459351e-02 -1.001418083906173706e-01 1.545844972133636475e-01 -1.238134503364562988e-01 1.456329673528671265e-01 1.299895048141479492e-01 -9.146963804960250854e-02 -1.021312666125595570e-03 2.026684731245040894e-01 -2.180914878845214844e-01 -6.181760132312774658e-02 2.393483743071556091e-02 3.626553714275360107e-01 -1.121099144220352173e-01 -2.591449953615665436e-02 1.496156901121139526e-01 2.263980358839035034e-02 -4.544838368892669678e-01 -1.643241196870803833e-01 -4.144983887672424316e-01 -2.694252319633960724e-02 2.749655395746231079e-02 -1.729040741920471191e-01 -8.589504659175872803e-02
-8.678353577852249146e-02 1.580598354339599609e-01 -1.141399070620536804e-01 1.402766108512878418e-01 -1.983053982257843018e-01 1.562031507492065430e-01 1.588609963655471802e-01 2.969285547733306885e-01 -1.482852250337600708e-01 -3.300531208515167236e-01 -2.203403860330581665e-01 -8.663741499185562134e-02 8.712127804756164551e-02 3.957718014717102051e-01 -4.367842525243759155e-02 1.101297661662101746e-01 1.543079763650894165e-01 -2.021602988243103027e-01 8.802194893360137939e-02 2.545184195041656494e-01 4.373879730701446533e-02 -5.703280866146087646e-02 5.091164261102676392e-02 1.852722913026809692e-01 -5.644883587956428528e-02 -7.279888540506362915e-02 2.186653912067413330e-01 -5.574192851781845093e-02 1.139739342033863068e-02 4.949784651398658752e-02 -3.036845922470092773e-01 2.427098304033279419e-01
-9.857595711946487427e-02 -1.436956822872161865e-01 -1.078864410519599915e-01 -2.784882187843322754e-01 -3.470324352383613586e-02 -1.277320645749568939e-02 -1.583082526922225952e-01 9.426558017730712891e-02 -2.156163156032562256e-01 -2.863445281982421875e-01 -3.059494197368621826e-01 2.107848078012466431e-01 8.278205245733261108e-02 -6.914100050926208496e-02 -8.364776521921157837e-02 -3.330670669674873352e-02 2.097300440073013306e-01 -2.086521089076995850e-01 2.873862087726593018e-01 1.425078809261322021e-01 2.859441936016082764e-02 1.100539043545722961e-02 1.210172250866889954e-01 1.014713943004608154e-01 1.943854391574859619e-01 -7.080648094415664673e-02 -8.958221226930618286e-02 7.805327326059341431e-02 3.727866113185882568e-01 1.949761435389518738e-02 -2.933011353015899658e-01 -2.455022931098937988e-01
1.932569146156311035e-01 -5.840487033128738403e-02 1.477182805538177490e-01 -1.240638941526412964e-01 -6.815011799335479736e-02 7.783629000186920166e-02 1.563425660133361816e-01 1.485616117715835571e-01 -1.590848118066787720e-01 -1.884429603815078735e-01 -3.914031013846397400e-02 4.503266513347625732e-02 -1.174454987049102783e-01 2.867805659770965576e-01 -2.163006365299224854e-01 -8.882179856300354004e-02 2.660932242870330811e-01 -2.561565339565277100e-01 -1.749085038900375366e-01 -1.697142720222473145e-01 2.115954458713531494e-01 -2.339024096727371216e-01 2.021565288305282593e-01 -4.308964684605598450e-02 6.996276229619979858e-02 -1.656546294689178467e-01 -2.107401043176651001e-01 -3.440935909748077393e-01 -1.194885000586509705e-01 6.170329824090003967e-02 -1.511171758174896240e-01 -2.750041782855987549e-01
-9.695871174335479736e-02 1.815289258956909180e-01 9.031618828885257244e-04 9.092461317777633667e-03 1.595249325037002563e-01 1.239244118332862854e-01 -5.370145291090011597e-02 2.469716221094131470e-01 -8.842254430055618286e-02 -3.471642434597015381e-01 1.798207312822341919e-01 -2.416621446609497070e-01 1.450703144073486328e-01 -4.374972730875015259e-02 -1.643898487091064453e-01 1.638068854808807373e-01 1.933209747076034546e-01 -2.119273245334625244e-01 7.517483085393905640e-02 -1.036481931805610657e-01 4.662519395351409912e-01 -1.827591098845005035e-02 2.176991105079650879e-01 3.822374716401100159e-02 6.615456938743591309e-02 -1.682294011116027832e-01 -1.953605562448501587e-01 1.349899023771286011e-01 1.076742261648178101e-01 1.894924789667129517e-01 -2.179171741008758545e-01 8.758337050676345825e-02
3.824533149600028992e-02 2.136973589658737183e-01 5.912009999155998230e-02 4.504056647419929504e-02 -6.777609139680862427e-02 5.626190081238746643e-02 2.210527062416076660e-01 2.580884993076324463e-01 3.440549969673156738e-01 -4.700343608856201172e-01 -8.801403455436229706e-03 -2.390778996050357819e-02 6.665821373462677002e-02 -1.609164625406265259e-01 1.776998862624168396e-02 -1.305200606584548950e-01 -7.503895461559295654e-02 -3.153976202011108398e-01 2.016784548759460449e-01 -4.059505090117454529e-02 2.104540318250656128e-01 -1.971907764673233032e-01 3.418820202350616455e-01 -8.412912487983703613e-02 9.578559547662734985e-02 -1.044406890869140625e-01 -4.422939196228981018e-02 -1.737575531005859375e-01 2.104512788355350494e-02 1.560619175434112549e-01 3.822973743081092834e-02 -5.843595042824745178e-02
1.756544262170791626e-01 -4.538993909955024719e-02 3.152672648429870605e-01 -6.494770944118499756e-02 1.438206881284713745e-01 1.035732403397560120e-01 1.578701436519622803e-01 5.284447669982910156e-01 -1.159437820315361023e-01 -2.784795761108398438e-01 -2.357771694660186768e-01 2.337297052145004272e-02 2.569853365421295166e-01 7.285931706428527832e-02 -3.715907409787178040e-02 3.837036713957786560e-02 1.939499564468860626e-02 1.348744332790374756e-01 5.976576730608940125e-02 8.742174506187438965e-02 -1.472749710083007812e-01 -1.573894172906875610e-01 9.342208504676818848e-02 1.911034435033798218e-01 1.273697316646575928e-01 1.156333088874816895e-01 -1.078729629516601562e-01 -1.127683892846107483e-01 -6.389245390892028809e-02 -1.848197430372238159e-01 -2.676332294940948486e-01 -1.457530260086059570e-01
-3.412429690361022949e-01 8.943803608417510986e-02 -1.589851975440979004e-01 -2.114392220973968506e-01 3.475490510463714600e-01 7.484297454357147217e-02 1.224160939455032349e-01 4.120401442050933838e-01 1.834967732429504395e-02 -2.382581308484077454e-02 -1.034760698676109314e-01 -2.255171537399291992e-01 1.446971297264099121e-01 2.021481469273567200e-02 -1.614749133586883545e-01 -7.741948962211608887e-02 -1.213857084512710571e-01 -3.137551620602607727e-02 2.633289694786071777e-01 -5.196723714470863342e-02 2.839502394199371338e-01 -7.790568470954895020e-02 1.665212810039520264e-01 8.864383213222026825e-03 -1.189928781241178513e-02 -1.529890596866607666e-01 -6.342753767967224121e-02 1.420879364013671875e-01 1.265997141599655151e-01 1.772861629724502563e-01 -1.002900972962379456e-01 -2.664414942264556885e-01
1.344797015190124512e-01 6.719383597373962402e-02 3.629129007458686829e-02 5.820218846201896667e-02 9.888152033090591431e-02 3.240151405334472656e-01 2.577556371688842773e-01 3.203029036521911621e-01 5.883911997079849243e-02 -2.058546394109725952e-01 -1.784573346376419067e-01 -3.281023204326629639e-01 -4.121387377381324768e-02 -6.307073682546615601e-02 -6.636107712984085083e-02 4.147831723093986511e-02 2.897734642028808594e-01 -5.361541733145713806e-02 -6.464470643550157547e-03 -1.248203739523887634e-01 1.727966666221618652e-01 2.394254058599472046e-01 6.932873744517564774e-03 1.485542505979537964e-01 8.413934148848056793e-03 4.219298437237739563e-02 -6.835222989320755005e-02 -3.135270774364471436e-01 1.274949312210083008e-01 1.829371303319931030e-01 -5.834358558058738708e-02 -3.493585884571075439e-01
-1.236838847398757935e-01 6.865738332271575928e-02 1.883600354194641113e-01 -2.004026770591735840e-01 9.302046149969100952e-02 -1.621421775780618191e-03 3.910717368125915527e-02 2.365274876356124878e-01 -8.072672784328460693e-02 -1.946463286876678467e-01 5.078494548797607422e-02 1.825140565633773804e-01 3.037042021751403809e-01 7.735731080174446106e-03 9.338537603616714478e-02 -9.685198962688446045e-02 1.581005305051803589e-01 3.172906339168548584e-01 1.954460293054580688e-01 8.549313992261886597e-02 3.311736583709716797e-01 -1.381534785032272339e-01 2.622806727886199951e-01 3.042051792144775391e-01 1.295893341302871704e-01 -1.254618018865585327e-01 -4.564225301146507263e-02 -2.369595170021057129e-01 2.128636986017227173e-01 1.768931150436401367e-01 -6.757926940917968750e-02 1.196589618921279907e-01
-3.469347953796386719e-01 2.130416333675384521e-01 1.431396454572677612e-01 -2.022569626569747925e-01 1.591522130183875561e-03 5.697869509458541870e-02 -4.754001647233963013e-02 1.671093702316284180e-01 7.880771905183792114e-02 -3.399346768856048584e-01 -9.942062199115753174e-02 -5.179338902235031128e-02 3.452554047107696533e-01 5.722356587648391724e-02 -4.665634408593177795e-02 -3.743680194020271301e-02 1.451068669557571411e-01 -1.302265822887420654e-01 9.042543917894363403e-02 -2.028140723705291748e-01 2.031344920396804810e-01 -3.801625594496726990e-02 1.244691312313079834e-01 -3.915170952677726746e-02 1.706060022115707397e-01 -2.281884849071502686e-01 5.080611258745193481e-02 -1.710068434476852417e-01 -9.771662950515747070e-02 -1.908957213163375854e-01 -4.097622334957122803e-01 -7.124145328998565674e-02
3.689701110124588013e-02 2.680379152297973633e-01 4.713417217135429382e-02 -6.206767261028289795e-02 -6.137013062834739685e-02 -5.690671876072883606e-02 8.278580754995346069e-02 3.655511140823364258e-02 -8.845070004463195801e-02 -3.256291151046752930e-01 -2.256251126527786255e-01 9.489060938358306885e-02 8.792755007743835449e-02 -2.295247167348861694e-01 3.706407919526100159e-02 2.044628709554672241e-01 3.764965534210205078e-01 -4.318611696362495422e-02 -5.348223820328712463e-02 -4.945664107799530029e-02 2.513909637928009033e-01 1.210967898368835449e-01 1.580259799957275391e-01 -1.678157001733779907e-01 1.017756834626197815e-01 4.951775074005126953e-02 1.366789042949676514e-01 -2.300655394792556763e-01 9.165141731500625610e-02 1.445022523403167725e-01 -2.275790274143218994e-01 -4.274969696998596191e-01
1.294348388910293579e-01 8.017680048942565918e-02 -2.246563695371150970e-02 -1.929558515548706055e-01 -5.238639935851097107e-02 3.780860826373100281e-02 1.289095729589462280e-01 1.543065458536148071e-01 5.459310486912727356e-02 -1.950273364782333374e-01 1.706853322684764862e-02 1.935105919837951660e-01 3.194095790386199951e-01 2.004650682210922241e-01 -2.554971165955066681e-02 -3.067609965801239014e-01 -2.816023305058479309e-02 -1.916881054639816284e-01 2.169943004846572876e-01 3.092334568500518799e-01 1.649184823036193848e-01 -1.175472959876060486e-01 3.316085413098335266e-02 3.155559599399566650e-01 4.641348496079444885e-02 -2.434368878602981567e-01 6.929200887680053711e-02 -3.939826190471649170e-01 -3.572824597358703613e-02 8.858664333820343018e-02 -8.576741069555282593e-02 -1.374875009059906006e-01
1.318372786045074463e-01 2.288627028465270996e-01 1.955223381519317627e-01 -7.211812585592269897e-02 7.173811644315719604e-02 1.462433636188507080e-01 9.881328791379928589e-02 2.644581794738769531e-01 -5.323278158903121948e-02 -3.085879981517791748e-01 -2.792554199695587158e-01 -6.518068909645080566e-02 -1.216875389218330383e-01 -2.061754465103149414e-01 1.500333007425069809e-02 2.105082422494888306e-01 3.663270771503448486e-01 -2.681611478328704834e-02 -6.340400874614715576e-02 1.354549974203109741e-01 -1.917522773146629333e-02 2.499786317348480225e-01 9.532286971807479858e-02 -1.408632751554250717e-02 -1.297063231468200684e-01 -5.394391342997550964e-02 2.751298248767852783e-01 -1.035653650760650635e-01 4.826545342803001404e-02 -4.133666679263114929e-02 -8.745372295379638672e-02 -3.887939155101776123e-01
4.152959957718849182e-02 1.306098252534866333e-01 -8.698448538780212402e-02 5.658777430653572083e-02 1.047867983579635620e-01 4.105113744735717773e-01 1.155312359333038330e-01 3.020344674587249756e-01 1.318369060754776001e-01 -2.657915353775024414e-01 -6.451413035392761230e-02 1.756596863269805908e-01 -2.504490017890930176e-01 -1.357019245624542236e-01 -2.607379853725433350e-01 1.276042610406875610e-01 2.755340933799743652e-01 -1.548443287611007690e-01 -1.791785210371017456e-01 -8.355725556612014771e-02 2.736269235610961914e-01 1.151015609502792358e-01 1.613704711198806763e-01 5.966546945273876190e-03 8.417912572622299194e-02 -3.471446409821510315e-02 -1.303676068782806396e-01 -1.123636588454246521e-01 -2.278801985085010529e-03 6.503037363290786743e-02 -1.325972825288772583e-01 -2.915767431259155273e-01
-1.037530675530433655e-01 5.557224154472351074e-02 1.181671991944313049e-01 -1.530622094869613647e-01 -2.161013893783092499e-02 1.617813110351562500e-01 1.080653667449951172e-01 2.880368828773498535e-01 -1.468103080987930298e-01 -1.792455315589904785e-01 6.016609072685241699e-02 1.811503618955612183e-01 2.815088629722595215e-01 2.611200511455535889e-01 -1.867212504148483276e-01 1.678261607885360718e-01 3.579109311103820801e-01 2.537305653095245361e-01 -1.305028945207595825e-01 1.682949438691139221e-02 -4.765122756361961365e-02 -3.561793267726898193e-01 -1.248533129692077637e-01 1.103281974792480469e-01 -1.310819983482360840e-01 -2.396761924028396606e-01 1.421475559473037720e-01 -2.320087254047393799e-01 -4.434145987033843994e-02 -9.021624922752380371e-02 -3.710984066128730774e-02 7.805597502738237381e-03
-2.209225483238697052e-02 -8.256135880947113037e-02 5.248108133673667908e-02 3.224810585379600525e-02 5.202379077672958374e-02 -1.462558656930923462e-01 2.708464860916137695e-01 4.990980327129364014e-01 1.702725142240524292e-01 -2.146390527486801147e-01 -2.341936826705932617e-01 1.597153842449188232e-01 8.041887730360031128e-02 -4.846012964844703674e-02 -6.986374408006668091e-02 3.947890177369117737e-02 1.802787333726882935e-01 -8.120230585336685181e-02 6.353221833705902100e-02 2.213960513472557068e-03 3.797945082187652588e-01 1.410549879074096680e-02 3.838014230132102966e-02 3.914646506309509277e-01 -1.323586702346801758e-01 4.225114360451698303e-02 2.386901527643203735e-01 1.612747162580490112e-01 -2.842927910387516022e-02 -2.888618409633636475e-02 8.349729329347610474e-02 -1.359310746192932129e-01
2.252961844205856323e-01 -1.533993035554885864e-01 -7.720075547695159912e-02 -7.672686129808425903e-02 -1.817208826541900635e-01 1.119871288537979126e-01 3.260103464126586914e-01 4.621967077255249023e-01 7.892685383558273315e-02 -4.073018580675125122e-02 -2.088085412979125977e-01 9.708924591541290283e-02 4.406400024890899658e-02 -1.851283572614192963e-02 -1.911730170249938965e-01 -5.449617165140807629e-04 5.761275067925453186e-02 -3.259608149528503418e-01 -3.827065601944923401e-02 8.289214968681335449e-02 1.870663166046142578e-01 -9.289115667343139648e-02 4.864764958620071411e-02 2.822346091270446777e-01 -4.162640124559402466e-02 -3.429302275180816650e-01 2.177789211273193359e-01 -3.559895232319831848e-02 -3.583953902125358582e-02 2.522794902324676514e-02 -1.440546959638595581e-01 1.199630051851272583e-01
4.152984544634819031e-02 -2.055409550666809082e-02 -1.089173927903175354e-01 1.171180978417396545e-01 -1.707031875848770142e-01 1.018433868885040283e-01 2.996952235698699951e-01 3.608256876468658447e-01 1.763450652360916138e-01 -1.470557004213333130e-01 -1.002232059836387634e-01 -7.852185517549514771e-02 9.255275875329971313e-02 6.528984755277633667e-02 -1.746074557304382324e-01 -2.496273070573806763e-01 8.451790362596511841e-02 -6.462195515632629395e-02 1.268096566200256348e-01 -1.886113733053207397e-01 -8.168102055788040161e-02 -1.050834655761718750e-01 9.557913988828659058e-02 2.609386146068572998e-01 3.290226459503173828e-01 -1.984088569879531860e-01 -1.247744560241699219e-01 8.256407082080841064e-02 3.923753798007965088e-01 2.785089798271656036e-02 -1.943454295396804810e-01 -1.332695037126541138e-01
6.907622795552015305e-03 7.331994175910949707e-02 1.980758309364318848e-01 -1.483514457941055298e-01 -1.732944250106811523e-01 -1.439467072486877441e-01 1.090694591403007507e-01 1.460669785737991333e-01 -9.831686317920684814e-02 -4.429014623165130615e-01 -8.931978046894073486e-02 1.920316964387893677e-01 4.807358607649803162e-02 3.632193431258201599e-02 -1.625434309244155884e-01 3.527830913662910461e-02 4.515039622783660889e-01 -2.375551015138626099e-01 1.659740060567855835e-01 2.733429148793220520e-02 1.519898474216461182e-01 -1.210928037762641907e-01 3.660589456558227539e-02 2.729749977588653564e-01 7.719986140727996826e-02 1.093954741954803467e-01 2.306423634290695190e-01 1.486232131719589233e-01 7.607497274875640869e-02 -6.963806599378585815e-02 2.366123050451278687e-01 -7.305336743593215942e-02
-1.823576241731643677e-01 2.497487962245941162e-01 -1.972405165433883667e-01 -1.126916427165269852e-02 -8.898552507162094116e-02 2.223333567380905151e-01 3.653421401977539062e-01 8.012358099222183228e-02 -6.613095849752426147e-02 -3.074354529380798340e-01 -9.477729350328445435e-02 2.689898014068603516e-01 -1.251326650381088257e-01 2.469925209879875183e-02 -2.327537983655929565e-01 -3.631098568439483643e-02 6.050389260053634644e-02 -7.335618138313293457e-02 -1.632402837276458740e-01 -3.155769407749176025e-02 -5.277346447110176086e-02 7.368253916501998901e-02 1.446064710617065430e-01 9.008625149726867676e-02 1.814264655113220215e-01 -1.781118661165237427e-01 -2.434504926204681396e-01 -5.895526707172393799e-02 8.450686186552047729e-02 3.626220226287841797e-01 -2.386873066425323486e-01 -1.385249048471450806e-01
-6.105520576238632202e-02 -1.853383928537368774e-01 1.242069751024246216e-01 -2.569322288036346436e-01 -2.658451497554779053e-01 -9.847866743803024292e-02 7.940115034580230713e-02 2.795814573764801025e-01 -7.160633057355880737e-02 -5.649310946464538574e-01 5.714319646358489990e-02 -2.888474240899085999e-02 4.743355140089988708e-02 8.414565771818161011e-02 1.637787818908691406e-01 3.863238263875246048e-03 2.431360930204391479e-01 -2.067057043313980103e-01 1.178463399410247803e-01 1.780881434679031372e-01 6.437775213271379471e-03 -7.969360798597335815e-02 6.176825612783432007e-03 -2.839419804513454437e-02 4.093637689948081970e-03 -3.053290545940399170e-01 -1.139149963855743408e-01 1.552561484277248383e-02 1.424267590045928955e-01 2.519263327121734619e-01 -2.131158858537673950e-02 7.580325007438659668e-02
-1.151059344410896301e-01 -1.420074701309204102e-01 3.980654105544090271e-02 -1.027792468667030334e-01 6.580280512571334839e-02 -1.890167444944381714e-01 -2.820220962166786194e-02 3.988951146602630615e-01 -5.020135268568992615e-02 -2.569362223148345947e-01 1.289599686861038208e-01 5.873835831880569458e-02 2.077239751815795898e-01 -7.787913829088211060e-02 -2.120727598667144775e-01 4.573963582515716553e-02 1.748118102550506592e-01 1.577084213495254517e-01 9.138943254947662354e-02 1.129942089319229126e-01 4.562866389751434326e-01 2.509677112102508545e-01 3.184276223182678223e-01 1.472213119268417358e-01 -4.190650209784507751e-02 -8.676746487617492676e-02 -3.773110359907150269e-02 -2.544821798801422119e-01 8.418660610914230347e-02 1.225984990596771240e-01 -3.135289251804351807e-02 -1.392794493585824966e-02
-2.908665835857391357e-01 1.861695200204849243e-01 -1.401650905609130859e-01 -1.847974061965942383e-01 -2.555056810379028320e-01 7.863545417785644531e-02 3.550367429852485657e-02 2.966325581073760986e-01 1.438808441162109375e-01 -9.055438637733459473e-02 7.092461735010147095e-02 6.051118671894073486e-02 6.925473362207412720e-02 1.310970336198806763e-01 -2.562386989593505859e-01 9.335609525442123413e-02 2.769435755908489227e-02 -2.074417918920516968e-01 -1.983757317066192627e-01 1.585404276847839355e-01 1.492650806903839111e-01 1.706843972206115723e-01 2.924350276589393616e-02 2.534636855125427246e-01 1.716083288192749023e-02 -3.457056879997253418e-01 3.594313561916351318e-01 -4.277080297470092773e-02 5.946511030197143555e-02 -6.282404810190200806e-02 -2.201215326786041260e-01 2.664978429675102234e-02
-1.045131161808967590e-01 1.052654460072517395e-01 3.140521794557571411e-02 -4.016919434070587158e-01 2.424989044666290283e-01 9.114186465740203857e-02 1.612032055854797363e-01 2.366241365671157837e-01 -7.630819082260131836e-02 6.596215069293975830e-02 5.049334838986396790e-03 -2.491512596607208252e-01 1.557640284299850464e-01 7.530805468559265137e-02 -2.737683951854705811e-01 -1.869151927530765533e-02 -3.556970134377479553e-02 -3.005195595324039459e-02 1.238402202725410461e-01 -6.516502797603607178e-02 3.668961226940155029e-01 -3.784585045650601387e-03 7.502642273902893066e-02 2.154649645090103149e-01 7.563463598489761353e-02 -1.460415273904800415e-01 3.472122848033905029e-01 -2.347698211669921875e-01 3.489128127694129944e-02 -6.254950910806655884e-02 -7.857362180948257446e-02 -2.580647170543670654e-01
2.166292518377304077e-01 -2.637834846973419189e-02 9.479187428951263428e-02 -1.620095074176788330e-01 -6.056618690490722656e-02 2.170723080635070801e-01 1.991181867197155952e-03 3.373760879039764404e-01 -9.808309376239776611e-02 -4.581128433346748352e-02 -2.710816562175750732e-01 2.785660326480865479e-01 2.293299585580825806e-01 1.869056969881057739e-01 -1.814697831869125366e-01 -2.181825935840606689e-01 -1.934761404991149902e-01 -1.471909135580062866e-01 1.801226139068603516e-01 -1.247195377945899963e-01 2.693749964237213135e-01 2.264977060258388519e-02 1.314114546403288841e-03 -5.540289357304573059e-02 -9.528107941150665283e-02 -2.016404718160629272e-01 1.029425114393234253e-01 -2.217382937669754028e-01 2.463667467236518860e-02 3.046923875808715820e-01 -1.719531714916229248e-01 -7.684237509965896606e-02
-1.660411655902862549e-01 8.279475569725036621e-02 8.186543732881546021e-02 -3.944405354559421539e-03 2.421004027128219604e-01 3.169320151209831238e-02 8.353354781866073608e-02 1.062673889100551605e-02 -6.995363533496856689e-02 -4.207958579063415527e-01 -3.362727761268615723e-01 -1.179123967885971069e-01 2.391649335622787476e-01 -4.523375257849693298e-02 -2.663344740867614746e-01 -1.806640475988388062e-01 4.137202724814414978e-02 2.497859857976436615e-02 -8.420382626354694366e-03 -9.713451378047466278e-03 1.376501619815826416e-01 -9.485362470149993896e-02 4.216404855251312256e-01 2.080295979976654053e-01 1.266891658306121826e-01 -2.806516289710998535e-01 5.832957103848457336e-02 9.494598954916000366e-02 2.596611715853214264e-02 -1.433804184198379517e-01 -1.977515071630477905e-01 -3.622326627373695374e-02
1.436058729887008667e-01 7.767031341791152954e-02 -2.319944351911544800e-01 -2.717026770114898682e-01 2.109689451754093170e-02 -2.406730502843856812e-01 -1.022193878889083862e-01 2.131575047969818115e-01 -3.075315952301025391e-01 -3.325084149837493896e-01 -3.169055581092834473e-01 -1.020142883062362671e-01 8.369802683591842651e-02 -1.530611813068389893e-01 -2.657704353332519531e-01 -6.414457689970731735e-03 1.647199839353561401e-01 1.138216406106948853e-01 2.084851711988449097e-01 5.241155251860618591e-02 -8.872500620782375336e-03 2.101394087076187134e-01 1.188199445605278015e-01 -5.991002544760704041e-02 6.300844717770814896e-03 -2.538045346736907959e-01 1.109200064092874527e-03 -3.203641995787620544e-02 1.810516417026519775e-01 1.929471939802169800e-01 -1.028389018028974533e-02 -1.747051626443862915e-01
2.819897048175334930e-02 1.298353523015975952e-01 1.680196523666381836e-01 6.736333668231964111e-02 -2.132286876440048218e-01 1.547709405422210693e-01 1.083504259586334229e-01 2.132576853036880493e-01 -2.547706961631774902e-01 -2.202553451061248779e-01 -1.226481497287750244e-01 1.166558265686035156e-01 1.241186112165451050e-01 7.170980423688888550e-02 -2.320033609867095947e-01 1.258453130722045898e-01 5.618378520011901855e-02 9.165772795677185059e-02 1.822044700384140015e-02 -7.335151080042123795e-03 -6.823319941759109497e-02 -1.361137479543685913e-01 -1.575768738985061646e-01 5.318721532821655273e-01 -4.031161218881607056e-02 -2.738363742828369141e-01 -1.225065812468528748e-01 -1.822445392608642578e-01 -2.957497350871562958e-02 2.726817727088928223e-01 1.638590544462203979e-01 -1.445726603269577026e-01
2.348302006721496582e-01 4.269601777195930481e-02 6.560650467872619629e-02 -1.375412791967391968e-01 3.589187189936637878e-02 1.763647794723510742e-02 4.167229682207107544e-02 5.295423269271850586e-01 2.230570465326309204e-01 -1.222357228398323059e-01 -2.746965289115905762e-01 1.162372753024101257e-01 -4.073333367705345154e-02 -8.619845658540725708e-02 -9.501005709171295166e-02 5.528119951486587524e-02 2.933223545551300049e-01 7.133402675390243530e-02 1.847283914685249329e-02 5.677533894777297974e-02 3.675301373004913330e-01 2.158666588366031647e-02 6.935150921344757080e-02 3.554347157478332520e-01 2.103799581527709961e-02 -1.105550378561019897e-01 1.715460121631622314e-01 1.334968358278274536e-01 1.110582873225212097e-01 3.759968280792236328e-02 8.549373596906661987e-02 1.373717784881591797e-01
-3.366045653820037842e-02 -4.855755344033241272e-02 1.325462609529495239e-01 -1.405419409275054932e-01 1.421331018209457397e-01 -3.554926067590713501e-02 2.088673263788223267e-01 6.904478371143341064e-02 -1.227555349469184875e-01 -2.412849515676498413e-01 3.164484351873397827e-02 -2.589164078235626221e-01 1.643426418304443359e-01 2.756072282791137695e-01 -3.215931653976440430e-01 1.698458045721054077e-01 2.244656831026077271e-01 2.525806128978729248e-01 3.113597333431243896e-01 -1.490114182233810425e-01 1.170578822493553162e-01 6.163593009114265442e-02 1.558004766702651978e-01 -8.530033752322196960e-03 3.620972856879234314e-02 -1.534384787082672119e-01 1.300889104604721069e-01 -1.590363979339599609e-01 -2.938680350780487061e-02 1.937026828527450562e-01 -2.594194114208221436e-01 -2.546254098415374756e-01
3.260341659188270569e-02 2.587132155895233154e-01 -1.053432300686836243e-01 8.252193219959735870e-03 1.996780931949615479e-01 1.727095395326614380e-01 9.031368792057037354e-02 3.261369168758392334e-01 -6.409643590450286865e-02 -4.001768529415130615e-01 -1.656758189201354980e-01 6.212057918310165405e-02 -2.632909417152404785e-01 -1.579257845878601074e-01 -2.040724009275436401e-01 -8.256924152374267578e-02 3.779685497283935547e-01 2.797466889023780823e-02 -4.102517291903495789e-02 -2.589704692363739014e-01 2.184841632843017578e-01 -8.881475776433944702e-02 3.792761638760566711e-02 1.913384720683097839e-02 -7.730802893638610840e-02 5.339822545647621155e-02 -9.163597226142883301e-02 -1.423126906156539917e-01 5.778915807604789734e-02 -1.752478778362274170e-01 -1.845170706510543823e-01 -1.514549404382705688e-01
-1.796344518661499023e-01 3.603465557098388672e-01 -1.447126120328903198e-01 -4.286597296595573425e-02 -1.642435640096664429e-01 2.048308253288269043e-01 -1.531741917133331299e-01 2.084868848323822021e-01 3.855302184820175171e-02 -7.600643485784530640e-02 -2.615587115287780762e-01 -4.296907410025596619e-02 9.852834977209568024e-03 1.684268862009048462e-01 -7.525470852851867676e-02 -4.560354724526405334e-02 8.117374777793884277e-02 2.298236042261123657e-01 1.338438093662261963e-01 1.282202303409576416e-01 5.146879553794860840e-01 1.276139821857213974e-02 1.823352575302124023e-01 -6.615473888814449310e-03 1.750676482915878296e-01 -2.268800139427185059e-01 -1.587691158056259155e-02 -4.121958464384078979e-02 2.290464192628860474e-01 -7.599013298749923706e-02 -1.762782782316207886e-01 2.701499033719301224e-03
-1.885553598403930664e-01 -9.370679967105388641e-03 -7.074572890996932983e-02 1.951333321630954742e-02 -5.643956735730171204e-02 8.037633262574672699e-03 4.954466596245765686e-02 3.761307001113891602e-01 1.449021250009536743e-01 -3.711592257022857666e-01 -1.592178642749786377e-01 -1.389373000711202621e-02 1.952970623970031738e-01 -1.179591938853263855e-01 1.480969041585922241e-01 1.085905060172080994e-01 1.452669203281402588e-01 -2.965243160724639893e-01 -2.201350033283233643e-01 -1.146561652421951294e-01 1.155114620923995972e-01 -9.550715982913970947e-02 -4.220380261540412903e-02 1.085120886564254761e-01 8.953958749771118164e-03 -4.456353187561035156e-01 3.710364922881126404e-02 -2.755665183067321777e-01 1.164685115218162537e-01 7.822845131158828735e-02 1.027481555938720703e-01 -1.698048412799835205e-01
2.625446915626525879e-01 -1.019508987665176392e-01 2.124915421009063721e-01 -9.562860429286956787e-02 -1.081761568784713745e-01 1.701128296554088593e-02 1.492274105548858643e-01 4.470411539077758789e-01 -1.194874122738838196e-01 -2.614091336727142334e-01 -1.999728083610534668e-01 2.220061421394348145e-01 3.631442189216613770e-01 -1.996635347604751587e-01 -2.690177783370018005e-02 5.218799039721488953e-02 9.964553266763687134e-02 -3.202156350016593933e-02 -6.739835720509290695e-03 1.663070470094680786e-01 -2.724083513021469116e-02 -6.426676362752914429e-02 1.920117437839508057e-01 1.585432738065719604e-01 2.349084168672561646e-01 -1.836073002777993679e-03 -9.291767328977584839e-02 -2.534581720829010010e-01 -1.331058889627456665e-01 -2.065186388790607452e-02 -1.828862130641937256e-01 3.535255324095487595e-03
1.241490915417671204e-01 3.103950917720794678e-01 -1.802931874990463257e-01 -9.704020619392395020e-02 4.495374113321304321e-02 2.251062691211700439e-01 1.792356669902801514e-01 9.993351995944976807e-02 -3.246768116950988770e-01 -1.105237752199172974e-01 -5.332297831773757935e-02 2.109701633453369141e-01 2.440070211887359619e-01 2.890803106129169464e-02 -2.150488495826721191e-01 -1.026890873908996582e-01 4.636069536209106445e-01 -9.174425154924392700e-02 1.732870191335678101e-02 -1.750724203884601593e-02 3.834813460707664490e-02 -2.490342594683170319e-02 2.637355327606201172e-01 1.671237051486968994e-01 1.614960432052612305e-01 -4.889162257313728333e-02 -2.667568325996398926e-01 9.534281678497791290e-03 -1.828482598066329956e-01 6.149308755993843079e-02 -9.374243021011352539e-02 -1.041730958968400955e-02
-7.797293365001678467e-03 5.270845070481300354e-02 1.804724894464015961e-02 7.086504250764846802e-02 5.878313258290290833e-02 2.345484942197799683e-01 8.041828125715255737e-02 2.477892190217971802e-01 -2.215389907360076904e-01 -3.108347654342651367e-01 6.934237480163574219e-02 2.579770982265472412e-01 2.200160622596740723e-01 9.211270511150360107e-02 -9.375853836536407471e-02 -6.952892243862152100e-02 2.030542194843292236e-01 1.913467198610305786e-01 -1.135299727320671082e-02 2.191341482102870941e-02 8.185084164142608643e-02 -4.548689723014831543e-01 1.487561017274856567e-01 5.747786909341812134e-02 1.943565905094146729e-01 -2.483855634927749634e-01 3.921901434659957886e-02 -3.159011006355285645e-01 1.181244850158691406e-01 -2.121517509222030640e-01 -7.656355854123830795e-03 2.429320290684700012e-02
1.919950842857360840e-01 1.079352423548698425e-01 9.580830484628677368e-02 -2.768224775791168213e-01 1.701304130256175995e-02 1.572205126285552979e-01 -1.774649918079376221e-01 1.627731919288635254e-01 1.373091042041778564e-01 -3.219761550426483154e-01 1.089991480112075806e-01 -4.806125909090042114e-02 1.488786935806274414e-01 1.822660416364669800e-01 -1.709132641553878784e-01 1.253046989440917969e-01 3.267358839511871338e-01 -1.691476553678512573e-01 -6.638681143522262573e-02 9.872659295797348022e-02 1.867317110300064087e-01 -2.297336310148239136e-01 8.116097748279571533e-02 3.619544953107833862e-02 -1.019384041428565979e-01 -9.320845454931259155e-02 -2.456182539463043213e-01 -3.233617544174194336e-01 -1.856235712766647339e-01 1.205601636320352554e-02 -2.450141012668609619e-01 -1.483283191919326782e-01
9.546355903148651123e-02 1.540011167526245117e-01 -3.599327057600021362e-02 8.186931908130645752e-02 -1.775115355849266052e-02 -1.018429361283779144e-02 1.141804978251457214e-01 1.938688457012176514e-01 8.151791244745254517e-02 -3.831998407840728760e-01 1.542680263519287109e-01 -2.179320752620697021e-01 2.434475868940353394e-01 3.162197396159172058e-02 -2.667084336280822754e-03 3.034063577651977539e-01 2.575680315494537354e-01 -3.775187069550156593e-03 3.630496561527252197e-01 -3.471994400024414062e-01 1.531154513359069824e-01 1.634831428527832031e-01 8.666767179965972900e-02 3.600433096289634705e-02 8.483154326677322388e-02 -1.119095236063003540e-01 3.983770683407783508e-02 -1.257996857166290283e-01 2.392784059047698975e-01 8.727577328681945801e-02 -1.736275553703308105e-01 -1.455491632223129272e-01
-1.920712180435657501e-02 4.243342876434326172e-01 9.332806617021560669e-02 -6.968028098344802856e-02 -1.192268282175064087e-01 2.538232207298278809e-01 1.676193671301007271e-03 1.226991862058639526e-01 -1.930281221866607666e-01 -2.086116522550582886e-01 -1.184330284595489502e-01 -1.486636251211166382e-01 2.171862870454788208e-01 2.227185368537902832e-01 -1.015521138906478882e-01 -7.737470418214797974e-02 1.726223677396774292e-01 7.664658129215240479e-02 2.540459632873535156e-01 -8.543391525745391846e-02 -6.602422799915075302e-03 -2.219868600368499756e-01 2.589428424835205078e-01 8.125968277454376221e-02 2.540579736232757568e-01 -1.408082842826843262e-01 2.723017930984497070e-01 2.194848060607910156e-01 8.204231411218643188e-02 -4.123513773083686829e-02 -6.710464507341384888e-02 -1.794753819704055786e-01
-2.255634814500808716e-01 2.362155765295028687e-01 2.465409189462661743e-01 2.386401873081922531e-03 -1.688224822282791138e-01 -4.804001376032829285e-02 -9.803666174411773682e-02 2.401744723320007324e-01 2.430276423692703247e-01 -4.059708714485168457e-01 -2.083385586738586426e-01 1.333772484213113785e-02 1.094970256090164185e-01 7.175685372203588486e-03 3.129157796502113342e-02 -2.867525629699230194e-02 1.014634147286415100e-01 -4.073099493980407715e-01 -2.025690488517284393e-02 -1.073773056268692017e-01 -1.039525642991065979e-01 -9.978898614645004272e-02 -1.618127524852752686e-02 2.145050317049026489e-01 8.930908143520355225e-02 -2.793757319450378418e-01 -2.916011773049831390e-02 -1.757645010948181152e-01 3.423704952001571655e-02 1.174465790390968323e-01 8.367072045803070068e-02 -2.412869483232498169e-01
-1.339740902185440063e-01 5.849121138453483582e-02 -2.749496102333068848e-01 -1.515971869230270386e-01 -1.963042765855789185e-01 1.422220766544342041e-01 -2.675559930503368378e-02 1.716015934944152832e-01 -2.010186910629272461e-01 -3.861964643001556396e-01 -1.451169047504663467e-02 1.079273149371147156e-01 8.920494467020034790e-02 -1.065368801355361938e-01 -3.675529360771179199e-01 -1.524283289909362793e-01 -1.356270760297775269e-01 -2.248586714267730713e-01 8.730366826057434082e-02 1.564982235431671143e-01 6.500945240259170532e-02 -4.101898521184921265e-02 -7.388465851545333862e-02 1.094912216067314148e-01 1.192566379904747009e-01 -7.570811361074447632e-02 2.969304919242858887e-01 -1.622163951396942139e-01 1.649043858051300049e-01 1.663818359375000000e-01 -3.103770315647125244e-01 -4.473482817411422729e-02
-1.069844663143157959e-01 -1.152969226241111755e-01 2.472606301307678223e-01 -1.465594917535781860e-01 2.260869182646274567e-02 7.681888341903686523e-02 2.953644096851348877e-01 2.034625411033630371e-01 1.378362178802490234e-01 -2.244427949190139771e-01 -2.429294288158416748e-01 1.571283638477325439e-01 2.790381014347076416e-01 2.940509319305419922e-01 -1.112642977386713028e-02 1.289712339639663696e-01 2.540191411972045898e-01 -3.129051029682159424e-01 1.543853431940078735e-01 -9.557291120290756226e-02 1.799476742744445801e-01 -1.316268593072891235e-01 -2.313697477802634239e-03 -3.324709087610244751e-02 1.425095796585083008e-01 -3.364287689328193665e-02 1.033634766936302185e-01 9.523987025022506714e-02 5.335034430027008057e-02 2.576595842838287354e-01 1.323611438274383545e-01 -2.219444662332534790e-01
-2.409790307283401489e-01 2.452763766050338745e-01 -1.057108417153358459e-01 -2.726063728332519531e-01 2.370353192090988159e-01 5.534179508686065674e-02 2.100491225719451904e-01 2.125655859708786011e-01 -1.104205921292304993e-01 -1.918461769819259644e-01 -2.602397501468658447e-01 -2.218727320432662964e-01 2.146050631999969482e-01 1.282469332218170166e-01 -1.237176656723022461e-01 1.255149692296981812e-01 -1.868522018194198608e-01 1.145451515913009644e-01 2.836296260356903076e-01 -1.885624527931213379e-01 1.207293495535850525e-01 1.312949359416961670e-01 5.447708070278167725e-02 1.079615056514739990e-01 1.203573793172836304e-01 -2.186953872442245483e-01 7.405039668083190918e-02 -1.793719828128814697e-01 2.058490663766860962e-01 -8.979883790016174316e-02 -1.510044634342193604e-01 -6.729999184608459473e-02
4.039676189422607422e-01 1.133450642228126526e-01 5.032718926668167114e-02 -9.319168329238891602e-02 1.290203034877777100e-01 1.655086874961853027e-01 1.462486237287521362e-01 2.194204330444335938e-01 -1.087036132812500000e-01 -3.348158597946166992e-01 -1.143438741564750671e-01 1.192811951041221619e-01 2.281848043203353882e-01 -2.121243625879287720e-03 3.771944344043731689e-02 1.242966130375862122e-01 3.591103851795196533e-02 -2.196531929075717926e-02 2.401949763298034668e-01 9.318297356367111206e-02 2.245070040225982666e-01 1.570692956447601318e-01 2.547191977500915527e-01 1.752387285232543945e-01 7.163190841674804688e-02 -3.590013831853866577e-02 -1.720372736454010010e-01 -1.637568920850753784e-01 -2.822373211383819580e-01 1.089773252606391907e-01 -2.921373248100280762e-01 -2.194462344050407410e-02
2.752261236310005188e-02 1.395827084779739380e-01 -1.059278324246406555e-01 -6.663724780082702637e-02 2.067704796791076660e-01 -1.305971294641494751e-02 1.469114720821380615e-01 5.144571661949157715e-01 -5.521510168910026550e-02 -1.232455521821975708e-01 -2.255290374159812927e-02 -6.279037892818450928e-02 -2.920641303062438965e-01 1.038261577486991882e-01 -1.227909028530120850e-01 -4.807136952877044678e-02 3.523485064506530762e-01 -1.204275991767644882e-02 1.223177760839462280e-01 1.155185326933860779e-01 1.038389354944229126e-01 3.661179244518280029e-01 5.938033387064933777e-02 1.853516139090061188e-02 6.887973099946975708e-02 -2.525310218334197998e-01 1.217525452375411987e-02 -1.705501377582550049e-01 -1.338305622339248657e-01 -3.888897364959120750e-03 -2.401247471570968628e-01 -1.553461849689483643e-01
-1.387172043323516846e-01 7.205671072006225586e-02 -9.799031168222427368e-02 2.280963025987148285e-02 -1.790691167116165161e-01 2.595723569393157959e-01 1.683513969182968140e-01 1.778216101229190826e-02 -1.997193135321140289e-02 -2.964874505996704102e-01 -1.015417054295539856e-01 -1.651722937822341919e-01 1.651019454002380371e-01 -7.519275415688753128e-03 -3.473967015743255615e-01 1.333089638501405716e-02 1.012981981039047241e-01 -1.886203438043594360e-01 8.083313703536987305e-02 1.657872051000595093e-01 -5.076767876744270325e-02 -6.889425963163375854e-02 9.331233054399490356e-02 1.871806383132934570e-01 2.104679197072982788e-01 -2.052569985389709473e-01 2.295361757278442383e-01 -2.677650451660156250e-01 3.020218610763549805e-01 1.259882003068923950e-01 -3.006119132041931152e-01 1.551500856876373291e-01
-2.348973006010055542e-01 1.209201142191886902e-01 8.859463036060333252e-03 1.096688136458396912e-01 -5.536009743809700012e-02 2.577420771121978760e-01 1.139422357082366943e-01 1.821099519729614258e-01 -7.824625074863433838e-02 -2.624407410621643066e-01 -1.215127408504486084e-01 1.136656850576400757e-01 1.527817249298095703e-01 3.533205687999725342e-01 -2.780434787273406982e-01 1.359303593635559082e-01 7.606321573257446289e-02 -7.235496304929256439e-03 -1.186847239732742310e-01 1.922778338193893433e-01 1.682805269956588745e-01 9.957336820662021637e-03 -1.283475458621978760e-01 1.749656349420547485e-01 2.153964936733245850e-01 2.085294201970100403e-02 1.522271037101745605e-01 -9.619934111833572388e-02 2.737737596035003662e-01 3.303522765636444092e-01 -1.797911673784255981e-01 1.665582060813903809e-01
-1.050031930208206177e-01 3.539266288280487061e-01 7.309589534997940063e-02 -1.425361931324005127e-01 -1.430447846651077271e-01 1.667192578315734863e-02 1.237240806221961975e-01 2.872191071510314941e-01 -4.630767740309238434e-03 -3.232800066471099854e-01 -1.408249735832214355e-01 -1.634626537561416626e-01 5.565140768885612488e-02 5.957727879285812378e-02 -2.605396881699562073e-02 1.923099607229232788e-01 -2.266222797334194183e-02 1.903129965066909790e-01 1.219090670347213745e-01 2.657210826873779297e-01 2.354936003684997559e-01 -6.701776385307312012e-02 1.659263074398040771e-01 -7.757654786109924316e-02 2.364579290151596069e-01 -7.016551494598388672e-02 2.210079692304134369e-02 8.507653325796127319e-02 3.481489121913909912e-01 -6.893702596426010132e-02 -3.072684407234191895e-01 -1.395723074674606323e-01
1.024663634598255157e-02 -6.205092743039131165e-02 1.642960458993911743e-01 -1.043998152017593384e-01 1.866676956415176392e-01 1.804245114326477051e-01 4.985378086566925049e-01 2.244351655244827271e-01 -2.934266813099384308e-02 -2.161544263362884521e-01 -1.768366694450378418e-01 1.280933916568756104e-01 1.669384688138961792e-01 2.813628911972045898e-01 -1.204341500997543335e-01 3.205151855945587158e-02 2.068399935960769653e-01 -2.128206342458724976e-01 9.296692162752151489e-02 1.168433949351310730e-02 -4.009154438972473145e-02 -2.411368936300277710e-01 6.712347269058227539e-02 1.044420003890991211e-01 1.194892227649688721e-01 1.589698642492294312e-01 7.317277602851390839e-03 -1.415377389639616013e-02 -9.761876612901687622e-02 3.201871514320373535e-01 1.912505924701690674e-01 -1.164616197347640991e-01
-1.568990349769592285e-01 1.216753721237182617e-01 6.893306039273738861e-03 -1.722382903099060059e-01 -1.779496073722839355e-01 2.079945504665374756e-01 -7.731536030769348145e-02 2.058431506156921387e-01 -1.060286238789558411e-01 -3.549205958843231201e-01 6.456658709794282913e-03 -4.141276702284812927e-02 -2.240010350942611694e-02 1.168599128723144531e-01 -2.884745895862579346e-01 -1.367842704057693481e-01 1.107777804136276245e-01 -1.727788895368576050e-01 7.449309341609477997e-03 1.611321866512298584e-01 1.822764426469802856e-02 -7.445402443408966064e-02 5.373663827776908875e-02 9.041815996170043945e-02 3.007520437240600586e-01 -9.826872497797012329e-02 3.788376748561859131e-01 -7.582860440015792847e-02 2.195910960435867310e-01 2.293879687786102295e-01 -2.905537784099578857e-01 1.811499595642089844e-01
1.239235624670982361e-01 3.115122616291046143e-01 -1.780945658683776855e-01 1.424348447471857071e-02 1.144406199455261230e-01 4.557432979345321655e-02 1.354994028806686401e-01 2.765944600105285645e-01 -2.403474897146224976e-01 -1.841453015804290771e-01 -9.706335514783859253e-02 1.684633642435073853e-01 2.927084267139434814e-01 3.581762686371803284e-02 -5.486995354294776917e-02 -1.551751792430877686e-01 4.633478224277496338e-01 -5.053341761231422424e-02 7.260753959417343140e-02 1.354814916849136353e-01 -9.902536123991012573e-02 -5.727426707744598389e-02 3.158338963985443115e-01 1.299767792224884033e-01 1.739725172519683838e-01 6.711320485919713974e-03 -6.396970152854919434e-02 -5.702728405594825745e-03 -2.746583521366119385e-01 -1.518191117793321609e-02 -1.154322996735572815e-01 -8.991009742021560669e-02
1.904245913028717041e-01 1.260118633508682251e-01 2.964474633336067200e-02 1.076330803334712982e-02 2.451641708612442017e-01 2.512019313871860504e-02 1.557968184351921082e-02 2.652779817581176758e-01 -9.592775255441665649e-02 -3.504762649536132812e-01 4.669652320444583893e-03 8.009100705385208130e-02 1.195999383926391602e-01 6.763910874724388123e-03 -2.370353490114212036e-01 3.213683366775512695e-01 -2.085084840655326843e-02 -1.990723460912704468e-01 1.581392735242843628e-01 6.506670266389846802e-02 1.151546314358711243e-01 -3.104698657989501953e-02 2.261633872985839844e-01 2.459805309772491455e-01 -7.820959389209747314e-02 -3.393047153949737549e-01 2.140441164374351501e-02 -3.238601982593536377e-01 -2.685273587703704834e-01 9.265243262052536011e-02 -1.646228507161140442e-02 -2.214574255049228668e-02
-1.240239590406417847e-01 -1.114485859870910645e-01 -4.317465797066688538e-02 -1.662542819976806641e-01 1.246875897049903870e-01 -1.449479311704635620e-01 5.752496793866157532e-02 3.077549636363983154e-01 -9.497819095849990845e-02 -5.561965703964233398e-01 1.182898581027984619e-01 -2.360951527953147888e-02 2.057827413082122803e-01 7.392608374357223511e-02 -1.171322986483573914e-01 3.052215650677680969e-02 4.567950218915939331e-02 2.186376303434371948e-01 1.017679944634437561e-01 1.431824266910552979e-01 2.669705450534820557e-01 1.429007649421691895e-01 2.122601121664047241e-01 1.286261528730392456e-01 8.344329544343054295e-04 -7.137253880500793457e-02 -1.457943022251129150e-01 -3.447049260139465332e-01 4.352744296193122864e-02 1.446439325809478760e-01 9.960065037012100220e-02 -2.785920910537242889e-02
1.269465833902359009e-01 1.188783794641494751e-01 -1.782573610544204712e-01 -8.497928828001022339e-02 -1.629287004470825195e-02 2.503014504909515381e-01 2.380457669496536255e-01 2.871240973472595215e-01 3.203311935067176819e-03 -3.410592079162597656e-01 1.262719333171844482e-01 7.274437230080366135e-03 -3.417436778545379639e-01 6.255932152271270752e-02 -2.426029592752456665e-01 -1.750542223453521729e-01 3.118831813335418701e-01 4.752758145332336426e-02 1.032163109630346298e-02 1.626456528902053833e-01 1.753234267234802246e-01 7.185936719179153442e-02 1.454585045576095581e-02 -1.313627213239669800e-01 2.208366543054580688e-01 -2.865688502788543701e-01 -7.405301183462142944e-02 -1.724921353161334991e-02 1.489555463194847107e-02 9.497866034507751465e-02 -2.574182301759719849e-02 -2.452832907438278198e-01
-2.327741682529449463e-01 -6.456726044416427612e-02 2.280650287866592407e-01 -7.387543469667434692e-02 2.004224210977554321e-01 1.929135024547576904e-01 4.873367026448249817e-02 7.045347988605499268e-02 -2.294024080038070679e-01 -1.676060855388641357e-01 -1.652021855115890503e-01 1.545376777648925781e-01 1.580824553966522217e-01 2.728146500885486603e-02 -3.013935983180999756e-01 -7.885311730206012726e-03 6.244925037026405334e-02 4.792769253253936768e-02 9.240338206291198730e-02 -7.425740361213684082e-02 1.242225095629692078e-01 8.370443433523178101e-02 -8.873159438371658325e-02 2.207697480916976929e-01 1.296168267726898193e-01 -2.642475068569183350e-01 -1.766202449798583984e-01 -4.209095835685729980e-01 1.528427302837371826e-01 2.598659992218017578e-01 -2.238069176673889160e-01 -1.251387000083923340e-01
-8.244144171476364136e-02 1.659711152315139771e-01 -1.104033440351486206e-01 -1.389993280172348022e-01 -9.451311081647872925e-02 1.191169470548629761e-01 9.897222369909286499e-02 4.045992195606231689e-01 2.075642198324203491e-01 -2.364872097969055176e-01 -3.108202219009399414e-01 -2.432451546192169189e-01 1.772740334272384644e-01 6.613970547914505005e-02 -7.887709885835647583e-02 -1.637110114097595215e-01 1.522495746612548828e-01 -2.068544924259185791e-01 -2.750678956508636475e-01 -3.347632288932800293e-02 2.432252317667007446e-01 -2.906379699707031250e-01 1.567154377698898315e-01 -5.884790420532226562e-02 -1.121385768055915833e-01 -1.805018931627273560e-01 1.745754666626453400e-02 4.864790290594100952e-02 1.960899531841278076e-01 -2.592866367194801569e-04 -1.074646264314651489e-01 -4.109607264399528503e-02
-2.875128388404846191e-02 1.178447753190994263e-01 8.345114439725875854e-02 -2.741540074348449707e-01 1.776615232229232788e-01 -9.940519928932189941e-02 2.258577644824981689e-01 1.554152071475982666e-01 -9.587786626070737839e-04 -2.254827618598937988e-01 -1.296190172433853149e-01 -1.168846487998962402e-01 7.494120299816131592e-02 4.254646301269531250e-01 -2.398079782724380493e-01 1.980919837951660156e-01 3.607432916760444641e-02 2.225058674812316895e-01 2.619803845882415771e-01 -1.453851312398910522e-01 1.324835568666458130e-01 1.753002405166625977e-01 2.317036539316177368e-01 2.694958820939064026e-03 -6.662696134299039841e-03 -2.934772372245788574e-01 -1.744052171707153320e-01 -1.245320960879325867e-02 6.184177473187446594e-03 1.084818914532661438e-01 -1.142867803573608398e-01 -1.941376328468322754e-01
1.320719271898269653e-01 -1.769619286060333252e-01 -1.455579400062561035e-01 -1.955163478851318359e-01 9.362846612930297852e-02 1.501108556985855103e-01 1.288958080112934113e-02 2.197058200836181641e-01 -2.971365153789520264e-01 -2.233453840017318726e-01 -8.922779560089111328e-02 -1.905842274427413940e-01 -2.002134770154953003e-01 6.085883453488349915e-02 -1.596642881631851196e-01 -3.779280930757522583e-02 1.546305418014526367e-01 -1.611583679914474487e-02 2.055549472570419312e-01 1.644550114870071411e-01 -1.468764990568161011e-01 -9.863168001174926758e-03 1.659118533134460449e-01 3.430525064468383789e-01 1.765858829021453857e-01 -9.322866797447204590e-02 2.131365835666656494e-01 -8.619849383831024170e-02 4.162778705358505249e-02 3.007611334323883057e-01 -2.539583444595336914e-01 -2.217138260602951050e-01
-1.209665928035974503e-02 9.782398492097854614e-02 1.140452548861503601e-01 1.299212276935577393e-01 -1.124086603522300720e-01 -8.083105087280273438e-02 -1.548477858304977417e-01 1.191529259085655212e-01 1.406080871820449829e-01 -4.845395386219024658e-01 -2.451636195182800293e-01 2.360928803682327271e-01 1.368832588195800781e-01 3.047291189432144165e-02 -2.314743399620056152e-01 -3.058876469731330872e-02 9.262386709451675415e-02 -3.887831568717956543e-01 -3.844214603304862976e-02 -2.584273219108581543e-01 1.441153883934020996e-01 -2.022707648575305939e-02 1.226804703474044800e-01 -2.502386923879384995e-03 -6.095382198691368103e-02 -1.923641264438629150e-01 3.068547844886779785e-01 -8.323734998703002930e-02 -6.526304781436920166e-02 1.923374831676483154e-01 4.295766353607177734e-02 -9.665724635124206543e-02
6.001201272010803223e-02 -7.009410858154296875e-02 4.770720750093460083e-02 -2.896106243133544922e-01 1.173669919371604919e-01 1.537338495254516602e-01 3.258077502250671387e-01 2.825141251087188721e-01 1.346933394670486450e-01 -1.421804130077362061e-01 -2.875236570835113525e-01 1.063813567161560059e-01 1.469335108995437622e-01 1.760614216327667236e-01 9.491194039583206177e-03 1.093719452619552612e-01 3.480519652366638184e-01 -4.089474678039550781e-01 3.961934521794319153e-02 -1.396748572587966919e-01 1.533589810132980347e-01 -2.940944135189056396e-01 1.460869424045085907e-02 2.635252475738525391e-02 -1.541852671653032303e-02 3.637549653649330139e-02 -2.944378927350044250e-02 -5.096561275422573090e-03 -4.895679652690887451e-02 -2.056764438748359680e-02 6.492245942354202271e-02 -2.347623854875564575e-01
-1.320968717336654663e-01 1.316949129104614258e-01 2.961582876741886139e-02 -2.515268623828887939e-01 -1.239962950348854065e-01 -3.545568883419036865e-02 6.829202920198440552e-02 -1.080904528498649597e-01 -1.757499426603317261e-01 -3.008762896060943604e-01 8.706927299499511719e-02 2.773848474025726318e-01 3.696964681148529053e-02 -6.048694998025894165e-02 -3.872362375259399414e-01 6.163102015852928162e-02 -1.708681881427764893e-02 -3.186156451702117920e-01 1.789285689592361450e-01 6.521204859018325806e-02 1.613544523715972900e-01 5.399919301271438599e-02 2.160645425319671631e-01 1.882541328668594360e-01 2.615659236907958984e-01 3.806387260556221008e-02 6.165963411331176758e-02 -1.008629128336906433e-01 4.840888082981109619e-02 1.966180056333541870e-01 -3.292567133903503418e-01 -1.448014080524444580e-01
1.434882283210754395e-01 4.526887834072113037e-02 -1.814284473657608032e-01 -2.131092995405197144e-01 2.033433020114898682e-01 3.275721371173858643e-01 9.934565424919128418e-02 1.907153725624084473e-01 -8.863553404808044434e-02 -1.923172771930694580e-01 -1.941088885068893433e-01 9.988424181938171387e-02 2.566296458244323730e-01 -4.041279852390289307e-02 1.668360829353332520e-01 -9.002708829939365387e-03 5.739568173885345459e-02 1.784012764692306519e-01 -5.730213969945907593e-02 1.704907864332199097e-01 2.050773240625858307e-02 -4.988062381744384766e-02 1.366138905286788940e-01 1.091000661253929138e-01 -5.846860632300376892e-02 -4.957624673843383789e-01 1.442540735006332397e-01 -2.640901505947113037e-01 -8.268842101097106934e-02 1.490365415811538696e-01 -1.901352703571319580e-01 -1.016468256711959839e-01
4.594852775335311890e-02 3.717839717864990234e-01 2.807803079485893250e-02 -3.133287727832794189e-01 -1.537644863128662109e-01 3.111397027969360352e-01 -1.759356074035167694e-02 2.758415341377258301e-01 -8.997709304094314575e-02 -2.091378569602966309e-01 -1.088971570134162903e-01 7.911736518144607544e-02 1.092954725027084351e-01 8.588666468858718872e-02 -1.073720976710319519e-01 -2.337778806686401367e-01 7.940957695245742798e-02 -8.204159326851367950e-03 1.234770342707633972e-01 -1.019092872738838196e-01 -1.058476120233535767e-01 -1.877644062042236328e-01 -2.574537694454193115e-02 3.846708834171295166e-01 2.557686567306518555e-01 -5.999746732413768768e-03 4.320549219846725464e-02 1.096098870038986206e-01 -4.535547271370887756e-02 -1.628579497337341309e-01 -2.691101729869842529e-01 -3.103778883814811707e-02
1.908452510833740234e-01 2.219888940453529358e-02 -1.409626305103302002e-01 -1.298757735639810562e-02 1.699303835630416870e-01 1.145690679550170898e-01 1.669252663850784302e-01 3.114629685878753662e-01 2.341764047741889954e-02 -3.588507175445556641e-01 1.954753249883651733e-01 2.142207920551300049e-01 2.770975530147552490e-01 4.490724951028823853e-02 -6.030601263046264648e-02 2.111801803112030029e-01 2.183646559715270996e-01 2.095189243555068970e-01 1.988055557012557983e-01 9.714175760746002197e-02 2.868263721466064453e-01 7.837344706058502197e-02 1.566217839717864990e-01 -2.526233904063701630e-03 -1.762945204973220825e-01 -3.004281222820281982e-01 -1.319621652364730835e-01 -9.974224120378494263e-02 2.309775725007057190e-02 1.022891104221343994e-01 -8.378218859434127808e-02 -1.245320066809654236e-01
7.086287438869476318e-02 1.741643697023391724e-01 -3.296794295310974121e-01 4.922301974147558212e-03 -1.571571379899978638e-01 -1.278284192085266113e-01 7.317427545785903931e-02 4.164814352989196777e-01 -1.034680474549531937e-02 -4.848056659102439880e-02 -7.472155243158340454e-02 7.583312690258026123e-02 2.431554496288299561e-01 2.663219347596168518e-02 -2.282606959342956543e-01 2.422903776168823242e-01 2.575760781764984131e-01 1.578547954559326172e-01 2.697596559301018715e-03 -1.228796541690826416e-01 1.165486127138137817e-01 1.904768049716949463e-01 -1.716922502964735031e-03 4.165720343589782715e-01 2.129926085472106934e-01 1.609086692333221436e-01 9.823004156351089478e-02 4.181569814682006836e-02 1.801791936159133911e-01 7.055242359638214111e-02 -3.371087089180946350e-02 2.541553787887096405e-02
2.063610255718231201e-01 2.157280221581459045e-02 9.528228081762790680e-03 -2.642207741737365723e-01 -4.515270516276359558e-02 8.154969662427902222e-02 1.166700795292854309e-01 2.950138747692108154e-01 1.903951615095138550e-01 -1.440875381231307983e-01 -6.882710754871368408e-02 5.972219109535217285e-01 9.351696819067001343e-03 1.158605664968490601e-01 -1.475843489170074463e-01 -9.696680307388305664e-02 -8.350726962089538574e-02 -2.645804286003112793e-01 6.143067032098770142e-02 -5.695950984954833984e-02 2.250148802995681763e-01 -1.405117064714431763e-01 1.880393326282501221e-01 2.623203396797180176e-01 4.549643769860267639e-02 3.137633204460144043e-02 1.267875730991363525e-01 -3.803981468081474304e-02 6.557115912437438965e-02 8.627737313508987427e-02 -1.441936939954757690e-01 -5.424389615654945374e-02
-5.561346188187599182e-02 3.537366986274719238e-01 -8.805397152900695801e-02 -1.978052109479904175e-01 -4.670402407646179199e-02 1.254852861166000366e-01 -4.486520960927009583e-02 1.635290533304214478e-01 -7.863505929708480835e-02 -2.981650643050670624e-02 -1.075443848967552185e-01 4.080545529723167419e-02 -9.574037790298461914e-02 2.203722745180130005e-01 -2.905088663101196289e-01 -3.897941205650568008e-03 -2.857302315533161163e-02 -1.023059338331222534e-01 1.002139747142791748e-01 2.042773962020874023e-01 2.789098024368286133e-01 -2.859954237937927246e-01 2.279914543032646179e-02 -1.063117086887359619e-01 -3.836599178612232208e-03 -3.820582330226898193e-01 2.665133178234100342e-01 -6.585507094860076904e-02 -2.987097576260566711e-02 3.026820719242095947e-01 2.913289517164230347e-02 -2.580747008323669434e-01
-1.921262741088867188e-01 -1.444590538740158081e-01 -1.380372643470764160e-01 -2.424722611904144287e-01 -1.467808485031127930e-01 2.003618478775024414e-01 2.043343484401702881e-01 2.125968933105468750e-01 2.366260811686515808e-02 -1.548685431480407715e-01 7.347264140844345093e-02 2.114734947681427002e-01 -7.697026431560516357e-02 7.142913062125444412e-03 -4.595398604869842529e-01 3.495258092880249023e-02 4.012199342250823975e-01 4.630617424845695496e-02 -2.800998464226722717e-02 -1.420047227293252945e-02 3.499399125576019287e-02 1.363553255796432495e-01 1.945307850837707520e-01 2.923420071601867676e-01 -1.396665424108505249e-01 -7.201948203146457672e-03 1.349106431007385254e-01 1.400293409824371338e-01 1.053206622600555420e-01 7.526325434446334839e-02 -1.956252157688140869e-01 5.540670827031135559e-02
3.186392039060592651e-02 6.178304180502891541e-02 2.885475195944309235e-02 -1.965036243200302124e-01 -3.615522682666778564e-01 1.133790239691734314e-01 -6.529049947857856750e-03 1.694181859493255615e-01 9.664489887654781342e-03 -3.089240789413452148e-01 -4.770263656973838806e-02 -1.607966423034667969e-02 5.292253941297531128e-02 1.634550467133522034e-02 -4.035833775997161865e-01 5.532607063651084900e-02 1.893597841262817383e-01 2.756868898868560791e-01 2.896512150764465332e-01 -2.641902565956115723e-01 9.718365222215652466e-02 -9.931895136833190918e-02 8.244987577199935913e-02 1.978197544813156128e-01 2.196944802999496460e-01 -1.376053094863891602e-01 -1.165024414658546448e-01 2.288267612457275391e-01 1.644534617662429810e-02 -1.064477190375328064e-01 -1.861238926649093628e-01 -7.847111672163009644e-02
-1.439463943243026733e-01 2.203044891357421875e-01 -8.208440989255905151e-02 -1.157866567373275757e-01 -1.767997145652770996e-01 9.590405970811843872e-02 1.528401970863342285e-01 1.615019887685775757e-01 -1.255007926374673843e-03 -1.971615105867385864e-01 8.514096587896347046e-02 -2.026228159666061401e-01 1.924727708101272583e-01 9.790683537721633911e-02 5.775201693177223206e-02 4.643518850207328796e-02 5.671003088355064392e-02 -6.016136705875396729e-02 1.551633924245834351e-01 2.095039635896682739e-01 4.827905893325805664e-01 -1.804695576429367065e-01 1.774261593818664551e-01 -6.420205347239971161e-03 1.242618188261985779e-01 -2.783762812614440918e-01 7.976154237985610962e-02 1.109609529376029968e-01 2.497420459985733032e-01 -9.277179837226867676e-02 -1.656193137168884277e-01 -3.152834475040435791e-01
1.582549810409545898e-01 1.163946539163589478e-01 -6.253118813037872314e-02 -2.496686577796936035e-01 -3.481511771678924561e-02 4.777315631508827209e-02 2.752636075019836426e-01 2.087732404470443726e-01 8.578320592641830444e-02 -1.232077330350875854e-01 -1.891405433416366577e-01 1.329382508993148804e-01 1.682164072990417480e-01 -6.517633795738220215e-02 -1.227666735649108887e-01 -2.614866755902767181e-02 2.846252620220184326e-01 -1.296090632677078247e-01 -3.744931891560554504e-02 1.458500977605581284e-02 2.828347980976104736e-01 3.281248211860656738e-01 -1.781337708234786987e-01 2.220203727483749390e-01 6.138953845947980881e-03 -2.378351427614688873e-02 3.013968765735626221e-01 2.161108106374740601e-01 3.415671885013580322e-01 -5.020800977945327759e-02 -1.500844210386276245e-01 -7.340694777667522430e-03
-4.600465297698974609e-03 3.124224543571472168e-01 7.129065692424774170e-02 4.984159395098686218e-02 6.162368878722190857e-02 1.648086905479431152e-01 3.153148293495178223e-01 3.704423904418945312e-01 -2.430148869752883911e-01 -3.397737741470336914e-01 -1.436676681041717529e-01 -5.995227396488189697e-02 7.615749537944793701e-02 1.877689510583877563e-01 -2.748166024684906006e-01 -5.607742816209793091e-02 -6.253907922655344009e-04 -5.277978256344795227e-02 -2.449794560670852661e-01 -1.261350661516189575e-01 -2.686477266252040863e-02 4.519589245319366455e-02 3.157258778810501099e-02 -3.951024264097213745e-02 7.988569140434265137e-02 -1.535513401031494141e-01 -2.240531444549560547e-01 -1.652389764785766602e-01 2.747849225997924805e-01 1.950793415307998657e-01 -1.139080245047807693e-02 -5.951029062271118164e-02
-1.052556335926055908e-01 -1.555759366601705551e-02 8.553660660982131958e-02 8.712851558811962605e-04 4.219582676887512207e-02 -2.185924202203750610e-01 1.329852491617202759e-01 2.250637859106063843e-01 -4.297263920307159424e-02 -3.678933084011077881e-01 6.615693867206573486e-02 3.631248697638511658e-02 -1.406675130128860474e-01 -4.308760166168212891e-03 -8.142302185297012329e-02 5.095083639025688171e-02 1.558148711919784546e-01 -1.661810874938964844e-01 -2.850582003593444824e-01 1.735513806343078613e-01 -4.026175290346145630e-02 3.033257462084293365e-02 1.224039644002914429e-01 1.860267072916030884e-01 8.657555282115936279e-02 -5.354895442724227905e-02 3.489459306001663208e-02 -3.001186847686767578e-01 3.961594700813293457e-01 1.296578943729400635e-01 -2.484313249588012695e-01 -3.728474378585815430e-01
9.408766403794288635e-03 3.382290601730346680e-01 2.448546886444091797e-01 -1.893903166055679321e-01 -5.627069249749183655e-02 9.792473167181015015e-03 3.030571043491363525e-01 2.280353754758834839e-01 -2.436014115810394287e-01 -4.328318834304809570e-01 -8.312453515827655792e-03 1.986843496561050415e-01 -5.827425979077816010e-03 6.796427816152572632e-02 -3.251842036843299866e-02 -9.009955823421478271e-02 1.848664581775665283e-01 1.691097952425479889e-02 -3.254574239253997803e-01 4.456563293933868408e-02 1.729070693254470825e-01 6.926067918539047241e-02 -1.838267967104911804e-02 2.434485405683517456e-01 6.614076346158981323e-02 -1.126882657408714294e-01 -2.846688926219940186e-01 4.587092436850070953e-03 -3.052006661891937256e-02 5.311492085456848145e-02 -8.615553379058837891e-03 6.244316324591636658e-02
2.706696279346942902e-02 7.831857353448867798e-02 -8.392885327339172363e-02 8.957065641880035400e-02 -1.161585897207260132e-01 1.059157215058803558e-02 1.458836793899536133e-01 2.238142937421798706e-01 2.566246390342712402e-01 -5.450966954231262207e-01 -6.561393290758132935e-02 -1.120712012052536011e-01 -5.433936603367328644e-03 -9.005645662546157837e-02 -1.772089749574661255e-01 -2.448959648609161377e-01 5.016455426812171936e-02 -1.719510257244110107e-01 6.588615477085113525e-02 3.045529127120971680e-03 8.849881589412689209e-02 -5.940606817603111267e-02 1.898582130670547485e-01 2.200709432363510132e-01 2.698275744915008545e-01 -1.107954233884811401e-02 -2.257398664951324463e-01 -9.316881746053695679e-02 3.607710897922515869e-01 8.578462153673171997e-02 -4.662861302495002747e-02 -9.585665911436080933e-02
1.538879126310348511e-01 -8.074291981756687164e-03 2.278736084699630737e-01 -3.556351363658905029e-01 -1.013509854674339294e-01 2.964515388011932373e-01 4.934467077255249023e-01 2.762787938117980957e-01 9.756611287593841553e-02 -1.218413859605789185e-01 3.282159194350242615e-02 1.356565505266189575e-01 4.286837577819824219e-02 1.364802122116088867e-01 -7.521728426218032837e-02 -8.579666167497634888e-02 -7.032160460948944092e-02 -2.542782723903656006e-01 1.129711642861366272e-01 2.395803183317184448e-01 5.989504605531692505e-02 -1.515202820301055908e-01 -6.776307523250579834e-02 9.815419465303421021e-02 1.536019705235958099e-02 -9.294722229242324829e-02 3.989957273006439209e-02 -1.403020769357681274e-01 -2.734711207449436188e-02 3.304172307252883911e-02 4.712797701358795166e-02 -2.963102161884307861e-01
-6.185744330286979675e-02 1.422950923442840576e-01 1.048584952950477600e-01 -2.737476825714111328e-01 2.203560322523117065e-01 4.255301505327224731e-02 1.961162388324737549e-01 5.763879744336009026e-04 -8.819345384836196899e-02 -3.250783979892730713e-01 -1.271078735589981079e-01 3.467897698283195496e-02 3.361641168594360352e-01 2.283212095499038696e-01 -1.190101951360702515e-01 2.898385226726531982e-01 1.287202239036560059e-01 1.940649449825286865e-01 2.750533819198608398e-01 -1.644709557294845581e-01 2.275729924440383911e-01 2.252346128225326538e-01 -1.948949694633483887e-02 4.787520691752433777e-02 8.598934859037399292e-02 -2.860112190246582031e-01 1.390035729855298996e-02 -8.779247850179672241e-02 2.635302767157554626e-02 5.511451885104179382e-02 7.783710211515426636e-02 -1.950086504220962524e-01
1.860535442829132080e-01 2.674308717250823975e-01 -7.333742827177047729e-02 -1.117806285619735718e-01 -1.210880577564239502e-01 -2.038637362420558929e-02 -1.315683424472808838e-01 4.310594871640205383e-02 3.789920210838317871e-01 -3.083518147468566895e-01 3.361480310559272766e-02 5.880009010434150696e-02 1.046019345521926880e-01 -5.946879088878631592e-02 -2.092744261026382446e-01 5.229310318827629089e-02 2.788540422916412354e-01 -1.772460490465164185e-01 -6.314056366682052612e-02 -1.660401523113250732e-01 1.236112713813781738e-01 -1.517664194107055664e-01 -2.116127125918865204e-02 8.187638223171234131e-02 -2.071036547422409058e-01 -9.867968410253524780e-02 3.302510827779769897e-03 -2.741269469261169434e-01 1.081544682383537292e-01 2.327450811862945557e-01 -2.069737911224365234e-01 -3.387409746646881104e-01
-1.371179819107055664e-01 9.471081197261810303e-02 1.049278378486633301e-01 -2.471547573804855347e-02 3.263457715511322021e-01 2.311468422412872314e-01 8.248730003833770752e-02 5.394489690661430359e-02 -3.215545043349266052e-02 -3.691560924053192139e-01 -1.151938587427139282e-01 4.946431890130043030e-02 3.992930650711059570e-01 -5.044835060834884644e-02 -9.611101821064949036e-03 -7.340616732835769653e-02 1.667060554027557373e-01 -8.017978072166442871e-02 -6.916021555662155151e-02 -1.474426388740539551e-01 2.264027595520019531e-01 -1.727919578552246094e-01 2.945605516433715820e-01 2.209904491901397705e-01 2.367822229862213135e-01 -1.751221567392349243e-01 -3.192218393087387085e-02 1.581882685422897339e-01 1.492554843425750732e-01 -1.097643841058015823e-02 -2.392172366380691528e-01 2.483620867133140564e-02
-1.849281042814254761e-01 7.977773249149322510e-02 6.618534773588180542e-02 -2.828779816627502441e-01 -8.047620765864849091e-03 -4.665566608309745789e-02 -3.219772875308990479e-02 1.148854494094848633e-01 -9.571805596351623535e-02 -1.445573866367340088e-01 -2.550040781497955322e-01 4.613284766674041748e-02 4.335220903158187866e-02 -1.010354906320571899e-01 -2.559877038002014160e-01 1.036644503474235535e-01 -7.359706796705722809e-03 -3.306990861892700195e-01 3.008681535720825195e-01 1.625050604343414307e-01 -6.379940547049045563e-03 -4.400856047868728638e-02 -3.659078478813171387e-02 1.238073334097862244e-01 7.807612419128417969e-03 -1.590274274349212646e-02 1.061528995633125305e-01 -8.142584562301635742e-02 2.322586812078952789e-02 1.956848502159118652e-01 -3.150092363357543945e-01 -5.212646126747131348e-01
-7.616933435201644897e-02 2.879212237894535065e-02 -1.029185727238655090e-01 -2.735013365745544434e-01 -1.022713631391525269e-01 2.251898944377899170e-01 -1.687428355216979980e-02 1.818083077669143677e-01 -1.157659105956554413e-02 -1.814117580652236938e-01 -1.938519626855850220e-01 2.134429514408111572e-01 -2.148692123591899872e-02 1.179159283638000488e-01 -2.859027087688446045e-01 8.334664255380630493e-02 2.489866614341735840e-01 -2.428615093231201172e-01 -6.578469276428222656e-02 4.029493331909179688e-01 1.980827450752258301e-01 -3.237460553646087646e-02 -7.962730526924133301e-02 1.807509511709213257e-01 7.523078471422195435e-03 5.651059374213218689e-02 2.051199376583099365e-01 -1.886655986309051514e-01 5.264994874596595764e-02 1.629555225372314453e-01 -2.552414238452911377e-01 2.277494221925735474e-01
-4.224754869937896729e-02 3.024131655693054199e-01 1.704219877719879150e-01 -2.451014891266822815e-02 -1.940216273069381714e-01 -1.679072156548500061e-02 5.637907609343528748e-02 2.153432518243789673e-01 -2.374199181795120239e-01 -2.319816499948501587e-01 -1.549244225025177002e-01 -6.421174854040145874e-02 1.462809890508651733e-01 -2.197357863187789917e-01 -5.591576546430587769e-02 1.690131872892379761e-01 3.456573188304901123e-01 -1.237739697098731995e-01 9.793823212385177612e-02 -1.936807855963706970e-02 3.319704830646514893e-01 8.585637062788009644e-02 -5.366716906428337097e-02 -2.547966241836547852e-01 5.077280849218368530e-02 -5.887205526232719421e-02 6.571986526250839233e-02 -2.296770364046096802e-01 -8.778619021177291870e-02 2.085833847522735596e-01 -9.791351109743118286e-02 -3.096753954887390137e-01
8.208064734935760498e-02 1.276163011789321899e-01 8.301691710948944092e-02 -1.361570209264755249e-01 -1.165076941251754761e-01 -2.181634008884429932e-01 1.118646040558815002e-01 8.368414640426635742e-02 1.991509646177291870e-02 -4.740964174270629883e-01 -3.028611540794372559e-01 1.623794585466384888e-01 1.329264044761657715e-02 2.675841562449932098e-02 -5.755759030580520630e-02 1.788243800401687622e-01 3.807637989521026611e-01 -9.454350918531417847e-02 1.510110795497894287e-01 -8.723084628582000732e-02 6.579990684986114502e-02 -1.335452347993850708e-01 1.119246631860733032e-01 3.127350807189941406e-01 -9.700858034193515778e-03 1.156649813055992126e-01 1.817996501922607422e-01 1.436033099889755249e-01 1.116220206022262573e-01 -1.680229604244232178e-01 1.677065491676330566e-01 -1.965475678443908691e-01
1.148421876132488251e-02 3.001081347465515137e-01 -9.317339956760406494e-02 9.283145517110824585e-02 1.662166416645050049e-01 9.409049153327941895e-02 -3.729794174432754517e-02 4.104082286357879639e-01 6.897958368062973022e-02 -1.680278778076171875e-01 1.437757015228271484e-01 -3.788393735885620117e-02 -1.148916482925415039e-01 2.122750431299209595e-01 -3.768697753548622131e-02 -7.586050033569335938e-02 3.487666249275207520e-01 7.458204030990600586e-02 1.199087649583816528e-01 1.733267158269882202e-01 -1.270013675093650818e-02 2.968288958072662354e-01 1.468508690595626831e-01 8.677222579717636108e-02 -1.034267246723175049e-01 -3.467157483100891113e-01 1.006602942943572998e-01 3.743877261877059937e-02 -1.312109734863042831e-02 2.323181033134460449e-01 -1.244616359472274780e-01 -2.541679739952087402e-01
7.451932132244110107e-02 2.655670940876007080e-01 -6.758217699825763702e-03 -5.319515615701675415e-02 -2.599623799324035645e-02 1.230069324374198914e-01 6.698615849018096924e-02 5.018603205680847168e-01 2.991134673357009888e-02 -1.625424027442932129e-01 1.139012202620506287e-01 -3.696894645690917969e-02 -1.638728529214859009e-01 7.496269047260284424e-02 -5.191990733146667480e-02 -1.567390412092208862e-01 3.553455471992492676e-01 -1.036400943994522095e-01 7.622162252664566040e-02 -1.501707732677459717e-01 2.671582996845245361e-01 2.254963219165802002e-01 1.446363180875778198e-01 1.223450899124145508e-01 6.721286475658416748e-02 9.455978870391845703e-03 -2.317043840885162354e-01 -1.320588588714599609e-01 7.699065655469894409e-02 1.424294989556074142e-02 -1.749745011329650879e-01 -3.339668810367584229e-01
-2.246284782886505127e-01 1.378745771944522858e-02 -9.361322224140167236e-02 -1.285228133201599121e-01 -8.028480410575866699e-02 1.089721918106079102e-01 -1.429165750741958618e-01 5.357679724693298340e-01 2.856078743934631348e-01 -3.708978891372680664e-01 1.104986146092414856e-01 -8.528249710798263550e-02 1.214069500565528870e-01 3.700491040945053101e-02 2.006436139345169067e-01 1.234172359108924866e-01 1.879145801067352295e-01 -8.022309839725494385e-02 -7.071550190448760986e-02 8.119621872901916504e-02 -6.123277544975280762e-02 -2.134718894958496094e-01 7.024750113487243652e-02 5.207592248916625977e-02 7.224988192319869995e-02 -2.951230406761169434e-01 -2.532482333481311798e-02 4.331684485077857971e-02 2.733763772994279861e-03 2.259224504232406616e-01 -1.756009832024574280e-02 -1.776476353406906128e-01
8.321435004472732544e-02 1.053068935871124268e-01 1.104919612407684326e-01 1.492948154918849468e-03 -3.370849415659904480e-02 2.716502249240875244e-01 -9.996402263641357422e-02 2.471266984939575195e-01 4.835290089249610901e-02 -1.421039253473281860e-01 -1.080369353294372559e-01 -1.017330214381217957e-02 3.327339887619018555e-01 1.088871955871582031e-01 -2.478350400924682617e-01 2.405644953250885010e-01 -4.328434914350509644e-02 -2.062021344900131226e-01 1.783996522426605225e-01 -7.863087579607963562e-03 -1.196957193315029144e-02 1.099053323268890381e-01 1.019756048917770386e-01 3.406513035297393799e-01 5.621156096458435059e-02 -3.461036980152130127e-01 1.087807044386863708e-01 -3.753565847873687744e-01 -4.875482991337776184e-03 1.122161224484443665e-01 -2.064570933580398560e-01 4.185631498694419861e-02
-1.830144226551055908e-02 3.128684461116790771e-01 1.285419017076492310e-01 1.690764725208282471e-02 -1.906966567039489746e-01 6.645768135786056519e-02 -1.022973190993070602e-02 -2.876050770282745361e-02 -3.769962117075920105e-02 -2.010592222213745117e-01 -3.732385337352752686e-01 -5.062453076243400574e-02 8.896375447511672974e-02 1.495499312877655029e-01 -1.162711977958679199e-01 -3.468384221196174622e-02 1.186788231134414673e-01 -1.097846217453479767e-02 -4.332029074430465698e-02 -1.133094653487205505e-01 4.223546087741851807e-01 9.514339762972667813e-05 1.697876453399658203e-01 4.293910413980484009e-02 3.658818006515502930e-01 -1.678004562854766846e-01 3.707256019115447998e-01 1.751662814058363438e-03 1.968379616737365723e-01 1.064608618617057800e-01 -1.628021448850631714e-01 -2.262087538838386536e-02
1.105728745460510254e-01 8.361320197582244873e-02 -1.267534196376800537e-01 1.419180482625961304e-01 -4.290108755230903625e-02 2.528554797172546387e-01 -4.730279371142387390e-02 3.705071806907653809e-01 6.776031106710433960e-02 -3.094280362129211426e-01 -2.103240974247455597e-02 1.051012277603149414e-01 -1.127102598547935486e-02 1.075240969657897949e-01 2.426057867705821991e-02 1.088470034301280975e-02 1.728810369968414307e-01 -2.461927235126495361e-01 -6.526659429073333740e-02 -4.659574851393699646e-02 2.651598751544952393e-01 -8.108202368021011353e-02 6.582508329302072525e-03 6.120061501860618591e-02 -5.533421412110328674e-02 -4.812707006931304932e-01 -1.868200898170471191e-01 -1.161963585764169693e-02 2.346071600914001465e-01 -9.847624599933624268e-02 -1.185485348105430603e-01 -2.982448339462280273e-01
-1.807144433259963989e-01 1.162058338522911072e-01 -8.185555785894393921e-02 -4.355962574481964111e-01 -9.357041120529174805e-02 8.931583911180496216e-02 8.392366766929626465e-02 3.875212669372558594e-01 2.947147004306316376e-03 -1.114260703325271606e-01 -7.488789409399032593e-02 2.417243868112564087e-01 -1.830715872347354889e-02 -8.825782686471939087e-02 -3.447419703006744385e-01 3.299802541732788086e-02 -6.425810605287551880e-02 -3.042945563793182373e-01 -2.086293250322341919e-01 -1.602985411882400513e-01 1.532322261482477188e-02 7.178170606493949890e-03 5.377783253788948059e-02 2.136981785297393799e-01 2.283494472503662109e-01 -1.322249472141265869e-01 3.697269037365913391e-02 -1.177116762846708298e-02 1.275495439767837524e-01 5.110228434205055237e-03 -2.383641451597213745e-01 1.410152912139892578e-01
5.438324436545372009e-02 -6.170900166034698486e-02 1.086567789316177368e-01 -1.550397127866744995e-01 4.583447799086570740e-02 1.122127547860145569e-01 1.763920038938522339e-01 1.244168952107429504e-01 2.577618062496185303e-01 -2.672375440597534180e-01 -2.350301593542098999e-01 1.168870106339454651e-01 1.734396442770957947e-02 1.930067688226699829e-01 -8.994037657976150513e-02 2.270129323005676270e-01 -1.234387084841728210e-01 1.488019675016403198e-01 4.120709002017974854e-01 1.332191824913024902e-01 6.897830218076705933e-02 5.730004608631134033e-02 1.378115415573120117e-01 5.310865864157676697e-02 3.354075178503990173e-02 -1.765173524618148804e-01 6.608219444751739502e-02 -3.861704468727111816e-01 2.405758500099182129e-01 1.297595947980880737e-01 -1.154174879193305969e-01 -2.521372735500335693e-01
1.664531826972961426e-01 2.137280069291591644e-02 1.192994341254234314e-01 -1.411169618368148804e-01 -2.935070730745792389e-02 -7.806268334388732910e-02 4.178497474640607834e-03 1.752075701951980591e-01 -2.953166663646697998e-01 -3.308141827583312988e-01 4.123525694012641907e-03 -5.075853317975997925e-02 -2.073650062084197998e-01 1.795426458120346069e-01 -3.423560857772827148e-01 -1.020258814096450806e-01 3.167730569839477539e-01 -1.089920029044151306e-01 -2.205633819103240967e-01 1.763450056314468384e-01 1.791322827339172363e-01 7.547180354595184326e-02 1.135473549365997314e-01 1.949324607849121094e-01 1.577514223754405975e-02 -2.308527976274490356e-01 -1.932140439748764038e-01 -2.203364819288253784e-01 -1.479676812887191772e-01 1.477956026792526245e-01 -1.597545742988586426e-01 -9.271644800901412964e-02
-9.536232054233551025e-02 1.543146669864654541e-01 -7.753903418779373169e-02 3.948144987225532532e-02 -1.890838742256164551e-01 -2.944906055927276611e-02 1.824050098657608032e-01 7.598164677619934082e-02 -3.005454875528812408e-02 -3.019930049777030945e-02 -1.756076365709304810e-01 -8.417417109012603760e-02 1.971392631530761719e-01 -2.398425713181495667e-02 -2.888278365135192871e-01 -2.212693542242050171e-01 1.063979417085647583e-01 -1.838785712607204914e-03 2.421272546052932739e-01 1.482030004262924194e-01 3.857264220714569092e-01 -2.603089213371276855e-01 2.773604691028594971e-01 2.066443301737308502e-02 1.011852249503135681e-01 -5.908464640378952026e-02 5.581056699156761169e-02 -4.543385654687881470e-02 3.742989599704742432e-01 -5.503432080149650574e-02 -1.669251918792724609e-01 -3.107757270336151123e-01
-1.103618070483207703e-01 8.674875646829605103e-02 4.727505147457122803e-02 8.525596559047698975e-02 3.629016876220703125e-01 2.455788850784301758e-01 1.918871551752090454e-01 2.070923447608947754e-01 8.591800928115844727e-02 -2.380039393901824951e-01 -1.272602826356887817e-01 -2.272970080375671387e-01 2.216020375490188599e-01 1.948329620063304901e-02 -3.625145554542541504e-01 -7.032451033592224121e-02 6.323841959238052368e-02 1.649121940135955811e-02 1.488834321498870850e-01 -1.535117179155349731e-01 1.207348629832267761e-01 -1.516683995723724365e-01 3.186834454536437988e-01 9.991865605115890503e-02 2.187016159296035767e-01 -1.977057605981826782e-01 1.375401765108108521e-01 1.297786980867385864e-01 1.884911656379699707e-01 -1.806662976741790771e-02 -1.384139358997344971e-01 -6.725203245878219604e-02
-3.195724785327911377e-01 1.578940302133560181e-01 -1.322673857212066650e-01 -1.131073832511901855e-01 1.837141364812850952e-01 -2.861306071281433105e-02 1.886102557182312012e-01 2.824936509132385254e-01 -9.939767420291900635e-02 3.764165565371513367e-02 -3.021582588553428650e-02 -2.728477418422698975e-01 2.566631436347961426e-01 2.424361556768417358e-01 -3.054819405078887939e-01 -5.027931183576583862e-02 9.163879603147506714e-02 -2.425124868750572205e-02 1.087324470281600952e-01 -1.008725315332412720e-01 2.553480863571166992e-01 -1.191708445549011230e-01 1.507846415042877197e-01 2.980076074600219727e-01 7.704655826091766357e-02 -8.025195449590682983e-02 1.822683364152908325e-01 -6.262827664613723755e-02 2.536832392215728760e-01 -1.551559269428253174e-01 5.518600717186927795e-02 -1.504242420196533203e-01
2.558908760547637939e-01 3.117698431015014648e-01 1.417812854051589966e-01 6.196190044283866882e-02 2.931211590766906738e-01 -9.930715709924697876e-02 3.743432834744453430e-02 3.312273323535919189e-01 -1.136156171560287476e-01 -2.402808368206024170e-01 -4.514149390161037445e-03 -1.447136998176574707e-01 5.504841357469558716e-02 -2.786602079868316650e-02 -1.542329341173171997e-01 8.544164896011352539e-02 2.088685184717178345e-01 -1.455463021993637085e-01 1.169541031122207642e-01 2.826203219592571259e-02 3.206570148468017578e-01 -2.073084004223346710e-02 2.350732237100601196e-01 -9.007181227207183838e-02 1.515476498752832413e-02 -2.307232320308685303e-01 -1.744037568569183350e-01 -1.624116674065589905e-02 2.417695708572864532e-02 5.338934063911437988e-02 -3.193428218364715576e-01 -2.109849601984024048e-01
-2.896584197878837585e-02 4.014342129230499268e-01 -1.894671320915222168e-01 2.250524051487445831e-02 6.602381914854049683e-02 1.122436821460723877e-01 1.001827716827392578e-01 2.306968867778778076e-01 -2.879082262516021729e-01 -1.622009873390197754e-01 -1.408053748309612274e-02 1.442417851649224758e-05 1.988634616136550903e-01 8.295779675245285034e-02 -2.482938021421432495e-01 -1.687289029359817505e-01 3.850215673446655273e-01 1.656920835375785828e-02 1.890607774257659912e-01 1.436177641153335571e-01 -5.211406573653221130e-02 -6.508635729551315308e-02 1.936333179473876953e-01 2.624143958091735840e-01 1.658551245927810669e-01 -7.257807999849319458e-02 -1.522845476865768433e-01 5.367222800850868225e-02 -1.040376126766204834e-01 -6.460464745759963989e-02 -2.843104302883148193e-01 5.074609071016311646e-02
-3.665862604975700378e-02 9.981476515531539917e-02 -1.182123720645904541e-01 -1.561654955148696899e-01 -2.394083887338638306e-01 1.675941646099090576e-01 4.151025712490081787e-01 1.558537632226943970e-01 1.883932501077651978e-01 -1.584095358848571777e-01 -2.502150535583496094e-01 2.353973537683486938e-01 1.403813213109970093e-01 2.515603005886077881e-01 -3.104834258556365967e-01 6.931126862764358521e-02 2.581824064254760742e-01 -1.292562782764434814e-01 -4.796024411916732788e-02 2.228802740573883057e-01 1.705522239208221436e-01 4.653505608439445496e-02 4.366081207990646362e-02 1.967647969722747803e-01 -3.295131400227546692e-02 1.072986647486686707e-01 1.628932356834411621e-01 -4.679131135344505310e-02 -4.298633709549903870e-02 8.198817074298858643e-02 -1.645589321851730347e-01 1.460779011249542236e-01
-3.058992028236389160e-01 2.629313766956329346e-01 -1.091631278395652771e-01 -2.315031364560127258e-02 -1.703020036220550537e-01 2.083012312650680542e-01 2.545810341835021973e-01 2.263962626457214355e-01 -1.939550936222076416e-01 2.650403976440429688e-02 -3.022137284278869629e-01 -8.153498172760009766e-03 3.619993850588798523e-02 3.751052618026733398e-01 -1.308687925338745117e-01 1.604874879121780396e-01 1.990197598934173584e-02 1.642861515283584595e-01 8.955631405115127563e-02 1.009799018502235413e-01 4.287100955843925476e-02 8.817505091428756714e-02 1.151577681303024292e-01 -1.092847585678100586e-01 1.917254626750946045e-01 -2.399791181087493896e-01 -1.032273992896080017e-01 -1.540261358022689819e-01 1.238143593072891235e-01 1.580571979284286499e-01 -1.006604954600334167e-01 -2.493383735418319702e-01
1.687712669372558594e-01 -4.858278110623359680e-02 6.917449831962585449e-02 -5.378789082169532776e-02 -1.887131631374359131e-01 5.691112950444221497e-03 1.501341909170150757e-02 1.978200227022171021e-01 -1.656589955091476440e-01 -4.268808066844940186e-01 3.367076441645622253e-02 2.736653387546539307e-01 3.187236785888671875e-01 -2.154688537120819092e-02 -1.303221881389617920e-01 1.976904459297657013e-02 1.448379904031753540e-01 2.076547145843505859e-01 -3.272742405533790588e-02 -2.904176712036132812e-02 -7.939632050693035126e-03 -3.011234700679779053e-01 5.029977485537528992e-02 1.198261305689811707e-01 -1.521157333627343178e-03 -4.372954368591308594e-01 5.629208311438560486e-02 -9.920192509889602661e-02 -1.393292248249053955e-01 2.313185781240463257e-01 1.169532313942909241e-01 -1.299075186252593994e-01
-3.373206555843353271e-01 7.459765672683715820e-02 1.044928655028343201e-01 -2.691767811775207520e-01 9.893671609461307526e-03 -7.767833024263381958e-02 1.840621419250965118e-02 1.427592933177947998e-01 -3.558890521526336670e-01 -3.180173933506011963e-01 -1.046859174966812134e-01 1.811971366405487061e-01 3.809257447719573975e-01 1.897744834423065186e-02 -1.552978456020355225e-01 2.505291700363159180e-01 -4.011018201708793640e-02 -6.202008575201034546e-02 1.944869011640548706e-02 -5.661987140774726868e-02 -1.722737550735473633e-01 8.463769918307662010e-04 1.580841839313507080e-01 9.817547351121902466e-02 5.684108287096023560e-02 -3.936520311981439590e-03 -1.849493128247559071e-03 -1.980154216289520264e-01 1.114810034632682800e-01 8.231247961521148682e-02 -1.606571376323699951e-01 -3.250728249549865723e-01
-7.718165963888168335e-02 -1.122199073433876038e-01 5.376292020082473755e-02 5.566778033971786499e-02 3.662699460983276367e-02 6.397767364978790283e-02 1.993509232997894287e-01 4.635035693645477295e-01 1.500755250453948975e-01 -1.611793935298919678e-01 -3.208612501621246338e-01 1.979492232203483582e-02 -3.195757791399955750e-02 1.804189085960388184e-01 -1.870981305837631226e-01 2.808366417884826660e-01 1.366550326347351074e-01 -7.184293866157531738e-02 8.612725883722305298e-03 -4.067357629537582397e-02 1.062090396881103516e-01 1.715486198663711548e-01 -2.536218166351318359e-01 1.921318471431732178e-01 7.389102876186370850e-02 -3.166233301162719727e-01 4.876280203461647034e-02 -4.544322937726974487e-02 1.767580658197402954e-01 -1.608405560255050659e-01 -2.851651906967163086e-01 7.686232682317495346e-03
-1.493425965309143066e-01 2.973555624485015869e-01 -3.344352543354034424e-01 3.373212367296218872e-02 6.911061704158782959e-02 -4.006160050630569458e-02 3.196147978305816650e-01 4.071348309516906738e-01 -1.464022602885961533e-02 -7.360863685607910156e-02 -2.002335041761398315e-01 -9.447703510522842407e-02 -1.334154658252373338e-04 3.031203709542751312e-02 -1.612886190414428711e-01 1.165710836648941040e-01 1.680377721786499023e-01 -1.241898685693740845e-01 -9.416428953409194946e-02 8.565618097782135010e-02 9.946893900632858276e-03 -1.054480895400047302e-01 -5.208383873105049133e-02 -9.448833018541336060e-02 -1.076470464468002319e-01 4.665670916438102722e-02 -3.423980250954627991e-02 5.996717885136604309e-02 2.396001964807510376e-01 1.470461338758468628e-01 -3.041688203811645508e-01 -3.660859763622283936e-01
1.791486889123916626e-01 -2.448000200092792511e-02 1.814769953489303589e-01 1.080792695283889771e-01 -2.119315862655639648e-01 1.493936479091644287e-01 1.280889213085174561e-01 3.815382122993469238e-01 -3.124714195728302002e-01 -1.714549809694290161e-01 -3.602848201990127563e-02 -4.638065397739410400e-02 1.383184194564819336e-01 -1.615657061338424683e-01 -1.587449163198471069e-01 -3.293120488524436951e-02 1.457759290933609009e-01 -8.438197523355484009e-02 2.225587964057922363e-01 1.112234294414520264e-01 3.478603810071945190e-02 -1.348430663347244263e-02 5.511814728379249573e-02 4.498681426048278809e-01 -5.202856287360191345e-02 1.700082235038280487e-02 3.764667734503746033e-02 -9.479821473360061646e-02 5.515417829155921936e-02 3.815563321113586426e-01 3.297062218189239502e-02 -1.768499612808227539e-01
-1.094265431165695190e-01 3.588621020317077637e-01 -4.955549165606498718e-02 -3.336932659149169922e-01 -3.375785797834396362e-02 7.678006589412689209e-02 7.460827380418777466e-02 3.097089529037475586e-01 1.494925618171691895e-01 -3.034931421279907227e-01 -1.506127323955297470e-02 -8.782123774290084839e-02 -9.589774534106254578e-03 -1.687593013048171997e-01 -5.381631478667259216e-02 -5.283094197511672974e-02 4.200784564018249512e-01 -1.016145572066307068e-01 1.418996453285217285e-01 5.450581386685371399e-02 1.957404464483261108e-01 -1.038367766886949539e-02 1.042168065905570984e-01 -1.996611207723617554e-01 -1.695014983415603638e-01 1.592106185853481293e-02 -4.836073890328407288e-02 7.969623804092407227e-02 -1.172575354576110840e-01 -1.086229458451271057e-02 -6.717960536479949951e-02 -3.537806272506713867e-01
-2.311560511589050293e-02 -1.727898232638835907e-02 -9.577900916337966919e-02 -2.762776017189025879e-01 3.357103168964385986e-01 8.040242642164230347e-02 9.161033667623996735e-03 3.496864438056945801e-02 -1.450300812721252441e-01 -3.020930588245391846e-01 -2.512842714786529541e-01 2.471361011266708374e-01 -8.943102322518825531e-03 1.130579710006713867e-01 -1.686700880527496338e-01 1.130790859460830688e-01 5.154157429933547974e-02 -2.210505157709121704e-01 2.595710754394531250e-01 7.762103527784347534e-02 -7.364184595644474030e-03 -1.867211312055587769e-01 -3.779791668057441711e-02 9.804246574640274048e-02 1.819976121187210083e-01 -1.306141316890716553e-01 7.332098484039306641e-02 3.939958661794662476e-02 1.808070242404937744e-01 9.827791899442672729e-02 -4.087629914283752441e-01 -2.552422881126403809e-01
-1.413904726505279541e-01 -6.540639325976371765e-03 6.477151066064834595e-02 -1.368220597505569458e-01 -4.726206511259078979e-02 2.027690559625625610e-01 2.225299179553985596e-01 3.708023950457572937e-02 -5.903720110654830933e-02 -3.647641837596893311e-01 -2.256869524717330933e-01 2.497811913490295410e-01 8.740223199129104614e-02 -9.158625453710556030e-02 -1.682356148958206177e-01 9.123830497264862061e-02 1.547869443893432617e-01 -4.228712618350982666e-02 -1.189614534378051758e-01 -2.937435209751129150e-01 1.602761447429656982e-01 1.228734180331230164e-01 -2.649934291839599609e-01 -6.468036770820617676e-02 1.284105926752090454e-01 -2.602325081825256348e-01 -1.564456969499588013e-01 -1.729459613561630249e-01 2.253460139036178589e-01 1.706056296825408936e-01 -3.598416224122047424e-02 -3.148572444915771484e-01
-9.845378249883651733e-02 3.312412798404693604e-01 -2.218112945556640625e-01 2.014665007591247559e-01 -9.263262897729873657e-02 4.313546419143676758e-02 6.806007027626037598e-02 3.581453561782836914e-01 -5.017717555165290833e-02 -1.507936269044876099e-01 -2.750121355056762695e-01 -1.009368151426315308e-01 1.131982579827308655e-01 -4.121789708733558655e-02 -6.449847668409347534e-02 1.558858007192611694e-01 2.838711738586425781e-01 -1.720456331968307495e-01 -8.026530034840106964e-03 -1.955216005444526672e-02 1.611658632755279541e-01 -5.887341871857643127e-02 8.124823682010173798e-03 -1.463757306337356567e-01 4.559716209769248962e-02 -1.849246919155120850e-01 3.499701246619224548e-02 8.257617801427841187e-02 2.505353391170501709e-01 -3.990821540355682373e-02 -3.002907931804656982e-01 -3.646766245365142822e-01
8.891367167234420776e-02 2.181351592298597097e-04 -2.306090891361236572e-01 -1.881086230278015137e-01 -2.475252933800220490e-02 2.227105200290679932e-01 2.772725224494934082e-01 2.633463442325592041e-01 2.221193760633468628e-01 -1.061779707670211792e-01 -9.633616358041763306e-02 3.194918036460876465e-01 1.740541607141494751e-01 2.115641683340072632e-01 -1.528505831956863403e-01 -3.339663892984390259e-02 3.915257155895233154e-01 -1.151639446616172791e-01 -2.776542864739894867e-02 1.032038703560829163e-01 1.838807463645935059e-01 9.855880588293075562e-02 5.037470534443855286e-02 2.365832328796386719e-01 1.410671621561050415e-01 6.231055781245231628e-02 1.951211243867874146e-01 1.862009018659591675e-01 2.158214151859283447e-01 6.631863862276077271e-02 -8.329480141401290894e-02 -3.365328162908554077e-02
-1.860815137624740601e-01 4.501227438449859619e-01 4.828821122646331787e-02 -3.372421860694885254e-02 -1.586155444383621216e-01 6.710626929998397827e-02 1.553095132112503052e-01 3.153381943702697754e-01 8.892709016799926758e-02 -2.062458246946334839e-01 -7.054729759693145752e-02 -5.305632948875427246e-02 7.250402867794036865e-02 -3.805604949593544006e-02 -3.404305875301361084e-02 2.385425716638565063e-01 -4.194720089435577393e-02 1.932108402252197266e-01 1.298785805702209473e-01 2.085023820400238037e-01 1.943705677986145020e-01 -2.813686132431030273e-01 1.630958616733551025e-01 -4.557699337601661682e-02 5.928691849112510681e-02 -1.019956022500991821e-01 1.277006715536117554e-01 7.681536674499511719e-02 3.316145539283752441e-01 -1.502734571695327759e-01 -1.642013043165206909e-01 -2.058468759059906006e-01
-2.131124883890151978e-01 2.492903321981430054e-01 -3.743056207895278931e-02 5.311193689703941345e-02 -1.074757501482963562e-01 -4.120202735066413879e-02 -2.366045415401458740e-01 2.768935263156890869e-01 -2.891622483730316162e-01 -3.288089036941528320e-01 -1.947998553514480591e-01 1.530348956584930420e-01 2.816320955753326416e-01 -6.319802254438400269e-02 -3.648284673690795898e-01 -3.530927002429962158e-02 1.693296432495117188e-01 1.287474781274795532e-01 3.239812552928924561e-01 1.117110997438430786e-01 6.284385919570922852e-02 6.913964636623859406e-03 9.702322632074356079e-02 -1.859762147068977356e-02 -8.057454228401184082e-02 -8.511205762624740601e-02 -8.048500865697860718e-03 -7.977388799190521240e-02 8.559670532122254372e-04 1.706854552030563354e-01 -1.941433399915695190e-01 9.012280404567718506e-02
4.578697681427001953e-02 1.014244854450225830e-01 -2.004992365837097168e-01 -8.024264127016067505e-02 -4.366707056760787964e-02 3.271363079547882080e-01 -3.864111006259918213e-02 4.450202584266662598e-01 1.242885738611221313e-01 -2.729508578777313232e-01 -1.549395620822906494e-01 -3.083664458245038986e-03 -3.291208744049072266e-01 3.774956241250038147e-02 -2.119943946599960327e-01 -5.007264763116836548e-02 2.110207378864288330e-01 -1.251093745231628418e-01 -1.433041691780090332e-02 -7.340459525585174561e-02 2.773801386356353760e-01 2.662225365638732910e-01 -3.652181709185242653e-03 9.288500249385833740e-02 7.465989328920841217e-03 -4.030301794409751892e-02 -1.427568793296813965e-01 -9.266172349452972412e-02 -3.230565041303634644e-02 2.133304625749588013e-01 -9.429030120372772217e-02 -2.302952855825424194e-01
1.525126993656158447e-01 2.222187072038650513e-01 -2.731089591979980469e-01 -2.754675038158893585e-02 -2.322797104716300964e-02 -1.778665184974670410e-02 5.764077976346015930e-02 2.754860818386077881e-01 1.217942386865615845e-01 -1.712955683469772339e-01 3.094227053225040436e-02 1.933255493640899658e-01 5.634439736604690552e-02 1.205548048019409180e-01 -1.802437454462051392e-01 2.349808961153030396e-01 3.273949027061462402e-01 -3.055678009986877441e-01 -4.823204502463340759e-02 -1.627407968044281006e-01 -8.870255202054977417e-02 -9.800182282924652100e-02 1.548864394426345825e-01 -4.316935315728187561e-02 1.675592660903930664e-01 -4.054994881153106689e-02 -1.700877100229263306e-01 -1.823913902044296265e-01 -1.379406154155731201e-01 -1.023856177926063538e-01 -3.505854904651641846e-01 -2.588182687759399414e-01
-8.962843567132949829e-03 -6.428283452987670898e-02 -3.486020863056182861e-02 -1.286327242851257324e-01 -1.234870404005050659e-01 1.957173794507980347e-01 3.152087032794952393e-01 2.744640707969665527e-01 3.151676356792449951e-01 -1.874992400407791138e-01 -8.291796594858169556e-02 1.702330559492111206e-01 2.041914016008377075e-01 3.195491805672645569e-02 -1.774205416440963745e-01 1.830503195524215698e-01 3.881794512271881104e-01 -2.064321488142013550e-01 -1.158669292926788330e-01 1.359539479017257690e-01 4.890909418463706970e-02 6.711373105645179749e-03 -1.036150828003883362e-01 2.564120590686798096e-01 1.551942084915935993e-03 1.182522848248481750e-01 1.192288249731063843e-01 2.129222601652145386e-01 2.662503123283386230e-01 6.630420684814453125e-02 -9.871345758438110352e-02 -9.512455016374588013e-02
-8.450327068567276001e-02 1.861064434051513672e-01 2.137245088815689087e-01 -1.436236649751663208e-01 2.034223079681396484e-01 1.892005801200866699e-01 1.618784517049789429e-01 1.694238781929016113e-01 -4.907496273517608643e-02 -2.558946311473846436e-01 -1.653167903423309326e-01 -2.125302255153656006e-01 5.422960594296455383e-02 1.102295517921447754e-01 -2.364524006843566895e-01 -5.796597152948379517e-02 -6.983958184719085693e-02 -1.204228177666664124e-01 3.015109598636627197e-01 -1.185139045119285583e-01 1.991292387247085571e-01 -6.033308804035186768e-02 3.893533945083618164e-01 6.699542514979839325e-03 -3.178754448890686035e-02 -3.362764418125152588e-01 3.024086356163024902e-02 2.335773967206478119e-02 3.255390226840972900e-01 3.647893294692039490e-02 5.434583872556686401e-02 1.231557573191821575e-03
-3.698718175292015076e-02 6.037988141179084778e-02 -9.091347455978393555e-02 -2.693654736503958702e-03 -1.262099742889404297e-01 2.742262780666351318e-01 -2.854852355085313320e-04 3.402107656002044678e-01 1.620848029851913452e-01 -3.411682546138763428e-01 -1.033646985888481140e-01 -1.195440627634525299e-02 -2.705146670341491699e-01 -1.197758316993713379e-01 -1.787382662296295166e-01 2.484805434942245483e-01 3.031390607357025146e-01 -1.133952960371971130e-01 -2.651738934218883514e-02 -8.802995830774307251e-02 2.676619589328765869e-01 2.710094153881072998e-01 1.311539560556411743e-01 -3.750284959096461535e-04 1.540718376636505127e-01 -1.417657732963562012e-02 -9.343809634447097778e-02 -2.381976097822189331e-01 -2.368128299713134766e-02 1.888072490692138672e-01 -2.605691924691200256e-02 -2.081868350505828857e-01
-6.163479760289192200e-02 -5.634549260139465332e-02 -1.548086702823638916e-01 -3.077237680554389954e-02 -1.093444153666496277e-01 1.384523063898086548e-01 1.040011942386627197e-01 2.073951363563537598e-01 -2.049176022410392761e-02 -3.444240689277648926e-01 -2.883657515048980713e-01 -2.720887959003448486e-02 1.388167291879653931e-01 2.135542333126068115e-01 -2.765735387802124023e-01 1.030363962054252625e-01 5.997797101736068726e-02 -1.666050851345062256e-01 2.046649605035781860e-01 3.141050636768341064e-01 7.843502610921859741e-02 2.300004288554191589e-02 1.292805671691894531e-01 8.876328170299530029e-02 2.962076067924499512e-01 -1.980410423129796982e-03 1.654605865478515625e-01 -1.205650940537452698e-01 1.365001033991575241e-02 1.148251667618751526e-01 -3.458296060562133789e-01 2.498568445444107056e-01
3.145914673805236816e-01 1.524971574544906616e-01 3.073033131659030914e-02 -1.078890934586524963e-01 -8.711369708180427551e-03 1.920978128910064697e-01 1.555969715118408203e-01 3.217107355594635010e-01 1.489327400922775269e-01 -2.507509887218475342e-01 -3.357532024383544922e-01 1.488033980131149292e-01 1.795174032449722290e-01 1.492446362972259521e-01 1.516855061054229736e-01 1.951101571321487427e-01 4.527764767408370972e-02 -4.045650959014892578e-01 5.777290835976600647e-02 4.331522807478904724e-02 1.454738676548004150e-01 -8.799813687801361084e-02 1.368139982223510742e-01 1.486879587173461914e-01 -1.521317958831787109e-01 1.200721487402915955e-01 -3.059658408164978027e-02 9.625804610550403595e-03 -7.204071432352066040e-02 -2.333092689514160156e-01 -1.012638956308364868e-01 -1.259485930204391479e-01
1.494143158197402954e-01 -1.255536228418350220e-01 -1.005644127726554871e-01 -1.898465752601623535e-01 -2.584500312805175781e-01 1.290968656539916992e-01 2.713688276708126068e-02 1.522131711244583130e-01 -3.134160339832305908e-01 -2.982866168022155762e-01 1.475992798805236816e-01 -3.964646533131599426e-02 3.013433814048767090e-01 2.657845318317413330e-01 6.667972356081008911e-02 -4.381296038627624512e-02 2.243048101663589478e-01 -1.880408674478530884e-01 7.271204888820648193e-02 2.069113962352275848e-02 1.966731101274490356e-01 6.624297797679901123e-02 -9.139390313066542149e-04 3.898151591420173645e-02 1.174958273768424988e-01 -4.423142969608306885e-01 -3.377401456236839294e-02 -1.174377836287021637e-02 1.838596910238265991e-01 2.173215597867965698e-01 2.579092420637607574e-02 -4.014985263347625732e-02
3.591088578104972839e-02 6.408414244651794434e-02 -5.211559683084487915e-02 -1.420502737164497375e-02 8.411616086959838867e-02 3.053449094295501709e-01 1.985238343477249146e-01 2.524917721748352051e-01 -6.447315961122512817e-02 -3.696606457233428955e-01 1.656757444143295288e-01 4.211569949984550476e-02 -4.669402837753295898e-01 4.613808542490005493e-02 -2.102192789316177368e-01 -8.595609664916992188e-02 2.772957086563110352e-01 1.280747801065444946e-01 1.169063597917556763e-01 -1.998921111226081848e-02 1.223359405994415283e-01 9.258979000151157379e-03 1.860293895006179810e-01 3.203600645065307617e-02 2.207448929548263550e-01 -2.073564976453781128e-01 8.532272651791572571e-03 -1.739653646945953369e-01 -3.282982856035232544e-02 4.414003714919090271e-02 -1.480319052934646606e-01 -2.034487873315811157e-01
1.314098481088876724e-02 -3.888048604130744934e-02 -1.454069167375564575e-01 1.045643463730812073e-01 2.228314429521560669e-01 -7.292072474956512451e-02 2.182648181915283203e-01 3.017994463443756104e-01 8.047027140855789185e-02 -3.365113735198974609e-01 1.151426360011100769e-01 2.414438128471374512e-01 2.436702996492385864e-01 4.331868886947631836e-02 -1.376764029264450073e-01 2.733469707891345024e-03 9.654384851455688477e-02 1.292023211717605591e-01 1.599708199501037598e-01 1.300394982099533081e-01 4.688989222049713135e-01 1.957103461027145386e-01 2.748444974422454834e-01 8.317715674638748169e-02 -1.097565963864326477e-01 -1.467455923557281494e-01 -1.289524603635072708e-03 -2.052091956138610840e-01 5.373755935579538345e-03 1.204058676958084106e-01 -1.507638115435838699e-02 -3.839400410652160645e-02
-5.208946391940116882e-02 3.595851734280586243e-02 2.630700170993804932e-01 -2.718054950237274170e-01 6.731308251619338989e-02 1.862951219081878662e-01 6.271705776453018188e-02 1.212259083986282349e-01 1.381278336048126221e-01 -2.969208955764770508e-01 -3.254108428955078125e-01 2.864453792572021484e-01 2.773088403046131134e-02 2.085938751697540283e-01 -6.398888677358627319e-02 1.996069699525833130e-01 1.385394185781478882e-01 -3.198252022266387939e-01 1.470964103937149048e-01 -4.083279520273208618e-02 1.193209141492843628e-01 -1.108880490064620972e-01 1.375929862260818481e-01 1.373070329427719116e-01 1.089138463139533997e-01 8.952158689498901367e-02 2.270302772521972656e-01 1.594273373484611511e-02 -7.692997902631759644e-02 2.613640427589416504e-01 1.655614078044891357e-01 -1.709478497505187988e-01
-1.047522574663162231e-01 2.563820183277130127e-01 1.186857819557189941e-01 -1.036053299903869629e-01 -2.918857336044311523e-01 9.907902032136917114e-02 1.799979656934738159e-01 4.075725078582763672e-01 -7.691832631826400757e-02 -2.144497632980346680e-01 1.378495395183563232e-01 8.499158173799514771e-02 8.621371537446975708e-02 -9.680059552192687988e-02 -4.604966044425964355e-01 5.180599913001060486e-02 6.709470599889755249e-02 -2.850299468263983727e-03 1.174744963645935059e-01 -3.011852130293846130e-02 1.302029341459274292e-01 -1.286019533872604370e-01 -8.780365437269210815e-02 2.282444834709167480e-01 1.987787634134292603e-01 2.720360830426216125e-02 -1.261240690946578979e-01 -6.177465245127677917e-02 1.341447383165359497e-01 -3.160312473773956299e-01 5.448324978351593018e-02 -4.407045245170593262e-02
3.875239193439483643e-02 2.765992283821105957e-01 1.703090779483318329e-02 -1.251833513379096985e-02 1.785707175731658936e-01 5.709451809525489807e-02 1.837655901908874512e-01 6.663095206022262573e-02 -1.225229203701019287e-01 -4.623422622680664062e-01 -2.531784772872924805e-02 4.102436080574989319e-02 1.561550647020339966e-01 2.345545142889022827e-01 -1.259205490350723267e-01 8.708838373422622681e-02 1.120669115334749222e-02 -1.277186572551727295e-01 1.158273741602897644e-01 -3.055350184440612793e-01 2.452678680419921875e-01 5.277239717543125153e-03 3.066167235374450684e-01 -1.015066429972648621e-01 1.271546781063079834e-01 -3.778782188892364502e-01 -4.045631736516952515e-02 8.538042008876800537e-02 1.780470609664916992e-01 -8.483094163239002228e-03 -1.232955977320671082e-01 -1.080862507224082947e-01
-1.294567994773387909e-02 2.598557807505130768e-02 -8.125413209199905396e-03 -2.269012033939361572e-01 -1.847036778926849365e-01 1.275430321693420410e-01 1.262253671884536743e-01 2.313856482505798340e-01 2.428161799907684326e-01 -3.743276298046112061e-01 -1.429599523544311523e-01 1.999484151601791382e-01 -1.957908039912581444e-03 1.528890877962112427e-01 -9.739021211862564087e-02 -9.055639058351516724e-02 2.173437923192977905e-01 2.935141623020172119e-01 -5.711069330573081970e-02 3.180250525474548340e-01 1.445685029029846191e-01 1.684380620718002319e-01 -7.808359712362289429e-02 8.844925463199615479e-02 1.311450302600860596e-01 -7.393842190504074097e-02 2.233116030693054199e-01 9.225691854953765869e-02 -9.844867885112762451e-02 2.615878880023956299e-01 -2.587719261646270752e-01 8.912707678973674774e-03
-1.252870559692382812e-01 1.062047705054283142e-01 -2.711371779441833496e-01 -8.458109200000762939e-02 -2.220229208469390869e-01 5.235350877046585083e-02 2.550718188285827637e-02 7.050271332263946533e-02 3.666108250617980957e-01 -3.077247440814971924e-01 -4.218214750289916992e-01 1.179996319115161896e-02 2.157211303710937500e-01 8.120537735521793365e-03 -2.355731874704360962e-01 -1.529339104890823364e-01 3.365828841924667358e-02 -2.996497154235839844e-01 1.214205101132392883e-01 5.879221484065055847e-02 5.863466113805770874e-02 -3.567970916628837585e-02 -5.075334105640649796e-03 -5.526631604880094528e-03 2.001353055238723755e-01 -8.686885237693786621e-03 2.627970278263092041e-01 -1.225646138191223145e-01 6.284426152706146240e-02 2.192835658788681030e-01 3.021187894046306610e-02 -1.048393473029136658e-01
-1.648375838994979858e-01 2.023872435092926025e-01 -5.288656800985336304e-02 -5.075206756591796875e-01 6.543890573084354401e-03 5.070510879158973694e-02 2.345068752765655518e-01 2.783818542957305908e-01 3.792441263794898987e-02 -3.245927020907402039e-02 -1.566154211759567261e-01 1.856491118669509888e-01 -9.696947038173675537e-02 1.354508996009826660e-01 -3.269912600517272949e-01 2.556327283382415771e-01 5.315897986292839050e-02 -1.896839737892150879e-01 1.240321714431047440e-02 1.008812785148620605e-01 5.630749091506004333e-02 8.581871539354324341e-02 -1.830787360668182373e-01 1.232925578951835632e-01 3.560864031314849854e-01 2.894689515233039856e-02 -3.036119602620601654e-02 -3.079697862267494202e-02 -1.458783298730850220e-01 -1.327815698459744453e-03 -8.590497076511383057e-02 -9.123577922582626343e-02
2.615655958652496338e-01 -4.457997530698776245e-02 -2.264558896422386169e-02 -2.512137889862060547e-01 9.522039443254470825e-02 2.719295322895050049e-01 1.207778453826904297e-01 3.704575002193450928e-01 4.850330948829650879e-02 -1.121286973357200623e-01 6.532666832208633423e-02 1.407004743814468384e-01 -1.044225529767572880e-03 -1.528339087963104248e-01 -1.147459149360656738e-01 1.742226183414459229e-01 7.363652437925338745e-02 1.489303410053253174e-01 -4.890017583966255188e-02 6.738051772117614746e-02 1.855167299509048462e-01 -1.375780105590820312e-01 1.639912724494934082e-01 -3.390813991427421570e-02 -3.792621195316314697e-01 -2.652530968189239502e-01 2.274538874626159668e-01 -3.101763129234313965e-01 4.488357901573181152e-02 8.259438723325729370e-02 -1.929536312818527222e-01 -3.369171917438507080e-02
2.413580417633056641e-01 1.041394844651222229e-01 6.010176986455917358e-02 8.758865296840667725e-03 -7.633864134550094604e-02 1.682075262069702148e-01 1.218807548284530640e-01 3.524638712406158447e-01 2.724521458148956299e-01 -2.103666365146636963e-01 4.025729745626449585e-02 -2.123356051743030548e-02 1.949739307165145874e-01 -2.135667800903320312e-01 -2.470833361148834229e-01 -1.545003950595855713e-01 1.156083196401596069e-01 -4.230692982673645020e-01 1.621278226375579834e-01 8.293064683675765991e-02 2.174649573862552643e-02 -1.716384589672088623e-01 2.772136032581329346e-01 -5.905829742550849915e-02 3.100207261741161346e-02 -9.333466738462448120e-02 -1.157981529831886292e-01 -7.080501317977905273e-02 1.175696477293968201e-01 -7.656675577163696289e-02 -9.974943101406097412e-02 -2.671878933906555176e-01
1.753523945808410645e-01 -4.205788299441337585e-02 -1.464747637510299683e-01 5.703414324671030045e-03 1.739195585250854492e-01 3.751418292522430420e-01 3.853275477886199951e-01 2.464451640844345093e-01 -2.223602384328842163e-01 -3.347461819648742676e-01 9.865371137857437134e-02 4.941302537918090820e-02 -3.741546720266342163e-02 2.154273912310600281e-02 -9.137483313679695129e-03 -6.638886407017707825e-04 1.471676975488662720e-01 2.224142849445343018e-02 1.749918460845947266e-01 -4.305918887257575989e-02 2.595219314098358154e-01 1.254056245088577271e-01 2.335893958806991577e-01 8.413118124008178711e-02 3.123918175697326660e-01 9.702648967504501343e-02 3.318225592374801636e-02 9.086547791957855225e-02 -2.084753103554248810e-02 -7.384768873453140259e-02 -1.457565873861312866e-01 -2.175757288932800293e-01
-9.717828780412673950e-02 1.500695496797561646e-01 1.547413915395736694e-01 -2.381066679954528809e-01 -2.146469987928867340e-02 -6.830734666436910629e-03 -6.642986834049224854e-02 1.360165923833847046e-01 -7.990594953298568726e-02 -3.499443531036376953e-01 -3.024450317025184631e-02 -2.215874567627906799e-02 1.187782511115074158e-01 1.160021722316741943e-01 -1.840853244066238403e-01 2.207751423120498657e-01 -3.784817159175872803e-01 -2.128421366214752197e-01 9.423328191041946411e-02 3.092936277389526367e-01 7.844252884387969971e-02 -2.518353164196014404e-01 7.677574455738067627e-02 2.701875567436218262e-01 1.184659600257873535e-01 -1.629057973623275757e-01 -5.568406358361244202e-02 -2.034446001052856445e-01 -9.522236138582229614e-02 1.385898292064666748e-01 -7.150802761316299438e-02 -2.520236968994140625e-01
-3.634766489267349243e-02 1.894663721323013306e-01 2.865048125386238098e-02 -3.050504066050052643e-02 -2.732060849666595459e-01 1.207625344395637512e-01 -3.777529895305633545e-01 6.896813958883285522e-02 -1.564374938607215881e-02 -2.463912069797515869e-01 6.541748531162738800e-03 3.465390801429748535e-01 1.396310329437255859e-01 -2.048932947218418121e-02 -2.882464230060577393e-01 1.562775224447250366e-01 2.815802395343780518e-01 -1.363525539636611938e-01 1.418040543794631958e-01 -1.195367574691772461e-01 -2.091572619974613190e-02 -1.398363849148154259e-03 -1.852503605186939240e-02 6.935238093137741089e-02 -7.559737563133239746e-02 -5.164371803402900696e-02 -1.735430583357810974e-02 -2.954746782779693604e-01 1.915452070534229279e-02 2.292501479387283325e-01 -2.902801930904388428e-01 -2.116536796092987061e-01
-1.263874471187591553e-01 1.196367964148521423e-01 1.292543560266494751e-01 -1.066474691033363342e-01 4.908895120024681091e-02 1.799567639827728271e-01 1.541237682104110718e-01 3.013217151165008545e-01 -3.878694772720336914e-01 -3.085382282733917236e-01 1.036838814616203308e-01 2.053908556699752808e-01 1.403991729021072388e-01 1.767809987068176270e-01 -2.403702773153781891e-02 4.302071407437324524e-02 2.114721201360225677e-02 3.350268006324768066e-01 8.646265417337417603e-02 1.262724995613098145e-01 2.437979727983474731e-01 -1.422237753868103027e-01 2.248361110687255859e-01 1.008297353982925415e-01 2.322928458452224731e-01 -1.128209531307220459e-01 -6.655246019363403320e-02 -2.645380049943923950e-02 1.632210761308670044e-01 1.059748381376266479e-01 -1.693054884672164917e-01 1.596126556396484375e-01
3.370806574821472168e-01 2.631918713450431824e-02 -1.229324042797088623e-01 -2.420284450054168701e-01 1.126842051744461060e-01 -1.296986192464828491e-01 -1.000867132097482681e-02 3.944039642810821533e-01 2.048965543508529663e-01 -1.746394112706184387e-02 -2.864638268947601318e-01 2.359244823455810547e-01 8.360827714204788208e-02 -3.251540660858154297e-02 -1.776257455348968506e-01 1.061390265822410583e-01 1.857394725084304810e-01 3.839995712041854858e-02 8.680149167776107788e-02 1.818640977144241333e-01 3.752355575561523438e-01 -1.500962376594543457e-01 1.150960549712181091e-01 2.193713784217834473e-01 6.122452765703201294e-02 -4.107231274247169495e-02 -6.066691875457763672e-02 7.562148384749889374e-03 2.719506919384002686e-01 1.009943857789039612e-01 -3.230146691203117371e-02 1.698931492865085602e-02
-1.663537621498107910e-01 1.619107425212860107e-01 1.458389163017272949e-01 3.535471484065055847e-02 1.229729726910591125e-01 1.478417664766311646e-01 2.443272471427917480e-01 1.717675477266311646e-01 -7.681815326213836670e-02 -1.533323675394058228e-01 -1.840623617172241211e-01 -2.457768321037292480e-01 9.608074277639389038e-02 3.733839988708496094e-01 -1.955351829528808594e-01 2.082472145557403564e-01 2.602381110191345215e-01 -2.312168329954147339e-01 -2.334976010024547577e-02 5.826433375477790833e-02 -1.245425716042518616e-01 2.449699342250823975e-01 -3.424677252769470215e-02 2.194644324481487274e-02 2.369032502174377441e-01 -1.934019476175308228e-01 1.154125332832336426e-01 -2.920205891132354736e-01 1.615736037492752075e-01 -9.876205772161483765e-02 -9.462381154298782349e-02 -6.503846496343612671e-02
7.038879394531250000e-02 6.281211972236633301e-02 8.986327052116394043e-02 -1.605278849601745605e-01 -7.805950939655303955e-02 -1.629326939582824707e-01 1.551271528005599976e-01 3.988387584686279297e-01 1.409243494272232056e-01 -3.647394478321075439e-01 -1.343819350004196167e-01 9.636275470256805420e-02 -2.350135743618011475e-01 1.263666152954101562e-02 -1.033934429287910461e-01 2.055058255791664124e-02 3.790959119796752930e-01 -1.117021963000297546e-01 8.637034147977828979e-02 5.170308426022529602e-02 6.885286420583724976e-02 -7.268357276916503906e-02 9.977206587791442871e-02 3.312808275222778320e-01 1.618658304214477539e-01 2.422165572643280029e-01 3.056063950061798096e-01 -2.864297293126583099e-02 5.988981109112501144e-03 -8.836191147565841675e-02 9.142776578664779663e-02 -5.829989165067672729e-02
1.461566984653472900e-01 1.007957234978675842e-01 2.327105253934860229e-01 -5.445550777949392796e-04 -2.730172872543334961e-01 1.826496869325637817e-01 6.718905270099639893e-02 2.763718664646148682e-01 -3.307702243328094482e-01 -1.449286192655563354e-01 -9.676621854305267334e-02 9.317771345376968384e-02 -4.931656178086996078e-03 -4.060444980859756470e-02 -3.347257375717163086e-01 1.923067122697830200e-01 5.680143460631370544e-02 1.165875792503356934e-01 -4.415768757462501526e-02 4.158436506986618042e-02 3.126605600118637085e-02 -1.083830744028091431e-01 -1.368577182292938232e-01 4.653551578521728516e-01 2.921720407903194427e-02 -2.318479567766189575e-01 -3.816871345043182373e-02 3.825990855693817139e-02 1.316675543785095215e-01 2.012223303318023682e-01 3.723575547337532043e-02 -2.027915567159652710e-01
3.436303511261940002e-02 1.997139900922775269e-01 2.297104597091674805e-01 8.183330297470092773e-03 4.571073502302169800e-02 3.474983852356672287e-03 2.451084367930889130e-02 3.238578438758850098e-01 1.526039242744445801e-01 -3.234007060527801514e-01 -3.103852868080139160e-01 -2.048128396272659302e-01 -1.037245392799377441e-01 -1.323179453611373901e-01 -2.274951934814453125e-01 -7.042449712753295898e-02 2.541497647762298584e-01 -1.147930510342121124e-02 1.170923709869384766e-01 2.303236424922943115e-01 2.212590277194976807e-01 1.897808313369750977e-01 6.099206581711769104e-02 -5.983248725533485413e-02 -1.071999594569206238e-02 -1.367956697940826416e-01 2.000574953854084015e-02 -1.682078391313552856e-01 8.113592118024826050e-02 -8.863717317581176758e-03 3.122738189995288849e-02 -4.104329645633697510e-01
1.284234076738357544e-01 1.860492303967475891e-02 -2.726069092750549316e-01 -8.486535400152206421e-02 3.105129301548004150e-01 3.445805907249450684e-01 7.362956553697586060e-02 2.763969004154205322e-01 -1.025628373026847839e-01 -3.910348713397979736e-01 -5.219121649861335754e-02 1.838018149137496948e-01 2.353660315275192261e-01 1.138129904866218567e-01 1.967264898121356964e-02 8.707907982170581818e-03 1.475729048252105713e-01 2.567611336708068848e-01 1.269937902688980103e-01 -4.334076121449470520e-02 2.230255305767059326e-01 -2.941699931398034096e-03 3.042044639587402344e-01 3.090812452137470245e-02 -1.503330469131469727e-01 -6.795396655797958374e-02 -8.953148499131202698e-03 -2.107661217451095581e-01 4.945828393101692200e-02 -4.676296934485435486e-02 -1.622639782726764679e-02 -1.017595008015632629e-01
1.028899997472763062e-01 -4.061241075396537781e-02 2.079720497131347656e-01 -9.706420451402664185e-02 1.160011440515518188e-01 -2.956717461347579956e-02 7.384064793586730957e-02 2.865843772888183594e-01 5.348188802599906921e-03 -3.557220697402954102e-01 -3.836274519562721252e-02 4.437861219048500061e-02 7.816642522811889648e-02 -1.290582120418548584e-02 -1.922374069690704346e-01 2.760180532932281494e-01 -1.757172346115112305e-01 -2.026459574699401855e-01 1.269116252660751343e-01 1.192266494035720825e-01 1.922628432512283325e-01 -3.851237520575523376e-02 3.393372595310211182e-01 2.575542628765106201e-01 -1.395522803068161011e-01 -3.013761937618255615e-01 7.360851019620895386e-02 -2.113874852657318115e-01 -2.557523846626281738e-01 7.263517379760742188e-02 -1.691343635320663452e-01 4.311374947428703308e-02
-4.103727638721466064e-03 -9.630908025428652763e-04 1.741571128368377686e-01 -2.502855062484741211e-01 -8.430846780538558960e-02 1.560683548450469971e-01 2.323951423168182373e-01 6.392359733581542969e-02 1.081891953945159912e-01 -2.231903523206710815e-01 -1.574212759733200073e-01 1.483522802591323853e-01 2.120209038257598877e-01 6.095322966575622559e-02 -1.524000312201678753e-03 4.772809892892837524e-02 3.349803686141967773e-01 -3.877214491367340088e-01 5.381738767027854919e-02 -1.547960788011550903e-01 2.366593480110168457e-01 -1.881638467311859131e-01 1.621824689209461212e-02 2.200145423412322998e-01 4.913250356912612915e-02 2.468989491462707520e-01 2.033297270536422729e-01 -9.061885066330432892e-03 -5.140056461095809937e-02 1.981456279754638672e-01 -1.217622309923171997e-01 -2.591989934444427490e-01
-4.000911489129066467e-02 2.948097586631774902e-01 4.592113196849822998e-02 -4.121465981006622314e-02 8.713689446449279785e-02 8.465536870062351227e-03 7.931331545114517212e-02 2.376861274242401123e-01 1.433583050966262817e-01 -3.486113846302032471e-01 -2.958977818489074707e-01 -1.606545746326446533e-01 -7.042115926742553711e-02 -2.353430688381195068e-01 -1.933334469795227051e-01 -3.722404316067695618e-02 3.044001758098602295e-01 1.083790063858032227e-01 2.272429019212722778e-01 1.048655658960342407e-01 3.459641039371490479e-01 1.345556825399398804e-01 1.025821343064308167e-01 -1.289575099945068359e-01 4.455930367112159729e-02 -1.666407585144042969e-01 -6.340157985687255859e-02 -9.018058329820632935e-02 2.170459479093551636e-01 -3.162934631109237671e-02 1.185948252677917480e-01 -2.158731073141098022e-01
3.663902729749679565e-02 -1.156004592776298523e-01 1.067154705524444580e-01 -1.008659079670906067e-01 3.056933172047138214e-02 1.503742765635251999e-02 1.942086219787597656e-01 4.665340483188629150e-01 1.465661078691482544e-01 -2.496495097875595093e-01 -9.635838121175765991e-02 9.006149321794509888e-02 -2.397064566612243652e-01 1.548164039850234985e-01 -1.690565347671508789e-01 2.178408950567245483e-02 4.133300781250000000e-01 2.017497085034847260e-02 1.506237592548131943e-02 -2.629374526441097260e-02 2.325658202171325684e-01 -3.883607313036918640e-02 7.917647063732147217e-02 2.664039731025695801e-01 1.467343568801879883e-01 9.762626886367797852e-02 3.239551782608032227e-01 1.261781007051467896e-01 1.676039025187492371e-02 -5.446811765432357788e-02 1.463147401809692383e-01 -1.180185526609420776e-01
-1.021156758069992065e-01 1.018464714288711548e-01 -7.677301764488220215e-02 -8.129982650279998779e-02 -6.311047822237014771e-02 2.288778871297836304e-02 1.806514114141464233e-01 2.424879372119903564e-01 2.310683280229568481e-01 -2.050868868827819824e-01 -3.152866959571838379e-01 1.861232817173004150e-01 6.998571008443832397e-02 9.202934056520462036e-02 -1.487738043069839478e-01 -3.701513633131980896e-03 3.092944920063018799e-01 -2.159479772672057152e-03 2.275746464729309082e-01 -9.594640135765075684e-02 7.440916448831558228e-02 1.930285692214965820e-01 1.036052480340003967e-01 4.383420348167419434e-01 1.743535101413726807e-01 2.884756028652191162e-01 1.319337338209152222e-01 1.439701169729232788e-01 1.266605705022811890e-01 -3.565518185496330261e-02 1.033892631530761719e-01 -1.537709236145019531e-01
1.633796393871307373e-01 1.351256519556045532e-01 4.381301626563072205e-02 -3.198640644550323486e-01 -4.528808407485485077e-03 1.199387758970260620e-01 3.119116723537445068e-01 3.464835286140441895e-01 -2.726585417985916138e-02 -3.062005713582038879e-02 -9.376098960638046265e-02 3.969403728842735291e-02 1.079080328345298767e-01 2.397143840789794922e-01 -6.374754011631011963e-02 -2.726071178913116455e-01 -3.097576089203357697e-02 -1.155193671584129333e-01 8.973208814859390259e-02 1.866688877344131470e-01 2.422438701614737511e-03 3.254110738635063171e-02 3.751775994896888733e-02 3.024361431598663330e-01 3.830900788307189941e-02 1.425062268972396851e-01 2.052833586931228638e-01 -2.864691317081451416e-01 -1.903705894947052002e-01 1.491436958312988281e-01 -3.151168674230575562e-02 -3.208366632461547852e-01
9.322961419820785522e-02 5.511518940329551697e-02 -6.650817394256591797e-02 -2.571233510971069336e-01 1.287591755390167236e-01 -9.261511266231536865e-02 2.636747956275939941e-01 1.934052109718322754e-01 -1.905175447463989258e-01 -1.249651685357093811e-01 9.576226770877838135e-02 -1.863697022199630737e-01 1.539818495512008667e-01 1.901187747716903687e-01 -1.670615226030349731e-01 2.218016684055328369e-01 1.408728808164596558e-01 3.800018504261970520e-02 4.360172450542449951e-01 3.351802751421928406e-02 -5.345279932953417301e-04 6.324406713247299194e-02 -6.789763271808624268e-02 1.320704221725463867e-01 -2.898904681205749512e-02 -1.901503950357437134e-01 2.168841063976287842e-01 -1.027650162577629089e-01 -1.087681800127029419e-01 3.579936623573303223e-01 -9.266351908445358276e-02 -2.666838169097900391e-01
-1.811294257640838623e-01 2.788777053356170654e-01 -2.941740155220031738e-01 -1.019193455576896667e-01 -8.510385453701019287e-02 2.626689076423645020e-01 9.196557104587554932e-02 -1.238897889852523804e-01 -1.878243535757064819e-01 -1.647618263959884644e-01 -2.302432805299758911e-01 7.160791754722595215e-02 2.060422115027904510e-02 6.883653253316879272e-02 -8.569788932800292969e-02 2.993558906018733978e-02 2.121319472789764404e-01 -9.447167068719863892e-02 8.697256445884704590e-02 1.046310663223266602e-01 1.831284612417221069e-01 -3.002597987651824951e-01 8.473821729421615601e-02 2.665351629257202148e-01 1.071117594838142395e-01 -2.306213080883026123e-01 1.113639175891876221e-01 -1.567768007516860962e-01 4.141123499721288681e-03 4.209524393081665039e-01 -4.777960479259490967e-02 5.468939989805221558e-02
-1.249469593167304993e-01 2.023328244686126709e-01 1.309492737054824829e-01 -1.814867556095123291e-02 6.111956387758255005e-02 3.295031487941741943e-01 -6.161750108003616333e-02 2.263344973325729370e-01 1.301164180040359497e-01 -1.943513453006744385e-01 4.432252421975135803e-02 -2.999952249228954315e-02 3.243513107299804688e-01 2.491161227226257324e-01 -6.998245418071746826e-02 2.133677899837493896e-01 2.349517643451690674e-01 -3.149882555007934570e-01 1.021481901407241821e-01 -2.421775162220001221e-01 1.860328167676925659e-01 -3.731290996074676514e-02 1.259363442659378052e-01 2.513462007045745850e-01 1.451643556356430054e-01 -6.634014099836349487e-02 -6.877585500478744507e-02 -1.847648918628692627e-01 -1.046998128294944763e-01 -1.172908246517181396e-01 -2.355463653802871704e-01 -1.745878159999847412e-02
-1.800248026847839355e-02 5.071394145488739014e-02 7.039509713649749756e-02 -4.473141953349113464e-02 -1.844352632761001587e-01 4.751859977841377258e-02 1.326839625835418701e-01 1.779656112194061279e-01 -1.986272484064102173e-01 -3.552922010421752930e-01 -4.395715519785881042e-02 -9.579885751008987427e-02 3.216272294521331787e-01 -2.561374194920063019e-02 -1.342390626668930054e-01 1.799344718456268311e-01 3.264367878437042236e-01 -5.415844172239303589e-02 1.963145732879638672e-01 9.771029651165008545e-02 9.207434207201004028e-02 3.141323626041412354e-01 1.366388499736785889e-01 -1.816831678152084351e-01 2.356927394866943359e-01 -1.692999750375747681e-01 -1.067559123039245605e-01 -2.691184878349304199e-01 1.898003816604614258e-01 1.673496663570404053e-01 -1.250250935554504395e-01 9.587243199348449707e-02
-1.506750732660293579e-01 -4.160196334123611450e-02 -4.191476479172706604e-02 -1.304512768983840942e-01 -1.422722474671900272e-03 1.202549561858177185e-01 6.547360867261886597e-02 3.902830779552459717e-01 4.436947405338287354e-02 -1.753188818693161011e-01 -1.996859312057495117e-01 1.381713747978210449e-01 -8.884373307228088379e-02 -8.770390599966049194e-02 -4.841453135013580322e-01 -3.458043560385704041e-02 1.884054690599441528e-01 2.618591487407684326e-02 -2.167461365461349487e-01 -2.337995618581771851e-01 8.947262167930603027e-02 1.538296043872833252e-01 -7.995929569005966187e-02 1.455030217766761780e-02 5.765993148088455200e-02 -2.529779374599456787e-01 -1.603443622589111328e-01 -2.598138153553009033e-01 1.748545914888381958e-01 1.074331533163785934e-02 1.016181409358978271e-01 -2.553873956203460693e-01
6.457309424877166748e-02 3.395758569240570068e-01 3.606214001774787903e-02 -2.194962352514266968e-01 3.002044744789600372e-02 -1.212592422962188721e-01 -4.006550833582878113e-02 4.367938637733459473e-01 -1.296550482511520386e-01 -4.076509773731231689e-01 -1.072771474719047546e-01 1.860936135053634644e-01 -1.878763139247894287e-01 8.783879876136779785e-02 -1.219534128904342651e-01 5.128934606909751892e-02 1.403611153364181519e-01 -1.547311097383499146e-01 -8.866755664348602295e-02 -1.812141016125679016e-02 7.505206763744354248e-02 -2.543627843260765076e-02 -6.456771492958068848e-02 -2.772065997123718262e-01 5.751234665513038635e-02 -1.424682438373565674e-01 -1.693155020475387573e-01 -2.422793954610824585e-01 1.398270856589078903e-02 1.917313635349273682e-01 1.715438626706600189e-02 -2.145849466323852539e-01
2.114488035440444946e-01 1.960695534944534302e-01 -9.101068228483200073e-02 8.974611014127731323e-02 -2.230367660522460938e-01 2.003444433212280273e-01 2.722668051719665527e-01 3.974648416042327881e-01 -8.959002047777175903e-02 9.659077972173690796e-03 -1.703517697751522064e-02 1.223667338490486145e-01 6.583540886640548706e-02 -7.690036296844482422e-02 -2.499249875545501709e-01 -6.770710647106170654e-02 3.098289370536804199e-01 3.433161880820989609e-03 1.355601847171783447e-02 1.661353707313537598e-01 7.566606253385543823e-02 2.931069731712341309e-01 1.779324263334274292e-01 6.405567750334739685e-03 1.990401446819305420e-01 -1.656873822212219238e-01 -2.039439976215362549e-01 -2.823672294616699219e-01 1.477903574705123901e-01 6.673815846443176270e-02 -1.156625822186470032e-01 -5.141841992735862732e-02
4.959554970264434814e-02 3.389458060264587402e-01 9.636713191866874695e-03 -4.523351788520812988e-02 3.302081301808357239e-02 9.518271684646606445e-02 1.696105897426605225e-01 2.912408113479614258e-01 1.107369512319564819e-01 1.593396365642547607e-01 -3.082008957862854004e-01 2.034884393215179443e-01 1.269077062606811523e-01 2.311937808990478516e-01 -1.924452781677246094e-01 -7.847335934638977051e-02 -1.546312421560287476e-01 -2.578219771385192871e-01 1.966210305690765381e-01 -5.762289464473724365e-02 1.116252243518829346e-01 3.538148477673530579e-02 4.773957282304763794e-02 2.553499937057495117e-01 3.049226403236389160e-01 -2.887381613254547119e-01 8.924766629934310913e-02 -1.593847423791885376e-01 4.548349604010581970e-02 4.704839736223220825e-02 6.536040455102920532e-02 -1.953284442424774170e-01
3.273129463195800781e-02 1.459081172943115234e-01 2.456317543983459473e-01 -2.400533063337206841e-03 1.536769717931747437e-01 8.080338686704635620e-02 2.093702405691146851e-01 -5.105364322662353516e-02 -2.388598024845123291e-02 -2.100802212953567505e-01 -9.231197834014892578e-02 6.063207611441612244e-02 3.591886162757873535e-01 1.277975831180810928e-02 9.552542120218276978e-03 -6.937849521636962891e-02 7.227890938520431519e-02 -1.969379745423793793e-02 -4.376188293099403381e-02 -1.352977901697158813e-01 2.185464501380920410e-01 -2.073405832052230835e-01 3.922390639781951904e-01 3.762139379978179932e-01 1.211085245013237000e-01 -3.130050897598266602e-01 1.186131313443183899e-01 7.997107505798339844e-02 -7.057665381580591202e-03 1.114733517169952393e-01 -2.737773060798645020e-01 -1.312114000320434570e-01
2.318276762962341309e-01 -4.167705029249191284e-02 -1.247768998146057129e-01 -4.878301545977592468e-02 -3.531871736049652100e-02 9.220064431428909302e-02 -1.579279196448624134e-03 2.399053275585174561e-01 -3.056182861328125000e-01 -2.201935052871704102e-01 -9.161883033812046051e-03 -2.773735523223876953e-01 -3.201270103454589844e-02 -7.557457778602838516e-03 4.970202594995498657e-02 8.346001058816909790e-02 2.231215089559555054e-01 -1.181655004620552063e-01 2.194828391075134277e-01 1.853248625993728638e-01 1.764192944392561913e-03 -2.002216577529907227e-01 1.904664486646652222e-01 3.497158288955688477e-01 8.448753505945205688e-02 -3.229515254497528076e-02 1.632335931062698364e-01 -2.155179530382156372e-01 -5.569044873118400574e-02 3.012073040008544922e-01 -7.102649658918380737e-02 -3.236631453037261963e-01
3.654856979846954346e-01 -7.370091229677200317e-02 -1.168002486228942871e-01 -2.840198576450347900e-02 -4.610639438033103943e-02 2.748506963253021240e-01 -1.734377294778823853e-01 1.576151698827743530e-01 -3.105740547180175781e-01 -2.134507149457931519e-01 -1.344162523746490479e-01 -2.544474229216575623e-02 7.168298959732055664e-02 9.741213917732238770e-02 -1.176471933722496033e-01 5.819430202245712280e-02 2.801907360553741455e-01 -1.548049896955490112e-01 1.734384298324584961e-01 1.079584136605262756e-01 2.155062183737754822e-02 -1.424085199832916260e-01 3.381688296794891357e-01 2.091350704431533813e-01 -8.708126842975616455e-03 -1.815749332308769226e-02 1.790949143469333649e-02 1.617203699424862862e-03 8.471240103244781494e-02 3.445762395858764648e-01 -7.251917570829391479e-02 -2.577115595340728760e-01
-1.593763530254364014e-01 1.410060375928878784e-01 6.687017157673835754e-03 2.433205246925354004e-01 -2.167763262987136841e-01 2.986121773719787598e-01 1.861713528633117676e-01 1.553227752447128296e-01 -1.708660423755645752e-01 -3.300091028213500977e-01 -1.327775567770004272e-01 -3.564176708459854126e-02 1.316832751035690308e-01 1.303772777318954468e-01 -3.954200148582458496e-01 1.261023879051208496e-01 -3.330359980463981628e-02 -5.022570863366127014e-02 1.687160879373550415e-01 1.251064389944076538e-01 9.861858934164047241e-02 -1.657110899686813354e-01 -8.046890795230865479e-02 6.138503551483154297e-02 1.783164590597152710e-01 -7.163655012845993042e-02 2.444476187229156494e-01 -2.565730512142181396e-01 1.057111769914627075e-01 1.500478982925415039e-01 -1.595252603292465210e-01 1.417520195245742798e-01
-1.529551204293966293e-02 4.383180737495422363e-01 8.258821070194244385e-02 -3.055802546441555023e-03 -3.591430839151144028e-03 1.745176762342453003e-01 3.364062905311584473e-01 1.912671774625778198e-01 -3.523242473602294922e-01 -2.171433418989181519e-01 -2.137476801872253418e-01 -1.228661686182022095e-01 1.444704979658126831e-01 2.865923345088958740e-01 -1.556475013494491577e-01 -1.345952786505222321e-02 1.917348057031631470e-01 -1.645443439483642578e-01 -7.658938318490982056e-02 -1.222057789564132690e-01 -1.514449715614318848e-01 3.884055465459823608e-02 1.792053878307342529e-01 1.449876129627227783e-01 -6.334610516205430031e-04 -2.089701741933822632e-01 -3.801857680082321167e-02 -1.033783033490180969e-01 1.093155443668365479e-01 1.037117987871170044e-01 -1.378268599510192871e-01 3.726316615939140320e-02
-3.557684645056724548e-02 1.652711778879165649e-01 2.808193862438201904e-01 -1.294530034065246582e-01 8.309088647365570068e-02 -3.564560785889625549e-02 3.161415755748748779e-01 9.119001775979995728e-02 -1.375277042388916016e-01 -2.695480585098266602e-01 -2.696914076805114746e-01 1.038045287132263184e-01 2.053664326667785645e-01 -3.179492801427841187e-02 -2.736583352088928223e-01 1.550473123788833618e-01 -2.641213499009609222e-02 -6.128051877021789551e-02 1.175210475921630859e-01 -2.815472483634948730e-01 -9.055452048778533936e-02 -1.109034642577171326e-01 1.728670448064804077e-01 -5.062235891819000244e-02 2.451169937849044800e-01 -4.170560836791992188e-01 1.643064171075820923e-01 3.946430608630180359e-02 1.630011759698390961e-02 -9.960144758224487305e-02 -2.307135611772537231e-02 -1.356600970029830933e-01
-3.197130933403968811e-02 8.225568383932113647e-02 6.239388510584831238e-02 -1.171795427799224854e-01 3.867293596267700195e-01 8.023860305547714233e-02 2.324740290641784668e-01 1.897003054618835449e-01 -3.275956809520721436e-01 -2.479119449853897095e-01 -4.203502088785171509e-02 1.229173466563224792e-01 -7.951002568006515503e-02 6.001919507980346680e-02 -2.957119941711425781e-01 -1.639164835214614868e-01 2.176073193550109863e-01 -1.058390364050865173e-01 2.996636740863323212e-02 1.074973121285438538e-01 3.309995681047439575e-02 2.287016212940216064e-01 6.847215443849563599e-02 2.342275530099868774e-01 1.560930162668228149e-01 -9.884437918663024902e-02 -2.340046912431716919e-01 -1.571095734834671021e-01 1.197979524731636047e-01 2.516472637653350830e-01 -1.758207567036151886e-02 -2.077086418867111206e-01
8.212905377149581909e-02 1.567178033292293549e-02 -1.560790240764617920e-01 -7.319699227809906006e-02 2.262398302555084229e-01 5.575431976467370987e-03 9.388130903244018555e-02 3.089433610439300537e-01 -7.573148608207702637e-02 -3.049848973751068115e-01 1.329648890532553196e-03 2.211787551641464233e-02 1.631785035133361816e-01 4.005041718482971191e-02 6.039118394255638123e-03 5.222797021269798279e-02 4.530220329761505127e-01 7.594522088766098022e-02 3.564470214769244194e-03 -3.013177216053009033e-02 2.765451669692993164e-01 -9.091828018426895142e-02 1.970903724431991577e-01 -1.268191784620285034e-01 -2.745904326438903809e-01 -2.873087525367736816e-01 -2.510598115622997284e-02 -3.347348868846893311e-01 -1.058298870921134949e-01 -5.024766549468040466e-03 -1.874062865972518921e-01 -9.497047960758209229e-02
-2.688736915588378906e-01 2.166839689016342163e-02 5.335828661918640137e-02 -2.932890057563781738e-01 -7.520622760057449341e-02 1.727363765239715576e-01 1.187018975615501404e-01 1.409286707639694214e-01 -2.110677212476730347e-01 -1.947647184133529663e-01 -7.783616334199905396e-02 1.876233965158462524e-01 1.604761332273483276e-01 -2.799157202243804932e-01 -1.588442176580429077e-01 1.563309431076049805e-01 -5.710193142294883728e-02 -2.576398849487304688e-01 2.992504537105560303e-01 5.116667598485946655e-02 -7.380010560154914856e-03 -8.308459818363189697e-02 2.765109762549400330e-02 2.721649110317230225e-01 1.777690798044204712e-01 -1.839558482170104980e-01 1.444852501153945923e-01 8.625298738479614258e-02 3.107105493545532227e-01 8.101049065589904785e-02 -1.770909428596496582e-01 -1.399318873882293701e-01
1.041998341679573059e-01 9.270162880420684814e-02 -4.138693958520889282e-02 -4.035491123795509338e-02 2.327423840761184692e-01 -2.937209792435169220e-02 3.372034430503845215e-02 4.316618144512176514e-01 -2.172193378210067749e-01 -2.529740631580352783e-01 -2.590620145201683044e-02 1.035030484199523926e-01 9.106802754104137421e-03 6.392806768417358398e-02 -2.453154772520065308e-01 2.960145473480224609e-01 -6.971111893653869629e-02 -4.999357089400291443e-02 -1.327202469110488892e-01 2.072099894285202026e-01 2.860176861286163330e-01 -1.814628392457962036e-01 -2.759621664881706238e-02 2.501886487007141113e-01 -4.325703531503677368e-02 -1.944055408239364624e-01 -1.633349508047103882e-01 -1.308273077011108398e-01 -2.058092355728149414e-01 -1.581643670797348022e-01 -3.913224115967750549e-02 -2.486051470041275024e-01
-6.328785419464111328e-02 7.712197303771972656e-02 1.787349283695220947e-01 -1.180166453123092651e-01 4.651306197047233582e-02 1.459895521402359009e-01 3.389860093593597412e-01 1.452140361070632935e-01 5.874600633978843689e-02 -1.649012714624404907e-01 -1.071079745888710022e-01 1.805003881454467773e-01 1.239805817604064941e-01 2.477949857711791992e-01 8.425391465425491333e-02 1.021297797560691833e-01 3.467828631401062012e-01 -2.429000586271286011e-01 2.106220424175262451e-01 1.462346315383911133e-01 2.280021607875823975e-01 -3.091219365596771240e-01 3.661967068910598755e-02 1.659917533397674561e-01 1.455075442790985107e-01 1.907575279474258423e-01 2.423479855060577393e-01 4.865667596459388733e-02 7.831605523824691772e-02 1.407156735658645630e-01 1.423645466566085815e-01 -1.714507490396499634e-01
2.740862965583801270e-01 -2.339267581701278687e-01 -1.682588309049606323e-01 -2.114051282405853271e-01 -8.649899065494537354e-02 2.565287649631500244e-01 -8.020542562007904053e-03 2.886389195919036865e-01 5.239406228065490723e-02 -8.156175911426544189e-02 -1.777672022581100464e-01 3.222368955612182617e-01 1.867685616016387939e-01 5.827694386243820190e-02 -2.328201532363891602e-01 1.411243081092834473e-01 5.836891755461692810e-02 2.567064464092254639e-01 -4.287054389715194702e-02 -7.850395143032073975e-02 2.457381188869476318e-01 7.077488303184509277e-02 6.307052075862884521e-02 1.641659289598464966e-01 -4.794674366712570190e-02 -1.891255825757980347e-01 -2.043571695685386658e-02 -3.614086806774139404e-01 -6.039398163557052612e-02 6.818180531263351440e-02 -1.709914356470108032e-01 -5.463247001171112061e-02
1.151697263121604919e-01 -8.946254849433898926e-03 -4.162070900201797485e-02 -2.707286179065704346e-01 2.794696390628814697e-02 1.923063993453979492e-01 1.892060637474060059e-01 1.021927893161773682e-01 1.587683409452438354e-01 -2.021795511245727539e-01 -2.103336304426193237e-01 -8.327437564730644226e-03 2.443998754024505615e-01 1.799624711275100708e-01 8.841843903064727783e-02 -1.986539214849472046e-01 -1.051677018404006958e-01 -3.813122957944869995e-02 9.516461938619613647e-02 2.622701227664947510e-01 1.771453917026519775e-01 -1.060946881771087646e-01 -4.568732529878616333e-02 3.436087071895599365e-01 1.943801641464233398e-01 -3.498112857341766357e-01 1.093323305249214172e-01 -3.294828236103057861e-01 -3.600030392408370972e-02 1.505466103553771973e-01 -1.038479432463645935e-01 -9.631319344043731689e-02
5.060302838683128357e-02 1.311410069465637207e-01 -9.851688146591186523e-02 2.829768508672714233e-02 2.838145196437835693e-02 1.955869197845458984e-01 1.356041878461837769e-01 2.305607348680496216e-01 -1.696886420249938965e-01 -4.337432384490966797e-01 2.381608784198760986e-01 2.708581462502479553e-02 -9.928473830223083496e-02 2.200860157608985901e-02 -5.054476112127304077e-02 7.290832698345184326e-02 2.559563517570495605e-01 -1.068509276956319809e-02 2.232194840908050537e-01 -1.468381751328706741e-02 3.823406994342803955e-01 1.550239175558090210e-01 2.298901528120040894e-01 -2.766874991357326508e-02 2.812698185443878174e-01 -1.336685270071029663e-01 -6.835105270147323608e-02 1.210525929927825928e-01 -1.040138527750968933e-01 1.468836963176727295e-01 -2.794936001300811768e-01 -1.471468154340982437e-02
2.563446760177612305e-01 8.433444052934646606e-02 1.433517187833786011e-01 -1.678368449211120605e-01 -5.762957781553268433e-02 2.226103842258453369e-02 1.656176745891571045e-01 1.316753476858139038e-01 -4.780224338173866272e-02 -3.019825518131256104e-01 -3.497436642646789551e-01 2.195539474487304688e-01 4.292631987482309341e-03 2.181908935308456421e-01 -1.080297082662582397e-01 1.449106037616729736e-01 4.579046070575714111e-01 -1.280641555786132812e-01 1.953578591346740723e-01 -1.263460516929626465e-01 9.381245821714401245e-02 -1.249648556113243103e-01 -3.908348828554153442e-02 1.452562808990478516e-01 8.307109586894512177e-03 1.468194872140884399e-01 1.636543571949005127e-01 -1.701822131872177124e-02 2.053651213645935059e-01 7.563368231058120728e-02 2.090962529182434082e-01 -1.342045515775680542e-01
8.647331595420837402e-02 -3.261760994791984558e-02 5.821632221341133118e-02 -1.555016189813613892e-01 1.869496107101440430e-01 -2.565729022026062012e-01 2.284328192472457886e-01 1.029219031333923340e-01 -2.534072697162628174e-01 -3.637105822563171387e-01 -3.267017379403114319e-02 7.731044292449951172e-02 2.772515118122100830e-01 1.186682432889938354e-01 -1.215931698679924011e-01 1.654148399829864502e-01 1.696045398712158203e-01 1.441662311553955078e-01 4.267859458923339844e-01 1.514081805944442749e-01 9.439474344253540039e-02 -4.077660664916038513e-02 -5.513612553477287292e-02 1.217500790953636169e-01 6.594199687242507935e-02 -1.832475215196609497e-01 1.197911947965621948e-01 -5.751334130764007568e-02 1.403632014989852905e-01 2.992029488086700439e-01 -5.062244459986686707e-02 -1.151649877429008484e-01
-6.903717666864395142e-02 1.308261901140213013e-01 1.337260901927947998e-01 -3.985989987850189209e-01 5.735730007290840149e-02 1.460027396678924561e-01 7.858971506357192993e-02 1.855321824550628662e-01 -1.023156009614467621e-02 -3.465514779090881348e-01 3.387935832142829895e-02 4.875675961375236511e-02 3.414834663271903992e-02 -4.953534808009862900e-03 -4.802559912204742432e-01 8.236377686262130737e-02 -1.895200312137603760e-01 -2.370598614215850830e-01 2.925429642200469971e-01 6.456148624420166016e-02 -6.551290303468704224e-02 1.194505989551544189e-01 -6.456413539126515388e-04 7.073539495468139648e-02 -1.085853502154350281e-01 -7.356274127960205078e-02 5.862826853990554810e-02 -2.040579319000244141e-01 1.664989739656448364e-01 -4.394592344760894775e-02 1.999228075146675110e-02 -2.757540047168731689e-01
5.246786400675773621e-03 3.099219501018524170e-01 -1.311384439468383789e-01 -1.979131996631622314e-01 1.170815303921699524e-01 1.382797211408615112e-01 1.450137495994567871e-01 3.559344112873077393e-01 -2.551086544990539551e-01 -7.401850074529647827e-02 2.015606611967086792e-01 1.382340043783187866e-01 2.892052829265594482e-01 -7.421354949474334717e-02 -1.026004850864410400e-01 -3.722552955150604248e-02 2.218102961778640747e-01 -2.574549522250890732e-03 2.242113649845123291e-01 5.676938593387603760e-02 -2.823055349290370941e-02 -9.373918920755386353e-02 8.459324389696121216e-02 3.198255300521850586e-01 5.303606390953063965e-02 -2.090063393115997314e-01 -2.298253774642944336e-01 1.127479001879692078e-01 -1.515085995197296143e-01 1.790609210729598999e-01 -2.107720375061035156e-01 -4.952388629317283630e-02
-8.769655972719192505e-02 6.550712883472442627e-02 7.827465981245040894e-02 -4.703532531857490540e-02 2.126868367195129395e-01 -7.054993510246276855e-02 -8.301386982202529907e-02 4.320988059043884277e-01 -1.230917945504188538e-01 -3.220739066600799561e-01 -6.432492285966873169e-02 1.354551464319229126e-01 1.168658882379531860e-01 1.098345592617988586e-01 -2.496954239904880524e-02 1.567582190036773682e-01 3.601321876049041748e-01 -1.438359078019857407e-02 4.548474252223968506e-01 -1.631853878498077393e-01 1.133713647723197937e-01 -1.198645681142807007e-02 1.105837821960449219e-01 -1.305233538150787354e-01 1.910724863409996033e-02 -1.851511895656585693e-01 5.139823257923126221e-02 -1.294007450342178345e-01 -1.825165450572967529e-01 1.684506237506866455e-01 7.522939704358577728e-03 1.487341672182083130e-01
3.664702177047729492e-02 2.361163645982742310e-01 -1.311635673046112061e-01 1.790924370288848877e-01 7.719045039266347885e-03 2.384149879217147827e-01 1.922929733991622925e-01 1.683875173330307007e-02 -1.514506246894598007e-02 -3.613978922367095947e-01 -8.195108920335769653e-02 7.356305420398712158e-02 1.727002710103988647e-01 1.947841942310333252e-01 -2.392903119325637817e-01 2.068650573492050171e-01 7.124372571706771851e-02 7.406042516231536865e-02 -1.221013516187667847e-01 8.594959229230880737e-02 2.135644853115081787e-01 -6.527291983366012573e-02 -1.978744193911552429e-02 1.803545355796813965e-01 5.864067375659942627e-02 -1.005882397294044495e-01 3.339166045188903809e-01 -2.185425609350204468e-01 9.158796072006225586e-02 3.202862143516540527e-01 -1.945115774869918823e-01 2.267411351203918457e-01
-3.887398913502693176e-02 1.081888675689697266e-01 -9.723166376352310181e-02 -8.458611369132995605e-02 -1.835035346448421478e-02 -1.780068315565586090e-02 -1.434944570064544678e-01 4.635412096977233887e-01 1.377767175436019897e-01 -1.957014352083206177e-01 -3.859930932521820068e-01 1.579467803239822388e-01 -3.873090445995330811e-02 -8.231583982706069946e-02 -3.271487951278686523e-01 -1.696402728557586670e-01 1.197958067059516907e-01 -2.151201516389846802e-01 -5.797690525650978088e-02 -1.415852159261703491e-01 5.709764733910560608e-02 1.588817685842514038e-02 3.168828785419464111e-01 2.865280508995056152e-01 -7.483448833227157593e-02 -8.012007921934127808e-03 -3.264121338725090027e-02 7.672908902168273926e-02 -1.020334661006927490e-01 -1.889374852180480957e-01 -1.439175903797149658e-01 -9.624072909355163574e-02
1.070600524544715881e-01 6.156759709119796753e-02 1.145919039845466614e-01 -3.047332763671875000e-01 -2.137666642665863037e-01 5.904116854071617126e-02 5.829402804374694824e-01 1.635356545448303223e-01 -2.999410778284072876e-02 8.075652271509170532e-02 2.392656728625297546e-02 -1.450954675674438477e-01 2.005456574261188507e-02 1.296771466732025146e-01 -1.476150006055831909e-01 1.077201887965202332e-01 2.053285092115402222e-01 -6.716974079608917236e-02 2.805022522807121277e-02 3.057493567466735840e-01 1.986007988452911377e-01 -1.369459331035614014e-01 -1.250055730342864990e-01 1.435230374336242676e-01 8.416405878961086273e-03 -2.515121996402740479e-01 1.210815981030464172e-01 -1.616167873144149780e-01 -3.733013570308685303e-02 1.975525766611099243e-01 -4.307907447218894958e-02 -4.000966623425483704e-02
1.406192332506179810e-01 2.141695655882358551e-02 -2.464674264192581177e-01 -1.555734723806381226e-01 -2.017662674188613892e-01 -8.560115098953247070e-02 2.371144853532314301e-02 4.957799613475799561e-02 -2.187537848949432373e-01 -5.330915451049804688e-01 7.943855971097946167e-02 9.440815448760986328e-02 -1.681278087198734283e-02 3.119766898453235626e-02 -5.985725671052932739e-02 1.062084510922431946e-01 6.538225710391998291e-02 1.263138055801391602e-01 1.550244241952896118e-01 9.280348196625709534e-03 1.334298700094223022e-01 -1.786305941641330719e-02 -3.139025066047906876e-03 4.377366974949836731e-03 8.144779503345489502e-02 -1.435053050518035889e-01 2.567840218544006348e-01 -9.473668783903121948e-02 4.193504154682159424e-02 5.247511267662048340e-01 -1.824114620685577393e-01 -7.308325916528701782e-02
-5.291651561856269836e-02 3.901513516902923584e-01 -4.121078178286552429e-02 -2.415084466338157654e-02 1.152287423610687256e-01 1.548448055982589722e-01 1.500240862369537354e-01 2.758983671665191650e-01 4.262389242649078369e-02 -3.577265739440917969e-01 -4.190179705619812012e-02 -3.804504498839378357e-02 -3.444750308990478516e-01 3.657124564051628113e-02 8.395931124687194824e-02 -1.447785943746566772e-01 3.077336251735687256e-01 7.565071433782577515e-02 1.561730355024337769e-01 2.758659124374389648e-01 4.883386567234992981e-02 1.158800944685935974e-01 8.676151186227798462e-02 1.400343179702758789e-01 -7.498937193304300308e-04 -3.021905124187469482e-01 -9.909193962812423706e-02 -7.686242461204528809e-02 -2.358975075185298920e-02 1.193003579974174500e-01 -1.480534672737121582e-01 -1.954451650381088257e-01
-1.301140040159225464e-01 -1.473087370395660400e-01 -6.829137355089187622e-02 -3.590337932109832764e-02 1.193106919527053833e-01 -8.438119292259216309e-02 1.729014515876770020e-01 4.292371273040771484e-01 -3.881652280688285828e-02 -4.110060036182403564e-01 2.920032478868961334e-02 1.653410196304321289e-01 6.600845605134963989e-02 5.397116765379905701e-02 -1.221930235624313354e-01 7.271272689104080200e-02 6.421913951635360718e-02 1.201124414801597595e-01 1.687982976436614990e-01 5.402050167322158813e-02 2.631378173828125000e-01 1.725278049707412720e-01 4.138224422931671143e-01 4.081775248050689697e-02 -5.598829314112663269e-02 -1.372353732585906982e-01 -1.739870756864547729e-01 -3.073312938213348389e-01 1.454976648092269897e-01 6.200785562396049500e-02 -2.970874076709151268e-03 -1.454641949385404587e-02
-1.178038269281387329e-01 2.213238924741744995e-01 1.284122467041015625e-02 -1.548395156860351562e-01 -1.185497790575027466e-01 2.725440822541713715e-02 1.321070641279220581e-01 1.522924453020095825e-01 8.356042206287384033e-02 -1.090077310800552368e-01 -2.245904952287673950e-01 6.594529002904891968e-02 3.337610363960266113e-01 8.436734229326248169e-02 -1.609938144683837891e-01 -1.090962737798690796e-01 -1.897384673357009888e-01 -4.148422479629516602e-01 -1.017113495618104935e-02 2.917579188942909241e-02 3.254866302013397217e-01 -4.778949916362762451e-02 1.401216536760330200e-01 2.096688598394393921e-01 -1.795929670333862305e-01 -4.044038057327270508e-01 -4.176859557628631592e-02 7.957907766103744507e-02 6.641948968172073364e-02 9.666403383016586304e-02 1.426367312669754028e-01 -9.338916093111038208e-02
-1.577613502740859985e-01 3.410372734069824219e-01 -1.526140123605728149e-01 -1.188716962933540344e-01 6.414753943681716919e-02 1.722413003444671631e-01 2.035053521394729614e-01 3.175156414508819580e-01 -2.671708762645721436e-01 -3.628177642822265625e-01 7.183077186346054077e-02 -8.498967438936233521e-02 1.966690570116043091e-01 1.842668652534484863e-01 4.140522703528404236e-02 7.170407567173242569e-03 2.575655281543731689e-01 -8.870071917772293091e-02 -9.368998557329177856e-02 3.725802153348922729e-02 -6.093707401305437088e-03 9.360737353563308716e-02 1.038046032190322876e-01 3.180508017539978027e-01 1.083209924399852753e-02 -2.331412732601165771e-01 -2.121430039405822754e-01 3.891295567154884338e-02 -1.798910051584243774e-01 3.885846957564353943e-02 1.100509911775588989e-01 5.911159515380859375e-02
-1.684044487774372101e-02 1.813367009162902832e-01 -1.362988352775573730e-01 -2.940249741077423096e-01 -1.974887549877166748e-01 3.055036664009094238e-01 1.420093793421983719e-02 1.521781086921691895e-01 3.379803150892257690e-02 -2.235541045665740967e-01 6.683171540498733521e-02 9.304632991552352905e-02 -1.954297162592411041e-02 -6.547417491674423218e-02 -3.648531436920166016e-01 5.033824965357780457e-02 1.276639401912689209e-01 -5.493501201272010803e-02 -1.622730642557144165e-01 -1.986310631036758423e-01 1.285657137632369995e-01 6.215883791446685791e-02 4.179787635803222656e-01 5.326477438211441040e-02 -1.615051180124282837e-01 -2.235575951635837555e-02 -2.897118330001831055e-01 -1.870661228895187378e-01 5.344226211309432983e-02 9.119778126478195190e-02 5.561644211411476135e-02 -2.423472106456756592e-01
-2.804757654666900635e-01 6.387715786695480347e-02 1.124540269374847412e-01 -2.220877557992935181e-01 -6.324478983879089355e-02 -3.351762145757675171e-02 8.787776529788970947e-02 3.517213463783264160e-01 1.886551082134246826e-01 -2.111621201038360596e-01 -3.837048411369323730e-01 2.766268551349639893e-01 6.051103118807077408e-03 5.065241828560829163e-02 -8.009932935237884521e-02 -1.406696438789367676e-01 6.663937866687774658e-02 2.050691992044448853e-01 -4.147856310009956360e-02 1.927861571311950684e-01 -1.817583106458187103e-02 9.967153519392013550e-02 8.330980688333511353e-02 4.682221636176109314e-02 7.920703291893005371e-02 -1.011460274457931519e-02 2.741906642913818359e-01 -2.913919650018215179e-02 -9.385865181684494019e-02 2.192177623510360718e-01 -3.765791654586791992e-01 -1.140524540096521378e-02
-2.473737001419067383e-01 2.706632576882839203e-02 -7.757812738418579102e-02 8.427283167839050293e-02 -1.020056158304214478e-01 4.397642612457275391e-01 7.612320780754089355e-02 1.908528357744216919e-01 -2.241178750991821289e-01 -1.502351164817810059e-01 -2.702976465225219727e-01 4.787111654877662659e-03 1.543173342943191528e-01 1.394600868225097656e-01 -1.089261993765830994e-01 1.499966382980346680e-01 3.009684979915618896e-01 -1.189199686050415039e-01 -2.446943335235118866e-02 1.750193387269973755e-01 6.628374010324478149e-02 -1.463158279657363892e-01 -5.685530230402946472e-02 1.674051731824874878e-01 4.601991921663284302e-02 -3.672887384891510010e-02 1.622468978166580200e-01 -2.748666405677795410e-01 2.226597666740417480e-01 8.092486858367919922e-02 -2.892225682735443115e-01 1.315081417560577393e-01
1.678904891014099121e-01 3.292750716209411621e-01 -2.864607051014900208e-02 -7.776820659637451172e-02 1.064064055681228638e-01 1.708966642618179321e-01 -4.630100913345813751e-03 1.528656631708145142e-01 1.993557810783386230e-02 -1.057961657643318176e-01 -1.566180586814880371e-01 -4.303999617695808411e-02 3.098601996898651123e-01 2.441241219639778137e-02 -4.639729857444763184e-02 9.420846402645111084e-02 1.519057005643844604e-01 -3.191788196563720703e-01 2.650551497936248779e-01 -2.643688321113586426e-01 1.125449985265731812e-01 -7.715528458356857300e-02 1.862705796957015991e-01 2.047505527734756470e-01 8.252912014722824097e-02 -1.930154711008071899e-01 -2.873582839965820312e-01 -2.344434708356857300e-01 1.018813326954841614e-01 -1.058597415685653687e-01 4.851229488849639893e-03 -2.888719439506530762e-01
-2.515205144882202148e-01 1.030042469501495361e-01 2.292920649051666260e-01 -1.421661227941513062e-01 -1.768408417701721191e-01 5.450623575598001480e-03 3.311939537525177002e-01 3.028574883937835693e-01 4.431714713573455811e-01 -2.909973822534084320e-02 -7.305564731359481812e-02 3.392062783241271973e-01 -3.846919862553477287e-03 -5.918380338698625565e-03 -2.873742580413818359e-01 9.748531877994537354e-02 1.020998731255531311e-01 2.187500149011611938e-02 4.937022551894187927e-02 3.161456435918807983e-02 1.512027382850646973e-01 -1.867324262857437134e-01 2.214328385889530182e-02 1.277582943439483643e-01 -6.039139698259532452e-04 2.230905182659626007e-02 2.166318707168102264e-02 -9.830320253968238831e-03 -2.978498116135597229e-02 2.157193124294281006e-01 1.213641837239265442e-01 -2.423740476369857788e-01
1.170404106378555298e-01 -1.019004657864570618e-01 2.708382718265056610e-02 -3.909232318401336670e-01 2.060782462358474731e-01 -1.065979599952697754e-01 2.356455922126770020e-01 3.366816937923431396e-01 3.274377584457397461e-01 -1.754165440797805786e-01 -1.059049218893051147e-01 1.262163370847702026e-01 6.729548424482345581e-02 -9.491859376430511475e-02 -4.144606366753578186e-02 -2.057419903576374054e-02 3.164255023002624512e-01 5.002438277006149292e-02 1.352853178977966309e-01 -2.636028267443180084e-02 3.465058207511901855e-01 -1.071289852261543274e-01 2.818177919834852219e-03 3.473174870014190674e-01 -1.113629899919033051e-02 -5.473322793841362000e-02 1.033362522721290588e-01 5.062100291252136230e-02 6.997165083885192871e-02 -1.344429850578308105e-01 -3.918791562318801880e-02 -6.453157961368560791e-02
1.347311437129974365e-01 -1.385898794978857040e-03 -2.208617776632308960e-01 -9.863078594207763672e-02 1.186928525567054749e-01 -5.189379677176475525e-02 2.111599408090114594e-02 2.964736223220825195e-01 -6.641489267349243164e-02 -3.037912249565124512e-01 -7.004010491073131561e-03 -9.803257137537002563e-02 2.391522824764251709e-01 1.257094889879226685e-01 -1.428837189450860023e-03 1.166131440550088882e-02 1.781886070966720581e-01 -3.298192918300628662e-01 4.177290480583906174e-03 4.983428865671157837e-02 2.966058254241943359e-01 2.728143036365509033e-01 5.581970512866973877e-02 5.643724277615547180e-02 -1.012904196977615356e-01 -1.495087742805480957e-01 -1.713084578514099121e-01 -2.842615842819213867e-01 2.920774370431900024e-02 1.115224361419677734e-01 1.222227327525615692e-02 -4.132551550865173340e-01
-1.421042680740356445e-01 7.584381848573684692e-02 -7.171598076820373535e-02 -3.814536631107330322e-01 8.153170347213745117e-02 1.286317408084869385e-01 -1.635295711457729340e-02 4.277630522847175598e-02 -2.353073358535766602e-01 -2.355188727378845215e-01 -1.714665144681930542e-01 1.424763351678848267e-01 -6.005798280239105225e-02 -2.644716575741767883e-02 -1.565997451543807983e-01 1.384032815694808960e-01 -1.412264406681060791e-01 -1.112835034728050232e-01 1.625415980815887451e-01 9.035858511924743652e-02 5.354779213666915894e-02 8.353010751307010651e-03 1.117345988750457764e-01 1.952517330646514893e-01 1.600504517555236816e-01 -5.665056779980659485e-02 4.658489301800727844e-02 -9.826042503118515015e-02 1.673938035964965820e-01 1.916125416755676270e-01 -4.383454024791717529e-01 -4.142428636550903320e-01
1.018104609102010727e-02 1.083870306611061096e-01 -1.365711241960525513e-01 -1.056941747665405273e-01 6.156956031918525696e-02 2.403637170791625977e-01 1.943333148956298828e-01 3.721483349800109863e-01 1.512333936989307404e-02 -3.519706726074218750e-01 -1.950510032474994659e-02 9.073308855295181274e-02 -1.849216818809509277e-01 -8.031325414776802063e-03 -1.847883015871047974e-01 -1.376768350601196289e-01 4.368625879287719727e-01 -7.959560491144657135e-03 -2.030579932034015656e-02 -3.499122709035873413e-02 1.629237383604049683e-01 -3.723875805735588074e-02 1.729168891906738281e-01 -1.461111009120941162e-01 -1.306388974189758301e-01 9.211584925651550293e-02 -2.472207397222518921e-01 -1.210991665720939636e-01 5.954800546169281006e-02 -8.289437741041183472e-02 -1.055621504783630371e-01 -3.252521455287933350e-01
-2.865857072174549103e-02 -1.160544808954000473e-02 -5.267861485481262207e-02 -1.095282286405563354e-01 4.482755437493324280e-02 3.781605064868927002e-01 1.756075322628021240e-01 3.402882516384124756e-01 -1.593835651874542236e-01 -3.753077089786529541e-01 -7.455466315150260925e-03 -1.602865941822528839e-02 -1.264946162700653076e-01 -1.258023679256439209e-01 -2.486718893051147461e-01 -1.801835894584655762e-01 9.357345849275588989e-02 -1.040812358260154724e-01 -2.186337560415267944e-01 7.355327904224395752e-02 -5.565074831247329712e-02 6.588231027126312256e-02 2.572628855705261230e-01 -1.084568630903959274e-02 -9.068077802658081055e-02 -3.218632638454437256e-01 5.172161012887954712e-02 -2.397585287690162659e-02 1.788975894451141357e-01 2.425657771527767181e-02 -2.416011244058609009e-01 -2.175987511873245239e-01
8.785210549831390381e-02 1.863905638456344604e-01 7.538527995347976685e-02 6.034877523779869080e-02 9.625730663537979126e-02 1.768924593925476074e-01 2.754839360713958740e-01 4.398331344127655029e-01 -6.788357347249984741e-02 -2.153798937797546387e-01 2.072316259145736694e-01 -1.768363863229751587e-01 -2.463005036115646362e-01 2.073415182530879974e-02 -1.293867230415344238e-01 -1.067492663860321045e-01 2.869473695755004883e-01 1.557370722293853760e-01 4.328000918030738831e-02 8.503255993127822876e-02 1.921359151601791382e-01 9.048343449831008911e-02 -4.145024716854095459e-02 1.733287572860717773e-01 1.787168234586715698e-01 -1.986827552318572998e-01 2.334824204444885254e-02 -2.136640250682830811e-02 -1.709982901811599731e-01 1.187138333916664124e-01 -9.798094630241394043e-02 -3.255165517330169678e-01
-1.699588447809219360e-02 5.447036027908325195e-02 -2.769213318824768066e-01 -2.713662199676036835e-02 -2.254155278205871582e-01 -1.664239764213562012e-01 -6.440504640340805054e-02 3.160955011844635010e-01 2.194476425647735596e-01 -1.585539430379867554e-01 1.919134752824902534e-03 2.118119597434997559e-01 2.089644074440002441e-01 -8.487987518310546875e-02 -3.131042122840881348e-01 3.191940486431121826e-01 3.412648439407348633e-01 -1.323369890451431274e-01 -1.488886773586273193e-01 1.272249519824981689e-01 7.195726782083511353e-02 8.133300393819808960e-02 -6.584295630455017090e-02 2.852624654769897461e-01 1.141167804598808289e-02 8.301316201686859131e-02 7.284727692604064941e-02 -1.054646745324134827e-01 6.653665006160736084e-02 1.286576539278030396e-01 -2.252098321914672852e-01 5.303240939974784851e-02
4.840015247464179993e-02 2.920837700366973877e-01 2.054488658905029297e-01 3.063425049185752869e-02 -2.912726700305938721e-01 1.651126444339752197e-01 5.950725823640823364e-02 -3.538160026073455811e-02 -8.909255266189575195e-02 -1.180212870240211487e-01 -4.268104135990142822e-01 -8.069312572479248047e-02 5.516890436410903931e-03 6.210095062851905823e-02 -1.789292097091674805e-01 -3.763937577605247498e-02 1.564085185527801514e-01 -4.763756692409515381e-02 -1.095952913165092468e-01 -2.210129797458648682e-02 4.530732035636901855e-01 -3.754509612917900085e-02 1.494754701852798462e-01 5.185871943831443787e-02 2.840743362903594971e-01 -2.461014501750469208e-02 2.084778100252151489e-01 -1.506175100803375244e-01 2.174590080976486206e-01 1.246398687362670898e-01 -1.479848623275756836e-01 3.622337058186531067e-02
-1.041172295808792114e-01 3.039560317993164062e-01 1.079172343015670776e-01 -2.214413881301879883e-01 -1.162660270929336548e-01 -1.508587449789047241e-01 1.256860047578811646e-01 3.353657424449920654e-01 2.575232647359371185e-02 -2.692237198352813721e-01 -1.552894115447998047e-01 -2.096547186374664307e-01 -3.966392949223518372e-02 -1.029153913259506226e-01 -1.468167603015899658e-01 1.880024969577789307e-01 1.509172469377517700e-01 -5.230263248085975647e-02 -1.961824893951416016e-01 2.536087930202484131e-01 2.159591466188430786e-01 -1.951200813055038452e-01 2.200095504522323608e-01 -1.313478946685791016e-01 1.856368482112884521e-01 -6.434807181358337402e-02 -6.780529022216796875e-02 -2.848566882312297821e-02 1.618249416351318359e-01 -2.963262796401977539e-02 -2.567907571792602539e-01 -2.134584337472915649e-01
1.183984726667404175e-01 3.798646032810211182e-01 -1.073344871401786804e-01 -3.519439995288848877e-01 -1.938702613115310669e-01 -1.154121607542037964e-01 -2.399231493473052979e-02 2.318542599678039551e-01 -1.160936057567596436e-01 -3.681630194187164307e-01 -1.751934736967086792e-01 1.479012072086334229e-01 7.220970001071691513e-03 1.408163178712129593e-02 -2.720606327056884766e-01 -2.801620364189147949e-01 1.501845866441726685e-01 1.071409881114959717e-02 -1.415069103240966797e-01 9.707277640700340271e-03 -2.831105887889862061e-02 -1.825972199440002441e-01 2.769658342003822327e-02 2.314005196094512939e-01 1.549359560012817383e-01 -1.369330286979675293e-01 -4.950042348355054855e-03 1.585562527179718018e-01 -8.017963916063308716e-02 -1.923496425151824951e-01 -1.983019523322582245e-02 6.106144189834594727e-02
3.127773851156234741e-02 1.630595475435256958e-01 5.368816480040550232e-02 1.413524895906448364e-01 1.040240228176116943e-01 3.985224291682243347e-02 9.620652347803115845e-02 2.506219148635864258e-01 -1.386281251907348633e-01 -4.233010113239288330e-01 -6.277754902839660645e-02 -8.014064282178878784e-02 2.533065676689147949e-01 6.510749459266662598e-02 9.667404741048812866e-02 2.023541033267974854e-01 2.819465100765228271e-01 3.532689809799194336e-02 3.665956854820251465e-01 1.197059154510498047e-01 1.088152527809143066e-01 1.502890139818191528e-01 1.397092342376708984e-01 1.658140122890472412e-01 1.985400170087814331e-01 -1.758269220590591431e-01 6.978090107440948486e-02 -3.450154364109039307e-01 -1.177733540534973145e-01 -9.036651253700256348e-02 2.561292424798011780e-02 9.898255020380020142e-02
9.294568002223968506e-02 -7.952100038528442383e-02 1.544829010963439941e-01 -3.715330064296722412e-01 1.642281115055084229e-01 -1.379425972700119019e-01 2.206605523824691772e-01 5.013654828071594238e-01 1.772513240575790405e-01 -1.862543374300003052e-01 -2.007081210613250732e-01 1.535251140594482422e-01 -5.477049574255943298e-02 3.668709844350814819e-02 3.495063260197639465e-02 -8.681333065032958984e-02 1.190935000777244568e-01 -4.211018327623605728e-03 1.355301439762115479e-01 4.435300081968307495e-02 3.311405777931213379e-01 -1.307463943958282471e-01 1.087842807173728943e-01 3.739351630210876465e-01 -6.756304204463958740e-02 5.475487560033798218e-02 -9.223440662026405334e-03 9.977447241544723511e-02 1.501026935875415802e-02 3.867905214428901672e-02 2.893403731286525726e-02 -3.006278350949287415e-02
3.538179770112037659e-02 -1.580786891281604767e-02 2.351544201374053955e-01 -2.824855744838714600e-01 3.646880760788917542e-02 1.895445436239242554e-01 1.850196868181228638e-01 1.799593418836593628e-01 -5.054108425974845886e-02 -2.637310326099395752e-01 -2.829217314720153809e-01 9.148515760898590088e-02 2.843798995018005371e-01 1.225405409932136536e-01 -3.450166434049606323e-02 1.307844519615173340e-01 2.282545864582061768e-01 -2.389048188924789429e-01 1.521230489015579224e-01 -6.468258053064346313e-02 2.119527906179428101e-01 -2.673352956771850586e-01 -4.157000035047531128e-02 7.893457263708114624e-02 7.580026984214782715e-02 2.021291106939315796e-01 1.741765141487121582e-01 1.677591949701309204e-01 -2.189957909286022186e-02 2.513658106327056885e-01 1.048111617565155029e-01 -2.103285342454910278e-01
9.039007127285003662e-02 1.542306244373321533e-01 2.116676270961761475e-01 1.497582346200942993e-02 3.752668201923370361e-02 7.968215644359588623e-02 2.478614896535873413e-01 2.797910273075103760e-01 6.538063287734985352e-02 -2.474931329488754272e-01 -3.358442485332489014e-01 -1.028650626540184021e-01 6.408151239156723022e-02 -2.314060032367706299e-01 -1.517688482999801636e-01 1.359072327613830566e-02 4.552612602710723877e-01 -5.049764737486839294e-02 3.937491029500961304e-02 -2.492775395512580872e-02 2.710652053356170654e-01 1.772904396057128906e-01 -3.411544114351272583e-02 -2.561909519135951996e-02 -5.010912567377090454e-02 1.409159693866968155e-02 -9.204123914241790771e-02 -2.012592554092407227e-01 6.524405628442764282e-02 2.878704480826854706e-02 1.400700509548187256e-01 -3.326573371887207031e-01
4.321214277297258377e-03 1.099053323268890381e-01 1.851558685302734375e-02 -6.158731132745742798e-02 2.402630001306533813e-01 1.527444273233413696e-01 1.208630353212356567e-01 2.199044525623321533e-01 6.320616602897644043e-02 -3.030930459499359131e-01 -3.943939805030822754e-01 -1.966753751039505005e-01 -1.302658319473266602e-01 -9.770499914884567261e-02 -6.644959002733230591e-02 4.686712473630905151e-02 4.096218645572662354e-01 8.214048575609922409e-04 1.006829664111137390e-01 -2.315503545105457306e-02 3.838373422622680664e-01 1.200990080833435059e-01 -1.320460438728332520e-01 -1.209894567728042603e-01 1.570518612861633301e-01 -3.817029995843768120e-03 -4.867475852370262146e-02 -1.387914419174194336e-01 1.133059635758399963e-01 1.271807104349136353e-01 -2.006168849766254425e-02 -2.617372572422027588e-01
-1.899054944515228271e-01 1.905391514301300049e-01 5.535658076405525208e-02 -8.747651427984237671e-02 -1.438718438148498535e-01 -1.384896039962768555e-01 2.186001688241958618e-01 3.823227584362030029e-01 2.941802516579627991e-02 -2.066342830657958984e-01 4.021751880645751953e-02 7.708182930946350098e-02 2.952734827995300293e-01 -2.087175697088241577e-01 2.633754163980484009e-03 -1.361108422279357910e-01 1.479928642511367798e-01 2.878543734550476074e-01 2.126735001802444458e-01 1.819284749217331409e-03 8.796977810561656952e-03 1.865075975656509399e-01 1.318340003490447998e-01 1.497546285390853882e-01 8.787351101636886597e-02 -1.601700782775878906e-01 1.925323158502578735e-01 -2.105767428874969482e-01 -2.670086920261383057e-01 1.483288556337356567e-01 -2.224611490964889526e-01 -2.093509770929813385e-02
-4.317909479141235352e-02 1.622860580682754517e-01 1.880655437707901001e-01 -1.366746723651885986e-01 -5.737046152353286743e-02 9.966024756431579590e-02 -1.542327646166086197e-02 2.608897089958190918e-01 -3.681146800518035889e-01 -2.285927832126617432e-01 -2.887376546859741211e-01 6.085594743490219116e-02 1.667026802897453308e-02 3.154036700725555420e-01 -3.997010737657546997e-02 1.615359038114547729e-01 2.031105458736419678e-01 -4.635801538825035095e-02 7.189731299877166748e-02 -3.293121699243783951e-04 -1.044523995369672775e-02 -3.118558824062347412e-01 8.637731522321701050e-02 -1.709934882819652557e-02 -8.355913311243057251e-02 -1.605705469846725464e-01 2.846675217151641846e-01 6.591756641864776611e-02 -1.885437816381454468e-01 -1.960322707891464233e-01 -2.968335449695587158e-01 4.286224953830242157e-03
1.853912472724914551e-01 4.007747471332550049e-01 1.470560673624277115e-02 -4.110444709658622742e-02 -9.849818795919418335e-02 2.249307185411453247e-01 6.635122746229171753e-02 -4.649919271469116211e-02 -2.715898454189300537e-01 -1.967855244874954224e-01 -2.382186502218246460e-01 3.859868645668029785e-02 1.977314352989196777e-01 2.173556946218013763e-02 -4.987699538469314575e-02 -2.808605320751667023e-02 3.437800705432891846e-01 7.560629397630691528e-02 9.260286390781402588e-02 -1.726821623742580414e-02 2.715063653886318207e-02 -1.824040114879608154e-01 1.820550560951232910e-01 9.552963078022003174e-03 3.228565752506256104e-01 -2.780061066150665283e-01 2.738293707370758057e-01 9.842575341463088989e-02 1.831129491329193115e-01 -5.193727463483810425e-02 -1.157666444778442383e-01 -8.265095949172973633e-02
-2.332829833030700684e-01 -3.902192786335945129e-02 8.887233212590217590e-03 -1.789076924324035645e-01 -3.650339245796203613e-01 -1.371828019618988037e-01 1.934468299150466919e-01 3.427312672138214111e-01 9.254292398691177368e-02 -2.979184687137603760e-01 -1.173958182334899902e-01 3.724009543657302856e-02 -1.817916482686996460e-01 -2.658510394394397736e-02 -7.996046543121337891e-02 6.023616716265678406e-02 2.835747301578521729e-01 -8.190422318875789642e-03 2.076427340507507324e-01 1.536322534084320068e-01 8.548863232135772705e-02 -9.138873964548110962e-02 3.143345192074775696e-02 3.023219406604766846e-01 2.962681949138641357e-01 3.184297308325767517e-02 1.986328661441802979e-01 -8.266062289476394653e-02 -6.183482706546783447e-02 -1.773937977850437164e-02 2.325600981712341309e-01 -1.424281485378742218e-02
-7.675184309482574463e-02 1.326916515827178955e-01 -2.921625971794128418e-02 -2.859988510608673096e-01 -6.212642416357994080e-02 2.554620429873466492e-02 1.174720600247383118e-01 2.480825781822204590e-02 1.128025576472282410e-01 -1.497156172990798950e-01 -3.684299886226654053e-01 4.027857184410095215e-01 3.444269299507141113e-02 1.588640958070755005e-01 -1.098355129361152649e-01 2.171204388141632080e-01 3.271308243274688721e-01 -2.256496399641036987e-01 -3.332453966140747070e-02 -1.214797496795654297e-01 1.031150966882705688e-01 -6.901447474956512451e-02 1.628071069717407227e-01 2.364621013402938843e-01 7.147039473056793213e-02 1.153803691267967224e-01 2.935899198055267334e-01 -4.010273888707160950e-02 -2.680108323693275452e-02 6.158035248517990112e-02 1.696565896272659302e-01 -2.122408747673034668e-01
4.170210659503936768e-02 -1.824727654457092285e-01 1.594964787364006042e-02 -7.559381425380706787e-02 -2.148059010505676270e-01 -5.194871872663497925e-02 1.458511874079704285e-02 2.790069282054901123e-01 -3.766996264457702637e-01 -2.676615118980407715e-01 -2.409209161996841431e-01 1.414029151201248169e-01 7.062955200672149658e-02 6.634736061096191406e-02 -2.362940013408660889e-01 8.780527114868164062e-02 -1.260157227516174316e-01 -1.137290447950363159e-01 -8.040493726730346680e-02 2.193283103406429291e-02 3.298639357089996338e-01 6.265725009143352509e-03 1.872547119855880737e-01 2.774795293807983398e-01 -1.947959065437316895e-01 -1.261059492826461792e-01 -7.495176047086715698e-02 3.357253223657608032e-02 -8.181732892990112305e-02 1.199745014309883118e-01 -1.989264972507953644e-02 -3.589346110820770264e-01
1.746058762073516846e-01 2.691530855372548103e-03 2.170936912298202515e-01 4.484834149479866028e-02 8.358439803123474121e-02 2.980777621269226074e-01 4.024365171790122986e-02 2.493175119161605835e-01 -2.152981758117675781e-01 -3.312073647975921631e-01 -5.992391146719455719e-03 8.215434849262237549e-02 2.099869102239608765e-01 -2.180158048868179321e-01 2.567713707685470581e-02 1.406939327716827393e-01 2.860479354858398438e-01 -1.711350977420806885e-01 8.168650791049003601e-03 8.371291309595108032e-02 1.198341920971870422e-01 -1.037866771221160889e-01 -1.145715452730655670e-02 3.310402035713195801e-01 -1.343315988779067993e-01 -2.204812504351139069e-02 9.741932153701782227e-02 3.006355278193950653e-02 -1.948897391557693481e-01 2.129429727792739868e-01 -1.983749121427536011e-01 -2.849416732788085938e-01
8.446726202964782715e-02 2.241084575653076172e-01 -5.127207562327384949e-02 1.154421567916870117e-01 5.356754735112190247e-02 2.379592657089233398e-01 1.107210963964462280e-01 3.272606134414672852e-01 2.301807254552841187e-01 -3.580592572689056396e-01 -2.627939283847808838e-01 -8.043605834245681763e-02 -6.171417236328125000e-02 4.043294489383697510e-02 -7.701338827610015869e-02 8.272068947553634644e-02 3.210350871086120605e-01 6.595068424940109253e-02 1.718102991580963135e-01 3.940478339791297913e-02 3.502418100833892822e-01 7.025366276502609253e-02 2.097648382186889648e-02 -1.101117804646492004e-01 3.285477310419082642e-02 2.091266363859176636e-01 -9.992633014917373657e-02 -2.076922953128814697e-01 -3.587134554982185364e-02 1.403875797986984253e-01 9.090945124626159668e-02 -2.589326798915863037e-01
1.359597891569137573e-01 5.938236042857170105e-02 2.012111693620681763e-01 4.660262912511825562e-02 -1.027400419116020203e-01 1.029646582901477814e-02 1.639666557312011719e-01 3.426416516304016113e-01 -2.205808907747268677e-01 -1.907952874898910522e-01 -1.312954723834991455e-01 2.395924925804138184e-01 1.493543088436126709e-01 8.916905149817466736e-03 -2.450139075517654419e-01 1.599730551242828369e-01 -1.635478436946868896e-02 7.168658077716827393e-03 2.184972539544105530e-02 3.062073513865470886e-02 -1.358871161937713623e-02 -1.866208165884017944e-01 -1.901248097419738770e-01 5.146468877792358398e-01 9.317886829376220703e-02 -1.376855671405792236e-01 -4.033511132001876831e-02 -1.105214133858680725e-01 -1.287284791469573975e-01 2.702637016773223877e-01 9.877034276723861694e-02 -1.845656037330627441e-01
-1.325893998146057129e-01 6.401081383228302002e-02 -1.101885885000228882e-01 -1.117709428071975708e-01 1.330352127552032471e-01 1.258294731378555298e-01 2.445414066314697266e-01 2.430742830038070679e-01 -8.612320572137832642e-02 -1.369009017944335938e-01 -1.415750682353973389e-01 7.690589874982833862e-02 -2.932959934696555138e-03 1.441673934459686279e-01 -2.464718967676162720e-01 -5.662158876657485962e-02 2.001328468322753906e-01 -1.578085124492645264e-01 7.318367063999176025e-02 1.862146705389022827e-02 -1.420088261365890503e-01 2.863706350326538086e-01 7.447573542594909668e-02 2.784226536750793457e-01 2.629602551460266113e-01 -2.096718996763229370e-01 -2.134542614221572876e-01 -2.677085995674133301e-01 1.636243462562561035e-01 1.328620016574859619e-01 -3.576380908489227295e-01 7.639369368553161621e-02
1.111280173063278198e-01 2.742913365364074707e-01 -1.592823117971420288e-01 -1.462367922067642212e-01 1.522027701139450073e-01 1.583724170923233032e-01 2.178164273500442505e-01 3.070325255393981934e-01 -2.118017524480819702e-02 -2.534098327159881592e-01 -2.916359603404998779e-01 -1.548489779233932495e-01 -2.524248063564300537e-01 -8.849680423736572266e-02 -1.669289171695709229e-01 9.205147624015808105e-02 2.692706882953643799e-01 -2.157500833272933960e-01 -7.765992730855941772e-02 1.604052819311618805e-02 8.575695753097534180e-02 -9.541613608598709106e-02 8.750070631504058838e-02 1.105116903781890869e-01 -2.644169926643371582e-01 7.432607561349868774e-02 5.558528751134872437e-02 1.146023347973823547e-01 2.193263322114944458e-01 6.294619292020797729e-02 -2.165849208831787109e-01 -2.044614255428314209e-01
8.182127028703689575e-02 -2.084967046976089478e-01 4.840344656258821487e-03 -9.489166736602783203e-02 8.401278406381607056e-02 2.264429330825805664e-01 7.809604704380035400e-02 4.313490688800811768e-01 -9.474407136440277100e-02 -1.967907100915908813e-01 2.576174214482307434e-02 1.297984272241592407e-01 3.119691908359527588e-01 -2.246038019657135010e-01 -1.049226373434066772e-01 2.687550336122512817e-02 1.319550573825836182e-01 2.387954890727996826e-01 8.172496408224105835e-02 -1.736349612474441528e-01 2.279319614171981812e-01 -2.380432188510894775e-01 1.096359640359878540e-01 6.950369477272033691e-02 -1.283836066722869873e-01 -2.348632663488388062e-01 1.636356860399246216e-01 -3.051677942276000977e-01 -5.360402911901473999e-02 6.577891763299703598e-03 -9.588581323623657227e-02 -1.587583571672439575e-01
-2.109732106328010559e-02 1.533561050891876221e-01 -2.009931579232215881e-02 -5.848638713359832764e-02 -1.370531879365444183e-02 2.727721333503723145e-01 2.703657150268554688e-01 1.999029666185379028e-01 6.302681565284729004e-02 -2.954762876033782959e-01 1.991781592369079590e-01 4.955906420946121216e-02 -1.582314372062683105e-01 9.853895753622055054e-03 1.657035946846008301e-01 -3.219133913516998291e-01 2.326915264129638672e-01 -8.217412978410720825e-03 -1.971535682678222656e-01 6.584602594375610352e-02 2.677383422851562500e-01 6.542596966028213501e-02 6.493198871612548828e-02 1.284110248088836670e-01 1.452351063489913940e-01 -1.779253780841827393e-01 9.519203007221221924e-02 -3.209779262542724609e-01 2.856599092483520508e-01 -3.291102126240730286e-02 -8.662299253046512604e-03 -2.307542413473129272e-01
9.107964485883712769e-02 4.352202266454696655e-02 -1.508298888802528381e-02 -9.031996130943298340e-02 2.636463046073913574e-01 2.732371091842651367e-01 -1.592876166105270386e-01 1.403991132974624634e-01 1.696706712245941162e-01 -3.596498668193817139e-01 -2.185367345809936523e-01 2.230758368968963623e-01 9.238458424806594849e-02 1.650188714265823364e-01 -6.086764112114906311e-02 -3.832061961293220520e-02 2.244277447462081909e-01 -3.094359338283538818e-01 -7.595042139291763306e-02 -8.789222687482833862e-03 -1.476253569126129150e-02 -1.646385043859481812e-01 -6.639946252107620239e-02 1.778565496206283569e-01 9.488350898027420044e-02 -5.986393615603446960e-02 2.718065381050109863e-01 -1.776349693536758423e-01 -3.038136065006256104e-01 2.355014234781265259e-01 -6.966555863618850708e-02 -9.802997857332229614e-02
1.484707593917846680e-01 9.509055875241756439e-03 7.362342625856399536e-02 -7.390289008617401123e-02 -2.094551175832748413e-01 -3.904626891016960144e-02 1.650964282453060150e-02 2.723032236099243164e-01 -1.595106422901153564e-01 -2.720402479171752930e-01 -8.414458483457565308e-02 -9.635969251394271851e-02 -1.542163789272308350e-01 3.030385076999664307e-01 -2.588613033294677734e-01 -3.470890969038009644e-02 1.368396133184432983e-01 -2.544356882572174072e-01 1.004478856921195984e-01 -1.237001791596412659e-01 1.930600106716156006e-01 -1.769853979349136353e-01 2.591110020875930786e-02 -4.446330480277538300e-03 -4.316806420683860779e-02 -1.984017938375473022e-01 -1.467364579439163208e-01 -4.282173514366149902e-01 -1.339874267578125000e-01 7.891266793012619019e-02 -2.247613370418548584e-01 -2.203519940376281738e-01
-2.785988524556159973e-02 6.863342225551605225e-02 2.858669757843017578e-01 8.415417373180389404e-02 -1.589062511920928955e-01 -3.692815825343132019e-02 1.300785392522811890e-01 3.278712630271911621e-01 -8.607129007577896118e-02 -3.801124393939971924e-01 -2.374140769243240356e-01 -1.033384501934051514e-01 6.670136004686355591e-02 -2.805084921419620514e-02 -1.718769520521163940e-01 5.594415706582367420e-04 1.332015246152877808e-01 -2.611561417579650879e-01 -1.244174167513847351e-01 -2.243155092000961304e-01 6.185625493526458740e-02 -3.462097644805908203e-01 6.748318672180175781e-02 5.864789709448814392e-03 1.690915971994400024e-01 -3.230208456516265869e-01 1.916887424886226654e-02 -2.976120077073574066e-02 1.859873384237289429e-01 -1.111919656395912170e-01 -1.741526424884796143e-01 9.731846302747726440e-02
-1.859097182750701904e-01 5.846020951867103577e-02 1.474623084068298340e-01 -1.656119376420974731e-01 1.307029873132705688e-01 7.126534730195999146e-02 8.162352442741394043e-02 1.548935323953628540e-01 -2.967818379402160645e-01 -3.172427117824554443e-01 -1.792270988225936890e-01 4.730774834752082825e-02 3.848583698272705078e-01 -5.133197642862796783e-03 -1.688078194856643677e-01 9.841230511665344238e-02 -6.392575800418853760e-02 -3.599252924323081970e-02 -6.018575280904769897e-02 4.119111970067024231e-02 -1.335200518369674683e-01 -8.307155221700668335e-02 1.708573698997497559e-01 1.726826652884483337e-03 1.998481750488281250e-01 -2.451248019933700562e-01 4.952006787061691284e-02 -3.053362667560577393e-01 2.629850804805755615e-01 2.111945152282714844e-01 -1.764043271541595459e-01 -2.130955904722213745e-01
-2.938766591250896454e-02 3.257650136947631836e-01 -7.674841582775115967e-02 -2.150990068912506104e-01 -1.062536016106605530e-01 2.942752838134765625e-01 -1.203638613224029541e-01 1.731435805559158325e-01 8.652267046272754669e-03 -1.878231018781661987e-01 2.609246876090764999e-03 2.251692414283752441e-01 -5.294649675488471985e-02 -6.750180572271347046e-02 -1.111110225319862366e-01 2.799159288406372070e-01 2.106588631868362427e-01 -1.317058056592941284e-01 -3.606820106506347656e-01 -1.054776981472969055e-01 1.924419403076171875e-01 -1.586320810019969940e-02 3.170582056045532227e-01 1.814738214015960693e-01 -6.580715626478195190e-02 -1.580728143453598022e-01 -1.870758682489395142e-01 -1.249850019812583923e-01 -6.628871709108352661e-02 4.750175774097442627e-02 -2.055525481700897217e-01 1.089012697339057922e-01
1.261266996152698994e-03 6.688115745782852173e-02 5.082354322075843811e-02 -2.464988641440868378e-02 -1.191745623946189880e-01 4.271579682826995850e-01 1.137133017182350159e-01 2.040435522794723511e-01 -1.171136274933815002e-01 -2.998056411743164062e-01 -3.169608116149902344e-01 4.496080055832862854e-02 8.304556459188461304e-02 1.285039931535720825e-01 -2.282993793487548828e-01 2.142845243215560913e-01 1.208608597517013550e-01 -1.501151472330093384e-01 4.181283991783857346e-03 3.082873225212097168e-01 9.934772551059722900e-02 -1.554531902074813843e-01 -7.349241059273481369e-03 -1.674416102468967438e-02 -8.111315220594406128e-02 -1.457749605178833008e-01 2.907839715480804443e-01 1.568820029497146606e-01 -4.904611408710479736e-02 7.714065909385681152e-02 -2.826111912727355957e-01 1.475733220577239990e-01
-2.242659479379653931e-01 1.075191199779510498e-01 1.755379885435104370e-01 -2.636059820652008057e-01 3.045804500579833984e-01 3.293072804808616638e-02 1.445445716381072998e-01 2.205698043107986450e-01 -2.114306688308715820e-01 -4.510854780673980713e-01 -2.284656465053558350e-02 -4.663346335291862488e-02 3.275158405303955078e-01 1.913627237081527710e-02 -6.863798201084136963e-02 1.196307018399238586e-01 8.058701455593109131e-02 5.326128751039505005e-02 1.874427795410156250e-01 -6.592927873134613037e-02 1.807279437780380249e-01 -5.326820164918899536e-02 8.086846768856048584e-02 5.119809880852699280e-02 4.509769007563591003e-02 -2.612977027893066406e-01 -1.972002163529396057e-02 -1.898018121719360352e-01 -2.638925015926361084e-01 -4.175352677702903748e-02 -7.791854441165924072e-02 1.387812048196792603e-01
-1.142625287175178528e-01 1.924067139625549316e-01 -6.677826493978500366e-02 -2.182846218347549438e-01 -7.159526646137237549e-02 1.037281602621078491e-01 -1.573541611433029175e-01 5.461549758911132812e-01 2.031611949205398560e-01 -2.006867825984954834e-01 7.294392585754394531e-02 1.710531115531921387e-02 -1.537461392581462860e-02 3.467325493693351746e-02 1.809406578540802002e-01 -1.174157764762639999e-02 1.822580695152282715e-01 -2.005673795938491821e-01 -1.416769027709960938e-01 1.617327630519866943e-01 9.472861140966415405e-02 3.059533238410949707e-02 1.835366487503051758e-01 7.461920380592346191e-02 1.020639613270759583e-01 -3.091088831424713135e-01 -9.725784510374069214e-02 -1.190668642520904541e-01 1.206404194235801697e-01 1.739084869623184204e-01 8.330877125263214111e-02 -2.953431308269500732e-01
-9.862393885850906372e-02 4.062826633453369141e-01 -1.681531369686126709e-01 -1.929642260074615479e-02 -2.641864418983459473e-01 -1.790196169167757034e-03 2.424671649932861328e-01 3.450390398502349854e-01 2.878513932228088379e-01 -8.278178051114082336e-03 3.358263894915580750e-02 2.555662989616394043e-01 5.124603584408760071e-02 4.039536416530609131e-02 -2.302533537149429321e-01 2.066669017076492310e-01 2.135311067104339600e-01 3.271882887929677963e-03 -1.030967608094215393e-01 1.505178213119506836e-01 6.726595014333724976e-02 9.369023889303207397e-02 8.307493478059768677e-02 3.551431596279144287e-01 1.293047666549682617e-01 1.590386480093002319e-01 4.108534008264541626e-02 -5.209381505846977234e-02 -8.356424421072006226e-02 5.643245950341224670e-02 -9.605848789215087891e-02 -9.238132834434509277e-02
-2.747119963169097900e-02 3.071297109127044678e-01 -1.387536674737930298e-01 -2.519414424896240234e-01 -1.318213939666748047e-01 3.608731552958488464e-02 1.247428879141807556e-01 1.076581552624702454e-01 8.530955016613006592e-02 -2.673730254173278809e-01 -2.776000797748565674e-01 -1.760155707597732544e-01 1.594639867544174194e-01 -2.014288604259490967e-01 7.236087322235107422e-02 1.558391153812408447e-01 2.340246886014938354e-01 -3.588264584541320801e-01 6.529966741800308228e-02 -1.349976658821105957e-01 3.176711499691009521e-01 3.294117748737335205e-02 9.780909121036529541e-02 -1.747972965240478516e-01 -7.550567388534545898e-03 -2.514621913433074951e-01 1.353424042463302612e-01 -8.931345492601394653e-02 1.651701629161834717e-01 8.687379956245422363e-02 -9.610908478498458862e-02 -1.106465011835098267e-01
-2.372020930051803589e-01 1.656818240880966187e-01 -6.825645267963409424e-02 -1.289577186107635498e-01 7.055612653493881226e-02 2.356435060501098633e-01 2.353425920009613037e-01 1.730749607086181641e-01 5.176769569516181946e-02 -4.499159008264541626e-02 1.547042280435562134e-01 -1.301368027925491333e-01 2.573775351047515869e-01 2.276823818683624268e-01 -3.132162094116210938e-01 -1.424292773008346558e-01 4.831154644489288330e-02 6.558569520711898804e-02 1.208123266696929932e-01 1.199149861931800842e-01 3.568107187747955322e-01 -3.700612857937812805e-02 6.876724213361740112e-02 1.170685216784477234e-01 1.642253994941711426e-01 -5.938641726970672607e-02 3.488257229328155518e-01 -1.012514308094978333e-01 3.290769755840301514e-01 -9.330181777477264404e-02 -6.881183385848999023e-02 1.465445291250944138e-02
1.075222641229629517e-01 9.507495164871215820e-02 4.420947656035423279e-02 -4.472321271896362305e-01 -1.159116998314857483e-01 4.687199369072914124e-03 4.351861476898193359e-01 1.936228573322296143e-01 -2.126317098736763000e-02 -5.498582124710083008e-02 8.223274350166320801e-02 -2.202228307723999023e-01 1.528524309396743774e-01 1.016167178750038147e-01 -9.085728973150253296e-02 1.045155525207519531e-01 1.687764972448348999e-01 -2.134529352188110352e-01 2.377688698470592499e-02 1.956216841936111450e-01 1.494916230440139771e-01 -2.155412435531616211e-01 2.443554066121578217e-02 2.180321067571640015e-01 -4.025820270180702209e-02 -2.587136328220367432e-01 1.832468956708908081e-01 -1.184504553675651550e-01 -2.284324318170547485e-01 1.122100800275802612e-01 -5.727568268775939941e-02 1.070145145058631897e-01
3.805405274033546448e-02 1.904644519090652466e-01 1.144219711422920227e-01 1.375717073678970337e-01 -1.417931467294692993e-01 -1.458227727562189102e-02 1.013326346874237061e-01 1.540688127279281616e-01 -5.343112349510192871e-01 -3.244422674179077148e-01 -1.059543266892433167e-01 1.309619396924972534e-01 1.982166022062301636e-01 -9.441398084163665771e-02 -3.357771337032318115e-01 3.451212868094444275e-02 7.352167367935180664e-02 8.582315593957901001e-02 1.126618608832359314e-01 3.928086254745721817e-03 -2.356873452663421631e-02 -1.425702273845672607e-01 1.687938868999481201e-01 2.933560609817504883e-01 9.634712338447570801e-02 -1.844813972711563110e-01 1.384684592485427856e-01 3.197101503610610962e-02 2.614820897579193115e-01 2.202313207089900970e-02 -8.521319366991519928e-03 3.620896860957145691e-02
6.963874399662017822e-02 1.630215048789978027e-01 5.426128953695297241e-02 -3.240899443626403809e-01 -2.310625016689300537e-01 6.031154096126556396e-02 -1.084388233721256256e-02 1.435580849647521973e-01 -1.059892494231462479e-02 -1.338865906000137329e-01 5.445538088679313660e-02 9.053701907396316528e-02 -2.824661135673522949e-02 3.366431891918182373e-01 -3.645902276039123535e-01 6.344407796859741211e-02 -6.388198584318161011e-03 -7.538571953773498535e-03 -5.181395635008811951e-02 4.125585407018661499e-02 1.539176404476165771e-01 -6.388867646455764771e-02 -2.413445711135864258e-02 1.879340857267379761e-01 -4.653173685073852539e-02 -4.918229579925537109e-01 2.852278053760528564e-01 -5.696976929903030396e-02 -1.490513831377029419e-01 -7.077828049659729004e-02 -2.297644764184951782e-01 -1.604136824607849121e-01
2.796943858265876770e-02 -5.740950256586074829e-02 1.616735756397247314e-02 -2.867546677589416504e-01 2.303014397621154785e-01 -1.668516546487808228e-01 2.575405836105346680e-01 2.574923932552337646e-01 -2.335014790296554565e-01 -1.936466246843338013e-01 1.120507195591926575e-01 -2.160324305295944214e-01 3.101859688758850098e-01 1.840547174215316772e-01 -2.054815143346786499e-01 2.339545823633670807e-02 1.309192627668380737e-01 1.200204566121101379e-01 3.523242473602294922e-01 -6.242119148373603821e-02 8.126573264598846436e-02 3.270947933197021484e-02 2.082056552171707153e-02 1.553055644035339355e-01 -1.425933241844177246e-01 -8.150739222764968872e-02 1.917911469936370850e-01 -1.460684388875961304e-01 1.621960662305355072e-02 1.617059111595153809e-01 -6.087376549839973450e-02 -2.623002529144287109e-01
-2.784204110503196716e-02 2.579202875494956970e-02 1.447313725948333740e-01 -2.677079439163208008e-01 1.086726933717727661e-01 -6.373256444931030273e-02 1.833505928516387939e-02 1.857686489820480347e-01 5.478952452540397644e-02 -1.990099549293518066e-01 1.382796913385391235e-01 1.787341758608818054e-02 2.900106012821197510e-01 2.672756910324096680e-01 -8.347749710083007812e-02 4.581787586212158203e-01 2.731273770332336426e-01 1.037226468324661255e-01 -3.869641572237014771e-02 -1.612229645252227783e-02 3.962900936603546143e-01 2.023540735244750977e-01 6.307322531938552856e-02 2.400163188576698303e-02 1.682237237691879272e-01 4.032437689602375031e-03 -4.077140241861343384e-02 -2.732954025268554688e-01 -2.621059492230415344e-02 1.449633985757827759e-01 -6.686338037252426147e-02 1.545357797294855118e-02
-2.647024579346179962e-02 1.616017073392868042e-01 -2.961917221546173096e-01 -2.293112277984619141e-01 -9.573879837989807129e-02 -3.627889230847358704e-02 4.979654029011726379e-02 2.794747054576873779e-01 -7.908364385366439819e-02 -3.677738606929779053e-01 1.274815946817398071e-02 5.634935200214385986e-02 2.946771979331970215e-01 -1.456624362617731094e-02 -1.188996732234954834e-01 2.610516846179962158e-01 1.636028736829757690e-01 -3.800129517912864685e-02 -2.572923526167869568e-02 -7.752823829650878906e-02 1.420545279979705811e-01 -1.721977144479751587e-01 -1.382344365119934082e-01 -2.611270844936370850e-01 2.852844893932342529e-01 9.688588231801986694e-02 4.745674133300781250e-02 6.139501556754112244e-02 2.198731452226638794e-01 6.031388044357299805e-02 1.775529682636260986e-01 -2.744244337081909180e-01
1.654588729143142700e-01 3.350370824337005615e-01 7.536445627920329571e-04 -3.435756266117095947e-01 1.148580685257911682e-01 1.057342663407325745e-01 -1.106846183538436890e-01 3.315721452236175537e-01 3.033250570297241211e-01 -1.847290992736816406e-01 -5.014253035187721252e-02 -6.285975128412246704e-02 1.857587322592735291e-02 1.722434759140014648e-01 -1.726446747779846191e-01 -2.529171407222747803e-01 2.971936762332916260e-01 -5.759543180465698242e-02 -2.578990720212459564e-02 3.089635632932186127e-02 2.393001690506935120e-02 6.308414041996002197e-02 2.047274820506572723e-02 7.821819931268692017e-02 1.485863626003265381e-01 -1.979893594980239868e-01 -4.355738684535026550e-02 7.648953050374984741e-02 -2.574760094285011292e-02 3.841190934181213379e-01 -4.772728681564331055e-02 1.245729476213455200e-01
-1.443104743957519531e-01 -3.049938008189201355e-02 -4.708531498908996582e-02 -2.751865386962890625e-01 -3.540515527129173279e-02 1.260094642639160156e-01 3.329493701457977295e-01 3.318426012992858887e-01 -1.589305847883224487e-01 -1.826221495866775513e-01 -1.880882829427719116e-01 -2.474652044475078583e-02 -8.532247692346572876e-02 8.899105340242385864e-02 -1.019292697310447693e-01 -3.872463107109069824e-02 1.461684256792068481e-01 -5.769838392734527588e-02 -2.479962110519409180e-01 -5.928016453981399536e-02 -3.839642507955431938e-03 1.912087649106979370e-01 3.302394151687622070e-01 1.472537368535995483e-01 1.228178739547729492e-01 -2.484983801841735840e-01 -1.988715380430221558e-01 -2.129596918821334839e-01 -1.474049687385559082e-01 2.662667632102966309e-01 -6.236460804939270020e-02 1.588215529918670654e-01
9.380204975605010986e-02 5.887897685170173645e-03 8.782821893692016602e-02 1.206096727401018143e-02 -1.646519303321838379e-01 -3.618163242936134338e-02 4.853357374668121338e-02 2.415217757225036621e-01 -2.096680402755737305e-01 -1.798576861619949341e-01 5.008619651198387146e-02 1.828802078962326050e-01 2.414655685424804688e-01 2.149061262607574463e-01 -7.302868366241455078e-02 5.470967665314674377e-02 2.197868227958679199e-01 1.351763457059860229e-01 5.206435173749923706e-02 -6.891653686761856079e-02 2.219528891146183014e-02 -1.768079996109008789e-01 5.388073995709419250e-02 1.619264185428619385e-01 -8.275937288999557495e-02 -5.023102760314941406e-01 5.562471225857734680e-02 -3.252325356006622314e-01 -7.958143949508666992e-02 3.160874545574188232e-01 4.998231679201126099e-02 -2.396368235349655151e-01
-2.951025664806365967e-01 9.318029880523681641e-02 -6.448953598737716675e-02 -1.871938407421112061e-01 -1.522608846426010132e-01 -7.125832885503768921e-02 -3.021649643778800964e-02 3.431800901889801025e-01 2.516410946846008301e-01 -1.655351221561431885e-01 -3.094269335269927979e-01 4.401109218597412109e-01 -3.170668333768844604e-02 1.682812571525573730e-01 -1.579466462135314941e-01 -6.455820053815841675e-02 2.151455432176589966e-01 1.588330864906311035e-01 1.056613773107528687e-01 2.187252193689346313e-01 5.344370752573013306e-02 -5.845475941896438599e-03 1.955101825296878815e-02 6.737741827964782715e-02 1.932021230459213257e-01 5.312801152467727661e-02 1.821561455726623535e-01 2.469606697559356689e-03 9.180161356925964355e-02 1.221437826752662659e-01 -1.974227130413055420e-01 -7.407072931528091431e-02
-2.209601849317550659e-01 1.973536163568496704e-01 -4.331116378307342529e-02 -6.838396191596984863e-02 -1.107999905943870544e-01 1.681661903858184814e-01 5.050702020525932312e-02 4.429621696472167969e-01 2.070118337869644165e-01 -1.886988580226898193e-01 1.135228723287582397e-01 -1.478516124188899994e-02 -1.415701396763324738e-02 9.378876537084579468e-02 1.531089935451745987e-02 -1.119565777480602264e-02 2.423420548439025879e-01 -1.411646902561187744e-01 -5.410986021161079407e-02 1.264882832765579224e-01 -5.466096475720405579e-02 -1.454651206731796265e-01 1.806546300649642944e-01 -2.077610790729522705e-02 -1.590484194457530975e-02 -3.997860550880432129e-01 -7.039532810449600220e-02 -1.592675596475601196e-01 2.562828063964843750e-01 1.368505656719207764e-01 1.854255944490432739e-01 -3.184870481491088867e-01
-2.064445614814758301e-01 3.234185278415679932e-01 -8.980318158864974976e-02 -2.264436930418014526e-01 -1.184903085231781006e-01 2.399540878832340240e-02 -1.502729356288909912e-01 1.568756699562072754e-01 -1.840406097471714020e-02 -3.178631961345672607e-01 -1.476599276065826416e-01 1.330808103084564209e-01 -7.796485722064971924e-02 1.275480240583419800e-01 -2.383729368448257446e-01 2.239353060722351074e-01 -3.692044317722320557e-02 -1.005129665136337280e-01 -3.368057906627655029e-01 1.385726332664489746e-01 -1.169723644852638245e-01 -2.790118753910064697e-01 1.143251806497573853e-01 1.148031055927276611e-01 1.261298954486846924e-01 -1.207463219761848450e-01 1.949600726366043091e-01 -2.656511217355728149e-02 1.866843998432159424e-01 1.390333846211433411e-02 -2.636130452156066895e-01 -1.606254726648330688e-01
1.235808059573173523e-01 6.599001586437225342e-02 1.008226536214351654e-02 -8.819522708654403687e-02 1.081065535545349121e-01 1.337478458881378174e-01 -4.086391627788543701e-02 3.532458841800689697e-01 -8.897608518600463867e-02 -3.307359814643859863e-01 3.476259112358093262e-02 9.094937890768051147e-02 2.025964558124542236e-01 -2.072214335203170776e-01 -2.572867870330810547e-01 3.322548270225524902e-01 -1.504214704036712646e-01 -1.581444442272186279e-01 1.457910090684890747e-01 -5.568693950772285461e-02 5.968457832932472229e-02 -1.323958337306976318e-01 1.734857857227325439e-01 1.295000016689300537e-01 -6.151399761438369751e-02 -4.014519751071929932e-01 2.122595459222793579e-01 -1.787908524274826050e-01 -1.863033920526504517e-01 -5.660434812307357788e-02 -8.753325045108795166e-02 -4.014939814805984497e-02
3.136499226093292236e-02 3.360285460948944092e-01 6.123479828238487244e-02 -2.125922739505767822e-01 3.058299608528614044e-02 9.512210637331008911e-02 2.659684419631958008e-01 3.647984564304351807e-01 -2.782522737979888916e-01 -2.488235682249069214e-01 1.741721481084823608e-01 -2.845467440783977509e-02 3.827200233936309814e-01 -2.745662117376923561e-03 -2.036242187023162842e-02 -1.551627963781356812e-01 3.618783056735992432e-01 -1.455638259649276733e-01 -6.110507994890213013e-02 -1.032270938158035278e-01 -1.110679209232330322e-01 9.504954516887664795e-02 2.616502717137336731e-02 7.457509636878967285e-02 1.156131401658058167e-01 -3.091495297849178314e-02 1.151869073510169983e-01 1.378570646047592163e-01 -1.273141801357269287e-01 1.340238600969314575e-01 -8.355063199996948242e-02 1.500989543274044991e-03
-1.469616442918777466e-01 1.220731586217880249e-01 -5.706300213932991028e-02 6.677697598934173584e-02 -1.324633508920669556e-01 3.712547421455383301e-01 5.867744237184524536e-02 1.412845402956008911e-01 -1.946386694908142090e-01 -3.630347549915313721e-01 -2.302456051111221313e-01 -1.021504327654838562e-01 -1.478578988462686539e-02 9.807643294334411621e-02 -1.692838370800018311e-01 1.141053736209869385e-01 4.051243886351585388e-02 -1.362877786159515381e-01 3.092733584344387054e-02 1.520250141620635986e-01 4.483826458454132080e-02 -1.550004165619611740e-02 6.169434636831283569e-03 2.341158837080001831e-01 1.196057498455047607e-01 -1.901165395975112915e-01 3.889126777648925781e-01 -1.259482353925704956e-01 1.637422442436218262e-01 2.016421705484390259e-01 -3.064198791980743408e-01 1.097746938467025757e-01
-2.632347047328948975e-01 1.915703713893890381e-01 -1.933938562870025635e-01 -1.058204472064971924e-01 -1.414449065923690796e-01 -2.664311975240707397e-02 3.203361630439758301e-01 3.690223023295402527e-02 7.437239401042461395e-03 -2.259683609008789062e-01 -6.976117938756942749e-02 2.365385293960571289e-01 1.337639838457107544e-01 5.811222642660140991e-02 -2.798997163772583008e-01 -1.130124330520629883e-01 7.725485414266586304e-02 -2.597637474536895752e-01 -9.894773364067077637e-02 4.651594534516334534e-02 1.356481574475765228e-02 1.803647144697606564e-03 2.341877222061157227e-01 1.039409264922142029e-01 -1.877876743674278259e-02 4.748615995049476624e-02 2.352143526077270508e-01 -1.231155395507812500e-01 2.912892699241638184e-01 2.911325991153717041e-01 -3.197914361953735352e-01 -1.401655189692974091e-02
-5.227091535925865173e-02 1.951855719089508057e-01 -1.533904224634170532e-01 -2.603484988212585449e-01 -3.039729315787553787e-03 9.689434617757797241e-02 -6.103883311152458191e-02 2.593258917331695557e-01 -1.515539735555648804e-01 -5.079097747802734375e-01 4.343837499618530273e-02 1.287292242050170898e-01 1.195691898465156555e-01 3.604553639888763428e-03 -2.372322082519531250e-01 3.428134918212890625e-01 -3.875621780753135681e-02 -7.932902127504348755e-02 -1.606769412755966187e-01 8.070755004882812500e-02 7.171696424484252930e-02 -2.620825767517089844e-01 9.443151205778121948e-02 -2.151912897825241089e-01 5.593322962522506714e-02 1.354258358478546143e-01 3.759263083338737488e-02 3.607094986364245415e-03 2.505377829074859619e-01 1.113708242774009705e-01 3.306926041841506958e-02 -1.778644323348999023e-01
[truncated: 3,267,570 more chars]
