# Supplementary material for: The Language of Innovation
Source: PLoS One. 2020 Apr 30;15(4):e0230107. doi: 10.1371/journal.pone.0230107 (PMC7194493; doi:10.1371/journal.pone.0230107)
Supplement: S3 File — (GZ) [file pone.0230107.s003.tar.gz › 1981-1985/V2Run_22_VS_4500_embeddings1981-1985ED32.txt]

6.569506973028182983e-02 -1.027972996234893799e-01 9.226214140653610229e-03 -1.183070987462997437e-02 -2.704347856342792511e-02 2.240767180919647217e-01 -8.901840075850486755e-03 -2.631386220455169678e-01 -2.500452697277069092e-01 -4.023439586162567139e-01 1.701110154390335083e-01 8.283869922161102295e-02 -1.940044015645980835e-01 -2.725159982219338417e-03 1.997653990983963013e-01 5.561542510986328125e-02 1.006411164999008179e-01 -1.036765351891517639e-01 -1.938099712133407593e-01 3.828709721565246582e-01 1.128841415047645569e-01 -8.356282114982604980e-02 2.064585089683532715e-01 -9.583926200866699219e-02 -2.486420609056949615e-02 7.939905673265457153e-02 -1.051404178142547607e-01 4.931694641709327698e-02 1.193509846925735474e-01 -4.277640283107757568e-01 -1.677450984716415405e-01 -3.795986622571945190e-02
1.429902613162994385e-01 4.782243967056274414e-01 1.312323808670043945e-01 -1.049792543053627014e-01 -9.329929947853088379e-02 -1.080423779785633087e-02 1.099319085478782654e-01 -4.724765941500663757e-02 -1.696880757808685303e-01 -9.508221596479415894e-02 1.061056181788444519e-02 3.000826239585876465e-01 3.941674530506134033e-02 2.164237052202224731e-01 2.269472181797027588e-02 4.249034821987152100e-02 9.781887382268905640e-02 -1.410219725221395493e-02 7.688048481941223145e-02 2.772285342216491699e-01 8.068806678056716919e-02 -1.303592175245285034e-01 -2.886113338172435760e-02 2.379234284162521362e-01 1.859315931797027588e-01 -1.362425833940505981e-01 1.866559386253356934e-01 -2.773934006690979004e-01 4.344526678323745728e-02 -1.618319600820541382e-01 -3.525581955909729004e-01 -1.731781512498855591e-01
-8.060532622039318085e-03 2.775186598300933838e-01 9.034239500761032104e-02 -6.127240508794784546e-02 -2.012326568365097046e-02 -1.853398382663726807e-01 8.119139075279235840e-02 -3.744145855307579041e-02 -1.497163623571395874e-01 -1.640256643295288086e-01 2.291190773248672485e-01 7.581812143325805664e-02 3.254804760217666626e-02 3.513440191745758057e-01 -6.690774857997894287e-02 -3.586238948628306389e-03 3.948723673820495605e-01 -1.472733914852142334e-01 2.626310586929321289e-01 1.284364908933639526e-01 -1.355920583009719849e-01 8.319801092147827148e-02 -2.254386618733406067e-02 -1.599977314472198486e-01 2.637909948825836182e-01 -3.866371512413024902e-02 -5.213784985244274139e-03 -1.452440023422241211e-01 2.048185020685195923e-01 -8.357599377632141113e-02 -1.550884991884231567e-01 -3.898805975914001465e-01
1.790288649499416351e-02 2.415570467710494995e-01 -1.157756820321083069e-01 7.441026717424392700e-02 1.088517308235168457e-01 -1.388277411460876465e-01 -6.788199394941329956e-02 -1.035372093319892883e-01 -1.418638378381729126e-01 -3.123411536216735840e-02 3.092877864837646484e-01 7.209294289350509644e-02 -1.263381242752075195e-01 2.395420074462890625e-01 -2.767579071223735809e-02 6.477493792772293091e-02 2.394125312566757202e-01 2.029203027486801147e-01 1.986525952816009521e-01 5.683655850589275360e-03 -4.088268801569938660e-02 -3.058162629604339600e-01 -1.965723000466823578e-03 -4.363988339900970459e-02 3.476446121931076050e-02 -1.242723166942596436e-01 1.841834187507629395e-01 2.801869623363018036e-02 3.538605198264122009e-02 -4.310751259326934814e-01 -4.457544088363647461e-01 -5.873026326298713684e-02
-1.274912711232900620e-02 1.577671021223068237e-01 3.563727065920829773e-02 -8.318760246038436890e-02 -7.958780974149703979e-02 -3.412975668907165527e-01 -1.455699354410171509e-01 -1.863674223423004150e-01 -2.496471405029296875e-01 -4.179011881351470947e-01 1.073049679398536682e-01 1.235484108328819275e-01 -1.129667237401008606e-01 1.815970242023468018e-01 -7.572046667337417603e-02 -1.482606530189514160e-01 1.654346585273742676e-01 1.286573857069015503e-01 2.110188640654087067e-02 -7.038201391696929932e-02 8.079606294631958008e-02 -1.146616861224174500e-01 2.496536523103713989e-01 5.371255800127983093e-02 1.434263885021209717e-01 -9.611600637435913086e-02 -6.761090457439422607e-02 8.098950982093811035e-02 -2.325131446123123169e-01 -4.338207542896270752e-01 -1.800825893878936768e-01 3.126330673694610596e-02
7.573175430297851562e-02 3.318425118923187256e-01 -6.610248237848281860e-02 -7.216310501098632812e-02 1.248014196753501892e-01 3.463848307728767395e-02 1.867163032293319702e-01 -1.459082365036010742e-01 -3.505064249038696289e-01 -1.546771228313446045e-01 8.886900544166564941e-02 4.591614007949829102e-01 1.062375144101679325e-03 6.857283413410186768e-02 1.177221760153770447e-01 1.376721560955047607e-01 3.454740643501281738e-01 -1.172591149806976318e-01 1.593068540096282959e-01 1.619911044836044312e-01 7.037042826414108276e-02 -1.737377047538757324e-01 9.981570392847061157e-02 4.980769753456115723e-02 -5.626157298684120178e-02 -1.903955340385437012e-01 2.103628814220428467e-01 1.413854509592056274e-01 -1.626735180616378784e-01 -1.583269238471984863e-01 -1.526764780282974243e-02 -1.043775007128715515e-01
8.595071732997894287e-02 5.189040899276733398e-01 1.728498488664627075e-01 1.881710588932037354e-01 -1.986320363357663155e-03 -1.893407255411148071e-01 -1.369288861751556396e-01 -2.256308794021606445e-01 -3.793681561946868896e-01 1.299011707305908203e-01 1.536875311285257339e-02 -3.725408390164375305e-02 -4.073297604918479919e-02 -7.118114829063415527e-02 -2.174904942512512207e-01 7.616822421550750732e-02 1.818223446607589722e-01 -3.170124068856239319e-02 3.837010264396667480e-02 1.591779440641403198e-01 1.643391400575637817e-01 2.210664749145507812e-02 1.822287738323211670e-01 1.097263172268867493e-01 6.520865112543106079e-02 1.402186602354049683e-01 7.149478793144226074e-02 7.719308137893676758e-02 -1.159414127469062805e-01 -1.550653874874114990e-01 -1.648209393024444580e-01 -3.115283250808715820e-01
-1.839827448129653931e-01 1.040340960025787354e-01 -1.453945636749267578e-01 -1.926047354936599731e-01 -9.005535393953323364e-03 8.723589032888412476e-02 1.818357259035110474e-01 7.856096327304840088e-02 -5.520626902580261230e-02 -2.052336186170578003e-01 1.243279352784156799e-01 1.094811260700225830e-01 4.091640934348106384e-02 -6.192770227789878845e-02 2.810076475143432617e-01 -7.540100067853927612e-02 1.177432686090469360e-01 -3.263542801141738892e-02 1.790800988674163818e-01 2.777197659015655518e-01 1.663032621145248413e-01 -3.022343814373016357e-01 1.093890964984893799e-01 -2.634914815425872803e-01 -1.823775656521320343e-02 1.443682014942169189e-01 1.794559694826602936e-02 2.226723730564117432e-01 -1.148726344108581543e-01 2.587545663118362427e-02 -4.277528822422027588e-01 -3.081423938274383545e-01
8.715631812810897827e-02 3.152861595153808594e-01 4.256784543395042419e-02 1.124184504151344299e-01 1.575314700603485107e-01 8.270184695720672607e-02 1.227992177009582520e-01 -1.057631000876426697e-01 -2.383284568786621094e-01 -8.600219339132308960e-02 -8.465334028005599976e-02 3.020327091217041016e-01 -1.785863339900970459e-01 -3.016398660838603973e-02 2.246030867099761963e-01 -1.748150587081909180e-01 4.566656053066253662e-01 -1.141386330127716064e-01 1.610357016324996948e-01 6.830196082592010498e-02 1.463899482041597366e-02 -2.559761703014373779e-01 2.172592431306838989e-01 2.847240567207336426e-01 1.538701802492141724e-01 4.334673285484313965e-02 7.205427438020706177e-02 2.660051174461841583e-02 2.458719722926616669e-02 -2.095487117767333984e-01 -1.287129819393157959e-01 -7.428161799907684326e-02
3.515242412686347961e-02 1.256469935178756714e-01 9.663579054176807404e-03 -3.409175574779510498e-01 6.572730094194412231e-02 -1.711165904998779297e-02 -2.983274310827255249e-02 7.460262626409530640e-02 1.260874718427658081e-01 9.534426964819431305e-03 -7.254044990986585617e-03 1.395245343446731567e-01 -9.382123500108718872e-02 9.807066619396209717e-02 1.259585320949554443e-01 2.606191672384738922e-02 3.427072763442993164e-01 1.632532328367233276e-01 -9.514413774013519287e-02 2.253194749355316162e-01 3.240456879138946533e-01 -2.146095782518386841e-01 2.389876097440719604e-01 3.998304158449172974e-02 8.393838256597518921e-02 1.308787912130355835e-01 -1.820475012063980103e-01 2.209384143352508545e-01 -9.849204868078231812e-02 -2.194320708513259888e-01 -3.157193660736083984e-01 -3.282670080661773682e-01
2.889181077480316162e-01 2.319949865341186523e-01 -1.409882307052612305e-01 -1.512166950851678848e-02 5.038605630397796631e-02 -1.831893771886825562e-01 1.567324399948120117e-01 -1.872713118791580200e-02 -8.402936905622482300e-02 -1.721549630165100098e-01 -2.028062380850315094e-02 3.006660342216491699e-01 -1.005748361349105835e-01 6.429841369390487671e-02 1.891941577196121216e-01 5.830961745232343674e-03 1.645641773939132690e-01 -3.139971792697906494e-01 -7.772320508956909180e-02 8.851009607315063477e-02 -5.805401131510734558e-02 1.312742102891206741e-02 -6.548541039228439331e-02 2.860820889472961426e-01 -1.311387587338685989e-02 -5.249031633138656616e-02 6.626696791499853134e-03 -2.338654175400733948e-02 -1.908775866031646729e-01 -4.740379452705383301e-01 -3.215824365615844727e-01 -8.181559294462203979e-02
1.339773237705230713e-01 5.746449232101440430e-01 1.291508078575134277e-01 -1.260196417570114136e-01 -1.163943782448768616e-01 -9.569155424833297729e-02 7.770947366952896118e-02 5.546397343277931213e-02 -1.519466787576675415e-01 -1.900960952043533325e-01 6.746193021535873413e-02 1.210677549242973328e-01 -1.425506621599197388e-01 2.801896333694458008e-01 6.498589366674423218e-02 1.064213514328002930e-01 -4.223660752177238464e-02 -2.375561445951461792e-01 2.616281211376190186e-01 -5.834936723113059998e-02 -1.636390984058380127e-01 4.436722397804260254e-02 6.475707143545150757e-02 1.965713948011398315e-01 8.274953067302703857e-02 1.047260463237762451e-01 9.334266930818557739e-02 7.019667327404022217e-02 -1.173629686236381531e-01 -2.663237452507019043e-01 -2.688295543193817139e-01 -6.757620722055435181e-02
-2.835197374224662781e-02 3.589754402637481689e-01 -3.211375772953033447e-01 7.091914862394332886e-02 1.517210155725479126e-01 -1.309012174606323242e-01 1.486109197139739990e-01 -1.171866208314895630e-01 -2.004076391458511353e-01 -3.492180109024047852e-01 2.547348439693450928e-01 3.899684920907020569e-02 -7.519761100411415100e-03 3.927988465875387192e-03 -1.550111770629882812e-01 -5.948279425501823425e-02 3.113245666027069092e-01 2.215303480625152588e-02 9.654955565929412842e-02 -5.317777022719383240e-02 -7.282777875661849976e-02 -1.831919848918914795e-01 -3.241643682122230530e-02 1.099624782800674438e-01 2.904483675956726074e-01 1.098078042268753052e-01 -8.139565587043762207e-02 7.515866309404373169e-02 2.266021668910980225e-01 -2.280153334140777588e-01 -2.016036361455917358e-01 -1.256617903709411621e-01
6.295450776815414429e-02 7.243952155113220215e-02 -1.164477467536926270e-01 2.897427380084991455e-01 -2.584759891033172607e-01 -1.630237400531768799e-01 1.989960819482803345e-01 -1.417145133018493652e-01 -1.765730232000350952e-01 1.102315858006477356e-01 3.555151820182800293e-02 9.927942603826522827e-02 -2.591837048530578613e-01 -4.357800260186195374e-02 -8.530325442552566528e-02 1.371440850198268890e-02 -1.141166780143976212e-02 -1.680688932538032532e-02 2.688439488410949707e-01 3.831706941127777100e-01 5.492594093084335327e-02 -1.221947446465492249e-01 1.253154724836349487e-01 1.634714752435684204e-01 -2.154072821140289307e-01 5.707187205553054810e-02 -1.432947218418121338e-01 -2.992788553237915039e-01 -1.070864722132682800e-01 -1.228142529726028442e-01 -1.599502414464950562e-01 -3.426973223686218262e-01
1.440792977809906006e-01 2.371704131364822388e-01 -1.336671561002731323e-01 1.401692479848861694e-01 -7.685618847608566284e-02 -8.543414622545242310e-02 2.291620969772338867e-01 -1.814899295568466187e-01 -1.050596088171005249e-01 -3.384412229061126709e-01 1.361332833766937256e-01 1.137585379183292389e-03 -9.528876841068267822e-02 -4.973379150032997131e-02 -8.617350459098815918e-02 -1.928122639656066895e-01 4.790540635585784912e-01 -7.249584794044494629e-02 -2.933449670672416687e-02 3.206929266452789307e-01 9.832010418176651001e-02 3.711238130927085876e-02 1.329842656850814819e-01 -4.853250458836555481e-02 -7.002782821655273438e-02 -2.625485956668853760e-01 9.904201328754425049e-02 2.452203072607517242e-02 -1.263494789600372314e-01 -2.005836367607116699e-01 -2.454119920730590820e-01 -1.278250664472579956e-01
-7.199171930551528931e-02 3.109248280525207520e-01 -1.050825044512748718e-01 -2.962696552276611328e-02 1.752009540796279907e-01 5.849582701921463013e-02 -2.535476535558700562e-02 2.758048009127378464e-03 -3.055170476436614990e-01 -2.476973384618759155e-01 5.501524806022644043e-01 1.930356174707412720e-01 -1.112666651606559753e-01 1.403061151504516602e-01 2.552358508110046387e-01 1.399748325347900391e-01 2.624475359916687012e-01 -2.098797708749771118e-01 1.346795074641704559e-02 -2.220477350056171417e-02 2.660129778087139130e-02 4.411059617996215820e-02 -6.198860332369804382e-02 -1.438751220703125000e-01 1.217498853802680969e-01 -8.761020749807357788e-02 -1.126455962657928467e-01 3.843754902482032776e-02 1.592568866908550262e-02 -1.426423341035842896e-01 -2.048236727714538574e-01 2.992412773892283440e-03
1.624203175306320190e-01 3.486027121543884277e-01 -9.183233976364135742e-02 -1.447653621435165405e-01 1.598851978778839111e-01 1.350289136171340942e-01 4.852693527936935425e-02 -1.847025305032730103e-01 -3.064220547676086426e-01 9.116368368268013000e-03 -4.426465556025505066e-02 8.731684088706970215e-02 -2.872005701065063477e-01 1.163225546479225159e-01 -1.272175163030624390e-01 -2.943041548132896423e-02 1.229146495461463928e-01 -1.630109697580337524e-01 1.012472342699766159e-02 1.351747363805770874e-01 -1.523574441671371460e-01 4.733076691627502441e-02 -2.726786956191062927e-02 2.215595245361328125e-01 -1.208774819970130920e-01 -7.257813215255737305e-02 -4.667499288916587830e-02 6.726359575986862183e-02 -5.242126807570457458e-02 -3.817341327667236328e-01 -4.478717744350433350e-01 -1.217885762453079224e-01
-1.503621488809585571e-01 1.306706070899963379e-01 1.932977512478828430e-02 1.169384922832250595e-02 -3.101113736629486084e-01 4.528189077973365784e-03 1.596423983573913574e-01 -2.429976165294647217e-01 -1.956685185432434082e-01 -4.276502132415771484e-01 2.985181808471679688e-01 1.631575971841812134e-01 -5.458658933639526367e-02 3.097270242869853973e-02 2.302749082446098328e-03 -1.698443144559860229e-01 7.123769074678421021e-02 2.134030498564243317e-02 3.163328170776367188e-01 1.336873173713684082e-01 2.914583124220371246e-02 1.788979172706604004e-01 1.370830833911895752e-01 2.442086040973663330e-01 1.881247013807296753e-01 -1.665093153715133667e-01 -1.529882848262786865e-01 4.218272864818572998e-02 6.621395051479339600e-02 -1.179055795073509216e-01 -2.570061683654785156e-01 4.467127099633216858e-02
1.831710934638977051e-01 1.746566891670227051e-01 -2.293292284011840820e-01 -2.505311667919158936e-01 1.150069311261177063e-01 6.986613571643829346e-02 1.047614291310310364e-01 -2.683674395084381104e-01 -2.719446420669555664e-01 -1.187547221779823303e-01 2.042214125394821167e-01 1.265009641647338867e-01 -1.698452979326248169e-01 5.656136199831962585e-02 2.688542306423187256e-01 4.138362035155296326e-02 2.870104312896728516e-01 1.473361253738403320e-01 -7.176616787910461426e-02 1.121493242681026459e-02 1.510457228869199753e-02 -5.772865936160087585e-02 1.651578843593597412e-01 -2.007209807634353638e-01 -2.664548531174659729e-02 -3.859978020191192627e-01 5.329164862632751465e-02 -9.180732071399688721e-02 -9.251853451132774353e-03 -1.871224790811538696e-01 -2.281019091606140137e-01 -1.976991742849349976e-01
9.851954877376556396e-02 2.384313195943832397e-01 8.099728077650070190e-02 -5.273979529738426208e-02 2.869643568992614746e-01 3.763540461659431458e-02 -9.083685465157032013e-03 3.274592338129878044e-03 -3.297185897827148438e-02 -2.905430197715759277e-01 6.216606125235557556e-02 1.737325266003608704e-02 1.655154228210449219e-01 3.262069225311279297e-01 7.766858488321304321e-02 -1.607626825571060181e-01 9.026545286178588867e-02 1.607812568545341492e-02 1.632702499628067017e-01 1.943908631801605225e-01 3.246261775493621826e-01 4.138171672821044922e-02 3.485839068889617920e-01 3.550664056092500687e-03 -4.563158378005027771e-02 1.269263178110122681e-01 2.546324133872985840e-01 -1.899043843150138855e-02 2.450523525476455688e-01 -1.157875210046768188e-01 -3.280305266380310059e-01 -1.377329379320144653e-01
-1.120040193200111389e-01 1.200405433773994446e-01 -2.805570662021636963e-01 4.182761907577514648e-02 9.044800698757171631e-02 1.455625444650650024e-01 -8.785730227828025818e-03 -2.102188467979431152e-01 -2.865688502788543701e-01 -1.314585655927658081e-01 -1.170856226235628128e-02 1.146599128842353821e-01 -1.616189479827880859e-01 1.961558312177658081e-01 8.444293588399887085e-02 -3.633550927042961121e-02 1.515649408102035522e-01 -3.894797563552856445e-01 1.524255871772766113e-01 -8.850455284118652344e-02 1.232071742415428162e-01 -5.873722955584526062e-02 1.276309937238693237e-01 1.111456975340843201e-01 8.908221870660781860e-02 -1.500140577554702759e-01 6.770364940166473389e-02 -2.264781594276428223e-01 -3.535743057727813721e-01 -3.557980060577392578e-01 -9.077668935060501099e-02 -1.844988316297531128e-01
1.173352375626564026e-01 2.969862222671508789e-01 -1.570510715246200562e-01 -1.602788828313350677e-02 -5.602431669831275940e-02 -1.115506589412689209e-01 -1.993565112352371216e-01 -1.017635762691497803e-01 -3.607488870620727539e-01 -3.753718435764312744e-01 1.256844699382781982e-01 3.591278567910194397e-02 -2.215878963470458984e-01 1.998433023691177368e-01 3.415941819548606873e-02 -2.027077376842498779e-01 3.964497745037078857e-01 -8.658847212791442871e-02 8.647730201482772827e-02 4.062252119183540344e-02 -1.359851472079753876e-02 -8.861736208200454712e-02 -4.793125018477439880e-02 -5.621357634663581848e-02 1.235436648130416870e-01 3.076577372848987579e-02 1.320309340953826904e-01 -3.459076583385467529e-02 3.659843206405639648e-01 -8.984369039535522461e-02 -5.000192672014236450e-02 -1.461294293403625488e-01
-4.849600046873092651e-02 2.213059216737747192e-01 -7.433909922838211060e-02 3.254734575748443604e-01 -1.044861525297164917e-01 -2.216820418834686279e-01 -3.137178122997283936e-01 -4.570163488388061523e-01 -3.670193254947662354e-01 1.378775574266910553e-02 8.826689422130584717e-02 1.684135198593139648e-01 -1.121498420834541321e-01 1.409982442855834961e-01 1.449248474091291428e-02 1.577062308788299561e-01 2.507065534591674805e-01 5.705150961875915527e-02 1.326627582311630249e-01 -3.317640721797943115e-02 -1.055830642580986023e-01 -1.110934838652610779e-01 1.182629317045211792e-01 -6.213326379656791687e-02 1.784892380237579346e-01 7.824274152517318726e-02 -5.907842516899108887e-02 -1.528932452201843262e-01 -9.672033600509166718e-03 -7.243780046701431274e-02 -1.976673752069473267e-01 -7.666510343551635742e-02
3.757530078291893005e-02 2.029814869165420532e-01 -1.684360438957810402e-03 -2.397498786449432373e-01 1.496232897043228149e-01 -1.176256537437438965e-01 -1.262388825416564941e-01 -1.668559610843658447e-01 8.620538562536239624e-02 -3.521114587783813477e-01 -6.937180459499359131e-02 1.466311328113079071e-02 -2.765438556671142578e-01 3.022824823856353760e-01 2.090665400028228760e-01 2.725981771945953369e-01 -2.679119259119033813e-02 -6.143678352236747742e-02 1.288360655307769775e-01 3.870789706707000732e-01 3.005735874176025391e-01 -8.169656991958618164e-02 -3.299137204885482788e-02 -4.080588743090629578e-02 2.498858571052551270e-01 -9.318794310092926025e-02 2.537118643522262573e-02 -1.665493287146091461e-02 -8.186616003513336182e-03 -2.273158133029937744e-01 1.901571638882160187e-02 -5.244337767362594604e-02
2.050501257181167603e-01 4.882361888885498047e-01 -5.219582095742225647e-02 1.102201715111732483e-01 -1.118241026997566223e-01 -4.149051010608673096e-02 -1.855847239494323730e-01 -6.362532079219818115e-02 -1.801865547895431519e-01 -3.830821067094802856e-02 1.926454007625579834e-01 8.262246102094650269e-02 1.893205009400844574e-02 -2.970533911138772964e-03 -7.609063386917114258e-02 -2.306374534964561462e-02 3.756116032600402832e-01 1.346101611852645874e-01 1.699584424495697021e-01 4.275929182767868042e-02 2.839865386486053467e-01 -2.241801843047142029e-02 1.050259992480278015e-01 1.549100130796432495e-01 2.754159569740295410e-01 8.313994854688644409e-02 -1.601491868495941162e-01 4.128952044993638992e-03 -2.712648212909698486e-01 -1.265157312154769897e-01 -1.961811631917953491e-01 -1.575533747673034668e-01
-2.119443379342556000e-02 4.502671957015991211e-02 -3.560055792331695557e-02 -3.853705152869224548e-02 3.711676001548767090e-01 1.514246463775634766e-01 2.257650494575500488e-01 -1.144845858216285706e-01 -1.263113319873809814e-01 -2.030479013919830322e-01 3.640691936016082764e-02 2.983048558235168457e-01 -2.507578134536743164e-01 2.380456477403640747e-01 2.946799807250499725e-02 1.546784490346908569e-01 1.319650411605834961e-01 6.173480302095413208e-02 1.646548509597778320e-01 1.017462909221649170e-01 4.478945955634117126e-02 -1.019645109772682190e-01 7.207656651735305786e-02 2.391463965177536011e-01 3.139334619045257568e-01 1.481436775065958500e-03 -1.105819940567016602e-01 1.744385808706283569e-01 -5.608697235584259033e-02 -3.684576451778411865e-01 -2.326562404632568359e-01 1.021686643362045288e-01
-9.872648119926452637e-02 1.151826903223991394e-01 -2.437602132558822632e-01 1.695655664661899209e-04 1.421931982040405273e-01 -1.958853155374526978e-01 5.035934224724769592e-02 -4.166570603847503662e-01 -1.811348497867584229e-01 -6.869578361511230469e-02 6.731637567281723022e-02 3.154512941837310791e-01 -4.936676472425460815e-02 8.091751486063003540e-02 9.373780339956283569e-03 -1.105116233229637146e-01 1.208790317177772522e-01 -2.267755754292011261e-02 3.532211184501647949e-01 -1.423799246549606323e-01 1.261800825595855713e-01 -2.164859026670455933e-01 2.281169891357421875e-01 -1.097138691693544388e-02 -1.167359575629234314e-01 1.207683980464935303e-02 8.850481361150741577e-02 1.846366971731185913e-01 -2.914012670516967773e-01 -2.477428466081619263e-01 -1.938107311725616455e-01 -7.295989245176315308e-02
1.425689905881881714e-01 6.895031780004501343e-02 -1.009493097662925720e-01 1.263442933559417725e-01 1.443910747766494751e-01 -2.414065152406692505e-01 1.654293537139892578e-01 -1.342878341674804688e-01 -1.733078211545944214e-01 -2.116615176200866699e-01 3.382632136344909668e-01 1.140178143978118896e-01 -2.675392329692840576e-01 2.086163014173507690e-01 -9.070391952991485596e-02 -6.256674230098724365e-02 3.002975285053253174e-01 -8.685959875583648682e-02 -1.220166031271219254e-02 3.353687524795532227e-01 4.749614372849464417e-02 7.951775193214416504e-02 -1.549067199230194092e-01 -5.234934017062187195e-02 1.854552626609802246e-01 1.301196664571762085e-01 1.020978465676307678e-01 -7.813439518213272095e-02 2.274366915225982666e-01 -2.891958355903625488e-01 -1.860033720731735229e-01 -1.061590686440467834e-01
-2.260991334915161133e-01 1.579032242298126221e-01 2.500311471521854401e-02 2.073650062084197998e-01 8.886847645044326782e-02 9.541646391153335571e-02 3.533667698502540588e-02 -1.215119063854217529e-01 -1.545206755399703979e-01 -1.116953343152999878e-01 3.966348469257354736e-01 1.278162151575088501e-01 -2.128895968198776245e-01 1.083469241857528687e-01 -1.334096640348434448e-01 8.554133027791976929e-02 1.501619517803192139e-01 1.076479908078908920e-02 8.965095877647399902e-02 8.217303454875946045e-02 4.295804724097251892e-02 -4.476988613605499268e-01 2.262456119060516357e-01 4.872649535536766052e-02 2.056872844696044922e-01 -1.232947632670402527e-01 -3.915575891733169556e-02 4.331684857606887817e-02 -4.892519488930702209e-02 -3.788731694221496582e-01 -4.357563704252243042e-02 -2.303659319877624512e-01
9.204816073179244995e-02 2.402848601341247559e-01 -6.162200868129730225e-02 2.554042041301727295e-01 2.529374957084655762e-01 4.669152945280075073e-02 -3.009945526719093323e-02 -2.141801267862319946e-01 -5.783670023083686829e-02 -3.239710032939910889e-01 2.792783975601196289e-01 8.053398132324218750e-02 -7.500944286584854126e-02 -1.421379041858017445e-03 6.366260349750518799e-02 1.374339163303375244e-01 1.142408996820449829e-01 1.057771295309066772e-01 1.175185739994049072e-01 4.701386764645576477e-02 -9.516750462353229523e-03 -3.844168782234191895e-01 1.428373306989669800e-01 -2.020967900753021240e-01 8.245640248060226440e-02 -2.095721662044525146e-01 4.885608702898025513e-02 -1.319322437047958374e-01 5.674318224191665649e-02 -4.419610202312469482e-01 -6.595457345247268677e-02 -8.767059445381164551e-02
-9.805155545473098755e-02 3.141261935234069824e-01 -1.631452888250350952e-01 1.593666523694992065e-01 1.842959970235824585e-01 -3.496324643492698669e-02 -5.431066732853651047e-03 4.179674386978149414e-02 -2.451061308383941650e-01 -3.301067054271697998e-01 1.006375700235366821e-01 1.512994170188903809e-01 -4.891647771000862122e-02 1.370536983013153076e-01 -1.047590188682079315e-02 8.143016695976257324e-02 2.759269177913665771e-01 1.580290049314498901e-01 1.982025057077407837e-01 -3.094851039350032806e-02 6.568644940853118896e-02 -3.077024817466735840e-01 1.704564690589904785e-01 -3.477931618690490723e-01 -1.135102510452270508e-01 -2.001957148313522339e-01 1.949540339410305023e-02 1.782452464103698730e-01 -1.165020614862442017e-01 -2.122434526681900024e-01 -7.154173403978347778e-02 -1.831228435039520264e-01
6.172651425004005432e-02 2.412860542535781860e-01 -1.020518019795417786e-01 -1.771417707204818726e-01 -4.818526282906532288e-02 -2.518106997013092041e-02 -1.355482451617717743e-02 -2.346579134464263916e-01 -8.303663134574890137e-02 -5.164954811334609985e-02 1.449058651924133301e-01 -6.471522897481918335e-02 1.357014290988445282e-02 -1.768764406442642212e-01 1.632284969091415405e-01 -1.348010599613189697e-01 3.307072222232818604e-01 -1.423949897289276123e-01 -2.161548659205436707e-02 4.464452564716339111e-01 7.835294306278228760e-02 -2.268820255994796753e-01 1.710892319679260254e-01 -1.350511889904737473e-02 -9.064482897520065308e-02 2.479147911071777344e-01 -1.054288223385810852e-01 -1.916401982307434082e-01 -1.963519454002380371e-01 -2.299820631742477417e-01 -3.014798164367675781e-01 -1.029189601540565491e-01
1.599717140197753906e-01 2.716830968856811523e-01 -1.965020596981048584e-01 9.981825202703475952e-02 -2.813471257686614990e-01 2.492771148681640625e-01 6.794450432062149048e-02 -2.336774170398712158e-01 -4.158070310950279236e-02 -2.893594503402709961e-01 5.314034968614578247e-02 -1.543180495500564575e-01 -9.640939533710479736e-02 -5.846184119582176208e-02 2.629691362380981445e-01 2.796756327152252197e-01 6.494580768048763275e-03 -1.743897795677185059e-01 6.326775252819061279e-02 1.691090911626815796e-01 9.315325319766998291e-02 3.450228646397590637e-02 1.437102407217025757e-01 -5.576671566814184189e-03 -7.837027311325073242e-02 1.367668807506561279e-01 6.924892216920852661e-02 -3.291023150086402893e-02 -1.852021813392639160e-01 -4.539489746093750000e-01 7.986870408058166504e-02 -9.079607576131820679e-02
-5.035945773124694824e-02 2.256515175104141235e-01 -1.005299203097820282e-02 1.947047859430313110e-01 6.610433012247085571e-02 -2.552470564842224121e-01 5.590927787125110626e-03 -4.288353919982910156e-01 -3.662058413028717041e-01 -1.022745445370674133e-01 -5.340689048171043396e-02 2.599824368953704834e-01 -1.169621869921684265e-01 -8.691522479057312012e-02 2.075899206101894379e-02 6.864764541387557983e-02 4.741676896810531616e-02 1.758825331926345825e-01 3.330226242542266846e-02 -7.365690544247627258e-04 6.813360750675201416e-02 -2.759075760841369629e-01 1.388564556837081909e-01 -1.231673583388328552e-01 1.740591824054718018e-01 1.490297913551330566e-01 6.804289668798446655e-02 2.884354889392852783e-01 -8.929619193077087402e-02 -3.060902655124664307e-01 -7.849455624818801880e-02 -1.265929490327835083e-01
-7.460928708314895630e-02 2.688357830047607422e-01 5.883008241653442383e-02 2.185865491628646851e-01 1.080892905592918396e-01 -2.567660808563232422e-02 2.356424927711486816e-01 -1.905144304037094116e-01 -5.628980323672294617e-02 -2.323383092880249023e-01 1.965372711420059204e-01 3.439314663410186768e-01 -1.284748315811157227e-01 2.586348354816436768e-01 5.207351874560117722e-03 -8.544021844863891602e-02 5.159646272659301758e-02 1.624453961849212646e-01 1.578482054173946381e-02 2.089345902204513550e-01 2.257167249917984009e-01 2.494914382696151733e-01 2.044814676046371460e-01 1.927538365125656128e-01 2.569880150258541107e-02 1.992282271385192871e-01 1.085258722305297852e-01 9.314549714326858521e-02 1.123512238264083862e-01 -1.941116899251937866e-01 -1.486707180738449097e-01 2.522657811641693115e-01
1.963748037815093994e-01 1.237177476286888123e-01 -1.374609768390655518e-01 4.791098088026046753e-02 -4.025996327400207520e-01 -1.337119787931442261e-01 9.666056185960769653e-02 -2.188623696565628052e-01 -4.020642042160034180e-01 -5.256030559539794922e-01 1.417185962200164795e-01 4.430482909083366394e-02 -7.929825782775878906e-02 -7.468027621507644653e-02 4.791458602994680405e-03 1.503347158432006836e-01 2.147739827632904053e-01 1.371565461158752441e-01 -7.040426717139780521e-04 6.385654956102371216e-02 1.475161314010620117e-01 -5.621404852718114853e-03 -8.291514962911605835e-02 6.173777207732200623e-02 1.016043573617935181e-01 -3.124285861849784851e-02 8.602180331945419312e-02 1.875908300280570984e-02 6.476322561502456665e-02 -2.011050581932067871e-01 -1.312097311019897461e-01 -1.043003499507904053e-01
7.441247999668121338e-02 1.595131307840347290e-01 -8.338009566068649292e-02 1.583510637283325195e-02 2.251567393541336060e-01 1.519076079130172729e-01 6.306700408458709717e-02 -1.767669469118118286e-01 -1.206612735986709595e-01 -4.270625114440917969e-01 2.760251984000205994e-02 2.571775317192077637e-01 5.931506305932998657e-02 6.204932555556297302e-02 -9.400472790002822876e-02 4.378772899508476257e-02 2.644306719303131104e-01 7.382434606552124023e-02 1.641845256090164185e-01 1.567387580871582031e-01 3.801380991935729980e-01 7.974517345428466797e-02 2.302076816558837891e-01 2.685753814876079559e-02 2.455409765243530273e-01 1.072395220398902893e-01 -1.111440509557723999e-01 -1.435637027025222778e-01 2.151855528354644775e-01 -2.711855769157409668e-01 -7.794689387083053589e-02 9.326685965061187744e-02
-1.168661117553710938e-01 3.139847815036773682e-01 6.941917538642883301e-02 2.683981060981750488e-01 3.313481435179710388e-02 -2.669186592102050781e-01 1.997772008180618286e-01 -1.628641039133071899e-01 4.615163058042526245e-02 -3.386151790618896484e-01 2.234942317008972168e-01 1.564986258745193481e-01 -1.733171939849853516e-01 7.907896488904953003e-02 -6.175225600600242615e-02 2.783073782920837402e-01 7.504324615001678467e-02 3.662666538730263710e-03 2.030113898217678070e-02 1.270253956317901611e-01 -1.077618333511054516e-03 -3.295322060585021973e-01 7.171417772769927979e-02 1.316197216510772705e-01 1.171363592147827148e-01 -1.239232197403907776e-01 1.076955571770668030e-01 -9.185227751731872559e-02 -1.116393059492111206e-01 -2.815341353416442871e-01 2.588076516985893250e-03 -2.631184756755828857e-01
3.551667556166648865e-02 2.268724441528320312e-01 -1.039746329188346863e-01 -9.656833112239837646e-02 -2.753589767962694168e-03 -1.706243008375167847e-01 -1.445477828383445740e-02 -3.189178407192230225e-01 -4.085377976298332214e-02 -1.384592503309249878e-01 3.410561382770538330e-01 -7.438071072101593018e-02 1.142698526382446289e-02 -3.449920564889907837e-02 1.023672148585319519e-01 -7.467344868928194046e-03 2.211041003465652466e-01 -2.259040623903274536e-01 8.857615292072296143e-02 3.689413964748382568e-01 1.333377063274383545e-01 -2.844951488077640533e-02 8.614890277385711670e-02 2.013187706470489502e-01 -1.551173180341720581e-01 3.231571018695831299e-01 -1.543484032154083252e-01 -1.977501064538955688e-02 2.967792330309748650e-03 -2.139776796102523804e-01 -3.534114062786102295e-01 8.787725865840911865e-02
6.264242529869079590e-02 3.066374659538269043e-01 -5.574775859713554382e-03 -8.889726549386978149e-02 -7.322476245462894440e-03 -4.575222358107566833e-02 -1.071777790784835815e-01 -2.048970162868499756e-01 -2.658681385219097137e-02 -1.082219481468200684e-01 1.973032653331756592e-01 -5.358900502324104309e-02 -8.451682329177856445e-02 -4.295109212398529053e-02 1.416043341159820557e-01 -1.265197694301605225e-01 4.080982804298400879e-01 -2.838906943798065186e-01 1.687865555286407471e-01 2.170471996068954468e-01 -1.172262826003134251e-03 -1.467029005289077759e-01 1.703941524028778076e-01 3.380561247467994690e-02 -2.198178470134735107e-01 3.484923541545867920e-01 -1.998308300971984863e-01 5.424547195434570312e-02 -2.463352233171463013e-01 -1.940532624721527100e-01 -2.096908539533615112e-01 -9.922935068607330322e-02
1.106530521064996719e-02 2.543808817863464355e-01 -3.581188619136810303e-01 1.162461470812559128e-02 9.214357286691665649e-02 -4.844687134027481079e-02 -5.405277013778686523e-02 -2.532813251018524170e-01 -9.822322428226470947e-02 -1.798773407936096191e-01 -1.092799603939056396e-01 2.023805379867553711e-01 -1.915936619043350220e-01 3.884879350662231445e-01 -6.569797545671463013e-02 -1.179421693086624146e-02 -6.471796426922082901e-03 -1.775177270174026489e-01 4.612473770976066589e-02 1.682617962360382080e-01 8.622892200946807861e-02 -3.522914350032806396e-01 8.884841203689575195e-02 -1.028606519103050232e-01 -1.150296535342931747e-02 2.241435050964355469e-01 -1.708073467016220093e-01 -1.218747124075889587e-01 -7.292208075523376465e-02 -2.764372229576110840e-01 1.333724856376647949e-01 1.895924806594848633e-01
5.012841522693634033e-02 3.878176212310791016e-01 -7.747128605842590332e-02 1.172806248068809509e-01 1.406712979078292847e-01 -1.543239206075668335e-01 1.514068543910980225e-01 -9.267525374889373779e-02 -2.001677900552749634e-01 -4.292553961277008057e-01 3.460871279239654541e-01 -8.026362210512161255e-02 -7.248520851135253906e-02 6.408162415027618408e-02 5.013868212699890137e-02 2.146779447793960571e-01 1.707058548927307129e-01 1.014194712042808533e-01 3.994990512728691101e-02 -1.013043522834777832e-02 8.655279129743576050e-02 -1.608646214008331299e-01 2.706695199012756348e-01 -2.090007960796356201e-01 -1.205843016505241394e-01 -2.276491746306419373e-02 1.566688120365142822e-01 1.658916920423507690e-01 -1.478669494390487671e-01 -1.412362158298492432e-01 -1.824370771646499634e-01 -1.002360656857490540e-01
1.363766640424728394e-01 1.259431093931198120e-01 1.716657727956771851e-02 -4.013093560934066772e-02 -1.014558225870132446e-02 4.137737676501274109e-02 2.377810776233673096e-01 -3.198292851448059082e-01 -3.318798840045928955e-01 -1.276754587888717651e-01 -8.206440508365631104e-02 2.551066279411315918e-01 -1.226755902171134949e-01 -6.851247698068618774e-02 9.144300222396850586e-02 -8.435619622468948364e-02 4.014616310596466064e-01 -2.084246873855590820e-01 -9.679776430130004883e-02 1.037495732307434082e-01 1.720054745674133301e-01 -2.900478057563304901e-02 1.620107591152191162e-01 1.577470335178077221e-03 1.886953562498092651e-01 -1.999633908271789551e-01 6.176568195223808289e-02 -1.881984025239944458e-01 7.246630638837814331e-02 -3.236645758152008057e-01 5.120716243982315063e-02 -2.462282329797744751e-01
-3.604871407151222229e-02 2.451192140579223633e-01 -6.155749410390853882e-02 -1.369201391935348511e-01 1.908396631479263306e-01 -8.276212215423583984e-02 1.130849197506904602e-01 1.949223726987838745e-01 -1.421371549367904663e-01 -3.565622121095657349e-02 1.706969738006591797e-01 5.763905495405197144e-02 -1.208053827285766602e-01 2.762411534786224365e-02 6.390053033828735352e-02 -1.573690474033355713e-01 -1.392121165990829468e-01 8.481863886117935181e-02 4.707618057727813721e-02 1.159718483686447144e-01 3.004820644855499268e-01 -1.283738911151885986e-01 2.063577175140380859e-01 3.276673257350921631e-01 -9.864685684442520142e-02 2.065939903259277344e-01 -1.077437624335289001e-01 -2.037867903709411621e-01 3.040043115615844727e-01 -2.956137955188751221e-01 -1.599260270595550537e-01 -3.376359939575195312e-01
-4.648904874920845032e-02 4.033877551555633545e-01 1.945588551461696625e-02 2.902107499539852142e-02 2.027293741703033447e-01 -1.739541292190551758e-01 -4.328263178467750549e-02 -5.073444917798042297e-02 -1.072693988680839539e-01 -1.837421804666519165e-01 2.005114257335662842e-01 1.883647292852401733e-01 -2.131715565919876099e-01 2.156849354505538940e-01 1.340603083372116089e-01 2.670613527297973633e-01 1.086606457829475403e-01 6.305856164544820786e-03 7.711490243673324585e-02 -7.997056841850280762e-02 8.080300688743591309e-02 -4.961469769477844238e-01 1.062637269496917725e-01 4.418304935097694397e-02 2.088679075241088867e-01 -7.870679348707199097e-02 -1.503733247518539429e-01 -5.281487479805946350e-03 -2.295894324779510498e-01 -1.438578516244888306e-01 -1.088178604841232300e-01 -8.970861136913299561e-02
2.691723406314849854e-03 2.112602293491363525e-01 2.040434628725051880e-01 2.296700477600097656e-01 -2.545380033552646637e-02 -1.361951977014541626e-01 -6.361491978168487549e-02 -1.503348234109580517e-03 -1.622626781463623047e-01 -1.316051185131072998e-01 1.914940029382705688e-02 1.113469079136848450e-01 -1.318226605653762817e-01 1.716278344392776489e-01 2.459124028682708740e-01 1.130297631025314331e-01 5.534606799483299255e-02 2.399655617773532867e-02 4.239579141139984131e-01 9.378066286444664001e-03 1.582956612110137939e-01 -2.395305186510086060e-01 -8.573042601346969604e-02 -1.026240140199661255e-01 1.543403863906860352e-01 -1.133815273642539978e-01 1.669504344463348389e-01 -5.077690631151199341e-02 -3.182422518730163574e-01 -4.169425070285797119e-01 -3.697471320629119873e-02 -1.839657723903656006e-01
-7.205882668495178223e-02 2.784157693386077881e-01 -1.892765164375305176e-01 -6.386787444353103638e-02 1.020703762769699097e-01 -1.454348117113113403e-01 2.522444725036621094e-01 1.044498309493064880e-01 -4.820668324828147888e-02 -4.930264130234718323e-02 -1.181885898113250732e-01 9.267821907997131348e-02 -2.092792689800262451e-01 2.525568380951881409e-02 1.541527658700942993e-01 3.770431131124496460e-02 2.423404902219772339e-01 2.590387314558029175e-02 -1.447208672761917114e-01 2.592754662036895752e-01 3.723771870136260986e-01 2.374545037746429443e-01 -1.726590469479560852e-02 1.358557608909904957e-03 -1.140907406806945801e-01 3.410638272762298584e-01 -2.334666699171066284e-01 1.414135694503784180e-01 -4.570481181144714355e-02 -3.332403600215911865e-01 -7.615194190293550491e-03 -1.199540644884109497e-01
3.968013823032379150e-01 2.298797965049743652e-01 1.235790550708770752e-02 -1.465361863374710083e-01 -1.267095096409320831e-02 8.980501443147659302e-02 6.432747840881347656e-02 1.370716840028762817e-01 -2.487507760524749756e-01 -2.851740121841430664e-01 1.237085163593292236e-01 2.415323555469512939e-01 -1.085509508848190308e-01 6.362498737871646881e-03 5.347350984811782837e-02 1.224786043167114258e-02 2.599034607410430908e-01 -4.913380742073059082e-02 1.100841909646987915e-01 3.251869082450866699e-01 9.049999527633190155e-03 -1.538927555084228516e-01 -1.563429250381886959e-03 1.565441489219665527e-02 3.154820501804351807e-01 3.188288509845733643e-01 -2.655933611094951630e-02 1.379404067993164062e-01 -1.326442062854766846e-01 -1.880276054143905640e-01 -8.496437966823577881e-02 -1.110274270176887512e-01
-1.138134151697158813e-01 3.331763744354248047e-01 -2.967942506074905396e-02 -6.692356546409428120e-04 -1.181641593575477600e-01 -1.071890145540237427e-01 -2.261993736028671265e-01 -8.102887123823165894e-02 -2.858303189277648926e-01 -3.128774464130401611e-01 1.926125884056091309e-01 1.790282875299453735e-01 -3.556456267833709717e-01 -2.759418785572052002e-01 -8.426394313573837280e-02 -8.047971129417419434e-02 1.069323718547821045e-01 -8.698129653930664062e-02 4.643983021378517151e-02 3.164563477039337158e-01 -6.023800000548362732e-02 3.121500369161367416e-03 1.553758978843688965e-01 1.213423684239387512e-01 6.066520139575004578e-02 2.745385468006134033e-01 -1.462388634681701660e-01 -1.223939284682273865e-01 -1.257631480693817139e-01 -6.045855954289436340e-02 -1.675098687410354614e-01 -1.652601920068264008e-02
3.974198177456855774e-02 1.846220046281814575e-01 -1.582399606704711914e-01 3.143694400787353516e-01 1.814924329519271851e-01 -1.449982672929763794e-01 7.829481363296508789e-02 1.045607551932334900e-01 -1.257447339594364166e-02 -2.186747342348098755e-01 2.132603973150253296e-01 2.422154843807220459e-01 -3.369722664356231689e-01 5.943331494927406311e-02 7.819425314664840698e-02 -1.327429711818695068e-02 1.212919726967811584e-01 -4.786834120750427246e-02 1.966311968863010406e-02 -8.845935761928558350e-02 8.028516173362731934e-02 -3.946656882762908936e-01 6.823353469371795654e-02 2.440010756254196167e-02 1.499570459127426147e-01 -3.942868113517761230e-02 1.124142110347747803e-01 -2.258807606995105743e-02 -1.411275267601013184e-01 -3.337938785552978516e-01 -2.681523561477661133e-01 -2.466565668582916260e-01
-3.844595253467559814e-01 1.420575380325317383e-01 1.201828867197036743e-01 1.318023204803466797e-01 1.268375366926193237e-01 9.240797907114028931e-02 1.023385673761367798e-02 -1.616409420967102051e-01 -3.976808786392211914e-01 -3.736205771565437317e-02 6.004311144351959229e-02 -1.317954212427139282e-01 1.922726258635520935e-02 -2.194618619978427887e-02 1.171676516532897949e-01 2.054698467254638672e-01 3.200729191303253174e-01 1.928119212388992310e-01 1.622875183820724487e-01 3.854477778077125549e-02 2.120460867881774902e-01 -6.511414051055908203e-02 2.508772611618041992e-01 1.309460699558258057e-01 -5.211955681443214417e-02 1.881931424140930176e-01 3.626965358853340149e-02 -4.258283972740173340e-02 2.155009210109710693e-01 -1.301716119050979614e-01 -5.679408460855484009e-02 -3.277319371700286865e-01
-3.693361580371856689e-02 -1.168456003069877625e-01 -1.561965793371200562e-01 4.535629227757453918e-02 -1.612506955862045288e-01 -1.255050487816333771e-02 -1.482339352369308472e-01 1.827024854719638824e-02 -1.958251595497131348e-01 -3.672264143824577332e-02 2.410329878330230713e-01 3.122742176055908203e-01 -1.479464173316955566e-01 1.508203148841857910e-01 2.447777986526489258e-01 1.727969944477081299e-01 4.924913868308067322e-02 -6.326124072074890137e-02 9.789673984050750732e-02 2.844958603382110596e-01 1.085930094122886658e-01 3.277819752693176270e-01 2.797810733318328857e-01 3.870428502559661865e-01 -4.566333070397377014e-02 7.697918266057968140e-02 -1.985758543014526367e-01 1.937218904495239258e-01 -8.206152170896530151e-02 -1.911083012819290161e-01 -8.399712294340133667e-02 -2.825528569519519806e-02
2.608799636363983154e-01 2.905017435550689697e-01 7.510966062545776367e-02 1.078220382332801819e-01 -3.206138014793395996e-01 -4.539657384157180786e-02 2.077711671590805054e-01 -1.905700713396072388e-01 -4.162531197071075439e-01 -2.999577224254608154e-01 1.649188548326492310e-01 -2.425556257367134094e-02 -9.016522020101547241e-02 1.955076120793819427e-02 -5.295034497976303101e-02 -1.186208948493003845e-01 3.254648447036743164e-01 2.075802721083164215e-02 -4.779965803027153015e-02 -6.767170131206512451e-02 3.659111633896827698e-02 -2.456513792276382446e-02 1.614908128976821899e-01 8.529113233089447021e-02 7.330007106065750122e-02 -2.506065554916858673e-02 -2.361194342374801636e-01 -1.040373444557189941e-01 1.189493238925933838e-01 -2.460687160491943359e-01 -4.678893461823463440e-02 -1.776098608970642090e-01
1.934833377599716187e-01 2.076214104890823364e-01 -9.127713739871978760e-02 -8.293670415878295898e-02 -1.083600521087646484e-02 -5.679565295577049255e-02 -1.984558440744876862e-02 -4.116771221160888672e-01 6.586457788944244385e-02 -8.834172040224075317e-02 1.386948227882385254e-01 8.801742456853389740e-03 3.125064447522163391e-02 -1.533689815551042557e-02 9.468153864145278931e-02 -1.988468877971172333e-02 3.225478529930114746e-01 -1.544615775346755981e-01 7.381479442119598389e-02 3.013003468513488770e-01 1.853119698353111744e-03 -2.352353781461715698e-01 1.842430233955383301e-01 2.088425308465957642e-01 -1.448489278554916382e-01 3.917877674102783203e-01 -2.805549800395965576e-01 -6.946238130331039429e-02 -9.759772568941116333e-02 -9.052740037441253662e-02 -2.315436303615570068e-01 -5.129228532314300537e-02
9.541219472885131836e-02 8.467420190572738647e-02 -5.521636456251144409e-02 -1.234728917479515076e-01 -3.526786863803863525e-01 3.768244758248329163e-02 1.708657294511795044e-01 6.126296520233154297e-02 -2.910805046558380127e-01 -2.999405562877655029e-02 2.602757513523101807e-02 1.196779161691665649e-01 -2.828162908554077148e-01 2.695381641387939453e-01 -1.234880015254020691e-01 -6.678743660449981689e-02 -2.628242783248424530e-02 -6.800121068954467773e-02 2.310952395200729370e-01 1.746587902307510376e-01 2.762564420700073242e-01 -1.432092040777206421e-01 -1.071763485670089722e-01 -5.630823224782943726e-02 -5.370419099926948547e-02 -8.338687568902969360e-02 -8.278355747461318970e-02 1.077494174242019653e-01 -1.551470458507537842e-01 -1.268085390329360962e-01 -1.513831466436386108e-01 -4.915592968463897705e-01
1.018767431378364563e-01 1.896926611661911011e-01 -9.606528282165527344e-02 -1.002540513873100281e-01 -2.936130166053771973e-01 -7.245073467493057251e-02 4.093189910054206848e-02 -1.449906229972839355e-01 -2.068908065557479858e-01 -1.442537009716033936e-01 3.919317722320556641e-01 6.082341820001602173e-02 -1.129209920763969421e-01 1.266731172800064087e-01 -8.172368630766868591e-03 4.961843416094779968e-02 -5.602963268756866455e-02 -3.142242729663848877e-01 -7.526660710573196411e-02 3.316776454448699951e-01 4.730647057294845581e-02 -4.020412638783454895e-02 6.636790186166763306e-02 -1.308876741677522659e-02 -9.996671229600906372e-02 1.625756174325942993e-01 -3.051064908504486084e-01 -6.811074167490005493e-02 -2.042206376791000366e-01 -3.903052806854248047e-01 -1.169081926345825195e-01 1.036088634282350540e-02
1.341137290000915527e-01 2.345100492238998413e-01 1.379863023757934570e-01 1.266334205865859985e-01 4.650017246603965759e-03 2.361779063940048218e-01 -2.524121701717376709e-01 -1.858344078063964844e-01 -3.220837712287902832e-01 -5.054437518119812012e-01 -5.357806384563446045e-02 -1.739925518631935120e-02 -1.169596910476684570e-01 1.493971794843673706e-01 8.598817884922027588e-02 -2.444121520966291428e-03 1.604904383420944214e-01 1.036203354597091675e-01 6.443985551595687866e-02 -3.775249421596527100e-02 2.830626368522644043e-01 6.232037767767906189e-02 -1.156230419874191284e-01 -1.274953316897153854e-02 1.379507780075073242e-01 -1.058667004108428955e-01 6.694907695055007935e-02 9.411306679248809814e-02 2.772493846714496613e-02 -3.425866663455963135e-01 -1.312217116355895996e-01 -1.164808273315429688e-01
-2.978025078773498535e-01 7.909125089645385742e-02 8.931621164083480835e-02 1.995029859244823456e-02 -5.162645503878593445e-02 3.667788580060005188e-02 6.716932356357574463e-02 -1.889266818761825562e-02 -3.739711940288543701e-01 -2.941050529479980469e-01 3.577388077974319458e-02 3.217470049858093262e-01 -3.097127079963684082e-01 7.870293222367763519e-03 5.072516575455665588e-02 1.080484464764595032e-01 3.782819807529449463e-01 -1.632438898086547852e-01 -3.644318506121635437e-02 -2.121366709470748901e-01 7.584196329116821289e-02 -1.608105599880218506e-01 -4.929802846163511276e-03 9.398017078638076782e-02 -2.615283709019422531e-03 -6.854845583438873291e-02 1.358382701873779297e-01 2.175960689783096313e-02 -7.145534455776214600e-02 -2.913872003555297852e-01 -2.592937052249908447e-01 -9.485677629709243774e-02
2.286698967218399048e-01 2.165725231170654297e-01 9.784410707652568817e-03 -5.510480329394340515e-02 6.596130132675170898e-02 2.568250522017478943e-02 -2.265198156237602234e-02 -2.351235598325729370e-01 -6.564550846815109253e-02 3.859966993331909180e-03 2.651309072971343994e-01 -1.401900351047515869e-01 -1.113038063049316406e-01 -1.642434448003768921e-01 2.382670491933822632e-01 2.804063074290752411e-02 2.551227509975433350e-01 -2.043006122112274170e-01 3.710347786545753479e-02 2.960648238658905029e-01 3.483613580465316772e-02 -2.301233857870101929e-01 4.225348308682441711e-02 2.458068169653415680e-02 -1.292665749788284302e-01 3.128102421760559082e-01 -2.533167898654937744e-01 -8.747983723878860474e-02 -7.609957456588745117e-02 -3.841277956962585449e-01 -2.305902987718582153e-01 -1.889818347990512848e-02
-6.351491063833236694e-02 6.769125908613204956e-02 -3.215183615684509277e-01 7.592644542455673218e-04 8.604599535465240479e-02 -1.413174625486135483e-02 2.243683114647865295e-02 -3.986016511917114258e-01 -4.414750635623931885e-01 -8.598311990499496460e-02 -7.302483916282653809e-02 9.250497817993164062e-02 -2.828623354434967041e-01 2.843893170356750488e-01 -3.796819970011711121e-02 1.029213741421699524e-01 -3.406985849142074585e-02 -1.510347127914428711e-01 7.799471169710159302e-02 4.053042735904455185e-03 3.620143979787826538e-02 -4.627559334039688110e-02 6.982647627592086792e-02 -9.390166401863098145e-02 -7.382784038782119751e-02 -1.162169650197029114e-01 2.139555215835571289e-01 -3.593758866190910339e-02 -2.109047770500183105e-01 -3.914702236652374268e-01 -5.712519213557243347e-02 -1.329561918973922729e-01
2.583497203886508942e-02 2.536472082138061523e-01 6.787987053394317627e-02 2.541406154632568359e-01 2.328868210315704346e-01 -2.391000650823116302e-02 2.216104045510292053e-02 7.160197943449020386e-02 -2.003393024206161499e-01 -2.680724263191223145e-01 2.383618354797363281e-01 -7.062532473355531693e-03 -2.998894751071929932e-01 1.378831565380096436e-01 6.111960858106613159e-03 1.611521691083908081e-01 3.830457106232643127e-02 6.475146114826202393e-02 -2.946243435144424438e-02 1.214003488421440125e-01 -4.054208099842071533e-02 -5.054530501365661621e-01 3.002558276057243347e-02 1.207340583205223083e-01 -1.299606561660766602e-01 -1.456825714558362961e-02 7.158479839563369751e-02 9.500142186880111694e-02 -1.340058892965316772e-01 -3.626396358013153076e-01 -6.489625573158264160e-02 -1.508572697639465332e-01
-2.987742125988006592e-01 -1.047015339136123657e-01 8.956530690193176270e-02 -2.214757353067398071e-02 -1.541687399148941040e-01 4.229130968451499939e-02 -6.351698189973831177e-02 6.512169539928436279e-02 -2.022419124841690063e-01 -2.676926255226135254e-01 1.536174565553665161e-01 1.150868386030197144e-01 1.533930934965610504e-02 8.163248747587203979e-02 3.200315833091735840e-01 3.055015504360198975e-01 1.855655312538146973e-01 -5.618133395910263062e-02 2.368270605802536011e-01 -1.089924126863479614e-01 1.712296605110168457e-01 1.881858557462692261e-01 3.071306049823760986e-01 -3.694371879100799561e-02 4.687613248825073242e-02 7.266128808259963989e-02 1.839161291718482971e-02 -1.686310768127441406e-01 -2.258271723985671997e-02 -2.526595890522003174e-01 6.196745485067367554e-02 -3.673538267612457275e-01
3.403741493821144104e-02 -4.461451619863510132e-02 -3.310582339763641357e-01 2.443117052316665649e-01 -1.140310317277908325e-01 -1.222540661692619324e-01 -2.634850889444351196e-02 -2.520498037338256836e-01 -3.111650645732879639e-01 -7.236783951520919800e-02 9.589111059904098511e-02 -7.795189321041107178e-02 -1.747732013463973999e-01 6.500327587127685547e-02 2.243158221244812012e-01 1.913227736949920654e-01 1.565466672182083130e-01 -3.016908280551433563e-02 -3.110189922153949738e-03 -1.531090680509805679e-02 1.486777234822511673e-02 1.642409116029739380e-01 -3.061351366341114044e-02 2.495263814926147461e-01 -3.194278478622436523e-02 1.380046755075454712e-01 -2.875660657882690430e-01 3.040979206562042236e-01 -4.149179905652999878e-02 -3.870717883110046387e-01 -2.985534258186817169e-02 -1.806498914957046509e-01
1.242706701159477234e-01 2.510947585105895996e-01 -1.529409885406494141e-01 -1.012138798832893372e-01 -8.837086707353591919e-02 4.622816666960716248e-02 -3.622663766145706177e-02 -5.227312073111534119e-02 -4.131051003932952881e-01 -7.365692406892776489e-02 3.454847633838653564e-01 1.207507997751235962e-01 -1.761887669563293457e-01 1.673519611358642578e-01 1.608669161796569824e-01 6.566496938467025757e-02 -1.934252381324768066e-01 -3.495246767997741699e-01 -1.986386030912399292e-01 3.534404039382934570e-01 -1.031698193401098251e-02 -2.251748461276292801e-03 1.034510955214500427e-01 3.524292632937431335e-02 -4.269362986087799072e-02 1.041379664093255997e-02 -2.035436332225799561e-01 -9.097933024168014526e-02 -1.473518162965774536e-01 -2.349921166896820068e-01 -9.977851808071136475e-02 -8.881323039531707764e-03
-3.459327220916748047e-01 2.535966336727142334e-01 -2.135705649852752686e-01 -7.343201339244842529e-02 9.322866052389144897e-02 -9.236631542444229126e-02 -1.793593019247055054e-01 -2.210879325866699219e-01 3.364880755543708801e-02 -1.014568582177162170e-01 -4.313828796148300171e-02 1.820944398641586304e-01 1.559473723173141479e-01 1.306814551353454590e-01 -4.472674336284399033e-03 -1.908859461545944214e-01 9.460652619600296021e-02 -2.315388768911361694e-01 -4.615255817770957947e-02 2.673443555831909180e-01 2.056985199451446533e-01 -2.225873433053493500e-02 -1.825494766235351562e-01 -6.535118818283081055e-02 -1.455315947532653809e-01 -5.837554484605789185e-02 -9.248938411474227905e-02 9.287937730550765991e-02 2.320116013288497925e-01 -7.252977788448333740e-02 -2.593674659729003906e-01 -3.971735239028930664e-01
-1.019539907574653625e-01 5.719666555523872375e-02 -1.558195501565933228e-01 6.706952303647994995e-02 -1.442850474268198013e-02 7.241931557655334473e-02 2.981716990470886230e-01 -2.051195800304412842e-01 -6.109862402081489563e-02 -2.151505351066589355e-01 1.443995237350463867e-01 4.040958285331726074e-01 -1.279896795749664307e-01 -2.419073879718780518e-02 3.118450343608856201e-01 -4.532714374363422394e-03 -2.937518991529941559e-02 3.160725906491279602e-02 9.997683763504028320e-02 -1.579780578613281250e-01 9.898604452610015869e-02 -1.243989095091819763e-01 -7.848678529262542725e-02 2.593663893640041351e-02 -1.272711157798767090e-01 1.474734395742416382e-01 -6.247634440660476685e-02 -9.710086137056350708e-02 -3.349780663847923279e-02 -4.229286909103393555e-01 2.210967987775802612e-01 -3.516356647014617920e-01
-1.288537401705980301e-03 1.619066745042800903e-01 -5.405806750059127808e-02 1.732929646968841553e-01 -2.944018542766571045e-01 1.917749047279357910e-01 -1.263256091624498367e-02 -1.288901567459106445e-01 1.291661802679300308e-02 -1.568844467401504517e-01 1.695038974285125732e-01 -5.905704945325851440e-02 -1.544176042079925537e-01 2.499852478504180908e-01 3.053520573303103447e-03 6.445921957492828369e-02 -9.267664700746536255e-02 -3.107769489288330078e-01 6.653540581464767456e-02 2.712646424770355225e-01 7.277290523052215576e-02 9.118750691413879395e-02 -2.162905782461166382e-02 1.382530927658081055e-01 -4.380263015627861023e-02 1.350058019161224365e-01 -1.132911145687103271e-01 1.529781818389892578e-01 -1.444194316864013672e-01 -5.588203072547912598e-01 -1.297018527984619141e-01 -1.743314117193222046e-01
1.905118674039840698e-01 3.126899898052215576e-01 6.753955781459808350e-02 -1.445664018392562866e-01 -3.330475464463233948e-02 -1.400665342807769775e-01 -3.878608718514442444e-02 -3.356434404850006104e-01 -2.076319046318531036e-02 -6.126895546913146973e-02 2.995044589042663574e-01 4.912469536066055298e-02 2.394207194447517395e-02 -2.343641221523284912e-02 1.499456763267517090e-01 -1.688064336776733398e-01 1.249333098530769348e-01 -1.322369277477264404e-01 1.802557706832885742e-01 3.238861560821533203e-01 5.606652423739433289e-02 -1.869949996471405029e-01 1.712319701910018921e-01 5.768145993351936340e-02 -9.728197008371353149e-02 3.199582099914550781e-01 -1.955872178077697754e-01 -9.728942066431045532e-02 -1.271708160638809204e-01 -2.703960239887237549e-01 -2.477173805236816406e-01 -7.565098255872726440e-02
-6.182610243558883667e-02 8.317964151501655579e-03 -2.041548937559127808e-01 3.849998116493225098e-02 -1.446177661418914795e-01 -1.477874368429183960e-01 -7.867191731929779053e-02 -6.082468107342720032e-02 -3.309354484081268311e-01 -9.577485173940658569e-02 -7.541383057832717896e-02 1.348994523286819458e-01 -7.391289621591567993e-02 1.586934626102447510e-01 1.662138998508453369e-01 -1.825136877596378326e-02 1.888631880283355713e-01 1.181208118796348572e-01 3.687299787998199463e-01 1.083252485841512680e-02 2.870510816574096680e-01 6.498252600431442261e-02 -1.043552756309509277e-01 -1.231360211968421936e-01 -2.679291963577270508e-01 1.807558536529541016e-01 -1.861683577299118042e-01 -2.623068094253540039e-01 -3.608696758747100830e-01 -9.337960183620452881e-02 -6.040235981345176697e-02 -2.241151034832000732e-01
-7.328892499208450317e-02 5.927609279751777649e-02 -9.136379510164260864e-02 2.006427645683288574e-01 -9.759624302387237549e-02 -2.495197653770446777e-01 9.721349924802780151e-02 -1.041728258132934570e-01 -3.720754757523536682e-03 -3.665288211777806282e-03 1.156108081340789795e-01 -1.005818247795104980e-01 -1.683817803859710693e-01 2.098445296287536621e-01 4.385775923728942871e-01 5.392357707023620605e-02 3.739779293537139893e-01 1.487019658088684082e-01 3.354364037513732910e-01 -5.398778244853019714e-02 8.605615794658660889e-02 -3.631953150033950806e-02 1.958367377519607544e-01 -3.814382106065750122e-02 8.341878652572631836e-03 2.024465501308441162e-01 1.232604384422302246e-01 2.588377594947814941e-01 1.225623115897178650e-02 -1.367084681987762451e-01 -3.409337624907493591e-02 -3.001425862312316895e-01
3.591537533793598413e-04 1.002780720591545105e-02 4.972251132130622864e-02 -2.588385641574859619e-01 -2.779928967356681824e-02 -6.505470722913742065e-02 1.595617234706878662e-01 1.296575814485549927e-01 -1.259141601622104645e-02 -1.663039810955524445e-02 5.312592908740043640e-02 2.393213808536529541e-01 -2.435586601495742798e-01 -1.622450202703475952e-01 3.178846538066864014e-01 9.018214792013168335e-02 2.304716408252716064e-01 7.817622274160385132e-02 -4.325149953365325928e-02 2.822714149951934814e-01 1.339405030012130737e-01 -1.214104369282722473e-01 1.824402809143066406e-02 6.341689079999923706e-02 2.522853948175907135e-02 4.813876748085021973e-02 -5.088763777166604996e-03 1.592585891485214233e-01 -1.281688641756772995e-02 -2.563902437686920166e-01 -4.971778690814971924e-01 -3.294736444950103760e-01
-6.177105754613876343e-02 1.048686951398849487e-01 -1.272907759994268417e-02 1.626289486885070801e-01 -3.074329905211925507e-02 -1.246368661522865295e-01 2.075695246458053589e-01 -5.633341521024703979e-02 -2.189979106187820435e-01 -1.179109215736389160e-01 2.194071561098098755e-01 -1.415657103061676025e-01 -1.869779378175735474e-01 3.074371814727783203e-01 2.782501876354217529e-01 4.017842933535575867e-02 2.555816173553466797e-01 -2.121041156351566315e-02 1.177310794591903687e-01 5.120462551712989807e-02 2.574981749057769775e-01 1.591491699218750000e-01 1.673621684312820435e-01 6.807204335927963257e-02 -1.817086040973663330e-01 3.005826659500598907e-02 7.986979931592941284e-02 -2.649691998958587646e-01 -2.260193228721618652e-01 -3.787849247455596924e-01 1.608967036008834839e-01 -1.406681835651397705e-01
1.068123579025268555e-01 3.033275008201599121e-01 -1.547296494245529175e-01 -1.398084163665771484e-01 5.394900962710380554e-02 -2.324170805513858795e-02 -1.171186268329620361e-01 -3.377627432346343994e-01 -1.381142586469650269e-01 -9.565965086221694946e-02 2.117811739444732666e-01 -3.456981107592582703e-02 -2.374458685517311096e-02 -1.946060508489608765e-01 1.196960732340812683e-01 -1.501162201166152954e-01 1.655699759721755981e-01 -1.267804652452468872e-01 5.369269102811813354e-02 2.341555953025817871e-01 -6.926666945219039917e-02 -1.439676135778427124e-01 2.362311631441116333e-01 2.249189019203186035e-01 -8.898001164197921753e-02 2.626752853393554688e-01 -3.233717083930969238e-01 -3.450084477663040161e-02 -1.052670180797576904e-01 -3.494141697883605957e-01 -1.058503240346908569e-01 -1.100325137376785278e-01
-1.681937463581562042e-02 -1.612701416015625000e-01 -4.758077114820480347e-02 -1.287758648395538330e-01 -2.918387055397033691e-01 -1.557513047009706497e-02 2.592835202813148499e-02 -1.235802546143531799e-01 -3.339878320693969727e-01 -7.638873159885406494e-02 -4.618712142109870911e-02 -7.690384238958358765e-02 -2.745478972792625427e-02 4.263078868389129639e-01 2.132283709943294525e-02 2.137910127639770508e-01 3.168965280055999756e-01 -1.506943553686141968e-01 1.740703582763671875e-01 1.462519913911819458e-01 2.689517438411712646e-01 1.125119999051094055e-01 1.680707931518554688e-01 7.327564805746078491e-02 -2.849548757076263428e-01 9.345434606075286865e-02 -1.325503736734390259e-01 1.512281596660614014e-01 -6.812021881341934204e-02 -1.300638020038604736e-01 -1.962381005287170410e-01 -1.246954351663589478e-01
2.572360932826995850e-01 3.741446137428283691e-01 -1.559732481837272644e-02 5.559388175606727600e-02 -2.557801604270935059e-01 -5.467101186513900757e-02 7.129091024398803711e-02 -1.687544286251068115e-01 -1.180485635995864868e-01 -5.661299079656600952e-02 2.855094373226165771e-01 3.859652578830718994e-01 -1.491235196590423584e-01 -5.616251379251480103e-02 1.387084424495697021e-01 -7.456356287002563477e-02 1.560530662536621094e-01 -4.813445731997489929e-02 5.395990610122680664e-02 2.548898458480834961e-01 -5.521614849567413330e-02 -1.077936142683029175e-01 -2.152641713619232178e-01 -2.684960961341857910e-01 -1.210753899067640305e-02 4.163575172424316406e-02 3.164335712790489197e-02 3.028154671192169189e-01 -9.587342850863933563e-03 -2.834816463291645050e-02 -2.357612997293472290e-01 -1.096208915114402771e-01
-2.415001988410949707e-01 3.647239506244659424e-01 -2.156858742237091064e-01 -1.669987887144088745e-01 1.791495084762573242e-01 -2.960161492228507996e-02 2.021771371364593506e-01 -1.553527265787124634e-01 -2.658127248287200928e-01 -2.175030410289764404e-01 -1.567577272653579712e-01 2.646606266498565674e-01 -9.561143815517425537e-03 -9.187921136617660522e-02 1.541535407304763794e-01 5.197857692837715149e-02 -3.594641014933586121e-02 2.051914669573307037e-02 -1.310571134090423584e-01 3.881200850009918213e-01 -2.544876933097839355e-01 -1.176010537892580032e-02 1.072361990809440613e-01 7.086246740072965622e-03 6.976474821567535400e-02 1.793339401483535767e-01 -1.537326276302337646e-01 -4.610865935683250427e-02 -1.203790456056594849e-01 -1.796831935644149780e-01 -1.612561047077178955e-01 -8.448000252246856689e-02
-4.611763358116149902e-02 2.908522188663482666e-01 -2.462096810340881348e-01 -2.121257223188877106e-02 -2.450867891311645508e-01 1.129511147737503052e-01 1.447534114122390747e-01 -1.142993271350860596e-01 -2.314727902412414551e-01 -1.752690523862838745e-01 3.207824528217315674e-01 -1.967755891382694244e-02 -2.474547773599624634e-01 1.305819451808929443e-01 -4.058607667684555054e-02 1.730348020792007446e-01 -3.807767108082771301e-02 -1.140856519341468811e-01 -1.773675233125686646e-01 2.963830828666687012e-01 1.636524498462677002e-01 1.293218135833740234e-02 2.259211614727973938e-02 4.165621846914291382e-02 -2.444016635417938232e-01 1.294505894184112549e-01 -3.227935731410980225e-01 -9.150788187980651855e-02 -2.031363546848297119e-01 -1.716210097074508667e-01 -1.481850296258926392e-01 -5.662042647600173950e-02
9.098781645298004150e-02 2.275860756635665894e-01 -1.424184590578079224e-01 -3.143803402781486511e-02 4.954424127936363220e-02 -2.196104526519775391e-01 2.348736822605133057e-01 -2.449294477701187134e-01 -3.235064148902893066e-01 -4.598732292652130127e-01 9.102362394332885742e-02 5.013338476419448853e-02 4.691078886389732361e-02 1.260034292936325073e-01 4.856755957007408142e-02 1.542359441518783569e-01 5.259886756539344788e-02 1.068714186549186707e-01 2.069757729768753052e-01 -7.790637761354446411e-02 3.133834600448608398e-01 -3.418093025684356689e-01 1.606142371892929077e-01 -9.663535654544830322e-02 1.108675524592399597e-01 -1.849743165075778961e-02 5.305596068501472473e-02 1.110369116067886353e-01 -5.539231747388839722e-02 -1.827678829431533813e-01 -5.655456706881523132e-02 3.046499937772750854e-02
-6.748843938112258911e-02 2.503932118415832520e-01 9.143833816051483154e-02 2.264213711023330688e-01 1.468170341104269028e-02 3.707864135503768921e-02 -6.831468548625707626e-03 -1.599925011396408081e-01 -2.108514457941055298e-01 -1.527675539255142212e-01 -4.021035507321357727e-02 1.760508418083190918e-01 -1.748258806765079498e-02 3.777724504470825195e-02 2.283159196376800537e-01 1.723718941211700439e-01 4.274210333824157715e-01 -2.410016208887100220e-02 2.971768975257873535e-01 -1.816026717424392700e-01 2.418629825115203857e-01 1.651149988174438477e-01 4.732804000377655029e-02 9.359498322010040283e-02 2.035036683082580566e-01 -1.151316910982131958e-01 -3.504244983196258545e-02 1.867117434740066528e-01 9.114308655261993408e-02 -2.025541514158248901e-01 -2.946425378322601318e-01 -1.835063695907592773e-01
-1.744455099105834961e-02 2.020655572414398193e-01 -4.819234833121299744e-02 1.109132692217826843e-01 1.466539651155471802e-01 -9.683217108249664307e-02 2.919849455356597900e-01 -1.279165893793106079e-01 -1.473117470741271973e-01 -8.664669841527938843e-02 2.345664054155349731e-01 9.664171189069747925e-02 -3.237795233726501465e-01 1.557835638523101807e-01 1.801588386297225952e-02 1.699146032333374023e-01 1.990942060947418213e-01 -2.525583468377590179e-02 4.252066463232040405e-02 1.769751776009798050e-03 1.410732567310333252e-01 -2.591907978057861328e-01 -2.172232046723365784e-02 3.334463387727737427e-02 2.161064743995666504e-01 -1.546249166131019592e-02 -6.274469941854476929e-02 2.665822161361575127e-03 -4.663688242435455322e-01 -3.507061004638671875e-01 -1.115726754069328308e-01 -1.590331047773361206e-01
9.573091566562652588e-02 3.693830966949462891e-01 -2.383079975843429565e-01 -2.416922301054000854e-01 -2.418526560068130493e-01 8.380888402462005615e-02 -6.929676979780197144e-02 4.502968862652778625e-02 -9.109789878129959106e-02 -1.067975237965583801e-01 2.315940409898757935e-01 -8.509419113397598267e-02 -9.698347002267837524e-02 1.547321081161499023e-01 1.563647985458374023e-01 -1.190913468599319458e-01 1.185903847217559814e-01 -1.706502735614776611e-01 5.762643367052078247e-02 2.505397498607635498e-01 2.450712211430072784e-02 7.484247535467147827e-02 2.733819484710693359e-01 1.866271197795867920e-01 7.379302382469177246e-02 2.701161503791809082e-01 -1.894574314355850220e-01 8.838018029928207397e-02 -2.031983435153961182e-01 -3.350732326507568359e-01 -3.870389237999916077e-02 -1.098058000206947327e-01
-7.188634574413299561e-02 1.690043061971664429e-01 -1.586360931396484375e-01 2.009206078946590424e-02 3.148730695247650146e-01 -8.331609517335891724e-02 1.015992239117622375e-01 -3.005502521991729736e-01 -2.167380750179290771e-01 -5.339179560542106628e-02 -5.338721722364425659e-02 1.572073847055435181e-01 -1.881170421838760376e-01 1.696155965328216553e-01 1.793494224548339844e-01 -6.087318062782287598e-02 1.363541930913925171e-01 -1.790203452110290527e-01 1.744528561830520630e-01 2.967747449874877930e-01 7.949949055910110474e-02 1.461669802665710449e-01 8.176370710134506226e-02 2.860609814524650574e-02 9.614733606576919556e-02 1.566156297922134399e-01 1.645195782184600830e-01 -2.629424910992383957e-03 -4.594154059886932373e-01 -8.551625162363052368e-02 -2.441794276237487793e-01 -1.155753657221794128e-01
1.018391326069831848e-01 7.322049885988235474e-02 -1.172998398542404175e-01 7.720406353473663330e-02 -1.404167115688323975e-01 -4.732125625014305115e-02 -1.630644947290420532e-01 -2.009067237377166748e-01 -1.489671021699905396e-01 1.351709663867950439e-01 1.223577782511711121e-01 1.475191712379455566e-01 4.500736296176910400e-02 4.678144752979278564e-01 3.474901020526885986e-01 7.139700651168823242e-02 2.645647525787353516e-01 -1.961155608296394348e-02 1.269273757934570312e-01 -7.399332523345947266e-02 -1.828093826770782471e-02 -1.818015575408935547e-01 -3.440508991479873657e-02 1.585398316383361816e-01 -1.986560374498367310e-01 1.924938857555389404e-01 1.293073445558547974e-01 2.751191854476928711e-01 1.444734334945678711e-01 -1.082870215177536011e-01 -4.996117576956748962e-02 -3.098811805248260498e-01
-7.800913415849208832e-03 2.520364522933959961e-01 -7.579509168863296509e-02 1.590289920568466187e-01 -1.529766172170639038e-01 -2.221178412437438965e-01 -3.665997684001922607e-01 -3.252877891063690186e-01 -2.756788730621337891e-01 1.096079349517822266e-01 1.037537865340709686e-02 2.482609748840332031e-01 4.304781183600425720e-02 -5.142854154109954834e-02 1.234220787882804871e-01 1.821917667984962463e-02 2.383732497692108154e-01 1.625251621007919312e-01 1.351558417081832886e-01 3.379116952419281006e-02 1.151059716939926147e-01 -6.364519149065017700e-02 4.242109879851341248e-02 -5.987521260976791382e-02 2.622417509555816650e-01 5.028361454606056213e-03 1.093947365880012512e-01 -7.156050205230712891e-02 6.757789105176925659e-02 -3.968148529529571533e-01 -1.171215176582336426e-01 -1.888352930545806885e-01
-1.147619858384132385e-01 3.430047333240509033e-01 5.326464027166366577e-02 -4.988156631588935852e-02 -1.562294214963912964e-01 -7.660621404647827148e-02 -4.712554439902305603e-02 -1.464504301548004150e-01 9.983006119728088379e-02 -4.513865709304809570e-02 -3.433489799499511719e-02 1.593202352523803711e-01 1.256075799465179443e-01 -2.478613890707492828e-02 7.387361489236354828e-03 -2.301822900772094727e-01 1.437646001577377319e-01 -5.409259349107742310e-02 2.279599942266941071e-02 1.243153139948844910e-01 3.141001462936401367e-01 -2.991531789302825928e-01 3.321659266948699951e-01 -2.239373475313186646e-01 -1.199992150068283081e-01 1.326874345541000366e-01 -1.900581270456314087e-01 -8.890281617641448975e-02 5.659693852066993713e-03 -1.017896458506584167e-01 -2.339857816696166992e-01 -4.153747856616973877e-01
-1.734865903854370117e-01 2.876322865486145020e-01 -1.288721859455108643e-01 2.970891073346138000e-02 -1.347748637199401855e-01 2.003394439816474915e-02 -1.011420860886573792e-01 -1.099570840597152710e-01 1.755679724738001823e-03 -1.466514319181442261e-01 1.693220585584640503e-01 1.468262672424316406e-01 -1.100295111536979675e-01 2.973723411560058594e-01 1.384949195198714733e-03 -5.863703414797782898e-02 -2.286298200488090515e-02 -1.687795370817184448e-01 -1.570295244455337524e-01 2.230582684278488159e-01 6.906301528215408325e-02 -1.820352077484130859e-01 3.669966012239456177e-02 -1.704030781984329224e-01 -2.583953738212585449e-01 6.252944469451904297e-02 -9.220453351736068726e-02 -3.767999708652496338e-01 9.121476858854293823e-02 -4.745333194732666016e-01 -1.600228995084762573e-01 -3.314249217510223389e-02
1.579403318464756012e-02 2.656234204769134521e-01 -3.075118064880371094e-01 1.183182094246149063e-02 -8.833022415637969971e-02 -1.676832139492034912e-01 -1.168756000697612762e-02 8.925797045230865479e-02 -2.313624620437622070e-01 -1.744606494903564453e-01 1.121474802494049072e-01 2.930819243192672729e-02 -1.297624558210372925e-01 2.064035385847091675e-01 1.027157753705978394e-01 2.055795043706893921e-01 2.816383540630340576e-01 -2.073414623737335205e-01 8.438982069492340088e-02 3.677357137203216553e-01 2.593345344066619873e-01 -3.680587559938430786e-02 -1.083234325051307678e-01 -1.566749811172485352e-01 1.376205086708068848e-01 -2.560840547084808350e-02 2.021226435899734497e-01 -1.422660052776336670e-02 3.319237530231475830e-01 -1.954486817121505737e-01 -1.590009219944477081e-02 -4.453044384717941284e-02
-8.881489932537078857e-02 2.103561758995056152e-01 -1.793411225080490112e-01 -1.062918826937675476e-01 2.259147353470325470e-02 -1.607577800750732422e-01 -4.758054856210947037e-03 -2.055185288190841675e-01 -4.223536252975463867e-01 -3.525969386100769043e-01 1.916583478450775146e-01 6.285654008388519287e-02 -8.977521210908889771e-02 -8.614237606525421143e-02 -1.432754397392272949e-01 2.755070105195045471e-02 1.851909011602401733e-01 2.261341065168380737e-01 4.533116519451141357e-02 2.285143882036209106e-01 8.773592114448547363e-02 -1.862159818410873413e-01 2.719710171222686768e-01 -2.379740215837955475e-02 1.698670238256454468e-01 -1.283572316169738770e-01 5.274372175335884094e-02 -2.246041595935821533e-02 -6.989107280969619751e-02 -1.675063669681549072e-01 -3.319000005722045898e-01 8.542197197675704956e-02
-2.544527053833007812e-01 1.327471584081649780e-01 -8.511340618133544922e-02 1.075812503695487976e-01 -8.529996871948242188e-02 -1.691381484270095825e-01 1.169007346034049988e-01 -1.389765739440917969e-01 -9.624597430229187012e-02 -6.087809801101684570e-02 1.659915149211883545e-01 3.631138205528259277e-01 -2.099219858646392822e-01 9.264923632144927979e-03 2.886556386947631836e-01 -1.255562063306570053e-02 -9.749224781990051270e-02 2.106706053018569946e-02 3.029399812221527100e-01 -1.141631603240966797e-01 2.488397657871246338e-01 2.117263823747634888e-01 3.775753080844879150e-03 7.171676307916641235e-02 4.093660414218902588e-02 2.514439225196838379e-01 7.106100022792816162e-02 -1.888424009084701538e-01 -6.902834773063659668e-02 -2.807764708995819092e-01 4.100909922271966934e-03 -3.377180397510528564e-01
1.276042908430099487e-01 3.278591930866241455e-01 -1.544460952281951904e-01 2.286369651556015015e-01 -2.198707759380340576e-01 -3.155422955751419067e-02 1.812475472688674927e-01 -6.498386152088642120e-03 -2.207597196102142334e-01 1.017118319869041443e-01 7.080017030239105225e-02 2.277024090290069580e-01 -2.767592668533325195e-01 -4.554863274097442627e-02 1.338066626340150833e-02 1.077131852507591248e-01 -3.677744418382644653e-02 -1.539781242609024048e-01 1.632223278284072876e-01 2.630345821380615234e-01 1.686998903751373291e-01 -8.376693725585937500e-02 6.191936880350112915e-02 -4.940717667341232300e-02 -2.697473764419555664e-01 -2.850614115595817566e-02 -3.334145843982696533e-01 -1.022500172257423401e-01 -1.458813250064849854e-01 -1.807376891374588013e-01 -8.459103107452392578e-02 -3.041886687278747559e-01
1.650475561618804932e-01 4.897083714604377747e-02 -2.349974960088729858e-01 3.109726011753082275e-01 -5.121969059109687805e-02 -9.234099090099334717e-02 2.996239066123962402e-02 -3.773140311241149902e-01 -1.202080398797988892e-01 -2.210090458393096924e-01 1.273010820150375366e-01 5.852159112691879272e-02 -4.870940744876861572e-02 8.469347655773162842e-02 -2.066229283809661865e-01 5.118574947118759155e-02 -3.568572178483009338e-02 1.501618176698684692e-01 1.572429984807968140e-01 2.058234531432390213e-03 -3.264277800917625427e-02 -3.678428754210472107e-02 1.788408607244491577e-01 5.907601118087768555e-02 -2.875124514102935791e-01 1.901670843362808228e-01 -7.633194327354431152e-03 -2.328599393367767334e-01 -1.852184832096099854e-01 -2.809447944164276123e-01 -3.886058032512664795e-01 -4.931399971246719360e-02
-3.123860433697700500e-02 4.035008251667022705e-01 -4.864362254738807678e-02 2.533466927707195282e-02 2.292800880968570709e-02 -1.379557698965072632e-01 -2.576244771480560303e-01 4.207570478320121765e-02 -1.560901477932929993e-02 -3.146080374717712402e-01 -7.472020387649536133e-02 2.249137908220291138e-01 -2.037402987480163574e-01 2.158285677433013916e-01 -4.817629605531692505e-02 1.452633738517761230e-01 -2.898798137903213501e-02 -3.246960937976837158e-01 1.492425501346588135e-01 1.804311275482177734e-01 9.439454972743988037e-02 4.910587146878242493e-02 -1.647578179836273193e-02 2.151219546794891357e-01 1.485026478767395020e-01 -2.593134939670562744e-01 2.574401162564754486e-02 -8.403667807579040527e-02 -1.260515153408050537e-01 -2.567081153392791748e-01 -2.022262215614318848e-01 -1.998179703950881958e-01
5.684294924139976501e-02 1.448086351156234741e-01 -5.204863473773002625e-02 2.245901823043823242e-01 9.199291467666625977e-02 2.416918277740478516e-01 3.546333685517311096e-02 -1.745034456253051758e-01 -2.163121104240417480e-01 -1.772662997245788574e-01 3.038275241851806641e-01 2.714136838912963867e-01 -3.089237213134765625e-01 1.920790076255798340e-01 7.294459640979766846e-02 -1.268158555030822754e-01 3.335155919194221497e-02 3.754499182105064392e-02 -1.878122054040431976e-02 1.468702852725982666e-01 -9.383432567119598389e-02 2.791630029678344727e-01 -1.476588249206542969e-01 -2.097261883318424225e-02 -1.632778942584991455e-01 9.077911078929901123e-02 4.097972810268402100e-02 -2.876820266246795654e-01 -8.893827348947525024e-02 -3.844012022018432617e-01 -2.164738625288009644e-02 -1.312678456306457520e-01
-1.599525958299636841e-01 1.609794609248638153e-02 8.730716258287429810e-02 -8.157329261302947998e-02 2.128774523735046387e-01 2.457669936120510101e-02 -1.522589027881622314e-01 -1.580857187509536743e-01 -2.988169156014919281e-02 -1.407702416181564331e-01 3.213708698749542236e-01 1.319371629506349564e-02 1.734340339899063110e-01 1.140112057328224182e-01 1.187304407358169556e-01 -8.765629678964614868e-02 1.584683656692504883e-01 1.659533381462097168e-01 1.467133909463882446e-01 4.245458543300628662e-01 3.492891490459442139e-01 -2.896949350833892822e-01 9.658446162939071655e-02 -1.418893188238143921e-01 -4.603506624698638916e-02 1.435924768447875977e-01 9.329159557819366455e-02 8.105617016553878784e-02 1.073019430041313171e-01 -1.513973027467727661e-01 -1.120440512895584106e-01 -3.193110823631286621e-01
1.776536852121353149e-01 4.827020168304443359e-01 -1.899727880954742432e-01 1.647233366966247559e-01 -1.592440158128738403e-01 3.678764104843139648e-01 -3.068865276873111725e-02 -2.929009497165679932e-01 3.434259817004203796e-02 -6.459815800189971924e-02 1.562783569097518921e-01 5.056358501315116882e-02 -1.166895925998687744e-01 -4.249455034732818604e-02 2.686860561370849609e-01 1.916496306657791138e-01 -5.577738862484693527e-03 -8.137843012809753418e-02 1.244997680187225342e-01 1.525938659906387329e-01 2.812684774398803711e-01 -1.932646613568067551e-03 6.704483181238174438e-02 9.987547993659973145e-02 -1.287798136472702026e-01 9.732983261346817017e-02 3.270163759589195251e-02 1.287751197814941406e-01 -1.681982278823852539e-01 -2.032161951065063477e-01 5.700925248675048351e-04 -1.256662756204605103e-01
1.331033408641815186e-01 3.465631604194641113e-01 2.549851834774017334e-01 1.569308787584304810e-01 -2.825373783707618713e-02 2.593581005930900574e-02 -1.107138246297836304e-01 -1.590300500392913818e-01 -2.650716602802276611e-01 -2.803983986377716064e-01 -7.304087281227111816e-02 1.886158436536788940e-01 -2.628189027309417725e-01 2.480137199163436890e-01 3.628120422363281250e-01 1.464799344539642334e-01 -1.078949030488729477e-02 8.578307181596755981e-02 -1.701967092230916023e-03 8.591488748788833618e-02 -2.163309603929519653e-01 8.371593803167343140e-02 -1.527404338121414185e-01 5.232157185673713684e-02 -9.049560874700546265e-02 1.476821005344390869e-01 -2.151613235473632812e-01 1.480464637279510498e-01 -3.305272385478019714e-02 -3.119257837533950806e-02 -5.307469144463539124e-02 -2.494291365146636963e-01
-4.208130016922950745e-02 -4.535264149308204651e-02 -1.839312352240085602e-02 -1.624651849269866943e-01 -1.087714359164237976e-01 -3.005024492740631104e-01 1.148769408464431763e-01 2.277017831802368164e-01 4.102676361799240112e-02 -2.742276489734649658e-01 -6.411600857973098755e-02 2.798345386981964111e-01 -7.127064466476440430e-02 6.655167788267135620e-02 2.254050672054290771e-01 4.247556626796722412e-02 2.814846336841583252e-01 6.596025079488754272e-02 -1.523973941802978516e-01 2.165902405977249146e-01 4.849934950470924377e-02 5.238490644842386246e-03 3.004325032234191895e-01 1.249885186553001404e-01 -2.277424186468124390e-02 2.153927981853485107e-01 9.767923504114151001e-03 6.387245655059814453e-02 -7.151199877262115479e-02 -3.530924767255783081e-02 -3.733536601066589355e-01 -3.493067026138305664e-01
-3.593483194708824158e-02 3.660808205604553223e-01 -1.402521133422851562e-01 3.388611134141683578e-03 -3.713605105876922607e-01 -2.401795536279678345e-01 -2.563866078853607178e-01 -3.018548488616943359e-01 2.990723401308059692e-02 -1.083816587924957275e-02 -5.389256030321121216e-02 6.559669226408004761e-02 -1.164523437619209290e-01 1.129417046904563904e-01 -1.753282696008682251e-01 1.486534327268600464e-01 1.471827477216720581e-01 -1.009003147482872009e-01 -1.236392036080360413e-01 -4.638596874428912997e-05 9.780594706535339355e-02 -3.809101507067680359e-02 1.193828433752059937e-01 -3.604169189929962158e-02 1.843961775302886963e-01 6.349343806505203247e-02 1.123871430754661560e-01 -5.768903717398643494e-02 -3.905196115374565125e-02 -3.727907538414001465e-01 -2.754362821578979492e-01 -2.472611516714096069e-01
1.375367026776075363e-02 1.352706998586654663e-01 -2.678523063659667969e-01 -1.480732671916484833e-02 2.293135970830917358e-01 9.741047024726867676e-02 4.136244207620620728e-02 -3.006296753883361816e-01 -1.858869493007659912e-01 -1.727772057056427002e-01 -7.714040577411651611e-02 2.210792303085327148e-01 -1.481985151767730713e-01 2.167424559593200684e-01 -3.242855146527290344e-02 1.565891206264495850e-01 9.264580905437469482e-02 -2.039288878440856934e-01 3.523513972759246826e-01 -1.330218613147735596e-01 -2.043145298957824707e-01 6.976953893899917603e-02 1.872397065162658691e-01 1.620977185666561127e-03 2.827541343867778778e-02 -1.761397905647754669e-02 -1.354378908872604370e-01 -1.061932444572448730e-01 -1.785334795713424683e-01 -3.183567821979522705e-01 -2.380543798208236694e-01 -2.175459116697311401e-01
1.480691600590944290e-02 3.540666699409484863e-01 -3.525761887431144714e-03 6.679011136293411255e-02 1.209543570876121521e-01 6.530542671680450439e-02 4.936001449823379517e-02 -2.105314433574676514e-01 -5.773987621068954468e-02 -2.063227593898773193e-01 2.779059410095214844e-01 3.286552429199218750e-01 -1.240601837635040283e-01 -1.728338934481143951e-02 2.861619591712951660e-01 1.760452836751937866e-01 2.261706441640853882e-01 7.967292517423629761e-02 -1.024401634931564331e-01 4.267745465040206909e-02 3.983543068170547485e-02 -3.372499346733093262e-01 1.569424718618392944e-01 2.163367718458175659e-01 1.915003061294555664e-01 2.799257077276706696e-02 2.546406090259552002e-01 6.452789157629013062e-02 -1.821841448545455933e-01 -1.687661707401275635e-01 -1.101583018898963928e-01 -8.790659904479980469e-02
1.864352226257324219e-01 3.281714320182800293e-01 1.361373905092477798e-02 1.844198629260063171e-02 8.883677423000335693e-02 9.185412526130676270e-02 9.027010761201381683e-03 -1.095255762338638306e-01 -2.829600572586059570e-01 -1.788782924413681030e-01 1.845983862876892090e-01 2.955722808837890625e-02 -1.352046579122543335e-01 1.570608913898468018e-01 -3.416787832975387573e-02 7.662924379110336304e-02 1.859102398157119751e-01 3.560412675142288208e-02 3.214925825595855713e-01 -1.335780918598175049e-01 3.986577391624450684e-01 -3.795173168182373047e-01 -1.397832576185464859e-02 -1.421109735965728760e-01 1.822586804628372192e-01 3.913381695747375488e-02 -8.098895847797393799e-02 1.338460016995668411e-02 7.614520937204360962e-02 -3.124572038650512695e-01 -7.859743386507034302e-02 -1.162209454923868179e-02
-2.140569239854812622e-01 1.194126531481742859e-01 -5.470837652683258057e-02 -1.121313869953155518e-02 1.213275045156478882e-01 1.535054445266723633e-01 4.444085061550140381e-02 -2.810324430465698242e-01 -9.398718923330307007e-02 -3.912034258246421814e-02 1.377797424793243408e-01 2.311792671680450439e-01 -2.854953110218048096e-01 3.570198416709899902e-01 7.938445359468460083e-02 -3.164974153041839600e-01 4.962380230426788330e-02 4.431616514921188354e-02 2.261741310358047485e-01 -4.575876146554946899e-02 8.396423608064651489e-02 9.144506603479385376e-02 -1.265209764242172241e-01 -1.580542773008346558e-01 1.029669716954231262e-01 4.920664429664611816e-02 -9.006505832076072693e-03 8.428576588630676270e-02 -1.696462482213973999e-01 -1.674271523952484131e-01 -7.054217904806137085e-02 -4.724998176097869873e-01
2.367458194494247437e-01 2.365487962961196899e-01 3.316825032234191895e-01 -3.212799429893493652e-01 -1.694058179855346680e-01 1.228441670536994934e-02 1.437902599573135376e-01 -1.958992481231689453e-01 -5.643330886960029602e-02 -3.157791495323181152e-01 4.868784174323081970e-02 -7.749048620462417603e-02 -3.153141960501670837e-02 -1.030700802803039551e-01 1.099634766578674316e-01 7.265156507492065430e-02 1.120468378067016602e-01 -1.069541275501251221e-01 5.139408633112907410e-03 3.460851311683654785e-01 -3.419398516416549683e-02 -1.312461942434310913e-01 6.500799208879470825e-02 -1.887686699628829956e-01 -9.140656888484954834e-02 2.309581488370895386e-01 -5.487192422151565552e-02 4.158400371670722961e-02 7.181602716445922852e-02 -2.641484737396240234e-01 -2.742480933666229248e-01 -1.672298908233642578e-01
1.132543981075286865e-01 6.260660290718078613e-02 -8.274377137422561646e-02 5.995538830757141113e-02 -2.305423319339752197e-01 -1.198049355298280716e-02 -5.897195264697074890e-02 -1.075695455074310303e-02 -2.756938040256500244e-01 -2.148678451776504517e-01 2.575289309024810791e-01 3.941492736339569092e-01 -6.263908743858337402e-02 -6.950200349092483521e-02 1.720278114080429077e-01 -2.463052123785018921e-01 6.777622736990451813e-03 2.450110390782356262e-02 1.781582087278366089e-01 1.544147282838821411e-01 1.425120830535888672e-01 2.332076197490096092e-03 -7.741640508174896240e-02 4.527926445007324219e-02 -1.746574491262435913e-01 -1.354994326829910278e-01 -2.035151980817317963e-02 -1.201522126793861389e-01 -2.705812454223632812e-01 -3.739691674709320068e-01 1.831424832344055176e-01 -2.795501649379730225e-01
3.004310466349124908e-02 3.239950537681579590e-01 -1.396757811307907104e-01 1.200034692883491516e-01 1.291660368442535400e-01 1.149611398577690125e-01 2.748909778892993927e-02 -1.895592659711837769e-01 -2.380622923374176025e-01 -2.388233840465545654e-01 3.019458651542663574e-01 -1.960153505206108093e-02 -2.488769739866256714e-01 1.860325783491134644e-01 9.711278229951858521e-02 8.248423039913177490e-02 2.263829410076141357e-01 4.783635213971138000e-02 1.872234940528869629e-01 4.303369205445051193e-03 -1.296890079975128174e-01 -1.973910182714462280e-01 -1.441851407289505005e-01 -2.883189916610717773e-01 1.787285059690475464e-01 -2.065187133848667145e-02 8.726634830236434937e-02 1.612797379493713379e-01 7.540386170148849487e-02 -2.384537011384963989e-01 -2.359337806701660156e-01 -2.075138837099075317e-01
2.775231376290321350e-02 1.541948914527893066e-01 8.054609596729278564e-02 2.216534614562988281e-01 2.033897638320922852e-01 5.711515992879867554e-02 -1.106008794158697128e-02 6.436260044574737549e-02 -1.169210001826286316e-01 -2.082559913396835327e-01 1.229562461376190186e-01 1.261710226535797119e-01 1.911265403032302856e-01 1.862527579069137573e-01 -1.031769663095474243e-01 1.138657238334417343e-02 -1.330450613750144839e-04 1.200658529996871948e-01 1.618059426546096802e-01 -7.293768227100372314e-02 2.177080065011978149e-01 1.328703463077545166e-01 1.557806581258773804e-01 -1.235419958829879761e-01 8.772265911102294922e-02 1.235572472214698792e-01 -1.362701356410980225e-01 5.070908367633819580e-02 -1.187809109687805176e-01 -2.581298053264617920e-01 -5.488112568855285645e-01 -3.526096940040588379e-01
-1.095538027584552765e-02 8.701088279485702515e-02 -3.552327752113342285e-01 1.033813655376434326e-01 2.012521401047706604e-02 -8.205717056989669800e-02 2.310274243354797363e-01 1.621273607015609741e-01 -2.027453482151031494e-01 -2.429141253232955933e-01 1.292482465505599976e-01 1.558495610952377319e-01 -1.614870280027389526e-01 2.608451843261718750e-01 1.439427137374877930e-01 -1.746572554111480713e-02 1.479952931404113770e-01 7.806296646595001221e-02 1.823381483554840088e-01 1.613676846027374268e-01 1.881092339754104614e-01 -3.573689982295036316e-02 -4.540310427546501160e-02 6.335108727216720581e-02 -2.470038831233978271e-01 1.167632639408111572e-01 3.187101334333419800e-02 -3.262992799282073975e-01 -2.764521241188049316e-01 -2.288375347852706909e-01 1.388976573944091797e-01 -2.283572256565093994e-01
-1.700309067964553833e-01 2.943287193775177002e-01 -9.194495528936386108e-02 9.642975777387619019e-02 -6.381903588771820068e-02 -2.201655805110931396e-01 -1.102334335446357727e-01 -3.984349668025970459e-01 -2.513042688369750977e-01 -1.169459223747253418e-01 -1.328978873789310455e-02 1.090986803174018860e-01 -2.459470033645629883e-01 7.864335179328918457e-02 -1.987689286470413208e-01 1.160505488514900208e-01 1.372194141149520874e-01 2.533644139766693115e-01 -5.388797819614410400e-02 7.215720415115356445e-02 2.920424640178680420e-01 -9.705115854740142822e-02 -1.621894352138042450e-02 -1.556893885135650635e-01 1.334951370954513550e-01 3.025168366730213165e-02 1.275139003992080688e-01 1.600978523492813110e-01 -1.087160855531692505e-01 -2.541354596614837646e-01 -2.591872811317443848e-01 -1.419380009174346924e-01
8.765656501054763794e-02 2.508940696716308594e-01 -4.131590947508811951e-02 3.798019513487815857e-02 -2.105611562728881836e-01 2.173886448144912720e-01 1.012812778353691101e-01 -2.068666964769363403e-01 -3.462758958339691162e-01 -1.672594994306564331e-01 4.249008744955062866e-02 4.821784496307373047e-01 -1.324502080678939819e-01 2.330746315419673920e-02 1.031305938959121704e-01 6.869947910308837891e-02 1.346393823623657227e-01 6.777150183916091919e-02 -1.425110399723052979e-01 3.350664973258972168e-01 7.908904924988746643e-03 1.685317307710647583e-01 2.389540970325469971e-01 -1.115134824067354202e-02 1.786511242389678955e-01 1.552976071834564209e-01 5.452026054263114929e-02 -7.138774544000625610e-02 -7.060086727142333984e-02 -2.125243097543716431e-01 -8.472092449665069580e-02 5.939568206667900085e-02
1.876056380569934845e-02 1.812896132469177246e-01 -2.234004735946655273e-01 2.001232951879501343e-01 -2.993495166301727295e-01 -3.496465682983398438e-01 -9.224654734134674072e-02 -2.119824737310409546e-01 -2.010935693979263306e-01 -1.056430712342262268e-01 -1.754222065210342407e-01 2.298833727836608887e-01 -2.984538972377777100e-01 1.337611228227615356e-01 -1.277493387460708618e-01 8.028723299503326416e-02 1.648488342761993408e-01 -5.690998584032058716e-02 1.338768750429153442e-01 -9.962926805019378662e-02 -3.840086574200540781e-04 -8.396030962467193604e-02 1.674482822418212891e-01 4.132831841707229614e-02 1.196923404932022095e-01 8.181867003440856934e-02 1.357261240482330322e-01 1.047196686267852783e-01 -2.127194255590438843e-01 -3.077913522720336914e-01 -2.338626980781555176e-01 -8.012887090444564819e-02
1.489009894430637360e-02 3.590779006481170654e-01 -1.611929684877395630e-01 3.162516281008720398e-02 -2.170053571462631226e-01 2.905724048614501953e-01 1.111714318394660950e-01 -1.902258098125457764e-01 -5.827173218131065369e-02 -2.316107042133808136e-02 2.770611345767974854e-01 -9.234802424907684326e-02 -9.796990454196929932e-02 3.575224056839942932e-02 1.904876977205276489e-01 1.834743022918701172e-01 1.469111889600753784e-01 -2.412285804748535156e-01 6.678639352321624756e-02 2.992129325866699219e-01 2.912216186523437500e-01 7.369422167539596558e-02 1.138211488723754883e-01 1.597029268741607666e-01 -1.101858839392662048e-01 -2.126880176365375519e-02 -1.395913213491439819e-01 8.686542510986328125e-02 -7.649059593677520752e-02 -3.580644428730010986e-01 -1.311466693878173828e-01 -1.981544680893421173e-02
1.728592813014984131e-01 8.454759418964385986e-02 2.023241966962814331e-01 3.051068782806396484e-01 9.640184231102466583e-03 -9.699949622154235840e-02 6.502337753772735596e-02 -4.349400475621223450e-02 -2.961087226867675781e-01 -2.649521231651306152e-01 -2.325131148099899292e-01 -1.300477832555770874e-01 -1.583076566457748413e-01 1.960319578647613525e-01 1.518640816211700439e-01 4.745509847998619080e-02 -6.762035191059112549e-02 -5.157727375626564026e-02 2.030081301927566528e-01 1.953650563955307007e-01 3.501370549201965332e-03 -7.747438270598649979e-03 6.831191480159759521e-02 2.910403609275817871e-01 2.593997120857238770e-01 1.739343702793121338e-01 -2.266521304845809937e-01 -1.762629300355911255e-01 -1.123481988906860352e-01 -1.388472616672515869e-01 -2.010725289583206177e-01 -2.594174146652221680e-01
-1.402392387390136719e-01 4.626445770263671875e-01 6.171298772096633911e-02 -1.169410571455955505e-01 -2.380132824182510376e-01 2.098012715578079224e-01 1.325081139802932739e-01 -3.031592071056365967e-01 8.197972923517227173e-02 -7.964275777339935303e-02 9.707223623991012573e-02 -1.277816146612167358e-01 -8.817293494939804077e-02 1.299340277910232544e-01 2.035560309886932373e-01 -2.392942784354090691e-03 2.711390554904937744e-01 -1.794270128011703491e-01 1.884490400552749634e-01 2.582563757896423340e-01 1.188332885503768921e-01 1.312252879142761230e-01 8.069777488708496094e-02 5.350258946418762207e-02 -7.130209356546401978e-02 5.931385233998298645e-02 -2.096236348152160645e-01 -5.419070273637771606e-02 -1.089432835578918457e-01 -2.138184756040573120e-01 8.275571465492248535e-02 -2.553688585758209229e-01
-4.727454483509063721e-02 2.886157333850860596e-01 -3.205218911170959473e-02 -1.583624482154846191e-01 -1.696572303771972656e-01 -3.249929845333099365e-02 -2.354908883571624756e-01 -3.357732892036437988e-01 -7.299609482288360596e-02 -1.750014871358871460e-01 2.182942628860473633e-01 8.537739515304565430e-02 -4.454366490244865417e-02 -1.357314288616180420e-01 2.689022123813629150e-01 -1.155598014593124390e-01 2.108671218156814575e-01 -2.941669225692749023e-01 -8.095730096101760864e-02 2.224508076906204224e-01 2.250218205153942108e-02 -1.646754592657089233e-01 6.059679388999938965e-02 1.045023947954177856e-01 1.257220376282930374e-02 3.087227642536163330e-01 -2.506482899188995361e-01 3.384260833263397217e-02 -1.434834152460098267e-01 -2.379466742277145386e-01 -1.656624525785446167e-01 -3.575480543076992035e-03
-1.885464973747730255e-02 1.370617598295211792e-01 1.595081984996795654e-01 3.014389574527740479e-01 1.012522131204605103e-01 1.521342396736145020e-01 -1.964935809373855591e-01 -2.009700089693069458e-01 -2.957141101360321045e-01 -2.166504710912704468e-01 -1.038454473018646240e-01 -2.700571157038211823e-02 -1.427197009325027466e-01 1.281121075153350830e-01 2.548045814037322998e-01 1.618573665618896484e-01 2.311553806066513062e-01 -1.506011816672980785e-03 1.355132609605789185e-01 2.613893244415521622e-03 1.677603125572204590e-01 1.952334046363830566e-01 1.303128451108932495e-01 -1.455261744558811188e-02 6.598975509405136108e-02 -1.963395178318023682e-01 9.813138097524642944e-02 5.056286230683326721e-02 1.521621346473693848e-01 -4.328334331512451172e-01 -2.212980538606643677e-01 -9.237290918827056885e-02
-1.248652264475822449e-01 1.298112422227859497e-01 -2.828699946403503418e-01 1.429489403963088989e-01 -8.073522895574569702e-02 -1.516935229301452637e-01 -8.782277256250381470e-02 -1.197939664125442505e-01 -2.979478985071182251e-02 -1.412810832262039185e-01 -5.687900632619857788e-02 2.650567591190338135e-01 -6.980726867914199829e-02 5.405528545379638672e-01 -5.386221408843994141e-02 7.124196738004684448e-02 6.324175000190734863e-02 -2.093646675348281860e-01 -4.585773125290870667e-02 2.642520703375339508e-02 9.957910329103469849e-02 6.330615282058715820e-02 1.938831657171249390e-01 -1.955907233059406281e-02 -1.081818938255310059e-01 2.123856544494628906e-01 -2.391591221094131470e-01 -1.264682859182357788e-01 4.591330885887145996e-02 -4.119157791137695312e-01 -1.080747768282890320e-01 1.156656537204980850e-02
7.642017304897308350e-02 2.375732511281967163e-01 1.417238563299179077e-01 1.743880659341812134e-01 -1.649994403123855591e-02 -8.190289884805679321e-02 9.055016934871673584e-02 6.459482759237289429e-02 -2.398654073476791382e-01 -4.143641293048858643e-01 -3.372948467731475830e-01 2.490141838788986206e-01 -7.133892923593521118e-02 1.243792995810508728e-01 1.786514371633529663e-01 -2.895610965788364410e-02 2.705284655094146729e-01 -3.035367429256439209e-01 -1.415486633777618408e-01 1.442106664180755615e-01 1.961595714092254639e-01 -2.982765063643455505e-02 2.406044304370880127e-01 -1.239665970206260681e-01 1.393658816814422607e-01 2.851911634206771851e-02 1.185761094093322754e-01 -6.594725698232650757e-02 1.241433992981910706e-02 -8.140963315963745117e-02 -1.708559095859527588e-01 -1.270759850740432739e-01
-6.102796643972396851e-02 1.540859788656234741e-01 1.001003384590148926e-01 -1.245121434330940247e-01 2.509570121765136719e-01 -1.803714036941528320e-01 6.406307220458984375e-02 -1.063597351312637329e-01 -3.944182097911834717e-01 -1.235409379005432129e-01 -3.229248151183128357e-02 1.767782270908355713e-01 -3.125934600830078125e-01 1.473268121480941772e-01 1.996840387582778931e-01 4.981898516416549683e-02 3.597212135791778564e-01 -1.507130563259124756e-01 1.292314082384109497e-01 -6.285787373781204224e-02 7.040815055370330811e-02 -6.271766871213912964e-02 -2.113717198371887207e-01 1.675138473510742188e-01 1.249661073088645935e-01 2.247388362884521484e-01 -1.285826265811920166e-01 -1.281381957232952118e-02 -2.592455744743347168e-01 -1.277470290660858154e-01 -1.961004137992858887e-01 -1.094670444726943970e-01
1.778287142515182495e-01 7.685664296150207520e-02 9.702646732330322266e-02 2.093670517206192017e-01 3.071223385632038116e-02 -1.732733994722366333e-01 -3.255499899387359619e-01 -1.468343194574117661e-02 -2.750459313392639160e-01 -2.911123037338256836e-01 1.908886730670928955e-01 -5.138533562421798706e-02 -1.740359365940093994e-01 6.850032508373260498e-02 2.229887694120407104e-01 1.087422147393226624e-01 -1.515943408012390137e-01 -1.765737235546112061e-01 2.720886170864105225e-01 1.212064623832702637e-01 1.140449866652488708e-01 -2.182329595088958740e-01 8.586276322603225708e-02 2.668281793594360352e-01 1.397351175546646118e-01 8.495575189590454102e-02 1.823751330375671387e-01 -6.699522584676742554e-02 1.634670495986938477e-01 -2.635858654975891113e-01 -1.307847052812576294e-01 -1.271647065877914429e-01
1.730475872755050659e-01 1.801761537790298462e-01 -3.583517670631408691e-02 3.065004572272300720e-02 1.173581406474113464e-01 8.244468830525875092e-03 2.380085736513137817e-02 -8.757541328668594360e-02 -2.933426201343536377e-01 -3.083335161209106445e-01 1.936877369880676270e-01 2.109042406082153320e-01 1.380189806222915649e-01 1.684579402208328247e-01 2.817269600927829742e-02 1.541644632816314697e-01 1.064088791608810425e-01 1.014126837253570557e-01 1.260602027177810669e-01 -3.248181566596031189e-02 2.928706407546997070e-01 -2.795797884464263916e-01 -1.842464134097099304e-02 -1.783915311098098755e-01 1.563230603933334351e-01 -2.843407355248928070e-02 1.015688702464103699e-01 1.069743484258651733e-01 9.878051467239856720e-03 -5.355345010757446289e-01 -4.707900807261466980e-02 -8.612242341041564941e-02
4.800428077578544617e-02 -3.952416125684976578e-03 -8.423248678445816040e-02 9.873408079147338867e-02 -2.167379409074783325e-01 1.672473698854446411e-01 2.280679494142532349e-01 -2.619990706443786621e-01 -2.679642140865325928e-01 1.446356922388076782e-01 2.357547432184219360e-01 2.830157615244388580e-02 -1.644924581050872803e-01 3.835425376892089844e-01 -1.666551381349563599e-01 1.736725121736526489e-01 4.456763342022895813e-02 5.288120824843645096e-03 9.445992857217788696e-02 2.979838848114013672e-01 1.882255673408508301e-01 1.637168079614639282e-01 2.084848582744598389e-01 8.286631852388381958e-02 -1.482254713773727417e-01 1.189930830150842667e-02 -1.945484876632690430e-01 1.608666777610778809e-01 -2.402743697166442871e-02 -2.495987564325332642e-01 -1.468442678451538086e-01 -1.464617103338241577e-01
-2.410659492015838623e-01 2.622467577457427979e-01 -2.057530134916305542e-01 6.518357247114181519e-02 -1.288472861051559448e-01 -1.153844818472862244e-01 -1.335555613040924072e-01 -8.943767100572586060e-02 -5.935201793909072876e-02 -1.787574589252471924e-01 2.229958176612854004e-01 2.115261107683181763e-01 -7.861790806055068970e-02 2.787823677062988281e-01 2.993270289152860641e-03 -4.459023103117942810e-02 -1.335278600454330444e-01 -4.471907019615173340e-01 -5.510848015546798706e-02 1.375492513179779053e-01 1.981252282857894897e-01 -2.015466839075088501e-01 1.629945933818817139e-01 -1.529132854193449020e-02 -1.311300247907638550e-01 2.082719951868057251e-01 1.148134749382734299e-02 -1.581353396177291870e-01 8.424878865480422974e-02 -2.948844730854034424e-01 7.559511065483093262e-02 -1.516975313425064087e-01
-1.127149686217308044e-01 2.392821013927459717e-01 -3.972997888922691345e-02 3.038087487220764160e-01 -7.059526443481445312e-02 9.932405501604080200e-02 -2.163393795490264893e-01 -2.395310401916503906e-01 -3.914669156074523926e-01 -3.351942896842956543e-01 -2.264733612537384033e-02 1.730834841728210449e-01 -1.924708783626556396e-01 -6.308729201555252075e-02 2.286291867494583130e-01 6.557465344667434692e-02 -5.468601826578378677e-03 6.338734179735183716e-03 -2.080535292625427246e-01 1.201312839984893799e-01 -2.273842394351959229e-01 6.111618503928184509e-02 1.321756541728973389e-01 6.619422882795333862e-02 1.049623079597949982e-02 5.817262455821037292e-03 -1.687930077314376831e-01 -1.245756894350051880e-01 -1.317650079727172852e-01 -6.669245660305023193e-02 -2.317885495722293854e-02 -3.491211235523223877e-01
-3.160269930958747864e-02 -9.853180497884750366e-02 -3.673868775367736816e-01 7.789894193410873413e-02 3.132469058036804199e-01 -7.212856411933898926e-02 -1.577591300010681152e-01 -9.299001842737197876e-02 -2.816302776336669922e-01 -1.631624400615692139e-01 -5.574884198722429574e-05 6.413560360670089722e-03 1.932610124349594116e-01 1.857622712850570679e-01 2.311172336339950562e-01 -9.826966375112533569e-02 8.338067680597305298e-02 2.105574868619441986e-02 3.287349641323089600e-01 1.690003722906112671e-01 9.072217158973217010e-03 -1.679647415876388550e-01 4.284311830997467041e-02 8.967664837837219238e-02 -2.659173496067523956e-02 2.207626104354858398e-01 -2.656035721302032471e-01 -1.444375216960906982e-01 -1.487316489219665527e-01 -1.231310963630676270e-01 8.636021614074707031e-02 -3.204613626003265381e-01
-3.417989611625671387e-02 1.067863777279853821e-01 -3.658389449119567871e-01 1.773245446383953094e-02 1.450560688972473145e-01 1.409998983144760132e-01 -8.648163639008998871e-03 -1.718879789113998413e-01 -2.321219146251678467e-01 -2.287497222423553467e-01 2.622437290847301483e-02 8.279969543218612671e-02 -1.876353919506072998e-01 1.307302117347717285e-01 1.449386179447174072e-01 1.433283686637878418e-01 1.272510290145874023e-01 -2.482119649648666382e-01 2.613191604614257812e-01 -2.679413557052612305e-02 -1.527049094438552856e-01 1.232602819800376892e-01 8.480776846408843994e-02 4.401283711194992065e-02 -3.458301723003387451e-02 -1.786136068403720856e-02 -1.312439292669296265e-01 -6.695496290922164917e-02 -2.366753071546554565e-01 -3.325647711753845215e-01 -4.366650283336639404e-01 1.311994250863790512e-02
3.126458227634429932e-01 2.081969976425170898e-01 -8.803974837064743042e-02 -2.907067537307739258e-02 -2.310586124658584595e-01 -3.835400193929672241e-02 1.383071094751358032e-01 -1.874029040336608887e-01 -3.408947885036468506e-01 -4.203981757164001465e-01 1.343956887722015381e-01 9.044842422008514404e-02 -7.569925859570503235e-03 -3.784008324146270752e-02 3.783358633518218994e-02 -7.843492180109024048e-02 3.601009249687194824e-01 6.057354062795639038e-02 1.671223491430282593e-01 -3.602844662964344025e-04 1.359771639108657837e-01 5.059578642249107361e-02 -8.219322189688682556e-03 -1.976417750120162964e-01 3.127444162964820862e-02 -1.549648493528366089e-01 -2.272877842187881470e-02 3.261916711926460266e-02 1.424551606178283691e-01 -3.272199332714080811e-01 -6.572855263948440552e-02 -1.822967082262039185e-01
2.425656616687774658e-01 1.427054554224014282e-01 -1.962969601154327393e-01 -1.205181106925010681e-01 -8.590487390756607056e-02 -3.921206593513488770e-01 -1.150153875350952148e-01 -1.420603543519973755e-01 -2.093882113695144653e-01 -4.134275913238525391e-01 1.213598549365997314e-01 3.780682012438774109e-02 7.442825287580490112e-02 1.723139882087707520e-01 2.413677796721458435e-02 -5.739250406622886658e-02 1.366261541843414307e-01 1.284864246845245361e-01 1.898664832115173340e-01 -2.227387204766273499e-02 -1.160920485854148865e-01 -7.405496388673782349e-02 1.904099434614181519e-01 6.855685263872146606e-02 1.823819130659103394e-01 -5.833408981561660767e-02 9.604348242282867432e-02 -1.090121418237686157e-01 -5.516399815678596497e-02 -4.656182602047920227e-02 -1.776190400123596191e-01 -4.206998944282531738e-01
3.899228945374488831e-02 1.748166233301162720e-01 -7.597649097442626953e-02 -1.387572884559631348e-01 -6.207270547747612000e-02 -1.485262513160705566e-01 2.843052335083484650e-02 -2.980734407901763916e-01 -7.365356385707855225e-02 -6.517833471298217773e-02 2.745280265808105469e-01 -7.051591575145721436e-02 -5.397824198007583618e-02 -1.889547891914844513e-02 1.176008135080337524e-01 -3.399109467864036560e-02 2.428790330886840820e-01 -2.091466188430786133e-01 1.645230203866958618e-01 3.050977587699890137e-01 -4.961568117141723633e-02 -2.901948392391204834e-01 1.058901995420455933e-01 7.201914489269256592e-02 -6.601976603269577026e-02 4.892073869705200195e-01 -7.334041595458984375e-02 -9.060418605804443359e-02 -4.178114235401153564e-02 -3.254095911979675293e-01 -1.660563945770263672e-01 -2.479913271963596344e-02
1.940791159868240356e-01 3.871221542358398438e-01 -1.126407533884048462e-01 -5.386105552315711975e-02 1.496400386095046997e-01 -1.294255405664443970e-01 2.322350144386291504e-01 -2.506222128868103027e-01 -3.115338385105133057e-01 -1.928738802671432495e-01 2.239802479743957520e-01 1.986477151513099670e-02 -2.763298749923706055e-01 1.709533035755157471e-01 2.330031841993331909e-01 6.670136004686355591e-02 2.771520614624023438e-01 2.572098672389984131e-01 4.106143489480018616e-02 -1.463004797697067261e-01 4.823267459869384766e-03 -1.047366261482238770e-01 1.658825278282165527e-01 -7.613798230886459351e-02 6.731226295232772827e-02 -2.097976505756378174e-01 -4.962582141160964966e-02 5.326282978057861328e-02 5.156838148832321167e-02 -6.458795070648193359e-02 -1.299380809068679810e-01 -6.267010420560836792e-02
5.156949162483215332e-02 2.520495951175689697e-01 -9.214109182357788086e-02 -1.988009512424468994e-01 2.761278115212917328e-02 -1.575882360339164734e-02 -1.057187393307685852e-01 -3.269369602203369141e-01 -1.156616434454917908e-01 -2.245980314910411835e-02 3.335842490196228027e-01 8.797683566808700562e-02 -1.868028379976749420e-02 -1.801087409257888794e-01 1.074814051389694214e-01 1.103852018713951111e-01 2.895638942718505859e-01 -1.693456470966339111e-01 1.102054119110107422e-01 3.226855397224426270e-01 6.099843233823776245e-02 -3.327710926532745361e-02 5.979953333735466003e-02 4.950981959700584412e-02 -1.357815861701965332e-01 4.143365919589996338e-01 -2.439289838075637817e-01 9.509693086147308350e-02 -1.387915462255477905e-01 -1.783561557531356812e-01 -7.035532593727111816e-02 -1.515487581491470337e-01
3.246832191944122314e-01 3.684172332286834717e-01 -1.731688529253005981e-01 -4.199647530913352966e-02 -1.739611625671386719e-01 1.481653898954391479e-01 -9.080415219068527222e-02 -1.374237686395645142e-01 -1.357405930757522583e-01 -2.710305154323577881e-01 1.825121492147445679e-01 1.891392022371292114e-01 -1.043952852487564087e-01 -1.731867641210556030e-01 1.210221350193023682e-01 -7.683521509170532227e-02 2.294107079505920410e-01 -1.391416192054748535e-01 -1.969988271594047546e-02 2.092083096504211426e-01 7.632731646299362183e-02 -1.484402418136596680e-01 1.899921000003814697e-01 -1.798500120639801025e-01 2.815502882003784180e-01 2.048180997371673584e-01 2.762480638921260834e-02 1.089178249239921570e-01 1.221850514411926270e-01 -1.000170186161994934e-01 -1.110200881958007812e-01 -2.044214904308319092e-01
1.867989301681518555e-01 3.639914095401763916e-01 -1.668207943439483643e-01 -3.262695297598838806e-02 1.438465416431427002e-01 -2.646021731197834015e-02 1.285063475370407104e-01 -7.810277491807937622e-02 -4.243457615375518799e-01 -2.336547523736953735e-01 -1.145264357328414917e-01 2.573644518852233887e-01 -7.962255924940109253e-02 2.490860521793365479e-01 -6.891866773366928101e-02 -8.615941740572452545e-03 2.746387124061584473e-01 1.179748401045799255e-01 9.283988177776336670e-02 1.660090088844299316e-01 8.486217260360717773e-02 -4.344362393021583557e-02 2.987999320030212402e-01 -1.477659493684768677e-01 -6.813865900039672852e-02 8.591146767139434814e-02 -1.498115658760070801e-01 1.281323283910751343e-01 -1.768921464681625366e-01 1.080354675650596619e-01 -1.794565618038177490e-01 2.669406495988368988e-02
-1.146206632256507874e-01 5.508605390787124634e-02 -3.316770792007446289e-01 5.028995219618082047e-03 2.542690932750701904e-01 -2.440345138311386108e-01 -1.833070665597915649e-01 -9.083962440490722656e-02 -1.860481053590774536e-01 1.373353153467178345e-01 3.745032101869583130e-02 2.456544712185859680e-02 1.633811146020889282e-01 1.283430159091949463e-01 9.273756295442581177e-02 1.665009707212448120e-01 3.609590232372283936e-01 -1.973809152841567993e-01 1.856718212366104126e-01 8.960334211587905884e-02 5.702868849039077759e-02 1.470906287431716919e-01 1.636486649513244629e-01 1.072123721241950989e-01 1.443992257118225098e-01 1.656224131584167480e-01 -2.774819433689117432e-01 -4.058552905917167664e-03 -1.340506374835968018e-01 -1.818061172962188721e-01 -2.372879087924957275e-01 -2.553912997245788574e-01
-1.393236219882965088e-01 3.477377593517303467e-01 1.095317862927913666e-02 2.727517858147621155e-02 4.828306380659341812e-03 6.586931645870208740e-02 -1.026984751224517822e-01 -1.384504586458206177e-01 1.630161702632904053e-01 -4.177886247634887695e-02 1.748805940151214600e-01 6.301683187484741211e-02 6.070483475923538208e-02 -7.567386329174041748e-02 2.041806131601333618e-01 1.546165440231561661e-02 -3.967811539769172668e-02 7.115881145000457764e-02 5.331142246723175049e-02 1.526245623826980591e-01 2.277958691120147705e-01 -2.082038521766662598e-01 2.290759533643722534e-01 -1.874899864196777344e-01 1.061107367277145386e-01 3.831642866134643555e-01 -2.825411856174468994e-01 -3.092573396861553192e-02 1.153018251061439514e-01 2.551750838756561279e-02 -3.587558865547180176e-01 -3.366860449314117432e-01
-2.833741903305053711e-01 -2.465246431529521942e-02 -7.037607580423355103e-02 -1.417445763945579529e-02 7.663708925247192383e-02 -7.652112096548080444e-02 3.059844858944416046e-02 -1.172908209264278412e-02 -1.971239298582077026e-01 -2.009869664907455444e-01 1.285585016012191772e-01 1.899735629558563232e-01 -4.340821802616119385e-01 2.951844930648803711e-01 2.403516024351119995e-01 -2.659036815166473389e-01 9.626367688179016113e-02 4.325626790523529053e-02 -8.241411298513412476e-03 1.116258651018142700e-01 -4.481010138988494873e-02 -1.658950932323932648e-02 -8.474016934633255005e-02 -2.935009896755218506e-01 -7.028203457593917847e-02 -2.978208102285861969e-02 4.161284118890762329e-02 -2.053162008523941040e-01 -1.519982218742370605e-01 -1.395066976547241211e-01 -5.685494095087051392e-02 -3.878729641437530518e-01
-1.561130583286285400e-01 1.440939605236053467e-01 1.045981496572494507e-01 -1.307459920644760132e-01 1.830191910266876221e-01 -1.563555896282196045e-01 1.159454807639122009e-01 -8.835235238075256348e-02 -2.843153774738311768e-01 -2.489451617002487183e-01 -4.805739223957061768e-02 3.224217891693115234e-01 -2.087135314941406250e-01 1.730190217494964600e-01 1.467446684837341309e-01 1.421009749174118042e-01 3.634046912193298340e-01 -6.619098037481307983e-02 3.612681105732917786e-02 -9.163651615381240845e-02 3.613157197833061218e-02 -1.443745642900466919e-01 -1.772341728210449219e-01 1.601656526327133179e-01 5.765870213508605957e-02 1.402811110019683838e-01 2.162837088108062744e-01 -1.627492755651473999e-01 -1.745465695858001709e-01 -1.705273985862731934e-01 -1.892104446887969971e-01 -2.576100826263427734e-01
-3.750125691294670105e-02 1.786537468433380127e-01 -2.379086464643478394e-01 4.293766245245933533e-02 -1.746853590011596680e-01 -2.252627760171890259e-01 1.166286971420049667e-02 1.507913880050182343e-02 4.060063976794481277e-03 -1.988917738199234009e-01 -5.368794500827789307e-02 2.636393606662750244e-01 -1.256937384605407715e-01 3.710423707962036133e-01 5.331614613533020020e-02 -1.045166701078414917e-01 -2.971490286290645599e-02 -4.040792286396026611e-01 5.158106237649917603e-02 1.337295174598693848e-01 -4.937012679874897003e-03 -3.727616369724273682e-01 -6.217720359563827515e-02 -1.252922117710113525e-01 -2.058837562799453735e-01 1.443386077880859375e-01 -7.059523463249206543e-02 -1.578186079859733582e-02 1.112049147486686707e-01 -2.649655938148498535e-01 -2.297059744596481323e-01 -1.925898343324661255e-02
4.485543351620435715e-03 2.246292084455490112e-01 -2.261821031570434570e-01 -1.029857173562049866e-01 -3.319124225527048111e-04 -9.225743263959884644e-02 -2.111174613237380981e-01 9.587737917900085449e-02 -1.873091012239456177e-01 -3.703375756740570068e-01 1.907558441162109375e-01 1.685133576393127441e-01 -1.141725927591323853e-01 1.821022629737854004e-01 -1.186950355768203735e-01 2.759982943534851074e-01 2.311883717775344849e-01 -2.872160673141479492e-01 1.127950847148895264e-01 2.714493870735168457e-01 8.271016180515289307e-02 -6.084982305765151978e-03 -6.471834331750869751e-02 -4.947815090417861938e-02 8.441372960805892944e-02 1.313484460115432739e-01 1.094761714339256287e-01 2.185681164264678955e-01 3.089119791984558105e-01 -1.305652558803558350e-01 -2.516421861946582794e-02 -1.374689489603042603e-01
-3.713877499103546143e-02 4.762533307075500488e-02 2.787922509014606476e-02 4.711829870939254761e-02 -9.934277832508087158e-02 -1.778678745031356812e-01 -1.047761067748069763e-01 -1.837412863969802856e-01 -1.546563953161239624e-01 8.233031630516052246e-02 1.665314137935638428e-01 -1.596070379018783569e-01 -2.623665146529674530e-02 2.790619134902954102e-01 4.700827300548553467e-01 2.702965587377548218e-02 3.857014477252960205e-01 2.220882922410964966e-01 1.887549757957458496e-01 8.238472044467926025e-02 1.367555856704711914e-01 -5.871053785085678101e-02 2.128008604049682617e-01 2.014735341072082520e-01 6.596811860799789429e-02 1.571244895458221436e-01 6.493713706731796265e-02 7.024359703063964844e-02 2.579441107809543610e-02 5.620022118091583252e-02 -1.359129250049591064e-01 -3.375169634819030762e-01
4.842055588960647583e-02 1.203763782978057861e-01 -4.146483168005943298e-02 -2.353377640247344971e-03 3.566301465034484863e-01 9.808355569839477539e-02 -7.393706589937210083e-02 -3.377566635608673096e-01 -2.544348835945129395e-01 -2.341684699058532715e-01 1.409410387277603149e-01 2.804137170314788818e-01 -2.340062707662582397e-01 3.495245277881622314e-01 1.650488972663879395e-01 -1.161991581320762634e-01 -1.111633107066154480e-01 -6.346362642943859100e-03 -1.126846000552177429e-01 2.065529376268386841e-01 1.611172258853912354e-01 1.873961538076400757e-01 -1.611181348562240601e-01 -1.228298991918563843e-01 -7.303932309150695801e-02 -6.175576895475387573e-02 3.850836679339408875e-02 -1.244100257754325867e-01 -1.045002564787864685e-01 -1.996261477470397949e-01 -1.781552433967590332e-01 -1.041589975357055664e-01
4.202487319707870483e-02 2.071171700954437256e-01 -4.644842445850372314e-02 2.991520464420318604e-01 2.231541462242603302e-02 1.004192382097244263e-01 -1.851695924997329712e-01 -4.852150008082389832e-02 -1.701290160417556763e-01 -3.985617458820343018e-01 -2.088645547628402710e-01 1.102280691266059875e-01 -1.614367365837097168e-01 2.086725234985351562e-01 2.800239026546478271e-01 2.853771150112152100e-01 2.145842760801315308e-01 1.112404540181159973e-01 2.103597819805145264e-01 -9.785387665033340454e-02 2.385677844285964966e-01 -6.658028811216354370e-02 7.495589554309844971e-02 6.498465780168771744e-03 2.049736231565475464e-01 -6.078363209962844849e-02 -3.107615746557712555e-02 1.139496266841888428e-01 1.524261683225631714e-01 -2.179960310459136963e-01 -1.827194988727569580e-01 -1.939833164215087891e-02
4.480376839637756348e-03 -9.314646571874618530e-02 -3.160575628280639648e-01 1.846740543842315674e-01 -9.342310577630996704e-02 9.998367726802825928e-02 -4.279688373208045959e-02 -1.420372724533081055e-01 -1.677142381668090820e-01 -1.762741357088088989e-01 1.478814482688903809e-01 1.173853352665901184e-01 -4.291689395904541016e-01 2.902891337871551514e-01 -3.529560565948486328e-02 2.400171607732772827e-01 8.876056969165802002e-02 -1.338214725255966187e-01 6.306480616331100464e-02 2.281651943922042847e-01 1.770125143229961395e-02 1.723160408437252045e-02 4.062577337026596069e-02 8.534383028745651245e-02 -1.834604591131210327e-01 -1.605676673352718353e-02 -1.032617911696434021e-01 2.821017056703567505e-02 -4.193154871463775635e-01 -2.620072662830352783e-01 -3.475739154964685440e-03 -1.148577556014060974e-01
3.337362408638000488e-02 -5.204814299941062927e-02 1.384010463953018188e-01 1.671418398618698120e-01 -2.389635890722274780e-01 1.248515248298645020e-01 8.736775070428848267e-02 -2.613475620746612549e-01 -3.216957747936248779e-01 -3.732481226325035095e-02 1.690781712532043457e-01 -1.514548901468515396e-02 -1.139379143714904785e-01 4.091214835643768311e-01 -9.600587934255599976e-02 -1.628170758485794067e-01 3.297476172447204590e-01 -2.434787005186080933e-01 7.286750525236129761e-02 1.471388041973114014e-01 2.097379714250564575e-01 2.455653063952922821e-02 7.371399551630020142e-02 1.395080387592315674e-01 -5.232483148574829102e-02 4.423005506396293640e-02 -1.064263656735420227e-01 2.975122071802616119e-02 -1.006573811173439026e-01 5.797897465527057648e-03 -7.158898562192916870e-02 -3.924427330493927002e-01
2.696371078491210938e-01 1.639565825462341309e-01 -5.247151013463735580e-03 6.861772388219833374e-02 3.748819604516029358e-02 -2.298532519489526749e-03 5.081249028444290161e-02 -2.271267473697662354e-01 -3.575655221939086914e-01 -2.133543342351913452e-01 2.417667657136917114e-01 1.789275109767913818e-01 -1.127744019031524658e-01 5.632031336426734924e-02 9.458763152360916138e-02 -2.915229275822639465e-02 3.433850407600402832e-02 9.651501476764678955e-02 1.941208690404891968e-01 -1.874983608722686768e-01 3.701588511466979980e-01 -5.150891467928886414e-02 -8.297998458147048950e-02 1.586535722017288208e-01 -2.543297410011291504e-01 5.443687736988067627e-02 -3.123191371560096741e-02 2.478020936250686646e-01 3.290257602930068970e-02 -1.565200388431549072e-01 -3.519886136054992676e-01 1.265205889940261841e-01
1.496541053056716919e-01 1.081957966089248657e-01 -1.533008664846420288e-01 2.135640680789947510e-01 -7.240436971187591553e-02 -9.412507712841033936e-02 2.099196426570415497e-02 -1.815260499715805054e-01 -2.498751273378729820e-04 -2.110537588596343994e-01 -2.020644545555114746e-01 7.954499125480651855e-02 -3.994958996772766113e-01 -1.655448414385318756e-02 1.721747368574142456e-01 1.836599409580230713e-01 1.278803348541259766e-01 -2.706364691257476807e-01 9.080857783555984497e-02 2.942388355731964111e-01 1.457225084304809570e-01 -3.147402033209800720e-02 -9.235555678606033325e-02 1.213766168802976608e-02 -3.027178347110748291e-01 -1.351408064365386963e-01 -2.479507178068161011e-01 -1.629880219697952271e-01 4.799677431583404541e-02 -6.920638959854841232e-03 -2.813909947872161865e-01 -1.988564729690551758e-01
-1.352847814559936523e-01 2.058811783790588379e-01 -1.423349678516387939e-01 1.174106597900390625e-01 -1.673400849103927612e-01 -2.083099633455276489e-01 3.274687752127647400e-02 -1.537341326475143433e-01 -2.496808469295501709e-01 -4.133602138608694077e-03 2.773215249180793762e-02 1.306249350309371948e-01 -3.409730494022369385e-01 -1.670011505484580994e-02 -3.655236586928367615e-02 9.579697251319885254e-02 6.597036868333816528e-02 -1.532144993543624878e-01 9.200430661439895630e-02 1.210649982094764709e-01 1.381912231445312500e-01 5.663164705038070679e-02 -3.111564554274082184e-02 -4.169505834579467773e-02 -1.509844362735748291e-01 -1.646890342235565186e-01 -3.505962789058685303e-01 -2.153113931417465210e-01 -1.393854897469282150e-02 -2.631177194416522980e-02 -1.846991479396820068e-01 -5.213111042976379395e-01
7.820808142423629761e-02 7.983663678169250488e-02 -2.356380522251129150e-01 7.885658740997314453e-02 -1.196826621890068054e-01 -7.496116310358047485e-02 7.754264026880264282e-02 -1.825872510671615601e-01 -1.646438986063003540e-01 3.449996700510382652e-03 -7.742702960968017578e-02 2.119603902101516724e-01 -2.174353003501892090e-01 -7.769070565700531006e-02 -1.242376938462257385e-01 -7.646167278289794922e-02 1.596420854330062866e-01 -1.377359330654144287e-01 3.179324567317962646e-01 1.739454716444015503e-01 1.951720416545867920e-01 -5.249553173780441284e-02 -1.119849532842636108e-01 3.448735475540161133e-01 -4.704129323363304138e-02 2.285214960575103760e-01 -2.121993601322174072e-01 -2.253350242972373962e-02 -6.088100373744964600e-02 -9.140946716070175171e-02 1.549386978149414062e-01 -4.792434275150299072e-01
-1.207796409726142883e-01 4.291966557502746582e-02 2.189298272132873535e-01 4.452965036034584045e-02 1.676748543977737427e-01 -1.656335294246673584e-01 3.920165821909904480e-02 -2.209158688783645630e-01 -1.494902670383453369e-01 -1.876429766416549683e-01 9.525355696678161621e-02 3.417587578296661377e-01 -8.144003897905349731e-02 2.267920374870300293e-01 4.265284165740013123e-02 1.373631954193115234e-01 4.100966751575469971e-01 -1.160604506731033325e-01 1.081611439585685730e-01 8.453529328107833862e-02 -9.584560990333557129e-02 1.465399935841560364e-02 -3.134734928607940674e-02 2.481885403394699097e-01 -3.824256593361496925e-03 5.851345136761665344e-02 -6.106890365481376648e-02 -2.716872990131378174e-01 -1.827848404645919800e-01 -2.399314045906066895e-01 -3.118435442447662354e-01 -1.546001732349395752e-01
1.995619833469390869e-01 3.099230527877807617e-01 -1.979921460151672363e-01 9.767071157693862915e-02 -9.603153169155120850e-02 -2.296270877122879028e-01 -1.052800789475440979e-01 -2.071834867820143700e-03 -1.254117935895919800e-01 -3.092678487300872803e-01 1.786008477210998535e-01 1.221785671077668667e-03 -2.557496130466461182e-01 2.434495091438293457e-01 1.150257959961891174e-01 1.615565866231918335e-01 1.609848886728286743e-01 -1.921728104352951050e-01 2.360813766717910767e-01 3.574659228324890137e-01 5.004856735467910767e-02 -5.495532602071762085e-02 -4.538062959909439087e-02 -1.913857907056808472e-01 1.142863184213638306e-01 1.280845999717712402e-01 1.942178159952163696e-01 1.735255271196365356e-01 1.786390990018844604e-01 -1.230146363377571106e-01 -3.745645051822066307e-03 1.135578658431768417e-02
5.914718843996524811e-03 2.169354110956192017e-01 -1.792013943195343018e-01 1.478143781423568726e-01 5.537732690572738647e-02 2.103229239583015442e-02 1.675235182046890259e-01 -1.737265586853027344e-01 -3.227470815181732178e-01 -4.041347280144691467e-02 2.909841537475585938e-01 -1.455666273832321167e-01 -4.044004082679748535e-01 1.161967441439628601e-01 1.854281574487686157e-01 8.628015220165252686e-02 1.752849668264389038e-01 -1.441424638032913208e-01 8.819127082824707031e-02 -2.479265779256820679e-01 7.245231419801712036e-02 3.075337223708629608e-02 2.693307399749755859e-01 3.535553347319364548e-03 1.322292834520339966e-01 -2.100328542292118073e-02 1.089472249150276184e-01 -1.498651057481765747e-01 -6.140518933534622192e-02 -3.662195503711700439e-01 -7.674299180507659912e-02 -1.055119261145591736e-01
-2.095804661512374878e-01 3.646262586116790771e-01 -1.878306418657302856e-01 2.191693186759948730e-01 -4.573901742696762085e-02 -8.497784286737442017e-02 3.467288613319396973e-02 -7.004887610673904419e-02 -9.519845992326736450e-02 -1.718740016222000122e-01 4.117282330989837646e-01 1.535575021989643574e-03 -1.362728625535964966e-01 2.297088056802749634e-01 -1.625027880072593689e-02 8.753368258476257324e-02 2.726972401142120361e-01 -1.397977322340011597e-01 1.408373564481735229e-01 -5.905186384916305542e-02 3.672898933291435242e-02 3.315628692507743835e-02 -1.641711294651031494e-01 -1.824854463338851929e-01 1.461803764104843140e-01 -1.938671432435512543e-02 7.376980036497116089e-03 4.456418007612228394e-02 2.274141414090991020e-03 -3.038084208965301514e-01 -1.891931146383285522e-01 -3.243184685707092285e-01
9.464932978153228760e-02 1.095836609601974487e-01 1.777528524398803711e-01 1.240076422691345215e-01 1.235763803124427795e-01 4.753831401467323303e-02 1.048569753766059875e-01 6.513635069131851196e-02 -8.831288665533065796e-02 -4.085046947002410889e-01 -8.713904768228530884e-02 2.079628258943557739e-01 1.050515249371528625e-01 2.806016802787780762e-01 1.022065281867980957e-01 -6.978156417608261108e-02 -8.193624764680862427e-02 1.572360247373580933e-01 5.840295925736427307e-02 3.033752441406250000e-01 2.123378515243530273e-01 -6.226979568600654602e-02 3.265544176101684570e-01 -9.634812921285629272e-02 -1.018988192081451416e-01 -9.773884713649749756e-02 3.640887886285781860e-02 -5.841456353664398193e-02 1.704838424921035767e-01 -4.473825991153717041e-01 -1.475497037172317505e-01 -3.540815412998199463e-02
-8.310931921005249023e-02 7.364567369222640991e-02 1.216147392988204956e-01 2.155233174562454224e-01 8.099127560853958130e-02 1.421311646699905396e-01 3.466538712382316589e-02 -8.640386909246444702e-02 -4.085027277469635010e-01 -1.427636742591857910e-01 2.199363261461257935e-01 3.502523899078369141e-01 -1.716981977224349976e-01 1.826432794332504272e-01 8.097545802593231201e-02 -7.647357136011123657e-02 1.235096231102943420e-01 1.788413152098655701e-02 1.878502368927001953e-01 1.862801425158977509e-02 3.813179582357406616e-02 1.156883686780929565e-01 -7.987733185291290283e-02 -1.029328703880310059e-01 -1.613983958959579468e-01 1.135444864630699158e-01 2.044943720102310181e-01 -2.073914110660552979e-01 -1.736789569258689880e-02 -4.457053244113922119e-01 1.574698388576507568e-01 -1.640316843986511230e-01
-2.929264307022094727e-02 1.382856220006942749e-01 2.105646282434463501e-01 8.019899576902389526e-02 8.254136890172958374e-02 4.613007232546806335e-02 -1.681901514530181885e-01 -9.491595625877380371e-02 -2.757349014282226562e-01 -4.055306613445281982e-01 6.582954525947570801e-02 3.651370704174041748e-01 -1.377253830432891846e-01 1.918322890996932983e-01 2.980487942695617676e-01 7.013805955648422241e-02 -1.649599075317382812e-01 -1.091875880956649780e-01 1.318579167127609253e-01 2.533289790153503418e-01 -1.400996893644332886e-01 1.313214600086212158e-01 4.144245013594627380e-02 -5.978261679410934448e-02 3.139614313840866089e-02 9.897341579198837280e-02 -3.653025627136230469e-02 1.261530965566635132e-01 -2.045463584363460541e-02 1.207470446825027466e-01 3.880543634295463562e-02 -3.846461772918701172e-01
1.188129410147666931e-01 2.350270599126815796e-01 -1.682946272194385529e-02 -1.594664603471755981e-01 -2.981649525463581085e-02 -6.870729476213455200e-02 -4.167099297046661377e-02 -3.068113923072814941e-01 -1.562719941139221191e-01 -1.027288567274808884e-02 2.347116619348526001e-01 3.269500657916069031e-02 2.800740301609039307e-02 -1.962827751412987709e-03 1.640108972787857056e-01 -1.450496017932891846e-01 3.211862146854400635e-01 -2.115134149789810181e-01 -4.164957627654075623e-02 3.278901875019073486e-01 -1.652184873819351196e-03 -2.384927272796630859e-01 1.402010768651962280e-01 1.427637040615081787e-01 -1.488607674837112427e-01 2.269686013460159302e-01 -2.065306156873703003e-01 6.350760161876678467e-02 -1.026893928647041321e-01 -3.372191488742828369e-01 -2.726348638534545898e-01 3.198493644595146179e-02
1.338301301002502441e-01 1.757619529962539673e-01 -1.299742013216018677e-01 8.367466740310192108e-03 -1.950190663337707520e-01 -6.230098381638526917e-02 1.071105673909187317e-01 -2.602279186248779297e-02 -1.088302880525588989e-01 -9.122358262538909912e-02 1.654908657073974609e-01 2.485157102346420288e-01 -1.806169599294662476e-01 -9.068261831998825073e-02 -1.948998570442199707e-01 2.868995964527130127e-01 2.464743331074714661e-02 -1.845543086528778076e-01 1.942925453186035156e-01 2.484621703624725342e-01 7.925527170300483704e-03 -9.205996990203857422e-03 1.562309116125106812e-01 -2.025052160024642944e-02 -2.357895672321319580e-01 -1.588520854711532593e-01 -3.147346377372741699e-01 -1.716646552085876465e-01 -7.864654809236526489e-02 -1.570648252964019775e-01 -1.601272076368331909e-01 -4.298192560672760010e-01
2.365125808864831924e-03 -1.502541452646255493e-01 -1.366844922304153442e-01 8.257588744163513184e-02 -6.046533212065696716e-02 -6.434457004070281982e-02 -2.111531645059585571e-01 -2.775556147098541260e-01 -2.482021301984786987e-01 -4.586473852396011353e-02 1.636585444211959839e-01 -1.502512544393539429e-01 -1.866211146116256714e-01 1.454698145389556885e-01 2.844566106796264648e-01 -1.831490662880241871e-03 2.814852893352508545e-01 1.025146842002868652e-01 1.086867079138755798e-01 8.508381992578506470e-02 -4.026631638407707214e-02 1.918320804834365845e-01 9.172652661800384521e-02 -1.550364047288894653e-01 -1.824825257062911987e-01 1.640314795076847076e-02 3.188323676586151123e-01 -3.031460195779800415e-02 -2.160656899213790894e-01 -2.589119970798492432e-01 -2.003306597471237183e-01 -3.207207620143890381e-01
-2.515902370214462280e-02 1.335795223712921143e-01 -2.082991451025009155e-01 -4.923531785607337952e-02 -6.972487270832061768e-02 -1.043081134557723999e-01 3.347210958600044250e-02 1.338782459497451782e-01 -3.160588443279266357e-01 -1.910030841827392578e-01 1.037983372807502747e-01 2.970023453235626221e-01 -3.220635652542114258e-01 2.080229222774505615e-01 7.682325690984725952e-02 1.038302108645439148e-01 1.218836903572082520e-01 2.372618764638900757e-01 1.982435137033462524e-01 1.133285015821456909e-01 3.098065853118896484e-01 1.174894049763679504e-01 -3.530449271202087402e-01 5.223747715353965759e-02 1.583015359938144684e-02 5.513842403888702393e-02 -2.022340595722198486e-01 -1.069014593958854675e-01 -1.885232627391815186e-01 -9.239163994789123535e-02 7.819531112909317017e-02 -1.887578517198562622e-01
1.413373649120330811e-01 -2.708954922854900360e-02 9.183379262685775757e-02 -2.890827320516109467e-02 -2.898780703544616699e-01 1.174720525741577148e-01 4.535008966922760010e-02 -2.001900672912597656e-01 -3.646246790885925293e-01 -3.084154613316059113e-02 1.433348655700683594e-02 3.444898128509521484e-02 -3.002275824546813965e-01 4.759530723094940186e-01 2.232754603028297424e-02 9.853185713291168213e-02 1.815785914659500122e-01 -2.086059302091598511e-01 1.258276104927062988e-01 7.994908839464187622e-02 3.239364326000213623e-01 1.018093302845954895e-01 1.461808681488037109e-01 -5.456033162772655487e-03 -1.706548631191253662e-01 5.961179360747337341e-02 -1.711286790668964386e-02 8.571913093328475952e-02 -9.862804412841796875e-02 -8.791578002274036407e-03 -1.838434934616088867e-01 -2.203604429960250854e-01
-1.401067376136779785e-01 4.903218150138854980e-02 -4.052706062793731689e-02 1.353570073843002319e-01 9.290567599236965179e-03 -4.887182265520095825e-02 1.673229932785034180e-01 -2.993247509002685547e-01 -2.388625293970108032e-01 -1.568922549486160278e-01 1.195344254374504089e-01 -1.113173216581344604e-01 -1.391161829233169556e-01 3.806773126125335693e-01 2.298661135137081146e-02 2.657473385334014893e-01 3.688533306121826172e-01 -1.526765376329421997e-01 3.844738602638244629e-01 -8.562910556793212891e-02 -3.309789672493934631e-02 -1.115790829062461853e-01 1.940134167671203613e-01 7.316163182258605957e-02 -1.854629814624786377e-01 -5.974278319627046585e-03 6.335815787315368652e-02 -5.777290463447570801e-02 -3.286854922771453857e-02 -2.783883810043334961e-01 -1.469531841576099396e-02 -5.030600354075431824e-02
5.508721992373466492e-02 2.441583573818206787e-01 -6.130150705575942993e-02 -1.808411478996276855e-01 -4.566100426018238068e-03 -5.913125723600387573e-02 -1.465683728456497192e-01 -3.622142672538757324e-01 -1.697049885988235474e-01 -6.231592595577239990e-02 2.755041420459747314e-01 -2.172976881265640259e-01 3.605550227803178132e-05 -7.070859521627426147e-02 2.362392544746398926e-01 -1.065795645117759705e-01 2.007946819067001343e-01 -1.886606216430664062e-01 4.209941625595092773e-02 2.466570585966110229e-01 1.029311940073966980e-01 -7.411842048168182373e-02 2.628212869167327881e-01 -3.749224171042442322e-02 -9.436713159084320068e-02 3.647915422916412354e-01 -2.224027514457702637e-01 -1.217566207051277161e-01 -3.117375448346138000e-02 -1.198394671082496643e-01 -1.890282183885574341e-01 -1.851942986249923706e-01
1.450577527284622192e-01 -1.426800936460494995e-01 9.948118031024932861e-02 1.071721464395523071e-01 -3.073596656322479248e-01 5.072787404060363770e-03 3.046635724604129791e-02 -1.222838312387466431e-01 -2.259031869471073151e-02 -6.329393386840820312e-02 1.580087989568710327e-01 -2.575999796390533447e-01 -6.809283047914505005e-02 3.941183388233184814e-01 1.082582771778106689e-01 2.204207926988601685e-01 1.312096267938613892e-01 -1.441125478595495224e-02 6.784442812204360962e-02 7.011645007878541946e-03 1.716383695602416992e-01 3.584191948175430298e-02 1.599622815847396851e-01 -1.259602308273315430e-01 -1.417366880923509598e-02 1.719233840703964233e-01 1.480973605066537857e-02 -1.730111092329025269e-01 2.623301465064287186e-03 -2.392680197954177856e-01 -2.836683094501495361e-01 -4.677823781967163086e-01
-6.221306696534156799e-02 3.548242524266242981e-02 8.614043891429901123e-02 1.917414218187332153e-01 2.613758668303489685e-02 -1.916217356920242310e-01 9.306126087903976440e-02 -1.666491031646728516e-01 -1.881999224424362183e-01 -2.169667780399322510e-01 2.455712705850601196e-01 1.535797398537397385e-02 -2.892580330371856689e-01 2.205435931682586670e-01 -2.951670438051223755e-02 -1.398961804807186127e-02 9.334870427846908569e-02 -1.549525260925292969e-01 2.369534522294998169e-01 1.425270885229110718e-01 7.378288358449935913e-02 -5.279511213302612305e-01 8.370282500982284546e-02 6.402808427810668945e-02 2.150600403547286987e-01 -3.694218117743730545e-03 -9.698399156332015991e-02 2.419862300157546997e-01 1.309014856815338135e-03 -1.466304510831832886e-01 -2.299589514732360840e-01 -8.579838275909423828e-02
-5.738027393817901611e-03 3.347529172897338867e-01 -1.250023953616619110e-02 -1.471718251705169678e-01 2.573432922363281250e-01 -1.320759300142526627e-02 -4.416253417730331421e-02 -2.041054368019104004e-01 -1.860324740409851074e-01 -3.349246978759765625e-01 1.072613173164427280e-03 6.351718306541442871e-02 -1.285228431224822998e-01 1.077937707304954529e-01 8.352042734622955322e-02 -4.872499778866767883e-02 1.512381881475448608e-01 -3.381498754024505615e-01 -9.418020397424697876e-02 1.158837229013442993e-01 -1.521106511354446411e-01 1.445920467376708984e-01 1.102688610553741455e-01 2.864623963832855225e-01 -2.036457955837249756e-01 -5.043329671025276184e-02 -1.431450992822647095e-02 6.255242228507995605e-02 -1.446064114570617676e-01 -2.130896449089050293e-01 -3.204725980758666992e-01 -2.298724204301834106e-01
-7.790382206439971924e-02 6.540545076131820679e-02 7.331813871860504150e-02 -2.123257070779800415e-01 9.041644632816314697e-02 1.686461120843887329e-01 -4.855182394385337830e-02 -4.068681970238685608e-02 7.007471472024917603e-02 -1.090997755527496338e-01 6.091578304767608643e-02 5.774272605776786804e-03 -3.331370055675506592e-01 1.345883239991962910e-03 1.009110957384109497e-01 -1.162480264902114868e-01 3.940488025546073914e-02 -5.930908769369125366e-02 3.481744825839996338e-01 4.147438108921051025e-01 2.128803133964538574e-01 -1.245349124073982239e-01 2.363057136535644531e-01 -1.457991302013397217e-01 1.146591901779174805e-01 -5.395745858550071716e-02 6.272701174020767212e-02 5.252153798937797546e-02 -1.271622180938720703e-01 -7.520009577274322510e-02 -2.555668652057647705e-01 -4.440787434577941895e-01
3.471557796001434326e-01 -5.877488758414983749e-03 1.666250526905059814e-01 2.386624515056610107e-01 1.276226043701171875e-01 6.103282794356346130e-02 1.385594308376312256e-01 6.695127487182617188e-02 -3.818807303905487061e-01 -2.102193534374237061e-01 -2.193743884563446045e-01 6.052737683057785034e-02 -7.939815521240234375e-02 7.324320822954177856e-02 -2.173196151852607727e-02 4.098078981041908264e-02 2.742395363748073578e-02 8.719330281019210815e-02 2.608303725719451904e-01 4.372982308268547058e-02 2.590619027614593506e-01 -4.967352375388145447e-02 1.512332409620285034e-01 1.597690023481845856e-02 -1.899542212486267090e-01 1.675226390361785889e-01 -1.197510287165641785e-01 1.624714136123657227e-01 7.899208366870880127e-02 -3.087605535984039307e-01 -3.280024528503417969e-01 -1.017244011163711548e-01
1.048900783061981201e-01 6.290400028228759766e-02 -3.372954130172729492e-01 -4.910297691822052002e-02 1.047857627272605896e-01 -2.418807148933410645e-01 -1.043583527207374573e-01 -4.584635421633720398e-02 -1.295600645244121552e-02 -2.178251296281814575e-01 1.973672211170196533e-02 1.432590931653976440e-01 -1.962562352418899536e-01 2.727446854114532471e-01 9.809816256165504456e-03 3.392031043767929077e-02 3.300795555114746094e-01 -2.660309672355651855e-01 1.949991136789321899e-01 2.597923576831817627e-01 5.768957734107971191e-02 -1.539119780063629150e-01 -3.636708855628967285e-02 -1.508505195379257202e-01 1.093229278922080994e-01 1.117471605539321899e-01 1.932663321495056152e-01 1.769776642322540283e-01 2.672525048255920410e-01 -3.044417202472686768e-01 -9.937580674886703491e-02 -1.638346724212169647e-02
-4.953366518020629883e-02 5.579471960663795471e-02 -5.755900964140892029e-02 -7.404264062643051147e-02 -6.720305979251861572e-02 -1.947791576385498047e-01 9.889581054449081421e-02 -2.284065783023834229e-01 -1.194116622209548950e-01 -1.748398691415786743e-01 1.262939125299453735e-01 2.878344058990478516e-02 -2.608279585838317871e-01 1.725931912660598755e-01 -9.468787163496017456e-02 -1.259516831487417221e-02 1.173818111419677734e-01 -2.785160243511199951e-01 3.350583314895629883e-01 -2.649189531803131104e-01 -1.185289397835731506e-01 -2.890871167182922363e-01 8.604933321475982666e-02 -5.466803535819053650e-02 2.437515370547771454e-02 1.157734021544456482e-01 -4.582622274756431580e-02 2.003598809242248535e-01 -1.359015107154846191e-01 -3.667654395103454590e-01 -2.766454815864562988e-01 -2.123966068029403687e-01
4.831249266862869263e-02 1.149040386080741882e-01 -1.942480802536010742e-01 -7.419026922434568405e-03 -6.336361914873123169e-02 3.477222472429275513e-02 -4.028127789497375488e-01 -2.095500379800796509e-01 -3.060027062892913818e-01 1.725079715251922607e-01 1.543591469526290894e-01 2.711684107780456543e-01 1.494587361812591553e-01 1.929947584867477417e-01 3.427352905273437500e-01 1.415518820285797119e-01 1.565309166908264160e-01 -2.674535475671291351e-02 3.773288801312446594e-02 2.262136191129684448e-01 -1.021571084856987000e-01 1.261767596006393433e-01 2.584193050861358643e-01 1.476756036281585693e-01 -5.839389562606811523e-02 -7.167892158031463623e-02 -1.239891126751899719e-01 1.437623985111713409e-02 1.120961681008338928e-01 -2.402018457651138306e-01 -1.654192358255386353e-01 -5.407994613051414490e-02
8.790063671767711639e-03 3.736287653446197510e-01 4.750824719667434692e-02 -1.841359883546829224e-01 -7.520137727260589600e-02 5.123111605644226074e-02 -5.196839943528175354e-02 -2.325182259082794189e-01 -4.568710178136825562e-02 5.685331299901008606e-03 -3.609103709459304810e-02 8.864670246839523315e-02 -6.788607686758041382e-02 -6.169275566935539246e-02 1.783308014273643494e-02 -2.081155925989151001e-01 1.224052608013153076e-01 -3.174273967742919922e-01 1.225687861442565918e-01 3.226832151412963867e-01 3.926390781998634338e-02 -1.493855565786361694e-01 -3.758395463228225708e-02 2.636420428752899170e-01 6.590626388788223267e-02 1.593831181526184082e-01 6.074546836316585541e-03 -1.454690843820571899e-02 -1.001053601503372192e-01 -1.295780539512634277e-01 -3.987478911876678467e-01 -3.877063989639282227e-01
1.138904616236686707e-01 -1.064218357205390930e-01 -1.007769703865051270e-01 2.608516812324523926e-01 -2.591244578361511230e-01 -9.762604534626007080e-02 -2.052614837884902954e-01 -2.213788777589797974e-01 -1.052572503685951233e-01 -4.859161004424095154e-02 4.923515021800994873e-02 7.733064889907836914e-02 -3.268209695816040039e-01 1.729729026556015015e-01 3.741579353809356689e-01 1.245885789394378662e-01 1.366457045078277588e-01 1.226877123117446899e-01 2.896005511283874512e-01 -3.250135853886604309e-02 2.989892661571502686e-01 -7.879048353061079979e-04 2.242124080657958984e-01 1.631282866001129150e-01 -1.492304801940917969e-01 9.417138248682022095e-02 6.865780800580978394e-03 -7.361805438995361328e-02 1.977954953908920288e-01 -1.853186786174774170e-01 3.112966567277908325e-02 -1.400993466377258301e-01
-6.891119480133056641e-02 2.845414876937866211e-01 -2.830569632351398468e-02 1.231938153505325317e-01 -8.882010728120803833e-02 -2.189675420522689819e-01 -1.864277124404907227e-01 -4.337912499904632568e-01 -2.776817679405212402e-01 1.231896206736564636e-01 1.401378512382507324e-01 1.027033999562263489e-01 -1.080301105976104736e-01 -3.403648734092712402e-02 4.835244268178939819e-02 2.526190578937530518e-01 2.462432086467742920e-01 9.792508184909820557e-02 1.544646620750427246e-01 -1.990779489278793335e-02 7.653313875198364258e-02 -6.577933579683303833e-02 8.644549176096916199e-03 -3.742818906903266907e-02 3.424932658672332764e-01 2.932038716971874237e-02 -1.273659616708755493e-01 2.580722095444798470e-03 -5.704734474420547485e-02 -3.073755800724029541e-01 -1.146897673606872559e-02 -2.823022305965423584e-01
-3.950327262282371521e-02 4.897870868444442749e-02 1.182624474167823792e-01 2.444347292184829712e-01 7.095376960933208466e-03 -1.403400748968124390e-01 1.067779362201690674e-01 -2.718746662139892578e-01 -2.558181583881378174e-01 -2.637981176376342773e-01 1.506533026695251465e-01 3.470648229122161865e-01 -2.381338030099868774e-01 -1.773261427879333496e-01 -6.830545607954263687e-03 1.791821718215942383e-01 3.767840862274169922e-01 2.237452380359172821e-02 -2.532744221389293671e-02 1.260564774274826050e-01 1.183942183852195740e-01 -2.511696219444274902e-01 7.483223080635070801e-02 3.576752915978431702e-02 -3.082018531858921051e-02 -2.330878376960754395e-02 1.593517512083053589e-01 7.875344157218933105e-02 -1.054577901959419250e-01 -2.221200466156005859e-01 -2.862107455730438232e-01 -1.762298867106437683e-02
1.723291873931884766e-01 5.263163447380065918e-01 -2.453596889972686768e-01 -3.500885143876075745e-02 -4.538631066679954529e-02 3.327601822093129158e-03 -1.941453963518142700e-01 -2.009970992803573608e-01 -2.763179317116737366e-02 -1.131648123264312744e-01 3.101454675197601318e-01 3.367422819137573242e-01 -1.043080016970634460e-01 2.052827477455139160e-01 -1.115263849496841431e-01 9.716755896806716919e-02 6.414618343114852905e-02 -8.495973050594329834e-02 2.812138199806213379e-02 -1.451741158962249756e-01 -2.228123322129249573e-02 -2.869210541248321533e-01 -7.143623406591359526e-06 -1.048588082194328308e-01 -7.797560095787048340e-02 1.004588678479194641e-01 1.662351191043853760e-01 6.638162583112716675e-02 1.619662716984748840e-02 -1.038075610995292664e-01 -1.169776841998100281e-01 -2.317277640104293823e-01
1.610812693834304810e-01 2.944054082036018372e-02 -3.732533752918243408e-02 7.410500943660736084e-02 -2.851057946681976318e-01 -1.163280308246612549e-01 -1.390165388584136963e-01 2.618537470698356628e-02 -1.478267461061477661e-01 -1.584117673337459564e-02 -1.080025136470794678e-01 -3.627346828579902649e-02 -7.285177707672119141e-02 2.147462218999862671e-01 3.552073240280151367e-01 2.731232345104217529e-01 2.979006469249725342e-01 4.629408195614814758e-02 5.981790646910667419e-02 -1.053773090243339539e-01 -1.366316433995962143e-02 4.279558733105659485e-02 1.283524632453918457e-01 6.706593930721282959e-02 -4.707906767725944519e-02 -8.218752592802047729e-02 -2.359773814678192139e-01 -3.229763358831405640e-02 -1.036404743790626526e-01 -3.952925503253936768e-01 -8.694276958703994751e-02 -4.420177936553955078e-01
1.755327582359313965e-01 -9.497560560703277588e-02 -2.854436039924621582e-01 2.974364347755908966e-02 3.330509364604949951e-02 -1.173566468060016632e-02 2.494923472404479980e-01 -1.334229707717895508e-01 -7.219860702753067017e-02 -1.809996366500854492e-01 1.622037440538406372e-01 5.395429208874702454e-02 -2.605911195278167725e-01 2.095261514186859131e-01 1.337215602397918701e-01 8.530865609645843506e-02 1.608187854290008545e-01 -2.436554133892059326e-01 4.258584976196289062e-01 8.403605222702026367e-02 -1.675360202789306641e-01 3.176632151007652283e-02 -1.270808130502700806e-01 5.470605939626693726e-02 -2.066528350114822388e-01 8.551931381225585938e-02 -8.113473653793334961e-02 -1.169205754995346069e-01 -2.482390254735946655e-01 -7.314625382423400879e-02 -2.679479122161865234e-01 -2.478671371936798096e-01
1.823173910379409790e-01 1.814080029726028442e-01 -3.724018856883049011e-02 -4.663733020424842834e-02 -1.356583088636398315e-01 1.273770481348037720e-01 -2.012404054403305054e-01 -7.058015465736389160e-02 -5.746582150459289551e-02 -1.754978089593350887e-03 8.607015013694763184e-02 1.474393010139465332e-01 -8.293743431568145752e-02 -2.937625162303447723e-02 1.362258344888687134e-01 -2.545205950736999512e-01 2.068141549825668335e-01 2.016612887382507324e-02 1.075000539422035217e-01 4.627878367900848389e-01 -1.926894485950469971e-01 3.132516145706176758e-02 1.357633769512176514e-01 5.226352438330650330e-02 -2.421458512544631958e-01 1.164214015007019043e-01 -3.291692435741424561e-01 -1.411597132682800293e-01 3.167606145143508911e-02 -2.681226432323455811e-01 -1.708631962537765503e-01 -3.097015917301177979e-01
6.288179755210876465e-02 3.233025968074798584e-01 1.549915224313735962e-01 7.565557211637496948e-02 -3.092173635959625244e-01 1.710988432168960571e-01 -1.210459042340517044e-02 -3.356709703803062439e-02 -2.238550633192062378e-01 -1.871377378702163696e-01 -2.098750323057174683e-02 1.249745488166809082e-01 -2.657177746295928955e-01 -1.240899637341499329e-01 3.736847720574587584e-04 1.392748057842254639e-01 9.351027756929397583e-02 -2.289952039718627930e-01 1.003102958202362061e-01 3.031013607978820801e-01 -1.275912951678037643e-02 1.838562786579132080e-01 1.363516449928283691e-01 -8.942889422178268433e-02 -3.906746860593557358e-03 2.953931987285614014e-01 -2.955984473228454590e-01 -2.154972106218338013e-01 -6.447944045066833496e-02 -2.494738399982452393e-01 -5.353064462542533875e-02 -1.224673837423324585e-01
-2.601979672908782959e-01 1.761276572942733765e-01 -1.832955516874790192e-02 1.765525043010711670e-01 3.665028139948844910e-03 8.355943113565444946e-02 6.310563534498214722e-02 3.457774966955184937e-02 -2.731977105140686035e-01 1.000469624996185303e-01 -5.962789431214332581e-02 -3.506035776808857918e-03 -1.114590466022491455e-01 1.972826570272445679e-01 3.269718885421752930e-01 2.923088073730468750e-01 2.102021723985671997e-01 2.522258758544921875e-01 1.079960074275732040e-02 1.169408857822418213e-01 9.858417324721813202e-03 -3.168286085128784180e-01 4.820329695940017700e-02 5.188022740185260773e-03 -1.742235571146011353e-01 2.687707543373107910e-01 -6.559383124113082886e-02 1.878649145364761353e-01 -2.461554855108261108e-01 -2.682013809680938721e-01 -1.747960597276687622e-02 -1.619969904422760010e-01
-2.836422920227050781e-01 -3.178487345576286316e-02 7.643134891986846924e-02 1.786980032920837402e-01 9.969443082809448242e-02 -2.247015088796615601e-01 1.196972057223320007e-01 -1.147334054112434387e-01 -1.923545002937316895e-01 -4.082683622837066650e-01 1.094026342034339905e-01 2.925268113613128662e-01 -2.613967359066009521e-01 -4.018074274063110352e-02 2.478369772434234619e-01 -3.948305174708366394e-02 1.360354125499725342e-01 2.798227034509181976e-02 1.321810930967330933e-01 4.718903079628944397e-02 9.584436565637588501e-02 2.653372585773468018e-01 1.940973699092864990e-01 -2.427269220352172852e-01 -4.053367301821708679e-02 1.117062866687774658e-01 1.435143202543258667e-01 -8.629931136965751648e-03 1.813224703073501587e-02 -2.455609887838363647e-01 7.307685166597366333e-02 -2.067934870719909668e-01
-1.365656852722167969e-01 6.821841746568679810e-02 -1.029369537718594074e-03 1.053255200386047363e-01 2.560281753540039062e-01 -2.454919517040252686e-01 1.581939160823822021e-01 -1.720073223114013672e-01 -1.873085051774978638e-01 -1.349481046199798584e-01 1.079760044813156128e-01 1.682603210210800171e-01 -1.142415255308151245e-01 1.010735034942626953e-01 1.041216179728507996e-01 2.204216457903385162e-02 1.950063407421112061e-01 -3.272268772125244141e-01 1.518433690071105957e-01 -1.255343705415725708e-01 -4.856872186064720154e-02 -4.221531748771667480e-01 2.143157422542572021e-01 -1.022117435932159424e-01 -2.190719358623027802e-02 -9.061820805072784424e-02 -3.126904368400573730e-01 -5.007274821400642395e-02 -1.712800934910774231e-02 -1.401904225349426270e-01 -3.026629984378814697e-01 -1.261612623929977417e-01
1.325973775237798691e-02 -9.729330241680145264e-02 -4.839342832565307617e-01 -1.630308926105499268e-01 -2.752209007740020752e-01 2.325824797153472900e-01 8.374765515327453613e-02 -2.926733195781707764e-01 -1.573125422000885010e-01 -2.365093678236007690e-01 9.752949327230453491e-02 1.629167348146438599e-01 -2.035962790250778198e-01 3.796972334384918213e-02 3.373393043875694275e-02 1.744489073753356934e-01 3.375250101089477539e-01 3.656414151191711426e-02 -5.333952978253364563e-02 -1.282352507114410400e-01 -7.503008935600519180e-03 -2.049454487860202789e-02 1.265332549810409546e-01 1.387652009725570679e-01 8.336757868528366089e-02 8.300922065973281860e-02 -8.927961438894271851e-02 -1.144123263657093048e-02 1.115894913673400879e-01 -1.396064162254333496e-01 -1.615552902221679688e-01 -2.561172544956207275e-01
-9.119587950408458710e-03 2.143273502588272095e-01 1.047633811831474304e-01 -1.488723456859588623e-01 4.591984301805496216e-02 8.588496595621109009e-03 6.522122025489807129e-02 -3.861467167735099792e-02 8.843363821506500244e-02 -3.352450132369995117e-01 1.347664594650268555e-01 -9.196597337722778320e-02 -1.377695649862289429e-01 -7.830823212862014771e-02 3.019573986530303955e-01 -1.569187343120574951e-01 2.787804603576660156e-01 1.084566935896873474e-01 -9.909714013338088989e-02 2.447570413351058960e-01 1.558425128459930420e-01 -1.847667694091796875e-01 2.400523275136947632e-01 5.110432580113410950e-02 3.511103615164756775e-02 -4.270373284816741943e-02 -2.778771519660949707e-01 8.301284909248352051e-02 9.248951822519302368e-02 -1.079408451914787292e-01 -3.714440762996673584e-01 -3.193141520023345947e-01
2.899930067360401154e-02 1.733762770891189575e-01 1.075067929923534393e-02 -1.196031793951988220e-01 -2.725921273231506348e-01 7.499570399522781372e-02 -3.895507007837295532e-02 -4.700301960110664368e-02 -2.432213127613067627e-01 -1.750486344099044800e-01 1.072167530655860901e-01 -6.896206736564636230e-02 -4.324028640985488892e-02 -2.532465159893035889e-01 2.412585727870464325e-02 -1.072088703513145447e-01 1.125887334346771240e-01 -2.113386392593383789e-01 -4.621325805783271790e-02 2.604448497295379639e-01 1.708333343267440796e-01 -8.098229765892028809e-02 1.623091548681259155e-01 1.864641457796096802e-01 1.579282879829406738e-01 2.517173290252685547e-01 -2.572070658206939697e-01 1.399042457342147827e-01 2.538306079804897308e-02 -2.298224866390228271e-01 -3.670415580272674561e-01 -3.170426189899444580e-01
-2.456245720386505127e-01 2.795805633068084717e-01 -9.086528420448303223e-02 5.252447351813316345e-02 2.062588930130004883e-02 -1.391701120883226395e-02 1.168854534626007080e-01 8.411755412817001343e-02 -1.328576952219009399e-01 -1.129091903567314148e-01 9.154338389635086060e-02 6.507485359907150269e-02 1.186375170946121216e-01 8.950696885585784912e-02 9.968389570713043213e-02 -1.613756716251373291e-01 1.787409484386444092e-01 1.175434961915016174e-01 1.225343868136405945e-01 3.471052646636962891e-01 1.828312873840332031e-01 -4.062190651893615723e-01 2.902092933654785156e-01 -1.897733956575393677e-01 -1.507795974612236023e-02 2.641544044017791748e-01 -8.105288445949554443e-02 6.205437332391738892e-02 2.472841441631317139e-01 1.414666604250669479e-02 -2.698887884616851807e-01 -1.161812245845794678e-01
8.278002589941024780e-02 -8.159389346837997437e-02 -1.809708774089813232e-01 -2.535217069089412689e-02 -1.897042095661163330e-01 -1.366658210754394531e-01 -8.287444710731506348e-02 -1.556137353181838989e-01 3.589014336466789246e-02 -2.408957481384277344e-01 1.335809081792831421e-01 -1.182314455509185791e-01 -1.150903403759002686e-01 7.058046013116836548e-02 4.946770966053009033e-01 1.199739575386047363e-01 7.754798233509063721e-02 -6.465668976306915283e-02 2.859982252120971680e-01 2.366652898490428925e-02 7.822487503290176392e-02 -7.862950861454010010e-02 -9.368411451578140259e-02 1.935605555772781372e-01 -8.265283703804016113e-02 -1.159662380814552307e-01 7.778362184762954712e-02 -1.179467216134071350e-01 3.749075233936309814e-01 -1.512283831834793091e-01 -1.998686492443084717e-01 -3.227564096450805664e-01
1.138049215078353882e-01 1.646076887845993042e-02 -1.648315638303756714e-01 2.877624928951263428e-01 -2.212626114487648010e-02 2.811123803257942200e-02 9.217271581292152405e-03 -1.386631578207015991e-01 -2.877106666564941406e-01 1.403603851795196533e-01 1.421424299478530884e-01 3.177284896373748779e-01 -9.208440780639648438e-02 1.659876108169555664e-01 -7.170879840850830078e-02 1.880957633256912231e-01 2.001007646322250366e-01 -5.831149592995643616e-02 -1.559819933027029037e-02 2.674570381641387939e-01 -1.233184989541769028e-02 2.254292815923690796e-01 9.015668928623199463e-02 -1.833333522081375122e-01 -4.337271302938461304e-02 2.629570066928863525e-01 4.070484340190887451e-01 -6.037569418549537659e-02 -1.906435564160346985e-02 -1.720752418041229248e-01 -2.749777734279632568e-01 -4.632910713553428650e-02
4.297855496406555176e-02 3.880447149276733398e-02 -1.381448749452829361e-02 5.598630756139755249e-02 -2.203401625156402588e-01 -8.018239587545394897e-02 2.488700151443481445e-01 -8.784399926662445068e-02 -2.499324828386306763e-01 -1.336631476879119873e-01 1.272131130099296570e-02 1.625287830829620361e-01 -4.008244276046752930e-01 3.401169180870056152e-01 3.700076602399349213e-03 -8.342478424310684204e-02 2.189808934926986694e-01 -1.315057277679443359e-01 1.402073651552200317e-01 1.889194399118423462e-01 2.467714995145797729e-01 -1.471038907766342163e-01 9.264393709599971771e-03 -1.061385795474052429e-01 -1.402225047349929810e-01 3.600819036364555359e-03 -2.486678957939147949e-01 2.527090720832347870e-02 -2.758699059486389160e-01 -8.071930706501007080e-02 1.585890799760818481e-01 -2.721492350101470947e-01
1.136934980750083923e-01 2.654345035552978516e-01 -2.343501001596450806e-01 4.580226540565490723e-02 -2.368569374084472656e-01 3.923998028039932251e-02 9.093337575905025005e-04 -5.801628902554512024e-02 -2.922622263431549072e-01 -1.650184690952301025e-01 2.941613495349884033e-01 8.558246493339538574e-02 -1.752801835536956787e-01 1.280879378318786621e-01 -7.011700421571731567e-02 1.349542941898107529e-02 3.393215686082839966e-02 -3.044010996818542480e-01 5.682831630110740662e-02 3.185675442218780518e-01 2.095675095915794373e-02 -3.478646278381347656e-02 3.972495719790458679e-02 -1.158626899123191833e-01 -2.637397050857543945e-01 7.056516408920288086e-02 -2.263221889734268188e-01 -1.224859505891799927e-01 -1.869733184576034546e-01 -3.002060055732727051e-01 -2.385170608758926392e-01 4.413371905684471130e-02
1.303602606058120728e-01 1.521700024604797363e-01 -1.463343054056167603e-01 -1.863123290240764618e-02 1.475905328989028931e-01 5.482474341988563538e-02 -2.655763924121856689e-01 5.019657686352729797e-02 -1.641046851873397827e-01 -2.073616981506347656e-01 -7.981663942337036133e-02 8.793687820434570312e-02 -2.049081474542617798e-01 2.610631287097930908e-01 1.652917116880416870e-01 2.889726758003234863e-01 -6.925777997821569443e-04 -1.736731231212615967e-01 3.117737472057342529e-01 2.480100244283676147e-01 2.274766713380813599e-01 -1.482573747634887695e-01 -9.194468706846237183e-02 4.289229214191436768e-01 1.236825510859489441e-01 1.070732530206441879e-02 -8.485893160104751587e-02 -2.152873389422893524e-02 -1.201526522636413574e-01 -1.836649328470230103e-01 -4.155355691909790039e-02 -8.513455837965011597e-02
4.389981552958488464e-02 -7.811464369297027588e-02 -3.034960627555847168e-01 7.042505592107772827e-02 9.647294133901596069e-02 -3.244495764374732971e-02 6.958965957164764404e-02 2.501954138278961182e-01 -1.711106449365615845e-01 -3.651748225092887878e-02 1.099921166896820068e-01 4.905949160456657410e-02 3.518962487578392029e-02 1.001535579562187195e-01 4.026412665843963623e-01 1.967890113592147827e-01 3.051916956901550293e-01 -9.939397126436233521e-02 1.723360083997249603e-02 1.490984857082366943e-01 -5.005482956767082214e-02 -6.849435716867446899e-02 6.763427704572677612e-02 -4.726667329668998718e-02 -2.100161015987396240e-01 4.209071770310401917e-02 -1.282065957784652710e-01 -1.532116085290908813e-01 -1.982218772172927856e-01 -5.189234018325805664e-01 -1.303913295269012451e-01 -9.460626542568206787e-02
7.924840599298477173e-02 5.049943923950195312e-01 -2.737875878810882568e-01 -6.338931620121002197e-02 -3.059467673301696777e-01 2.010678946971893311e-01 1.982717961072921753e-02 -2.038060128688812256e-01 -2.202714607119560242e-02 -1.274534016847610474e-01 1.851368844509124756e-01 3.817612305283546448e-02 1.896059885621070862e-02 -1.509881298989057541e-02 1.794508099555969238e-01 3.722701370716094971e-01 1.049547120928764343e-01 -9.777046740055084229e-02 -2.676762407645583153e-03 2.146247476339340210e-01 1.027752906084060669e-01 1.864466071128845215e-02 1.219236180186271667e-01 1.286683231592178345e-01 -1.817222870886325836e-02 3.512507677078247070e-02 -9.522135555744171143e-02 1.019694805145263672e-01 -1.645166277885437012e-01 -2.943682074546813965e-01 4.478442668914794922e-02 -1.191360503435134888e-01
-1.499485820531845093e-01 2.668099701404571533e-01 -1.819954514503479004e-01 -1.609825342893600464e-01 -1.882351934909820557e-01 3.361484408378601074e-02 2.174733728170394897e-01 -2.151746302843093872e-01 -1.783342510461807251e-01 -2.783257961273193359e-01 -2.618771791458129883e-02 1.546112298965454102e-01 -2.685766518115997314e-01 1.003567427396774292e-01 -1.049848571419715881e-01 -1.022529378533363342e-01 4.110890924930572510e-01 -2.216710299253463745e-01 4.348505288362503052e-02 1.780604012310504913e-02 -2.167967893183231354e-02 -1.479118969291448593e-02 7.225488871335983276e-02 1.898785829544067383e-01 1.206579282879829407e-01 -1.854277700185775757e-01 8.457615971565246582e-02 2.142248600721359253e-01 -9.211835451424121857e-03 -2.503128051757812500e-01 -6.708843261003494263e-02 -2.192223668098449707e-01
1.495788097381591797e-01 2.562515735626220703e-01 -1.445202678442001343e-01 1.210085749626159668e-01 -2.120455950498580933e-01 4.107929170131683350e-01 1.052544191479682922e-01 -2.061720192432403564e-01 -8.377619087696075439e-03 -4.332299157977104187e-02 1.850782483816146851e-01 9.782294929027557373e-02 -1.486554890871047974e-01 1.237228438258171082e-01 2.123666256666183472e-01 1.584519296884536743e-01 1.785172671079635620e-01 -2.194500565528869629e-01 8.228363841772079468e-02 2.265917509794235229e-01 2.390075773000717163e-01 -1.009298488497734070e-01 2.226325124502182007e-01 1.066297665238380432e-01 -7.816459238529205322e-02 -1.000585313886404037e-02 -1.354792565107345581e-01 -1.036842763423919678e-01 -2.812863588333129883e-01 -2.660447061061859131e-01 3.554835543036460876e-02 5.368247255682945251e-02
1.171365678310394287e-01 -2.660808339715003967e-02 3.500976413488388062e-02 2.911929786205291748e-01 -3.091837279498577118e-02 -4.299750179052352905e-02 -1.431781500577926636e-01 -1.836357563734054565e-01 -2.900535613298416138e-02 7.361861318349838257e-02 -1.317766904830932617e-01 1.153134629130363464e-01 -1.575268059968948364e-01 2.527495026588439941e-01 1.896877437829971313e-01 -1.065270230174064636e-01 2.443659305572509766e-01 -7.906872779130935669e-02 -1.071004290133714676e-02 3.409098982810974121e-01 -1.237246915698051453e-01 -4.922528192400932312e-02 2.716411352157592773e-01 3.716544806957244873e-01 2.986559085547924042e-02 1.733049154281616211e-01 1.749551668763160706e-02 9.441541135311126709e-02 -5.605592951178550720e-02 -2.931278944015502930e-01 -5.449308454990386963e-02 -3.541824817657470703e-01
-4.766919910907745361e-01 1.606339588761329651e-03 2.448355592787265778e-02 7.865237072110176086e-03 1.451754868030548096e-01 2.518142759799957275e-01 -9.027421474456787109e-02 -1.149208769202232361e-01 -6.915129721164703369e-02 -2.125318199396133423e-01 1.105380877852439880e-01 2.064644396305084229e-01 -3.721303343772888184e-01 2.324516624212265015e-01 3.475719690322875977e-02 -2.732606530189514160e-01 5.406769365072250366e-02 -6.349419057369232178e-02 7.645548135042190552e-02 2.515750750899314880e-02 -2.211058698594570160e-02 9.852720424532890320e-03 9.272149205207824707e-02 -6.319931149482727051e-02 -4.246174544095993042e-02 3.762428462505340576e-02 -6.956408172845840454e-02 -1.203829199075698853e-01 -8.309646695852279663e-02 -3.954373002052307129e-01 -2.548720128834247589e-02 -2.828084528446197510e-01
-1.006303578615188599e-01 -5.285596475005149841e-03 2.759381383657455444e-02 3.364273905754089355e-01 7.688041776418685913e-02 4.520964622497558594e-02 -1.570418924093246460e-01 -3.679794669151306152e-01 -8.152810484170913696e-02 -2.857934832572937012e-01 1.330028772354125977e-01 5.758007615804672241e-02 3.394101187586784363e-02 5.096563696861267090e-02 1.198596134781837463e-01 2.079195678234100342e-01 4.075557589530944824e-01 1.058625653386116028e-01 -2.917223842814564705e-03 7.699257112108170986e-04 2.206711769104003906e-01 1.592837572097778320e-01 7.127439975738525391e-02 7.119528949260711670e-02 8.746782690286636353e-02 -4.708751663565635681e-02 -5.739992484450340271e-02 1.432292759418487549e-01 -5.138411000370979309e-02 -3.805673718452453613e-01 -2.913443148136138916e-01 -9.815721958875656128e-02
-2.090520225465297699e-02 -2.444810047745704651e-02 -1.897534877061843872e-01 1.407857537269592285e-01 -1.814765930175781250e-01 -1.449994444847106934e-01 1.724767684936523438e-02 -1.297579556703567505e-01 4.710811749100685120e-02 -2.303767949342727661e-01 -1.085207536816596985e-01 2.599079012870788574e-01 -5.918740853667259216e-02 2.735418677330017090e-01 1.878372281789779663e-01 1.518600285053253174e-01 -9.937803447246551514e-02 -9.189242869615554810e-02 3.792245313525199890e-02 2.834632694721221924e-01 2.844508588314056396e-01 1.850397437810897827e-01 -1.226110383868217468e-01 3.417009115219116211e-02 -4.197901785373687744e-01 -2.742944285273551941e-02 -1.510106325149536133e-01 -6.012948229908943176e-02 1.548595428466796875e-01 -2.731278538703918457e-01 -1.164382100105285645e-01 -2.318492233753204346e-01
6.751506030559539795e-02 -1.687775701284408569e-01 1.560264267027378082e-02 1.361410617828369141e-01 -2.534969747066497803e-01 2.050105333328247070e-01 -9.208156913518905640e-02 5.075032357126474380e-03 -2.797272503376007080e-01 -1.929685175418853760e-01 1.937502324581146240e-01 -1.759135574102401733e-01 -1.332199573516845703e-01 1.063649579882621765e-01 4.595643281936645508e-02 7.099816948175430298e-02 -3.791091591119766235e-02 -1.814531683921813965e-01 -4.305353388190269470e-02 -1.606762036681175232e-02 1.572637856006622314e-01 1.075237095355987549e-01 2.759049236774444580e-01 -1.417154222726821899e-01 -2.493511289358139038e-01 1.684626638889312744e-01 -9.351283311843872070e-03 -1.597997397184371948e-01 6.279983371496200562e-02 -3.879540264606475830e-01 -2.593614757061004639e-01 -3.260774612426757812e-01
-1.059096977114677429e-01 2.276440709829330444e-01 1.299744695425033569e-01 -6.472761183977127075e-02 1.896527260541915894e-01 7.181884348392486572e-02 1.269083321094512939e-01 -5.693384632468223572e-02 -2.320328801870346069e-01 -1.145184561610221863e-01 1.599912345409393311e-01 8.591330796480178833e-02 7.024451345205307007e-02 8.872621506452560425e-02 -4.852287471294403076e-02 -3.313381224870681763e-02 1.806854903697967529e-01 -3.135606944561004639e-01 2.981823123991489410e-02 1.741386950016021729e-01 -2.011957466602325439e-01 2.572067081928253174e-01 1.904934644699096680e-01 8.777219057083129883e-02 -5.263382568955421448e-02 -6.797448545694351196e-02 3.213705867528915405e-02 6.004013121128082275e-02 3.145775198936462402e-02 -4.838213622570037842e-01 -2.086366862058639526e-01 -3.684780895709991455e-01
1.093395575881004333e-01 2.367789745330810547e-01 1.817426830530166626e-02 -2.657266557216644287e-01 6.802419573068618774e-02 3.813179582357406616e-02 7.871788740158081055e-02 -2.290143966674804688e-01 -1.295293867588043213e-01 1.455242466181516647e-02 4.303947091102600098e-02 1.629876643419265747e-01 6.928662303835153580e-03 -1.011660769581794739e-01 2.871233224868774414e-02 -1.696504652500152588e-02 2.818203866481781006e-01 -2.139797359704971313e-01 2.247729152441024780e-01 2.983193099498748779e-01 -6.363631039857864380e-02 3.117237389087677002e-01 1.927968263626098633e-01 1.633014678955078125e-01 -5.878819152712821960e-02 1.788457334041595459e-01 -6.474667787551879883e-02 1.117870137095451355e-01 -1.257723569869995117e-01 -3.456528484821319580e-01 -2.671665847301483154e-01 -2.256609499454498291e-01
1.038169767707586288e-02 2.012781798839569092e-01 2.792533114552497864e-02 -1.001974493265151978e-01 -2.977076917886734009e-02 2.510487474501132965e-02 1.992986164987087250e-02 -3.713961243629455566e-01 -2.021066546440124512e-01 -2.655210793018341064e-01 -1.146970242261886597e-01 -1.303633749485015869e-01 1.955563900992274284e-03 7.288638502359390259e-02 1.396050602197647095e-01 -6.292217969894409180e-02 2.158287316560745239e-01 -3.400148749351501465e-01 2.862219512462615967e-01 3.604049980640411377e-02 -3.407308086752891541e-02 2.942586541175842285e-01 4.573874175548553467e-02 -8.222269266843795776e-02 -1.266468763351440430e-01 -2.604837901890277863e-02 -2.228285968303680420e-01 -1.138387396931648254e-01 -1.653174310922622681e-01 -2.185229808092117310e-01 -3.443036973476409912e-01 -1.532149612903594971e-01
-3.306417167186737061e-02 3.658047020435333252e-01 4.306859150528907776e-02 1.864511221647262573e-01 -4.103448614478111267e-02 -1.950376480817794800e-01 -9.707578271627426147e-02 -1.755345463752746582e-01 4.992087185382843018e-02 -1.881539970636367798e-01 -7.369481772184371948e-02 -2.314534336328506470e-01 1.677128300070762634e-02 8.089964091777801514e-02 4.778197407722473145e-01 2.247506231069564819e-01 -5.798675119876861572e-02 -2.067634463310241699e-01 5.632538814097642899e-03 2.677745223045349121e-01 2.501136660575866699e-01 -2.161989174783229828e-02 1.815345883369445801e-01 7.487587630748748779e-02 8.527837693691253662e-02 -2.115288078784942627e-01 4.099444672465324402e-02 8.558239042758941650e-02 -6.575700640678405762e-02 -9.778422862291336060e-02 -5.680338665843009949e-02 -2.615354955196380615e-01
-3.026521392166614532e-02 1.097626313567161560e-01 6.064849346876144409e-02 -2.102191299200057983e-01 -6.783851236104965210e-02 -2.529611587524414062e-01 1.014930233359336853e-01 4.886434599757194519e-02 6.666189432144165039e-02 -2.709957957267761230e-01 3.623290732502937317e-02 1.857081353664398193e-01 -5.279933288693428040e-02 -8.193261921405792236e-02 9.079344570636749268e-02 4.740077257156372070e-02 2.855380177497863770e-01 -1.468504313379526138e-02 -7.450889796018600464e-02 3.434470295906066895e-01 1.029047667980194092e-01 -1.189678758382797241e-01 2.316458523273468018e-01 2.155261933803558350e-01 1.608419790863990784e-02 1.600678414106369019e-01 -1.447526388801634312e-03 1.923864930868148804e-01 6.147617846727371216e-02 -1.419380009174346924e-01 -3.477411568164825439e-01 -4.316920936107635498e-01
1.206694263964891434e-02 3.710741996765136719e-01 1.956343650817871094e-01 1.060252711176872253e-01 7.713007926940917969e-02 -2.863756939768791199e-02 -2.317188978195190430e-01 -1.540992110967636108e-01 -2.920431494712829590e-01 -2.364319376647472382e-02 2.455994337797164917e-01 2.873898148536682129e-01 -1.122967749834060669e-01 -9.724323451519012451e-02 3.017173707485198975e-01 1.726994514465332031e-01 -2.753029577434062958e-02 -9.526795148849487305e-02 -2.291837930679321289e-01 2.215339243412017822e-01 -5.234901234507560730e-02 1.842834204435348511e-01 2.661547437310218811e-02 -2.343309298157691956e-02 -8.691306412220001221e-02 1.204663887619972229e-01 3.747747093439102173e-02 -2.674181945621967316e-02 -1.300752311944961548e-01 -3.469088301062583923e-02 -3.474956154823303223e-01 -2.104586064815521240e-01
-3.748267889022827148e-01 2.128416597843170166e-01 -3.211319446563720703e-02 2.092815339565277100e-01 -8.430541306734085083e-02 -2.213647589087486267e-02 -4.919729009270668030e-02 1.214269623160362244e-01 -2.064123451709747314e-01 -2.353724092245101929e-01 1.391308903694152832e-01 -6.425203382968902588e-02 -1.944383084774017334e-01 1.368331909179687500e-01 3.133014738559722900e-01 2.283440679311752319e-01 2.255692481994628906e-01 1.543083488941192627e-01 -2.063000202178955078e-01 1.099804267287254333e-01 1.095782071352005005e-01 -5.108361318707466125e-02 6.728634983301162720e-02 1.798100024461746216e-01 -2.654304504394531250e-01 2.766939699649810791e-01 7.890877127647399902e-02 -1.193700954318046570e-01 -1.693191565573215485e-02 -1.903950870037078857e-01 -1.141879335045814514e-01 -1.356554031372070312e-01
-4.248073324561119080e-02 1.319933682680130005e-01 -9.088896960020065308e-02 3.349808156490325928e-01 1.177052035927772522e-01 -2.051300927996635437e-02 -5.483044311404228210e-02 1.678123325109481812e-02 -5.497938394546508789e-02 -3.871955275535583496e-01 1.220061928033828735e-01 2.763550877571105957e-01 5.741922557353973389e-02 3.367495164275169373e-02 -1.286888495087623596e-02 -4.969678446650505066e-02 -1.132290437817573547e-01 -7.838926464319229126e-02 2.296559512615203857e-01 -4.835949093103408813e-02 3.507103323936462402e-01 4.587082192301750183e-02 2.538776993751525879e-01 -1.707994639873504639e-01 1.783879250288009644e-01 2.260680794715881348e-01 -2.767896978184580803e-03 1.616229265928268433e-01 -1.552386134862899780e-01 -1.512341648340225220e-01 -3.483318686485290527e-01 -1.460510641336441040e-01
-1.705616526305675507e-02 3.685155212879180908e-01 1.443826407194137573e-02 -2.582723461091518402e-02 -1.751173436641693115e-01 3.708113431930541992e-01 1.263047195971012115e-02 -2.021547108888626099e-01 6.017652899026870728e-02 -1.569604426622390747e-01 2.526478767395019531e-01 3.049408085644245148e-02 -3.119024448096752167e-02 -2.007898688316345215e-02 3.085666894912719727e-01 1.222649067640304565e-01 7.776875048875808716e-02 -2.059693783521652222e-01 -9.379404596984386444e-03 1.281912177801132202e-01 2.169150710105895996e-01 -3.064132481813430786e-02 5.679836869239807129e-02 1.567481756210327148e-01 -1.332735419273376465e-01 -7.515767961740493774e-02 -3.137743473052978516e-01 -2.305571585893630981e-01 6.997715681791305542e-02 -3.494481742382049561e-01 -4.497180134057998657e-02 -6.667683273553848267e-02
2.460988909006118774e-01 3.979304730892181396e-01 -1.535674482583999634e-01 7.337288558483123779e-02 -3.113392293453216553e-01 3.225378990173339844e-01 2.004863470792770386e-01 -1.675840020179748535e-01 2.179454267024993896e-02 -3.803290054202079773e-02 1.722258776426315308e-01 -6.460130959749221802e-02 -1.760712414979934692e-01 5.195331946015357971e-02 2.375292591750621796e-02 1.394798904657363892e-01 2.083756327629089355e-01 2.004023455083370209e-02 1.560849249362945557e-01 2.004745453596115112e-01 1.488552838563919067e-01 1.127562671899795532e-02 1.901761740446090698e-01 1.944356709718704224e-01 -3.065007925033569336e-02 9.586818516254425049e-02 8.461983874440193176e-03 -1.754754781723022461e-01 -7.066940516233444214e-02 -2.962095439434051514e-01 -6.658129394054412842e-02 -2.249672561883926392e-01
-7.972695678472518921e-02 8.555813133716583252e-02 -2.141741663217544556e-01 -3.361977636814117432e-02 -1.626938432455062866e-01 -1.371839493513107300e-01 1.774546690285205841e-02 -2.358153462409973145e-01 9.327092021703720093e-02 -1.932813525199890137e-01 -2.121262103319168091e-01 2.414910793304443359e-01 -1.450956016778945923e-01 3.629453480243682861e-01 8.873381465673446655e-02 1.391512900590896606e-01 -2.252092212438583374e-02 1.842148788273334503e-02 3.276636078953742981e-02 1.572663486003875732e-01 2.453863173723220825e-01 -1.000836417078971863e-01 -1.416925340890884399e-01 2.591121196746826172e-01 -3.337403535842895508e-01 7.905179262161254883e-02 -1.633327305316925049e-01 -2.557725608348846436e-01 2.093740552663803101e-01 -1.485748738050460815e-01 -4.831555485725402832e-02 -2.159699350595474243e-01
8.890218287706375122e-02 1.177200004458427429e-01 -6.477239727973937988e-02 5.539187416434288025e-02 -1.675467789173126221e-01 -1.826119422912597656e-02 -8.387536555528640747e-02 -1.567884981632232666e-01 -4.378726482391357422e-01 -2.458153069019317627e-01 2.226692736148834229e-01 8.157838881015777588e-02 2.183228358626365662e-02 -6.291750818490982056e-02 6.018133834004402161e-02 -1.686536520719528198e-01 4.939444959163665771e-01 6.404612958431243896e-02 2.449334412813186646e-01 1.491930037736892700e-01 1.031687557697296143e-01 1.941713388077914715e-03 -1.429072469472885132e-01 -1.390056908130645752e-01 7.913602888584136963e-02 -1.457043588161468506e-01 1.383290067315101624e-02 1.057743132114410400e-01 7.139563560485839844e-02 -3.509688079357147217e-01 -9.870339184999465942e-02 -9.186323732137680054e-02
1.127801612019538879e-01 2.532310783863067627e-01 -1.754650026559829712e-01 9.394972771406173706e-02 -9.363646805286407471e-02 -2.722350656986236572e-01 -3.183100521564483643e-01 -4.113681912422180176e-01 -1.831858605146408081e-01 2.218464016914367676e-02 -5.521607771515846252e-02 2.707676291465759277e-01 -1.739934831857681274e-01 1.330216079950332642e-01 -1.862608827650547028e-02 1.377033740282058716e-01 1.785508394241333008e-01 6.955055892467498779e-02 1.539571732282638550e-01 -1.105746254324913025e-02 2.429946660995483398e-01 3.457716479897499084e-02 -8.091453462839126587e-02 -3.796473378315567970e-03 2.061136513948440552e-01 1.727896034717559814e-01 -7.548980414867401123e-02 2.017517089843750000e-01 -9.580842405557632446e-02 -1.743594706058502197e-01 -1.990106999874114990e-01 -1.647752225399017334e-01
-7.965194433927536011e-02 2.439455827698111534e-03 -1.141583845019340515e-01 6.451709568500518799e-02 -6.404082477092742920e-02 -5.484884604811668396e-02 -2.222881615161895752e-01 -2.687005102634429932e-01 -1.316172033548355103e-01 2.617123536765575409e-03 1.961450427770614624e-01 -6.272333115339279175e-02 -9.219918400049209595e-02 -5.320189893245697021e-02 -1.146273165941238403e-01 -1.348952390253543854e-02 1.770089864730834961e-01 -2.043576389551162720e-01 9.236673265695571899e-02 3.774754405021667480e-01 4.254516959190368652e-01 2.771640382707118988e-02 2.667081309482455254e-03 8.601542562246322632e-02 -4.020021110773086548e-02 -1.316140219569206238e-02 -2.038498818874359131e-01 -3.779746592044830322e-01 -2.524357102811336517e-02 -1.445858031511306763e-01 -2.801717258989810944e-02 -3.761795461177825928e-01
1.436737328767776489e-01 3.659699261188507080e-01 2.821769714355468750e-01 -2.520742267370223999e-02 2.168466337025165558e-02 2.483045458793640137e-01 1.746193766593933105e-01 -1.997982710599899292e-01 -2.487937808036804199e-01 -1.883741021156311035e-01 -3.974636550992727280e-03 -1.834379881620407104e-01 -1.330261975526809692e-01 3.129403889179229736e-01 2.136063426733016968e-01 -6.687971204519271851e-02 1.324744075536727905e-01 -1.263154447078704834e-01 2.104047536849975586e-01 2.984538078308105469e-01 -7.446363568305969238e-02 1.446026712656021118e-01 1.212644875049591064e-01 1.084668487310409546e-01 -3.805894404649734497e-02 -3.578031063079833984e-02 -1.514720916748046875e-01 -1.798993647098541260e-01 -1.646327972412109375e-02 -1.372750550508499146e-01 -1.933970749378204346e-01 3.901652991771697998e-02
-2.192854136228561401e-01 -5.601910501718521118e-02 7.999516278505325317e-02 1.480596512556076050e-02 9.006457030773162842e-02 7.140140235424041748e-02 5.205160472542047501e-03 -1.312181949615478516e-01 -2.584817409515380859e-01 -7.453979551792144775e-02 1.468391865491867065e-01 2.652014493942260742e-01 -1.611020267009735107e-01 1.256043612957000732e-01 4.121486544609069824e-01 7.727134972810745239e-02 2.157285511493682861e-01 -1.727135330438613892e-01 5.545419827103614807e-02 8.779567480087280273e-02 4.294824004173278809e-01 -5.733601748943328857e-03 -4.296579584479331970e-02 6.133877485990524292e-02 -3.395802974700927734e-01 8.965235203504562378e-02 -3.355558961629867554e-02 -2.720872461795806885e-01 -4.482624679803848267e-02 -2.000961899757385254e-01 -5.430202186107635498e-02 9.548296034336090088e-02
-1.623286455869674683e-01 3.118547797203063965e-01 4.223470762372016907e-02 9.692156314849853516e-02 3.521597711369395256e-03 1.879985183477401733e-01 -3.621619939804077148e-01 -2.304522246122360229e-01 -1.888149976730346680e-01 -1.598377078771591187e-01 -7.260902225971221924e-02 1.957408189773559570e-01 -6.258913129568099976e-02 1.871609389781951904e-01 4.732340201735496521e-02 8.986389636993408203e-02 1.888586133718490601e-01 -1.562399566173553467e-01 -2.043099403381347656e-01 2.730047106742858887e-01 1.050629243254661560e-01 1.819694936275482178e-01 4.769770801067352295e-02 8.735657483339309692e-02 5.860635265707969666e-02 3.942976519465446472e-02 8.090414106845855713e-02 -4.259422421455383301e-02 -3.204275369644165039e-01 -2.636151202023029327e-02 -3.576332032680511475e-01 -1.285154223442077637e-01
-3.000403754413127899e-02 4.182208478450775146e-01 -2.375231087207794189e-01 -1.159248575568199158e-01 5.804912373423576355e-02 -5.839589238166809082e-02 2.380295842885971069e-01 -2.321892790496349335e-02 -7.268800586462020874e-02 -1.840503811836242676e-01 1.570540815591812134e-01 1.788859367370605469e-01 -2.052831351757049561e-01 7.595118135213851929e-02 1.310079991817474365e-01 1.611872613430023193e-01 2.644979357719421387e-01 -8.480646461248397827e-02 -2.221846580505371094e-01 1.028062105178833008e-01 -4.703950509428977966e-02 -1.041400060057640076e-01 2.361005395650863647e-01 4.010060727596282959e-01 -7.704433798789978027e-02 1.795756965875625610e-01 -5.817944929003715515e-02 -1.743621826171875000e-01 1.826193481683731079e-01 1.477528363466262817e-01 -6.047454848885536194e-02 -7.731814682483673096e-02
7.954373210668563843e-02 1.478281430900096893e-02 -6.710866093635559082e-02 -9.995573759078979492e-02 1.965336874127388000e-02 -6.633964926004409790e-02 1.669855117797851562e-01 -2.475413233041763306e-01 -3.533568084239959717e-01 -2.611304223537445068e-01 2.700792439281940460e-02 2.701690420508384705e-02 -8.814325928688049316e-02 1.189650618471205235e-03 7.974558975547552109e-04 -1.506970226764678955e-01 2.906462848186492920e-01 3.661016374826431274e-02 3.487895429134368896e-01 5.398314818739891052e-02 1.460922807455062866e-01 -3.114597201347351074e-01 -4.539893567562103271e-02 3.461212813854217529e-01 7.550944387912750244e-02 -2.405914813280105591e-01 -5.925482511520385742e-02 1.000947803258895874e-01 -2.010541409254074097e-02 -2.133606523275375366e-01 -1.905323117971420288e-01 -2.237869054079055786e-01
-2.323719486594200134e-02 8.724515885114669800e-02 -2.511099167168140411e-02 1.467427015304565430e-01 4.309078305959701538e-02 -8.652722090482711792e-02 8.603149652481079102e-02 -4.111824035644531250e-01 -2.805859148502349854e-01 -9.387510269880294800e-02 2.117283493280410767e-01 2.374461293220520020e-01 -1.442274451255798340e-01 1.887931674718856812e-02 -4.001360386610031128e-02 1.210341881960630417e-02 -4.233038425445556641e-02 -2.256666868925094604e-01 2.421471327543258667e-01 -3.250575065612792969e-02 1.182669326663017273e-01 -4.158759117126464844e-01 2.665365636348724365e-01 1.220131739974021912e-01 -1.824745982885360718e-01 3.236281126737594604e-02 1.327773630619049072e-01 9.450852870941162109e-02 8.805204927921295166e-02 1.027526557445526123e-01 -2.641039192676544189e-01 -1.948480904102325439e-01
-7.875842601060867310e-02 -1.621855646371841431e-01 1.691133826971054077e-01 5.329773947596549988e-02 1.031118035316467285e-01 -8.953679352998733521e-02 2.538812458515167236e-01 -2.160230726003646851e-01 -1.111611649394035339e-01 -1.720634102821350098e-01 1.130678057670593262e-01 1.628401428461074829e-01 -1.166223138570785522e-01 2.421907335519790649e-01 1.794513761997222900e-01 -3.702179715037345886e-02 2.166732400655746460e-01 1.313710212707519531e-01 3.170260488986968994e-01 1.257830560207366943e-01 2.483677268028259277e-01 -7.164393365383148193e-02 7.640512287616729736e-02 -7.278630137443542480e-02 -1.163506433367729187e-01 -8.469517529010772705e-02 -1.570458263158798218e-01 -2.433082908391952515e-01 -3.231920599937438965e-01 -3.830585777759552002e-01 9.594216011464595795e-03 -6.963066756725311279e-02
-1.699837744235992432e-01 -4.384102672338485718e-02 -4.843979328870773315e-02 1.008537039160728455e-01 1.693268865346908569e-01 -3.015485703945159912e-01 1.605883836746215820e-01 -3.219783604145050049e-01 -2.432587593793869019e-01 -1.714804321527481079e-01 1.575508862733840942e-01 1.350071001797914505e-02 -7.921487092971801758e-02 1.431556642055511475e-01 6.698919832706451416e-02 -2.762677147984504700e-02 1.209645643830299377e-01 -5.161097273230552673e-02 2.450980693101882935e-01 -4.552219808101654053e-02 4.146099686622619629e-01 -2.747144699096679688e-01 1.301848888397216797e-01 7.326171547174453735e-02 5.458833277225494385e-02 -1.854245513677597046e-01 1.931942254304885864e-01 -8.087041974067687988e-02 -1.843522861599922180e-02 -1.963422596454620361e-01 -1.779842227697372437e-01 -2.471409887075424194e-01
-4.000758007168769836e-02 -5.523983761668205261e-02 -3.484480977058410645e-01 1.624699383974075317e-01 1.754362434148788452e-01 -1.297370493412017822e-01 -1.909353733062744141e-01 -1.276638656854629517e-01 -1.797249019145965576e-01 4.246703907847404480e-02 2.352337837219238281e-01 7.199993729591369629e-02 -9.684991091489791870e-03 1.160996034741401672e-01 1.861484050750732422e-01 1.951247602701187134e-01 3.768262565135955811e-01 -6.700933724641799927e-02 -1.004858873784542084e-02 1.827007383108139038e-01 -2.511047013103961945e-02 9.661459922790527344e-02 -3.813049197196960449e-02 2.298958897590637207e-01 2.295046597719192505e-01 2.529173195362091064e-01 -5.398643389344215393e-02 2.926024422049522400e-02 -4.588024318218231201e-02 -3.342469334602355957e-01 -5.646799504756927490e-02 -2.908358871936798096e-01
-2.498033046722412109e-01 1.454568952322006226e-01 -4.677427560091018677e-02 2.771025896072387695e-01 -6.457846611738204956e-02 -7.900884374976158142e-04 1.061339974403381348e-01 -2.691592574119567871e-01 -2.880272865295410156e-01 -1.252006888389587402e-01 -4.149955511093139648e-02 -1.481237560510635376e-01 -3.641931712627410889e-02 7.455281913280487061e-02 2.783415019512176514e-01 9.968432784080505371e-02 3.102594017982482910e-01 2.871584594249725342e-01 2.919146418571472168e-01 1.051459684967994690e-01 1.018271669745445251e-01 2.363073825836181641e-02 2.739199697971343994e-01 -1.832641847431659698e-02 -7.056482881307601929e-02 3.723772764205932617e-01 1.033590268343687057e-02 3.138712048530578613e-02 -2.576780319213867188e-02 -1.542783379554748535e-01 -1.932523772120475769e-02 -4.615492001175880432e-02
-2.218974232673645020e-01 1.802259534597396851e-01 -1.521409004926681519e-01 -1.387822441756725311e-02 3.270219638943672180e-02 -4.125056043267250061e-02 1.375477612018585205e-01 -1.725134402513504028e-01 -3.003380596637725830e-01 5.960910022258758545e-02 2.789401113986968994e-01 8.774385601282119751e-02 -3.633180856704711914e-01 2.230629175901412964e-01 5.922809615731239319e-02 1.102738901972770691e-01 1.941702812910079956e-01 -1.408428698778152466e-01 3.259491026401519775e-01 -1.040150672197341919e-01 -3.185655549168586731e-02 1.043355911970138550e-01 1.413321793079376221e-01 7.692331820726394653e-02 2.402294799685478210e-02 5.410974472761154175e-02 2.670168876647949219e-01 -1.440013498067855835e-01 -1.032149121165275574e-01 -2.068271040916442871e-01 -2.867811918258666992e-01 -1.522958874702453613e-01
9.974237531423568726e-02 1.355468481779098511e-01 -1.072753295302391052e-01 7.129853963851928711e-02 1.907801032066345215e-01 5.213365703821182251e-02 -4.453078657388687134e-02 -1.458641141653060913e-01 -2.407340109348297119e-01 -4.089535176753997803e-01 -1.491125226020812988e-01 2.814657390117645264e-01 1.431655734777450562e-01 3.530927002429962158e-01 3.869117423892021179e-02 -3.512617200613021851e-02 3.073846688494086266e-03 6.463962793350219727e-02 -7.228232920169830322e-02 9.999208152294158936e-02 2.639549076557159424e-01 -1.646646410226821899e-01 2.188034653663635254e-01 -2.956400858238339424e-03 3.037539124488830566e-01 -6.337948888540267944e-02 8.793513476848602295e-02 2.038172781467437744e-01 8.256196230649948120e-02 -1.425048559904098511e-01 -1.990043818950653076e-01 -2.044315338134765625e-01
-2.701628804206848145e-01 2.301292680203914642e-02 -2.159678488969802856e-01 5.832711607217788696e-02 -1.739389002323150635e-01 -1.692349016666412354e-01 1.420219335705041885e-02 -2.395707070827484131e-01 2.207247354090213776e-02 -3.472762703895568848e-01 2.438528984785079956e-01 3.414805606007575989e-02 -1.152964085340499878e-01 1.510868519544601440e-01 1.111594028770923615e-02 3.009319305419921875e-01 6.986138224601745605e-02 1.365284472703933716e-01 1.481446176767349243e-01 3.523773849010467529e-01 3.827387467026710510e-02 -2.409567087888717651e-01 -1.661936640739440918e-01 2.057752311229705811e-01 -1.709547787904739380e-01 1.550403982400894165e-01 2.028774321079254150e-01 4.127267282456159592e-03 5.394940450787544250e-02 -1.380651742219924927e-01 1.484376043081283569e-01 -1.176993846893310547e-01
1.299550104886293411e-02 1.510197073221206665e-01 -1.852501742541790009e-02 -1.520062386989593506e-01 4.944680258631706238e-02 -1.464043706655502319e-01 4.166682437062263489e-02 2.789115160703659058e-02 1.628023982048034668e-01 -1.928566843271255493e-01 7.621136307716369629e-02 9.408535063266754150e-02 -2.297202199697494507e-01 -1.937197148799896240e-01 2.723297476768493652e-01 2.377738989889621735e-02 2.997369468212127686e-01 -1.324301864951848984e-02 1.232035458087921143e-02 2.963762581348419189e-01 3.915208280086517334e-01 -2.499405443668365479e-01 1.272465884685516357e-01 -1.371701899915933609e-02 3.516310453414916992e-02 -2.693570405244827271e-02 -3.694561123847961426e-02 1.085586473345756531e-02 8.232109248638153076e-02 -5.376617237925529480e-02 -3.952568173408508301e-01 -3.229685127735137939e-01
-1.767133176326751709e-01 1.042505726218223572e-01 -2.384883724153041840e-02 -1.393234729766845703e-02 1.807896643877029419e-01 -2.789268493652343750e-01 1.143105402588844299e-01 -2.720873355865478516e-01 -3.868958353996276855e-01 -1.013370677828788757e-01 3.843019306659698486e-01 5.843838304281234741e-02 -1.890833824872970581e-01 2.059458494186401367e-01 -2.877750247716903687e-02 -6.406906247138977051e-02 1.367256976664066315e-02 -1.869375705718994141e-01 1.012850552797317505e-01 -5.183942988514900208e-02 4.930288717150688171e-02 -3.591618239879608154e-01 2.415485680103302002e-02 -1.087800338864326477e-01 -6.971489638090133667e-02 -3.505111858248710632e-02 -8.693280816078186035e-02 1.040028035640716553e-01 2.058518975973129272e-01 -1.679177731275558472e-01 -2.395822554826736450e-01 -1.450551599264144897e-01
7.237580139189958572e-03 2.268613874912261963e-01 -9.621649980545043945e-02 -1.399642974138259888e-01 -2.330867499113082886e-01 9.345972537994384766e-02 5.392209067940711975e-02 6.466161459684371948e-02 -3.230347335338592529e-01 -3.055003285408020020e-01 -1.131375972181558609e-02 5.342957973480224609e-01 -8.136605471372604370e-02 3.487731143832206726e-02 2.580324709415435791e-01 -3.918713703751564026e-02 2.647913694381713867e-01 -8.336878567934036255e-02 -1.455365121364593506e-01 2.855655848979949951e-01 -3.792647644877433777e-02 6.700675189495086670e-02 1.505155861377716064e-01 1.554529368877410889e-02 1.500145047903060913e-01 5.925689265131950378e-02 2.254085615277290344e-02 -4.299285635352134705e-02 -1.035168096423149109e-01 -5.153565481305122375e-02 9.908208996057510376e-02 -1.733967661857604980e-01
-2.797015607357025146e-01 2.518480718135833740e-01 1.071986854076385498e-01 1.968524008989334106e-01 8.557470142841339111e-02 -2.325214892625808716e-01 2.053276151418685913e-01 -3.778909146785736084e-01 -2.218443751335144043e-01 -1.052284389734268188e-01 2.970400452613830566e-01 9.534434974193572998e-02 -6.717444211244583130e-02 -1.115417107939720154e-02 -1.824246533215045929e-02 -6.052760034799575806e-02 5.334645882248878479e-02 -7.679361850023269653e-02 2.548509240150451660e-01 1.889816373586654663e-01 2.115763872861862183e-01 -2.977713346481323242e-01 1.598993539810180664e-01 1.419794112443923950e-01 -9.921648539602756500e-03 -5.207702890038490295e-02 1.409804914146661758e-02 7.950232923030853271e-02 -6.139073148369789124e-02 -2.326568812131881714e-01 -1.940139532089233398e-01 4.548187181353569031e-02
9.289289265871047974e-02 3.032172620296478271e-01 -1.879214793443679810e-01 -5.536766350269317627e-02 -2.882513701915740967e-01 2.651742994785308838e-01 7.554820179939270020e-02 -1.855613738298416138e-01 -6.495033949613571167e-02 -5.956698954105377197e-02 1.066983267664909363e-01 -1.303610652685165405e-01 -1.571833044290542603e-01 1.818632781505584717e-01 1.860125213861465454e-01 1.579474806785583496e-01 -3.950190171599388123e-02 -3.596116229891777039e-02 7.582566142082214355e-02 2.172168791294097900e-01 2.252171374857425690e-02 -3.328718943521380424e-03 1.865698248147964478e-01 1.514368802309036255e-01 -1.227645426988601685e-01 -2.154118940234184265e-02 -3.262504637241363525e-01 2.239944785833358765e-01 -1.932890266180038452e-01 -3.461972177028656006e-01 -2.430972009897232056e-01 -1.073575317859649658e-01
5.706301704049110413e-02 1.270267069339752197e-01 -2.895376682281494141e-01 -2.309423983097076416e-01 8.537298440933227539e-02 -1.019926667213439941e-01 2.711012959480285645e-01 -2.479396462440490723e-01 -1.432653069496154785e-01 -9.370445460081100464e-02 -4.004649445414543152e-02 3.258431702852249146e-02 -5.193528905510902405e-02 4.098489582538604736e-01 5.567449703812599182e-02 6.467473506927490234e-02 9.627376496791839600e-02 -2.998631820082664490e-02 -1.327847987413406372e-01 1.698995195329189301e-02 -1.011606026440858841e-02 -1.568825393915176392e-01 3.914296627044677734e-01 3.714262545108795166e-01 1.334990411996841431e-01 5.352109670639038086e-02 -1.403115987777709961e-01 -9.103767573833465576e-02 4.298744723200798035e-02 -2.501595616340637207e-01 -1.539764553308486938e-01 -8.830756880342960358e-03
-1.741726249456405640e-01 1.885219663381576538e-01 -1.795034557580947876e-01 3.551353514194488525e-02 1.493086479604244232e-02 -1.344770845025777817e-02 9.670470654964447021e-02 -1.077399775385856628e-01 -1.081011295318603516e-01 -1.368797570466995239e-01 1.859019994735717773e-01 2.007056921720504761e-01 2.004157751798629761e-01 2.277387119829654694e-02 2.394923567771911621e-01 -2.253380045294761658e-02 1.118842065334320068e-01 1.191745176911354065e-01 3.919544164091348648e-03 5.005770921707153320e-01 3.322802186012268066e-01 -1.895145326852798462e-01 1.880832612514495850e-01 -2.930452525615692139e-01 3.305780887603759766e-02 1.916568577289581299e-01 9.607133269309997559e-02 -4.438852891325950623e-02 1.930014491081237793e-01 -6.193287670612335205e-02 -1.276262998580932617e-01 -1.554815024137496948e-01
5.438303947448730469e-02 -4.327563941478729248e-02 -1.223007962107658386e-01 9.750512428581714630e-03 -1.859427690505981445e-01 2.454629987478256226e-01 1.146540045738220215e-01 -2.399281561374664307e-01 -2.960903346538543701e-01 -1.654725670814514160e-01 1.054200604557991028e-01 -3.001304110512137413e-03 -3.673163056373596191e-01 3.280273675918579102e-01 -5.313476920127868652e-02 4.453608300536870956e-03 4.661270081996917725e-01 1.315925419330596924e-01 1.335449516773223877e-01 -1.082064881920814514e-01 -2.025163918733596802e-02 -7.214756309986114502e-02 1.577565222978591919e-01 2.106871306896209717e-01 -1.606949716806411743e-01 1.110576018691062927e-01 -2.081042621284723282e-04 1.103355586528778076e-01 3.456799313426017761e-02 -2.184081822633743286e-01 -5.944431945681571960e-02 -3.540270030498504639e-02
-5.649469047784805298e-02 2.005939483642578125e-01 -4.614818096160888672e-02 -1.430501043796539307e-01 4.698846489191055298e-02 -4.781991988420486450e-02 3.016278743743896484e-01 -2.362571805715560913e-01 3.023854270577430725e-02 -1.754293441772460938e-01 -1.251143366098403931e-01 2.744826078414916992e-01 3.923677280545234680e-02 2.402200996875762939e-01 -1.285195946693420410e-01 1.518068015575408936e-01 2.873973846435546875e-01 -1.723757386207580566e-01 1.605501398444175720e-02 -1.915385015308856964e-02 -1.820609718561172485e-02 -6.191713735461235046e-02 2.546402812004089355e-01 4.508571624755859375e-01 -5.627434700727462769e-03 2.384823262691497803e-01 -2.358188293874263763e-02 -2.140018530189990997e-02 1.381799131631851196e-01 -1.147337481379508972e-01 -9.812438488006591797e-02 -2.759967148303985596e-01
9.020289033651351929e-02 -1.190581992268562317e-01 -5.215860158205032349e-02 8.895034343004226685e-02 -2.223097831010818481e-01 4.385544359683990479e-02 3.785704448819160461e-02 -1.840481162071228027e-01 -2.502332441508769989e-02 -7.153757661581039429e-02 8.304563164710998535e-02 9.265920519828796387e-02 -7.486818730831146240e-02 7.049373537302017212e-02 4.856927692890167236e-01 3.226180076599121094e-01 2.657608687877655029e-01 -1.638535857200622559e-01 3.589173853397369385e-01 1.101813167333602905e-01 5.988091230392456055e-02 -7.395913451910018921e-02 1.476419121026992798e-01 1.285428181290626526e-02 -1.081645190715789795e-01 3.376602753996849060e-02 2.280156463384628296e-01 -1.856579631567001343e-01 2.709019184112548828e-01 -2.468578964471817017e-01 -4.675245285034179688e-02 -5.791085585951805115e-02
-3.306727707386016846e-01 1.025737598538398743e-01 3.242352977395057678e-02 2.347211539745330811e-01 -3.767081499099731445e-01 -1.974150389432907104e-01 5.839827656745910645e-02 1.301262527704238892e-01 -2.222842872142791748e-01 -1.128037571907043457e-01 -1.414014995098114014e-01 1.281158030033111572e-01 2.148245694115757942e-03 1.974303126335144043e-01 3.283025920391082764e-01 7.164255529642105103e-02 2.024033069610595703e-01 -7.192379981279373169e-02 1.475733816623687744e-01 2.291969582438468933e-02 1.350326389074325562e-01 -5.639636144042015076e-02 -4.137514531612396240e-02 1.568512171506881714e-01 -1.088654249906539917e-01 1.386225074529647827e-01 -4.039310514926910400e-01 4.792655259370803833e-02 -1.169746145606040955e-01 -8.783015608787536621e-02 -7.741205394268035889e-02 -1.795423477888107300e-01
7.875653356313705444e-02 2.487858086824417114e-01 -6.432023644447326660e-02 -1.339723076671361923e-02 1.294719129800796509e-01 -1.189104393124580383e-01 1.365077793598175049e-01 -1.855722516775131226e-01 -6.438640505075454712e-02 3.560766577720642090e-03 1.400945186614990234e-01 8.836518228054046631e-02 -2.302142232656478882e-01 1.739359200000762939e-01 -3.307956457138061523e-02 3.038523197174072266e-01 1.303707659244537354e-01 -3.058972060680389404e-01 -2.693327143788337708e-02 8.200224488973617554e-02 2.434833198785781860e-01 -3.036550283432006836e-01 -6.374786794185638428e-02 -5.986511334776878357e-02 5.058059841394424438e-02 9.986462444067001343e-02 2.263885587453842163e-01 1.299181878566741943e-01 4.336283206939697266e-01 -1.330621391534805298e-01 -1.126523241400718689e-01 -2.431000173091888428e-01
-3.035183250904083252e-01 1.999410241842269897e-01 -1.940279603004455566e-01 3.361530005931854248e-01 -4.845789819955825806e-02 2.353516872972249985e-03 9.464937448501586914e-02 4.563813097774982452e-03 -3.290364742279052734e-01 -1.283783465623855591e-01 1.921251788735389709e-02 5.681494623422622681e-02 -3.261869400739669800e-02 4.053846001625061035e-01 9.044396132230758667e-02 2.957560718059539795e-01 2.597569525241851807e-01 4.071888700127601624e-02 9.930724650621414185e-02 3.369948640465736389e-02 4.782114923000335693e-02 1.588510349392890930e-02 -6.422740966081619263e-02 2.158222496509552002e-01 -3.100275099277496338e-01 3.013861179351806641e-02 -3.231869265437126160e-02 9.013882279396057129e-02 9.386008605360984802e-03 -1.687158346176147461e-01 -1.348758041858673096e-01 -1.738202422857284546e-01
-2.325593531131744385e-01 1.860226541757583618e-01 -9.226299822330474854e-02 -1.553096622228622437e-01 2.173907011747360229e-01 9.117666631937026978e-02 1.060891547240316868e-03 -8.133866637945175171e-02 -1.860865354537963867e-01 -1.246016919612884521e-01 1.520140469074249268e-01 -5.601910874247550964e-02 -3.692366555333137512e-02 -1.569820046424865723e-01 1.285993754863739014e-01 4.156931489706039429e-02 1.909022033214569092e-01 -9.196072071790695190e-02 2.028819620609283447e-01 3.932520151138305664e-01 2.135608494281768799e-01 -4.147365316748619080e-02 2.881847321987152100e-01 -2.149826735258102417e-01 -2.302917279303073883e-02 -9.690663777291774750e-03 -7.724966853857040405e-02 2.127463668584823608e-01 1.846715360879898071e-01 4.927524924278259277e-02 -3.262965381145477295e-01 -2.892362177371978760e-01
1.125402562320232391e-02 3.394619226455688477e-01 2.877021953463554382e-02 -2.404118329286575317e-01 6.533057242631912231e-02 7.075214385986328125e-02 6.999695301055908203e-02 -2.293992638587951660e-01 -2.200074493885040283e-01 1.419723778963088989e-01 8.803361654281616211e-02 6.316639482975006104e-02 -2.479364126920700073e-01 5.498063936829566956e-02 1.975113600492477417e-01 -6.608645617961883545e-02 1.759140938520431519e-01 -3.322573006153106689e-01 -8.323470503091812134e-02 4.063801467418670654e-02 -2.012626081705093384e-02 1.651223152875900269e-01 3.635678887367248535e-01 1.055989116430282593e-01 4.059576243162155151e-02 2.047111093997955322e-01 -1.784915030002593994e-01 2.851578406989574432e-02 1.982278004288673401e-02 -2.948600947856903076e-01 -2.932140827178955078e-01 -2.414096519351005554e-02
1.363196969032287598e-02 2.827866375446319580e-01 -5.727981030941009521e-02 8.396915346384048462e-02 -1.282840818166732788e-01 -4.661386460065841675e-02 -7.125012576580047607e-02 2.441366016864776611e-01 -3.378922939300537109e-01 -3.205978125333786011e-02 5.767984688282012939e-02 4.568873643875122070e-01 -2.144477963447570801e-01 -5.563557893037796021e-02 4.075238481163978577e-02 -2.606841623783111572e-01 4.665744304656982422e-01 -1.615142971277236938e-01 1.239973753690719604e-01 1.859373748302459717e-01 4.433570429682731628e-03 -3.486018255352973938e-02 1.684865057468414307e-01 -2.105297148227691650e-02 1.152209565043449402e-02 5.776017159223556519e-02 6.674360483884811401e-02 9.015839546918869019e-02 1.770520657300949097e-01 2.439736574888229370e-02 -7.462053000926971436e-02 -5.364166200160980225e-02
-3.954329788684844971e-01 2.329126298427581787e-01 -2.045363187789916992e-01 2.052615284919738770e-01 -3.197719454765319824e-01 -8.689583092927932739e-02 1.256388127803802490e-01 1.388301998376846313e-01 -2.866558432579040527e-01 -2.144071608781814575e-01 3.306565433740615845e-02 -6.272143870592117310e-02 -4.174628481268882751e-02 1.851199865341186523e-01 2.248443812131881714e-01 8.902607113122940063e-02 2.037199735641479492e-01 2.232088148593902588e-01 1.052039787173271179e-01 1.136898398399353027e-01 1.080081835389137268e-01 4.059754312038421631e-02 1.545896232128143311e-01 4.817710816860198975e-02 -2.546583712100982666e-01 4.450184106826782227e-02 -1.250376701354980469e-01 9.249472059309482574e-03 -1.110715195536613464e-01 -2.065416574478149414e-01 5.189993232488632202e-02 -1.944211423397064209e-01
6.053502485156059265e-02 4.301025271415710449e-01 1.057916879653930664e-01 -7.498269528150558472e-02 -2.393698245286941528e-01 1.496434807777404785e-01 -7.575745880603790283e-02 -5.216035991907119751e-02 -2.874764204025268555e-01 -2.014661282300949097e-01 1.159273833036422729e-01 7.979975640773773193e-02 -5.567029584199190140e-03 6.981216371059417725e-02 -2.595851011574268341e-02 -5.312814936041831970e-02 2.344972193241119385e-01 -2.648651897907257080e-01 -5.323458835482597351e-02 4.491769671440124512e-01 2.192261815071105957e-01 8.903595805168151855e-02 1.457149833440780640e-01 -1.089945621788501740e-02 -1.411642730236053467e-01 2.028475254774093628e-01 -1.067920587956905365e-02 -4.120639711618423462e-02 -1.444073170423507690e-01 -2.478195875883102417e-01 -3.608012571930885315e-02 -3.755635768175125122e-02
1.576792597770690918e-01 4.414796531200408936e-01 2.621495351195335388e-02 3.155093193054199219e-01 1.214834153652191162e-01 7.457681745290756226e-02 8.492873981595039368e-03 -1.978649795055389404e-01 -2.133397907018661499e-01 -4.488274082541465759e-02 -7.062513381242752075e-02 7.994311302900314331e-02 -4.480149224400520325e-02 3.637998923659324646e-02 2.469263076782226562e-01 1.534080356359481812e-01 -8.316079527139663696e-02 2.775977738201618195e-02 8.427395671606063843e-02 5.343908444046974182e-02 -1.383962184190750122e-01 4.317706823348999023e-02 -7.361722178757190704e-03 1.364068984985351562e-01 2.769840508699417114e-02 1.897372901439666748e-01 4.359310120344161987e-02 -9.357087314128875732e-02 4.152483940124511719e-01 -8.425397798418998718e-03 -1.340196728706359863e-01 -4.224959015846252441e-01
7.807284593582153320e-02 1.653058268129825592e-02 -3.220551460981369019e-02 5.147443339228630066e-02 -3.041426539421081543e-01 -2.807528674602508545e-01 6.190396845340728760e-02 -1.621753871440887451e-01 -2.674282491207122803e-01 -3.262814506888389587e-02 1.133697479963302612e-01 2.080966681241989136e-01 -3.161014616489410400e-01 3.733369708061218262e-01 -6.295103230513632298e-05 -1.684013903141021729e-01 -5.315847322344779968e-02 -1.098003387451171875e-01 2.125999778509140015e-01 1.375821828842163086e-01 3.004540503025054932e-01 -1.370416395366191864e-02 1.089695096015930176e-01 -4.328579455614089966e-02 -1.337605156004428864e-02 2.725675888359546661e-02 -1.138536706566810608e-01 1.146169081330299377e-01 -1.140886619687080383e-01 -6.027067452669143677e-02 6.827207654714584351e-02 -4.006722271442413330e-01
1.881095021963119507e-01 2.340259402990341187e-01 -1.874318569898605347e-01 4.139422997832298279e-02 2.200375050306320190e-01 2.316307425498962402e-01 -1.901714503765106201e-02 4.038887470960617065e-02 -3.040120303630828857e-01 -9.986376017332077026e-02 -9.213354438543319702e-02 8.123434334993362427e-02 -1.759586781263351440e-01 2.768753170967102051e-01 2.029949873685836792e-01 -1.264124214649200439e-01 -1.776106953620910645e-01 -1.341933012008666992e-01 9.462797641754150391e-02 2.550554573535919189e-01 -1.035046577453613281e-01 4.847520589828491211e-02 -5.462657660245895386e-02 2.570337653160095215e-01 1.677526384592056274e-01 1.163507178425788879e-01 -4.157780855894088745e-02 1.947679370641708374e-02 -8.886267989873886108e-02 -3.532329797744750977e-01 -8.260990679264068604e-02 -3.125582337379455566e-01
8.044657111167907715e-02 2.145155370235443115e-01 -1.907438598573207855e-02 1.709460765123367310e-01 -1.935116499662399292e-01 5.838763713836669922e-02 1.745845228433609009e-01 -3.294092416763305664e-01 -2.455573081970214844e-01 -3.107040822505950928e-01 1.241315826773643494e-01 3.188241124153137207e-01 -1.169032827019691467e-01 -8.065409958362579346e-02 1.623779833316802979e-01 -1.484377235174179077e-01 2.578862905502319336e-01 -2.100902795791625977e-02 1.377537399530410767e-01 1.524643003940582275e-01 -3.250280022621154785e-02 -6.710970401763916016e-02 -1.420008093118667603e-01 7.254874706268310547e-02 1.684935688972473145e-01 -2.730375826358795166e-01 -9.728554636240005493e-02 5.123222363181412220e-04 5.675476416945457458e-02 -3.526500165462493896e-01 1.595137827098369598e-02 -1.233550980687141418e-01
-1.978302448987960815e-01 4.122129455208778381e-02 -6.885683536529541016e-02 1.346189826726913452e-01 1.601929068565368652e-01 9.337169677019119263e-02 1.194150373339653015e-02 -5.475511029362678528e-02 -1.779823303222656250e-01 -3.908739089965820312e-01 -5.144079774618148804e-02 2.575745582580566406e-01 -2.216509878635406494e-01 2.973611354827880859e-01 1.461304277181625366e-01 6.599397212266921997e-02 7.979755848646163940e-02 8.915463835000991821e-02 1.004150509834289551e-02 -1.631130091845989227e-02 1.683015823364257812e-01 2.393685728311538696e-01 1.112546846270561218e-01 -3.579340130090713501e-02 -3.631732165813446045e-01 -2.312704473733901978e-01 2.111922251060605049e-03 7.540795207023620605e-02 2.195253819227218628e-01 -3.385010957717895508e-01 -1.190873384475708008e-01 -8.629780262708663940e-03
9.812424331903457642e-02 3.873137831687927246e-01 -6.902816891670227051e-02 9.826963394880294800e-02 -2.206689566373825073e-01 3.316570818424224854e-01 -1.733204233460128307e-03 -3.632502853870391846e-01 1.754924505949020386e-01 -1.649701893329620361e-01 6.639081239700317383e-02 1.059444323182106018e-01 7.168876379728317261e-02 1.408155858516693115e-01 2.982257604598999023e-01 2.525796294212341309e-01 1.128821820020675659e-01 -1.036245226860046387e-01 2.621494792401790619e-02 2.181748151779174805e-01 1.242811083793640137e-01 5.228894948959350586e-02 2.956319600343704224e-02 1.022996827960014343e-01 -6.147311255335807800e-02 1.154119148850440979e-01 -1.403797417879104614e-01 -6.816405220888555050e-05 -1.818650662899017334e-01 -2.857583761215209961e-01 -1.646409034729003906e-01 -6.334924697875976562e-02
7.652400434017181396e-02 6.611525267362594604e-02 -7.234073709696531296e-03 7.134922593832015991e-02 -3.459661602973937988e-01 -1.672891080379486084e-01 -6.109133735299110413e-02 -7.782412320375442505e-02 -4.976761937141418457e-01 4.657228942960500717e-03 2.125921249389648438e-01 1.021636277437210083e-01 -3.061152696609497070e-01 1.127923429012298584e-01 8.341439999639987946e-03 -8.199448138475418091e-02 2.232277691364288330e-01 -1.615250408649444580e-01 1.897114515304565430e-01 1.592046320438385010e-01 2.530739605426788330e-01 -5.195074845687486231e-05 1.607087552547454834e-01 -1.023175641894340515e-01 2.020321786403656006e-02 -1.529455929994583130e-01 -1.441593915224075317e-01 -1.437153369188308716e-01 -3.325875103473663330e-02 -8.437681198120117188e-02 4.380756989121437073e-02 -3.124489784240722656e-01
-1.171539649367332458e-01 2.140060663223266602e-01 2.877794578671455383e-02 2.839180827140808105e-01 3.330723345279693604e-01 2.157799899578094482e-01 1.662142723798751831e-01 -3.252012431621551514e-01 -2.090191245079040527e-01 -1.431649029254913330e-01 7.338790595531463623e-02 3.006129860877990723e-01 -8.895352482795715332e-02 2.247769683599472046e-01 2.341575324535369873e-01 -2.745158374309539795e-01 1.363836228847503662e-01 9.751641005277633667e-02 1.325637251138687134e-01 -4.073649272322654724e-02 6.926608830690383911e-02 8.701182901859283447e-02 2.082777321338653564e-01 1.290520373731851578e-02 6.525159813463687897e-03 1.080042799003422260e-03 5.081188678741455078e-02 -7.201807945966720581e-02 1.415955927222967148e-02 -3.102386891841888428e-01 -1.050328761339187622e-01 -3.228071704506874084e-02
5.139554664492607117e-02 -8.137590438127517700e-02 1.005633845925331116e-01 2.420999258756637573e-01 -1.813987046480178833e-01 -8.103772997856140137e-03 -2.468810379505157471e-01 -1.450042426586151123e-01 -3.450830876827239990e-01 -4.001092016696929932e-01 8.018007129430770874e-02 9.222120791673660278e-02 -1.747466772794723511e-01 -1.145014762878417969e-01 1.010151579976081848e-01 2.315151691436767578e-01 2.387323081493377686e-01 -1.645382195711135864e-01 1.433103829622268677e-01 6.168442592024803162e-02 2.462820112705230713e-01 -3.716311976313591003e-02 -6.834678351879119873e-02 5.598798394203186035e-02 2.051334083080291748e-01 6.288639456033706665e-02 2.279678434133529663e-01 -5.985398590564727783e-02 -2.218341641128063202e-02 -3.416795134544372559e-01 4.022310674190521240e-02 -8.257170021533966064e-02
1.338711529970169067e-01 2.020423561334609985e-01 -1.653885096311569214e-01 2.042496800422668457e-01 1.410439014434814453e-01 -1.498710364103317261e-01 4.902832582592964172e-02 1.253279019147157669e-02 -3.040820360183715820e-01 -2.658849060535430908e-01 1.181801632046699524e-01 -3.136907517910003662e-02 3.002559542655944824e-01 2.252988666296005249e-01 9.244723618030548096e-02 -2.138434052467346191e-01 5.731364339590072632e-02 -2.156200855970382690e-01 -1.752202212810516357e-02 2.203337661921977997e-02 3.152045905590057373e-01 -1.609283536672592163e-01 1.316291242837905884e-01 -1.386227905750274658e-01 1.837719976902008057e-01 -3.265586867928504944e-02 5.470191314816474915e-02 -1.849624700844287872e-02 2.298757806420326233e-02 -1.859716176986694336e-01 -3.351146578788757324e-01 -2.366816252470016479e-01
4.217592254281044006e-02 -4.622341692447662354e-02 -2.554442584514617920e-01 1.158325001597404480e-01 1.182144880294799805e-01 2.705927379429340363e-02 1.326453834772109985e-01 -9.197892621159553528e-03 -3.651195764541625977e-01 -9.128930419683456421e-02 8.770258724689483643e-02 -3.475930169224739075e-02 -1.643384993076324463e-02 -4.286054521799087524e-02 5.841135382652282715e-01 9.356586635112762451e-02 1.883795410394668579e-01 -1.199433133006095886e-01 1.264061480760574341e-01 2.811162769794464111e-01 8.939141035079956055e-02 -1.100905016064643860e-01 5.735648050904273987e-02 -2.369015067815780640e-01 4.417098686099052429e-02 2.207523435354232788e-01 -2.245833575725555420e-01 -4.230906814336776733e-02 -8.475985378026962280e-02 -1.390410512685775757e-01 -1.545035243034362793e-01 6.880202889442443848e-02
1.818946003913879395e-01 1.378934085369110107e-01 -9.100929647684097290e-02 4.803324490785598755e-02 5.288316681981086731e-02 -3.704230487346649170e-01 -5.738586559891700745e-02 -1.833205670118331909e-01 -1.655447483062744141e-02 -2.219410836696624756e-01 -2.208274304866790771e-01 1.287895739078521729e-01 -3.026238381862640381e-01 1.809978336095809937e-01 -9.299857914447784424e-02 1.865841597318649292e-01 1.240571886301040649e-01 -1.440613120794296265e-01 7.957847416400909424e-02 2.087040096521377563e-01 2.757623493671417236e-01 -2.456216365098953247e-01 1.708457469940185547e-01 8.711541444063186646e-02 1.326047480106353760e-01 -1.518677920103073120e-01 -4.902872070670127869e-02 -1.594327986240386963e-01 1.536204367876052856e-01 -2.626582980155944824e-01 2.038959413766860962e-01 -1.260738521814346313e-01
-1.355512291193008423e-01 -1.166509278118610382e-02 -3.390834853053092957e-02 -3.820374235510826111e-02 1.650736629962921143e-01 -2.637983560562133789e-01 2.049489468336105347e-01 -4.166550040245056152e-01 -2.284849137067794800e-01 -2.788089215755462646e-01 1.112994253635406494e-01 2.200281172990798950e-01 -2.037569321691989899e-02 -4.086546972393989563e-02 -5.177128687500953674e-02 9.746531397104263306e-02 9.704862534999847412e-02 -1.591835021972656250e-01 3.091607987880706787e-01 9.635096043348312378e-02 -1.626489101909101009e-03 -2.994318604469299316e-01 8.283956348896026611e-02 1.392433345317840576e-01 4.757286235690116882e-02 -9.071113169193267822e-02 3.219833970069885254e-02 -1.197785064578056335e-01 7.601390779018402100e-02 -2.008890360593795776e-01 -3.450841903686523438e-01 -1.216707229614257812e-01
-1.217302009463310242e-01 -6.257346272468566895e-02 -9.174853563308715820e-02 1.105759441852569580e-01 5.194285139441490173e-02 -2.122499346733093262e-01 -1.055185124278068542e-01 -1.320288479328155518e-01 -1.339019834995269775e-01 5.366056412458419800e-02 2.519187629222869873e-01 2.268202044069766998e-02 1.160150691866874695e-01 3.753072023391723633e-01 3.926153779029846191e-01 2.393838763236999512e-01 6.995800882577896118e-02 -5.461933836340904236e-02 2.465624660253524780e-01 2.032716274261474609e-01 7.231324911117553711e-02 -1.505118012428283691e-01 1.503141373395919800e-01 5.980417598038911819e-03 9.993841871619224548e-03 1.527920272201299667e-02 -1.244949325919151306e-01 3.083945810794830322e-01 -3.780816867947578430e-02 -1.803681701421737671e-01 8.957792818546295166e-02 -3.468799293041229248e-01
2.243220210075378418e-01 1.766124814748764038e-01 -1.158125326037406921e-02 3.545488715171813965e-01 -2.127726562321186066e-02 1.046895235776901245e-01 -1.938289999961853027e-01 -6.707984954118728638e-02 -7.963436096906661987e-02 -2.067893147468566895e-01 -1.082778126001358032e-01 -2.193600498139858246e-02 -2.215078175067901611e-01 1.184321716427803040e-01 3.756381571292877197e-01 1.910207718610763550e-01 1.890643984079360962e-01 3.318902477622032166e-02 2.081050127744674683e-01 5.978826433420181274e-02 2.523273229598999023e-01 1.466206312179565430e-01 1.019855290651321411e-01 -1.412037163972854614e-01 1.016760915517807007e-01 -1.382878869771957397e-01 -4.280621185898780823e-02 3.325493307784199715e-03 1.044999063014984131e-01 -2.740992009639739990e-01 -3.455255031585693359e-01 -3.455698862671852112e-02
3.454743698239326477e-02 1.936461627483367920e-01 -8.171893656253814697e-03 2.355569042265415192e-02 2.295222580432891846e-01 -6.156589090824127197e-02 7.754334807395935059e-02 -1.932644397020339966e-01 -2.686969935894012451e-01 -1.585503071546554565e-01 -4.794663190841674805e-02 5.801740288734436035e-02 -2.651319503784179688e-01 4.048602283000946045e-02 3.524993360042572021e-02 1.253246515989303589e-01 1.695209294557571411e-01 1.652995944023132324e-01 9.820047020912170410e-02 -3.555230796337127686e-01 1.536905951797962189e-02 -3.839038014411926270e-01 3.768578171730041504e-02 -8.675897121429443359e-02 -1.034946739673614502e-01 1.331451535224914551e-01 -7.982630282640457153e-02 -5.015191435813903809e-02 2.207224071025848389e-01 -4.119159579277038574e-01 -7.359182834625244141e-02 -2.432385534048080444e-01
-1.634267866611480713e-01 1.642589718103408813e-01 -8.950597047805786133e-02 2.572850324213504791e-03 3.365048766136169434e-02 -9.416157007217407227e-02 -4.374746605753898621e-02 1.380467694252729416e-02 -1.594436615705490112e-01 -6.332316249608993530e-02 2.043363153934478760e-01 2.017940953373908997e-02 -1.600753515958786011e-01 1.630912423133850098e-01 2.028601169586181641e-01 3.362979739904403687e-02 -1.663936823606491089e-01 3.012550473213195801e-01 1.139897257089614868e-01 1.180981993675231934e-01 1.483637541532516479e-01 1.816436499357223511e-01 3.350998759269714355e-01 9.222729504108428955e-02 -1.253828257322311401e-01 8.139517903327941895e-02 -2.072012573480606079e-01 2.495974488556385040e-02 2.418054789304733276e-01 -5.225057601928710938e-01 1.554974615573883057e-01 -1.316869556903839111e-01
-6.233389303088188171e-02 1.297802776098251343e-01 -8.038865029811859131e-02 5.057175830006599426e-02 1.002805531024932861e-01 -1.253910511732101440e-01 4.408779740333557129e-01 -3.633788526058197021e-01 -2.559692263603210449e-01 -1.192977204918861389e-01 2.075309008359909058e-01 7.719685323536396027e-03 -1.570843905210494995e-01 1.495156139135360718e-01 1.302172690629959106e-01 -5.810170993208885193e-02 1.447794884443283081e-01 -7.101951539516448975e-02 5.754604190587997437e-02 -1.211186521686613560e-03 -2.946357801556587219e-02 -4.690634608268737793e-01 -6.438664346933364868e-02 -5.560472607612609863e-02 1.716974005103111267e-02 -2.133828774094581604e-02 -2.192403525114059448e-01 -4.834256693720817566e-02 -1.321999877691268921e-01 -1.428489685058593750e-01 -2.047959566116333008e-01 -1.984691172838211060e-01
7.261734455823898315e-02 3.052106797695159912e-01 1.389575749635696411e-01 7.584458589553833008e-02 1.005259528756141663e-01 -2.416287958621978760e-01 1.103881150484085083e-01 -3.912429809570312500e-01 -2.384971231222152710e-01 -1.596280336380004883e-01 -7.492461055517196655e-02 4.415383040904998779e-01 -5.912926793098449707e-02 -2.148410119116306305e-02 1.799972951412200928e-01 3.808365762233734131e-02 1.630150824785232544e-01 -2.145644277334213257e-01 1.940809488296508789e-01 -1.274568289518356323e-01 2.912882715463638306e-02 -1.449663192033767700e-01 3.766334429383277893e-02 1.522812247276306152e-01 -3.046149201691150665e-02 6.523496657609939575e-02 2.559049241244792938e-02 -2.679398749023675919e-03 -1.122492477297782898e-01 -2.107087522745132446e-01 -2.920549809932708740e-01 -2.983141131699085236e-02
-2.675783634185791016e-01 2.935344278812408447e-01 2.611297927796840668e-02 1.119634211063385010e-01 5.942735448479652405e-02 6.100226566195487976e-02 4.801196232438087463e-02 2.353794313967227936e-02 -2.709325253963470459e-01 -1.024729385972023010e-01 3.225612267851829529e-02 1.189770102500915527e-01 -4.611716419458389282e-02 3.014658987522125244e-01 1.958015114068984985e-01 3.330317735671997070e-01 -7.560906559228897095e-02 1.307878941297531128e-01 5.023610219359397888e-02 1.022600457072257996e-01 -2.537363953888416290e-02 -8.591747283935546875e-02 2.621016502380371094e-01 2.961395382881164551e-01 -3.045123443007469177e-02 3.119064867496490479e-01 -3.256325051188468933e-02 1.875485330820083618e-01 -2.503033280372619629e-01 -1.262266933917999268e-01 9.102988243103027344e-02 -2.366600483655929565e-01
-1.745804250240325928e-01 1.031339094042778015e-01 1.154393553733825684e-01 -1.966865956783294678e-01 5.606169253587722778e-02 -6.512453407049179077e-02 2.090737670660018921e-01 -4.079601541161537170e-02 1.454187780618667603e-01 -1.678870320320129395e-01 8.137328922748565674e-02 1.296721100807189941e-01 -2.433809489011764526e-01 4.798769950866699219e-03 2.863020002841949463e-01 -1.335652768611907959e-01 1.369499862194061279e-01 -8.576046675443649292e-02 -1.306219547986984253e-01 3.002862632274627686e-01 1.235663890838623047e-01 -2.120117694139480591e-01 1.577344387769699097e-01 1.534685790538787842e-01 -6.364624947309494019e-02 3.576802834868431091e-02 -1.583621650934219360e-01 3.559653759002685547e-01 7.047879695892333984e-02 -2.263592034578323364e-01 -2.427392303943634033e-01 -3.286873996257781982e-01
1.706926822662353516e-01 9.681434929370880127e-02 1.100437343120574951e-01 -1.576982438564300537e-01 -7.145965844392776489e-02 2.592436373233795166e-01 1.010454520583152771e-01 1.329737901687622070e-01 -6.401029229164123535e-02 -2.984116971492767334e-01 -2.858669497072696686e-02 3.194431960582733154e-01 -6.719409674406051636e-02 1.344372630119323730e-01 1.990012228488922119e-01 -4.730619490146636963e-02 2.511533498764038086e-01 2.248770743608474731e-02 -2.864208221435546875e-01 3.703482449054718018e-01 2.509488761425018311e-01 9.655939042568206787e-02 5.240642279386520386e-02 1.031232774257659912e-01 -2.337618917226791382e-02 8.018576353788375854e-02 -5.431687459349632263e-02 -1.477049887180328369e-01 4.441086575388908386e-02 -2.547503709793090820e-01 -1.945564299821853638e-01 -2.427902370691299438e-01
2.019851207733154297e-01 2.979737818241119385e-01 1.022178307175636292e-01 -3.034760244190692902e-02 -1.509887352585792542e-02 1.294872723519802094e-02 6.977988779544830322e-02 -2.236006408929824829e-01 -2.874686419963836670e-01 -3.208046257495880127e-01 -1.885364055633544922e-01 1.762416809797286987e-01 1.522054430097341537e-02 3.000232279300689697e-01 -1.488984376192092896e-01 2.061626017093658447e-01 1.415825188159942627e-01 1.479362230747938156e-02 4.364554584026336670e-02 3.179652988910675049e-01 -1.474823653697967529e-01 -3.484333679080009460e-02 2.640487253665924072e-01 -1.465197950601577759e-01 -2.661964856088161469e-02 -9.282953292131423950e-02 -1.414038985967636108e-01 -7.417386025190353394e-02 9.569322317838668823e-02 9.062652289867401123e-02 -3.146121501922607422e-01 -9.000899642705917358e-02
-2.724626958370208740e-01 2.355061471462249756e-01 -2.483521550893783569e-01 -5.495115742087364197e-02 -1.497424859553575516e-02 -5.777314677834510803e-02 2.071380242705345154e-02 1.455446332693099976e-01 9.687071293592453003e-02 -9.020137786865234375e-02 8.207637071609497070e-02 -3.804096952080726624e-02 -1.367223113775253296e-01 -5.121136084198951721e-02 2.418867051601409912e-01 -8.513231575489044189e-02 3.059766888618469238e-01 -6.029592826962471008e-02 2.276834398508071899e-01 2.792293131351470947e-01 9.857526421546936035e-02 -1.417679190635681152e-01 3.409883081912994385e-01 -1.901880949735641479e-01 -2.507031150162220001e-02 -5.093502253293991089e-02 2.374687977135181427e-02 2.145872712135314941e-01 1.254007667303085327e-01 -1.298933774232864380e-01 -3.343685567378997803e-01 -2.531635165214538574e-01
3.347948938608169556e-02 3.550226092338562012e-01 -1.057581156492233276e-01 -2.120352350175380707e-02 -6.702271848917007446e-02 -5.783302709460258484e-02 -2.592667005956172943e-02 -3.586445152759552002e-01 -2.850528359413146973e-01 -1.715501546859741211e-01 1.936952173709869385e-01 1.187147125601768494e-01 -9.971004724502563477e-02 1.951626241207122803e-01 -1.446456313133239746e-01 -9.552051126956939697e-02 3.095977939665317535e-02 -1.779533475637435913e-01 1.173190772533416748e-02 1.450481452047824860e-02 -2.305175736546516418e-02 1.316072940826416016e-01 6.842043250799179077e-02 2.255572825670242310e-01 -2.229032963514328003e-01 -8.090128004550933838e-02 -5.957507342100143433e-02 -1.603837013244628906e-01 -2.925076782703399658e-01 -1.713648736476898193e-01 -4.018403291702270508e-01 -1.241274774074554443e-01
3.119060099124908447e-01 -1.409941762685775757e-01 -3.850537538528442383e-02 -8.772707730531692505e-02 -7.676468044519424438e-02 1.572095453739166260e-01 -1.808618195354938507e-02 -1.539337038993835449e-01 -3.885152041912078857e-01 -1.241586282849311829e-01 3.196592926979064941e-01 2.113407105207443237e-02 1.341011226177215576e-01 3.030031919479370117e-01 -3.638008236885070801e-02 -1.588587909936904907e-01 3.249884247779846191e-01 4.986362904310226440e-02 1.738186478614807129e-01 7.633725553750991821e-02 1.802138537168502808e-01 -8.153615891933441162e-02 2.188455015420913696e-01 1.094028055667877197e-01 -8.132982254028320312e-02 -7.965086027979850769e-03 4.985747113823890686e-02 -2.250610478222370148e-02 -8.313283324241638184e-02 -3.191436529159545898e-01 -1.006147116422653198e-01 -2.049280107021331787e-01
-1.233773655258119106e-03 -7.503739744424819946e-02 8.212330937385559082e-02 1.326239109039306641e-01 -6.472208350896835327e-02 -1.787708997726440430e-01 4.158501978963613510e-03 -3.254495263099670410e-01 -1.753196269273757935e-01 -1.268167495727539062e-01 1.566585004329681396e-01 -4.155109077692031860e-02 -1.769690364599227905e-01 3.130384683609008789e-01 3.145467936992645264e-01 3.006952814757823944e-02 4.434217810630798340e-01 5.273210816085338593e-03 1.325444132089614868e-01 7.835311442613601685e-02 1.015131101012229919e-01 -4.974183440208435059e-02 3.006236255168914795e-01 1.483306437730789185e-01 -8.921201527118682861e-02 1.124026328325271606e-01 3.465424850583076477e-02 3.200524747371673584e-01 -1.704313978552818298e-02 3.734468668699264526e-02 -3.340143337845802307e-02 -2.305797934532165527e-01
1.421111673116683960e-01 3.013021647930145264e-01 1.549152433872222900e-01 2.584400959312915802e-02 -9.598988294601440430e-02 2.786882519721984863e-01 -6.426892243325710297e-03 -1.074130907654762268e-01 -2.919905483722686768e-01 -8.897042274475097656e-02 3.489356860518455505e-02 2.064857333898544312e-01 -2.098583430051803589e-01 -6.955141574144363403e-02 -5.982337519526481628e-02 1.841912269592285156e-01 2.317174524068832397e-01 -2.254019975662231445e-01 7.146352529525756836e-02 3.717231750488281250e-01 7.463166117668151855e-02 5.927138403058052063e-02 1.853056102991104126e-01 -8.538455516099929810e-02 8.219363540410995483e-02 1.887309253215789795e-01 -3.300350606441497803e-01 -1.086830049753189087e-01 1.968056857585906982e-01 -1.928220689296722412e-01 1.795495674014091492e-02 -6.813331693410873413e-02
1.391804665327072144e-01 1.549597978591918945e-01 -1.526787877082824707e-01 1.308105438947677612e-01 3.786199493333697319e-03 -7.837676256895065308e-02 -2.062730193138122559e-01 -4.776969179511070251e-02 2.606251239776611328e-01 -4.181932508945465088e-01 -1.355414539575576782e-01 1.387766003608703613e-01 -2.549213171005249023e-01 2.097449600696563721e-01 2.646303474903106689e-01 1.606063991785049438e-01 5.199384689331054688e-02 9.799244254827499390e-02 8.635316044092178345e-02 2.502358257770538330e-01 1.877375990152359009e-01 -1.624894440174102783e-01 -4.182023555040359497e-02 9.428730607032775879e-02 -1.613277494907379150e-01 8.052156120538711548e-02 -1.717519201338291168e-02 -2.244516909122467041e-01 1.847885847091674805e-01 -2.466049045324325562e-01 1.405507326126098633e-01 -1.655180752277374268e-01
-8.078078180551528931e-02 1.390053182840347290e-01 -5.969198048114776611e-02 2.817443013191223145e-02 5.749382451176643372e-02 -2.663069367408752441e-01 1.446340084075927734e-01 5.478837341070175171e-02 -2.367837429046630859e-01 -1.706791222095489502e-01 -1.664617955684661865e-01 1.201662272214889526e-01 -5.045679956674575806e-02 3.349534869194030762e-01 -1.600376516580581665e-02 1.072696596384048462e-01 -1.191741973161697388e-02 3.372628390789031982e-01 1.737645864486694336e-01 2.400314360857009888e-01 2.387281954288482666e-01 7.922592759132385254e-02 2.276490628719329834e-01 -2.896560728549957275e-02 -1.200607642531394958e-01 2.637150883674621582e-01 -3.339222371578216553e-01 -1.954894363880157471e-01 -1.172002181410789490e-01 -2.109872847795486450e-01 3.777206689119338989e-02 -8.253607153892517090e-02
4.097414389252662659e-02 6.262782216072082520e-02 -1.763996332883834839e-01 1.065462753176689148e-01 -3.833953291177749634e-02 1.137823313474655151e-01 -1.937953382730484009e-01 1.375456601381301880e-01 -3.033529222011566162e-01 -3.361939191818237305e-01 -1.609011739492416382e-01 4.565386474132537842e-02 -1.351636201143264771e-01 2.121997177600860596e-01 1.063362210988998413e-01 2.279401570558547974e-01 1.161680296063423157e-01 -9.947663545608520508e-02 3.153268694877624512e-01 3.165313601493835449e-01 4.525441303849220276e-02 -2.630527019500732422e-01 3.270072340965270996e-01 5.242096260190010071e-02 1.909843832254409790e-01 -9.790264070034027100e-02 6.191739067435264587e-02 -6.508910655975341797e-02 2.316495217382907867e-02 -2.132080942392349243e-01 -1.224862486124038696e-01 4.884286969900131226e-02
-9.097082167863845825e-02 1.965044997632503510e-02 -7.531294226646423340e-02 -1.451876461505889893e-01 -1.908143758773803711e-01 -2.562172338366508484e-02 7.224964350461959839e-02 -1.085757762193679810e-01 -1.752437502145767212e-01 -1.131086647510528564e-01 1.906049549579620361e-01 4.809658974409103394e-02 -3.141635656356811523e-01 5.490006208419799805e-01 -3.204332292079925537e-02 1.348757147789001465e-01 -4.356484487652778625e-02 1.169526949524879456e-02 1.641539037227630615e-01 3.488971292972564697e-02 8.361776173114776611e-02 -1.461500674486160278e-01 1.584311276674270630e-01 3.030701726675033569e-02 8.331136405467987061e-02 1.088540032505989075e-01 2.152263522148132324e-01 -6.038649007678031921e-03 -1.186704933643341064e-01 -3.982044756412506104e-02 4.889480769634246826e-02 -4.911904633045196533e-01
-1.133307591080665588e-01 -8.121509104967117310e-03 -1.035077571868896484e-01 1.100498437881469727e-01 -6.029359251260757446e-02 3.086012043058872223e-02 2.742286622524261475e-01 -2.089537084102630615e-01 -3.540435731410980225e-01 -6.111061200499534607e-02 -2.124504894018173218e-01 6.752094626426696777e-02 5.527893826365470886e-02 1.070669069886207581e-01 3.770076334476470947e-01 -6.554302573204040527e-02 -1.551706790924072266e-01 -5.705360695719718933e-02 1.733310520648956299e-01 1.992690116167068481e-01 2.202123403549194336e-01 -5.368161946535110474e-02 1.773462444543838501e-02 2.220565378665924072e-01 -6.962754577398300171e-02 1.616782844066619873e-01 -5.632078275084495544e-02 -8.636689186096191406e-02 -1.224170774221420288e-01 -4.294049441814422607e-01 -7.601371407508850098e-02 -2.371368259191513062e-01
5.302646383643150330e-02 5.669331923127174377e-02 -3.037591464817523956e-02 -1.991421580314636230e-01 -7.924880087375640869e-02 -2.550651133060455322e-01 1.317296773195266724e-01 1.432111263275146484e-01 8.194400370121002197e-02 -1.932096630334854126e-01 -4.872770980000495911e-02 1.893863528966903687e-01 -1.129196733236312866e-01 -2.285725995898246765e-02 1.972016096115112305e-01 7.058884948492050171e-02 2.547442913055419922e-01 -4.283934086561203003e-02 -2.118072658777236938e-01 2.568673789501190186e-01 1.003424301743507385e-01 -1.674338728189468384e-01 2.203359901905059814e-01 1.591769605875015259e-01 -2.854867139831185341e-03 1.634271144866943359e-01 -4.639137536287307739e-02 8.134318143129348755e-02 5.385534465312957764e-02 -1.093270182609558105e-01 -3.244124650955200195e-01 -5.095286369323730469e-01
9.163566678762435913e-02 -1.157216653227806091e-01 -8.912818506360054016e-03 8.134039491415023804e-02 -1.908694356679916382e-01 -1.609283834695816040e-01 -8.348599076271057129e-02 -3.341190218925476074e-01 -3.873971849679946899e-02 -8.931729942560195923e-02 3.131223097443580627e-02 1.081087440252304077e-01 -2.271270602941513062e-01 3.730717599391937256e-01 1.459844112396240234e-01 4.236466586589813232e-01 2.004799842834472656e-01 -1.838284544646739960e-02 2.387808710336685181e-01 2.146145105361938477e-01 1.646370589733123779e-01 -1.265845000743865967e-01 1.175938472151756287e-01 1.817381083965301514e-01 -1.361484229564666748e-01 -1.827766560018062592e-02 1.403733491897583008e-01 -1.945228129625320435e-01 1.731375157833099365e-01 -1.461609899997711182e-01 -1.202008798718452454e-01 -3.291966021060943604e-02
1.126971095800399780e-02 3.043771684169769287e-01 2.940051853656768799e-01 1.174111962318420410e-01 1.053708493709564209e-01 -5.688009783625602722e-02 2.025546878576278687e-01 -2.967856228351593018e-01 -1.084549725055694580e-01 -2.123620063066482544e-01 2.092798352241516113e-01 2.568671107292175293e-01 -1.971981823444366455e-01 -1.561265885829925537e-01 2.809429168701171875e-01 1.566645205020904541e-01 2.244495153427124023e-01 -8.503276109695434570e-02 9.700170159339904785e-02 1.115659177303314209e-01 2.221048437058925629e-02 -2.406262308359146118e-01 2.051129564642906189e-02 1.740267872810363770e-01 5.469961836934089661e-02 -1.503441035747528076e-01 3.921309486031532288e-02 5.564970523118972778e-02 -2.273650616407394409e-01 -2.400688380002975464e-01 -1.232961192727088928e-01 -8.280138671398162842e-02
-2.025517076253890991e-01 3.922377228736877441e-01 8.998634666204452515e-02 1.075356975197792053e-01 -1.604658514261245728e-01 -1.054254770278930664e-01 -1.258886456489562988e-01 -1.157734245061874390e-01 -1.821538209915161133e-01 -2.262253910303115845e-01 1.429083049297332764e-01 -1.573350131511688232e-01 -2.940988242626190186e-01 3.802544176578521729e-01 6.032606586813926697e-02 1.331918239593505859e-01 9.988090395927429199e-02 -8.738559484481811523e-02 -1.281459927558898926e-01 2.259915173053741455e-01 8.361950516700744629e-02 1.515103876590728760e-01 -4.863702878355979919e-02 -7.344562560319900513e-02 3.150302469730377197e-01 9.299883246421813965e-02 4.663548246026039124e-02 1.760533154010772705e-01 9.227523207664489746e-02 -2.430957704782485962e-01 -6.885764002799987793e-02 -3.340821713209152222e-02
2.829996049404144287e-01 7.611871510744094849e-02 -1.068848147988319397e-01 7.400985807180404663e-02 -1.086284667253494263e-01 -1.723676323890686035e-01 4.656833782792091370e-02 -1.315736025571823120e-01 -2.445080876350402832e-01 -5.951409339904785156e-01 8.625336736440658569e-02 7.360552996397018433e-02 8.736890554428100586e-02 8.907684683799743652e-02 1.252229064702987671e-01 -2.113947421312332153e-01 1.008698791265487671e-01 8.107607066631317139e-02 3.654915988445281982e-01 -7.993483543395996094e-02 1.587051302194595337e-01 -1.883892156183719635e-02 6.026893481612205505e-02 -2.128479070961475372e-02 8.450118452310562134e-02 9.940478205680847168e-02 -1.293315142393112183e-01 6.404916290193796158e-03 -1.062690392136573792e-01 -7.335642725229263306e-02 -1.797720342874526978e-01 -2.536187767982482910e-01
-6.496903300285339355e-02 -2.192668057978153229e-02 -3.248356282711029053e-01 1.238019317388534546e-01 1.198287233710289001e-01 -5.234119296073913574e-02 -3.902095183730125427e-02 -1.321073323488235474e-01 -2.325295209884643555e-01 -7.569587975740432739e-02 1.885460168123245239e-01 1.057304069399833679e-01 -7.049538195133209229e-02 -4.411150515079498291e-02 5.696604847908020020e-01 1.306538879871368408e-01 1.688246726989746094e-01 -1.236510574817657471e-01 1.417196448892354965e-02 9.982134401798248291e-02 1.485131978988647461e-01 5.933349207043647766e-02 1.595320701599121094e-01 -5.543271452188491821e-02 -2.308296263217926025e-01 1.483789980411529541e-01 -2.706894576549530029e-01 -4.281486570835113525e-02 -6.788840889930725098e-02 -2.793596386909484863e-01 -1.628710031509399414e-01 1.253547817468643188e-01
-2.513396553695201874e-02 -5.907833203673362732e-02 -2.470628917217254639e-01 1.619335711002349854e-01 2.733654975891113281e-01 -1.425762940198183060e-02 -3.762165457010269165e-02 -3.387230038642883301e-01 -1.001765653491020203e-01 -5.165758356451988220e-02 -1.580941863358020782e-02 8.718736469745635986e-02 1.191208660602569580e-01 7.601945102214813232e-02 1.894953399896621704e-01 -1.842583529651165009e-02 1.712951809167861938e-01 -3.200823962688446045e-01 -5.151703208684921265e-02 2.819215059280395508e-01 9.617778658866882324e-02 1.863588094711303711e-01 1.303368508815765381e-01 1.140855848789215088e-01 3.369039893150329590e-01 1.187221929430961609e-01 -7.136554270982742310e-02 -4.117719456553459167e-02 -9.392070025205612183e-02 -2.110808789730072021e-01 -2.682293057441711426e-01 -3.051888048648834229e-01
-3.979507982730865479e-01 2.816881537437438965e-01 -2.981766127049922943e-02 2.160756289958953857e-01 -2.324957586824893951e-02 1.124031022191047668e-01 -2.149922847747802734e-01 -1.161275058984756470e-02 -3.536784052848815918e-01 -1.755037605762481689e-01 2.817191742360591888e-02 1.368630826473236084e-01 -4.211520403623580933e-02 2.718077898025512695e-01 3.382541239261627197e-01 2.576606869697570801e-01 1.383883357048034668e-01 3.408031165599822998e-02 7.009224593639373779e-02 2.062214761972427368e-01 2.467600163072347641e-03 -9.722504764795303345e-03 6.139113381505012512e-02 8.437944948673248291e-02 -1.105565577745437622e-01 1.243473216891288757e-01 -2.855560509487986565e-03 2.674756348133087158e-01 -1.910487413406372070e-01 -2.799478173255920410e-02 -8.185144513845443726e-02 -3.664171323180198669e-02
-2.814229428768157959e-01 1.997321844100952148e-01 1.480817347764968872e-01 3.220887780189514160e-01 4.768364131450653076e-02 1.123374700546264648e-01 8.772034198045730591e-02 -2.181910276412963867e-01 -9.480833262205123901e-02 -4.349785447120666504e-01 5.774299427866935730e-02 2.912423312664031982e-01 7.140181213617324829e-02 1.114294603466987610e-01 9.077854454517364502e-02 3.624822571873664856e-02 2.224021553993225098e-01 1.696176268160343170e-02 2.858364284038543701e-01 1.673529110848903656e-02 2.305507808923721313e-01 7.893443852663040161e-02 1.242936123162508011e-02 2.735123597085475922e-02 -3.363198637962341309e-01 1.304437369108200073e-01 -5.221410468220710754e-02 -2.647114172577857971e-02 6.765612214803695679e-02 -1.695540100336074829e-01 -1.117214858531951904e-01 1.553813740611076355e-02
2.265711426734924316e-01 -8.550462312996387482e-03 3.412603959441184998e-02 1.403152849525213242e-02 -2.262050547869876027e-04 -1.059369966387748718e-01 -2.301466614007949829e-01 -3.914703726768493652e-01 -2.200203686952590942e-01 -2.255198657512664795e-01 1.640163511037826538e-01 2.457998134195804596e-02 -3.494868427515029907e-02 1.229595243930816650e-01 1.685977429151535034e-01 1.587307155132293701e-01 2.281306385993957520e-01 2.656923234462738037e-02 3.232198953628540039e-01 -5.840262025594711304e-02 3.104058206081390381e-01 -2.521052062511444092e-01 -1.622048467397689819e-01 1.160886660218238831e-01 -2.734844088554382324e-01 -7.303272187709808350e-02 1.546813994646072388e-01 4.219847545027732849e-02 5.258882418274879456e-02 -1.762982457876205444e-01 -1.364529281854629517e-01 -1.201203316450119019e-01
1.022573485970497131e-01 3.638408184051513672e-01 -7.782138884067535400e-02 1.240961253643035889e-01 1.018214300274848938e-01 -1.341081708669662476e-01 -1.295103877782821655e-01 -9.128068387508392334e-02 -1.498925536870956421e-01 -2.830341756343841553e-01 -1.518775820732116699e-01 -4.308926314115524292e-02 1.004780530929565430e-01 1.769766956567764282e-01 2.034290730953216553e-01 4.533697664737701416e-01 7.214947044849395752e-02 -2.432844638824462891e-01 3.179745376110076904e-01 2.481191158294677734e-01 7.266687601804733276e-02 -2.703108787536621094e-01 3.337001055479049683e-02 -7.463978230953216553e-02 9.541632235050201416e-02 1.409043278545141220e-02 -1.341288834810256958e-01 -2.095250785350799561e-02 9.056373685598373413e-02 -6.687200069427490234e-02 1.947398111224174500e-02 -1.162916645407676697e-01
8.051583170890808105e-02 1.416600495576858521e-01 -2.134035527706146240e-01 -3.128352761268615723e-02 -1.454624980688095093e-01 -1.112033128738403320e-01 7.051873952150344849e-02 -1.570938080549240112e-01 -1.309148967266082764e-01 -4.770290255546569824e-01 4.897360503673553467e-02 1.713396757841110229e-01 3.569832444190979004e-01 1.471834480762481689e-01 -1.257867738604545593e-02 -1.152469590306282043e-01 1.390083134174346924e-01 -3.812252357602119446e-02 2.472642213106155396e-01 -1.219296902418136597e-01 1.982518136501312256e-01 6.731294840574264526e-02 -2.055464684963226318e-02 -1.817300021648406982e-01 1.784192770719528198e-02 1.956929564476013184e-01 4.693647474050521851e-02 -1.364275068044662476e-01 -8.191270381212234497e-02 -1.152891665697097778e-01 -3.641549944877624512e-01 -1.966111809015274048e-01
-6.738741695880889893e-02 3.504365384578704834e-01 -2.417428046464920044e-01 4.939715936779975891e-02 -2.279336452484130859e-01 -8.632234483957290649e-02 1.211489439010620117e-01 -2.168575860559940338e-02 -3.533795475959777832e-01 -1.634167134761810303e-01 2.262928187847137451e-01 -1.182981487363576889e-02 -1.719442456960678101e-01 1.158395633101463318e-01 -1.176691874861717224e-01 1.609140187501907349e-01 -1.912276446819305420e-01 -2.390197515487670898e-01 -1.298789866268634796e-02 1.697416156530380249e-01 2.141920030117034912e-01 -1.571750082075595856e-02 4.107287153601646423e-02 6.953596603125333786e-04 -1.493486464023590088e-01 1.371795386075973511e-01 -3.323886692523956299e-01 -8.474395424127578735e-02 -1.439005583524703979e-01 -2.204188704490661621e-01 -3.825018182396888733e-02 -2.270101308822631836e-01
-2.007692307233810425e-01 4.739290848374366760e-02 -5.526468902826309204e-02 8.939469605684280396e-02 2.789362668991088867e-01 -4.801001027226448059e-02 -1.324544381350278854e-02 2.607042714953422546e-02 -1.821827590465545654e-01 -2.312108874320983887e-01 3.362475335597991943e-01 4.374549537897109985e-02 1.335822194814682007e-01 1.616231352090835571e-01 2.683779224753379822e-02 -2.103502629324793816e-03 9.928227216005325317e-02 2.845675311982631683e-02 -5.121404305100440979e-02 5.988327860832214355e-01 2.222030758857727051e-01 -1.145627573132514954e-01 1.937293708324432373e-01 -2.574372291564941406e-01 3.494209796190261841e-02 1.151418462395668030e-01 -4.750680923461914062e-02 -2.553793229162693024e-02 1.049521844834089279e-02 -1.774449348449707031e-01 -1.512191295623779297e-01 -9.524947404861450195e-02
9.951293468475341797e-02 -7.264019548892974854e-02 -2.252341955900192261e-01 9.072774648666381836e-02 1.413725763559341431e-01 -2.085431963205337524e-01 -2.637090981006622314e-01 -7.345451414585113525e-02 -5.867611989378929138e-02 -2.959471940994262695e-01 -1.509758234024047852e-01 -1.517228633165359497e-01 -3.467094600200653076e-01 1.973351240158081055e-01 7.751282304525375366e-02 2.076597213745117188e-01 9.105878323316574097e-02 -1.802598536014556885e-01 2.274919897317886353e-01 3.413179516792297363e-01 1.152034550905227661e-01 2.492256276309490204e-02 1.330960243940353394e-01 1.382466256618499756e-01 -6.767900660634040833e-03 1.074446365237236023e-01 -1.297323703765869141e-01 -2.569692134857177734e-01 2.087589502334594727e-01 -1.364199817180633545e-01 -1.363916397094726562e-01 -8.556231856346130371e-02
-4.680551216006278992e-02 -4.384633153676986694e-02 -5.618315935134887695e-02 7.525074481964111328e-02 1.854143738746643066e-01 -6.172532960772514343e-02 1.009734813123941422e-02 -8.686312288045883179e-02 -2.255988568067550659e-01 -9.559904038906097412e-02 3.567333146929740906e-02 1.631696820259094238e-01 1.090097427368164062e-02 1.951113939285278320e-01 5.334089994430541992e-01 1.133675053715705872e-01 2.765724062919616699e-01 -8.413793146610260010e-02 1.844432055950164795e-01 -2.723585665225982666e-01 3.100830316543579102e-01 -1.452431678771972656e-01 1.833838671445846558e-01 1.019344329833984375e-01 -6.260904669761657715e-02 2.243130356073379517e-01 1.811560057103633881e-02 -2.141728699207305908e-01 7.320606708526611328e-02 -2.426109611988067627e-01 -5.110231693834066391e-03 -4.387281369417905807e-03
-2.126604020595550537e-01 -3.080497309565544128e-02 9.472920745611190796e-02 2.260481268167495728e-01 2.095006853342056274e-01 4.128685221076011658e-03 3.130375742912292480e-01 -2.296022027730941772e-01 -1.591425836086273193e-01 -3.220573961734771729e-01 9.537209570407867432e-02 1.579089909791946411e-01 -3.536222577095031738e-01 2.563660219311714172e-02 -1.863508298993110657e-02 2.034142017364501953e-01 2.791727483272552490e-01 -1.521621942520141602e-01 7.241203635931015015e-02 2.185543924570083618e-01 -2.877253666520118713e-02 -9.386048465967178345e-02 -5.353153496980667114e-02 1.861884891986846924e-01 1.245536431670188904e-01 8.824199438095092773e-02 2.998553588986396790e-02 -1.964502036571502686e-01 -1.310737151652574539e-02 -7.495437562465667725e-02 -2.706511914730072021e-01 -1.597656160593032837e-01
9.118581563234329224e-02 3.321373164653778076e-01 -2.091791182756423950e-01 2.499020285904407501e-02 -3.298045694828033447e-01 1.536471396684646606e-01 1.623784005641937256e-01 4.835683479905128479e-02 -1.028345301747322083e-01 -2.639709413051605225e-01 1.040876060724258423e-01 -1.222954764962196350e-01 -2.922228276729583740e-01 2.314634621143341064e-01 1.850372105836868286e-01 1.555343419313430786e-01 -5.060982424765825272e-03 -3.024570941925048828e-01 2.247776985168457031e-01 3.487089872360229492e-01 2.624831721186637878e-02 6.593982130289077759e-02 6.877470016479492188e-02 -9.791149199008941650e-02 -9.772203117609024048e-02 7.790116965770721436e-02 -1.551540344953536987e-01 1.677337661385536194e-02 -2.503422088921070099e-02 -1.765643507242202759e-01 -1.300364583730697632e-01 2.818769402801990509e-02
-6.370522081851959229e-02 2.029579728841781616e-01 -6.213685125112533569e-02 -2.428746670484542847e-01 -3.143102228641510010e-01 1.901791840791702271e-01 -3.121263347566127777e-02 -2.758744657039642334e-01 -1.042467877268791199e-01 -9.296412765979766846e-02 2.050540000200271606e-01 -1.438797358423471451e-02 -7.309915125370025635e-02 2.809416353702545166e-01 1.226699352264404297e-01 1.386881917715072632e-01 1.423757225275039673e-01 -2.039949446916580200e-01 -1.018096655607223511e-01 3.900994360446929932e-01 5.135555192828178406e-02 -1.098098084330558777e-01 -1.143026575446128845e-01 1.023823916912078857e-01 1.382931470870971680e-01 1.967431753873825073e-01 -1.902672350406646729e-01 5.856098234653472900e-02 -8.774870634078979492e-02 -3.580269813537597656e-01 -5.006118863821029663e-02 -3.192592784762382507e-02
-1.282394677400588989e-01 3.453827202320098877e-01 -2.299406677484512329e-01 1.669981479644775391e-01 1.750688068568706512e-02 -1.006210297346115112e-01 -2.823541872203350067e-02 -1.787369847297668457e-01 -7.701070606708526611e-02 -1.706033051013946533e-01 3.198484778404235840e-01 -1.405627466738224030e-02 -4.457638785243034363e-02 1.557217091321945190e-01 3.648102656006813049e-02 2.272736281156539917e-01 3.033637106418609619e-01 -2.197968363761901855e-01 1.261757761240005493e-01 1.155724078416824341e-01 -5.382013693451881409e-02 -4.155560582876205444e-02 -2.773492634296417236e-01 -1.479703038930892944e-01 6.110480427742004395e-02 -1.684776879847049713e-02 -3.439814597368240356e-02 2.065024375915527344e-01 1.472095251083374023e-01 -1.244152039289474487e-01 -3.275439143180847168e-01 -2.413178831338882446e-01
-5.233772844076156616e-02 2.050233483314514160e-01 -1.506163179874420166e-01 2.176988497376441956e-02 3.227771222591400146e-01 -3.689527884125709534e-02 -1.351997107267379761e-01 7.907208055257797241e-03 -9.866578876972198486e-02 -1.371699720621109009e-01 3.297820091247558594e-01 8.091856539249420166e-02 3.840899839997291565e-02 1.462494581937789917e-01 1.808464676141738892e-01 -1.831768602132797241e-01 3.272580681368708611e-03 -1.063905563205480576e-02 -2.967474982142448425e-02 4.148665070533752441e-01 3.996435403823852539e-01 -2.506458461284637451e-01 2.523503638803958893e-02 -1.435171216726303101e-01 -2.129897177219390869e-01 1.373188644647598267e-01 1.022520288825035095e-01 8.488827198743820190e-02 1.438848078250885010e-01 -5.850491300225257874e-02 -1.092361137270927429e-01 -2.009215801954269409e-01
1.720197051763534546e-01 4.825821220874786377e-01 -1.116855889558792114e-01 7.075461000204086304e-02 -1.911752820014953613e-01 1.878874450922012329e-01 1.248733997344970703e-01 7.535320520401000977e-02 -1.574534773826599121e-01 -1.312061846256256104e-01 1.690087914466857910e-01 -1.149189695715904236e-01 5.943953525274991989e-03 1.923933625221252441e-01 2.456145361065864563e-02 1.741886734962463379e-01 1.886615902185440063e-02 -3.018007874488830566e-01 1.256375312805175781e-01 2.896762788295745850e-01 1.159231960773468018e-01 -6.752622127532958984e-02 2.048843167722225189e-02 3.523868508636951447e-03 -1.368733644485473633e-01 -1.812556944787502289e-02 -2.890623211860656738e-01 1.664745993912220001e-02 -1.703613698482513428e-01 -2.735026180744171143e-01 -1.598240286111831665e-01 -1.825259774923324585e-01
-2.287916280329227448e-02 2.854871936142444611e-02 -1.046573743224143982e-01 2.190232276916503906e-01 2.142215073108673096e-01 -3.908472508192062378e-02 -1.108996719121932983e-01 -2.706270515918731689e-01 -7.471884787082672119e-02 8.352592587471008301e-02 7.901810109615325928e-02 1.998344361782073975e-01 9.180019050836563110e-02 8.361405879259109497e-02 2.550645470619201660e-01 1.357060521841049194e-01 2.754932343959808350e-01 -3.558322191238403320e-01 -8.286193944513797760e-03 1.456577032804489136e-01 2.883844636380672455e-02 2.305921763181686401e-01 7.391665130853652954e-02 6.594889611005783081e-02 1.885491311550140381e-01 1.068206205964088440e-01 -1.178459674119949341e-01 4.447915032505989075e-02 -7.693379372358322144e-02 -9.341914206743240356e-02 -2.360174357891082764e-01 -4.778685271739959717e-01
-1.371334046125411987e-01 -7.987070828676223755e-02 7.749120146036148071e-02 6.262496113777160645e-02 -8.277192711830139160e-02 -2.128407359123229980e-02 -2.629035897552967072e-02 -1.113693136721849442e-02 -1.269208937883377075e-01 -1.574200242757797241e-01 1.414793133735656738e-01 3.502261042594909668e-01 -7.757697720080614090e-03 1.962219923734664917e-01 3.425189256668090820e-01 3.429136276245117188e-01 -1.295689959079027176e-02 5.619365721940994263e-02 3.649924695491790771e-01 -6.893443316221237183e-02 1.634652167558670044e-01 8.467614650726318359e-02 2.336682826280593872e-01 6.268560141324996948e-02 -2.619408667087554932e-01 2.583241760730743408e-01 6.855563819408416748e-02 -1.298151314258575439e-01 3.530815243721008301e-02 -1.870844811201095581e-01 1.026314217597246170e-02 -2.697495222091674805e-01
-8.844376355409622192e-02 -9.491663426160812378e-02 -5.405888706445693970e-02 7.862241566181182861e-02 -1.703304797410964966e-01 -6.246925890445709229e-02 4.952692240476608276e-02 -3.763722181320190430e-01 -2.534271590411663055e-02 1.253018993884325027e-02 3.752382397651672363e-01 -8.876722306013107300e-02 -5.381051450967788696e-02 3.449895083904266357e-01 3.496219515800476074e-01 9.454508870840072632e-02 2.459841966629028320e-01 1.184732168912887573e-01 2.382239550352096558e-01 1.455594897270202637e-01 1.395455151796340942e-01 -1.148709654808044434e-01 1.634361296892166138e-01 1.907356455922126770e-02 -1.348059028387069702e-01 3.109468333423137665e-02 1.983392387628555298e-01 4.624085873365402222e-02 -1.262102872133255005e-01 -7.425184547901153564e-02 -1.025327593088150024e-01 -2.994549274444580078e-01
8.138865232467651367e-02 9.185543656349182129e-02 1.065921783447265625e-01 -1.511410530656576157e-02 2.237997204065322876e-01 -2.130494117736816406e-01 1.061064451932907104e-01 -2.451982647180557251e-01 -3.857195079326629639e-01 -2.563474476337432861e-01 8.860564231872558594e-02 1.614007800817489624e-01 -2.656111717224121094e-01 2.407544851303100586e-01 2.091055810451507568e-01 5.921281874179840088e-02 4.087068438529968262e-01 -2.260882407426834106e-01 -1.790906861424446106e-02 1.649837568402290344e-02 -7.664543576538562775e-03 -1.482101082801818848e-01 -7.285600155591964722e-02 1.309964358806610107e-01 -1.245406689122319221e-03 1.495666354894638062e-01 1.740551739931106567e-01 9.169342927634716034e-03 -1.576903164386749268e-01 -1.232592165470123291e-01 -1.462019234895706177e-01 -7.017704099416732788e-02
1.802978850901126862e-02 -2.014234811067581177e-01 -2.553609609603881836e-01 2.006187569350004196e-03 -1.733332425355911255e-01 -5.831807851791381836e-02 9.906209260225296021e-02 -9.144758433103561401e-02 -1.960677653551101685e-01 -2.246023863554000854e-01 -5.390911549329757690e-02 -3.906480595469474792e-02 -2.180777937173843384e-01 1.928784698247909546e-01 1.523231714963912964e-01 1.620388329029083252e-01 2.237878553569316864e-02 -5.755386874079704285e-02 3.111343383789062500e-01 1.625628471374511719e-01 -1.530982702970504761e-01 2.053726762533187866e-01 -1.104132309556007385e-01 6.507369130849838257e-02 -2.748173475265502930e-01 -2.819339372217655182e-02 -4.513880237936973572e-02 3.699448332190513611e-02 -1.645312756299972534e-01 -4.088720679283142090e-01 -1.930111199617385864e-01 -3.072717785835266113e-01
2.322792708873748779e-01 3.993975222110748291e-01 1.330872476100921631e-01 -1.238717287778854370e-01 -1.426494866609573364e-01 8.232491463422775269e-02 5.659909546375274658e-02 1.776872724294662476e-01 -2.899317443370819092e-01 -3.874586820602416992e-01 -5.433240160346031189e-02 1.926090568304061890e-01 -2.251263111829757690e-01 1.030269041657447815e-01 7.538958638906478882e-02 2.566955797374248505e-02 1.532863527536392212e-01 -1.363608986139297485e-01 4.354321584105491638e-02 7.051348686218261719e-02 1.872919946908950806e-01 -9.188956767320632935e-02 2.593933045864105225e-02 -2.211888581514358521e-01 2.076742798089981079e-01 3.733033314347267151e-02 1.021630223840475082e-02 1.014437600970268250e-01 -4.028052091598510742e-02 -3.387058675289154053e-01 -1.651068776845932007e-01 -9.536722302436828613e-02
6.647120416164398193e-02 -4.346491023898124695e-02 -1.225761175155639648e-01 8.102116733789443970e-02 -8.301832526922225952e-02 -3.217723369598388672e-01 -4.307227581739425659e-02 -3.101171255111694336e-01 -1.350127160549163818e-01 -1.762992590665817261e-01 -4.900762066245079041e-02 3.413852304220199585e-03 -3.372023105621337891e-01 1.962859332561492920e-01 2.930220961570739746e-01 1.977405697107315063e-01 1.603586673736572266e-01 -2.367401309311389923e-02 2.252728939056396484e-01 7.125691324472427368e-02 1.369468867778778076e-01 -6.753155589103698730e-02 5.170419812202453613e-02 2.032951712608337402e-01 6.133250147104263306e-02 3.601214289665222168e-02 1.157158762216567993e-01 -2.894222140312194824e-01 2.548048496246337891e-01 -4.056661576032638550e-02 -3.408217132091522217e-01 1.905507594347000122e-02
2.122014015913009644e-02 7.197988033294677734e-02 -2.317833006381988525e-01 -2.717593014240264893e-01 1.197640001773834229e-01 1.579875499010086060e-01 4.188107326626777649e-02 -3.265768289566040039e-02 -1.693370491266250610e-01 5.066562816500663757e-02 -5.389827489852905273e-02 1.432075351476669312e-01 -4.464658349752426147e-02 4.313340783119201660e-01 3.006923245266079903e-03 -7.674094289541244507e-02 2.013938426971435547e-01 -1.551302075386047363e-01 1.501779705286026001e-01 1.426838189363479614e-01 3.106017112731933594e-01 -5.042930692434310913e-02 -4.585155099630355835e-02 -1.780147105455398560e-02 -3.580249845981597900e-01 -1.444543451070785522e-01 -1.990539282560348511e-01 -2.443152517080307007e-01 -3.608923032879829407e-02 -1.538619101047515869e-01 -1.203652992844581604e-01 -2.815563082695007324e-01
1.017850041389465332e-01 4.106125980615615845e-02 -1.573426127433776855e-01 2.490183115005493164e-01 -6.855995208024978638e-02 1.618067324161529541e-01 1.371252387762069702e-01 6.622895598411560059e-02 -7.692769914865493774e-02 -2.445814162492752075e-01 1.277829855680465698e-01 1.056192591786384583e-01 2.531006038188934326e-01 1.687458902597427368e-01 5.708783864974975586e-02 -1.014447212219238281e-01 -5.642847344279289246e-02 1.022496894001960754e-01 3.351647853851318359e-01 6.957634538412094116e-02 -1.089299656450748444e-02 -2.249788045883178711e-01 1.574279926717281342e-02 4.418666660785675049e-02 1.411323398351669312e-01 3.466247618198394775e-01 -6.072665378451347351e-02 1.068270131945610046e-01 -6.840951275080442429e-03 -7.512197643518447876e-02 -4.692943692207336426e-01 -2.880353033542633057e-01
-8.706191927194595337e-02 1.524459570646286011e-01 2.371627390384674072e-01 3.108436800539493561e-02 1.275386363267898560e-01 -8.248655125498771667e-03 1.178896874189376831e-01 1.108967959880828857e-01 -1.739900112152099609e-01 -1.921833306550979614e-01 1.235518082976341248e-01 1.884427517652511597e-01 1.613022089004516602e-01 1.472531110048294067e-01 -8.988198637962341309e-02 -4.296408593654632568e-02 -6.289331708103418350e-03 7.899762690067291260e-02 1.206841319799423218e-01 4.182493090629577637e-01 3.646233379840850830e-01 -1.898723691701889038e-01 3.066085278987884521e-01 -1.365258991718292236e-01 1.389384567737579346e-01 1.168525367975234985e-01 7.853458821773529053e-02 -7.620340329594910145e-04 1.395310312509536743e-01 -1.753233820199966431e-01 -2.128842622041702271e-01 -2.859157621860504150e-01
-1.614617258310317993e-01 1.665025651454925537e-01 -4.469310492277145386e-02 5.436584725975990295e-02 -2.806226611137390137e-01 8.943516761064529419e-02 9.734313189983367920e-02 -9.456910192966461182e-02 -1.407638639211654663e-01 1.548555772751569748e-02 7.096968125551939011e-03 4.913054034113883972e-02 -3.712820112705230713e-01 -1.807350218296051025e-01 -1.283276677131652832e-01 2.865753769874572754e-01 -1.585728861391544342e-02 -2.678972296416759491e-02 2.098080068826675415e-01 2.437715530395507812e-01 1.222773715853691101e-01 -6.711314618587493896e-02 -1.179280877113342285e-01 -1.994758546352386475e-01 -1.659982204437255859e-01 9.300040453672409058e-02 -1.927712559700012207e-01 -1.820973902940750122e-01 -1.996473968029022217e-01 -3.401064276695251465e-01 -7.507266849279403687e-02 -3.149618208408355713e-01
-4.142998456954956055e-01 6.317566148936748505e-04 -4.212984442710876465e-01 4.438305739313364029e-03 -4.139528051018714905e-02 1.350076198577880859e-01 1.829143464565277100e-01 4.760361090302467346e-02 -2.002265453338623047e-01 -1.600768603384494781e-02 9.509399533271789551e-02 4.082385450601577759e-02 -8.093624562025070190e-02 2.806255221366882324e-01 2.146098166704177856e-01 7.607154548168182373e-02 1.987855732440948486e-01 1.515905261039733887e-01 8.011718094348907471e-02 7.063361257314682007e-02 -2.716276422142982483e-02 -3.476188576314598322e-04 1.034635528922080994e-01 -5.165146663784980774e-02 -1.823887676000595093e-01 2.153452932834625244e-01 8.277451992034912109e-02 9.563627839088439941e-02 3.409244120121002197e-01 -2.850123047828674316e-01 -4.999220371246337891e-02 -1.528568565845489502e-01
7.640355080366134644e-02 5.922902822494506836e-01 -1.873566955327987671e-01 1.235665008425712585e-01 2.012274265289306641e-01 -4.303173720836639404e-02 -4.543462768197059631e-02 -2.354755997657775879e-01 -8.655564486980438232e-02 -1.594711691141128540e-01 6.428098678588867188e-02 1.499212980270385742e-01 1.296551618725061417e-02 3.244816511869430542e-02 4.703775644302368164e-01 9.833439439535140991e-02 2.513565123081207275e-02 -9.253577888011932373e-02 -9.972179681062698364e-02 1.706986501812934875e-02 -9.946559369564056396e-02 8.218042552471160889e-02 2.707920968532562256e-01 3.556862473487854004e-02 -1.187620498239994049e-02 1.369144320487976074e-01 -1.838168352842330933e-01 -3.479330986738204956e-02 5.085345730185508728e-02 -7.042575627565383911e-02 4.625883325934410095e-02 -1.649440824985504150e-01
-2.910768389701843262e-01 -4.664352163672447205e-02 -2.105719968676567078e-02 2.015815228223800659e-01 -9.095896780490875244e-02 1.399693917483091354e-02 1.653997600078582764e-01 -1.500126719474792480e-01 -2.821314334869384766e-01 -1.173504739999771118e-01 1.604625284671783447e-01 -1.083023846149444580e-01 -5.463973805308341980e-02 1.842000484466552734e-01 3.474839925765991211e-01 1.187106892466545105e-01 4.858832657337188721e-01 9.892393648624420166e-02 1.255832910537719727e-01 3.744087740778923035e-02 1.952033489942550659e-01 -1.715013235807418823e-01 -2.657219767570495605e-02 1.395297646522521973e-01 -6.191220507025718689e-02 2.868992388248443604e-01 1.289191395044326782e-01 4.596391320228576660e-02 1.211246401071548462e-01 -1.286925971508026123e-01 -1.128870472311973572e-01 -1.072550043463706970e-01
-1.104497015476226807e-01 2.103355973958969116e-01 6.375721842050552368e-02 -2.346846833825111389e-02 -2.381320595741271973e-01 -2.832028865814208984e-01 -4.574480652809143066e-01 -2.860904633998870850e-01 -1.848519742488861084e-01 -1.419330835342407227e-01 1.386470645666122437e-01 2.151500135660171509e-01 -5.807689204812049866e-02 -1.334539353847503662e-01 7.006189972162246704e-02 -4.599620029330253601e-02 -7.289530243724584579e-03 -3.281041607260704041e-02 5.101486667990684509e-02 2.444890141487121582e-01 -3.707141056656837463e-02 8.843665570020675659e-02 3.259590864181518555e-01 -5.014855042099952698e-02 -1.647891700267791748e-01 2.068530619144439697e-01 1.232059672474861145e-01 8.770798146724700928e-02 6.142735108733177185e-02 -9.061452001333236694e-02 -1.440953463315963745e-01 -2.363501638174057007e-01
-5.749598890542984009e-02 1.474120020866394043e-01 3.228933736681938171e-02 -1.114757955074310303e-01 -4.661083593964576721e-02 -2.207413762807846069e-01 1.608655303716659546e-01 -8.164514601230621338e-02 -7.638422399759292603e-02 -6.888695061206817627e-02 -4.611484706401824951e-02 1.985763758420944214e-01 -7.572520524263381958e-02 1.262800097465515137e-01 9.601330757141113281e-02 -2.523168623447418213e-01 3.695480525493621826e-02 1.655339747667312622e-01 -1.596193760633468628e-01 4.002405405044555664e-01 1.539751291275024414e-01 1.243595629930496216e-01 1.793015003204345703e-01 -1.335179954767227173e-01 -2.496425993740558624e-02 3.820443153381347656e-01 -2.221801429986953735e-01 1.140246167778968811e-01 1.185067519545555115e-01 -2.960212826728820801e-01 -2.805548012256622314e-01 -1.960388273000717163e-01
-3.744501993060112000e-02 2.145348787307739258e-01 -2.218357175588607788e-01 2.005518525838851929e-01 -1.168272867798805237e-01 -3.411854058504104614e-02 -8.580268174409866333e-02 8.623235672712326050e-02 1.078540533781051636e-01 -1.080147475004196167e-01 3.511841967701911926e-02 3.649742007255554199e-01 -2.201098948717117310e-01 3.106294572353363037e-01 8.579391986131668091e-02 1.172901168465614319e-01 4.189001023769378662e-02 -3.296909332275390625e-01 -4.535697866231203079e-03 8.411041647195816040e-02 1.651708483695983887e-01 -2.017861045897006989e-02 8.684375882148742676e-02 -2.732986509799957275e-01 8.718209341168403625e-03 2.709869742393493652e-01 -1.046848669648170471e-01 -1.166022121906280518e-01 2.509416043758392334e-01 -3.442097604274749756e-01 -4.968365281820297241e-02 -1.673564128577709198e-02
1.238180175423622131e-01 1.545954346656799316e-01 4.561531823128461838e-03 -3.973396122455596924e-01 -1.444855779409408569e-01 1.087416429072618484e-02 -1.717402189970016479e-01 -1.412909626960754395e-01 -2.335315942764282227e-01 -9.164399467408657074e-03 -1.443334762006998062e-02 7.218334823846817017e-02 -2.573847770690917969e-02 -5.489814281463623047e-02 1.132729724049568176e-01 -4.844409972429275513e-02 1.527932286262512207e-01 -2.901086509227752686e-01 2.096436321735382080e-01 2.605689764022827148e-01 -7.018727064132690430e-02 -1.510117053985595703e-01 5.087142810225486755e-02 2.878050804138183594e-01 6.188163906335830688e-02 1.895914524793624878e-01 -9.691512584686279297e-02 -1.154771000146865845e-01 -5.040839686989784241e-02 -2.298018485307693481e-01 -3.483704626560211182e-01 -2.860145866870880127e-01
-1.202318295836448669e-01 2.271741628646850586e-01 3.363373577594757080e-01 1.213704571127891541e-01 -1.029755920171737671e-01 6.069752573966979980e-02 -1.370234787464141846e-01 -2.705909013748168945e-01 -2.706007659435272217e-01 -8.743694424629211426e-02 -8.301267772912979126e-02 1.646815985441207886e-01 -3.151113390922546387e-01 1.800657659769058228e-01 2.282460033893585205e-01 3.092411458492279053e-01 -2.208701670169830322e-01 -7.877241820096969604e-02 -6.954054534435272217e-02 2.505044266581535339e-02 -8.703743666410446167e-02 -5.895057320594787598e-02 1.206156536936759949e-01 1.526424475014209747e-02 6.026000902056694031e-02 1.063319444656372070e-01 -2.083667963743209839e-01 -1.484593097120523453e-02 2.253199070692062378e-01 -1.680705249309539795e-01 -1.783537417650222778e-01 -2.231314033269882202e-01
1.992546021938323975e-01 1.691702157258987427e-01 -9.686389565467834473e-02 4.496067389845848083e-02 7.440070807933807373e-02 -4.173202067613601685e-02 -1.368338763713836670e-01 7.727041095495223999e-02 -1.549021899700164795e-01 -2.830449342727661133e-01 6.218677759170532227e-02 7.389611750841140747e-02 -2.975773215293884277e-01 2.643087506294250488e-01 6.783058494329452515e-02 2.540679872035980225e-01 3.748069703578948975e-01 -1.500844061374664307e-01 1.984344273805618286e-01 8.061367273330688477e-02 2.439983785152435303e-01 4.162952303886413574e-03 -1.550822854042053223e-01 -1.841923147439956665e-01 9.566830098628997803e-02 1.249698773026466370e-01 1.405741721391677856e-01 1.276348382234573364e-01 3.127819299697875977e-01 -2.234317548573017120e-02 -2.288618087768554688e-01 -9.676062315702438354e-02
2.036314010620117188e-01 7.565726339817047119e-02 2.388966083526611328e-01 -2.762678265571594238e-01 -5.880612879991531372e-02 4.230638220906257629e-02 1.997063159942626953e-01 -7.722903043031692505e-02 4.617032408714294434e-02 -2.219861000776290894e-01 1.497693806886672974e-01 8.443207293748855591e-02 -1.071429550647735596e-01 7.450841367244720459e-02 8.040942996740341187e-02 1.824012696743011475e-01 7.580021023750305176e-02 7.283613085746765137e-02 -9.313340485095977783e-02 3.683211803436279297e-01 -8.144211769104003906e-02 -2.280710935592651367e-01 1.217029914259910583e-01 5.389262735843658447e-02 -5.289467424154281616e-02 4.185155034065246582e-01 5.876629799604415894e-02 -6.158212944865226746e-02 -1.018484979867935181e-01 -1.883334219455718994e-01 -3.516649603843688965e-01 -2.100560963153839111e-01
1.018841564655303955e-01 3.161823153495788574e-01 -3.287338614463806152e-01 -3.039662726223468781e-02 2.776777148246765137e-01 -3.824430704116821289e-02 4.528553783893585205e-02 -1.532028168439865112e-01 -7.104589045047760010e-02 -3.135440945625305176e-01 4.186544939875602722e-02 -3.824017569422721863e-02 -1.549074053764343262e-01 1.728276908397674561e-01 -8.801135234534740448e-03 8.743559569120407104e-02 -4.740324243903160095e-02 -1.501147896051406860e-01 3.258092105388641357e-01 -4.353787284344434738e-03 -2.177522182464599609e-01 3.987449035048484802e-02 1.914393752813339233e-01 4.448376223444938660e-02 5.754283443093299866e-02 1.458744332194328308e-02 -4.714508354663848877e-02 -1.728436723351478577e-02 -2.492859363555908203e-01 -2.822851240634918213e-01 -2.994517982006072998e-01 -2.286427021026611328e-01
2.058134824037551880e-01 2.393485307693481445e-01 -3.311529457569122314e-01 -4.400402307510375977e-02 -7.327700406312942505e-02 -4.706347826868295670e-03 2.521538138389587402e-01 -3.912526071071624756e-01 -1.615856438875198364e-01 -1.077095270156860352e-01 2.122186571359634399e-01 1.473056972026824951e-01 -3.740243613719940186e-01 1.607101708650588989e-01 6.336860358715057373e-02 -7.403498888015747070e-02 3.137876689434051514e-01 5.156078189611434937e-02 9.042635560035705566e-02 -1.236035302281379700e-01 8.109387010335922241e-02 4.341094940900802612e-02 1.931982934474945068e-01 -1.992049999535083771e-02 -6.535776704549789429e-02 -2.159919738769531250e-01 -8.764672279357910156e-02 -7.539089024066925049e-02 -5.135049298405647278e-02 -1.265775263309478760e-01 -1.509075760841369629e-01 -1.027417629957199097e-01
-2.279669344425201416e-01 2.308376729488372803e-01 -1.487303376197814941e-01 -2.132098376750946045e-02 -2.153117768466472626e-02 9.070855379104614258e-02 -2.886202000081539154e-02 -2.001181095838546753e-01 -2.997266352176666260e-01 9.425463527441024780e-02 1.608611047267913818e-01 4.731673747301101685e-02 -2.311412841081619263e-01 3.578604385256767273e-02 1.707752048969268799e-01 3.720759600400924683e-02 9.267993271350860596e-02 -5.953301489353179932e-02 1.152901425957679749e-01 -8.094640076160430908e-02 -2.449932992458343506e-01 1.267396062612533569e-01 2.934870123863220215e-01 1.734720617532730103e-01 -3.575916215777397156e-02 1.522520650178194046e-02 1.896999925374984741e-01 -1.846656054258346558e-01 1.534074097871780396e-01 -2.091243416070938110e-01 -4.695705473423004150e-01 -1.638785451650619507e-01
1.078657247126102448e-02 3.187921345233917236e-01 -1.775345057249069214e-01 -1.456087082624435425e-01 4.766864329576492310e-02 -9.155553579330444336e-02 5.893548205494880676e-02 -2.304902821779251099e-01 -3.890788257122039795e-01 -3.587332367897033691e-01 -1.208304390311241150e-01 2.257981523871421814e-02 -1.038023456931114197e-01 1.825233697891235352e-01 -7.154538482427597046e-02 -6.518873386085033417e-03 2.697758376598358154e-01 3.148670867085456848e-02 -1.227335333824157715e-01 1.832279711961746216e-01 -7.442030310630798340e-02 -1.534021794795989990e-01 2.692668139934539795e-01 -2.005713433027267456e-01 4.564131423830986023e-02 -1.129462420940399170e-01 -3.162791952490806580e-02 2.013098597526550293e-01 3.798779100179672241e-02 6.512780487537384033e-02 -2.262706309556961060e-01 -2.374625802040100098e-01
-8.579195290803909302e-02 1.762375831604003906e-01 7.796017080545425415e-02 -1.265964955091476440e-01 1.757296919822692871e-01 5.842682439833879471e-04 3.834036877378821373e-03 5.210582911968231201e-02 -7.954812049865722656e-02 -2.459757030010223389e-01 3.493186533451080322e-01 2.239943854510784149e-02 -9.526916593313217163e-02 -7.532149553298950195e-02 9.540019929409027100e-02 2.504622749984264374e-02 -1.799022406339645386e-01 1.849179416894912720e-01 8.123766630887985229e-02 2.530585825443267822e-01 3.207549452781677246e-01 2.274023368954658508e-02 1.284334063529968262e-01 3.805131465196609497e-02 -2.095478922128677368e-01 -2.014084160327911377e-02 -2.623759210109710693e-01 -1.813091486692428589e-01 3.003264665603637695e-01 -3.537594079971313477e-01 -1.155242919921875000e-01 -2.424255013465881348e-01
9.003871679306030273e-02 -1.944293081760406494e-01 -3.653025627136230469e-02 1.067063398659229279e-02 -1.026057600975036621e-01 -2.184533178806304932e-01 -1.260825097560882568e-01 -3.211346566677093506e-01 -2.185583859682083130e-02 -2.319730967283248901e-01 -5.459413677453994751e-02 -6.120267510414123535e-02 -2.494666725397109985e-01 2.650761604309082031e-01 2.892460823059082031e-01 1.786983609199523926e-01 2.384102791547775269e-01 -3.015151433646678925e-02 3.138678669929504395e-01 2.393488138914108276e-01 8.842929452657699585e-02 3.692552819848060608e-02 2.093736678361892700e-01 1.053066458553075790e-02 -7.733023166656494141e-02 -1.527524292469024658e-01 -1.000448241829872131e-01 -1.915532201528549194e-01 2.409646213054656982e-01 -7.015753537416458130e-02 -1.959951072931289673e-01 -1.488656103610992432e-01
7.706437259912490845e-02 4.593042284250259399e-02 -1.078779175877571106e-01 1.940076649188995361e-01 -4.950718954205513000e-02 1.648756116628646851e-02 7.233574986457824707e-02 -3.011453710496425629e-02 -2.521152496337890625e-01 -3.734667301177978516e-01 2.792407572269439697e-01 1.589855849742889404e-01 1.200663447380065918e-01 2.783752232789993286e-02 -9.654404968023300171e-02 1.179384067654609680e-01 -1.148433089256286621e-01 -5.259727127850055695e-03 3.018940389156341553e-01 -8.415164053440093994e-02 2.244545519351959229e-01 -2.323484979569911957e-03 1.654078513383865356e-01 -4.713969677686691284e-02 -1.472909301519393921e-01 1.030662953853607178e-01 -6.246294360607862473e-03 1.257492303848266602e-01 1.328316628932952881e-01 -2.420439869165420532e-01 -5.194118618965148926e-01 -5.922503769397735596e-02
3.514323756098747253e-02 7.048271596431732178e-02 -1.785201281309127808e-01 1.577211767435073853e-01 -1.657093316316604614e-01 3.204844519495964050e-02 -1.257813125848770142e-01 1.109382808208465576e-01 -3.703108131885528564e-01 -9.705901145935058594e-02 -1.388306021690368652e-01 2.856243401765823364e-02 -6.298815459012985229e-02 -1.728607341647148132e-02 1.478405594825744629e-01 1.502767950296401978e-01 1.646295785903930664e-01 -1.165348943322896957e-02 4.125203788280487061e-01 2.804340422153472900e-01 9.629428386688232422e-02 -2.294751405715942383e-01 2.276321947574615479e-01 6.255865842103958130e-02 3.201065361499786377e-01 -5.169285088777542114e-02 -2.654579840600490570e-02 1.372650451958179474e-02 1.500403434038162231e-01 -3.447082936763763428e-01 -1.490450203418731689e-01 4.231104999780654907e-02
2.848023734986782074e-02 -2.465357258915901184e-02 -1.822062283754348755e-01 1.114251166582107544e-01 -1.695145964622497559e-01 -1.027838587760925293e-01 4.899382963776588440e-02 -4.842676594853401184e-02 -1.026687473058700562e-01 -1.783925592899322510e-01 7.379572093486785889e-02 2.044319659471511841e-01 -2.980484366416931152e-01 -8.321646600961685181e-03 -1.053147837519645691e-01 1.569575965404510498e-01 9.676674008369445801e-02 8.593847043812274933e-03 1.375059783458709717e-01 1.119737103581428528e-01 3.057737946510314941e-01 -5.093812197446823120e-02 -6.834744662046432495e-02 -2.420271039009094238e-01 -8.703904598951339722e-02 -3.018934652209281921e-02 -3.469717502593994141e-01 -1.633701622486114502e-01 1.165786292403936386e-02 -1.661207973957061768e-01 3.166156634688377380e-02 -5.569233894348144531e-01
5.904779583215713501e-02 3.224318623542785645e-01 -5.790594220161437988e-02 -1.220902875065803528e-01 -2.058973908424377441e-01 2.536902725696563721e-01 2.288722395896911621e-01 -3.941799700260162354e-02 -5.990916118025779724e-02 1.341454801149666309e-03 2.513021230697631836e-01 -1.474887225776910782e-02 4.190864972770214081e-03 -7.524644583463668823e-02 5.845569446682929993e-02 4.847300238907337189e-03 1.087347716093063354e-01 -6.179465726017951965e-02 -4.331529885530471802e-02 1.587048470973968506e-01 1.341327875852584839e-01 -1.583075523376464844e-01 2.494468837976455688e-01 1.885477453470230103e-01 -1.328728049993515015e-01 2.426082640886306763e-01 -3.158478140830993652e-01 -1.420008987188339233e-01 -3.646776080131530762e-02 -4.445519745349884033e-01 -1.197721660137176514e-01 -2.103563696146011353e-01
-1.338286250829696655e-01 1.965571045875549316e-01 -2.321619167923927307e-02 9.643996506929397583e-02 5.331002548336982727e-02 -2.327315695583820343e-02 7.998932152986526489e-02 -2.580104470252990723e-01 -1.407237648963928223e-01 -1.020206138491630554e-01 -2.431138604879379272e-02 -1.336684823036193848e-01 -2.100853323936462402e-01 4.931513965129852295e-02 -8.489299565553665161e-03 1.002458110451698303e-02 1.526703238487243652e-01 3.108045272529125214e-02 -4.816586524248123169e-02 -2.796723246574401855e-01 2.479385286569595337e-01 -3.187448382377624512e-01 -2.750317007303237915e-02 1.382012665271759033e-02 -1.359648108482360840e-01 -3.702766820788383484e-02 5.819756537675857544e-03 -2.994161471724510193e-02 2.276954799890518188e-01 -5.577646493911743164e-01 -1.083056926727294922e-01 -3.123454153537750244e-01
-2.683129012584686279e-01 2.606496214866638184e-01 -1.359551101922988892e-01 -8.653162978589534760e-03 -3.392924918443895876e-05 1.250829268246889114e-02 4.285914823412895203e-02 8.677528053522109985e-02 1.160048171877861023e-01 -5.711122974753379822e-02 1.444933712482452393e-01 1.286569833755493164e-01 -1.618528515100479126e-01 -4.932809621095657349e-02 2.340204715728759766e-01 -1.981440559029579163e-02 2.625016868114471436e-01 7.267474662512540817e-03 1.642937362194061279e-01 2.663978636264801025e-01 9.349813684821128845e-03 -2.039137482643127441e-01 3.778335750102996826e-01 -2.852629721164703369e-01 -2.616832032799720764e-02 -4.647889174520969391e-03 3.821405395865440369e-02 2.799780964851379395e-01 9.681098908185958862e-02 -1.302356570959091187e-01 -2.218933999538421631e-01 -3.243516981601715088e-01
8.204957470297813416e-03 1.950792036950588226e-02 -1.511656641960144043e-01 1.562542617321014404e-01 2.049984037876129150e-01 -1.442332565784454346e-01 2.864407896995544434e-01 -2.887754738330841064e-01 -2.462709695100784302e-01 -1.823892742395401001e-01 5.719065666198730469e-02 2.032282650470733643e-01 -1.352244615554809570e-01 2.806682288646697998e-01 -5.642233416438102722e-02 1.602371633052825928e-01 3.234866559505462646e-01 -1.434449455700814724e-03 -9.012890607118606567e-02 1.141160130500793457e-01 -4.535808041691780090e-02 -1.999617815017700195e-01 8.020643144845962524e-02 3.937086164951324463e-01 6.545764952898025513e-02 1.490543186664581299e-01 1.361732371151447296e-02 -2.681849598884582520e-01 2.089076489210128784e-02 -8.894608356058597565e-03 -1.102058291435241699e-01 -1.380823552608489990e-01
-9.398294240236282349e-02 1.780101209878921509e-01 1.261501908302307129e-01 -2.057462744414806366e-02 2.090377509593963623e-01 -2.515162229537963867e-01 2.695762515068054199e-01 -2.947986721992492676e-01 -1.490717232227325439e-01 -3.619515895843505859e-01 4.854485392570495605e-02 2.754099667072296143e-01 -1.537040770053863525e-01 2.231867164373397827e-01 4.968085885047912598e-02 2.472372949123382568e-01 2.128969728946685791e-01 8.177302032709121704e-02 7.034345716238021851e-02 4.472083877772092819e-03 2.957817167043685913e-02 3.107756190001964569e-02 6.343758106231689453e-02 1.584238559007644653e-01 1.619293242692947388e-01 -4.643286392092704773e-02 -8.783785998821258545e-02 1.262256503105163574e-01 -6.728621572256088257e-02 -2.115112543106079102e-01 -3.440740108489990234e-01 -2.273714914917945862e-02
8.322748541831970215e-02 2.525922954082489014e-01 -2.243678867816925049e-01 9.467928670346736908e-03 -2.158996015787124634e-01 -7.779622077941894531e-02 -2.057269513607025146e-01 -1.635499596595764160e-01 -1.952350288629531860e-01 -5.052569508552551270e-01 1.583140790462493896e-01 1.325925290584564209e-01 7.338505238294601440e-02 5.248045176267623901e-02 1.150522604584693909e-01 -3.439607797190546989e-03 3.053301572799682617e-01 1.626438498497009277e-01 -5.558931082487106323e-02 -1.056755781173706055e-01 2.885399460792541504e-01 -2.793960459530353546e-02 1.846899390220642090e-01 5.794162675738334656e-02 6.764520704746246338e-02 -4.422492533922195435e-02 1.267588436603546143e-01 -1.919698342680931091e-02 -1.452729199081659317e-02 2.658199891448020935e-02 -3.232039138674736023e-02 -3.453953862190246582e-01
-1.170579157769680023e-02 -8.449351787567138672e-02 8.403123938478529453e-04 8.822226524353027344e-02 -2.045503854751586914e-01 1.445547342300415039e-01 1.035003513097763062e-01 1.308543533086776733e-01 -2.490770071744918823e-01 -2.349909991025924683e-01 -8.029991388320922852e-02 1.669388115406036377e-01 5.852097645401954651e-03 1.647555083036422729e-01 2.576596736907958984e-01 1.928200572729110718e-01 8.235742151737213135e-02 -1.071319133043289185e-01 4.615783095359802246e-01 1.817730069160461426e-01 1.635829657316207886e-01 1.008618101477622986e-01 3.027647035196423531e-04 8.786229789257049561e-02 -2.332819998264312744e-01 1.025307551026344299e-01 -2.920641005039215088e-01 5.434676259756088257e-02 9.171624481678009033e-02 -3.588200807571411133e-01 -8.417749404907226562e-02 -7.482279092073440552e-02
-1.061202138662338257e-01 3.370693922042846680e-01 -3.138801753520965576e-01 1.847219616174697876e-01 -2.227267622947692871e-01 7.534328103065490723e-02 -1.193410083651542664e-01 -7.365162670612335205e-02 8.907069265842437744e-02 -4.228291809558868408e-01 -1.274081021547317505e-01 2.930948138236999512e-02 -4.094314947724342346e-02 8.732739090919494629e-02 2.869506133720278740e-03 2.240392118692398071e-01 1.712983590550720692e-03 -2.805438637733459473e-01 1.341022998094558716e-01 1.916060149669647217e-01 3.606244921684265137e-02 -8.261394500732421875e-02 2.556014433503150940e-02 -2.585170418024063110e-02 2.719056904315948486e-01 7.598061859607696533e-02 6.302349269390106201e-02 2.467578649520874023e-01 6.596828252077102661e-02 -1.151054352521896362e-01 -1.770385950803756714e-01 -2.604858279228210449e-01
-1.573508046567440033e-02 1.924284845590591431e-01 4.983269795775413513e-02 -8.524694293737411499e-02 4.693276062607765198e-02 1.857370720244944096e-03 1.731745749711990356e-01 -2.226940244436264038e-01 -3.062304258346557617e-01 -5.422616004943847656e-01 1.456661522388458252e-01 3.718127608299255371e-01 -7.783088833093643188e-02 1.430538743734359741e-01 -4.478617385029792786e-02 2.138582058250904083e-02 1.944752931594848633e-01 2.256098389625549316e-01 1.316240429878234863e-01 -1.287329643964767456e-01 1.926605999469757080e-01 1.249735653400421143e-01 1.845945604145526886e-02 1.425698846578598022e-01 1.080709546804428101e-01 -1.859288290143013000e-02 2.190770767629146576e-02 -3.777618706226348877e-02 7.334052771329879761e-02 -2.341336458921432495e-01 1.543891150504350662e-02 -1.565988659858703613e-01
1.031031161546707153e-01 3.858021795749664307e-01 -1.421821117401123047e-01 -2.304065041244029999e-02 -2.431611716747283936e-02 5.395040288567543030e-02 1.978554576635360718e-01 1.357002370059490204e-02 -3.216095864772796631e-01 -1.337124705314636230e-01 3.790713846683502197e-02 3.101759254932403564e-01 -2.511117160320281982e-01 -1.126021295785903931e-01 9.993067383766174316e-02 -3.364981617778539658e-03 2.937879040837287903e-02 -1.607637852430343628e-01 5.638800933957099915e-02 4.043356776237487793e-01 -2.689793407917022705e-01 7.540310174226760864e-02 2.368110716342926025e-01 -4.055058583617210388e-02 -6.874340772628784180e-02 2.323291637003421783e-02 -1.526082009077072144e-01 -6.817266345024108887e-02 -7.154911756515502930e-02 -1.748406291007995605e-01 2.819532528519630432e-03 -2.724377214908599854e-01
-8.751421421766281128e-02 -1.616760715842247009e-02 -8.879546076059341431e-02 6.669181585311889648e-02 -2.204980999231338501e-01 1.295365393161773682e-01 -3.204482793807983398e-02 -3.311380743980407715e-01 -1.779896318912506104e-01 -2.226168364286422729e-01 7.219399511814117432e-02 -2.021955996751785278e-01 -2.343257367610931396e-01 1.364964842796325684e-01 2.078144401311874390e-01 -9.554310142993927002e-02 -8.622926473617553711e-02 2.690768241882324219e-01 2.137762904167175293e-01 2.097334712743759155e-01 3.787003923207521439e-03 -1.701996624469757080e-01 -3.840644657611846924e-02 -1.141808927059173584e-02 -3.115767836570739746e-01 -8.034339547157287598e-02 -8.197063952684402466e-02 -1.235731020569801331e-01 3.394301533699035645e-01 -2.553132176399230957e-01 -9.581919759511947632e-02 -1.877833753824234009e-01
-1.058626323938369751e-01 1.517299264669418335e-01 -1.201869472861289978e-01 1.161769852042198181e-01 3.300029635429382324e-01 1.372029036283493042e-01 8.472676575183868408e-02 -5.292173102498054504e-02 -2.082196623086929321e-01 -1.774017326533794403e-02 7.556391507387161255e-02 2.376569211483001709e-01 -2.269663214683532715e-01 1.036016941070556641e-01 1.419217437505722046e-01 -9.826088696718215942e-02 3.591786324977874756e-01 -1.708772778511047363e-01 2.571207284927368164e-01 4.155453294515609741e-03 -1.328916400671005249e-01 1.105642318725585938e-01 1.341028511524200439e-01 1.115085091441869736e-03 -1.724863052368164062e-01 7.310859858989715576e-02 9.652452915906906128e-02 -3.541916310787200928e-01 -1.037228181958198547e-01 -1.415287703275680542e-01 -2.281120717525482178e-01 -2.780706882476806641e-01
1.348476111888885498e-01 1.582981646060943604e-01 -2.274874746799468994e-01 1.152648627758026123e-01 -3.090931847691535950e-02 -4.490834847092628479e-02 -1.017055585980415344e-01 -5.320550408214330673e-03 -8.286994695663452148e-02 -2.864601016044616699e-01 2.757717482745647430e-02 3.217251226305961609e-02 -2.268333286046981812e-01 1.880271136760711670e-01 -2.020739316940307617e-01 1.550329625606536865e-01 2.447223812341690063e-01 -1.882780492305755615e-01 1.189761608839035034e-01 4.404836893081665039e-01 1.660358160734176636e-01 -4.100987687706947327e-02 -4.480398073792457581e-02 -2.725212275981903076e-01 4.135136678814888000e-02 6.401278078556060791e-02 2.127398550510406494e-01 1.636673063039779663e-01 2.598624229431152344e-01 -1.538874804973602295e-01 -1.393693089485168457e-01 -1.960803270339965820e-01
4.543893784284591675e-02 1.645217388868331909e-01 6.861137598752975464e-02 -6.174836680293083191e-02 -1.617330014705657959e-01 -8.729184418916702271e-02 -2.427993863821029663e-01 1.854312978684902191e-02 -1.243823841214179993e-01 -3.347754478454589844e-01 -1.854175627231597900e-01 9.411568194627761841e-02 -1.158567368984222412e-01 1.640270799398422241e-01 2.526168338954448700e-02 3.666934072971343994e-01 -4.184504970908164978e-02 -9.131735563278198242e-02 3.722625374794006348e-01 3.877574503421783447e-01 6.289992481470108032e-02 -1.934073269367218018e-01 1.993632167577743530e-01 1.532437950372695923e-01 1.195066720247268677e-01 -7.885451614856719971e-02 9.624920040369033813e-02 9.422174096107482910e-02 5.429515615105628967e-02 -2.687902152538299561e-01 -2.575868368148803711e-02 -7.030960917472839355e-02
1.468894481658935547e-01 2.082032114267349243e-01 -1.015632301568984985e-01 -1.668662726879119873e-01 9.190183877944946289e-02 2.009237371385097504e-02 -3.086260855197906494e-01 -2.044329196214675903e-01 1.444892771542072296e-02 -3.376929461956024170e-01 -2.599808387458324432e-02 1.760418564081192017e-01 -3.315873742103576660e-01 2.915698885917663574e-01 7.698770612478256226e-02 1.716567873954772949e-01 -1.218021288514137268e-01 1.042989194393157959e-01 1.675943732261657715e-01 4.257662892341613770e-01 1.607761681079864502e-01 -6.633044034242630005e-02 -9.818928688764572144e-02 1.433224231004714966e-01 1.082871630787849426e-01 3.960850834846496582e-02 -5.330120772123336792e-02 1.781175136566162109e-01 9.547667205333709717e-02 -1.323407292366027832e-01 2.583928219974040985e-02 -6.391786783933639526e-02
-6.503073871135711670e-02 -6.776280701160430908e-02 1.297969818115234375e-01 1.907201260328292847e-01 3.093743920326232910e-01 -1.404899507761001587e-01 6.284977495670318604e-02 9.336338192224502563e-02 -3.246778547763824463e-01 -4.106713235378265381e-01 2.511860430240631104e-01 6.533897668123245239e-02 -2.411107420921325684e-01 1.900863349437713623e-01 1.085367798805236816e-01 2.688894569873809814e-01 1.400641202926635742e-01 8.132547885179519653e-02 1.151589080691337585e-01 3.661523386836051941e-02 1.449975222349166870e-01 -1.800372898578643799e-01 1.324841231107711792e-01 9.890145063400268555e-02 7.215360645204782486e-03 -1.743504554033279419e-01 6.701703369617462158e-02 -1.178790628910064697e-01 1.070960611104965210e-01 -2.740696966648101807e-01 -2.687664888799190521e-02 -1.797594875097274780e-01
-7.963718473911285400e-02 1.332529187202453613e-01 -7.002678513526916504e-02 2.601159214973449707e-01 1.245671510696411133e-01 -5.892549082636833191e-02 -6.274659931659698486e-02 -3.376716971397399902e-01 -1.124596819281578064e-01 1.481479704380035400e-01 -7.221434265375137329e-02 1.059472933411598206e-01 1.461849212646484375e-01 1.158485189080238342e-01 2.688252329826354980e-01 1.332977116107940674e-01 1.804582476615905762e-01 -2.724352180957794189e-01 8.063133060932159424e-02 3.493510186672210693e-01 -4.343453794717788696e-02 3.117459639906883240e-02 6.666209548711776733e-02 -5.364247597754001617e-03 3.096478283405303955e-01 3.049402683973312378e-02 -2.664300799369812012e-02 -1.336130946874618530e-01 -5.212867259979248047e-02 -8.063387870788574219e-02 -4.113652706146240234e-01 -2.324842363595962524e-01
1.069130003452301025e-01 3.297949731349945068e-01 8.141234517097473145e-02 -2.237821817398071289e-01 -1.201056465506553650e-01 2.192882746458053589e-01 -7.570891082286834717e-02 -2.311469763517379761e-01 1.629158109426498413e-02 -1.234213858842849731e-01 2.047758251428604126e-01 2.631913870573043823e-02 1.108874678611755371e-01 -1.742762327194213867e-01 1.950250118970870972e-01 -9.764324873685836792e-03 1.920021325349807739e-01 -1.724548637866973877e-01 7.867917418479919434e-02 3.715225458145141602e-01 1.076623722910881042e-01 -2.683689258992671967e-02 1.203171983361244202e-01 4.447187855839729309e-02 -1.306388676166534424e-01 2.903518378734588623e-01 -1.711535900831222534e-01 -1.238310039043426514e-01 -1.072502285242080688e-01 -3.159612119197845459e-01 -1.447505056858062744e-01 -2.112513035535812378e-01
-1.341577060520648956e-02 1.520572304725646973e-01 -1.359405666589736938e-01 1.730511486530303955e-01 -1.565776020288467407e-01 -1.787882000207901001e-01 -8.109544217586517334e-02 -2.590007185935974121e-01 -1.838770061731338501e-01 -1.673336029052734375e-01 -1.119268983602523804e-01 4.108659550547599792e-02 -3.448027074337005615e-01 3.404901623725891113e-01 9.981857240200042725e-02 3.709658980369567871e-02 1.540084481239318848e-01 -1.828341037034988403e-01 2.520382702350616455e-01 4.831056669354438782e-02 1.298732161521911621e-01 4.225646704435348511e-02 -1.277973800897598267e-01 -1.647770404815673828e-01 9.939651191234588623e-02 2.561008632183074951e-01 -2.232139110565185547e-01 -7.993508130311965942e-02 -9.479984641075134277e-02 3.467375936452299356e-04 -3.248004615306854248e-01 2.112791687250137329e-01
-3.069588840007781982e-01 7.024586945772171021e-02 5.098414421081542969e-02 8.338040113449096680e-02 -3.696162998676300049e-02 2.451647259294986725e-02 2.103008627891540527e-01 -2.573429234325885773e-02 -4.626672267913818359e-01 1.673757880926132202e-01 -8.657895773649215698e-02 4.912777617573738098e-02 -5.158628895878791809e-02 2.472011893987655640e-01 3.509189486503601074e-01 9.078325331211090088e-02 2.225832641124725342e-02 -4.073585569858551025e-02 -3.032320737838745117e-02 1.195676773786544800e-01 3.294652327895164490e-02 -2.014735341072082520e-01 1.015574634075164795e-01 2.532046139240264893e-01 -2.612611949443817139e-01 1.029586195945739746e-01 -1.180711574852466583e-02 -8.647902309894561768e-02 2.261721715331077576e-02 -3.635353147983551025e-01 -7.401888072490692139e-02 -1.979780495166778564e-01
7.923120260238647461e-02 -1.933064609766006470e-01 -3.221737742424011230e-01 2.659102380275726318e-01 -8.804003149271011353e-02 7.484973967075347900e-02 -2.051706016063690186e-01 -1.678500771522521973e-01 -1.315866261720657349e-01 -1.992668360471725464e-01 1.342345327138900757e-01 8.775886893272399902e-02 -3.607229888439178467e-01 1.590188741683959961e-01 2.350033521652221680e-01 6.659136712551116943e-02 2.109505003318190575e-03 -2.024573534727096558e-01 1.565704941749572754e-01 1.890723109245300293e-01 1.433495432138442993e-01 -1.053368523716926575e-01 1.231517940759658813e-01 -6.407695263624191284e-02 -5.041467025876045227e-02 -1.015864089131355286e-01 -2.375355809926986694e-01 1.653977110981941223e-02 -3.273686468601226807e-01 -1.702023595571517944e-01 8.931267075240612030e-03 -2.060742825269699097e-01
-5.604297667741775513e-02 2.676583230495452881e-01 4.343692958354949951e-02 -5.541171506047248840e-02 -3.625852465629577637e-01 1.438294500112533569e-01 1.573338508605957031e-01 -1.543157696723937988e-01 -1.735874265432357788e-01 -2.974270284175872803e-01 -3.218301832675933838e-01 7.464899867773056030e-02 7.925791293382644653e-02 1.421860158443450928e-01 1.889890581369400024e-01 -3.088081479072570801e-01 1.845204681158065796e-01 3.976910188794136047e-02 2.782762944698333740e-01 2.628453671932220459e-01 -1.102472171187400818e-01 4.292547330260276794e-02 4.114079475402832031e-02 -1.296849399805068970e-01 -1.231079176068305969e-02 4.515789449214935303e-02 -1.128999665379524231e-01 6.511966232210397720e-03 9.177184104919433594e-02 -1.652698516845703125e-01 -9.752871841192245483e-02 -2.435735017061233521e-01
1.723240017890930176e-01 3.769095838069915771e-01 -8.091077208518981934e-02 -6.854681670665740967e-02 6.096583232283592224e-02 9.749679267406463623e-02 -1.562041342258453369e-01 -2.426867038011550903e-01 -1.599513143301010132e-01 -1.293386667966842651e-01 1.606260687112808228e-01 2.649543881416320801e-01 -2.215751707553863525e-01 9.074822813272476196e-02 -2.536812424659729004e-01 2.623408436775207520e-01 1.393557935953140259e-01 -8.937893062829971313e-02 -7.884353399276733398e-03 -9.022165089845657349e-03 1.144619211554527283e-01 -3.153806030750274658e-01 -1.218829974532127380e-01 1.282588113099336624e-02 5.530603975057601929e-02 7.495182007551193237e-02 1.958572119474411011e-02 7.516719400882720947e-02 -2.019917964935302734e-01 -3.028800487518310547e-01 -5.481452122330665588e-02 -2.937120795249938965e-01
2.200118964537978172e-03 -7.337589282542467117e-03 -1.861746311187744141e-01 -1.874067336320877075e-01 2.105649560689926147e-02 7.151887565851211548e-02 2.112537920475006104e-01 -3.134066984057426453e-02 -3.688763380050659180e-01 -2.695382945239543915e-02 2.512882277369499207e-02 1.401082426309585571e-01 3.553969040513038635e-02 1.869614422321319580e-01 3.864106237888336182e-01 6.990046799182891846e-02 -1.383133884519338608e-02 -1.229485645890235901e-01 1.414579898118972778e-01 1.068325713276863098e-01 5.110574960708618164e-01 -1.270882785320281982e-01 -4.652428254485130310e-02 5.626050289720296860e-03 -6.681056320667266846e-02 5.791718512773513794e-02 7.187429070472717285e-02 -1.986307650804519653e-01 -8.997796475887298584e-02 -3.364857733249664307e-01 8.126380294561386108e-02 -1.577855646610260010e-01
-8.998533338308334351e-02 2.238115668296813965e-01 1.716925948858261108e-01 1.291766464710235596e-01 1.044162511825561523e-01 -6.029763445258140564e-02 9.625604748725891113e-02 -1.621625944972038269e-02 -1.989557296037673950e-01 -2.146715521812438965e-01 1.906583458185195923e-01 2.520721852779388428e-01 -1.999577507376670837e-02 3.669351711869239807e-02 7.571067195385694504e-03 2.392502278089523315e-01 1.421168446540832520e-01 1.627727001905441284e-01 -5.202892422676086426e-02 -6.290447199717164040e-04 2.340192347764968872e-01 -4.180566668510437012e-01 5.347380042076110840e-02 5.113450437784194946e-02 3.428908437490463257e-02 -2.052774131298065186e-01 -2.218072488903999329e-02 1.167515218257904053e-01 -1.452766209840774536e-01 -3.993256688117980957e-01 -1.156142279505729675e-01 -3.019873201847076416e-01
9.762217104434967041e-02 6.559188663959503174e-02 -4.397605359554290771e-02 1.557730734348297119e-01 -2.229166328907012939e-01 -1.749077886343002319e-01 6.089073792099952698e-02 1.792429480701684952e-03 -1.860938817262649536e-01 -4.604062065482139587e-03 7.015359401702880859e-02 2.880346477031707764e-01 -3.377305865287780762e-01 1.941444724798202515e-01 5.877597257494926453e-02 -1.452049314975738525e-01 5.868459865450859070e-02 -2.662681639194488525e-01 2.419588118791580200e-01 1.788515001535415649e-01 3.469451665878295898e-01 -4.947826638817787170e-02 1.678134500980377197e-01 -5.127144977450370789e-02 -2.764565171673893929e-03 -1.460055857896804810e-01 -2.788080871105194092e-01 -9.359599649906158447e-02 -1.046388298273086548e-01 -1.453393045812845230e-02 -3.099495917558670044e-02 -3.724485635757446289e-01
2.530655562877655029e-01 -1.695768684148788452e-01 -4.356484860181808472e-02 -4.584975913166999817e-02 -1.466948073357343674e-03 6.790170073509216309e-02 1.130518093705177307e-01 -5.379778742790222168e-01 -2.137914001941680908e-01 -2.645482718944549561e-01 1.927236020565032959e-01 2.152594774961471558e-01 -2.128172069787979126e-01 7.409989088773727417e-02 9.478589147329330444e-02 2.756433933973312378e-02 -2.149978131055831909e-01 -1.170970275998115540e-01 1.198056414723396301e-01 1.002503857016563416e-01 1.522870957851409912e-01 -2.595797926187515259e-02 2.195119708776473999e-01 8.476803451776504517e-02 -1.748386174440383911e-01 -1.525164991617202759e-01 4.648301377892494202e-02 9.237805008888244629e-02 -1.102475374937057495e-01 -1.721077859401702881e-01 -2.312879264354705811e-01 -1.154150217771530151e-01
5.517963692545890808e-02 3.303404450416564941e-01 -9.997919201850891113e-02 -8.258072286844253540e-02 7.924506813287734985e-02 3.800840303301811218e-02 -2.340801060199737549e-01 -2.631256878376007080e-01 -1.584179550409317017e-01 -1.879203915596008301e-01 1.596710979938507080e-01 2.591106295585632324e-01 -1.677177548408508301e-01 2.461717650294303894e-02 -1.521387547254562378e-01 1.414192765951156616e-01 1.820585578680038452e-01 5.419082939624786377e-02 1.866547316312789917e-01 -1.118431165814399719e-01 2.183274775743484497e-01 -2.262625545263290405e-01 -1.633624136447906494e-01 1.788813620805740356e-02 2.482334673404693604e-01 -9.794133156538009644e-02 1.350948680192232132e-02 2.032302170991897583e-01 -9.192689321935176849e-03 -3.500590324401855469e-01 -6.469596177339553833e-02 -2.559861838817596436e-01
1.808378398418426514e-01 3.324531614780426025e-01 1.482852399349212646e-01 -2.699355483055114746e-01 -7.968378812074661255e-02 -3.121465630829334259e-02 4.756860807538032532e-02 -1.496935039758682251e-01 6.544886529445648193e-02 -1.165914162993431091e-01 7.256537675857543945e-02 -6.367612630128860474e-02 -4.601647332310676575e-02 -2.699906937777996063e-02 6.029705703258514404e-02 -2.226377837359905243e-03 1.542366892099380493e-01 8.274424821138381958e-02 9.370856918394565582e-03 4.334103167057037354e-01 5.788300931453704834e-02 -1.068238019943237305e-01 2.290012240409851074e-01 -7.569641619920730591e-02 -9.803944081068038940e-02 3.917079269886016846e-01 6.170950829982757568e-02 1.772910729050636292e-02 1.583122760057449341e-01 -2.851689755916595459e-01 -3.531467020511627197e-01 -8.045049756765365601e-02
2.124112844467163086e-02 3.198204636573791504e-01 -1.770945042371749878e-01 5.682636797428131104e-02 -3.188164671882987022e-03 -2.324319444596767426e-02 1.370883430354297161e-03 -7.907146215438842773e-02 -7.821900397539138794e-02 -1.274101436138153076e-01 1.633814424276351929e-01 7.586705684661865234e-02 -1.169916167855262756e-01 3.275040388107299805e-01 8.040240406990051270e-02 1.729413866996765137e-01 4.141159653663635254e-01 -1.698333770036697388e-01 -1.060641370713710785e-02 1.100802272558212280e-01 -9.637168049812316895e-02 -2.155228108167648315e-01 -2.158504128456115723e-01 -1.549007296562194824e-01 1.032834500074386597e-01 -2.463875338435173035e-02 -4.962192475795745850e-02 2.598534226417541504e-01 3.056817352771759033e-01 -1.224071979522705078e-01 -2.374732494354248047e-01 -2.424449473619461060e-01
2.707599103450775146e-01 1.157644465565681458e-01 -2.070129215717315674e-01 1.178616657853126526e-01 -3.235589265823364258e-01 -1.134511176496744156e-02 -1.221948862075805664e-01 -1.606273464858531952e-02 -3.121759295463562012e-01 5.434405058622360229e-02 9.010101854801177979e-02 -3.101326338946819305e-02 -1.782827079296112061e-01 2.280500680208206177e-01 2.055247128009796143e-01 2.223549038171768188e-01 1.721328198909759521e-01 1.338290721178054810e-01 5.060941725969314575e-02 5.240515246987342834e-02 -4.693994671106338501e-02 1.211134791374206543e-01 4.958189558237791061e-03 1.429039090871810913e-01 6.479172036051750183e-03 5.135852470993995667e-02 -2.845527231693267822e-01 1.863035559654235840e-01 -7.232525199651718140e-02 -3.944554626941680908e-01 -1.141939982771873474e-01 -2.630245387554168701e-01
-1.109027937054634094e-01 1.394695639610290527e-01 1.662466973066329956e-01 -1.968034952878952026e-01 -1.609783060848712921e-02 -1.563958078622817993e-01 1.998784840106964111e-01 -4.079819321632385254e-01 -2.369038909673690796e-01 -1.539388895034790039e-01 -9.634501487016677856e-02 2.810844182968139648e-01 -1.561717092990875244e-01 -5.680453777313232422e-02 8.870280534029006958e-02 2.024833559989929199e-01 2.339189499616622925e-01 -1.451497822999954224e-01 1.093957498669624329e-01 -2.588466554880142212e-02 1.943462491035461426e-01 -1.364381909370422363e-01 1.645282506942749023e-01 1.629877388477325439e-01 5.607044696807861328e-02 6.836675107479095459e-02 1.616258323192596436e-01 -5.833186209201812744e-02 9.538103826344013214e-03 -3.325052857398986816e-01 -2.723132371902465820e-01 7.464043796062469482e-02
-2.068156935274600983e-02 1.423937678337097168e-01 1.653217375278472900e-01 -2.740721974987536669e-04 1.945573389530181885e-01 1.647843271493911743e-01 -2.343950420618057251e-01 -3.044215738773345947e-01 -5.520170181989669800e-02 -2.046191990375518799e-01 5.137139558792114258e-02 4.530539214611053467e-01 2.092027664184570312e-01 1.093271300196647644e-01 1.301353126764297485e-01 1.034396979957818985e-02 1.521467268466949463e-01 8.217797428369522095e-02 2.306082844734191895e-01 -4.435017332434654236e-02 9.689113497734069824e-02 5.253531411290168762e-02 1.469125896692276001e-01 -1.414901018142700195e-01 1.486087441444396973e-01 6.217951886355876923e-03 9.606171399354934692e-02 9.232097864151000977e-02 -9.620679914951324463e-02 -1.414313912391662598e-01 -4.363301992416381836e-01 -1.243177875876426697e-01
1.189888343214988708e-01 2.960396707057952881e-01 8.564095199108123779e-02 -2.229621857404708862e-01 -2.395084798336029053e-01 5.551817268133163452e-02 1.129864826798439026e-01 -2.005085498094558716e-01 -1.058685127645730972e-02 -3.346411287784576416e-01 1.404007226228713989e-01 1.026110574603080750e-01 -1.428957283496856689e-01 -1.765673011541366577e-01 9.053657948970794678e-02 -1.630971729755401611e-01 6.800878047943115234e-02 7.211400568485260010e-02 1.382745802402496338e-01 4.114469587802886963e-01 -5.062180105596780777e-03 -2.288508266210556030e-01 4.106659069657325745e-02 -4.993047192692756653e-02 -1.151269068941473961e-03 3.415474593639373779e-01 1.461648009717464447e-02 7.741118222475051880e-02 8.758910000324249268e-02 -1.653327047824859619e-01 -2.437594085931777954e-01 -1.640399992465972900e-01
3.459919393062591553e-01 1.430309750139713287e-02 -4.769194498658180237e-02 2.142598852515220642e-02 2.307889610528945923e-02 -9.472008794546127319e-02 -2.597684562206268311e-01 -3.985872119665145874e-02 4.470035433769226074e-03 -2.836927771568298340e-01 -1.167877689003944397e-01 3.851989656686782837e-02 -2.154236584901809692e-01 1.286393702030181885e-01 2.336311638355255127e-01 2.944989502429962158e-01 7.386717945337295532e-03 -3.051047623157501221e-01 3.752430379390716553e-01 2.347075045108795166e-01 2.085684090852737427e-01 -3.243101760745048523e-02 8.688263595104217529e-02 3.653473407030105591e-02 1.673293411731719971e-01 1.757108271121978760e-01 1.686700433492660522e-01 -1.287189032882452011e-02 2.506995014846324921e-02 -1.809105724096298218e-01 -1.784532368183135986e-01 -6.098809838294982910e-02
-1.828027665615081787e-01 1.265324205160140991e-01 1.070255860686302185e-01 5.877271294593811035e-02 -5.304526537656784058e-03 -1.821128576993942261e-01 3.683545440435409546e-02 -5.526369810104370117e-01 -1.163042485713958740e-01 -2.884952425956726074e-01 -1.255666911602020264e-01 1.675675213336944580e-01 -5.561289936304092407e-02 -1.555379629135131836e-01 -2.059037797152996063e-02 8.061821013689041138e-02 2.248092591762542725e-01 -1.399734318256378174e-01 1.808032840490341187e-01 -7.345647364854812622e-02 1.282189637422561646e-01 -1.960868835449218750e-01 1.261747032403945923e-01 -6.738086789846420288e-02 -9.688580781221389771e-02 4.977849498391151428e-02 2.328790724277496338e-01 -6.214496120810508728e-02 -5.946443602442741394e-02 -2.490012496709823608e-01 -2.860368788242340088e-01 -1.414709389209747314e-01
5.859242379665374756e-02 4.603297114372253418e-01 -3.051747977733612061e-01 -6.485218554735183716e-02 -1.169408783316612244e-01 3.374749720096588135e-01 5.819501727819442749e-02 -2.321801707148551941e-02 -4.952745884656906128e-02 -1.394832134246826172e-01 7.854986935853958130e-02 -1.449256837368011475e-01 -9.896655380725860596e-02 8.258042484521865845e-02 1.619511693716049194e-01 1.559749245643615723e-01 1.402107924222946167e-01 -7.116557657718658447e-02 -2.610894106328487396e-02 1.101644486188888550e-01 3.381563425064086914e-01 -2.757728844881057739e-02 2.518865652382373810e-02 1.837175935506820679e-01 -1.305453330278396606e-01 3.640465438365936279e-02 -3.418284952640533447e-01 1.160069182515144348e-01 -5.275817960500717163e-02 -2.822335064411163330e-01 -1.291680485010147095e-01 -6.891860067844390869e-02
1.390639599412679672e-02 1.292129606008529663e-01 2.315659672021865845e-01 8.888426423072814941e-02 2.917294390499591827e-02 -5.222859606146812439e-02 2.438243478536605835e-01 2.581736743450164795e-01 -8.235475048422813416e-03 -3.055887222290039062e-01 3.362465277314186096e-02 9.656760841608047485e-02 2.153096866095438600e-04 7.315265387296676636e-02 -3.782594576478004456e-02 -1.286640912294387817e-01 2.448782473802566528e-01 1.324709877371788025e-02 1.189953163266181946e-01 1.859089136123657227e-01 1.347501277923583984e-01 7.262012362480163574e-02 2.855897843837738037e-01 -2.785049006342887878e-02 -6.493656430393457413e-03 2.295229285955429077e-01 -6.512242555618286133e-02 1.414165049791336060e-01 3.047751486301422119e-01 -4.453303515911102295e-01 -2.187347561120986938e-01 -1.844291090965270996e-01
1.082406714558601379e-01 -9.087383747100830078e-02 1.431191563606262207e-01 -1.703769713640213013e-02 -1.143217682838439941e-01 2.264476865530014038e-01 1.495547145605087280e-01 -2.980718016624450684e-01 -4.126453697681427002e-01 -6.011393293738365173e-02 1.735636591911315918e-01 2.096565626561641693e-02 -7.493179291486740112e-02 3.886196315288543701e-01 -3.125539049506187439e-02 1.050306037068367004e-01 1.801593154668807983e-01 -1.632900722324848175e-02 9.725344926118850708e-02 1.013192012906074524e-01 9.047333896160125732e-02 2.564376294612884521e-01 8.188431710004806519e-02 4.272164404392242432e-02 4.625794664025306702e-02 6.337974965572357178e-02 -1.092307120561599731e-01 -4.629639163613319397e-02 1.087841093540191650e-01 -4.352670013904571533e-01 1.270622462034225464e-01 -1.949296891689300537e-01
6.288979202508926392e-02 1.966469362378120422e-02 1.549543589353561401e-01 -6.096959114074707031e-02 8.768237382173538208e-02 -1.220089104026556015e-02 1.565649062395095825e-01 -3.045789897441864014e-01 -2.493534535169601440e-01 -2.636919617652893066e-01 1.711981147527694702e-01 1.309718638658523560e-01 -2.406003475189208984e-01 7.709064334630966187e-02 2.566296160221099854e-01 1.434573531150817871e-01 3.075767457485198975e-01 -5.026671290397644043e-02 -2.694394811987876892e-02 2.137238904833793640e-02 1.677612215280532837e-02 -3.929866850376129150e-02 -2.778733074665069580e-01 1.238910332322120667e-01 -2.789700403809547424e-02 1.505349129438400269e-01 2.239368110895156860e-01 -1.522675454616546631e-01 -2.905836105346679688e-01 -1.858119517564773560e-01 -2.505032718181610107e-01 -2.077947556972503662e-01
-6.908208131790161133e-02 -5.857822299003601074e-02 1.080183014273643494e-01 1.529089808464050293e-01 -1.868797391653060913e-01 -8.373016119003295898e-02 1.372770499438047409e-02 -3.127162158489227295e-01 -5.211782082915306091e-02 -1.819882839918136597e-01 1.456764936447143555e-01 -6.222898513078689575e-02 -4.466882720589637756e-02 2.204079627990722656e-01 4.226600229740142822e-01 1.316175311803817749e-01 3.965782225131988525e-01 1.507176309823989868e-01 -2.902272529900074005e-02 -3.496088087558746338e-02 6.643004249781370163e-03 -1.496573686599731445e-01 1.488450318574905396e-01 5.660144984722137451e-02 -6.838309019804000854e-02 3.772583901882171631e-01 1.413751989603042603e-01 1.101642102003097534e-01 3.419812768697738647e-02 -6.578917056322097778e-02 -1.857201606035232544e-01 -2.457542419433593750e-01
-2.222502529621124268e-01 1.015740185976028442e-01 -1.639647930860519409e-01 -4.538429901003837585e-02 1.280024647712707520e-01 6.487475335597991943e-02 -4.324740543961524963e-02 8.538026362657546997e-03 -1.049847826361656189e-01 -1.912270039319992065e-01 8.376570791006088257e-02 4.704705253243446350e-02 2.147026658058166504e-01 -7.532831281423568726e-02 1.863679438829421997e-01 -9.344138950109481812e-02 9.195664897561073303e-04 -4.148232936859130859e-02 -2.627846086397767067e-03 2.921385467052459717e-01 3.225733339786529541e-01 -1.862730383872985840e-01 1.859398782253265381e-01 -3.760777413845062256e-01 7.655683904886245728e-02 2.975462377071380615e-01 -1.061253100633621216e-01 7.348222285509109497e-02 6.025379523634910583e-02 -2.768411636352539062e-01 -1.938162147998809814e-01 -3.256148397922515869e-01
2.001763284206390381e-01 1.949771791696548462e-01 -3.474223986268043518e-02 3.087106347084045410e-01 -7.383720017969608307e-03 3.566664457321166992e-02 -1.615015268325805664e-01 -2.522347569465637207e-01 -4.034474492073059082e-01 -3.179496228694915771e-01 6.432490050792694092e-02 2.335117012262344360e-01 -1.889413744211196899e-01 9.085202962160110474e-02 1.849309951066970825e-01 7.365679740905761719e-02 -1.166388168931007385e-01 2.166537940502166748e-02 -8.512106537818908691e-02 1.969980597496032715e-01 -1.766940504312515259e-01 -1.115239337086677551e-01 1.719314455986022949e-01 9.221618622541427612e-02 2.268858440220355988e-02 6.983819603919982910e-02 -3.066254258155822754e-01 3.037586808204650879e-02 9.989362955093383789e-02 1.257736533880233765e-01 -6.012523174285888672e-02 -2.380546927452087402e-01
1.446335464715957642e-01 -6.741014122962951660e-02 4.358741268515586853e-02 1.376195996999740601e-01 1.270729154348373413e-01 -1.440487951040267944e-01 -3.482328951358795166e-01 8.018136769533157349e-02 -3.647697567939758301e-01 -3.420562148094177246e-01 -1.141145303845405579e-01 -2.133943513035774231e-02 -1.028385460376739502e-01 8.449756354093551636e-02 1.718057841062545776e-01 8.353147655725479126e-02 1.611034125089645386e-01 -1.358852386474609375e-01 3.627693951129913330e-01 8.202073723077774048e-02 2.095583081245422363e-01 -1.932900995016098022e-01 -1.346661802381277084e-02 1.421647369861602783e-01 8.714903146028518677e-02 7.039915025234222412e-02 1.978778243064880371e-01 -5.057578161358833313e-02 2.423378080129623413e-02 -1.953034102916717529e-01 -2.395849078893661499e-01 -1.911694854497909546e-01
-1.786106973886489868e-01 3.830945491790771484e-01 -1.026156768202781677e-01 -3.261378705501556396e-01 -2.584269344806671143e-01 7.885381579399108887e-02 -8.278488367795944214e-02 -2.403356730937957764e-01 -1.459812223911285400e-01 7.144626975059509277e-02 2.517522573471069336e-01 -9.066348895430564880e-03 -1.004339903593063354e-01 1.605177372694015503e-01 2.989634573459625244e-01 -1.622830629348754883e-01 3.015524893999099731e-02 1.814979165792465210e-01 2.412817776203155518e-01 1.449184566736221313e-01 5.651803687214851379e-02 -1.527635008096694946e-01 8.565726131200790405e-02 5.430803820490837097e-02 2.937569655478000641e-02 3.794851005077362061e-01 -8.665456622838973999e-02 7.203578203916549683e-02 5.615168437361717224e-02 -9.294205904006958008e-02 -4.646917060017585754e-02 -6.302474439144134521e-02
-1.690763235092163086e-01 2.874844670295715332e-01 1.457918733358383179e-01 1.945255510509014130e-02 -3.093208074569702148e-01 4.770247265696525574e-02 1.321180164813995361e-01 -4.344012960791587830e-02 -6.311056762933731079e-02 -1.015175133943557739e-01 2.672477066516876221e-01 6.650117039680480957e-02 -1.496901037171483040e-03 2.051064819097518921e-01 -2.181943506002426147e-02 2.655103243887424469e-02 -1.610744893550872803e-01 -9.096624702215194702e-02 1.603452488780021667e-02 2.009544149041175842e-02 2.526812255382537842e-01 -5.424081161618232727e-02 1.003243103623390198e-01 -1.296379715204238892e-01 2.738800458610057831e-02 2.634628117084503174e-01 -1.350101679563522339e-01 -8.737728744745254517e-02 1.556352376937866211e-01 -9.008197486400604248e-02 -5.888175368309020996e-01 -1.133168637752532959e-01
-4.190603736788034439e-03 3.498602509498596191e-01 -3.177698329091072083e-02 -8.158709108829498291e-02 -1.468372810631990433e-02 -1.024003699421882629e-01 2.381787449121475220e-01 -1.271082311868667603e-01 -9.795015305280685425e-02 -1.332674175500869751e-01 -2.010595425963401794e-02 8.323845267295837402e-02 -2.392625659704208374e-01 -9.863527864217758179e-02 1.305267810821533203e-01 -2.058018743991851807e-01 -5.881002172827720642e-02 -3.169943392276763916e-02 2.818214297294616699e-01 1.856158673763275146e-01 -1.693111211061477661e-01 -2.169889360666275024e-01 1.851122528314590454e-01 1.129084303975105286e-01 -2.671224474906921387e-01 1.799983978271484375e-01 -2.671160399913787842e-01 -5.305120348930358887e-02 3.776853531599044800e-02 6.413836777210235596e-02 -2.608027309179306030e-02 -4.472444653511047363e-01
-2.865119278430938721e-01 1.686142385005950928e-01 -9.838339686393737793e-02 8.935598284006118774e-02 -1.465052962303161621e-01 -1.384042352437973022e-01 4.296554997563362122e-02 -4.991231858730316162e-02 -1.808148175477981567e-01 -9.475921094417572021e-02 -4.297097772359848022e-02 1.503821909427642822e-01 1.338558048009872437e-01 3.997695818543434143e-02 2.808901965618133545e-01 2.060590982437133789e-01 3.567672669887542725e-01 3.103599250316619873e-01 -2.390289865434169769e-02 1.114300116896629333e-01 -1.400919817388057709e-02 1.302887648344039917e-01 2.193309068679809570e-01 3.626110032200813293e-03 -3.098571002483367920e-01 3.020780384540557861e-01 3.287025028839707375e-03 1.575552113354206085e-02 1.099599152803421021e-01 -2.631760835647583008e-01 -1.230014190077781677e-01 -1.842857897281646729e-01
7.758467644453048706e-02 1.298683583736419678e-01 -1.064477562904357910e-01 8.956450968980789185e-02 8.485431224107742310e-02 -1.602168083190917969e-01 1.001045405864715576e-01 -6.106021627783775330e-02 -3.026936948299407959e-01 -3.553919792175292969e-01 -3.147635608911514282e-02 3.963606059551239014e-01 1.737358421087265015e-01 2.406233847141265869e-01 -4.676816239953041077e-02 -1.101216226816177368e-01 3.593000024557113647e-02 -6.799918483011424541e-04 2.802919968962669373e-02 2.299248874187469482e-01 2.177264839410781860e-01 -1.068091094493865967e-01 1.899652779102325439e-01 1.782837882637977600e-02 2.348590195178985596e-01 -1.955195516347885132e-01 -4.798406735062599182e-03 2.979093492031097412e-01 6.785656511783599854e-02 -1.605391055345535278e-01 -1.360044777393341064e-01 -2.270050346851348877e-01
-1.619499027729034424e-01 6.199471279978752136e-02 2.282616943120956421e-01 -7.932600378990173340e-02 1.799987703561782837e-01 -2.994789481163024902e-01 -1.776594668626785278e-01 -2.274491265416145325e-02 -1.077021658420562744e-01 -1.723367869853973389e-01 1.493158638477325439e-01 4.603829979896545410e-02 -1.413968503475189209e-01 2.366144657135009766e-01 2.818703651428222656e-01 2.346386611461639404e-01 3.244600892066955566e-01 -2.531264126300811768e-01 -6.357069313526153564e-02 9.299226803705096245e-04 2.490845173597335815e-01 -5.383044481277465820e-02 -3.644065558910369873e-02 1.289571672677993774e-01 -1.190928835421800613e-02 5.508949235081672668e-02 -2.327638305723667145e-02 -2.729478776454925537e-01 -1.887540370225906372e-01 -3.012495636940002441e-01 -1.019037067890167236e-01 -9.947014600038528442e-02
-1.547881364822387695e-01 -3.337205573916435242e-02 -2.668239772319793701e-01 6.614219397306442261e-02 -2.890869081020355225e-01 -1.171361934393644333e-02 5.090764909982681274e-02 9.540955722332000732e-02 1.253670733422040939e-02 2.605286985635757446e-02 5.765116959810256958e-02 4.377169907093048096e-01 -2.417855560779571533e-01 7.789479196071624756e-02 7.157530635595321655e-02 9.332060813903808594e-02 7.004369050264358521e-02 6.503707915544509888e-02 3.318746984004974365e-01 5.891643464565277100e-02 1.430112123489379883e-01 1.680352240800857544e-01 1.088896691799163818e-01 -1.245848014950752258e-01 -4.456451628357172012e-03 1.263454258441925049e-01 -2.766450941562652588e-01 -9.892047941684722900e-02 1.127675548195838928e-01 -3.800195455551147461e-01 3.170846402645111084e-02 -2.656816840171813965e-01
4.189683869481086731e-02 2.328630350530147552e-02 -1.708602905273437500e-01 2.998463809490203857e-01 -1.628850027918815613e-02 -6.805422902107238770e-02 1.223408952355384827e-01 -1.043790355324745178e-01 -3.871483504772186279e-01 -2.456974238157272339e-01 2.678486146032810211e-02 7.363990694284439087e-02 -1.138838753104209900e-01 -4.076892882585525513e-02 -1.622720956802368164e-01 1.650345176458358765e-01 5.086497589945793152e-02 2.436522953212261200e-02 1.727899014949798584e-01 5.965745821595191956e-02 1.521057933568954468e-01 6.546112895011901855e-02 -2.651988901197910309e-02 -1.399749424308538437e-02 -4.360573589801788330e-01 1.144231408834457397e-01 -3.696635067462921143e-01 8.773567527532577515e-02 -1.629693061113357544e-01 -2.889804840087890625e-01 -2.011755704879760742e-01 1.436656620353460312e-02
2.124373801052570343e-03 1.476356387138366699e-01 -2.321525812149047852e-01 2.362125217914581299e-01 -7.357798516750335693e-02 -1.523354500532150269e-01 -2.214032411575317383e-01 -2.004275470972061157e-01 -2.012688070535659790e-01 1.391972452402114868e-01 -9.870069101452827454e-03 1.033321842551231384e-01 -8.117389678955078125e-02 4.205763936042785645e-01 3.716741502285003662e-01 1.574343889951705933e-01 1.437338888645172119e-01 3.249707818031311035e-02 2.264114469289779663e-01 1.478288173675537109e-01 -7.690435647964477539e-02 -5.197273939847946167e-02 -5.406821146607398987e-03 8.397077769041061401e-02 1.549191772937774658e-01 1.124010011553764343e-01 -9.566789120435714722e-02 2.931540012359619141e-01 -1.159282103180885315e-01 -1.241290289908647537e-02 -2.446638643741607666e-01 -1.339045763015747070e-01
5.642040818929672241e-02 9.282027930021286011e-02 6.803954392671585083e-02 -8.052299730479717255e-03 -1.639542728662490845e-01 -1.263835430145263672e-01 -6.104063242673873901e-02 1.200723424553871155e-01 1.219622716307640076e-01 -3.114418387413024902e-01 -3.797926474362611771e-03 1.163352355360984802e-01 -2.683697044849395752e-01 -9.867759793996810913e-02 1.803786158561706543e-01 3.483723476529121399e-02 3.412142097949981689e-01 1.243967115879058838e-01 -1.371690034866333008e-01 1.820955723524093628e-01 1.177460849285125732e-01 1.555058956146240234e-01 6.234647333621978760e-02 4.042565356940031052e-03 -9.928797930479049683e-02 5.247501656413078308e-02 -1.661342233419418335e-01 1.299511045217514038e-01 -4.394518584012985229e-02 -2.644043862819671631e-01 -4.056850969791412354e-01 -4.027838706970214844e-01
6.650278717279434204e-02 1.095724105834960938e-01 1.983571797609329224e-02 9.565708041191101074e-02 -5.016057193279266357e-02 1.620034724473953247e-01 1.102752909064292908e-01 -3.806128501892089844e-01 5.829964578151702881e-02 -2.852449715137481689e-01 -2.028568685054779053e-01 -1.232329159975051880e-01 -1.371296346187591553e-01 2.197793275117874146e-01 1.198882162570953369e-01 -1.876894012093544006e-02 1.040410548448562622e-01 -1.909932047128677368e-01 4.329119324684143066e-01 2.785941064357757568e-01 -1.636686921119689941e-02 1.610351353883743286e-01 -1.267237123101949692e-03 7.918283343315124512e-02 -6.396633572876453400e-03 -1.352248340845108032e-01 -9.433022886514663696e-02 -1.312189698219299316e-01 -6.021733861416578293e-03 -1.857113242149353027e-01 -3.237528502941131592e-01 -1.916237175464630127e-01
-1.073122862726449966e-02 2.519336342811584473e-01 -9.813502430915832520e-02 -1.060379147529602051e-01 1.054880693554878235e-01 6.649062782526016235e-02 -3.804878517985343933e-02 4.294217750430107117e-02 -4.889244213700294495e-02 -1.743657737970352173e-01 1.258204430341720581e-01 1.365232169628143311e-01 -1.435798555612564087e-01 -1.155156046152114868e-01 2.012607604265213013e-01 4.147613048553466797e-02 1.775986552238464355e-01 2.242892608046531677e-02 -9.219380095601081848e-03 3.087013661861419678e-01 1.048825010657310486e-01 -3.553781509399414062e-01 3.864926993846893311e-01 -1.198035404086112976e-01 4.572395235300064087e-02 -8.351833559572696686e-03 -8.639611303806304932e-02 1.575722545385360718e-01 -3.329429030418395996e-02 7.963466923683881760e-04 -4.255105853080749512e-01 -3.289060592651367188e-01
-6.641642749309539795e-02 1.306899189949035645e-01 -1.013798043131828308e-01 3.694659471511840820e-02 3.230699524283409119e-02 7.091254927217960358e-03 1.318535506725311279e-01 -3.215248286724090576e-01 -3.236780166625976562e-01 -1.655227392911911011e-01 -2.045978605747222900e-01 4.386020451784133911e-02 1.283506900072097778e-01 7.451996952295303345e-02 2.832471132278442383e-01 4.994285479187965393e-02 -2.398343533277511597e-01 -8.992717415094375610e-02 1.200815960764884949e-01 8.605846762657165527e-02 2.204480320215225220e-01 3.553466871380805969e-02 -8.960557729005813599e-02 1.952679306268692017e-01 1.686549372971057892e-02 2.559388875961303711e-01 -2.047407627105712891e-01 -2.496455013751983643e-01 -7.997433096170425415e-02 -3.774467110633850098e-01 -3.450034558773040771e-02 -2.465239316225051880e-01
4.969110712409019470e-02 -2.088090218603610992e-02 7.125999033451080322e-02 1.321936845779418945e-01 1.814797073602676392e-01 -2.020044624805450439e-01 2.108142971992492676e-01 -3.057578206062316895e-01 -2.950952053070068359e-01 -3.026450276374816895e-01 3.069137334823608398e-01 5.132711678743362427e-02 -4.259392991662025452e-02 1.570106148719787598e-01 1.090972721576690674e-01 -8.299698680639266968e-02 -4.176698625087738037e-02 -1.390070170164108276e-01 1.683369576930999756e-01 1.278010755777359009e-01 1.613018102943897247e-02 -4.389053583145141602e-01 1.004164014011621475e-02 7.900515943765640259e-02 5.117974057793617249e-02 -1.318000257015228271e-01 -1.309255957603454590e-01 1.154008507728576660e-01 4.155637323856353760e-02 -2.740226984024047852e-01 -1.212271898984909058e-01 -1.875307112932205200e-01
-4.410463869571685791e-01 2.945216372609138489e-02 -2.100198715925216675e-01 3.812016844749450684e-01 -1.779611036181449890e-02 -3.579959040507674217e-03 -8.841626346111297607e-02 -2.147774696350097656e-01 -7.746440172195434570e-02 -9.143290668725967407e-02 5.107815191149711609e-02 -1.118711680173873901e-01 -4.047643393278121948e-02 1.186155620962381363e-02 2.715619206428527832e-01 2.798700332641601562e-01 2.982849180698394775e-01 1.200421527028083801e-01 2.407374046742916107e-02 1.419762820005416870e-01 2.445325404405593872e-01 -1.339322626590728760e-01 1.272267699241638184e-01 -2.690144442021846771e-02 -1.148689165711402893e-02 2.291801422834396362e-01 1.195773631334304810e-01 -1.248449981212615967e-01 -1.672700978815555573e-02 -2.170598953962326050e-01 -7.380896061658859253e-02 -1.530559509992599487e-01
-4.563087224960327148e-02 -9.484942257404327393e-02 4.136851057410240173e-02 -2.210721373558044434e-02 -1.570480912923812866e-01 1.094843149185180664e-01 9.576098062098026276e-03 8.601840585470199585e-03 -1.498057842254638672e-01 -2.057205699384212494e-02 1.837395876646041870e-01 3.257733583450317383e-01 2.974580228328704834e-02 7.630771398544311523e-02 4.085890054702758789e-01 3.087615370750427246e-01 1.351172029972076416e-01 1.065913960337638855e-01 3.383438289165496826e-01 -3.469832986593246460e-02 2.020696997642517090e-01 3.874800354242324829e-02 2.435040771961212158e-01 9.940796531736850739e-03 -7.115154713392257690e-02 1.825605332851409912e-01 4.032681137323379517e-02 -1.906163394451141357e-01 9.424544125795364380e-02 -2.330173850059509277e-01 1.185081750154495239e-01 -3.428760170936584473e-01
-1.700295954942703247e-01 1.761935353279113770e-01 6.403752416372299194e-02 1.626411229372024536e-01 8.511522412300109863e-02 1.121382042765617371e-01 1.990821510553359985e-01 -6.836102157831192017e-02 -1.282373964786529541e-01 -1.206760779023170471e-01 2.179397344589233398e-01 1.676602363586425781e-01 8.124204725027084351e-02 4.816726222634315491e-02 1.364454627037048340e-01 -1.127649918198585510e-01 2.395732328295707703e-02 -2.092883177101612091e-02 1.455964595079421997e-01 4.130273163318634033e-01 1.407586336135864258e-01 -1.980130374431610107e-01 2.432594299316406250e-01 -3.348047137260437012e-01 9.288478642702102661e-02 3.732768297195434570e-01 5.942806974053382874e-02 1.352025270462036133e-01 2.052334696054458618e-01 -1.600106954574584961e-01 -8.521275967359542847e-02 -1.750545799732208252e-01
3.067697584629058838e-02 -4.885028675198554993e-02 -1.625286042690277100e-01 2.247040569782257080e-01 1.984282881021499634e-01 -1.537524461746215820e-01 1.316387057304382324e-01 -2.739457488059997559e-01 -1.490152776241302490e-01 -1.723264455795288086e-01 3.680810332298278809e-01 8.501730114221572876e-02 -8.245053887367248535e-02 1.092635318636894226e-01 5.522087588906288147e-02 -1.562832482159137726e-02 1.038104891777038574e-01 -1.584828197956085205e-01 1.287669986486434937e-01 9.388324618339538574e-02 1.056164950132369995e-01 -3.593011796474456787e-01 4.196828976273536682e-02 6.151529774069786072e-02 1.359023004770278931e-01 -8.857718110084533691e-02 -1.543389856815338135e-01 2.497444152832031250e-01 -5.696223117411136627e-03 -3.813832700252532959e-01 -2.674232721328735352e-01 -1.055352836847305298e-01
-5.650364235043525696e-02 2.181480824947357178e-01 -1.582049429416656494e-01 -1.872565746307373047e-01 1.508901566267013550e-01 -9.803208522498607635e-03 -9.222176671028137207e-02 4.745112359523773193e-02 1.763227283954620361e-01 -1.476391255855560303e-01 1.257033050060272217e-01 1.298179030418395996e-01 -2.389505356550216675e-01 -1.299716085195541382e-01 2.629832327365875244e-01 1.536853983998298645e-02 2.719476222991943359e-01 -3.292830660939216614e-02 -8.614140562713146210e-03 3.022042810916900635e-01 2.937619388103485107e-01 -2.340485453605651855e-01 2.400277107954025269e-01 9.631439112126827240e-03 3.151258081197738647e-02 1.211932227015495300e-01 2.988336142152547836e-03 1.977443695068359375e-01 -8.475948870182037354e-02 -4.894696921110153198e-02 -3.159095942974090576e-01 -3.117425739765167236e-01
-1.255041509866714478e-01 7.727567106485366821e-02 1.683452129364013672e-01 -1.328880488872528076e-01 -5.717821419239044189e-02 -1.148842051625251770e-01 1.304108928889036179e-02 -1.515316516160964966e-01 1.725930720567703247e-02 -8.141756057739257812e-02 2.175754457712173462e-01 9.838113188743591309e-02 -2.048722803592681885e-01 -1.710100173950195312e-01 2.062542736530303955e-01 -5.934638530015945435e-02 4.948333278298377991e-02 3.707798570394515991e-02 2.046559192240238190e-02 3.201657533645629883e-01 3.568570613861083984e-01 -1.148279681801795959e-01 4.961107671260833740e-01 -4.563073627650737762e-03 -2.063886635005474091e-02 2.303211838006973267e-01 5.278901755809783936e-02 9.824876487255096436e-02 -1.022526621818542480e-01 -9.323143959045410156e-02 -3.405394852161407471e-01 -1.303768903017044067e-01
-1.892712898552417755e-02 2.471257299184799194e-01 -7.415077835321426392e-02 -2.433418631553649902e-01 3.062100708484649658e-01 -2.600303292274475098e-01 -1.766184344887733459e-02 -1.599712222814559937e-01 1.772412359714508057e-01 -1.162268966436386108e-01 1.674564033746719360e-01 2.355137914419174194e-01 1.068831700831651688e-02 1.361436843872070312e-01 9.572295844554901123e-02 -3.909018263220787048e-02 -1.668659448623657227e-01 2.209118604660034180e-01 1.653453558683395386e-01 2.957383394241333008e-01 1.298473775386810303e-01 3.163209185004234314e-02 2.868131734430789948e-02 1.231574341654777527e-01 -2.081313133239746094e-01 1.680576056241989136e-01 -2.135251462459564209e-01 -8.358100056648254395e-02 7.239104062318801880e-02 -2.849814593791961670e-01 -1.847119331359863281e-01 -2.424673438072204590e-01
9.693725407123565674e-02 8.830061554908752441e-02 -2.062299102544784546e-01 2.394299581646919250e-02 -1.535226404666900635e-01 -1.507630050182342529e-01 1.915882676839828491e-01 -1.867590993642807007e-01 1.156049896962940693e-03 -5.133889615535736084e-02 -2.807128615677356720e-02 -5.420497059822082520e-02 -2.533780932426452637e-01 3.733676970005035400e-01 2.389950305223464966e-01 1.985517889261245728e-01 2.448548078536987305e-01 2.964257076382637024e-02 1.253517866134643555e-01 2.562996745109558105e-01 2.722192704677581787e-01 1.135557144880294800e-02 6.929536908864974976e-02 -4.498833790421485901e-02 -3.493252396583557129e-01 7.852080464363098145e-02 -4.709643498063087463e-02 -2.452813982963562012e-01 2.934953868389129639e-01 -3.984009847044944763e-02 2.616926468908786774e-02 -1.141506433486938477e-01
-3.533356636762619019e-02 2.416961044073104858e-01 -2.611094415187835693e-01 -5.025462433695793152e-02 -2.365980595350265503e-01 -2.597675658762454987e-02 -3.171039372682571411e-02 -1.720231026411056519e-01 6.475310027599334717e-02 1.633229106664657593e-01 -2.027193084359169006e-02 2.157012224197387695e-01 3.953763842582702637e-02 3.921574354171752930e-01 1.898161321878433228e-01 -3.854939714074134827e-02 -5.916357040405273438e-02 -4.003284573554992676e-01 -1.207292638719081879e-02 2.463179081678390503e-01 7.064182311296463013e-02 -9.482823312282562256e-02 7.763729989528656006e-02 -9.751313924789428711e-02 -1.692975312471389771e-01 1.544780433177947998e-01 2.971875853836536407e-02 -1.651821844279766083e-02 5.682801827788352966e-02 -4.140242636203765869e-01 -1.085441336035728455e-01 -1.322825253009796143e-01
2.104486972093582153e-01 1.457746028900146484e-01 5.720825120806694031e-02 5.064671039581298828e-01 1.287705898284912109e-01 1.858927682042121887e-02 4.168062284588813782e-02 -1.118110269308090210e-01 -1.956157386302947998e-03 -1.074160560965538025e-01 -6.100619211792945862e-02 2.035530358552932739e-01 -1.413517724722623825e-02 1.873584687709808350e-01 2.295915037393569946e-01 3.465314395725727081e-03 2.107559330761432648e-02 1.354844123125076294e-01 1.971278339624404907e-01 2.236354053020477295e-01 3.235993385314941406e-01 1.199088897556066513e-02 2.766934931278228760e-01 1.486873328685760498e-01 1.863188594579696655e-01 -2.799106389284133911e-02 -1.235751509666442871e-01 -9.036584943532943726e-02 1.423101574182510376e-01 -2.801726758480072021e-01 -1.725666671991348267e-01 1.117678731679916382e-02
1.846109926700592041e-01 6.826783716678619385e-02 -3.909080848097801208e-02 2.625221572816371918e-02 1.287210616283118725e-03 8.136517554521560669e-02 -1.011637747287750244e-01 -3.585685491561889648e-01 -3.598338067531585693e-01 8.575192093849182129e-02 1.440283209085464478e-01 -2.169685065746307373e-01 -3.191757202148437500e-02 3.538915514945983887e-01 4.721143841743469238e-02 1.580956280231475830e-01 2.694632112979888916e-01 -8.203897625207901001e-02 4.221456050872802734e-01 -1.776220649480819702e-02 -2.549882233142852783e-02 -4.099930822849273682e-02 1.473013460636138916e-01 1.033983454108238220e-01 -2.650915980339050293e-01 -3.510912507772445679e-02 -2.998743019998073578e-02 5.518470332026481628e-02 5.933078750967979431e-02 -1.693604290485382080e-01 -1.942978501319885254e-01 -1.322515904903411865e-01
1.158901210874319077e-02 1.918360888957977295e-01 -6.948564946651458740e-02 -1.321240961551666260e-01 1.049747616052627563e-01 -8.510166080668568611e-04 1.278532594442367554e-01 -4.536556601524353027e-01 -2.079242914915084839e-01 -1.423137634992599487e-01 4.187927395105361938e-02 4.358622729778289795e-01 -5.018855631351470947e-02 -3.387932851910591125e-02 1.157868877053260803e-01 2.022126503288745880e-02 -5.369842424988746643e-02 -2.816842496395111084e-01 1.646758764982223511e-01 6.009031087160110474e-02 2.008391618728637695e-01 3.960900008678436279e-02 1.052482277154922485e-01 2.305062860250473022e-01 -6.947493553161621094e-02 -1.310327202081680298e-01 5.676573142409324646e-02 2.358496189117431641e-01 -1.299044936895370483e-01 -1.302407830953598022e-01 -2.677267491817474365e-01 -1.716924011707305908e-01
4.248876497149467468e-02 2.205021083354949951e-01 -1.655546575784683228e-01 1.677628606557846069e-01 1.421877443790435791e-01 1.075151339173316956e-01 1.999441534280776978e-01 -2.048809975385665894e-01 -1.285680085420608521e-01 -4.791588708758354187e-02 -4.477391019463539124e-03 9.852824360132217407e-02 -2.328517138957977295e-01 1.882493048906326294e-01 -1.514648646116256714e-02 -9.406359493732452393e-02 6.259698886424303055e-03 1.283620893955230713e-01 -2.635696157813072205e-02 -1.092792674899101257e-01 1.723166368901729584e-02 -1.546657532453536987e-01 2.641999125480651855e-01 -4.668072611093521118e-02 1.866280101239681244e-03 -5.661791563034057617e-02 2.546953558921813965e-01 2.204837352037429810e-01 -1.122793108224868774e-01 -2.808093130588531494e-01 -3.077250123023986816e-01 -4.741335213184356689e-01
-2.974511384963989258e-01 -8.330788463354110718e-03 -1.765658259391784668e-01 -5.626795813441276550e-03 2.080240994691848755e-01 -7.227471470832824707e-02 -1.261514574289321899e-01 -2.215414643287658691e-01 -2.061576694250106812e-01 -3.717797398567199707e-01 -1.354681141674518585e-02 9.322988241910934448e-02 -2.073219418525695801e-01 8.869620412588119507e-02 1.026234924793243408e-01 1.702429652214050293e-01 2.121726572513580322e-01 6.268734112381935120e-03 -8.250478655099868774e-02 2.821240425109863281e-01 -3.064898960292339325e-02 3.191769355908036232e-03 6.201260536909103394e-02 8.765007369220256805e-03 1.189343109726905823e-01 1.329435855150222778e-01 1.259773075580596924e-01 -3.470445051789283752e-02 -3.341711759567260742e-01 -8.722236007452011108e-02 -4.069071114063262939e-01 1.293008476495742798e-01
-3.001377917826175690e-04 9.762734174728393555e-02 -2.478792369365692139e-01 -2.311769127845764160e-01 -2.361826412379741669e-02 -2.542987763881683350e-01 9.706872701644897461e-02 7.833094894886016846e-02 -2.280834466218948364e-01 -3.678628206253051758e-01 -2.146367356181144714e-02 1.493912339210510254e-01 -7.079304754734039307e-02 2.797388657927513123e-02 9.583433717489242554e-02 2.476649545133113861e-02 -3.108501434326171875e-01 -4.963031387887895107e-04 8.394344151020050049e-02 2.993321716785430908e-01 1.890272647142410278e-01 1.920005977153778076e-01 5.040515214204788208e-02 1.606298089027404785e-01 -7.946632802486419678e-02 2.949501387774944305e-02 4.376568272709846497e-02 -2.501526288688182831e-02 3.166652321815490723e-01 -2.349547892808914185e-01 -1.880083382129669189e-01 -2.726105749607086182e-01
-6.120429188013076782e-02 1.638398766517639160e-01 -9.031879156827926636e-02 6.256682425737380981e-02 -6.956048309803009033e-02 -1.758877336978912354e-01 -7.140545547008514404e-02 1.320749074220657349e-01 -2.184613198041915894e-01 -1.126429066061973572e-01 5.569726601243019104e-02 2.542848326265811920e-02 -3.680706769227981567e-02 9.986479580402374268e-02 9.576034545898437500e-02 1.903975605964660645e-01 -1.139560621231794357e-02 1.498800814151763916e-01 5.489209890365600586e-01 3.657404482364654541e-01 -4.469977691769599915e-02 7.137021981179714203e-03 2.802633345127105713e-01 1.203053221106529236e-01 2.413976192474365234e-01 -4.717009142041206360e-02 2.344512194395065308e-02 -5.229031201452016830e-03 1.511858999729156494e-01 -3.543719351291656494e-01 1.093707606196403503e-02 -1.254362165927886963e-01
-1.332229822874069214e-01 3.002478554844856262e-02 -5.414666980504989624e-02 -2.380711734294891357e-01 1.203585788607597351e-02 -3.037558868527412415e-02 3.269277513027191162e-01 -1.047683805227279663e-01 -6.714504957199096680e-02 -4.833475127816200256e-02 5.376972258090972900e-02 8.424112945795059204e-02 -1.272920817136764526e-01 3.199407756328582764e-01 1.175199151039123535e-01 -9.119118005037307739e-02 2.090993523597717285e-01 -1.462970972061157227e-01 2.451060414314270020e-01 8.847142010927200317e-02 3.319455981254577637e-01 -7.527361810207366943e-02 3.424910083413124084e-02 -1.433108747005462646e-01 -2.378864139318466187e-01 -3.365929052233695984e-02 -6.091495044529438019e-03 -3.604390621185302734e-01 6.507898122072219849e-02 -4.137374758720397949e-01 -8.328256011009216309e-02 -6.833189725875854492e-02
-1.147089600563049316e-01 1.875420808792114258e-01 -1.081730350852012634e-01 -2.794628776609897614e-02 -6.293824408203363419e-03 -6.895487755537033081e-02 3.996503055095672607e-01 -5.418501049280166626e-02 -2.777540981769561768e-01 -4.488558694720268250e-02 6.797830574214458466e-03 1.254542320966720581e-01 -4.009001702070236206e-02 3.122732341289520264e-01 1.738882064819335938e-01 4.518954083323478699e-02 7.141569256782531738e-02 -1.750469091348350048e-03 3.174549341201782227e-01 1.966826021671295166e-01 3.989546000957489014e-01 7.333146780729293823e-02 -7.966831326484680176e-03 -2.075290381908416748e-01 -1.611810922622680664e-01 -1.568593829870223999e-01 -5.737476423382759094e-02 -2.959376871585845947e-01 4.228467587381601334e-03 -2.143958956003189087e-01 -5.118742212653160095e-02 -5.559558421373367310e-02
3.238154808059334755e-03 2.035745382308959961e-01 -1.347998082637786865e-01 -3.651326149702072144e-02 -1.943912357091903687e-01 3.175077438354492188e-01 6.778674572706222534e-02 -1.176832988858222961e-01 -1.516406983137130737e-02 -1.924688369035720825e-01 4.796263948082923889e-02 -4.939720779657363892e-02 -5.741389468312263489e-02 3.813905119895935059e-01 2.519814670085906982e-01 2.315064817667007446e-01 -4.976166784763336182e-02 -2.802018821239471436e-01 9.649628400802612305e-02 1.808276474475860596e-01 2.507821619510650635e-01 -1.231308504939079285e-01 -3.418476507067680359e-02 1.187770441174507141e-01 9.307236224412918091e-02 1.805365681648254395e-01 -2.881574928760528564e-01 6.475675851106643677e-02 -9.625947475433349609e-02 -2.914114594459533691e-01 -8.742512762546539307e-02 -1.658222079277038574e-01
-1.569604128599166870e-01 3.934831023216247559e-01 -2.333308458328247070e-01 -6.325343251228332520e-02 9.596868604421615601e-02 1.001550927758216858e-01 -9.436868876218795776e-02 -8.317412436008453369e-02 -5.838112533092498779e-02 -2.192977964878082275e-01 -2.282732129096984863e-01 -8.289775252342224121e-02 -1.542446166276931763e-01 1.375760287046432495e-01 2.435893416404724121e-01 1.504025459289550781e-01 3.754572942852973938e-02 -1.768208891153335571e-01 2.568355202674865723e-01 1.458238158375024796e-02 -2.122549526393413544e-02 1.165620908141136169e-01 3.301731124520301819e-02 2.222981899976730347e-01 1.712203770875930786e-01 -5.212929099798202515e-02 -1.670284867286682129e-01 -1.767800748348236084e-01 -1.097312048077583313e-01 -2.303726822137832642e-01 -4.136922359466552734e-01 -3.219102323055267334e-02
1.606175005435943604e-01 1.859134137630462646e-01 -8.694024756550788879e-03 1.149224042892456055e-01 3.780797868967056274e-02 5.525327101349830627e-02 -1.325203329324722290e-01 2.195834182202816010e-02 -4.824529290199279785e-01 -4.170110821723937988e-02 -1.631641387939453125e-01 -1.235472708940505981e-01 -2.066876441240310669e-01 1.324168443679809570e-01 3.020309507846832275e-01 -3.325555846095085144e-02 -1.873212009668350220e-01 -9.219881892204284668e-02 3.826932311058044434e-01 2.665835320949554443e-01 1.876983940601348877e-01 -2.018505930900573730e-01 -2.471492439508438110e-02 1.376436054706573486e-01 1.122840791940689087e-01 2.749129571020603180e-02 -3.973209485411643982e-02 -1.021267920732498169e-01 7.973191142082214355e-02 -1.008499488234519958e-01 -1.899407356977462769e-01 -2.006020545959472656e-01
-2.870454192161560059e-01 -6.977014988660812378e-02 -2.529008090496063232e-01 -1.864445507526397705e-01 1.698790043592453003e-01 -1.641892939805984497e-01 6.483547389507293701e-02 -1.707134246826171875e-01 -1.665096133947372437e-01 -1.873702369630336761e-02 -4.266662523150444031e-02 4.084660857915878296e-02 -3.592262864112854004e-01 2.229642570018768311e-01 -8.335123956203460693e-02 1.047763079404830933e-01 1.376453787088394165e-01 -1.150332838296890259e-01 2.424551844596862793e-01 1.592176109552383423e-01 1.845922768115997314e-01 1.481157988309860229e-01 8.660051226615905762e-02 1.343134641647338867e-01 -1.029615178704261780e-01 -1.513786762952804565e-01 1.185583788901567459e-02 -1.209776997566223145e-01 -1.801697313785552979e-01 -1.593104600906372070e-01 -3.768299818038940430e-01 -2.249551266431808472e-01
-2.686762511730194092e-01 2.486558109521865845e-01 5.663351714611053467e-02 3.805909752845764160e-01 1.600632518529891968e-01 -2.429013699293136597e-02 1.489292681217193604e-01 -1.058254092931747437e-01 -2.994844913482666016e-01 -7.986455410718917847e-02 1.014008000493049622e-01 -9.200076758861541748e-02 -2.043012715876102448e-02 2.197764813899993896e-01 2.367492169141769409e-01 2.991941869258880615e-01 2.879066765308380127e-01 2.639057040214538574e-01 1.105676889419555664e-01 4.015006497502326965e-02 7.567550241947174072e-02 -5.461636930704116821e-02 7.318417727947235107e-02 7.509171217679977417e-02 -1.458985954523086548e-01 1.411637663841247559e-01 1.341448128223419189e-01 -2.476139180362224579e-02 2.445723675191402435e-02 -1.624947637319564819e-01 -2.320760488510131836e-01 -1.499121934175491333e-01
-1.376699358224868774e-01 2.992760576307773590e-02 -1.909659057855606079e-01 1.810800433158874512e-01 -2.589115500450134277e-01 -7.321161776781082153e-02 -2.009170316159725189e-02 -1.250413954257965088e-01 -3.490194082260131836e-01 -5.403920263051986694e-02 8.871295303106307983e-02 1.948840171098709106e-01 -1.635729372501373291e-01 -1.041069030761718750e-01 -1.038121879100799561e-01 1.098851710557937622e-01 1.108953431248664856e-01 -1.646507978439331055e-01 2.283094972372055054e-01 4.466221034526824951e-01 2.840080671012401581e-02 -2.241239845752716064e-01 -1.932410523295402527e-02 8.992029726505279541e-02 -4.073276370763778687e-02 8.362375944852828979e-02 -2.896703779697418213e-01 -1.058124303817749023e-01 3.778832033276557922e-02 -2.002463862299919128e-02 1.415362358093261719e-01 -3.395710885524749756e-01
-2.058281898498535156e-01 -7.680696994066238403e-02 3.767324239015579224e-02 4.012188687920570374e-02 8.263438940048217773e-02 -7.312133908271789551e-02 2.410376816987991333e-02 -1.624113619327545166e-01 -1.462975591421127319e-01 -3.688403964042663574e-01 2.587255835533142090e-01 3.604973852634429932e-01 -1.556187123060226440e-01 -6.352510303258895874e-02 3.481288850307464600e-01 9.359262883663177490e-02 -3.568302839994430542e-02 3.323438018560409546e-02 2.050348967313766479e-01 1.836005598306655884e-02 8.170355111360549927e-02 1.200570687651634216e-01 8.839108049869537354e-02 -1.186864599585533142e-01 -7.981955260038375854e-02 4.237813949584960938e-01 2.131108939647674561e-01 -4.801082983613014221e-02 7.726883143186569214e-02 -1.987377703189849854e-01 7.262310385704040527e-02 -1.576581895351409912e-01
-1.394696831703186035e-01 1.901767402887344360e-01 -4.130573570728302002e-02 -6.762148439884185791e-02 7.949357479810714722e-02 -6.694088876247406006e-02 8.691563457250595093e-02 -4.292204603552818298e-02 -2.258918061852455139e-02 -2.171544730663299561e-01 2.563188672065734863e-01 2.481472045183181763e-01 7.827548682689666748e-02 6.529881805181503296e-02 1.132655739784240723e-01 -2.181786745786666870e-01 1.111774817109107971e-01 -1.631894409656524658e-01 1.307543665170669556e-01 4.127593338489532471e-01 3.697660863399505615e-01 -1.351044625043869019e-01 1.763508319854736328e-01 -3.270865976810455322e-01 2.135744504630565643e-02 9.031062573194503784e-02 -7.525461912155151367e-02 1.391211152076721191e-01 1.859090477228164673e-01 -9.047113358974456787e-03 -5.440674349665641785e-02 -2.852764427661895752e-01
-2.135341614484786987e-01 1.275662928819656372e-01 -1.677363663911819458e-01 5.700062215328216553e-02 -1.448324173688888550e-01 -1.466303914785385132e-01 2.296440005302429199e-01 2.560883760452270508e-01 -1.567378044128417969e-01 -1.976450979709625244e-01 2.764841169118881226e-02 -6.465275585651397705e-02 -6.622388958930969238e-02 1.235828623175621033e-01 3.155490756034851074e-01 9.153913706541061401e-02 2.431410998106002808e-01 3.827018737792968750e-01 -2.992222458124160767e-02 7.718107849359512329e-02 -2.400585822761058807e-02 3.388373181223869324e-02 4.972611367702484131e-02 1.096054762601852417e-01 -1.162617728114128113e-01 3.389090597629547119e-01 -1.779947429895401001e-01 -6.887298077344894409e-02 -3.104249760508537292e-02 -2.519755065441131592e-01 -1.928141117095947266e-01 -2.338632494211196899e-01
-1.587507277727127075e-01 2.432784140110015869e-01 -2.999592721462249756e-01 -1.641251333057880402e-02 1.007172986865043640e-01 -8.281268924474716187e-02 4.005561769008636475e-02 7.197269052267074585e-02 -6.989317480474710464e-03 -9.408660233020782471e-02 1.392549276351928711e-01 9.370008856058120728e-02 -7.874102890491485596e-02 2.597891688346862793e-01 4.044543579220771790e-02 -5.240137875080108643e-02 -2.003897577524185181e-01 3.414683938026428223e-01 1.228842288255691528e-01 2.769062221050262451e-01 1.077150627970695496e-01 1.359391957521438599e-01 1.572770625352859497e-01 1.390154212713241577e-01 -1.769797801971435547e-01 9.047623723745346069e-02 -2.380698621273040771e-01 2.837831340730190277e-02 1.317805647850036621e-01 -4.765926599502563477e-01 -9.445887058973312378e-02 -1.154995709657669067e-01
-1.216840818524360657e-01 1.684775389730930328e-02 1.982758939266204834e-01 1.463939398527145386e-01 5.010314751416444778e-03 -1.742298305034637451e-01 -6.867811828851699829e-02 -2.073714584112167358e-01 -2.154930382966995239e-01 -2.165914475917816162e-01 5.934273824095726013e-02 1.168147101998329163e-02 -1.725978702306747437e-01 2.445007860660552979e-01 4.217127338051795959e-02 1.358021944761276245e-01 3.653891384601593018e-01 -3.056961596012115479e-01 7.553436607122421265e-02 -1.036133095622062683e-01 1.469641178846359253e-01 4.083650559186935425e-02 1.695612818002700806e-02 2.279105037450790405e-01 2.011468261480331421e-01 3.191333115100860596e-01 2.258404716849327087e-02 -1.395847201347351074e-01 -9.913742542266845703e-04 -3.583676517009735107e-01 -1.222365768626332283e-03 -1.721573770046234131e-01
-2.237201035022735596e-01 8.473667502403259277e-02 -1.053858995437622070e-01 -1.015188023447990417e-01 1.023676991462707520e-01 -4.142310097813606262e-02 -2.145695686340332031e-02 -9.459597617387771606e-02 -3.180363774299621582e-02 -2.102316468954086304e-01 1.879909187555313110e-01 -1.087318062782287598e-01 -3.606566414237022400e-02 -8.047575503587722778e-02 9.836373478174209595e-02 1.740600541234016418e-02 2.508629262447357178e-01 1.149902120232582092e-02 1.038421615958213806e-01 3.052444458007812500e-01 2.146088182926177979e-01 -5.415460467338562012e-02 3.395992815494537354e-01 -2.871389091014862061e-01 -3.122890926897525787e-02 1.720752269029617310e-01 7.868850231170654297e-02 1.796249151229858398e-01 1.656194925308227539e-01 5.910753272473812103e-03 -3.075687885284423828e-01 -4.298048019409179688e-01
1.447481065988540649e-01 -1.166317239403724670e-01 -7.231248915195465088e-02 8.299611508846282959e-02 -3.432308137416839600e-01 -2.687481343746185303e-01 2.221023142337799072e-01 -1.112330332398414612e-01 -1.174178197979927063e-01 -1.588896960020065308e-01 3.600002080202102661e-02 -7.579752057790756226e-02 -1.751833856105804443e-01 4.725380837917327881e-01 2.022258788347244263e-01 2.104669809341430664e-01 1.060639917850494385e-01 -1.065367758274078369e-01 1.144072487950325012e-01 1.341743022203445435e-01 2.537399232387542725e-01 -3.186406195163726807e-02 1.203186064958572388e-01 1.491949558258056641e-01 -1.689065247774124146e-01 1.248175352811813354e-01 -5.502546206116676331e-02 4.311913251876831055e-02 6.034704670310020447e-02 -7.807354908436536789e-03 -9.099225699901580811e-02 -3.155003488063812256e-01
2.778396010398864746e-02 8.744330704212188721e-02 -9.785638749599456787e-02 -6.404280662536621094e-02 -3.109998106956481934e-01 -1.107669621706008911e-01 -7.815700769424438477e-02 -7.019978016614913940e-02 3.416180983185768127e-02 -4.610183835029602051e-02 8.960494399070739746e-02 2.415714710950851440e-01 -4.270540475845336914e-01 4.914132133126258850e-02 2.028081566095352173e-01 -5.034851841628551483e-03 -1.088574901223182678e-01 1.065682917833328247e-01 3.536392450332641602e-01 1.240757107734680176e-01 2.017255276441574097e-01 5.878013093024492264e-03 -4.987949505448341370e-02 8.103506267070770264e-02 -2.599233686923980713e-01 -1.962713599205017090e-01 -1.390759795904159546e-01 -1.525475531816482544e-01 5.421421304345130920e-02 -8.583798259496688843e-02 -2.535702288150787354e-01 -3.542704880237579346e-01
-1.399255543947219849e-01 -5.771920830011367798e-02 -2.496539205312728882e-01 9.568365663290023804e-02 1.152905747294425964e-01 -1.058399751782417297e-01 1.335556954145431519e-01 -2.700173258781433105e-01 -1.128071397542953491e-01 1.139315292239189148e-01 6.651299446821212769e-02 1.291262805461883545e-01 1.437166035175323486e-01 1.156003624200820923e-01 3.085412681102752686e-01 1.229189187288284302e-01 2.377744764089584351e-01 4.011366888880729675e-02 2.951933443546295166e-02 2.551023662090301514e-01 -6.035561487078666687e-02 1.650034189224243164e-01 2.615130692720413208e-02 6.808063387870788574e-02 2.542045712471008301e-01 9.005147218704223633e-02 -1.928279399871826172e-01 -2.366549074649810791e-01 1.104963826946914196e-03 -3.231736123561859131e-01 -3.257159888744354248e-01 -2.500110864639282227e-01
3.561161160469055176e-01 -1.018467843532562256e-01 -3.734020143747329712e-02 2.150329202413558960e-01 -1.408175975084304810e-01 -5.343786999583244324e-02 -5.953599140048027039e-02 -1.153015345335006714e-01 -1.628611087799072266e-01 -9.886431694030761719e-02 -7.674582302570343018e-02 2.690765559673309326e-01 1.048135478049516678e-02 2.353725433349609375e-01 2.946874201297760010e-01 3.565101623535156250e-01 2.854915261268615723e-01 2.105247229337692261e-01 6.482591480016708374e-02 -9.979272633790969849e-02 1.687984764575958252e-01 -8.334346115589141846e-02 2.293043285608291626e-01 -5.950444564223289490e-02 -1.158361956477165222e-01 -1.390369702130556107e-02 -1.608013063669204712e-01 1.099650710821151733e-01 3.031146898865699768e-02 -2.650927901268005371e-01 -6.328014284372329712e-02 -1.824971139430999756e-01
-4.912869632244110107e-02 3.013007938861846924e-01 -2.656005881726741791e-02 -4.155601561069488525e-02 -1.456200331449508667e-01 1.705556660890579224e-01 5.322164297103881836e-02 -1.602074503898620605e-01 -3.049467504024505615e-02 -8.850963413715362549e-02 3.510509617626667023e-03 -2.313155382871627808e-01 -3.766110539436340332e-02 4.382140040397644043e-01 1.846785247325897217e-01 1.509635336697101593e-02 8.160207420587539673e-02 -2.927896380424499512e-01 -4.253854975104331970e-02 2.594799101352691650e-01 1.877878457307815552e-01 -4.430438578128814697e-02 1.612350791692733765e-01 6.431210041046142578e-02 -4.109492525458335876e-02 2.644288539886474609e-01 -7.989586144685745239e-02 9.522387385368347168e-02 -8.068089932203292847e-02 -4.542458057403564453e-01 7.521438598632812500e-02 -3.254853934049606323e-02
-9.932950139045715332e-02 3.734490871429443359e-01 1.526578608900308609e-02 -1.013935580849647522e-01 -8.273535966873168945e-02 8.952549844980239868e-02 1.706976443529129028e-01 -5.848811194300651550e-02 -3.992263674736022949e-01 -5.429119244217872620e-02 -1.685436069965362549e-01 3.798917233943939209e-01 -2.431160062551498413e-01 -1.303555667400360107e-01 3.463295102119445801e-01 -5.773137137293815613e-02 2.409080266952514648e-01 6.639184057712554932e-02 -8.082152158021926880e-02 3.063824772834777832e-01 6.872630864381790161e-02 -9.136042743921279907e-02 -5.948422849178314209e-02 2.896767854690551758e-02 -1.619231700897216797e-02 2.782805077731609344e-02 1.562626510858535767e-01 1.620834916830062866e-01 -2.862388268113136292e-02 -9.985861182212829590e-02 -1.209208741784095764e-01 -2.958752214908599854e-02
-5.625908821821212769e-02 3.925960361957550049e-01 -1.232526600360870361e-01 -6.456705927848815918e-02 3.825441375374794006e-02 1.859508603811264038e-01 -2.501798570156097412e-01 4.095849394798278809e-02 1.564447730779647827e-01 -1.699913144111633301e-01 2.825691998004913330e-01 2.114655673503875732e-01 -4.014648869633674622e-02 4.306466132402420044e-02 1.284571588039398193e-01 2.958385832607746124e-02 1.049418896436691284e-01 -7.888500392436981201e-02 7.180945575237274170e-02 1.918690800666809082e-01 4.390580579638481140e-02 9.531565755605697632e-02 -1.164760533720254898e-02 6.798689067363739014e-02 -2.181614190340042114e-01 -3.152729198336601257e-02 6.441850215196609497e-02 -1.132747158408164978e-01 2.588409781455993652e-01 -2.552275955677032471e-01 1.501400768756866455e-01 -4.785694777965545654e-01
-7.746001332998275757e-02 5.414237082004547119e-02 -7.406787574291229248e-02 1.689401566982269287e-01 -8.215232193470001221e-02 8.708168566226959229e-02 -1.619502529501914978e-02 -1.658698618412017822e-01 -1.620584130287170410e-01 -6.911870837211608887e-02 1.850800216197967529e-01 -1.196544095873832703e-01 -2.144974917173385620e-01 3.792971670627593994e-01 -1.550007462501525879e-01 -3.476338926702737808e-03 3.286033868789672852e-01 -5.292166396975517273e-02 2.987108379602432251e-02 3.398443013429641724e-02 1.743003875017166138e-01 2.890544943511486053e-02 2.326154112815856934e-01 -2.042521536350250244e-01 -3.832401931285858154e-01 2.103646397590637207e-01 -1.538267284631729126e-01 -3.077889978885650635e-01 -3.565167309716343880e-03 -2.027681767940521240e-01 -6.512890756130218506e-02 -1.632298231124877930e-01
-6.757002323865890503e-02 -1.508757565170526505e-02 -5.970229580998420715e-02 -2.073563076555728912e-02 1.344804763793945312e-01 -9.347101300954818726e-02 1.193546280264854431e-01 -1.419969201087951660e-01 -2.581625580787658691e-01 -3.048038184642791748e-01 2.211573719978332520e-01 2.944121062755584717e-01 -2.403466999530792236e-01 2.801869511604309082e-01 9.553384035825729370e-03 2.003482729196548462e-01 2.187023758888244629e-01 1.717835851013660431e-02 1.048274524509906769e-02 2.887782268226146698e-02 -1.487863957881927490e-01 -2.413329780101776123e-01 -2.955380082130432129e-02 2.800747752189636230e-01 7.062334567308425903e-02 1.056927740573883057e-01 2.919847667217254639e-01 -3.125581191852688789e-03 -2.173727005720138550e-01 -1.296608000993728638e-01 -1.672626286745071411e-01 -2.368765622377395630e-01
3.027980402112007141e-02 -2.554990909993648529e-02 -3.127563744783401489e-02 3.082134425640106201e-01 -5.598423257470130920e-02 -1.798897534608840942e-01 1.777331344783306122e-02 -2.932216525077819824e-01 -2.218420505523681641e-01 6.047967821359634399e-02 2.972902655601501465e-01 1.298571098595857620e-02 -1.557386964559555054e-01 2.090980559587478638e-01 4.443478882312774658e-01 -2.256998047232627869e-02 3.136906623840332031e-01 1.458531171083450317e-01 7.368154823780059814e-02 3.091414645314216614e-02 1.485722362995147705e-01 -1.251635998487472534e-01 2.006015181541442871e-01 1.574605703353881836e-02 -6.417158991098403931e-02 2.171342819929122925e-01 2.019936442375183105e-01 1.074497774243354797e-01 3.741021035239100456e-03 1.844888180494308472e-02 -1.825268119573593140e-01 -1.781683415174484253e-01
2.535364627838134766e-01 1.388325989246368408e-01 -2.276372760534286499e-01 -1.066447719931602478e-01 7.011336833238601685e-02 7.277724891901016235e-02 -4.176909849047660828e-02 1.995418667793273926e-01 -1.327302306890487671e-01 -4.126168489456176758e-01 4.720173776149749756e-02 4.137883782386779785e-01 -1.691271513700485229e-01 -1.658325083553791046e-02 1.264856457710266113e-01 7.370205968618392944e-02 -1.215171366930007935e-01 -2.888106554746627808e-02 3.172852694988250732e-01 1.266676932573318481e-01 2.560770809650421143e-01 4.602062702178955078e-02 2.291183546185493469e-02 -5.638196319341659546e-02 6.542896479368209839e-02 1.644936949014663696e-01 -1.559864133596420288e-01 -1.489426940679550171e-02 1.497855037450790405e-01 -3.253635764122009277e-01 3.066419996321201324e-02 3.174918517470359802e-02
-1.134701594710350037e-01 1.799924373626708984e-01 -1.687413752079010010e-01 1.982366889715194702e-01 1.546702235937118530e-01 -1.793049871921539307e-01 -7.385112345218658447e-02 -1.031014770269393921e-01 -1.419367194175720215e-01 -1.568040112033486366e-03 4.676357377320528030e-03 -6.344159692525863647e-02 -8.909302949905395508e-02 1.555503606796264648e-01 1.903249174356460571e-01 -3.425491973757743835e-02 2.480905950069427490e-01 -2.958397865295410156e-01 6.970981508493423462e-02 1.560834050178527832e-01 -2.011731564998626709e-01 1.668669283390045166e-01 3.120251595973968506e-01 2.221909314393997192e-01 1.614321917295455933e-01 -1.653351448476314545e-02 -1.079211756587028503e-01 -1.439745724201202393e-01 1.499333232641220093e-01 -2.142768055200576782e-01 -4.289292693138122559e-01 -1.290483325719833374e-01
2.297936230897903442e-01 1.316320598125457764e-01 -4.290608316659927368e-02 -7.804519496858119965e-03 2.858519256114959717e-01 1.173344254493713379e-01 -8.609301596879959106e-02 -4.500404745340347290e-02 -2.496156245470046997e-01 -1.740058362483978271e-01 -8.820202201604843140e-02 2.974415719509124756e-01 -7.995472103357315063e-02 2.523143542930483818e-03 -1.003843843936920166e-01 -1.437001973390579224e-01 1.414950042963027954e-01 5.551869049668312073e-02 2.277243286371231079e-01 3.708374500274658203e-02 -1.491692475974559784e-02 -1.454179883003234863e-01 1.401466131210327148e-01 3.043588399887084961e-01 -1.573579758405685425e-01 1.277597546577453613e-01 1.492017507553100586e-01 -1.083861850202083588e-02 -1.790748387575149536e-01 -2.609650492668151855e-01 -4.220720827579498291e-01 -2.129030674695968628e-01
7.079404592514038086e-02 3.066225647926330566e-01 -8.148465305566787720e-02 -4.048217833042144775e-01 -2.294117957353591919e-01 1.371414661407470703e-01 -1.455640643835067749e-01 8.009033650159835815e-02 -1.831938624382019043e-01 -5.435419455170631409e-02 1.122439503669738770e-01 3.074581325054168701e-01 9.550210088491439819e-04 1.623003184795379639e-01 1.530979126691818237e-01 3.562837839126586914e-02 4.920833930373191833e-02 1.106302365660667419e-01 2.415110766887664795e-01 1.262965947389602661e-01 6.794947385787963867e-02 -1.860744059085845947e-01 1.225971132516860962e-01 -2.703596465289592743e-02 -2.828838825225830078e-01 2.929161190986633301e-01 -8.908461034297943115e-02 7.026526331901550293e-02 -1.282300800085067749e-01 -9.259518235921859741e-02 -2.890065908432006836e-01 7.440706342458724976e-02
2.103516831994056702e-02 2.599721550941467285e-01 -2.567716836929321289e-01 -8.224136382341384888e-02 -3.477448821067810059e-01 2.350997179746627808e-01 1.228013262152671814e-01 -4.518512189388275146e-01 -1.552308164536952972e-02 -1.361833959817886353e-01 1.032738387584686279e-01 -1.850505126640200615e-03 -4.097629338502883911e-02 7.466953247785568237e-02 8.695857226848602295e-02 1.366157084703445435e-01 3.227234631776809692e-02 -1.213098466396331787e-01 1.759273260831832886e-01 1.987672448158264160e-01 1.209228560328483582e-01 9.814932942390441895e-02 5.036137625575065613e-02 -5.911279004067182541e-03 1.206518709659576416e-01 1.052131950855255127e-01 -1.963071227073669434e-01 1.242276132106781006e-01 -1.338275223970413208e-01 -4.189270138740539551e-01 -2.202957682311534882e-02 -1.198280528187751770e-01
6.283167749643325806e-02 3.279004618525505066e-02 -4.664062336087226868e-02 2.595818638801574707e-01 1.413500905036926270e-01 -2.829663157463073730e-01 2.310153543949127197e-01 -5.060108378529548645e-03 -3.566650152206420898e-01 -3.914703726768493652e-01 -1.459562126547098160e-02 1.109778732061386108e-01 7.407990097999572754e-02 1.792298704385757446e-01 1.708452999591827393e-01 6.748817116022109985e-02 -9.661548584699630737e-02 -3.807324171066284180e-02 2.991379201412200928e-01 1.004875376820564270e-01 2.984957098960876465e-01 1.216279566287994385e-01 1.220646947622299194e-01 1.458114087581634521e-01 -4.480064660310745239e-02 -1.257329136133193970e-01 8.328388631343841553e-02 9.223452955484390259e-02 1.888185888528823853e-01 -7.718571275472640991e-02 -2.045354843139648438e-01 -2.012714743614196777e-01
-3.677684068679809570e-02 2.071763426065444946e-01 1.913947165012359619e-01 -1.982213854789733887e-01 -6.856247782707214355e-02 1.994052156805992126e-02 -1.327796727418899536e-01 -2.588449418544769287e-02 -7.457552105188369751e-02 3.706592693924903870e-02 1.669526286423206329e-02 3.442615866661071777e-01 -1.190424486994743347e-01 -2.818478085100650787e-02 2.060377150774002075e-01 -3.478105664253234863e-01 2.142405211925506592e-01 -3.592500090599060059e-02 1.514248251914978027e-01 9.552590548992156982e-02 4.325071573257446289e-01 -1.272537708282470703e-01 2.493180632591247559e-01 -1.292015910148620605e-01 -1.861257553100585938e-01 4.596175253391265869e-02 -2.283655703067779541e-01 -4.590173438191413879e-02 6.682302802801132202e-03 -1.871217191219329834e-01 -2.261060923337936401e-01 -1.171937882900238037e-01
-1.885084956884384155e-01 7.284285873174667358e-02 9.761162102222442627e-02 -6.579641997814178467e-02 6.064433977007865906e-02 -1.659283488988876343e-01 7.354309409856796265e-02 6.234162673354148865e-02 1.214053034782409668e-01 -1.018193513154983521e-01 7.176037877798080444e-02 8.719887584447860718e-02 -1.231834664940834045e-01 5.670787394046783447e-02 1.840007603168487549e-01 3.669698163866996765e-02 2.841211855411529541e-01 -1.177971288561820984e-01 -2.438894510269165039e-01 3.712753653526306152e-01 2.629178762435913086e-01 -4.269530624151229858e-02 1.033974736928939819e-01 2.356356680393218994e-01 -2.019724398851394653e-01 -9.207575931213796139e-04 -1.096884161233901978e-01 1.355634629726409912e-01 5.675559118390083313e-02 -1.552609652280807495e-01 -4.384607374668121338e-01 -3.057345747947692871e-01
-9.712382405996322632e-02 -1.327460259199142456e-01 4.376166313886642456e-02 7.497785985469818115e-02 2.675074040889739990e-01 -1.150869056582450867e-01 1.386196762323379517e-01 -2.836138010025024414e-01 -2.932022213935852051e-01 -2.693287730216979980e-01 3.310687839984893799e-02 5.228207260370254517e-02 -1.262729167938232422e-01 4.013555943965911865e-01 -9.441584348678588867e-02 5.305493250489234924e-02 1.908726692199707031e-01 1.278029382228851318e-01 2.869583666324615479e-01 -9.141703695058822632e-02 3.158821165561676025e-01 9.615733474493026733e-02 1.719412803649902344e-01 -8.235707879066467285e-02 -1.003683283925056458e-01 1.581189930438995361e-01 -1.801212504506111145e-02 9.023719280958175659e-02 1.778215318918228149e-01 -6.449972093105316162e-02 -1.792694479227066040e-01 -1.719090193510055542e-01
-1.048061102628707886e-01 1.094334200024604797e-01 -2.197510153055191040e-01 9.206727147102355957e-02 -2.023962289094924927e-01 -3.929264843463897705e-02 1.481076925992965698e-01 1.028591208159923553e-02 -2.599013745784759521e-01 2.687456645071506500e-02 -9.329084306955337524e-02 2.061323970556259155e-01 -4.704068899154663086e-01 1.419816762208938599e-01 5.049869418144226074e-02 1.351632326841354370e-01 1.845832020044326782e-01 -9.392349421977996826e-02 1.082320883870124817e-01 1.177060753107070923e-01 1.305994391441345215e-01 -7.404269278049468994e-02 -4.973843693733215332e-02 -2.271891832351684570e-01 -1.652725040912628174e-02 -3.313772380352020264e-02 -3.209919929504394531e-01 -2.651414275169372559e-01 1.436001062393188477e-02 -9.715312160551548004e-03 -9.238911420106887817e-02 -3.812682628631591797e-01
-4.190443083643913269e-02 1.883564144372940063e-01 7.538086920976638794e-02 2.129947692155838013e-01 5.773906782269477844e-02 2.928279154002666473e-02 1.949273198843002319e-01 -1.547470092773437500e-01 -2.641779184341430664e-01 -3.090972304344177246e-01 2.159142792224884033e-01 3.200744390487670898e-01 -1.879702359437942505e-01 -1.649263948202133179e-01 1.971984207630157471e-01 2.083203643560409546e-01 2.878705561161041260e-01 -4.160026088356971741e-02 -2.309629321098327637e-02 -1.043293029069900513e-01 5.046763271093368530e-02 -2.059492617845535278e-01 -2.017447724938392639e-02 1.435867249965667725e-01 -6.725549697875976562e-02 3.101264871656894684e-02 2.912926115095615387e-02 1.203477382659912109e-02 -2.929600477218627930e-01 -1.209067404270172119e-01 -3.357002139091491699e-01 -6.888531148433685303e-02
-4.723956063389778137e-02 1.172404810786247253e-01 -1.615966260433197021e-01 -1.690340191125869751e-01 -2.173561789095401764e-02 1.680893264710903168e-02 1.102670207619667053e-01 -2.176966369152069092e-01 -2.615138888359069824e-01 -2.264728695154190063e-01 4.292565584182739258e-02 3.222539722919464111e-01 -1.595856994390487671e-01 2.235512882471084595e-01 -1.050019264221191406e-02 -1.169309541583061218e-01 2.217169255018234253e-01 -2.279522418975830078e-01 5.834475904703140259e-02 1.105380356311798096e-01 -1.011209841817617416e-02 -7.315141707658767700e-02 3.406437113881111145e-02 2.432513386011123657e-01 2.287338674068450928e-01 -1.273981332778930664e-01 2.015404850244522095e-01 -5.512272194027900696e-02 -1.590778827667236328e-01 -4.001585543155670166e-01 2.388153225183486938e-02 -2.714739739894866943e-01
-5.966718867421150208e-02 1.886096596717834473e-02 1.385294944047927856e-01 -1.274685114622116089e-01 2.836889326572418213e-01 -8.468287438154220581e-02 1.414494663476943970e-01 -1.325459778308868408e-01 -3.432142138481140137e-01 -2.380646020174026489e-01 3.669646084308624268e-01 1.577463895082473755e-01 -1.706547439098358154e-01 2.350196540355682373e-01 1.408701539039611816e-01 1.939650923013687134e-01 1.289242804050445557e-01 -7.174782454967498779e-02 9.783957898616790771e-02 1.183096915483474731e-01 7.384158670902252197e-02 -1.475986838340759277e-01 -1.240245699882507324e-01 3.010662198066711426e-01 2.489498583599925041e-03 1.966092437505722046e-01 1.650155931711196899e-01 -1.325685381889343262e-01 -1.968410462141036987e-01 -3.962194547057151794e-02 -1.627414971590042114e-01 -1.752416789531707764e-01
-1.799062788486480713e-01 2.623614072799682617e-01 2.098405659198760986e-01 -3.797104954719543457e-02 -3.173107802867889404e-01 9.596866369247436523e-02 -2.432953119277954102e-01 -2.650722861289978027e-01 -2.091668695211410522e-01 -2.260250896215438843e-01 3.558813780546188354e-02 1.841178983449935913e-01 -1.956016421318054199e-01 -2.353364974260330200e-01 -1.612694710493087769e-01 1.622223528102040291e-03 3.563368320465087891e-02 2.858103998005390167e-02 1.802984974347054958e-03 2.886923253536224365e-01 -1.592061109840869904e-02 -1.902165859937667847e-01 1.231674626469612122e-01 1.769428253173828125e-01 2.225278876721858978e-02 1.821124851703643799e-01 -2.225962579250335693e-01 -2.066155336797237396e-02 -4.571751505136489868e-02 -1.398842632770538330e-01 -2.101039290428161621e-01 -2.157080173492431641e-01
-1.963736861944198608e-01 3.741537928581237793e-01 -3.439994752407073975e-01 2.751440703868865967e-01 -2.259571254253387451e-01 9.350816905498504639e-02 -4.136481508612632751e-02 -7.504375278949737549e-02 1.498125046491622925e-01 -3.759081065654754639e-01 -8.727454394102096558e-02 1.551803797483444214e-01 -5.216060951352119446e-02 3.617391735315322876e-02 -4.108842462301254272e-03 1.004238873720169067e-01 3.295011073350906372e-02 -2.426445186138153076e-01 2.005364298820495605e-01 1.990671306848526001e-01 1.662201061844825745e-02 4.002292174845933914e-03 -3.993556275963783264e-02 -8.092500269412994385e-03 2.356083095073699951e-01 1.317105442285537720e-01 7.164061814546585083e-02 1.926109194755554199e-01 -3.698508441448211670e-02 -1.426115781068801880e-01 -8.199590444564819336e-02 -2.557478249073028564e-01
1.101441904902458191e-01 3.282825052738189697e-01 -7.851824909448623657e-02 1.056371480226516724e-01 1.027872487902641296e-01 9.938217699527740479e-02 -4.669961705803871155e-02 -1.696524620056152344e-01 -2.246413975954055786e-01 -2.210804820060729980e-01 3.479012250900268555e-01 -8.718021214008331299e-02 -1.350514590740203857e-01 1.902082115411758423e-01 5.890353769063949585e-02 -4.083314910531044006e-03 3.377133309841156006e-01 -4.734263196587562561e-02 1.411725133657455444e-01 -1.205485500395298004e-02 -3.158095106482505798e-02 -6.714900583028793335e-02 -2.142752707004547119e-01 -2.731038928031921387e-01 -2.435379847884178162e-02 -3.066602535545825958e-02 -7.866764068603515625e-02 2.629390954971313477e-01 7.403998821973800659e-02 -2.926791012287139893e-01 -1.895723342895507812e-01 -2.432631552219390869e-01
-1.112383306026458740e-01 3.236316740512847900e-01 -1.460357010364532471e-01 1.415890008211135864e-01 8.181918412446975708e-02 1.132818683981895447e-01 1.285503339022397995e-02 -2.367910891771316528e-01 -2.837845087051391602e-01 -1.101245358586311340e-01 5.678486544638872147e-03 1.801552921533584595e-01 -2.495069950819015503e-01 -1.222700923681259155e-01 3.667581081390380859e-01 -1.470883027650415897e-03 -3.612968325614929199e-02 6.078547332435846329e-03 -1.748615652322769165e-01 1.188229471445083618e-01 -1.414126716554164886e-02 9.211045503616333008e-02 4.029427170753479004e-01 2.193490117788314819e-01 5.903695896267890930e-02 1.089309453964233398e-01 -1.833033375442028046e-02 -1.795553416013717651e-01 -1.109371334314346313e-02 8.690786361694335938e-02 -1.874927431344985962e-01 -2.700550854206085205e-01
-9.009030647575855255e-03 -1.174362003803253174e-01 2.417084528133273125e-03 -7.874090224504470825e-02 6.243525445461273193e-02 -9.020716883242130280e-03 -1.816405504941940308e-01 -1.643102169036865234e-01 -1.967282742261886597e-01 -8.244591206312179565e-02 -1.434526443481445312e-01 8.809388428926467896e-02 -5.423607304692268372e-02 3.397350311279296875e-01 3.357466459274291992e-01 3.368278741836547852e-01 3.554506003856658936e-01 -4.782498255372047424e-02 4.117415249347686768e-01 -7.490675151348114014e-02 -9.225395321846008301e-02 -1.512756645679473877e-01 1.453663110733032227e-01 -6.371132284402847290e-02 -1.891985237598419189e-01 1.325061917304992676e-01 -5.673679709434509277e-02 6.824187934398651123e-02 1.294297724962234497e-01 -2.025698721408843994e-01 -6.450141966342926025e-02 -1.184694692492485046e-01
-1.976345032453536987e-01 6.237137690186500549e-02 1.114745512604713440e-01 -1.866196691989898682e-01 5.733245611190795898e-02 -4.402483254671096802e-02 -3.085405938327312469e-02 3.096536733210086823e-02 1.148955523967742920e-02 -2.626602351665496826e-01 -4.897698014974594116e-02 1.464944183826446533e-01 -1.333181262016296387e-01 -1.300604045391082764e-01 2.293964922428131104e-01 -3.659808635711669922e-02 1.115595027804374695e-01 1.252206414937973022e-01 -1.243308931589126587e-01 2.372167110443115234e-01 3.323822021484375000e-01 -8.770053088665008545e-02 1.730458140373229980e-01 2.200646549463272095e-01 -1.014656387269496918e-02 -9.916057437658309937e-02 -1.892595142126083374e-01 9.046152979135513306e-02 9.900739416480064392e-03 -1.603682190179824829e-01 -3.653116226196289062e-01 -4.598068594932556152e-01
-2.143216133117675781e-01 1.142663285136222839e-01 -1.369412094354629517e-01 7.870940119028091431e-02 1.058847606182098389e-01 -2.442667074501514435e-02 -1.840304210782051086e-02 9.567293524742126465e-02 -7.779073715209960938e-02 -3.032304048538208008e-01 1.201234087347984314e-01 5.510454997420310974e-02 1.445483118295669556e-01 8.263015747070312500e-02 1.931569278240203857e-01 -5.904232710599899292e-02 8.783812820911407471e-02 3.834885731339454651e-02 1.024843603372573853e-01 5.269820690155029297e-01 1.843872666358947754e-01 -2.284559309482574463e-01 1.217273250222206116e-01 -2.911216020584106445e-01 1.565514355897903442e-01 2.657851278781890869e-01 8.552893268642947078e-05 -7.926275581121444702e-02 2.408874034881591797e-01 -8.042718470096588135e-02 -1.063297167420387268e-01 -2.244641184806823730e-01
-1.404746621847152710e-01 -9.278698265552520752e-02 4.351919144392013550e-02 8.720326423645019531e-02 -1.323934458196163177e-02 -2.191680222749710083e-01 1.626616418361663818e-01 -3.355814516544342041e-01 -1.206569001078605652e-01 -2.506160140037536621e-01 2.715726494789123535e-01 1.557831764221191406e-01 4.154228419065475464e-02 1.552023291587829590e-01 3.209909051656723022e-02 -6.320711225271224976e-02 5.793339759111404419e-02 4.000253975391387939e-02 1.732716858386993408e-01 5.498502403497695923e-02 1.209908798336982727e-01 -5.079720616340637207e-01 2.883179783821105957e-01 1.059751883149147034e-01 3.257202357053756714e-02 -5.078489705920219421e-02 -9.323108196258544922e-02 5.001149326562881470e-02 -1.009470745921134949e-01 -2.617075741291046143e-01 -2.624329328536987305e-01 -3.505747392773628235e-02
-8.696166425943374634e-02 -6.431704759597778320e-02 8.848143368959426880e-02 1.435284614562988281e-01 1.097945198416709900e-01 -1.552222073078155518e-01 1.515766978263854980e-01 -3.122088015079498291e-01 -2.074611932039260864e-01 -2.041584700345993042e-01 2.479301393032073975e-01 1.944494992494583130e-01 -8.265840262174606323e-02 2.530891215428709984e-03 5.924097821116447449e-02 2.131991088390350342e-02 -6.877728551626205444e-02 -1.164636537432670593e-01 1.294914782047271729e-01 1.116728186607360840e-01 2.163729369640350342e-01 -5.013439059257507324e-01 1.869941800832748413e-01 5.144944041967391968e-02 9.402140974998474121e-02 -1.120540723204612732e-01 -4.354440793395042419e-02 9.131548553705215454e-02 1.100849919021129608e-02 -3.277941644191741943e-01 -2.903607487678527832e-01 -4.061069339513778687e-02
2.071043401956558228e-01 -1.239684373140335083e-01 7.573474198579788208e-02 3.177143335342407227e-01 8.834334462881088257e-02 8.942412585020065308e-02 -4.404988512396812439e-02 -1.844972670078277588e-01 -6.405038386583328247e-02 8.269038051366806030e-02 2.300515621900558472e-01 -4.554946441203355789e-03 -2.494598031044006348e-01 2.662382423877716064e-01 3.263053894042968750e-01 -1.971817761659622192e-02 1.502607017755508423e-01 -3.931461274623870850e-02 9.607510641217231750e-03 2.693403959274291992e-01 -1.483398079872131348e-01 -3.615259379148483276e-02 2.199497669935226440e-01 1.174071282148361206e-01 6.511601805686950684e-02 1.724657416343688965e-01 -1.169473156332969666e-01 2.142012268304824829e-01 8.933179825544357300e-02 -3.817311227321624756e-01 -7.156755775213241577e-02 -2.117078453302383423e-01
5.903296545147895813e-02 3.965059220790863037e-01 -1.014901325106620789e-01 2.219516932964324951e-01 6.402511894702911377e-02 1.535639315843582153e-01 6.533260643482208252e-02 -2.942326068878173828e-01 2.422020770609378815e-02 7.748457789421081543e-02 2.221887931227684021e-02 -1.286152377724647522e-02 8.888506144285202026e-02 8.260928839445114136e-02 2.631642222404479980e-01 2.855424284934997559e-01 -1.719392240047454834e-01 1.167041715234518051e-02 4.896114021539688110e-02 7.309293746948242188e-02 2.184204012155532837e-01 -1.031335368752479553e-01 3.304831683635711670e-01 2.503734230995178223e-01 8.764904737472534180e-02 9.725746512413024902e-02 1.372102051973342896e-01 -1.323966681957244873e-01 -5.381562188267707825e-02 -1.388519406318664551e-01 2.220212249085307121e-03 -3.808963000774383545e-01
4.429903998970985413e-02 3.107035458087921143e-01 -1.599862277507781982e-01 5.866017937660217285e-02 7.281448692083358765e-02 7.571329921483993530e-02 -1.423590183258056641e-01 -1.559710055589675903e-01 -2.372789531946182251e-01 -2.222343683242797852e-01 -2.619392871856689453e-01 -7.366607338190078735e-02 1.383394002914428711e-01 7.644704729318618774e-02 1.426004022359848022e-01 2.875801026821136475e-01 -7.084525376558303833e-02 -4.201052784919738770e-01 1.980820149183273315e-01 9.464034438133239746e-02 1.504527181386947632e-01 -5.192196369171142578e-02 2.029333710670471191e-01 8.591404184699058533e-03 1.623381078243255615e-01 2.697420679032802582e-02 -1.057242043316364288e-02 8.627030253410339355e-02 5.358549579977989197e-02 -1.599494963884353638e-01 -2.466375008225440979e-02 -3.861368894577026367e-01
6.024085730314254761e-02 -2.018311992287635803e-02 -2.016919106245040894e-02 -2.497611567378044128e-02 -4.442116245627403259e-02 2.218810021877288818e-01 -8.735760301351547241e-02 -8.009687066078186035e-02 -5.063284188508987427e-02 -3.286673873662948608e-02 5.059480317868292332e-04 -4.415873438119888306e-02 -3.087664544582366943e-01 -2.636883407831192017e-03 7.002796977758407593e-02 -1.727506071329116821e-01 3.197479248046875000e-02 7.112736254930496216e-02 1.295472234487533569e-01 4.948251843452453613e-01 1.783236414194107056e-01 -1.529423147439956665e-01 1.852048039436340332e-01 -5.296751111745834351e-02 1.108966395258903503e-01 5.966916307806968689e-02 7.400786853395402431e-04 8.196777850389480591e-02 -1.531122028827667236e-01 4.756916780024766922e-03 -4.565183222293853760e-01 -4.237116873264312744e-01
-1.663195937871932983e-01 3.972745537757873535e-01 -1.246295683085918427e-02 6.512008607387542725e-02 5.368235707283020020e-02 1.663036197423934937e-01 1.825569313950836658e-03 4.960684105753898621e-03 -1.409289706498384476e-02 6.220888812094926834e-03 1.273592859506607056e-01 4.058749880641698837e-03 -2.128113992512226105e-02 -8.823479712009429932e-02 1.982881277799606323e-01 -2.485461235046386719e-01 2.092408537864685059e-01 -7.248169928789138794e-02 5.379519611597061157e-02 1.114625707268714905e-01 3.041491210460662842e-01 -1.911323368549346924e-01 2.395526468753814697e-01 -1.520042568445205688e-01 -8.686017245054244995e-03 3.577207326889038086e-01 -1.184158027172088623e-01 1.050512716174125671e-01 4.916169866919517517e-02 -7.512127608060836792e-02 -2.819749116897583008e-01 -3.730851113796234131e-01
-6.722893565893173218e-02 -4.308773949742317200e-02 -2.242692708969116211e-01 1.322737038135528564e-01 9.572540968656539917e-02 5.744927003979682922e-02 2.397291213274002075e-01 -1.427829414606094360e-01 -1.839660108089447021e-01 -2.309957444667816162e-01 1.081170439720153809e-01 2.862957715988159180e-01 -2.081071883440017700e-01 1.363854855298995972e-01 2.591800689697265625e-01 -4.379986599087715149e-02 4.077296238392591476e-03 6.396839767694473267e-02 -5.244903266429901123e-02 1.273118518292903900e-02 9.591234475374221802e-02 -4.807668551802635193e-02 -2.191205471754074097e-01 -2.062380760908126831e-01 6.267804652452468872e-02 2.469424158334732056e-01 -3.813725337386131287e-02 -2.330583781003952026e-01 -1.587698608636856079e-01 -3.650845289230346680e-01 6.846461445093154907e-02 -3.615365922451019287e-01
-1.016651466488838196e-01 8.043893426656723022e-02 2.184729278087615967e-02 -8.985473960638046265e-02 6.339588761329650879e-02 -5.275337770581245422e-02 -1.598368166014552116e-03 -1.281321495771408081e-01 -1.869093328714370728e-01 -1.363892108201980591e-01 3.854124620556831360e-02 2.314013093709945679e-01 -8.725206553936004639e-02 7.158003747463226318e-02 4.647297263145446777e-01 -5.780818685889244080e-02 2.481896430253982544e-01 -4.675865173339843750e-02 1.926096081733703613e-01 1.492259502410888672e-01 4.289914369583129883e-01 4.350322112441062927e-02 1.249120011925697327e-01 1.018926277756690979e-01 -2.986952960491180420e-01 8.172380737960338593e-03 -4.911315161734819412e-03 -3.172683417797088623e-01 -1.793061494827270508e-01 -2.137976735830307007e-01 7.987503707408905029e-02 -3.907892480492591858e-02
-2.919225990772247314e-01 7.887116819620132446e-02 -6.381677091121673584e-02 7.252075523138046265e-02 5.833118408918380737e-02 -2.780584096908569336e-01 -5.138030275702476501e-03 -3.439169228076934814e-01 -2.495346218347549438e-01 -1.695380061864852905e-01 2.493571341037750244e-01 3.333786129951477051e-01 -1.234354451298713684e-02 -1.219227835536003113e-01 2.631623297929763794e-03 -1.654319092631340027e-02 1.012250557541847229e-01 -3.183483704924583435e-02 1.227276548743247986e-01 6.557524204254150391e-02 1.789514422416687012e-01 -4.046425223350524902e-01 1.905349828302860260e-02 6.676162034273147583e-02 -5.763845890760421753e-02 -5.273039638996124268e-02 9.105905145406723022e-02 2.403679639101028442e-01 -4.589512571692466736e-02 -2.248722612857818604e-01 -2.412367165088653564e-01 -7.958466559648513794e-02
-1.426092982292175293e-01 1.352838128805160522e-01 -1.140478029847145081e-01 -4.837932810187339783e-02 4.847647994756698608e-02 -8.949542045593261719e-02 2.787678837776184082e-01 -2.128116637468338013e-01 -2.260788679122924805e-01 -1.187565624713897705e-01 5.973488092422485352e-02 9.223338216543197632e-02 1.911145299673080444e-01 1.525733172893524170e-01 3.787359595298767090e-01 1.542936637997627258e-02 -2.506864666938781738e-01 -7.835187762975692749e-02 1.479773223400115967e-01 1.939139664173126221e-01 2.291081994771957397e-01 4.758344963192939758e-02 -1.810432970523834229e-01 1.800130158662796021e-01 -7.813054323196411133e-02 2.443553507328033447e-01 2.305758744478225708e-02 -1.347606331110000610e-01 -4.144109413027763367e-02 -2.744865417480468750e-01 -1.122176498174667358e-01 -3.306111097335815430e-01
-1.428252160549163818e-01 6.988970935344696045e-02 -1.948728412389755249e-01 -6.631568819284439087e-02 -1.039623469114303589e-01 1.186108812689781189e-01 1.920583844184875488e-01 -2.715502083301544189e-01 -2.104957699775695801e-01 -9.580046683549880981e-02 -7.189070433378219604e-02 9.567110985517501831e-02 -1.008583381772041321e-01 2.042019665241241455e-01 -4.337262362241744995e-02 2.755364775657653809e-02 1.772738248109817505e-01 -3.444122076034545898e-01 2.371376901865005493e-01 3.225056231021881104e-01 -1.254261285066604614e-01 2.592405080795288086e-01 -7.688584923744201660e-02 1.149415597319602966e-01 -1.125147268176078796e-01 1.427202671766281128e-02 3.893532603979110718e-02 -1.144085358828306198e-02 -1.373709440231323242e-01 -1.905573606491088867e-01 -4.204639494419097900e-01 -1.252542138099670410e-01
-2.564073354005813599e-02 4.080112576484680176e-01 7.713894546031951904e-02 3.229502588510513306e-02 8.448395528830587864e-04 1.160309091210365295e-01 1.764346845448017120e-02 -1.452631354331970215e-01 7.438877224922180176e-02 -1.021857932209968567e-01 1.036924272775650024e-01 3.567567467689514160e-01 -2.171057164669036865e-01 5.556801706552505493e-02 5.604416131973266602e-02 1.379613131284713745e-01 4.088451266288757324e-01 6.661435961723327637e-02 -4.083608835935592651e-02 2.569588646292686462e-02 -4.142878577113151550e-03 -3.753300905227661133e-01 -1.624007709324359894e-02 1.008359491825103760e-01 1.307746917009353638e-01 -2.670157700777053833e-02 4.081515595316886902e-02 -3.392090648412704468e-02 -2.119928598403930664e-01 -3.791002333164215088e-01 -6.651230156421661377e-02 -1.601401120424270630e-01
-2.891083061695098877e-01 1.734670996665954590e-01 -4.354463145136833191e-02 9.520368278026580811e-02 -2.039697393774986267e-02 -1.264494657516479492e-01 7.565946877002716064e-02 2.533232048153877258e-02 -4.030695855617523193e-01 -7.105223834514617920e-02 -2.687707357108592987e-02 -2.113842405378818512e-03 -3.160648047924041748e-03 1.248961240053176880e-01 4.534334838390350342e-01 7.046789675951004028e-02 3.813961446285247803e-01 2.599796354770660400e-01 1.495538204908370972e-01 2.634964883327484131e-01 3.904676437377929688e-02 -1.078424789011478424e-02 3.511155955493450165e-03 1.215730160474777222e-01 -1.057775691151618958e-01 2.070889323949813843e-01 -1.294575631618499756e-01 3.981585800647735596e-02 4.673353582620620728e-02 -2.466994076967239380e-01 -3.625345602631568909e-02 1.078857295215129852e-02
1.458120495080947876e-01 -8.306882530450820923e-02 -9.132190048694610596e-02 -2.343468815088272095e-01 2.810119092464447021e-01 1.458683254895731807e-04 1.187082007527351379e-02 -3.592520356178283691e-01 -1.968592554330825806e-01 -4.196859896183013916e-01 1.476536393165588379e-01 2.312393784523010254e-01 -1.376699805259704590e-01 2.698840498924255371e-01 -3.206859901547431946e-02 9.958519041538238525e-02 4.517379403114318848e-01 -5.256037414073944092e-02 -5.725160241127014160e-02 2.644919231534004211e-02 -5.670113861560821533e-02 6.301210820674896240e-02 2.677553566172719002e-03 -5.145958438515663147e-02 -5.836644675582647324e-03 1.216104701161384583e-01 6.667405366897583008e-02 -7.489626854658126831e-02 -6.086690723896026611e-02 -7.689218223094940186e-02 -1.264103949069976807e-01 -1.907556951045989990e-01
2.159929135814309120e-03 2.063722014427185059e-01 -2.086223065853118896e-01 1.824966371059417725e-01 -1.056031733751296997e-01 1.544679999351501465e-01 1.653423309326171875e-01 1.436308175325393677e-01 -1.142523833550512791e-03 -7.360335439443588257e-02 1.845962405204772949e-01 1.361572742462158203e-01 2.815498113632202148e-01 1.054697483777999878e-01 2.793763279914855957e-01 -2.116412669420242310e-01 1.077214702963829041e-01 6.743986625224351883e-03 1.987373530864715576e-01 1.623235642910003662e-01 2.536252737045288086e-01 5.848114565014839172e-02 1.275615096092224121e-01 4.065731912851333618e-02 -5.703305825591087341e-02 3.430562615394592285e-01 -8.361625671386718750e-02 8.083120733499526978e-02 1.477981954813003540e-01 -3.385912775993347168e-01 -3.036162853240966797e-01 4.905290435999631882e-03
-7.732843980193138123e-03 1.547756493091583252e-01 -2.113719284534454346e-02 2.426370531320571899e-01 2.643532156944274902e-01 2.095393091440200806e-01 1.046177223324775696e-01 -2.945696413516998291e-01 -2.148077040910720825e-01 -1.943228691816329956e-01 3.143158555030822754e-02 2.296723872423171997e-01 -1.848390400409698486e-01 2.454043924808502197e-01 2.610869109630584717e-01 -1.781106442213058472e-01 1.256252266466617584e-02 2.533919215202331543e-01 1.815274208784103394e-01 4.135468043386936188e-03 2.880705334246158600e-02 2.286894768476486206e-01 8.151532709598541260e-02 -1.003447920083999634e-01 -5.714300274848937988e-02 -9.540891647338867188e-02 -1.697010733187198639e-02 -1.181555315852165222e-01 -3.080196678638458252e-02 -3.056582212448120117e-01 -1.813904792070388794e-01 -2.284025400876998901e-01
2.385482937097549438e-01 2.343979179859161377e-01 -9.070895612239837646e-02 2.275154143571853638e-01 -5.891340970993041992e-02 2.414069473743438721e-01 1.170312054455280304e-03 -6.835672259330749512e-02 -4.407669305801391602e-01 -4.525029659271240234e-01 -5.876328330487012863e-03 4.489288106560707092e-02 4.552555829286575317e-02 9.740491211414337158e-02 2.476359754800796509e-01 -7.401307579129934311e-03 -1.037403754889965057e-02 -1.376520656049251556e-02 1.888023316860198975e-01 1.692413538694381714e-01 -8.062054216861724854e-02 5.286192148923873901e-02 -1.568684428930282593e-01 4.883484914898872375e-02 2.886258661746978760e-01 3.235501796007156372e-02 -1.132584735751152039e-01 -1.552162971347570419e-02 -7.757896184921264648e-02 -2.110048383474349976e-01 -1.176714450120925903e-01 -1.582252383232116699e-01
8.348399400711059570e-02 -1.166298389434814453e-01 -4.726481139659881592e-01 2.737336456775665283e-01 -1.446063816547393799e-01 4.235752299427986145e-02 -9.502083808183670044e-02 -1.563510596752166748e-01 -2.449541687965393066e-01 -2.497922033071517944e-01 3.558734059333801270e-02 7.662749290466308594e-02 -2.512645423412322998e-01 2.526407837867736816e-01 8.352162688970565796e-02 1.187991201877593994e-01 -3.254454955458641052e-02 -1.820991188287734985e-01 2.417751103639602661e-01 1.924716979265213013e-01 1.244158484041690826e-02 5.729073658585548401e-02 5.292004346847534180e-02 -2.722075581550598145e-02 -9.886065125465393066e-02 -8.365346491336822510e-02 -3.959393128752708435e-02 -4.467184841632843018e-02 -2.430447190999984741e-01 -2.259019762277603149e-01 -1.849934458732604980e-01 -2.144215703010559082e-01
1.687745898962020874e-01 1.174348220229148865e-01 -7.153569255024194717e-03 1.746260374784469604e-01 4.778021201491355896e-02 1.937254704535007477e-02 -2.833678945899009705e-02 -8.757554739713668823e-02 -3.034707605838775635e-01 -2.608389556407928467e-01 1.403818279504776001e-01 2.780829966068267822e-01 1.397694051265716553e-01 -1.217569857835769653e-01 -7.459553331136703491e-02 1.801874488592147827e-01 2.131612002849578857e-01 -7.095381617546081543e-02 -3.948831558227539062e-02 1.453152894973754883e-01 -2.035488784313201904e-01 2.336212396621704102e-01 9.405167400836944580e-02 2.519817948341369629e-01 -1.303839683532714844e-01 2.068968862295150757e-01 1.562185585498809814e-01 1.445743069052696228e-02 4.587308317422866821e-02 -3.998454213142395020e-01 -2.942576110363006592e-01 -1.095448210835456848e-01
1.050762310624122620e-01 4.532248079776763916e-01 -2.026966512203216553e-01 1.221908777952194214e-01 -2.525363564491271973e-01 2.920433878898620605e-01 6.987025588750839233e-02 -2.954680919647216797e-01 2.007271861657500267e-03 -7.579340040683746338e-02 1.936639696359634399e-01 3.615480614826083183e-03 4.288185387849807739e-02 -6.837808340787887573e-02 2.047380357980728149e-01 2.001637220382690430e-01 1.227488648146390915e-02 -1.246263980865478516e-01 7.030908018350601196e-02 1.369786113500595093e-01 2.857908308506011963e-01 5.023612827062606812e-02 1.349516063928604126e-01 1.887545734643936157e-01 8.024403452873229980e-02 1.959965378046035767e-01 -3.973463177680969238e-02 -3.546610102057456970e-02 -8.905400335788726807e-02 -1.742521077394485474e-01 7.600942254066467285e-02 -2.921059429645538330e-01
1.296892613172531128e-01 -5.988458544015884399e-02 5.855248868465423584e-02 1.682756990194320679e-01 -2.227758914232254028e-01 1.571523696184158325e-01 -5.708465352654457092e-02 5.366458371281623840e-02 -1.569648683071136475e-01 -1.063561253249645233e-02 6.780611723661422729e-02 2.318843007087707520e-01 -1.050675511360168457e-01 2.651295661926269531e-01 4.927841424942016602e-01 3.657713830471038818e-01 1.513840407133102417e-01 4.670615121722221375e-02 2.707870900630950928e-01 1.713197529315948486e-01 1.754185259342193604e-01 3.873631730675697327e-02 1.814604550600051880e-01 2.282117158174514771e-01 2.729682950302958488e-03 2.149206213653087616e-02 1.356511861085891724e-01 2.766757085919380188e-02 8.797007799148559570e-02 -1.622288823127746582e-01 -1.175493896007537842e-01 -1.172263249754905701e-01
6.838484853506088257e-02 9.960155934095382690e-02 -3.930260986089706421e-02 -8.865598589181900024e-02 6.931093335151672363e-02 -3.099228739738464355e-01 -7.295498996973037720e-02 -2.335261851549148560e-01 -2.680323123931884766e-01 -5.972045063972473145e-01 2.812068760395050049e-01 6.947050988674163818e-02 -8.632966130971908569e-02 3.803413733839988708e-02 1.067887470126152039e-01 9.287936985492706299e-02 2.097734063863754272e-01 1.273833960294723511e-02 -2.153141610324382782e-02 2.073830552399158478e-02 1.717178821563720703e-01 1.090666428208351135e-01 1.523216515779495239e-01 1.031481400132179260e-01 2.305857688188552856e-01 -8.236728608608245850e-02 1.319700013846158981e-02 -9.429636597633361816e-02 -1.414471268653869629e-01 -7.670072373002767563e-03 1.244460465386509895e-03 -2.541353404521942139e-01
-9.750719368457794189e-02 2.582382261753082275e-01 2.190306782722473145e-01 -1.692719012498855591e-02 -6.486220657825469971e-02 -8.704601228237152100e-02 -1.828090101480484009e-01 -3.645052015781402588e-01 -3.189810514450073242e-01 -3.839552775025367737e-02 7.932280004024505615e-02 2.822397947311401367e-01 -2.628497779369354248e-01 -2.316834777593612671e-01 7.226047664880752563e-02 -1.106178984045982361e-01 1.121549904346466064e-01 -1.520531624555587769e-02 -1.016794443130493164e-01 2.445417493581771851e-01 2.955765090882778168e-02 4.746599495410919189e-02 1.045829728245735168e-01 -9.185132384300231934e-02 -6.657257676124572754e-02 2.242564260959625244e-01 -2.775790691375732422e-01 3.662585094571113586e-02 6.997534632682800293e-02 -2.123465389013290405e-01 -2.653147876262664795e-01 -9.556772559881210327e-02
9.805393218994140625e-02 1.443238407373428345e-01 -7.562699168920516968e-02 -1.444243937730789185e-01 1.665038615465164185e-01 1.064903214573860168e-01 -1.022919490933418274e-01 -3.296154364943504333e-02 -2.358616143465042114e-01 -2.484357506036758423e-01 1.044155731797218323e-01 2.441098988056182861e-01 6.830576807260513306e-02 1.043345257639884949e-01 2.076070569455623627e-02 1.386151015758514404e-01 7.839689403772354126e-02 1.171048581600189209e-01 2.128255069255828857e-01 -1.563922911882400513e-01 3.444794714450836182e-01 -3.583267629146575928e-01 -2.003015950322151184e-02 -1.387225687503814697e-01 1.902275830507278442e-01 -2.365512400865554810e-02 1.022900268435478210e-01 4.646792262792587280e-02 9.688200056552886963e-02 -4.381679594516754150e-01 -1.783706694841384888e-01 -1.744716465473175049e-01
1.331252306699752808e-01 3.929002285003662109e-01 -1.671531647443771362e-01 -7.956077903509140015e-02 -7.941500097513198853e-02 -9.509914554655551910e-03 -2.878540754318237305e-01 -1.831875443458557129e-01 1.393695920705795288e-01 -2.447288483381271362e-01 1.032364368438720703e-01 1.309129744768142700e-01 -2.060882300138473511e-01 3.393280804157257080e-01 1.198865473270416260e-01 9.086570143699645996e-02 8.279161900281906128e-02 1.300762295722961426e-01 2.461864948272705078e-01 3.582933545112609863e-01 2.414281666278839111e-02 2.469840832054615021e-02 -1.464434415102005005e-01 1.380184590816497803e-01 7.437227666378021240e-02 4.421797767281532288e-02 -5.070220679044723511e-02 1.130725443363189697e-01 2.247857898473739624e-01 -2.151990830898284912e-01 8.274804800748825073e-02 -4.991956055164337158e-02
-5.372462794184684753e-02 3.818021714687347412e-01 1.918215677142143250e-02 6.782504171133041382e-02 2.354027330875396729e-02 2.584715783596038818e-01 -8.700358867645263672e-02 7.240890711545944214e-02 1.413730531930923462e-01 -1.869125068187713623e-01 2.065655738115310669e-01 1.901809126138687134e-01 1.096222642809152603e-02 8.916566520929336548e-02 1.781904697418212891e-01 7.222220301628112793e-02 1.785248816013336182e-01 -1.038103550672531128e-01 4.393893107771873474e-02 2.458482980728149414e-01 2.091591805219650269e-02 -5.429626256227493286e-02 -1.703705079853534698e-02 1.260109543800354004e-01 -2.574955523014068604e-01 1.768847345374524593e-03 -2.851727791130542755e-02 -2.307653427124023438e-01 3.391529023647308350e-01 -2.903273999691009521e-01 9.346474707126617432e-02 -3.666079640388488770e-01
1.888511776924133301e-01 1.017902195453643799e-01 -2.263674139976501465e-01 6.785437464714050293e-02 -2.325251512229442596e-02 3.133056685328483582e-02 -1.653065718710422516e-02 -2.618274092674255371e-01 -4.486460387706756592e-01 5.416288971900939941e-02 -7.829562574625015259e-02 3.146014362573623657e-02 9.823122620582580566e-02 1.846755146980285645e-01 3.973096609115600586e-01 1.456986218690872192e-01 -2.512778043746948242e-01 -2.450120449066162109e-01 1.165812611579895020e-01 1.689231395721435547e-01 1.291595846414566040e-01 -4.882837831974029541e-02 7.122457027435302734e-02 4.800448939204216003e-02 6.088314950466156006e-02 5.741463601589202881e-02 -6.793547421693801880e-02 9.640232473611831665e-02 -1.838925182819366455e-01 -1.951854825019836426e-01 6.312763318419456482e-03 -3.301472067832946777e-01
1.137015316635370255e-02 3.180105686187744141e-01 1.423519104719161987e-01 7.938988506793975830e-02 9.885508567094802856e-02 1.762051284313201904e-01 8.212734013795852661e-02 1.413416415452957153e-01 -6.351160118356347084e-04 -1.763121783733367920e-01 9.632228873670101166e-03 2.791602313518524170e-01 -3.243936896324157715e-01 5.453065037727355957e-03 1.869443953037261963e-01 3.770202100276947021e-01 -1.245797146111726761e-02 -1.293696463108062744e-01 1.483741253614425659e-01 1.523568779230117798e-01 1.190138906240463257e-01 2.933162078261375427e-02 7.795974612236022949e-02 -7.701662927865982056e-02 -5.844881385564804077e-02 3.512707352638244629e-01 -2.151995152235031128e-01 -2.825289368629455566e-01 1.878278702497482300e-01 -7.270573079586029053e-02 3.457726910710334778e-03 -1.746301800012588501e-01
8.960488438606262207e-02 4.787337779998779297e-02 -1.386550217866897583e-01 -1.068832427263259888e-01 -2.454773932695388794e-01 -2.363040745258331299e-01 1.095123216509819031e-02 -1.180417016148567200e-01 8.643548190593719482e-02 -1.879123896360397339e-01 4.684719070792198181e-02 3.467269474640488625e-03 -2.770926356315612793e-01 4.317604005336761475e-01 2.961106002330780029e-01 2.865127027034759521e-01 2.125153392553329468e-01 1.921146363019943237e-01 1.394411325454711914e-01 1.989540457725524902e-01 1.854049712419509888e-01 -1.003326848149299622e-02 6.200318783521652222e-02 1.377318203449249268e-01 -3.408214151859283447e-01 6.509046256542205811e-02 6.466967612504959106e-02 -5.270376428961753845e-02 1.271480917930603027e-01 -2.247038297355175018e-02 -5.864159390330314636e-02 -7.117848843336105347e-02
8.003430068492889404e-02 -5.353729426860809326e-02 2.653985098004341125e-02 9.981202334165573120e-02 -1.206420436501502991e-01 9.332074970006942749e-02 -2.512774169445037842e-01 -3.235608637332916260e-01 -2.117285430431365967e-01 -2.832488417625427246e-01 4.801685863640159369e-04 3.085946850478649139e-02 2.058649621903896332e-02 2.372015714645385742e-01 2.777205705642700195e-01 1.442633569240570068e-01 1.897731721401214600e-01 1.042410358786582947e-01 3.540211915969848633e-01 5.694639403373003006e-03 3.293740451335906982e-01 -5.387109145522117615e-02 8.433844149112701416e-02 1.371820420026779175e-01 -2.737504988908767700e-02 1.273126006126403809e-01 8.075150102376937866e-02 3.160113841295242310e-02 1.327756196260452271e-01 1.139879897236824036e-01 6.488393992185592651e-02 -3.734314441680908203e-01
3.832643330097198486e-01 1.303821057081222534e-01 -1.778476536273956299e-01 7.589674741029739380e-02 1.701935529708862305e-01 -1.671304404735565186e-01 -2.336564809083938599e-01 -9.752669930458068848e-02 -7.604322582483291626e-02 -9.209750592708587646e-02 1.853237114846706390e-02 1.466472893953323364e-01 -2.509624063968658447e-01 1.315522193908691406e-01 1.744077056646347046e-01 1.367625743150711060e-01 -3.651104401797056198e-03 4.157762974500656128e-02 -4.460513591766357422e-02 -5.134139209985733032e-02 5.470050871372222900e-02 -2.541079223155975342e-01 1.762509495019912720e-01 -3.331153392791748047e-01 -2.642493322491645813e-02 2.564581036567687988e-01 1.295972615480422974e-01 3.963453695178031921e-02 -6.513657420873641968e-02 -1.906156986951828003e-01 -1.740040481090545654e-01 -3.748856782913208008e-01
-6.692016124725341797e-02 1.848567724227905273e-01 -4.158535599708557129e-02 -2.120996713638305664e-01 7.923798263072967529e-02 -1.338057070970535278e-01 1.306419670581817627e-01 -2.644580602645874023e-01 -5.701882764697074890e-02 -2.920876741409301758e-01 -1.329329982399940491e-02 2.823106348514556885e-01 -1.007062271237373352e-01 6.668127141892910004e-03 -3.812310472130775452e-02 1.619297862052917480e-01 3.516324758529663086e-01 -8.349260687828063965e-02 2.488926611840724945e-02 1.544077098369598389e-01 -1.679394841194152832e-01 -1.086185947060585022e-01 4.565786421298980713e-01 3.021922707557678223e-01 -2.124146521091461182e-01 9.813085943460464478e-02 -6.122993677854537964e-02 -1.319798380136489868e-01 1.239315941929817200e-01 1.380048412829637527e-02 2.956039085984230042e-02 -9.969208389520645142e-02
-1.048646941781044006e-01 2.759613990783691406e-01 -8.136333525180816650e-02 -1.766379475593566895e-01 2.733928859233856201e-01 1.524149030447006226e-01 -1.172488033771514893e-01 -2.990304231643676758e-01 -1.962083876132965088e-01 -8.179383724927902222e-02 7.052057236433029175e-02 3.465830907225608826e-02 -1.169232577085494995e-01 2.475168704986572266e-01 1.981612592935562134e-01 -1.324090063571929932e-01 2.237860113382339478e-01 -6.370636075735092163e-02 1.023432016372680664e-01 9.543831646442413330e-02 -1.581343710422515869e-01 1.500485390424728394e-01 2.000983059406280518e-01 7.647290825843811035e-02 -2.023459412157535553e-02 6.703704129904508591e-03 2.176990211009979248e-01 -5.908708274364471436e-02 -2.427144199609756470e-01 -4.231013059616088867e-01 -9.047328680753707886e-02 -1.618969887495040894e-01
-2.467524707317352295e-01 -4.820843040943145752e-02 9.101682342588901520e-03 2.070947885513305664e-01 -9.930147230625152588e-02 -4.325619712471961975e-02 2.732279002666473389e-01 -3.722890466451644897e-02 -3.507020473480224609e-01 8.007922209799289703e-03 9.024237841367721558e-02 9.849415719509124756e-02 1.021821051836013794e-01 4.878623783588409424e-01 2.827617824077606201e-01 8.512230962514877319e-02 -4.732412844896316528e-02 3.924320265650749207e-02 2.403282560408115387e-02 1.527463346719741821e-01 9.573160856962203979e-02 -6.648895889520645142e-02 6.061366945505142212e-02 1.004584804177284241e-01 -1.780090481042861938e-01 4.182307422161102295e-02 4.162440018262714148e-04 1.951989531517028809e-02 -4.205330833792686462e-02 -4.391172528266906738e-01 -7.195489108562469482e-02 -2.021572887897491455e-01
-2.844317257404327393e-02 1.887530684471130371e-01 4.851837083697319031e-02 -3.269169032573699951e-01 -2.848334908485412598e-01 1.960896551609039307e-01 -1.344204992055892944e-01 8.707046508789062500e-02 -2.341753542423248291e-01 -4.103836417198181152e-02 2.238192558288574219e-01 3.265057802200317383e-01 -8.732798695564270020e-02 1.074824780225753784e-01 1.343224942684173584e-01 -1.157796978950500488e-01 4.706307128071784973e-02 2.228535152971744537e-02 2.027307152748107910e-01 1.666972041130065918e-01 1.223625615239143372e-01 -1.988492757081985474e-01 2.851368784904479980e-01 -1.654035039246082306e-02 -1.918062865734100342e-01 3.053046166896820068e-01 -1.576845496892929077e-01 8.773976564407348633e-02 -1.295088976621627808e-01 -1.112963855266571045e-01 -1.860481351613998413e-01 -1.059602648019790649e-01
1.628067940473556519e-01 1.995259523391723633e-01 -1.339549273252487183e-01 -2.464576959609985352e-01 -7.631421089172363281e-02 -2.681277394294738770e-01 4.555548727512359619e-02 -1.878324747085571289e-01 -1.952216327190399170e-01 -5.431442856788635254e-01 1.318232417106628418e-01 8.496868610382080078e-02 -7.800770550966262817e-02 1.854049563407897949e-01 1.413275599479675293e-01 2.227327972650527954e-02 2.594101130962371826e-01 2.159730717539787292e-02 1.300109326839447021e-01 -1.840339004993438721e-01 1.578029692173004150e-01 -2.301187813282012939e-02 1.793441921472549438e-01 -3.508904203772544861e-02 2.194960266351699829e-01 1.034829393029212952e-01 4.676008597016334534e-02 -2.294907271862030029e-01 -5.202154442667961121e-02 -9.275382384657859802e-03 -1.095508188009262085e-01 -1.240554153919219971e-01
2.364381253719329834e-01 5.254840254783630371e-01 -9.151634573936462402e-02 -2.284375717863440514e-03 -1.940237432718276978e-01 2.549792528152465820e-01 1.313487589359283447e-01 -1.555691957473754883e-01 -1.443894952535629272e-01 -1.484646797180175781e-01 1.955519169569015503e-01 2.362985312938690186e-01 -2.887286841869354248e-01 1.523765772581100464e-01 -7.150685787200927734e-02 1.316942274570465088e-01 8.240158110857009888e-02 -1.007790416479110718e-01 -4.374496266245841980e-02 1.819017529487609863e-02 7.015369087457656860e-02 6.164434924721717834e-02 1.715628802776336670e-01 -2.213555276393890381e-01 -1.119101885706186295e-02 1.328024715185165405e-01 -2.072109282016754150e-01 -5.718974769115447998e-02 -3.621666133403778076e-02 -8.362376689910888672e-02 -9.111781418323516846e-02 -2.500829398632049561e-01
-5.317595973610877991e-02 5.040655285120010376e-02 -7.473792135715484619e-02 2.212227135896682739e-02 -1.065148934721946716e-01 2.542558126151561737e-02 -3.431234508752822876e-03 9.320814907550811768e-02 -1.491443067789077759e-01 -1.532437205314636230e-01 1.185974180698394775e-01 2.668243646621704102e-01 4.661752656102180481e-02 9.419200569391250610e-02 3.901869654655456543e-01 3.986601531505584717e-01 1.636856496334075928e-01 1.142538636922836304e-01 2.975980937480926514e-01 1.105733811855316162e-01 2.721500769257545471e-02 1.829970180988311768e-01 1.727971136569976807e-01 -1.062667369842529297e-01 -2.375358939170837402e-01 2.133166640996932983e-01 2.172071114182472229e-02 -2.460078299045562744e-01 -1.089881546795368195e-02 -1.364796757698059082e-01 5.984904989600181580e-02 -3.367361128330230713e-01
7.842076011002063751e-04 1.119311675429344177e-01 -1.720440536737442017e-01 -5.791995674371719360e-02 2.765737473964691162e-01 -6.895585358142852783e-02 -8.605418354272842407e-02 -2.478177994489669800e-01 -3.695924207568168640e-02 1.236303127370774746e-03 1.091658324003219604e-01 1.748765856027603149e-01 -2.691864594817161560e-02 1.667349226772785187e-02 2.929855287075042725e-01 2.679413557052612305e-01 1.695830672979354858e-01 -1.356460601091384888e-01 9.441225975751876831e-02 2.644934505224227905e-02 -1.025316938757896423e-01 2.588310837745666504e-01 1.322426646947860718e-01 2.454725056886672974e-01 1.880727559328079224e-01 1.136511284857988358e-02 -1.454013735055923462e-01 -9.947794675827026367e-02 1.888640075922012329e-01 -2.187617123126983643e-01 -3.518672883510589600e-01 -3.406615853309631348e-01
-5.336944758892059326e-02 3.917188942432403564e-01 -2.261997163295745850e-01 1.727829426527023315e-01 -2.415951192378997803e-01 2.247863709926605225e-01 1.376795321702957153e-01 -3.272431194782257080e-01 -6.380925886332988739e-03 -9.961154311895370483e-02 6.512644886970520020e-02 -8.751782774925231934e-02 2.786802873015403748e-02 2.161860167980194092e-01 7.374946773052215576e-02 1.784871071577072144e-01 1.096329186111688614e-02 -3.562140166759490967e-01 1.195766404271125793e-01 2.817290723323822021e-01 1.022585257887840271e-01 -5.836271867156028748e-02 -5.964505020529031754e-03 -7.246963214129209518e-03 -1.760207302868366241e-02 8.974418789148330688e-02 -1.990135163068771362e-01 -1.210864782333374023e-01 -8.189623057842254639e-02 -2.737254202365875244e-01 -3.201265260577201843e-02 -2.028650641441345215e-01
1.450701951980590820e-01 2.229498773813247681e-01 -8.944401890039443970e-02 1.220538746565580368e-02 -1.606502532958984375e-01 1.716066151857376099e-01 2.993925288319587708e-02 -1.103552505373954773e-01 -2.234348356723785400e-01 -1.843319386243820190e-01 1.838630884885787964e-01 4.314394295215606689e-02 -2.071492969989776611e-01 8.582841604948043823e-02 -3.348671272397041321e-02 -5.341108515858650208e-02 3.083179704844951630e-02 -3.988805115222930908e-01 2.331686951220035553e-02 3.297237157821655273e-01 2.014058874920010567e-03 -1.140171512961387634e-01 -1.371014118194580078e-01 -1.476916223764419556e-01 -1.059941723942756653e-01 3.032956123352050781e-01 -1.920997202396392822e-01 -5.909937247633934021e-02 -1.115412712097167969e-01 -9.503418952226638794e-02 -4.312019050121307373e-01 -7.063692808151245117e-02
2.187687605619430542e-01 1.593404710292816162e-01 -4.203992784023284912e-01 1.754831075668334961e-01 9.555133432149887085e-02 -8.864280581474304199e-02 -7.882697135210037231e-02 -1.823962777853012085e-01 -9.360046684741973877e-02 -1.477556228637695312e-01 2.113783210515975952e-01 4.746618680655956268e-03 -2.114523053169250488e-01 3.782387450337409973e-02 4.550896212458610535e-02 -2.471148967742919922e-02 1.090322881937026978e-01 -1.448852866888046265e-01 -1.298290491104125977e-01 -5.395893752574920654e-02 -3.732807561755180359e-02 -1.388788819313049316e-01 1.856721043586730957e-01 -2.892527282238006592e-01 -1.666779369115829468e-01 2.934188246726989746e-01 -1.285568773746490479e-01 6.816705316305160522e-02 -5.273919925093650818e-02 -2.375668585300445557e-01 3.107256442308425903e-02 -3.897783160209655762e-01
[truncated: 3,272,484 more chars]
