# Supplementary material for: The Language of Innovation
Source: PLoS One. 2020 Apr 30;15(4):e0230107. doi: 10.1371/journal.pone.0230107 (PMC7194493; doi:10.1371/journal.pone.0230107)
Supplement: S3 File — (GZ) [file pone.0230107.s003.tar.gz › 1981-1985/V2Run_4_VS_4500_embeddings1981-1985ED32.txt]

-1.939895600080490112e-01 2.008647471666336060e-01 -1.203203648328781128e-01 1.740630567073822021e-01 1.492575854063034058e-01 -1.643954813480377197e-01 1.489802747964859009e-01 1.575037389993667603e-01 -1.302320361137390137e-01 -1.255328767001628876e-02 -1.270356178283691406e-01 1.169115304946899414e-01 -4.302888214588165283e-01 -1.649055182933807373e-01 1.700036972761154175e-01 9.819786995649337769e-02 -9.592960029840469360e-02 7.111223787069320679e-02 9.576722979545593262e-02 -9.727524966001510620e-02 4.121956974267959595e-02 -2.264437079429626465e-01 -4.263890385627746582e-01 2.006856203079223633e-01 -3.936181962490081787e-02 1.055993139743804932e-01 7.954346388578414917e-02 -1.138869766145944595e-02 8.629026263952255249e-02 1.647830754518508911e-01 -3.058148026466369629e-01 1.670290231704711914e-01
1.024944335222244263e-01 2.201872169971466064e-01 -5.203878507018089294e-02 -2.022507339715957642e-01 -1.612442284822463989e-01 -3.852717280387878418e-01 -6.217093765735626221e-02 1.798762232065200806e-01 -2.704357504844665527e-01 1.852801442146301270e-02 -3.104417920112609863e-01 7.954322546720504761e-02 -6.730335298925638199e-03 -1.507132872939109802e-02 8.159221708774566650e-02 6.231356412172317505e-02 2.042957842350006104e-01 -1.097563058137893677e-01 -4.645913466811180115e-02 -4.669785127043724060e-02 1.149738878011703491e-01 -1.231357082724571228e-01 -1.710889339447021484e-01 3.822554945945739746e-01 -4.396326839923858643e-02 -2.700965702533721924e-01 2.102173715829849243e-01 -2.574841678142547607e-01 1.633536815643310547e-01 7.246711850166320801e-02 -5.590197071433067322e-02 1.319918781518936157e-01
-7.012076675891876221e-02 1.771456599235534668e-01 -2.055573761463165283e-01 6.127614527940750122e-02 -1.993371844291687012e-01 -3.092476129531860352e-01 4.827774316072463989e-02 2.400950193405151367e-01 -1.158660724759101868e-01 3.170947358012199402e-02 -3.190658986568450928e-01 -1.574695855379104614e-01 -3.044986352324485779e-02 -2.977484464645385742e-01 -2.317485027015209198e-02 -1.898251324892044067e-01 -9.769001603126525879e-02 -1.640730202198028564e-01 2.237489372491836548e-01 1.438952386379241943e-01 -5.008072406053543091e-02 -1.973879896104335785e-02 -3.068063557147979736e-01 2.626799046993255615e-01 7.538570463657379150e-02 1.825461685657501221e-01 -3.296281024813652039e-02 -1.354699730873107910e-01 -3.528138250112533569e-02 -7.231789082288742065e-02 -2.594695687294006348e-01 2.228469103574752808e-01
1.446859538555145264e-01 2.412604838609695435e-01 3.302689269185066223e-02 9.683671593666076660e-02 1.313886344432830811e-01 -8.929446339607238770e-02 2.865428030490875244e-01 1.789556294679641724e-01 -6.418479979038238525e-02 9.936039894819259644e-02 5.109655857086181641e-02 2.997949160635471344e-02 8.939021825790405273e-02 -2.196096032857894897e-01 1.184271797537803650e-01 -2.163569033145904541e-01 1.643238365650177002e-01 1.888581365346908569e-01 2.182362973690032959e-01 -1.798117458820343018e-01 -8.516695350408554077e-02 1.401708126068115234e-01 -2.792397141456604004e-01 4.272832870483398438e-01 1.561238020658493042e-01 -6.003870069980621338e-02 2.548549883067607880e-02 8.719959110021591187e-02 2.362098246812820435e-01 2.075020782649517059e-02 -1.055116206407546997e-01 3.206241130828857422e-01
4.658685624599456787e-02 7.232204545289278030e-03 -1.481377929449081421e-01 3.184862434864044189e-01 -1.090213134884834290e-01 5.118426308035850525e-02 1.956785172224044800e-01 1.464787572622299194e-01 -1.235063746571540833e-02 -1.073481589555740356e-01 -1.509355604648590088e-01 8.032703399658203125e-02 7.460880558937788010e-03 2.238875627517700195e-02 1.580665558576583862e-01 -7.099317759275436401e-02 1.317892074584960938e-01 -2.353285066783428192e-02 -1.542484313249588013e-01 8.859215676784515381e-02 8.637855201959609985e-02 4.364908486604690552e-02 -1.978571563959121704e-01 4.799751341342926025e-01 9.349324554204940796e-02 3.501688688993453979e-02 2.055085748434066772e-01 -8.429989963769912720e-02 3.102683424949645996e-01 5.996255204081535339e-02 -6.754216551780700684e-02 4.862822890281677246e-01
8.889771066606044769e-03 -2.766725048422813416e-02 4.520337656140327454e-02 -2.183500118553638458e-02 2.357131056487560272e-02 -1.858177632093429565e-01 2.348787933588027954e-01 2.771398723125457764e-01 -3.429274857044219971e-01 2.523444592952728271e-01 -6.819257885217666626e-02 -8.089841902256011963e-02 -1.284453421831130981e-01 -1.068149730563163757e-01 -1.375728752464056015e-02 -1.207800656557083130e-01 1.294341534376144409e-01 1.325887739658355713e-01 -7.911836728453636169e-03 -8.407522737979888916e-02 1.892998218536376953e-01 1.297300159931182861e-01 -1.042627841234207153e-01 6.067542433738708496e-01 2.093656454235315323e-03 -1.538109630346298218e-01 1.414550393819808960e-01 -9.928981214761734009e-02 3.212176635861396790e-02 -4.278269782662391663e-02 -2.474499642848968506e-01 6.038917973637580872e-02
2.093786001205444336e-01 -7.691384106874465942e-02 -2.835990488529205322e-02 -2.330492064356803894e-02 -8.133734762668609619e-02 -2.882861765101552010e-03 -6.896523386240005493e-02 3.435030579566955566e-02 -2.250334471464157104e-01 4.218814522027969360e-02 -1.571488380432128906e-01 1.275096088647842407e-01 -4.231247678399085999e-02 -2.646666206419467926e-02 2.093394100666046143e-01 7.831561379134654999e-03 1.195044070482254028e-01 -2.402994632720947266e-01 4.473843574523925781e-01 -1.850978471338748932e-02 -4.362847656011581421e-02 5.623321980237960815e-03 -3.225258886814117432e-01 3.246759772300720215e-01 -8.030283451080322266e-02 2.192266099154949188e-02 -5.898340418934822083e-02 -1.154916360974311829e-01 3.596450686454772949e-01 -1.475237905979156494e-01 -3.419392108917236328e-01 1.446304917335510254e-01
4.880060255527496338e-02 1.073332652449607849e-01 5.038328003138303757e-03 -3.797519803047180176e-01 -1.595828235149383545e-01 3.194858878850936890e-02 8.691148832440376282e-03 2.060373574495315552e-01 -3.066570460796356201e-01 1.227297782897949219e-01 1.416590362787246704e-01 1.311280578374862671e-01 -1.550830453634262085e-01 -9.624957107007503510e-03 -2.019208818674087524e-01 -8.138277335092425346e-04 -1.664994955062866211e-01 3.386828601360321045e-01 2.661768794059753418e-01 3.136090934276580811e-02 2.376542426645755768e-02 -3.332952409982681274e-02 -6.425542384386062622e-02 1.028795018792152405e-01 -2.184101752936840057e-02 4.675265401601791382e-02 3.099706768989562988e-01 -3.651696443557739258e-01 1.860921084880828857e-01 -5.385921150445938110e-02 -1.034527122974395752e-01 2.249228507280349731e-01
-6.826291978359222412e-02 2.257211059331893921e-01 -6.305582821369171143e-02 -1.943153887987136841e-01 1.582337729632854462e-02 -1.996300369501113892e-02 3.579396754503250122e-02 1.148717105388641357e-01 -1.251976042985916138e-01 9.145803749561309814e-02 -4.133210703730583191e-02 1.875420659780502319e-02 -2.040226310491561890e-01 -1.684772819280624390e-01 1.426642537117004395e-01 -8.585471659898757935e-02 2.598609328269958496e-01 1.654546260833740234e-01 5.092640593647956848e-02 1.271918602287769318e-02 2.157197445631027222e-01 3.131479024887084961e-02 -9.734496474266052246e-02 6.846579313278198242e-01 1.342425961047410965e-02 9.528822451829910278e-02 1.649569720029830933e-01 -8.045521378517150879e-02 1.907761543989181519e-01 -1.024553179740905762e-01 -2.245607823133468628e-01 5.151615478098392487e-03
-1.091361194849014282e-01 2.026053071022033691e-01 -2.068778872489929199e-02 -2.968811690807342529e-01 1.146305538713932037e-02 -2.112993746995925903e-01 8.609919250011444092e-02 2.088351994752883911e-01 -2.884278595447540283e-01 -4.146927967667579651e-02 -1.049316860735416412e-02 -1.691071502864360809e-02 -5.553614348173141479e-02 -1.754297316074371338e-01 -2.853789133951067924e-03 -8.571662008762359619e-02 -1.118001639842987061e-01 5.879430845379829407e-02 7.564766332507133484e-03 1.240070089697837830e-01 2.278755232691764832e-02 7.279608398675918579e-04 -3.701380789279937744e-01 -1.948289945721626282e-02 -2.460695654153823853e-01 -2.113608717918395996e-01 6.707891821861267090e-02 -2.438573390245437622e-01 4.980911687016487122e-02 -2.688405476510524750e-02 -3.988727033138275146e-01 3.679171502590179443e-01
8.832133375108242035e-03 7.677926868200302124e-02 -7.107155770063400269e-02 2.499479986727237701e-02 1.227334737777709961e-01 -3.146438300609588623e-01 5.057703237980604172e-03 1.959515661001205444e-01 -2.132149338722229004e-01 -4.022685810923576355e-03 2.454843185842037201e-02 -2.477595061063766479e-01 -1.384134124964475632e-02 -1.737044565379619598e-02 3.038659691810607910e-01 -7.744879275560379028e-02 1.756100058555603027e-01 -9.660962224006652832e-02 -2.009423524141311646e-01 -1.878854632377624512e-01 -3.804681450128555298e-02 -1.141972318291664124e-01 -3.039103448390960693e-01 4.904146194458007812e-01 7.645025849342346191e-02 -3.144584968686103821e-02 1.599696129560470581e-01 -1.601809710264205933e-01 1.249818503856658936e-01 -1.195230334997177124e-01 -2.703514695167541504e-01 -7.272166758775711060e-02
-2.037976980209350586e-01 3.305696547031402588e-01 -1.752026379108428955e-01 9.158701449632644653e-02 -9.913937002420425415e-02 -1.969846338033676147e-01 1.450200378894805908e-01 4.226699098944664001e-02 -2.039829343557357788e-01 -4.078995063900947571e-02 -2.120388597249984741e-01 2.217841247329488397e-04 2.576776444911956787e-01 -1.279824227094650269e-01 1.979480832815170288e-01 2.454988658428192139e-02 1.248173564672470093e-01 -2.255262881517410278e-01 2.658359520137310028e-02 -1.795803010463714600e-01 7.198388129472732544e-02 2.301554195582866669e-02 -6.095567718148231506e-02 3.173930644989013672e-01 -2.268392220139503479e-02 -4.350930824875831604e-02 2.680856883525848389e-01 -1.705812811851501465e-01 3.083156943321228027e-01 9.562225639820098877e-02 -3.326301574707031250e-01 -8.788657374680042267e-03
8.802112936973571777e-02 1.724080443382263184e-01 -2.823698148131370544e-02 2.685901895165443420e-02 2.949684113264083862e-02 -2.076290845870971680e-01 1.490392684936523438e-01 4.540393128991127014e-02 -1.171765848994255066e-02 7.328482717275619507e-02 -2.453966736793518066e-01 -1.675769500434398651e-02 -4.467286635190248489e-03 5.642917752265930176e-02 6.407039612531661987e-02 -5.210167542099952698e-02 5.299459770321846008e-02 2.297881692647933960e-01 8.063334226608276367e-02 3.009778819978237152e-02 -7.990965247154235840e-02 2.846831455826759338e-02 -4.755381345748901367e-01 3.648608028888702393e-01 3.545736074447631836e-01 7.290033251047134399e-02 5.857759620994329453e-03 -3.280790448188781738e-01 -2.442777715623378754e-02 -1.360589116811752319e-01 6.961003690958023071e-02 3.529688417911529541e-01
-2.672477066516876221e-01 -1.432081162929534912e-01 -1.486368030309677124e-01 2.146856933832168579e-01 3.705550730228424072e-02 -6.595547497272491455e-02 -6.676816195249557495e-02 9.364170581102371216e-02 -3.808039128780364990e-01 5.011495575308799744e-02 1.534327566623687744e-01 3.595029935240745544e-02 1.637416481971740723e-01 -2.741761505603790283e-01 6.026441231369972229e-02 -1.614552736282348633e-01 -7.397837191820144653e-02 1.913182884454727173e-01 9.310946613550186157e-02 -2.428852170705795288e-01 1.365597248077392578e-01 -6.694774329662322998e-02 1.150734052062034607e-01 3.111274838447570801e-01 -2.091426104307174683e-01 1.108735352754592896e-01 1.721045225858688354e-01 2.635052055120468140e-02 1.985233873128890991e-01 -1.178590059280395508e-01 -3.190815150737762451e-01 1.803397536277770996e-01
-2.263410389423370361e-01 3.474635258316993713e-02 1.825803518295288086e-01 -1.911729201674461365e-02 2.425724454224109650e-02 -4.052581265568733215e-02 1.221244037151336670e-01 -5.085186660289764404e-02 -1.218843013048171997e-01 2.482954263687133789e-01 -1.857826113700866699e-01 -2.062035650014877319e-01 -3.096445798873901367e-01 -5.237499251961708069e-02 -3.282435238361358643e-03 -2.692315578460693359e-01 1.503434628248214722e-01 1.772215515375137329e-01 -2.119122147560119629e-01 -2.724733389914035797e-02 8.325716108083724976e-02 -1.433093994855880737e-01 -3.165510594844818115e-01 3.511626124382019043e-01 -1.326975673437118530e-01 -1.094036102294921875e-01 3.879275545477867126e-02 -2.003669589757919312e-01 2.032554596662521362e-01 4.188810125924646854e-04 -7.583460211753845215e-02 3.170602619647979736e-01
-1.580132544040679932e-01 1.609999537467956543e-01 -2.858775667846202850e-02 7.495710253715515137e-02 7.547878194600343704e-03 -1.967188864946365356e-01 2.091796845197677612e-01 1.220181137323379517e-01 -2.094708830118179321e-01 -1.244936790317296982e-02 -3.408434092998504639e-01 -9.634958207607269287e-02 2.108172979205846786e-03 -2.033424675464630127e-01 -1.335807144641876221e-01 -3.841499611735343933e-02 1.406351923942565918e-01 2.689391374588012695e-01 2.046892344951629639e-01 -1.397991776466369629e-01 -6.862480193376541138e-02 1.043128222227096558e-01 -6.866024434566497803e-02 2.613863050937652588e-01 -1.629004180431365967e-01 -8.705519139766693115e-02 4.917169734835624695e-02 -1.520180404186248779e-01 2.324260622262954712e-01 -3.222991824150085449e-01 4.192072898149490356e-02 3.919673264026641846e-01
-2.078309506177902222e-01 1.176312863826751709e-01 -6.075523328036069870e-03 -1.134218573570251465e-01 3.421494038775563240e-03 -1.120825186371803284e-01 2.098379433155059814e-01 8.219020813703536987e-02 -1.602142602205276489e-01 -5.715924128890037537e-02 -1.547281146049499512e-01 -7.744024693965911865e-02 -1.463407464325428009e-02 -6.666346639394760132e-02 -6.634210050106048584e-02 -1.135709136724472046e-01 2.529591917991638184e-01 -1.440506726503372192e-01 -3.127442300319671631e-02 -9.289934486150741577e-02 8.485120534896850586e-02 -1.818370819091796875e-02 -4.658303856849670410e-01 3.535009622573852539e-01 1.846068948507308960e-01 1.170984357595443726e-01 3.441431522369384766e-01 -1.723961681127548218e-01 2.353839278221130371e-01 -2.392089515924453735e-01 -1.266439408063888550e-01 -1.320027261972427368e-01
-2.078722119331359863e-01 1.260851174592971802e-01 -1.987724602222442627e-01 1.032574400305747986e-01 -4.942665994167327881e-02 6.711705774068832397e-02 2.406190894544124603e-02 -2.557009458541870117e-02 9.571162611246109009e-02 1.823561191558837891e-01 -1.504777073860168457e-01 -4.646931309252977371e-03 -1.225481256842613220e-01 -1.622378528118133545e-01 -2.032682299613952637e-01 2.059473991394042969e-01 7.081291824579238892e-02 5.342720821499824524e-02 -2.069951593875885010e-02 -3.829015418887138367e-02 1.087676584720611572e-01 8.726980537176132202e-02 -8.148462325334548950e-02 4.689128398895263672e-01 9.640187770128250122e-02 1.013192683458328247e-01 4.135061502456665039e-01 -2.552332580089569092e-01 3.246741741895675659e-02 -1.663742512464523315e-01 -1.883095502853393555e-01 3.417213559150695801e-01
-1.460745930671691895e-01 1.419732570648193359e-01 3.990585450083017349e-03 -7.424945384263992310e-02 -8.681424707174301147e-02 -1.325211822986602783e-01 3.536904454231262207e-01 -1.071405038237571716e-01 -1.620685160160064697e-01 4.393403604626655579e-02 6.324784457683563232e-02 -4.991894587874412537e-02 -1.539759635925292969e-01 1.385855972766876221e-01 5.725663527846336365e-02 -6.752638518810272217e-02 1.505078971385955811e-01 -1.145344786345958710e-02 -2.945897541940212250e-02 -9.098409861326217651e-02 -1.767730861902236938e-01 -1.431417614221572876e-01 -1.936374753713607788e-01 4.689971506595611572e-01 -7.906205207109451294e-02 -2.174320667982101440e-01 4.263035487383604050e-03 -2.777471207082271576e-02 1.157451886683702469e-02 -2.247810959815979004e-01 -2.941440641880035400e-01 4.162220060825347900e-01
1.616461426019668579e-01 3.852773606777191162e-01 -6.918256729841232300e-02 -1.837351731956005096e-02 -8.426774875260889530e-04 -1.449166536331176758e-01 1.722244024276733398e-01 1.826068311929702759e-01 4.243792593479156494e-02 3.803095221519470215e-01 3.984347730875015259e-02 9.083747863769531250e-02 -9.641695767641067505e-02 -1.275098323822021484e-01 2.262791991233825684e-01 1.043282523751258850e-01 -1.633534729480743408e-01 4.781218245625495911e-02 9.745964407920837402e-02 1.456111818552017212e-01 -3.451148420572280884e-02 -7.712603360414505005e-02 2.720961719751358032e-02 1.623982489109039307e-01 -2.504751682281494141e-01 1.563444584608078003e-01 4.946787953376770020e-01 3.499729186296463013e-02 4.069877788424491882e-02 1.678822040557861328e-01 -1.350916028022766113e-01 1.313575655221939087e-01
6.529616564512252808e-02 -8.032467961311340332e-02 -1.841897070407867432e-01 -2.953702025115489960e-02 1.978043019771575928e-01 -1.685214191675186157e-01 4.193783700466156006e-01 9.868312627077102661e-02 -1.203333437442779541e-01 -9.197109937667846680e-02 -1.845323890447616577e-01 -3.187997033819556236e-03 3.604860976338386536e-02 -2.383692190051078796e-02 -9.141574800014495850e-02 -4.437164962291717529e-02 1.361007243394851685e-01 1.197152361273765564e-01 -5.113496258854866028e-02 -3.539012372493743896e-01 7.456580549478530884e-02 -4.888717234134674072e-01 -3.662427514791488647e-02 3.647065162658691406e-01 4.653089493513107300e-02 6.653717905282974243e-02 1.475045531988143921e-01 -5.471651256084442139e-02 1.984276622533798218e-01 -1.217392832040786743e-01 -5.432602763175964355e-02 6.353028118610382080e-02
-8.004121482372283936e-03 1.598604023456573486e-01 9.296876937150955200e-02 1.979981511831283569e-01 -1.631065011024475098e-01 -2.486017197370529175e-01 1.377467662096023560e-01 1.650427132844924927e-01 -3.122800588607788086e-01 -3.874162212014198303e-02 -1.158392429351806641e-01 -1.365247815847396851e-01 5.852185934782028198e-02 1.728257983922958374e-01 -8.443941920995712280e-02 -2.933705151081085205e-01 -5.421628803014755249e-02 -7.620253413915634155e-02 -9.407439269125461578e-03 -3.829055652022361755e-02 -1.327911019325256348e-01 1.092973500490188599e-01 -2.006653100252151489e-01 3.183438181877136230e-01 1.628533452749252319e-01 3.068416006863117218e-02 7.244310528039932251e-02 -2.773333787918090820e-01 8.479094132781028748e-03 -1.389995589852333069e-02 -9.119129925966262817e-02 4.844087064266204834e-01
1.820810437202453613e-01 -2.885027043521404266e-02 1.778783202171325684e-01 3.089786171913146973e-01 -5.459715798497200012e-02 -7.557886093854904175e-02 2.738362252712249756e-01 5.646399408578872681e-02 2.383450604975223541e-02 -6.389831006526947021e-02 -3.129648044705390930e-02 1.400265544652938843e-01 1.489914655685424805e-01 8.513174206018447876e-02 -1.409855335950851440e-01 -3.022685647010803223e-02 1.142122074961662292e-01 2.012165263295173645e-02 2.967182695865631104e-01 4.284475743770599365e-02 5.361663177609443665e-02 3.302812948822975159e-02 -3.516034185886383057e-01 3.695928156375885010e-01 4.385799914598464966e-02 2.417379021644592285e-01 3.813086077570915222e-03 -4.092428386211395264e-01 2.376783192157745361e-01 6.689403206110000610e-02 -9.309269487857818604e-02 1.075205504894256592e-01
3.368325158953666687e-02 4.007480740547180176e-01 -5.038815736770629883e-02 -1.649860874749720097e-03 -3.357858397066593170e-03 -4.768984615802764893e-01 1.048906594514846802e-01 -7.499577105045318604e-02 -1.116967350244522095e-01 -4.147514700889587402e-02 1.275869905948638916e-01 -3.852872177958488464e-03 7.280056923627853394e-02 2.020701467990875244e-01 2.712873816490173340e-01 -1.835112571716308594e-01 -1.157495845109224319e-02 -1.418420076370239258e-01 2.400557100772857666e-01 -2.292833179235458374e-01 1.746022850275039673e-01 -5.900195986032485962e-02 -1.966552250087261200e-02 2.211284935474395752e-01 -1.811402500607073307e-03 9.792564064264297485e-02 2.940510809421539307e-01 -5.130632594227790833e-02 -1.862738281488418579e-02 1.545343995094299316e-01 2.145371288061141968e-01 1.584680527448654175e-01
4.987980052828788757e-02 -1.986768394708633423e-01 -4.606905393302440643e-03 -8.914736658334732056e-02 -8.782643824815750122e-02 -2.753000855445861816e-01 2.285550720989704132e-02 1.931868195533752441e-01 1.125732250511646271e-02 7.989399880170822144e-02 -3.096027374267578125e-01 1.879290193319320679e-01 -6.031630560755729675e-02 5.322454497218132019e-02 1.081599108874797821e-02 2.509723007678985596e-01 1.360027790069580078e-01 -1.918063312768936157e-02 2.449134141206741333e-01 1.232223138213157654e-01 1.158421561121940613e-01 -2.011570893228054047e-02 -2.640783786773681641e-01 3.689389526844024658e-01 -4.384201020002365112e-02 -2.157537452876567841e-02 6.077553704380989075e-02 -5.598442628979682922e-02 1.955386847257614136e-01 -2.218812257051467896e-01 -1.068869829177856445e-01 4.468249976634979248e-01
2.798519134521484375e-01 3.006931841373443604e-01 -1.424635350704193115e-01 -4.127872362732887268e-02 7.578165084123611450e-02 -1.085947975516319275e-01 3.511410057544708252e-01 1.175621524453163147e-01 -9.705737978219985962e-02 4.099871963262557983e-02 5.993905663490295410e-02 -2.352729588747024536e-01 -2.170024663209915161e-01 -2.458207905292510986e-01 -7.021448761224746704e-02 1.168048307299613953e-01 1.596092432737350464e-01 8.378168195486068726e-02 -1.877071522176265717e-02 -7.592771947383880615e-02 -2.620972506701946259e-02 -9.622517973184585571e-02 -4.622307047247886658e-02 4.711860120296478271e-01 2.361043170094490051e-02 1.707035750150680542e-01 2.298582196235656738e-01 9.673674940131604671e-04 2.305912822484970093e-01 1.454107761383056641e-01 -8.865679800510406494e-02 1.450904607772827148e-01
4.146798327565193176e-02 -1.417678296566009521e-01 -2.323923110961914062e-01 1.145240738987922668e-01 -1.178621575236320496e-01 -8.046212792396545410e-02 3.360609710216522217e-01 3.105449676513671875e-01 -7.193719595670700073e-02 -1.191197782754898071e-01 1.800677552819252014e-02 2.519902288913726807e-01 -2.052010893821716309e-01 -1.724962890148162842e-02 -1.382901966571807861e-01 -1.006597653031349182e-01 2.437997907400131226e-01 2.483813315629959106e-01 6.715951953083276749e-03 -6.631701439619064331e-02 5.158419162034988403e-02 3.127069026231765747e-02 -2.327195107936859131e-01 4.777885079383850098e-01 1.990361884236335754e-02 2.730227820575237274e-02 1.787419170141220093e-01 -2.035362720489501953e-01 1.389806717634201050e-01 -4.260559007525444031e-02 9.487463533878326416e-02 1.008323952555656433e-01
1.476782560348510742e-01 4.069575369358062744e-01 5.675780773162841797e-02 -3.074750071391463280e-03 -2.085716277360916138e-01 -2.103052884340286255e-01 4.117359966039657593e-02 2.500800192356109619e-01 -1.047359555959701538e-01 -4.660638794302940369e-02 -6.548581272363662720e-02 -2.469193786382675171e-01 -4.404768720269203186e-02 -1.645428836345672607e-01 -1.250847578048706055e-01 -2.969275712966918945e-01 -1.320430636405944824e-01 -3.774392651394009590e-03 1.741069108247756958e-01 -7.899339310824871063e-03 -1.628915965557098389e-01 -7.747918367385864258e-02 -2.423212677240371704e-01 2.031492888927459717e-01 1.574747413396835327e-01 5.327340215444564819e-02 1.462849080562591553e-01 -5.398076400160789490e-02 2.739983201026916504e-01 -6.303118914365768433e-02 3.592868894338607788e-02 3.653963506221771240e-01
1.282772868871688843e-01 3.339926898479461670e-02 -7.484271377325057983e-02 2.096623331308364868e-01 2.460071593523025513e-01 -1.721323728561401367e-01 1.553478538990020752e-01 1.918101310729980469e-01 3.542078286409378052e-02 4.837422166019678116e-03 7.840467244386672974e-02 5.889829993247985840e-02 -2.850568890571594238e-01 -5.054586753249168396e-02 -1.154638677835464478e-01 -8.916034549474716187e-02 -1.143468692898750305e-01 5.186777934432029724e-02 3.047803640365600586e-01 4.274496063590049744e-02 -7.612235844135284424e-02 1.414922773838043213e-01 -2.951740920543670654e-01 4.952570497989654541e-01 9.628759324550628662e-02 -2.953255474567413330e-01 1.934979259967803955e-01 -8.560166507959365845e-02 6.641362607479095459e-02 1.698307879269123077e-02 -8.945830166339874268e-02 2.077092975378036499e-01
-3.571842238306999207e-02 2.262459099292755127e-01 -8.373636752367019653e-02 1.308427006006240845e-01 1.127209439873695374e-01 -2.552934885025024414e-01 4.199941456317901611e-01 3.061965107917785645e-02 1.942615360021591187e-01 3.481291607022285461e-02 9.981847554445266724e-02 5.351806804537773132e-02 -2.067511379718780518e-01 -1.724370270967483521e-01 1.020871847867965698e-01 -5.721703637391328812e-03 -5.241124704480171204e-02 1.828831732273101807e-01 1.951283663511276245e-01 4.820122569799423218e-02 4.220020398497581482e-02 4.464588686823844910e-02 -2.270009517669677734e-01 5.325281023979187012e-01 1.096604671329259872e-02 -8.694168180227279663e-02 -3.295011818408966064e-02 -1.669400930404663086e-01 2.035941630601882935e-01 -7.308684289455413818e-03 3.523370996117591858e-02 1.965167522430419922e-01
-5.679640546441078186e-02 5.862649157643318176e-02 -4.224550724029541016e-02 1.561041772365570068e-01 2.443550974130630493e-01 9.919866919517517090e-03 3.462575972080230713e-01 -1.656731404364109039e-02 -8.044961839914321899e-02 8.536882698535919189e-02 -8.452046662569046021e-02 1.229490526020526886e-02 -3.429168090224266052e-02 8.457113872282207012e-04 2.270162403583526611e-01 -2.116333097219467163e-01 -7.832054048776626587e-02 1.963103562593460083e-01 1.961663365364074707e-01 1.819216012954711914e-01 2.346100984141230583e-03 7.962462306022644043e-02 -1.479666382074356079e-01 5.325775742530822754e-01 9.645859710872173309e-03 -8.133094757795333862e-02 -9.423164278268814087e-02 -2.255768477916717529e-01 1.103268042206764221e-01 1.060026288032531738e-01 -2.167121767997741699e-01 3.219915628433227539e-01
-2.678785473108291626e-02 1.098491325974464417e-01 -6.694626808166503906e-02 -7.878258824348449707e-02 -1.594752818346023560e-01 -2.594301104545593262e-01 -1.393951773643493652e-01 5.763886496424674988e-02 -2.681972272694110870e-02 5.823984742164611816e-02 3.970377892255783081e-02 1.477493811398744583e-02 -2.478993684053421021e-01 1.776988953351974487e-01 8.227999322116374969e-03 1.105841994285583496e-02 6.740167737007141113e-02 1.730073392391204834e-01 6.614782661199569702e-02 -1.666827499866485596e-01 5.632987618446350098e-02 2.122456021606922150e-02 -4.326372444629669189e-01 1.318551003932952881e-01 -2.814119756221771240e-01 -1.402207762002944946e-01 3.015457987785339355e-01 -1.769152879714965820e-01 2.141751050949096680e-01 -8.640938997268676758e-02 -4.108193218708038330e-01 2.095225900411605835e-01
-1.227223426103591919e-01 -6.269222497940063477e-02 4.588552191853523254e-02 -2.327937074005603790e-02 -1.625541783869266510e-02 -3.493219614028930664e-01 6.256200373172760010e-02 8.002204447984695435e-02 7.628655433654785156e-02 1.089919134974479675e-01 -1.841474473476409912e-01 -1.061358228325843811e-01 -9.348779916763305664e-02 -1.688555628061294556e-01 -1.577257923781871796e-02 1.252198517322540283e-01 2.370414882898330688e-02 2.309497445821762085e-02 3.606157898902893066e-01 -2.320857197046279907e-01 -1.247094795107841492e-01 -3.129905462265014648e-01 -9.950876235961914062e-02 3.876132369041442871e-01 1.961543038487434387e-02 1.220191642642021179e-01 4.064662754535675049e-01 1.051899567246437073e-01 -2.040823223069310188e-03 1.251649409532546997e-01 -2.280603498220443726e-01 1.086255535483360291e-01
2.819294929504394531e-01 -2.678630650043487549e-01 -5.490552261471748352e-02 6.104332208633422852e-02 1.075501516461372375e-01 -3.834721818566322327e-02 2.213180363178253174e-01 1.405687779188156128e-01 -4.579652100801467896e-02 2.167082428932189941e-01 -3.621567413210868835e-02 7.464988157153129578e-03 -1.685770750045776367e-01 2.015262246131896973e-01 1.080141812562942505e-01 -1.150372922420501709e-01 9.801884740591049194e-02 2.825463749468326569e-02 2.616868019104003906e-01 -4.620164260268211365e-02 -1.058301776647567749e-01 -7.561545073986053467e-02 -2.914286851882934570e-01 4.625604450702667236e-01 -2.759593129158020020e-01 1.621119678020477295e-02 5.025330558419227600e-02 -2.067073136568069458e-01 2.040094882249832153e-01 1.772222369909286499e-01 1.985732465982437134e-02 1.548027992248535156e-01
9.806654602289199829e-02 4.248905777931213379e-01 2.373032718896865845e-01 2.061402946710586548e-01 1.336635500192642212e-01 -2.258319258689880371e-01 3.275807946920394897e-02 2.644183635711669922e-01 -2.576606161892414093e-02 3.193709850311279297e-01 5.812888592481613159e-02 -9.498301148414611816e-02 -3.051720261573791504e-01 2.958877757191658020e-02 -1.123319789767265320e-01 7.418344914913177490e-02 1.010916978120803833e-01 -1.079383306205272675e-02 -9.594916552305221558e-02 1.161411404609680176e-01 -8.629742264747619629e-02 -1.477015614509582520e-01 -1.671112328767776489e-01 1.256132870912551880e-01 -1.338547021150588989e-01 8.522049337625503540e-02 3.603816926479339600e-01 -2.785165011882781982e-01 5.598606169223785400e-02 1.916252821683883667e-02 -4.300494492053985596e-02 4.758296534419059753e-03
-1.400509849190711975e-02 -5.918573215603828430e-02 2.470758855342864990e-01 -9.273005276918411255e-02 4.380853381007909775e-03 -1.064223870635032654e-01 -8.251604437828063965e-02 6.808146368712186813e-03 -2.196088619530200958e-02 1.922908872365951538e-01 2.722773700952529907e-02 -2.783095464110374451e-02 -8.323365449905395508e-02 -7.654160261154174805e-02 -1.018033549189567566e-01 -7.763493061065673828e-02 -6.408417224884033203e-02 2.531137876212596893e-02 -1.024335771799087524e-01 -1.579293757677078247e-01 -6.089498754590749741e-03 -1.702493578195571899e-01 -9.956829994916915894e-02 4.437578022480010986e-01 3.822327777743339539e-02 1.467199772596359253e-01 6.673515588045120239e-02 -2.106237262487411499e-01 3.715955615043640137e-01 3.618876636028289795e-02 -2.554852515459060669e-02 5.936463475227355957e-01
-3.905987599864602089e-03 2.477107793092727661e-01 2.083165794610977173e-01 -6.176703050732612610e-02 1.134215220808982849e-01 -3.015778064727783203e-01 2.124264836311340332e-01 2.184322625398635864e-01 1.837299913167953491e-01 2.297877222299575806e-01 -1.722290925681591034e-02 -2.005467414855957031e-01 -2.103991061449050903e-01 -2.626959234476089478e-02 -2.075863443315029144e-02 -8.512147516012191772e-02 -3.525408357381820679e-02 -2.019554078578948975e-01 -7.843041792511940002e-03 8.911324292421340942e-02 1.864836812019348145e-01 5.087362229824066162e-02 -1.503194775432348251e-02 2.765811085700988770e-01 8.616361767053604126e-03 2.381822019815444946e-01 3.858312070369720459e-01 -2.698391675949096680e-01 -4.860822483897209167e-02 1.105229035019874573e-01 -1.711204275488853455e-02 2.399561703205108643e-01
1.147164180874824524e-01 1.614010781049728394e-01 -4.837108775973320007e-02 1.835065186023712158e-01 1.768728792667388916e-01 -1.397217065095901489e-01 2.699875533580780029e-01 2.962332591414451599e-02 -3.195455297827720642e-02 -1.661961525678634644e-01 -1.387950628995895386e-01 8.417531102895736694e-02 -1.375735104084014893e-01 -1.528742313385009766e-01 -4.872818663716316223e-02 -8.767371624708175659e-02 7.765887677669525146e-02 8.840452879667282104e-02 3.381824195384979248e-01 1.221067681908607483e-01 1.277595609426498413e-01 -3.598688542842864990e-02 -1.697799563407897949e-01 5.573802590370178223e-01 4.232442378997802734e-02 -2.665529549121856689e-01 2.314202040433883667e-01 -4.420576989650726318e-02 1.189530640840530396e-01 1.633681654930114746e-01 1.287008374929428101e-01 8.279655128717422485e-02
-1.272255033254623413e-01 -1.025483608245849609e-01 -1.797305196523666382e-01 8.922372013330459595e-02 -2.269901335239410400e-01 -5.804268270730972290e-02 -3.175302594900131226e-02 1.379944682121276855e-01 1.043402776122093201e-02 3.593739867210388184e-02 2.412256412208080292e-02 -8.009949326515197754e-02 -1.923977583646774292e-01 1.424531638622283936e-01 5.960444733500480652e-02 -4.714726284146308899e-02 1.471121013164520264e-01 1.903503090143203735e-01 2.140364050865173340e-01 -1.027942448854446411e-01 -6.960253696888685226e-03 -1.107923164963722229e-01 -4.332285523414611816e-01 6.437912583351135254e-02 -2.081368714570999146e-01 -2.775633893907070160e-02 4.811256825923919678e-01 -3.042132556438446045e-01 1.283779293298721313e-01 -1.617991626262664795e-01 -2.165413796901702881e-01 1.026075854897499084e-01
-2.356073632836341858e-02 -1.140501722693443298e-01 -1.010820791125297546e-01 -1.160070225596427917e-01 3.276793286204338074e-03 -2.712466120719909668e-01 -1.005657538771629333e-01 6.085100397467613220e-02 1.240672543644905090e-01 9.613389521837234497e-02 2.778195589780807495e-02 -2.061766572296619415e-03 -1.729673743247985840e-01 6.369706243276596069e-02 -8.025372028350830078e-02 -5.124881118535995483e-02 3.886697441339492798e-02 1.628613173961639404e-01 1.097675338387489319e-01 -2.300945669412612915e-01 9.944582730531692505e-02 -5.884337797760963440e-02 -3.754104375839233398e-01 9.167572855949401855e-02 -1.776178479194641113e-01 1.694927364587783813e-01 4.341878294944763184e-01 -3.173892199993133545e-01 1.647798418998718262e-01 -2.767534852027893066e-01 -2.814402282238006592e-01 1.367740780115127563e-01
1.017525494098663330e-01 2.664241008460521698e-02 -1.796205788850784302e-01 1.064976081252098083e-01 -1.003334969282150269e-01 -3.649869561195373535e-01 3.159796297550201416e-01 1.627624332904815674e-01 -4.692186415195465088e-02 -9.530380368232727051e-02 -3.027476556599140167e-02 1.309756487607955933e-01 -9.850026667118072510e-02 5.646302178502082825e-02 2.140404880046844482e-01 -4.758733790367841721e-03 -2.427127808332443237e-01 -3.745247796177864075e-02 1.557002514600753784e-01 -1.842623949050903320e-01 2.132880985736846924e-01 -1.723996996879577637e-01 -1.407863795757293701e-01 3.092871308326721191e-01 3.386339545249938965e-02 3.523396849632263184e-01 2.898626625537872314e-01 1.263875365257263184e-01 1.280972212553024292e-01 -2.590839751064777374e-02 -6.936164945363998413e-02 -1.767962276935577393e-01
8.060731925070285797e-03 1.009354069828987122e-01 -9.724862873554229736e-03 1.402408778667449951e-01 -7.167662028223276138e-03 -5.598993599414825439e-02 2.693696916103363037e-01 1.893580853939056396e-01 3.700014203786849976e-02 6.674911081790924072e-02 -7.889958471059799194e-02 1.031308993697166443e-01 -1.968352682888507843e-02 -1.260959208011627197e-01 1.426042765378952026e-01 -2.202301472425460815e-01 -1.008353903889656067e-01 1.840187609195709229e-01 -4.358941223472356796e-03 7.499902695417404175e-02 -2.136028707027435303e-01 9.172288328409194946e-02 -3.442269861698150635e-01 4.437442421913146973e-01 -5.557872354984283447e-02 -1.305265277624130249e-01 -5.379981826990842819e-03 -3.611714541912078857e-01 1.907807886600494385e-01 1.725676208734512329e-01 -2.597309052944183350e-01 2.173009961843490601e-01
1.910455822944641113e-01 1.429549902677536011e-01 -9.676427394151687622e-02 -4.117144271731376648e-03 -5.291737988591194153e-02 -7.233759760856628418e-02 -1.489378511905670166e-01 -8.315182477235794067e-02 -3.347844183444976807e-01 2.280785739421844482e-01 7.057882379740476608e-03 -7.806392014026641846e-02 -2.397667020559310913e-01 -1.097878143191337585e-01 -3.031273931264877319e-02 -2.420026808977127075e-01 7.228143513202667236e-02 2.130216360092163086e-02 -1.091519296169281006e-01 -1.846976131200790405e-01 1.196819320321083069e-01 -9.222349524497985840e-02 5.595348775386810303e-02 4.901446402072906494e-01 1.561919152736663818e-01 1.655593141913414001e-02 1.616903543472290039e-01 -1.107888668775558472e-01 2.837915122509002686e-01 -1.517346203327178955e-01 -1.817925274372100830e-01 2.822783291339874268e-01
1.832339167594909668e-02 2.797667682170867920e-01 -3.079775720834732056e-02 -6.979919970035552979e-02 2.830886542797088623e-01 2.851710468530654907e-02 -1.808413863182067871e-01 9.319797903299331665e-02 -7.805681973695755005e-02 -7.261432707309722900e-02 1.306506898254156113e-02 -6.837408989667892456e-02 1.064202412962913513e-01 -9.629367291927337646e-02 3.184945881366729736e-01 -1.701152920722961426e-01 -3.102732002735137939e-01 1.650632023811340332e-01 -2.006666660308837891e-01 1.051316559314727783e-01 1.593370437622070312e-01 -1.727680563926696777e-01 -1.371383517980575562e-01 3.025529682636260986e-01 -6.856839358806610107e-02 1.812364906072616577e-01 3.327735662460327148e-01 -1.664676330983638763e-02 1.505397856235504150e-01 -3.168786168098449707e-01 -7.287546992301940918e-02 9.316250681877136230e-02
1.243312731385231018e-01 1.027762815356254578e-01 -1.917869448661804199e-01 -9.948185831308364868e-02 1.813304871320724487e-01 -1.460924278944730759e-02 2.821390032768249512e-01 1.017175093293190002e-01 1.460766140371561050e-02 -1.942421644926071167e-01 -7.885380834341049194e-02 8.407212048768997192e-02 7.843361236155033112e-03 -7.802431285381317139e-02 2.480937913060188293e-02 4.598056152462959290e-02 -9.777720272541046143e-02 1.207645609974861145e-01 2.495678812265396118e-01 -9.775032848119735718e-02 -1.426931023597717285e-01 1.808838248252868652e-01 -1.639270186424255371e-01 5.293635129928588867e-01 1.943163760006427765e-02 -2.526255846023559570e-01 3.135691881179809570e-01 -8.903932571411132812e-02 2.787985205650329590e-01 -2.639611065387725830e-02 -7.991845905780792236e-02 1.808957904577255249e-01
2.309016734361648560e-01 2.856367826461791992e-01 -5.148306488990783691e-02 2.793454937636852264e-02 2.002603560686111450e-02 -1.718480587005615234e-01 5.928660556674003601e-02 1.004560291767120361e-01 -1.320178210735321045e-01 -1.639463603496551514e-01 -9.298137575387954712e-02 1.421358287334442139e-01 1.670369505882263184e-02 -2.784432657063007355e-02 -6.802398711442947388e-02 2.336475625634193420e-02 -6.244421005249023438e-03 5.802325904369354248e-02 3.431237637996673584e-01 -2.378665953874588013e-01 -4.761402308940887451e-02 -1.763812899589538574e-01 2.217743545770645142e-01 5.138340592384338379e-01 -4.922161251306533813e-02 -1.966224163770675659e-01 3.642533347010612488e-02 -2.055667489767074585e-01 2.504846453666687012e-01 6.187139078974723816e-02 1.145157888531684875e-01 2.237952798604965210e-01
1.135367453098297119e-01 3.182336091995239258e-01 1.580311655998229980e-01 -1.102542132139205933e-01 1.395949423313140869e-01 -3.403654694557189941e-01 -1.921662688255310059e-01 6.205582618713378906e-02 -4.027779772877693176e-02 -1.680420041084289551e-01 -1.437252610921859741e-01 -1.563215255737304688e-01 2.175951562821865082e-02 -1.852633804082870483e-01 -5.462326854467391968e-02 -3.939065039157867432e-01 -2.878687679767608643e-01 1.637549996376037598e-01 5.008212849497795105e-02 -9.684668481349945068e-02 1.519871503114700317e-01 -1.754895299673080444e-01 -3.082700818777084351e-02 8.929309993982315063e-02 -4.713584855198860168e-02 7.536400109529495239e-02 3.718277513980865479e-01 -6.087911128997802734e-02 -7.016710005700588226e-03 2.329990454018115997e-02 -2.638482749462127686e-01 -1.527966465801000595e-02
-1.327503286302089691e-02 1.589092016220092773e-01 1.139668896794319153e-01 -1.921236962080001831e-01 -1.949200183153152466e-01 -1.629587560892105103e-01 6.544331554323434830e-03 7.597421109676361084e-02 -8.489348739385604858e-02 1.321537941694259644e-01 -3.291174173355102539e-01 -2.288215607404708862e-01 1.839758008718490601e-01 2.724633738398551941e-02 2.155992984771728516e-01 5.086190998554229736e-03 2.120654797181487083e-03 8.725658059120178223e-02 2.667939290404319763e-03 8.912574499845504761e-02 2.519069314002990723e-01 -5.958881694823503494e-03 -1.542995423078536987e-01 4.277399480342864990e-01 1.479467283934354782e-02 2.655093073844909668e-01 2.516715228557586670e-01 -3.454152122139930725e-02 2.285179048776626587e-01 -6.799468304961919785e-03 -2.137383222579956055e-01 2.623592913150787354e-01
-4.090347792953252792e-03 -4.757827892899513245e-02 3.116963058710098267e-02 2.390917092561721802e-01 7.152861356735229492e-02 -1.673069000244140625e-01 1.317507177591323853e-01 6.050190702080726624e-02 -1.238341182470321655e-01 -1.582841426134109497e-01 -7.981157302856445312e-02 -1.200409159064292908e-01 -1.133609637618064880e-01 1.098829507827758789e-01 1.975292563438415527e-01 4.963676631450653076e-02 8.395235985517501831e-03 -3.779518231749534607e-02 1.501897256821393967e-02 -1.801508292555809021e-02 1.334918290376663208e-01 2.465723901987075806e-01 -2.571709454059600830e-01 1.324780583381652832e-01 -2.457004934549331665e-01 2.980764806270599365e-01 1.931025385856628418e-01 -2.141631096601486206e-01 1.240746676921844482e-01 -1.623596996068954468e-01 -5.404448509216308594e-01 1.652830988168716431e-01
1.162838563323020935e-01 1.677824407815933228e-01 -1.152278929948806763e-01 -6.700588762760162354e-02 2.277440577745437622e-01 -3.025257885456085205e-01 3.427504897117614746e-01 4.453795030713081360e-02 -1.946571171283721924e-01 -1.647619754076004028e-01 -2.070141257718205452e-03 1.193225085735321045e-01 -1.468901336193084717e-01 -1.060028225183486938e-01 1.624025171622633934e-03 -2.172366976737976074e-01 -4.880673438310623169e-02 1.904086023569107056e-01 1.318600475788116455e-01 -5.529822409152984619e-02 -1.574028879404067993e-01 -1.963755860924720764e-02 -2.399501353502273560e-01 4.833009541034698486e-01 1.797119081020355225e-01 -1.562627255916595459e-01 3.103091567754745483e-02 -7.929906994104385376e-02 1.816039681434631348e-01 1.382897198200225830e-01 3.590439632534980774e-02 1.601965427398681641e-01
2.731645703315734863e-01 1.451188623905181885e-01 2.947693318128585815e-02 -9.100601077079772949e-02 1.603740155696868896e-01 3.205648064613342285e-02 2.247249037027359009e-01 3.274900615215301514e-01 -3.656164929270744324e-02 -9.227845072746276855e-02 -3.960313647985458374e-02 1.288469731807708740e-01 7.927339524030685425e-02 -4.017640948295593262e-01 -6.012256443500518799e-02 -9.450417011976242065e-02 -3.297044336795806885e-02 2.981360442936420441e-02 2.592410445213317871e-01 2.770905010402202606e-02 -9.679806418716907501e-03 1.504769474267959595e-01 -1.509976238012313843e-01 2.745803594589233398e-01 -3.891744911670684814e-01 1.222368106245994568e-01 1.813282668590545654e-01 1.531268507242202759e-01 1.211833488196134567e-02 -2.457114122807979584e-02 -2.420200109481811523e-01 1.716791987419128418e-01
-2.813330888748168945e-01 3.185007348656654358e-02 1.390031725168228149e-01 2.643276751041412354e-01 6.929934024810791016e-02 -1.270956397056579590e-01 -5.259084515273571014e-03 1.033373549580574036e-01 -1.771901398897171021e-01 -6.431043893098831177e-02 -1.867100298404693604e-01 -3.533490374684333801e-02 1.720643043518066406e-01 -3.209188580513000488e-01 2.220606803894042969e-02 7.556813955307006836e-02 2.928581535816192627e-01 1.741235889494419098e-02 1.256970316171646118e-01 6.227318942546844482e-02 1.665285676717758179e-01 -3.179688751697540283e-01 -2.693874537944793701e-01 1.791636496782302856e-01 -3.745111525058746338e-01 2.288552932441234589e-02 1.517214030027389526e-01 4.379604477435350418e-03 -7.239377498626708984e-02 -4.443394392728805542e-02 -1.789838373661041260e-01 2.149904817342758179e-01
3.359404625371098518e-03 8.206406980752944946e-02 1.325540691614151001e-01 5.412726104259490967e-02 -2.119781523942947388e-01 3.177909238729625940e-04 2.536146901547908783e-02 -1.177440062165260315e-01 -1.233554705977439880e-01 1.955115795135498047e-01 -2.968911528587341309e-01 1.991329938173294067e-01 -1.136221438646316528e-01 -1.246184459887444973e-03 -9.400469809770584106e-02 -1.123257428407669067e-01 7.893177866935729980e-02 1.074037924408912659e-01 -1.512382924556732178e-01 -1.814232021570205688e-01 -2.212359942495822906e-02 -1.586778461933135986e-01 -6.862871348857879639e-02 3.633383512496948242e-01 5.716180428862571716e-02 1.082879379391670227e-01 3.068708479404449463e-01 -1.431012004613876343e-01 1.831017285585403442e-01 -1.255418509244918823e-01 -1.065389066934585571e-01 5.210394263267517090e-01
-1.851197704672813416e-02 -3.361587226390838623e-02 -2.162545323371887207e-01 -1.233885511755943298e-01 -6.793798506259918213e-02 -3.341175913810729980e-01 1.988512650132179260e-02 4.820161685347557068e-02 -1.634812355041503906e-02 1.525774002075195312e-01 1.257328689098358154e-01 -4.061339795589447021e-02 -2.309406250715255737e-01 1.064770072698593140e-01 1.261138021945953369e-01 -7.028234750032424927e-02 5.441755056381225586e-02 1.866433024406433105e-01 2.020545750856399536e-01 -2.845148146152496338e-01 -2.803682349622249603e-02 2.431582193821668625e-03 -2.718507349491119385e-01 1.382553726434707642e-01 -2.450041025876998901e-01 -1.732224412262439728e-02 4.683487415313720703e-01 -2.312034964561462402e-01 6.319554150104522705e-02 -1.450658291578292847e-01 -2.618354260921478271e-01 1.045845299959182739e-01
3.731480613350868225e-02 -6.188787985593080521e-03 2.436423301696777344e-02 1.775857955217361450e-01 -1.335020959377288818e-01 -3.267572820186614990e-01 2.118368744850158691e-01 -1.520739048719406128e-01 -2.830110490322113037e-01 2.596307098865509033e-01 1.266171783208847046e-02 3.016128763556480408e-02 2.982631027698516846e-01 3.661663085222244263e-02 -1.578171700239181519e-01 -1.926736235618591309e-01 4.316005110740661621e-02 2.545469999313354492e-01 1.633783876895904541e-01 -1.334466040134429932e-01 2.929578721523284912e-01 -1.639751046895980835e-01 2.145197801291942596e-02 1.745269149541854858e-01 -1.007632017135620117e-01 1.562671065330505371e-01 2.243255674839019775e-01 -1.160671189427375793e-01 -9.328375011682510376e-02 -1.355293393135070801e-01 -2.133326530456542969e-01 2.172638624906539917e-01
-8.363879472017288208e-02 -2.031574547290802002e-01 9.884731471538543701e-02 2.420770823955535889e-01 -4.697795584797859192e-02 -4.000912010669708252e-01 5.169782787561416626e-02 9.936732053756713867e-02 -2.004118114709854126e-01 1.750232875347137451e-01 -1.111010741442441940e-02 -4.757338389754295349e-02 -2.332773357629776001e-01 -8.947017043828964233e-02 -3.473809361457824707e-02 -4.315760731697082520e-02 -1.507815271615982056e-01 -6.365615129470825195e-02 -2.463846467435359955e-03 -2.844192385673522949e-01 8.025072515010833740e-02 -1.114397048950195312e-01 -3.101687729358673096e-01 1.760798096656799316e-01 -2.302651852369308472e-01 9.280315786600112915e-02 3.268365561962127686e-01 -9.115199744701385498e-02 1.787710189819335938e-01 -1.621380895376205444e-01 -2.788212597370147705e-01 -5.784577503800392151e-02
1.262910068035125732e-01 1.647900640964508057e-01 1.608515381813049316e-01 1.311676949262619019e-01 1.750914454460144043e-01 -2.353211790323257446e-01 2.362592071294784546e-01 -1.476825773715972900e-02 -2.173756808042526245e-01 2.027554512023925781e-01 -1.255941092967987061e-01 1.340918540954589844e-01 -1.428550034761428833e-01 -1.582146435976028442e-01 -6.635532528162002563e-02 1.376544684171676636e-01 -1.686086207628250122e-01 -1.180189326405525208e-01 8.270051330327987671e-03 -7.902266085147857666e-02 3.500047838315367699e-03 4.787419456988573074e-03 7.941270619630813599e-02 4.366070628166198730e-01 5.833240970969200134e-02 2.645325362682342529e-01 1.540680825710296631e-01 -4.986829683184623718e-02 6.726779788732528687e-02 1.287956237792968750e-01 1.462688744068145752e-01 4.394201040267944336e-01
2.114045023918151855e-01 1.981490701436996460e-01 -3.927748277783393860e-02 9.957204759120941162e-02 3.928766846656799316e-01 -1.193973794579505920e-01 3.953443840146064758e-02 2.288623750209808350e-01 -1.588151007890701294e-01 1.022578403353691101e-01 6.950744241476058960e-02 -1.035292744636535645e-01 -1.275299936532974243e-01 7.086152210831642151e-03 -1.710765510797500610e-01 -2.876015603542327881e-01 1.495089381933212280e-01 -4.658152535557746887e-02 -9.145332127809524536e-02 -3.728551790118217468e-02 -6.876375526189804077e-02 -5.868430808186531067e-02 -2.604223489761352539e-01 4.371348619461059570e-01 1.146430745720863342e-01 1.048665726557374001e-03 1.824864745140075684e-02 -2.174308001995086670e-01 2.704740464687347412e-01 5.221590027213096619e-02 -1.779551059007644653e-01 1.812589168548583984e-01
-1.632208228111267090e-01 7.340968400239944458e-02 -1.520148366689682007e-01 4.412856325507164001e-02 -1.304189264774322510e-01 -2.804214954376220703e-01 -6.255883723497390747e-02 -1.750522665679454803e-02 1.282113641500473022e-01 1.367619931697845459e-01 8.657841011881828308e-03 4.410367459058761597e-03 -4.987056925892829895e-02 2.164067234843969345e-03 7.724101096391677856e-02 -8.535626530647277832e-02 6.807360053062438965e-02 5.960923805832862854e-02 2.254415750503540039e-01 -1.301989257335662842e-01 4.843923449516296387e-02 -7.531457394361495972e-02 -3.609622120857238770e-01 1.499494351446628571e-02 -3.024878799915313721e-01 2.224440919235348701e-03 3.286513090133666992e-01 -3.959065377712249756e-01 2.128345072269439697e-01 -1.759397983551025391e-01 -3.614568114280700684e-01 1.200280189514160156e-01
-3.276684135198593140e-02 -5.078627914190292358e-02 -9.810653328895568848e-02 1.747116148471832275e-01 5.097437649965286255e-02 -9.354197233915328979e-02 3.383906185626983643e-01 1.777293980121612549e-01 4.667346552014350891e-02 9.633383154869079590e-02 3.635975345969200134e-02 -1.021548057906329632e-03 4.463108628988265991e-02 1.014872789382934570e-01 -8.110854774713516235e-02 -1.788799017667770386e-01 1.266749948263168335e-01 -4.905402287840843201e-02 1.049520820379257202e-01 -2.229433059692382812e-01 1.002137735486030579e-01 -4.057780206203460693e-01 -2.892969846725463867e-01 4.662850201129913330e-01 9.956581890583038330e-02 1.416792422533035278e-01 1.234801262617111206e-01 -9.391950070858001709e-02 2.780086398124694824e-01 -1.483085751533508301e-01 -8.347450196743011475e-02 -1.407565176486968994e-01
1.026462838053703308e-01 2.237033247947692871e-01 -1.768978238105773926e-01 -1.747967600822448730e-01 2.330547869205474854e-01 -1.337711513042449951e-01 1.496870368719100952e-01 4.061288014054298401e-02 1.152325272560119629e-01 -1.920842565596103668e-02 5.042998492717742920e-02 5.150675307959318161e-03 -6.403824687004089355e-02 -6.932117789983749390e-02 -5.171569064259529114e-02 -2.469232976436614990e-01 -7.926660776138305664e-02 1.123146526515483856e-02 3.782547712326049805e-01 -2.182487398386001587e-02 -5.893758684396743774e-02 1.780924797058105469e-01 -2.451911717653274536e-01 5.133346915245056152e-01 -2.281406708061695099e-02 -1.389045864343643188e-01 2.483154833316802979e-01 -2.091168984770774841e-02 1.924031227827072144e-01 2.185277938842773438e-01 -1.141857262700796127e-02 1.301507055759429932e-01
-1.665448546409606934e-01 3.481192588806152344e-01 -2.395707927644252777e-02 -6.613811943680047989e-03 2.352743297815322876e-01 -1.359402239322662354e-01 7.042036205530166626e-02 2.792674005031585693e-01 2.064761668443679810e-01 -1.953524947166442871e-01 -9.323894232511520386e-02 1.028650924563407898e-01 -4.044089093804359436e-02 -4.906047135591506958e-02 -3.708573430776596069e-02 -1.207345277070999146e-01 3.377584740519523621e-02 5.171618238091468811e-02 1.222714409232139587e-01 -1.168445944786071777e-01 1.157494485378265381e-01 -2.634026110172271729e-01 -7.249026745557785034e-02 3.471367955207824707e-01 -1.664091199636459351e-01 3.356879651546478271e-01 1.363168209791183472e-01 1.490040272474288940e-01 8.837474137544631958e-02 -3.688582479953765869e-01 -3.541081398725509644e-02 7.982124388217926025e-02
-2.297122031450271606e-01 -2.423478662967681885e-02 -1.410645544528961182e-01 2.002626061439514160e-01 -1.221130490303039551e-01 -3.089716285467147827e-02 6.691043078899383545e-02 1.699834764003753662e-01 -5.332021415233612061e-02 -1.779455691576004028e-01 -1.288848519325256348e-01 2.551047205924987793e-01 -4.250112175941467285e-02 -5.978737026453018188e-02 -2.621820755302906036e-02 8.122830092906951904e-02 1.956740021705627441e-01 5.024033784866333008e-02 2.772631645202636719e-01 -1.769576817750930786e-01 7.034683227539062500e-02 -2.603169977664947510e-01 -3.562284409999847412e-01 3.528178632259368896e-01 -2.936217188835144043e-01 2.474959045648574829e-01 -7.172125577926635742e-02 -3.694990277290344238e-02 -9.270218759775161743e-02 7.435000687837600708e-02 -2.502611875534057617e-01 -6.867241114377975464e-02
-1.056216135621070862e-01 -2.190469801425933838e-01 3.207236230373382568e-01 1.129480823874473572e-01 1.902523636817932129e-01 -3.143406212329864502e-01 1.373608112335205078e-01 -9.031886234879493713e-03 -2.664273977279663086e-01 4.500791803002357483e-02 -6.642675399780273438e-02 -1.006680168211460114e-02 -4.338207095861434937e-02 -4.536460619419813156e-03 2.040977962315082550e-02 1.807706989347934723e-02 -4.116462543606758118e-02 -4.996418207883834839e-02 -8.729233592748641968e-02 -3.669710457324981689e-01 2.308641076087951660e-01 -1.725629419088363647e-01 -2.887800931930541992e-01 1.870968788862228394e-01 -1.645842492580413818e-01 4.446588456630706787e-02 3.091758787631988525e-01 -1.156385019421577454e-01 1.732286512851715088e-01 -1.204956024885177612e-01 -2.411469519138336182e-01 -4.956504330039024353e-02
-1.239340603351593018e-01 4.658965021371841431e-02 -1.833771765232086182e-01 -2.233885787427425385e-02 -1.175230443477630615e-01 -2.261279672384262085e-01 1.319881677627563477e-01 1.178257241845130920e-01 -4.332877323031425476e-02 -3.461280465126037598e-01 2.701855003833770752e-01 -3.807475417852401733e-02 -2.048354297876358032e-01 2.529952302575111389e-02 -1.251539438962936401e-01 1.153817176818847656e-01 -3.552169203758239746e-01 9.934182278811931610e-03 1.083121821284294128e-01 2.424366176128387451e-01 1.539273262023925781e-01 1.202872861176729202e-02 -2.362688332796096802e-01 1.719492077827453613e-01 1.189761087298393250e-01 1.178223639726638794e-01 2.159140110015869141e-01 -4.152375161647796631e-01 9.715469926595687866e-02 -2.517022192478179932e-02 -1.442752331495285034e-01 2.023395709693431854e-02
1.152925416827201843e-01 5.844848603010177612e-02 4.269227012991905212e-02 2.638519704341888428e-01 3.644538819789886475e-01 -1.222524121403694153e-01 -2.310807630419731140e-02 4.318676143884658813e-02 1.224814280867576599e-01 -1.068334653973579407e-01 1.583648920059204102e-01 2.923377603292465210e-02 -1.130863055586814880e-01 1.419683247804641724e-01 -7.064487040042877197e-02 -8.789104968309402466e-02 -7.551955431699752808e-02 1.548288017511367798e-01 2.869474887847900391e-01 5.809298157691955566e-02 9.189021587371826172e-02 -2.145701795816421509e-01 6.608116626739501953e-02 3.492204248905181885e-01 -1.334178000688552856e-01 1.251452863216400146e-01 1.279108524322509766e-01 -2.818998992443084717e-01 -1.209742203354835510e-01 -3.986999094486236572e-01 -1.929768770933151245e-01 1.653780639171600342e-01
-2.499313503503799438e-01 8.838522247970104218e-03 1.096769347786903381e-01 -1.598630659282207489e-02 9.033467620611190796e-03 -3.627026379108428955e-01 3.682830929756164551e-02 -8.609752357006072998e-02 1.778653450310230255e-02 1.782842427492141724e-01 4.476742818951606750e-02 -9.945702552795410156e-02 1.355278193950653076e-01 -8.094159513711929321e-02 -1.662086546421051025e-01 -5.014210566878318787e-02 -2.302644401788711548e-01 -1.345335543155670166e-01 8.587585389614105225e-02 -2.547402381896972656e-01 -1.263650208711624146e-01 -3.111841976642608643e-01 -1.926610767841339111e-01 3.146648406982421875e-01 -1.220785379409790039e-01 1.261396706104278564e-01 4.413278102874755859e-01 -1.418205797672271729e-01 1.965714693069458008e-01 7.611891627311706543e-02 -5.677514523267745972e-02 -5.639228969812393188e-03
-9.070939850062131882e-04 -1.487360149621963501e-02 -2.692059427499771118e-02 -2.218099497258663177e-02 -1.036167591810226440e-01 -1.675344854593276978e-01 -1.031172499060630798e-01 1.149529740214347839e-01 1.709626871161162853e-03 2.200669348239898682e-01 9.408589452505111694e-03 -6.558543443679809570e-02 -2.463669031858444214e-01 9.262253344058990479e-02 8.269619941711425781e-02 -1.144866421818733215e-01 1.294468641281127930e-01 1.513632293790578842e-02 2.198123186826705933e-01 -1.917672157287597656e-01 1.726924180984497070e-01 -5.469856038689613342e-02 -3.545321822166442871e-01 1.271522138267755508e-02 -2.378675043582916260e-01 8.180440962314605713e-02 4.607391953468322754e-01 -2.548527717590332031e-01 1.465544700622558594e-01 -1.573083400726318359e-01 -3.250221908092498779e-01 2.018706500530242920e-01
1.530912816524505615e-01 -1.798593997955322266e-01 -2.662351168692111969e-02 3.076818585395812988e-02 -4.914367571473121643e-02 -2.028489857912063599e-01 -2.081867493689060211e-02 2.313810437917709351e-01 -1.513878405094146729e-01 -4.884013906121253967e-02 -2.748170867562294006e-02 3.475011885166168213e-02 1.490408554673194885e-03 1.744895428419113159e-01 -2.969982624053955078e-01 -2.318682670593261719e-01 4.123189300298690796e-02 8.300708979368209839e-02 8.555588126182556152e-02 2.072775736451148987e-02 3.860152140259742737e-02 -3.862310349941253662e-01 1.519674509763717651e-01 2.840718924999237061e-01 -2.289311885833740234e-01 2.818750739097595215e-01 3.421179652214050293e-01 9.771396219730377197e-02 4.869244620203971863e-02 1.093134731054306030e-01 -1.293910294771194458e-01 2.915906608104705811e-01
1.721059381961822510e-01 1.151752173900604248e-01 1.906016618013381958e-01 -6.298867613077163696e-02 2.045586258172988892e-01 -6.946060806512832642e-02 1.184751018881797791e-01 8.791168779134750366e-02 1.086224094033241272e-01 -2.226084768772125244e-01 2.307131327688694000e-02 2.056375145912170410e-01 -5.110342521220445633e-03 -1.919568628072738647e-01 1.950700283050537109e-01 -6.028886139392852783e-02 6.144138425588607788e-02 6.801088154315948486e-02 -1.031728759407997131e-01 -1.847106814384460449e-01 1.123296841979026794e-01 -1.284300982952117920e-01 -2.533976137638092041e-01 3.914491236209869385e-01 -4.134483337402343750e-01 3.511943668127059937e-02 8.667813241481781006e-02 -3.088273108005523682e-01 1.010502725839614868e-01 -2.191792577505111694e-01 5.320351570844650269e-02 1.726004928350448608e-01
3.263884782791137695e-02 7.336697727441787720e-02 -6.382133811712265015e-02 -4.767192900180816650e-01 1.004454344511032104e-01 -9.854064136743545532e-02 1.895663291215896606e-01 1.081033721566200256e-01 -2.614772319793701172e-01 -1.672776788473129272e-01 -9.631913155317306519e-03 -1.153483167290687561e-01 7.395891845226287842e-02 -1.646186858415603638e-01 1.028339415788650513e-01 -1.404736787080764771e-01 -1.577876210212707520e-01 2.887744605541229248e-01 -1.084669213742017746e-02 -9.905189275741577148e-02 -6.866949051618576050e-02 -3.897044062614440918e-02 -1.954076886177062988e-01 1.140081733465194702e-01 -6.536087393760681152e-02 -8.282992243766784668e-02 2.150920033454895020e-01 -1.907828897237777710e-01 2.289137691259384155e-01 -2.559103071689605713e-02 -3.177938461303710938e-01 3.141521215438842773e-01
2.012175768613815308e-01 1.417465358972549438e-01 1.732711493968963623e-01 2.434769645333290100e-02 1.163178607821464539e-01 -3.761133849620819092e-01 3.554567694664001465e-02 2.785172462463378906e-01 1.154577583074569702e-01 6.344592571258544922e-02 1.390747576951980591e-01 -1.249428559094667435e-02 -1.330222785472869873e-01 -1.492488086223602295e-01 -3.501906618475914001e-02 -3.062936961650848389e-01 1.219289526343345642e-01 -1.448053866624832153e-02 -4.663371667265892029e-02 -2.419023662805557251e-01 -4.639238491654396057e-02 -4.365129172801971436e-01 -1.043687611818313599e-01 1.646292507648468018e-01 -1.263552308082580566e-01 1.379725337028503418e-01 2.221771283075213432e-03 -2.533352002501487732e-02 -1.280098110437393188e-01 -8.233425021171569824e-02 -2.624422311782836914e-01 2.626057565212249756e-01
-1.445813849568367004e-02 3.861347958445549011e-02 -1.153549477458000183e-01 1.523301750421524048e-02 -6.192529946565628052e-02 -1.942777633666992188e-01 -4.221073165535926819e-02 -1.375519782304763794e-01 3.713142499327659607e-02 7.018641382455825806e-02 -8.941263705492019653e-02 -8.270221948623657227e-02 -2.186667323112487793e-01 6.113405525684356689e-02 1.188506707549095154e-01 -1.299763768911361694e-01 1.674626171588897705e-01 1.338570863008499146e-01 2.009161114692687988e-01 -2.500782907009124756e-01 1.336317807435989380e-01 -1.137303281575441360e-02 -4.138506352901458740e-01 1.129576787352561951e-01 -1.217022761702537537e-01 5.116019397974014282e-02 4.315781891345977783e-01 -3.040336668491363525e-01 1.293833553791046143e-01 -1.177620440721511841e-01 -3.668523132801055908e-01 8.105022460222244263e-02
-1.495985388755798340e-01 8.147320896387100220e-02 -5.098580569028854370e-02 -1.411765534430742264e-02 -2.533533871173858643e-01 -1.227175146341323853e-01 -4.684368148446083069e-02 -9.061943739652633667e-02 8.202701061964035034e-02 -6.574901938438415527e-02 1.788778454065322876e-01 3.699783682823181152e-01 1.554393321275711060e-01 -2.432545274496078491e-01 -2.854548394680023193e-01 -1.039624661207199097e-01 8.349733799695968628e-02 1.028482615947723389e-01 5.915626510977745056e-02 -1.761043518781661987e-01 2.108369022607803345e-01 -1.386891603469848633e-01 -2.918679118156433105e-01 3.858979940414428711e-01 -5.432273820042610168e-02 7.633047550916671753e-02 2.953118085861206055e-01 -1.307005137205123901e-01 -8.981858193874359131e-02 -7.233693450689315796e-02 -1.752824336290359497e-01 1.265883743762969971e-01
-2.760978937149047852e-01 1.173829287290573120e-01 1.236359700560569763e-01 -3.588274866342544556e-02 -7.940876483917236328e-02 -2.277921438217163086e-01 1.142680644989013672e-01 1.349909603595733643e-01 -2.498876750469207764e-01 3.355147838592529297e-01 -1.999826170504093170e-02 -1.216200739145278931e-01 -5.496131628751754761e-02 8.124182350002229214e-04 -9.347512573003768921e-02 -6.263583898544311523e-02 -5.211022123694419861e-02 6.999900192022323608e-02 2.613222897052764893e-01 -1.394504215568304062e-02 -8.346267789602279663e-02 2.640582323074340820e-01 -3.401674926280975342e-01 9.192124009132385254e-02 -3.111160732805728912e-02 6.005364656448364258e-02 1.524184942245483398e-01 6.120060756802558899e-02 4.330194294452667236e-01 -3.916547819972038269e-02 -2.007929533720016479e-01 2.453387230634689331e-01
-4.517647251486778259e-02 2.782574892044067383e-01 1.906496286392211914e-01 3.077986538410186768e-01 1.221127063035964966e-01 -3.387815654277801514e-01 1.557438373565673828e-01 -3.959259018301963806e-02 -1.521447151899337769e-01 -1.347942501306533813e-01 -1.644016206264495850e-01 -1.902790218591690063e-01 -2.388378530740737915e-01 -1.902716159820556641e-01 6.284694373607635498e-02 -7.232374697923660278e-02 2.645765244960784912e-01 2.766029536724090576e-01 1.671863347291946411e-01 -6.151942163705825806e-02 1.931104809045791626e-01 -1.318899169564247131e-02 -7.737464457750320435e-02 -6.626535952091217041e-02 -1.380214095115661621e-01 -7.582492381334304810e-02 3.202342391014099121e-01 -1.453824192285537720e-01 3.061467967927455902e-02 9.564617276191711426e-02 -2.029058933258056641e-01 -3.356372192502021790e-02
-1.703118383884429932e-01 -1.709805876016616821e-01 1.294783800840377808e-01 2.939196228981018066e-01 6.092700362205505371e-02 -1.948524564504623413e-01 -5.721828434616327286e-03 8.084178715944290161e-02 -2.744518816471099854e-01 3.135232254862785339e-02 -1.549777686595916748e-01 8.211345225572586060e-02 -3.269742429256439209e-02 -6.366401165723800659e-02 -5.585777014493942261e-02 -2.125963866710662842e-01 -1.746401488780975342e-01 4.439682140946388245e-02 3.976679407060146332e-03 -3.797086775302886963e-01 1.084729358553886414e-01 -1.628172248601913452e-01 -3.312630951404571533e-01 1.955566108226776123e-01 -1.653165370225906372e-01 -6.519331783056259155e-02 4.133801758289337158e-01 1.670242473483085632e-02 -4.248851444572210312e-03 -9.475686401128768921e-02 -2.285612672567367554e-01 -5.435256287455558777e-02
1.886429786682128906e-01 -4.302895069122314453e-02 -4.987660050392150879e-02 1.989426165819168091e-01 -4.751783609390258789e-02 -5.297969281673431396e-02 1.576142609119415283e-01 -4.490526020526885986e-02 -1.053465604782104492e-01 2.178854197263717651e-01 1.824095100164413452e-01 8.060811460018157959e-02 -1.666335463523864746e-01 -2.387158423662185669e-01 1.673460900783538818e-01 8.584016002714633942e-03 8.193403482437133789e-02 5.184276029467582703e-02 3.789873793721199036e-02 -3.882762417197227478e-02 -2.393991872668266296e-02 -6.431560218334197998e-02 -1.716534793376922607e-01 4.769768416881561279e-01 1.906916201114654541e-01 -7.677204161882400513e-02 1.036485359072685242e-01 -3.833012580871582031e-01 1.607229858636856079e-01 9.649659693241119385e-02 7.446284592151641846e-02 4.034417867660522461e-01
8.270905911922454834e-02 2.712526619434356689e-01 2.247207462787628174e-01 1.287487242370843887e-02 1.397212594747543335e-01 3.767061606049537659e-02 2.273839563131332397e-01 2.416129410266876221e-01 -1.517787277698516846e-01 2.281179428100585938e-01 -6.698195636272430420e-02 4.555283486843109131e-02 -1.633520424365997314e-01 7.132624089717864990e-02 -2.588481083512306213e-02 -2.225619275122880936e-03 2.257186174392700195e-01 -2.798004746437072754e-01 1.654107570648193359e-01 -5.197158828377723694e-02 -1.236176490783691406e-02 4.325410816818475723e-03 -2.769112586975097656e-01 3.743283152580261230e-01 -2.224799543619155884e-01 1.882352828979492188e-01 -1.040641032159328461e-02 -1.742504537105560303e-01 -5.042105168104171753e-02 -2.434520982205867767e-02 -1.549271307885646820e-02 3.588365614414215088e-01
1.024268418550491333e-01 -7.277658674865961075e-03 -2.125771343708038330e-01 1.694721579551696777e-01 1.239918768405914307e-01 -1.935637891292572021e-01 3.307450413703918457e-01 1.496080309152603149e-01 -1.099717244505882263e-01 -2.321938723325729370e-01 6.486684828996658325e-02 3.935006260871887207e-02 -1.644482165575027466e-01 -2.291277796030044556e-01 -4.615475609898567200e-02 -9.831476956605911255e-02 -4.898653179407119751e-02 3.058605268597602844e-02 -8.854244835674762726e-03 -7.490004599094390869e-02 -1.875246316194534302e-02 1.242804080247879028e-01 -2.411176562309265137e-01 6.332069635391235352e-01 -1.638439297676086426e-02 -1.239409968256950378e-01 5.443935841321945190e-02 -3.474523546174168587e-04 1.689493656158447266e-01 4.816620424389839172e-02 -1.850673556327819824e-01 1.450350508093833923e-02
6.704300642013549805e-02 -5.352497473359107971e-02 -1.081115100532770157e-02 3.280878067016601562e-02 -2.743805572390556335e-02 -2.745191752910614014e-01 -8.024539053440093994e-02 -8.649777621030807495e-02 -5.157303437590599060e-02 3.207697346806526184e-02 -1.264346241950988770e-01 -2.056716233491897583e-01 6.863569375127553940e-03 -2.067550867795944214e-01 3.942755237221717834e-02 -1.360769820166751742e-04 -1.104001700878143311e-01 1.725985668599605560e-02 -8.583879098296165466e-03 -2.858981788158416748e-01 7.587242871522903442e-02 -9.486429393291473389e-03 -3.246924579143524170e-01 1.006164476275444031e-01 -2.965333759784698486e-01 -5.955864116549491882e-02 5.536607503890991211e-01 -2.483575493097305298e-01 1.855590343475341797e-01 1.280338019132614136e-01 -2.498616874217987061e-01 8.023823797702789307e-02
9.363854676485061646e-02 1.111859828233718872e-02 -2.809273302555084229e-01 2.562062740325927734e-01 7.106553763151168823e-02 1.034974772483110428e-02 2.188365757465362549e-01 2.297952324151992798e-01 -2.938136458396911621e-01 -1.586198955774307251e-01 -2.210775911808013916e-01 -7.159663736820220947e-02 9.302317351102828979e-02 -9.379485249519348145e-02 5.155695974826812744e-02 1.721980869770050049e-01 1.634029299020767212e-01 -8.750414848327636719e-02 1.669107973575592041e-01 -8.115422725677490234e-02 4.771026223897933960e-02 -1.879784166812896729e-01 -2.542062401771545410e-01 2.880227267742156982e-01 -1.181804090738296509e-01 -1.564412377774715424e-02 7.818285375833511353e-02 -2.269939184188842773e-01 7.671223580837249756e-02 -1.861147284507751465e-01 -3.987695872783660889e-01 -7.806595880538225174e-03
-1.231173612177371979e-02 1.292987465858459473e-01 -7.085511088371276855e-02 -3.843453153967857361e-02 6.226569786667823792e-02 -4.617100581526756287e-02 1.368530690670013428e-01 -6.847259402275085449e-02 -3.331279754638671875e-02 -2.625848650932312012e-01 1.276301778852939606e-02 2.527108490467071533e-01 5.157900229096412659e-02 -4.738610088825225830e-01 2.558091282844543457e-01 -5.359045043587684631e-02 -1.267133057117462158e-01 -8.357814699411392212e-02 1.115173473954200745e-01 -1.364073157310485840e-01 2.545936107635498047e-01 -1.151977404952049255e-01 -3.614072799682617188e-01 1.414583027362823486e-01 -3.706530928611755371e-01 1.290747970342636108e-01 1.249482017010450363e-02 -5.494147166609764099e-02 -6.974060833454132080e-02 -2.990737929940223694e-02 -2.104204148054122925e-02 2.671834230422973633e-01
2.383604943752288818e-01 -1.819614320993423462e-02 1.251814216375350952e-01 6.823644787073135376e-02 5.146076530218124390e-02 -2.663456499576568604e-01 7.409116625785827637e-02 3.495034947991371155e-02 -6.610066629946231842e-03 1.991131715476512909e-02 -1.203490644693374634e-01 1.062266007065773010e-01 9.202090650796890259e-02 1.471990942955017090e-01 -5.451351404190063477e-02 -4.067803267389535904e-03 1.325903981924057007e-01 4.443378373980522156e-02 2.222117781639099121e-01 -6.609835475683212280e-02 -5.703232809901237488e-02 -2.414870075881481171e-02 -2.769790589809417725e-01 2.770886123180389404e-01 -7.983313500881195068e-02 2.286496311426162720e-01 -9.206636250019073486e-02 -2.492841035127639771e-01 4.115898013114929199e-01 2.263979166746139526e-01 -2.520907223224639893e-01 3.725290000438690186e-01
-6.111698690801858902e-03 1.146767288446426392e-01 -2.986529469490051270e-02 -4.104131832718849182e-02 -8.826871961355209351e-02 -2.044608816504478455e-02 2.033826112747192383e-01 9.645795822143554688e-02 -1.678223162889480591e-01 -6.109420955181121826e-02 2.362065315246582031e-01 3.058641031384468079e-02 -1.448408514261245728e-01 -3.099761903285980225e-02 2.256128340959548950e-01 -2.738747894763946533e-01 -2.243512868881225586e-01 2.635326087474822998e-01 8.006273210048675537e-02 8.490683138370513916e-02 2.893853783607482910e-01 1.485534161329269409e-01 -2.747188806533813477e-01 -6.094903498888015747e-02 -1.229825466871261597e-01 -9.051653614733368158e-05 2.173354476690292358e-01 -2.843182384967803955e-01 2.421744614839553833e-01 -3.284232020378112793e-01 -7.274588197469711304e-02 2.355533987283706665e-01
-1.390402317047119141e-01 -1.110726594924926758e-01 1.903967559337615967e-02 1.404840499162673950e-01 -1.479995697736740112e-01 -3.569955527782440186e-01 1.496043652296066284e-01 1.161544248461723328e-01 -2.991812229156494141e-01 -6.130103394389152527e-02 2.297213375568389893e-01 1.317711472511291504e-01 -2.204843908548355103e-01 -2.455192990601062775e-02 2.176632434129714966e-01 -9.580127894878387451e-02 -2.138473689556121826e-01 -1.676588654518127441e-01 9.765209257602691650e-02 8.230806142091751099e-02 1.896009966731071472e-02 -2.887810468673706055e-01 -1.929971277713775635e-01 2.374322712421417236e-01 -1.591326147317886353e-01 -4.532745108008384705e-03 3.765195012092590332e-01 8.121470361948013306e-02 1.247275173664093018e-01 -1.423818916082382202e-01 -5.042326077818870544e-02 -1.192895099520683289e-01
-2.935937419533729553e-02 1.781078726053237915e-01 1.472460925579071045e-01 8.212023228406906128e-02 -2.001850754022598267e-01 -3.890323340892791748e-01 6.533736735582351685e-02 2.450782358646392822e-01 -6.181427463889122009e-02 1.034049093723297119e-01 -5.663545802235603333e-02 -1.046438440680503845e-01 1.742610782384872437e-01 -7.539589703083038330e-02 2.881356477737426758e-01 -2.764245271682739258e-01 -1.138465702533721924e-01 3.857609257102012634e-02 2.524864077568054199e-01 -2.077612131834030151e-01 1.012509241700172424e-01 4.982058703899383545e-02 -2.104890942573547363e-01 2.834501266479492188e-01 -6.906783673912286758e-03 -3.119553253054618835e-02 2.082222402095794678e-01 -4.143003374338150024e-02 -5.453562363982200623e-02 -1.806528121232986450e-01 2.505530714988708496e-01 2.363373637199401855e-01
-7.602731138467788696e-02 -4.097888618707656860e-02 -3.028013184666633606e-02 9.373532980680465698e-02 -1.586782932281494141e-01 2.288520894944667816e-02 1.100548952817916870e-01 1.689062416553497314e-01 5.832030251622200012e-02 -4.574768617749214172e-02 1.068264469504356384e-01 -9.396892040967941284e-03 -2.141790241003036499e-01 -7.977709919214248657e-02 2.187200188636779785e-01 6.040766090154647827e-02 1.555946022272109985e-01 2.814409323036670685e-02 -4.107279703021049500e-02 1.565892063081264496e-02 7.040061801671981812e-02 1.609796583652496338e-01 -3.256814479827880859e-01 5.561614036560058594e-01 9.175780415534973145e-02 8.058091998100280762e-02 3.198831900954246521e-02 -2.118278294801712036e-01 2.641608119010925293e-01 -8.144547045230865479e-02 -1.571137160062789917e-01 4.008491039276123047e-01
-3.405602648854255676e-02 1.069358065724372864e-01 -6.376211345195770264e-02 1.384915411472320557e-02 3.764562010765075684e-01 5.901004746556282043e-02 6.459408905357122421e-03 2.360418885946273804e-01 1.722296699881553650e-02 2.782825380563735962e-02 2.057659476995468140e-01 1.685424894094467163e-01 -7.010119501501321793e-03 8.468525111675262451e-02 -1.221579015254974365e-01 -2.025632858276367188e-01 -1.726471632719039917e-01 -1.759042590856552124e-02 1.242950856685638428e-01 -7.898385822772979736e-02 -9.171541035175323486e-02 -3.168253302574157715e-01 9.171587973833084106e-02 4.320900142192840576e-01 -5.651748180389404297e-02 8.961729705333709717e-02 3.397186100482940674e-01 -9.971134364604949951e-02 8.468433283269405365e-03 -1.485573947429656982e-01 -3.592648208141326904e-01 6.082484498620033264e-02
-2.309827953577041626e-01 -1.261694580316543579e-01 -1.234487295150756836e-01 2.648012638092041016e-01 8.654006570577621460e-02 -1.691445261240005493e-01 2.158986590802669525e-02 -9.940001368522644043e-02 -4.484626650810241699e-01 -1.403905451297760010e-01 4.088032990694046021e-02 5.662843957543373108e-02 9.081195294857025146e-02 -7.912434637546539307e-02 -4.371403902769088745e-02 -2.115910798311233521e-01 -1.833924651145935059e-02 2.439818829298019409e-01 9.138274192810058594e-02 -2.209887057542800903e-01 -1.054177284240722656e-01 -6.109708175063133240e-02 -1.029388159513473511e-01 2.638523578643798828e-01 -1.943884491920471191e-01 2.223741561174392700e-01 3.824914097785949707e-01 1.928454637527465820e-02 -1.922701112926006317e-02 -2.201928496360778809e-01 -1.261696964502334595e-01 3.514864668250083923e-02
1.376570910215377808e-01 -2.077131718397140503e-02 -1.648334264755249023e-01 6.501924991607666016e-02 1.268923468887805939e-02 -2.784485816955566406e-01 1.566235423088073730e-01 2.676590383052825928e-01 1.983730867505073547e-02 2.665898501873016357e-01 9.321372210979461670e-02 3.327121734619140625e-01 8.229798823595046997e-02 -2.445048093795776367e-02 1.091509759426116943e-01 -7.457169890403747559e-02 2.651676833629608154e-01 2.180348336696624756e-02 3.927803039550781250e-02 -1.471107900142669678e-01 -4.894057288765907288e-02 -2.118800431489944458e-01 -1.581940799951553345e-01 9.442025423049926758e-02 2.014770805835723877e-01 1.303503364324569702e-01 2.188945859670639038e-01 -5.476262792944908142e-02 3.394034504890441895e-01 8.359735459089279175e-02 -3.556896746158599854e-01 1.651065647602081299e-01
-1.224028393626213074e-01 1.033942997455596924e-01 8.492736145853996277e-03 5.675207450985908508e-02 -2.117644250392913818e-02 -5.187874436378479004e-01 2.664808630943298340e-01 1.963074505329132080e-01 -1.295837461948394775e-01 -1.334118396043777466e-01 4.921879991888999939e-02 -9.013874828815460205e-02 1.841574907302856445e-01 -5.782378371804952621e-03 5.373729858547449112e-03 -1.141611672937870026e-02 1.653156876564025879e-01 -2.002969831228256226e-01 -4.198594018816947937e-02 -1.133369058370590210e-01 1.919801831245422363e-01 -3.183223679661750793e-02 -6.157735735177993774e-02 4.186928272247314453e-01 2.418348938226699829e-02 -1.022736877202987671e-01 2.379709035158157349e-01 -2.595310807228088379e-01 2.178435623645782471e-01 1.357903927564620972e-01 9.564635902643203735e-02 5.963495746254920959e-02
-8.367270976305007935e-02 2.259090542793273926e-01 2.510150074958801270e-01 1.728759109973907471e-01 2.639691904187202454e-02 -2.166017591953277588e-01 7.758425176143646240e-02 9.111241996288299561e-02 -6.921254098415374756e-02 -1.313974112272262573e-01 -4.425053671002388000e-02 5.512633547186851501e-02 -2.285362929105758667e-01 -2.431502379477024078e-02 -2.816457748413085938e-01 -1.474541425704956055e-01 2.518803067505359650e-02 3.514949977397918701e-02 9.310966730117797852e-02 -1.324662417173385620e-01 -3.992008045315742493e-02 -3.417788147926330566e-01 -6.775744259357452393e-02 3.018137216567993164e-01 2.711634933948516846e-01 -4.621898755431175232e-02 3.374472260475158691e-01 -1.367013305425643921e-01 -6.054070219397544861e-02 -2.729500532150268555e-01 -2.776906788349151611e-01 2.274385839700698853e-02
-2.254471927881240845e-01 9.010487794876098633e-02 -1.979041248559951782e-01 -5.577593669295310974e-02 -5.472888704389333725e-03 1.844677776098251343e-01 1.472068428993225098e-01 3.232975602149963379e-01 -1.743680834770202637e-01 -1.136589273810386658e-01 1.305555999279022217e-01 -3.387954458594322205e-02 -7.934036850929260254e-02 -1.718645840883255005e-01 1.593797802925109863e-01 -1.753986924886703491e-01 -2.574802041053771973e-01 1.730345785617828369e-01 1.940938383340835571e-01 1.170918717980384827e-01 3.282764181494712830e-02 1.006917729973793030e-01 6.612171977758407593e-02 1.416794508695602417e-01 -2.821791768074035645e-01 7.508134841918945312e-02 4.289084374904632568e-01 -2.784510850906372070e-01 1.282080113887786865e-01 9.804165363311767578e-02 -8.927761763334274292e-02 1.447513550519943237e-01
-2.240493446588516235e-01 -1.387662142515182495e-01 -1.606388017535209656e-02 -7.063162326812744141e-02 8.584717288613319397e-03 -3.668690919876098633e-01 1.051200088113546371e-02 -1.013999953866004944e-01 2.554255165159702301e-02 1.359478831291198730e-01 -8.327268064022064209e-02 -2.265589497983455658e-02 3.953332826495170593e-02 -2.324943095445632935e-01 -1.054685562849044800e-01 1.076530218124389648e-01 9.641202539205551147e-02 1.606199890375137329e-01 3.931711018085479736e-01 -1.494730114936828613e-01 1.015670299530029297e-01 -1.525412201881408691e-01 -1.272119879722595215e-01 2.634401023387908936e-01 1.697177737951278687e-01 -5.796338617801666260e-02 4.143517613410949707e-01 -4.049085825681686401e-02 1.377713084220886230e-01 1.730618029832839966e-01 -2.436223328113555908e-01 1.742605566978454590e-01
-1.407463103532791138e-01 -1.206236705183982849e-01 1.819681674242019653e-01 -1.235507056117057800e-02 2.101561427116394043e-01 -2.298075705766677856e-01 3.568953648209571838e-02 8.523029834032058716e-02 -1.485345810651779175e-01 -3.601177632808685303e-01 6.796918064355850220e-02 -1.594696007668972015e-02 -1.772871762514114380e-01 -6.660337746143341064e-02 5.751467123627662659e-02 7.063926756381988525e-02 1.026849001646041870e-01 -3.789721727371215820e-01 2.844772934913635254e-01 8.598251640796661377e-02 1.213589683175086975e-01 -1.166160926222801208e-01 -1.640142351388931274e-01 1.406294256448745728e-01 1.256288737058639526e-01 1.194127872586250305e-01 1.653210222721099854e-01 -3.872492909431457520e-01 4.937867447733879089e-02 6.378200650215148926e-02 -1.889121383428573608e-01 2.430141270160675049e-01
1.377140134572982788e-01 7.038547098636627197e-02 9.991477429866790771e-02 -3.289360702037811279e-01 3.255632817745208740e-01 -2.154971063137054443e-01 4.907584562897682190e-02 5.627571046352386475e-02 -2.865876853466033936e-01 7.109170546755194664e-04 5.443532764911651611e-02 -1.235475242137908936e-01 -1.935662627220153809e-01 2.310091629624366760e-02 8.838507346808910370e-03 -1.645436435937881470e-01 -1.841950267553329468e-01 1.445185095071792603e-01 1.066830232739448547e-01 2.167159505188465118e-02 -1.446445733308792114e-01 -1.679516732692718506e-01 -3.607341051101684570e-01 -6.751503795385360718e-02 3.901153802871704102e-02 9.759003296494483948e-03 1.438058465719223022e-01 -9.566815197467803955e-02 1.710893362760543823e-01 2.367130666971206665e-02 -3.343687653541564941e-01 3.328860402107238770e-01
1.910192668437957764e-01 -2.209797203540802002e-01 1.111644804477691650e-01 2.892010211944580078e-01 -6.338462978601455688e-02 -3.233057558536529541e-01 9.089338779449462891e-02 7.944316416978836060e-02 -1.290230453014373779e-01 -5.983890034258365631e-03 4.913036245852708817e-03 7.207670807838439941e-02 -2.870038524270057678e-02 1.953102499246597290e-01 2.823783643543720245e-02 -1.639072597026824951e-02 9.242039918899536133e-02 -1.151390075683593750e-01 1.234257966279983521e-01 -1.530415117740631104e-01 -8.872253447771072388e-02 -1.320836693048477173e-01 -4.474348723888397217e-01 1.744197160005569458e-01 -5.040493607521057129e-02 -6.300509721040725708e-02 1.342243850231170654e-01 -1.013061329722404480e-01 4.222031831741333008e-01 6.597140431404113770e-02 7.106440514326095581e-02 3.078804314136505127e-01
3.339551389217376709e-02 1.193686500191688538e-01 -2.324018031358718872e-01 7.166206836700439453e-03 2.075694054365158081e-01 -2.194446474313735962e-01 3.941306471824645996e-01 9.523404389619827271e-02 -6.867147982120513916e-02 -4.991480614989995956e-03 1.199574545025825500e-01 -8.316130191087722778e-02 3.129897639155387878e-02 2.261647954583168030e-02 -1.085538566112518311e-01 5.022165179252624512e-02 2.083029448986053467e-01 -1.701196581125259399e-01 -7.434369623661041260e-02 -1.958610117435455322e-01 -1.612448394298553467e-01 -3.849896788597106934e-01 -2.530097365379333496e-01 2.426457107067108154e-01 5.074318498373031616e-02 2.649084664881229401e-02 2.626494467258453369e-01 -2.269427180290222168e-01 2.143500447273254395e-01 -6.235599517822265625e-02 -7.461328059434890747e-02 2.014646381139755249e-01
2.155186086893081665e-01 8.898004889488220215e-02 -1.138874739408493042e-01 -8.446119725704193115e-03 1.303450763225555420e-01 -1.147394627332687378e-01 1.274807937443256378e-02 2.910500206053256989e-02 -7.938199490308761597e-02 -1.046941801905632019e-02 -6.249570846557617188e-02 -2.423862367868423462e-01 -1.192401628941297531e-02 9.665677696466445923e-02 1.119994148612022400e-01 -7.016129046678543091e-02 2.486684024333953857e-01 2.195363640785217285e-01 1.303382068872451782e-01 7.919919490814208984e-02 6.140686571598052979e-02 2.128258720040321350e-02 -1.773072183132171631e-01 6.196810007095336914e-01 -7.265990227460861206e-02 -1.984032690525054932e-01 1.279986649751663208e-01 3.452230989933013916e-02 2.782988846302032471e-01 -8.176812529563903809e-02 -2.415778189897537231e-01 2.184838801622390747e-01
1.767019182443618774e-01 7.274977862834930420e-02 -6.794500350952148438e-02 -7.151471078395843506e-02 -2.689552679657936096e-02 -2.953968942165374756e-01 3.502277731895446777e-01 -4.117235913872718811e-02 4.915182664990425110e-02 1.431578397750854492e-01 1.041177287697792053e-02 6.099621579051017761e-02 5.928959324955940247e-02 -1.523612439632415771e-01 -4.151041060686111450e-02 -7.874722778797149658e-02 -5.836633592844009399e-02 1.736509650945663452e-01 2.475332468748092651e-01 3.957682847976684570e-02 -7.571446709334850311e-03 1.563493162393569946e-01 1.716543138027191162e-01 4.228269159793853760e-01 3.176407888531684875e-02 9.067507833242416382e-02 1.780788153409957886e-01 -2.695105373859405518e-01 2.250071614980697632e-01 -3.894808143377304077e-02 6.181811448186635971e-03 4.302445054054260254e-01
1.493609100580215454e-01 1.623152047395706177e-01 -2.252583764493465424e-02 4.066431149840354919e-02 1.081354841589927673e-01 -1.437375992536544800e-01 4.075758457183837891e-01 -1.444960199296474457e-02 -2.895416617393493652e-01 -2.133144289255142212e-01 -5.751930922269821167e-02 2.933630049228668213e-01 -1.068161353468894958e-01 -1.061887741088867188e-01 -2.056486606597900391e-01 -1.543999463319778442e-01 -2.440209537744522095e-01 -6.714156270027160645e-02 1.286080032587051392e-01 7.129232585430145264e-02 -5.116793885827064514e-02 -2.045066803693771362e-01 2.680827677249908447e-02 2.709859013557434082e-01 1.634004712104797363e-01 2.196700274944305420e-01 1.059727594256401062e-01 -1.799876838922500610e-01 1.558462809771299362e-02 -1.730725169181823730e-01 -2.808664739131927490e-01 1.050998494029045105e-01
-1.535839587450027466e-01 -7.074633985757827759e-02 3.878244012594223022e-02 -2.916964888572692871e-01 -1.208728030323982239e-01 -2.475699782371520996e-01 -5.498832464218139648e-02 2.116090357303619385e-01 -1.114615201950073242e-01 -9.447714686393737793e-02 -3.564976900815963745e-02 -2.131549268960952759e-01 -2.434338331222534180e-01 -3.954942896962165833e-02 2.084576636552810669e-01 3.418543189764022827e-02 -2.403128705918788910e-02 -1.903386861085891724e-01 1.849022805690765381e-01 3.086727298796176910e-02 4.032527655363082886e-02 1.148777455091476440e-02 -1.664928495883941650e-01 1.456148922443389893e-01 -2.297586500644683838e-01 1.914744451642036438e-02 4.099072217941284180e-01 -1.593274325132369995e-01 1.972612887620925903e-01 -2.221869826316833496e-01 -2.054249942302703857e-01 2.965418696403503418e-01
9.530010633170604706e-03 -2.982892096042633057e-01 -2.513456046581268311e-01 1.251912564039230347e-01 2.605696320533752441e-01 -2.711581587791442871e-01 -2.478150278329849243e-02 8.140801638364791870e-02 -1.773994415998458862e-01 1.053918600082397461e-01 -1.029828004539012909e-02 1.923951506614685059e-01 -1.657391190528869629e-01 -8.930940181016921997e-02 -6.496219336986541748e-02 -6.112511456012725830e-02 2.686255052685737610e-02 4.172603040933609009e-02 -6.518901884555816650e-02 -2.480748668313026428e-02 3.736124634742736816e-01 -1.192484330385923386e-02 4.895694553852081299e-02 3.351618051528930664e-01 -1.087864562869071960e-01 1.973225921392440796e-01 2.043243497610092163e-01 2.016256935894489288e-02 -1.998391598463058472e-01 -6.854527443647384644e-02 -3.350389897823333740e-01 2.207290232181549072e-01
-1.780079901218414307e-01 1.583539545536041260e-01 -2.281121164560317993e-02 1.018220260739326477e-01 2.659527063369750977e-01 -2.780047059059143066e-01 1.837864220142364502e-01 1.554762721061706543e-01 -1.020190492272377014e-02 1.591632515192031860e-01 -1.563805490732192993e-01 -9.426224976778030396e-02 -7.408307399600744247e-03 -1.535818427801132202e-01 1.687216944992542267e-02 -1.152931079268455505e-01 -1.280706375837326050e-01 9.456756711006164551e-02 2.434837967157363892e-01 -6.015451252460479736e-02 -1.454403847455978394e-01 -5.950511619448661804e-02 -2.506463229656219482e-01 3.428633511066436768e-01 6.303139030933380127e-02 -2.502357065677642822e-01 -6.866910308599472046e-02 -1.677489727735519409e-01 2.799165248870849609e-01 -1.022655069828033447e-01 -5.093894898891448975e-02 3.823763132095336914e-01
-1.110670901834964752e-02 1.955386400222778320e-01 -1.632021963596343994e-01 1.103721931576728821e-02 1.370473057031631470e-01 1.197734698653221130e-01 3.197178542613983154e-01 1.866805106401443481e-01 -4.180227406322956085e-03 4.030460119247436523e-01 -1.955671608448028564e-01 2.321791797876358032e-01 -8.743003755807876587e-02 -1.706810295581817627e-01 2.182823121547698975e-01 -5.636975541710853577e-02 -1.046025827527046204e-01 -1.228297427296638489e-01 1.992464512586593628e-01 5.960321053862571716e-02 1.048782467842102051e-01 -2.003316730260848999e-01 -7.556385546922683716e-02 1.930392682552337646e-01 -1.362125724554061890e-01 -1.667591184377670288e-01 2.018784284591674805e-01 -1.073362827301025391e-01 2.608272731304168701e-01 -2.434417456388473511e-01 -4.552024416625499725e-03 1.820136010646820068e-01
1.577879488468170166e-01 -9.887914359569549561e-02 8.582203090190887451e-02 1.183116659522056580e-01 5.261351168155670166e-02 -1.144543141126632690e-01 -1.253810971975326538e-01 2.194267362356185913e-01 -3.296938836574554443e-01 1.428721547126770020e-01 1.755991876125335693e-01 3.654048312455415726e-03 -8.252982050180435181e-02 -2.222147136926651001e-01 -6.628612428903579712e-02 -1.702635139226913452e-01 2.110939659178256989e-02 3.811114653944969177e-02 2.557284571230411530e-02 1.488883942365646362e-01 1.847237050533294678e-01 -5.158362984657287598e-01 4.356275498867034912e-02 2.960531711578369141e-01 -1.108567789196968079e-02 2.401536256074905396e-01 1.552714556455612183e-01 7.871390879154205322e-02 7.583732903003692627e-02 7.117856293916702271e-02 -2.622083127498626709e-01 1.804046034812927246e-01
2.598493993282318115e-01 -1.437682062387466431e-01 1.459338665008544922e-01 1.897667050361633301e-01 -1.496347598731517792e-03 -4.912981390953063965e-02 2.826744019985198975e-01 1.865848898887634277e-01 -8.915050327777862549e-02 5.870657507330179214e-03 -1.664477214217185974e-02 1.093478724360466003e-01 -1.550535261631011963e-01 1.482675038278102875e-02 1.525493413209915161e-01 -2.139514684677124023e-01 1.440807431936264038e-02 -1.092263981699943542e-01 2.648965716361999512e-01 -3.117095679044723511e-02 -1.650463491678237915e-01 -1.047897189855575562e-01 -2.611754834651947021e-01 4.116230905055999756e-01 2.443103119730949402e-02 6.526830792427062988e-02 6.500723958015441895e-02 -2.415574714541435242e-02 3.331124484539031982e-01 2.529737949371337891e-01 -9.805714339017868042e-02 2.654311656951904297e-01
1.160295829176902771e-01 -4.736093431711196899e-02 2.657411992549896240e-01 1.492541879415512085e-01 1.070605888962745667e-01 -2.774580419063568115e-01 1.418368890881538391e-02 -1.105628833174705505e-01 -2.465939074754714966e-01 5.623542889952659607e-02 -2.994621396064758301e-01 -1.393948197364807129e-01 -2.909122705459594727e-01 -7.659779489040374756e-02 -6.206033285707235336e-03 -4.699280112981796265e-02 1.136400550603866577e-01 -3.510135039687156677e-02 1.129177212715148926e-02 5.731441825628280640e-02 1.862987428903579712e-01 -1.030452400445938110e-01 -1.799674034118652344e-01 2.496123015880584717e-01 4.871343821287155151e-02 1.217979565262794495e-01 2.162956297397613525e-01 -1.647470593452453613e-01 9.370404481887817383e-02 3.067094683647155762e-01 -4.026054143905639648e-01 1.051244810223579407e-01
-3.600108670070767403e-03 -2.337759882211685181e-01 -1.936511509120464325e-02 1.879608929157257080e-01 -2.928645908832550049e-02 -1.013362780213356018e-01 3.839054405689239502e-01 1.590613722801208496e-01 -4.476668313145637512e-02 -7.244194298982620239e-02 -1.099805161356925964e-01 3.266946226358413696e-02 2.634882330894470215e-01 1.382749825716018677e-01 -1.192355807870626450e-02 -2.341376990079879761e-01 1.660147607326507568e-01 -1.781854331493377686e-01 1.415927261114120483e-01 -3.711985051631927490e-02 8.441569656133651733e-02 -1.546290069818496704e-01 -3.032647073268890381e-01 2.861842811107635498e-01 -8.393274992704391479e-02 8.420238271355628967e-03 1.526409089565277100e-01 -7.286603748798370361e-02 3.840399384498596191e-01 2.219385057687759399e-01 -1.421167552471160889e-01 1.535841226577758789e-01
-1.474728733301162720e-01 -5.975652113556861877e-02 -3.430758602917194366e-03 3.013757988810539246e-02 -1.510939374566078186e-02 -1.959343105554580688e-01 -5.992065742611885071e-02 -4.796714708209037781e-02 -8.634239435195922852e-02 2.325306981801986694e-01 -1.898081898689270020e-01 -8.525668829679489136e-02 9.909816086292266846e-02 -1.710797995328903198e-01 -1.307822167873382568e-01 7.690945267677307129e-02 -4.414914175868034363e-02 1.492886692285537720e-01 3.272502422332763672e-01 -1.330839097499847412e-01 -1.374841779470443726e-01 -1.543786525726318359e-01 -3.016655147075653076e-01 3.599361777305603027e-01 3.108929842710494995e-03 -1.438433974981307983e-01 4.622608125209808350e-01 -1.727295517921447754e-01 -2.971802279353141785e-02 -4.500810801982879639e-02 -2.842694520950317383e-01 4.529381915926933289e-02
-1.053400412201881409e-01 1.451711058616638184e-01 -3.045028634369373322e-02 1.562380641698837280e-01 1.682870537042617798e-01 3.374438732862472534e-02 -7.041119784116744995e-02 1.907357871532440186e-01 -4.068437591195106506e-02 -8.407967537641525269e-02 -5.643398314714431763e-02 -3.825155273079872131e-02 9.252873063087463379e-02 2.040862590074539185e-01 6.646714359521865845e-02 -2.861323207616806030e-02 3.171083033084869385e-01 -2.373138666152954102e-01 2.968825697898864746e-01 -2.143370807170867920e-01 1.498851925134658813e-01 -1.114894673228263855e-01 6.657403707504272461e-02 3.716402947902679443e-01 6.028910167515277863e-03 8.446997962892055511e-03 2.708608508110046387e-01 -4.042111039161682129e-01 -5.848911777138710022e-02 1.206013038754463196e-01 -2.134535461664199829e-01 1.846211701631546021e-01
-4.310067743062973022e-02 -1.271677613258361816e-01 -1.322988867759704590e-01 -5.850089713931083679e-02 -5.973197892308235168e-02 -1.915433555841445923e-01 -2.586510181427001953e-01 -1.449331492185592651e-01 -1.677702963352203369e-01 9.322281926870346069e-02 -1.247330307960510254e-01 -1.301613152027130127e-01 -7.577905058860778809e-02 -1.304047405719757080e-01 -1.709678322076797485e-01 1.740785129368305206e-02 -3.652106970548629761e-02 -3.049503825604915619e-02 1.233326643705368042e-01 -7.594994455575942993e-02 -5.700464174151420593e-02 -3.009939491748809814e-01 -3.036320805549621582e-01 2.209290564060211182e-01 7.999106496572494507e-02 7.388760149478912354e-02 5.976679921150207520e-01 -2.078309059143066406e-01 7.116731256246566772e-02 -6.362483650445938110e-02 1.005483642220497131e-01 1.472769826650619507e-01
3.414467349648475647e-02 -2.664591558277606964e-02 -9.184443205595016479e-02 1.191650051623582840e-02 -1.009983643889427185e-01 -1.948258094489574432e-02 -1.080306991934776306e-02 2.289642766118049622e-02 6.033481284976005554e-02 2.220329195261001587e-01 -9.402436017990112305e-02 -2.256950139999389648e-01 -1.981916725635528564e-01 -2.081045322120189667e-02 7.469669729471206665e-02 8.382982015609741211e-02 -7.736024912446737289e-03 2.174065560102462769e-01 1.783474236726760864e-01 -2.786526978015899658e-01 8.536369353532791138e-02 5.609262362122535706e-02 -3.917017281055450439e-01 1.578220576047897339e-01 -3.107965588569641113e-01 1.281254738569259644e-01 3.907271921634674072e-01 -1.992980986833572388e-01 2.591592073440551758e-01 -1.824213378131389618e-02 -2.787765860557556152e-01 1.308623850345611572e-01
5.391055345535278320e-02 3.355580866336822510e-01 1.767219603061676025e-01 2.116763293743133545e-01 2.216797173023223877e-01 -2.991450764238834381e-02 2.544599175453186035e-01 5.441971495747566223e-02 -1.693638265132904053e-01 1.505173593759536743e-01 -5.553127080202102661e-02 2.054924666881561279e-01 -5.113358609378337860e-03 -1.369840204715728760e-01 1.605623401701450348e-03 1.454476565122604370e-01 -4.258722066879272461e-02 -2.414192855358123779e-01 1.698387861251831055e-01 -1.464862227439880371e-01 -1.082899570465087891e-01 -3.316463530063629150e-02 -4.064444079995155334e-02 5.016946196556091309e-01 -1.794053614139556885e-01 2.483830451965332031e-01 7.625161111354827881e-02 -2.749392576515674591e-02 1.275697797536849976e-01 8.367626368999481201e-02 -2.966198604553937912e-03 2.319447994232177734e-01
1.991179883480072021e-01 -6.247438117861747742e-02 8.935109525918960571e-02 2.754500508308410645e-01 -1.968681067228317261e-02 -3.403837978839874268e-01 2.196879833936691284e-01 4.074770957231521606e-02 -8.103638887405395508e-02 -2.048802226781845093e-01 9.899089485406875610e-02 1.135287061333656311e-01 5.575705319643020630e-02 -1.368173807859420776e-01 -1.068655326962471008e-01 3.353541716933250427e-02 -9.078368544578552246e-02 3.559358417987823486e-02 1.532552987337112427e-01 8.069321513175964355e-02 2.515293657779693604e-01 -3.469479978084564209e-01 -2.150824666023254395e-01 3.623528480529785156e-01 5.439977720379829407e-02 1.009941324591636658e-01 3.805277645587921143e-01 1.728711575269699097e-01 6.717120856046676636e-02 -2.305197902023792267e-02 7.661689817905426025e-02 -3.676389157772064209e-02
1.608152240514755249e-01 2.359243035316467285e-01 4.200543090701103210e-02 -1.030498463660478592e-02 -5.628177151083946228e-02 -1.322468221187591553e-01 1.333350688219070435e-01 -1.319460570812225342e-01 -3.553031682968139648e-01 2.384139895439147949e-01 -1.508002877235412598e-01 5.291195120662450790e-03 -2.254706621170043945e-01 1.691504269838333130e-01 2.422921806573867798e-01 5.618841573596000671e-02 -9.718476235866546631e-02 -5.167175084352493286e-02 1.784398704767227173e-01 7.029542326927185059e-02 1.184330359101295471e-01 -2.654319405555725098e-01 6.439183652400970459e-02 4.574950337409973145e-01 1.162389293313026428e-02 1.798369921743869781e-02 9.256664663553237915e-02 -2.187183797359466553e-01 1.842893809080123901e-01 1.376552134752273560e-01 -2.327143102884292603e-01 5.331925302743911743e-02
-8.277533948421478271e-02 1.616156399250030518e-01 -1.821015626192092896e-01 8.289283514022827148e-02 -8.460219204425811768e-02 5.736708175390958786e-03 9.883987903594970703e-02 2.688480019569396973e-01 -4.127654135227203369e-01 -2.251917719841003418e-01 -1.502650082111358643e-01 -1.001476049423217773e-01 -9.945897012948989868e-02 -1.008406654000282288e-02 -3.729915916919708252e-01 -7.475497573614120483e-02 2.188597619533538818e-01 -5.110912770032882690e-02 6.313544511795043945e-02 6.603872030973434448e-02 2.561386674642562866e-02 -4.480468109250068665e-03 -1.652562469244003296e-01 3.581277728080749512e-01 -8.595576882362365723e-02 -4.196276143193244934e-02 3.571227192878723145e-02 -1.534579247236251831e-01 1.705667823553085327e-01 1.672216951847076416e-01 -3.205310404300689697e-01 1.431306898593902588e-01
1.591795980930328369e-01 1.897543668746948242e-01 2.587015740573406219e-02 -7.120787631720304489e-03 6.261337548494338989e-02 -2.477330863475799561e-01 -3.330479934811592102e-02 2.724661827087402344e-01 -1.888512074947357178e-02 -9.359150379896163940e-02 -1.996486634016036987e-02 1.321612000465393066e-01 -3.556710435077548027e-03 -1.401802152395248413e-01 -1.556226611137390137e-01 -7.428070902824401855e-02 1.289487816393375397e-02 8.765803650021553040e-04 2.622253894805908203e-01 -4.227907061576843262e-01 2.866332232952117920e-01 1.243223026394844055e-01 -3.851501271128654480e-03 3.285005092620849609e-01 2.242081761360168457e-01 1.993587911128997803e-01 1.305814534425735474e-01 -2.165121734142303467e-01 5.989814549684524536e-02 2.586517632007598877e-01 -1.645580306649208069e-02 2.073425501585006714e-01
1.917871236801147461e-01 8.404666930437088013e-02 6.940963864326477051e-02 9.426904469728469849e-02 6.059634312987327576e-02 -2.172695398330688477e-01 7.019084692001342773e-02 -1.105027768062427640e-04 2.565194666385650635e-02 2.634885609149932861e-01 -2.340030297636985779e-02 3.045039437711238861e-02 -1.902689039707183838e-02 -2.198670953512191772e-01 2.376263588666915894e-01 -1.944121420383453369e-01 -1.273499876260757446e-01 1.675045676529407501e-02 9.878840297460556030e-02 -2.384475246071815491e-02 1.900804489850997925e-01 1.267793327569961548e-01 -3.657426685094833374e-02 5.857232809066772461e-01 7.446056231856346130e-03 -1.148607507348060608e-01 7.323590666055679321e-02 -2.946695685386657715e-01 1.884460002183914185e-01 3.082350082695484161e-02 9.495294094085693359e-02 3.126665055751800537e-01
-5.889534577727317810e-02 -1.240747943520545959e-01 1.480848155915737152e-02 -1.445916146039962769e-01 -1.834717094898223877e-01 -1.795206367969512939e-01 1.761540174484252930e-01 -2.736332416534423828e-01 -1.498378068208694458e-01 8.164007216691970825e-03 1.265008598566055298e-01 1.735773086547851562e-01 2.198288142681121826e-01 -1.408013254404067993e-01 -1.687295585870742798e-01 -4.549788683652877808e-02 -7.216519862413406372e-02 -1.474766712635755539e-02 9.515186399221420288e-02 -2.504264116287231445e-01 1.591823436319828033e-02 -2.686971127986907959e-01 -2.003230154514312744e-01 1.902278214693069458e-01 -3.792009651660919189e-01 3.100919350981712341e-02 3.353807032108306885e-01 1.186471357941627502e-01 -2.950712665915489197e-02 -5.894639343023300171e-02 -1.931611001491546631e-01 2.862653434276580811e-01
6.512721627950668335e-02 1.827342808246612549e-02 4.691617935895919800e-02 2.444941550493240356e-01 -2.196938917040824890e-02 -3.416454195976257324e-01 2.265201956033706665e-01 2.130053192377090454e-01 -1.642740964889526367e-01 -2.786974608898162842e-01 1.889390647411346436e-01 -2.119820751249790192e-02 -6.255156546831130981e-02 1.758019253611564636e-02 1.143924542702734470e-03 -8.168849349021911621e-02 -3.002408444881439209e-01 -3.635455667972564697e-02 1.946388036012649536e-01 -1.203704532235860825e-02 3.175918757915496826e-02 -1.725601702928543091e-01 -2.441449463367462158e-01 1.277410835027694702e-01 -2.974896728992462158e-01 6.202205549925565720e-04 3.600430786609649658e-01 -4.858079180121421814e-02 2.498093843460083008e-01 -1.165707632899284363e-01 4.454292729496955872e-02 -1.821612268686294556e-01
-9.461598098278045654e-02 -5.980509892106056213e-02 1.073615550994873047e-01 -6.041153147816658020e-02 1.978811770677566528e-01 -1.571307182312011719e-01 1.651318818330764771e-01 5.591243878006935120e-02 -3.187923133373260498e-01 -1.012189686298370361e-02 6.860730797052383423e-02 3.172358497977256775e-02 -2.386760413646697998e-01 1.884628385305404663e-01 2.516911327838897705e-01 7.270598411560058594e-02 4.579603970050811768e-01 -2.698841094970703125e-01 2.742289304733276367e-01 -4.377888143062591553e-02 6.203006207942962646e-02 -7.388237118721008301e-02 -1.816682219505310059e-01 1.136529520153999329e-01 -2.799464762210845947e-01 4.245071858167648315e-02 2.448038011789321899e-01 -1.049744412302970886e-01 -6.687749177217483521e-02 3.250804543495178223e-02 -1.024891883134841919e-01 1.656078100204467773e-01
-2.410056889057159424e-01 -6.173731386661529541e-02 1.576159447431564331e-01 1.241903230547904968e-01 -1.418621465563774109e-02 -1.059233993291854858e-01 -6.357307545840740204e-03 2.284461855888366699e-01 9.691363573074340820e-02 1.661572605371475220e-02 4.426512494683265686e-02 -6.833850592374801636e-02 -1.054404601454734802e-01 5.783259496092796326e-02 -1.887722611427307129e-01 -4.335726052522659302e-02 1.551024168729782104e-01 1.515889763832092285e-01 3.967307507991790771e-01 1.272844523191452026e-01 2.536997199058532715e-01 -4.834061563014984131e-01 -6.375625729560852051e-02 1.455145478248596191e-01 -1.550252586603164673e-01 2.137876003980636597e-01 2.090604975819587708e-02 -1.541006416082382202e-01 -7.771810889244079590e-02 1.287311315536499023e-01 -1.868885755538940430e-01 2.655870914459228516e-01
7.199729792773723602e-03 3.924084827303886414e-02 -3.656558692455291748e-02 1.077101454138755798e-01 1.242746412754058838e-01 4.932257812470197678e-03 4.843956530094146729e-01 -3.790140151977539062e-02 -6.571111083030700684e-02 -1.550321653485298157e-02 -1.807221397757530212e-02 -8.302906155586242676e-02 1.283913850784301758e-01 -1.476473063230514526e-01 -6.932853162288665771e-02 1.303068548440933228e-02 3.356293737888336182e-01 -5.620095878839492798e-02 -3.723797574639320374e-02 -1.371294260025024414e-01 1.105624064803123474e-01 -2.784720659255981445e-01 -1.971592754125595093e-01 2.189898043870925903e-01 1.025531738996505737e-01 5.877448990941047668e-02 4.842706322669982910e-01 -9.932307153940200806e-02 1.859064400196075439e-01 -3.501997888088226318e-02 -2.129334807395935059e-01 1.637303531169891357e-01
-7.618800550699234009e-02 2.922081761062145233e-02 1.944790184497833252e-01 -5.352768115699291229e-03 1.407624501734972000e-02 -1.522137075662612915e-01 1.215632036328315735e-01 -2.172109112143516541e-02 -3.400945663452148438e-02 4.058012366294860840e-01 -1.309014707803726196e-01 -1.837917370721697807e-03 -2.064280062913894653e-01 -5.672451481223106384e-02 7.381084561347961426e-02 -1.659076660871505737e-01 3.254763036966323853e-02 -9.220741689205169678e-02 2.671199478209018707e-02 -4.281119629740715027e-02 -5.244266986846923828e-02 -1.142175793647766113e-01 -1.240465417504310608e-01 4.093589484691619873e-01 1.422540098428726196e-01 3.296769410371780396e-02 1.853162050247192383e-01 -7.939818501472473145e-02 4.640477150678634644e-02 -3.430952504277229309e-02 -3.636741638183593750e-02 6.145015954971313477e-01
-2.241486124694347382e-02 -1.037813872098922729e-01 1.874511539936065674e-01 -1.492810435593128204e-02 -1.099048331379890442e-01 -1.173960044980049133e-01 3.369616568088531494e-01 2.922727167606353760e-01 6.394929718226194382e-03 -1.437126994132995605e-01 -6.678283959627151489e-02 6.850567460060119629e-02 9.989940375089645386e-02 -1.156723797321319580e-01 8.789766579866409302e-03 -4.913200065493583679e-02 -8.518851548433303833e-02 -1.111675128340721130e-01 -1.425966471433639526e-01 7.008957117795944214e-02 -3.672153688967227936e-03 -2.278455495834350586e-01 -1.820307374000549316e-01 3.587960302829742432e-01 2.057203650474548340e-01 -4.891308769583702087e-02 1.107350662350654602e-01 -1.457778662443161011e-01 1.181754469871520996e-01 1.090574413537979126e-01 -1.660186201333999634e-01 5.315394997596740723e-01
4.931350704282522202e-03 1.982231996953487396e-02 -2.256137430667877197e-01 -1.420423835515975952e-01 -1.940645277500152588e-01 -1.463816314935684204e-01 -1.113518774509429932e-01 -9.690160863101482391e-03 1.137787774205207825e-01 5.629907548427581787e-02 -2.045439556241035461e-02 1.876964233815670013e-02 -1.335861980915069580e-01 1.276943832635879517e-01 2.533232979476451874e-02 -1.970151811838150024e-01 9.366589784622192383e-02 1.006434932351112366e-01 3.074275851249694824e-01 -1.985434591770172119e-01 4.982706904411315918e-02 -3.542104735970497131e-02 -2.033900916576385498e-01 1.638724952936172485e-01 -3.262178897857666016e-01 1.737091988325119019e-01 4.569147527217864990e-01 -2.318230122327804565e-01 1.376005113124847412e-01 -1.273629665374755859e-01 -2.723242938518524170e-01 1.822504997253417969e-01
-2.232020199298858643e-01 2.082778662443161011e-01 -9.009798616170883179e-02 -1.998943090438842773e-02 -1.225678250193595886e-01 -1.462422031909227371e-02 3.991487920284271240e-01 1.236382424831390381e-01 -5.846602842211723328e-02 7.725802809000015259e-02 -4.536663368344306946e-02 1.818207949399948120e-01 -2.719977200031280518e-01 1.760700950399041176e-03 -7.338579744100570679e-02 -1.368582397699356079e-01 1.303129941225051880e-01 4.685010388493537903e-02 7.508082687854766846e-02 -6.479852646589279175e-02 -2.125604450702667236e-01 2.922446932643651962e-03 -2.097105681896209717e-01 5.275792479515075684e-01 -1.769291050732135773e-02 -1.199510693550109863e-01 5.636086687445640564e-02 -1.965389214456081390e-02 7.040558755397796631e-02 -2.037292346358299255e-02 -2.108646631240844727e-01 3.181418180465698242e-01
2.384197898209095001e-02 -1.451403498649597168e-01 -6.791848689317703247e-02 5.046578869223594666e-02 -1.086109131574630737e-01 -1.447332948446273804e-01 -7.623162865638732910e-02 3.789766877889633179e-02 6.270384043455123901e-02 2.202592194080352783e-01 -1.749747898429632187e-03 -5.443971231579780579e-02 -1.549573540687561035e-01 -1.114590186625719070e-02 6.335940957069396973e-02 -1.085535585880279541e-01 8.812748640775680542e-02 2.670220732688903809e-01 2.432272136211395264e-01 -7.000888884067535400e-02 1.491722017526626587e-01 5.931519344449043274e-02 -2.492924034595489502e-01 2.480465173721313477e-01 -1.943727582693099976e-01 2.236154628917574883e-03 4.009093046188354492e-01 -3.551943302154541016e-01 9.070202708244323730e-02 -2.440599501132965088e-01 -3.865777552127838135e-01 3.720083832740783691e-02
-2.025477886199951172e-01 7.468289881944656372e-02 1.741814315319061279e-01 -8.513113856315612793e-02 -1.989255398511886597e-01 -2.987633943557739258e-01 1.950639635324478149e-01 2.476878464221954346e-01 -1.792739480733871460e-01 1.060416176915168762e-01 -1.798363626003265381e-01 -9.468179196119308472e-02 -8.663422614336013794e-02 3.412062227725982666e-01 -3.704637661576271057e-02 -3.473546728491783142e-02 -7.650849409401416779e-03 1.184146553277969360e-01 1.689905859529972076e-02 6.228876113891601562e-02 1.356102526187896729e-02 1.005226597189903259e-01 -5.612481757998466492e-02 1.932643204927444458e-01 -3.273678477853536606e-03 6.279594451189041138e-02 3.910474479198455811e-01 -1.094392761588096619e-01 2.540890872478485107e-01 6.469167023897171021e-02 -2.963987290859222412e-01 2.861830294132232666e-01
-8.654997497797012329e-02 -8.449315279722213745e-02 -1.084444895386695862e-01 -7.747990638017654419e-02 -2.878746949136257172e-02 1.099226698279380798e-01 3.229694366455078125e-01 -1.779892295598983765e-02 -3.574141561985015869e-01 5.928828939795494080e-02 -2.536002695560455322e-01 1.394210848957300186e-02 -1.262570768594741821e-01 -2.073063999414443970e-01 4.477874338626861572e-01 6.330072879791259766e-02 1.650956086814403534e-02 -5.698830634355545044e-02 -1.424918975681066513e-02 -6.377336382865905762e-02 -1.190113369375467300e-02 -1.330138146877288818e-01 -3.325396180152893066e-01 3.173647224903106689e-01 2.608732134103775024e-02 5.814664810895919800e-02 3.909716010093688965e-02 -2.820822894573211670e-01 2.964448928833007812e-02 2.713063731789588928e-02 -1.991171985864639282e-01 1.658711880445480347e-01
6.917856633663177490e-02 7.851172983646392822e-02 2.138804271817207336e-02 5.239006504416465759e-02 -3.074244223535060883e-02 -3.069025464355945587e-02 -6.198008358478546143e-02 -6.749034672975540161e-02 1.608484424650669098e-02 -2.321786135435104370e-01 2.080339342355728149e-01 -2.545214891433715820e-01 5.715762451291084290e-02 -4.097670316696166992e-02 -1.621347069740295410e-01 7.120213657617568970e-02 2.248220592737197876e-01 -2.928120456635951996e-02 3.158644437789916992e-01 8.905815891921520233e-03 2.601546049118041992e-01 -2.559061050415039062e-01 -3.681303560733795166e-01 1.893160492181777954e-01 -5.164969712495803833e-02 2.176837176084518433e-01 -3.821819648146629333e-02 -1.949030309915542603e-01 2.691729962825775146e-01 6.448606494814157486e-03 -2.838143110275268555e-01 2.805480659008026123e-01
-3.110876679420471191e-01 2.281564176082611084e-01 1.000895053148269653e-01 -3.453242778778076172e-02 -1.722273081541061401e-01 -1.048222929239273071e-02 2.789159491658210754e-02 -5.422114580869674683e-02 -6.252548098564147949e-02 5.724514275789260864e-02 2.979761064052581787e-01 9.733050130307674408e-03 -2.405283749103546143e-01 -1.102580502629280090e-01 8.860947936773300171e-02 -1.596302539110183716e-01 -3.015603423118591309e-01 1.611165851354598999e-01 1.081115752458572388e-01 1.314686387777328491e-01 -7.476369384676218033e-03 -1.388174444437026978e-01 -3.016993105411529541e-01 4.061615467071533203e-02 1.149475574493408203e-02 1.108224242925643921e-01 3.510879278182983398e-01 -2.818751633167266846e-01 2.895802557468414307e-01 -1.755374819040298462e-01 -5.225857603363692760e-04 1.392317861318588257e-01
-1.415430307388305664e-01 1.958153098821640015e-01 -1.425309032201766968e-01 1.801271438598632812e-01 -2.014292962849140167e-02 -7.374549657106399536e-02 2.289559692144393921e-01 -1.948515921831130981e-01 -8.700187504291534424e-02 -1.490422487258911133e-01 2.738001942634582520e-02 1.435125172138214111e-01 -5.588663741946220398e-02 6.981013715267181396e-02 1.642530597746372223e-02 -3.042974472045898438e-01 -9.408805519342422485e-02 -9.614998847246170044e-02 3.102463185787200928e-01 1.646237373352050781e-01 4.157337173819541931e-02 -2.657648921012878418e-01 -9.327768534421920776e-02 2.849189937114715576e-01 9.243757277727127075e-02 1.885823607444763184e-01 1.017943099141120911e-01 8.533940464258193970e-02 -1.312783956527709961e-01 -1.812106072902679443e-01 -4.337422549724578857e-01 1.923293024301528931e-01
6.814026832580566406e-02 3.377939462661743164e-01 -1.247642040252685547e-01 1.237362697720527649e-01 -3.049868717789649963e-02 1.369201391935348511e-01 2.010998688638210297e-02 2.984053790569305420e-01 -3.046709597110748291e-01 -9.417904913425445557e-02 -8.909370750188827515e-02 -9.349178522825241089e-02 -1.035126745700836182e-01 -7.163904956541955471e-04 -2.295866608619689941e-01 -1.728008836507797241e-01 6.946238130331039429e-02 2.678269054740667343e-03 1.406976282596588135e-01 9.402549266815185547e-02 9.910465031862258911e-02 -3.411858901381492615e-02 -2.043236196041107178e-01 5.178805589675903320e-01 9.635911881923675537e-02 -4.677820205688476562e-02 1.359342485666275024e-01 -1.023648902773857117e-01 2.357836067676544189e-01 5.419298261404037476e-02 -2.743586003780364990e-01 -3.087681718170642853e-02
2.630594372749328613e-02 -1.205523312091827393e-01 4.963156580924987793e-02 1.723336577415466309e-01 -7.560575753450393677e-02 -4.998988211154937744e-01 2.081378847360610962e-01 2.269121557474136353e-01 -4.676816985011100769e-02 -1.054661870002746582e-01 1.081638038158416748e-01 1.188066527247428894e-01 -1.701057553291320801e-01 -9.820631705224514008e-03 -3.138472093269228935e-03 -1.979530751705169678e-01 -1.230148524045944214e-01 1.054276451468467712e-01 4.460655152797698975e-02 -3.130104020237922668e-02 9.103531390428543091e-02 -1.455010473728179932e-01 -4.589145183563232422e-01 1.448474675416946411e-01 5.593452602624893188e-02 1.070418581366539001e-01 3.799852728843688965e-01 3.616643697023391724e-02 4.474357515573501587e-02 1.480240374803543091e-01 1.157297939062118530e-01 -8.358589559793472290e-02
-7.949221879243850708e-02 2.161392271518707275e-01 -1.904768869280815125e-02 2.422654069960117340e-02 -7.561653852462768555e-02 -4.323648810386657715e-01 1.869323551654815674e-01 8.134136348962783813e-02 -3.097549080848693848e-01 4.709121957421302795e-02 -1.394633650779724121e-01 -1.254380196332931519e-01 2.014840096235275269e-01 -9.641624987125396729e-02 1.049738526344299316e-01 -1.434822082519531250e-01 -2.661136090755462646e-01 8.892688900232315063e-02 2.011520713567733765e-01 -1.004456579685211182e-01 3.069753944873809814e-02 -1.118346378207206726e-01 -8.085069805383682251e-02 1.391988694667816162e-01 3.842230886220932007e-02 -1.586532145738601685e-01 2.006115168333053589e-01 -1.915127336978912354e-01 -6.503276526927947998e-03 -4.544902965426445007e-02 3.140341937541961670e-01 3.521588444709777832e-01
1.118547841906547546e-01 2.159915417432785034e-01 2.913170456886291504e-01 1.247417181730270386e-01 -9.367758780717849731e-02 -1.065189018845558167e-01 1.620212048292160034e-01 2.599681541323661804e-02 -4.506638273596763611e-02 -1.916368007659912109e-01 1.152656879276037216e-02 1.881095916032791138e-01 -7.857110351324081421e-02 -2.679913341999053955e-01 8.133485913276672363e-02 2.857424085959792137e-03 8.130485564470291138e-02 5.822869390249252319e-02 -1.429690700024366379e-02 -2.285933867096900940e-02 6.492640078067779541e-02 -1.637015491724014282e-01 -2.572993934154510498e-01 2.741497159004211426e-01 -5.073987841606140137e-01 1.601225435733795166e-01 1.584805995225906372e-01 -1.264252960681915283e-01 9.286684542894363403e-02 -1.338270455598831177e-01 1.448447704315185547e-01 2.822456955909729004e-01
-2.613680623471736908e-02 1.841559261083602905e-01 9.719067066907882690e-02 8.525207638740539551e-02 1.525790523737668991e-02 -1.786448806524276733e-02 3.205299079418182373e-01 2.373427897691726685e-01 -2.999036014080047607e-01 -1.742411255836486816e-01 5.935970693826675415e-03 -3.768907859921455383e-02 -1.056217551231384277e-01 1.269578933715820312e-01 9.289801865816116333e-02 -2.654532790184020996e-01 1.016161683946847916e-02 -1.992934644222259521e-01 2.763711512088775635e-01 -2.008298598229885101e-02 -8.712843060493469238e-02 -1.526417732238769531e-01 -2.933669090270996094e-02 3.052774965763092041e-01 1.622737050056457520e-01 -5.297388881444931030e-02 3.211816549301147461e-01 -2.536260783672332764e-01 -1.159687340259552002e-01 -2.689579427242279053e-01 -1.639422178268432617e-01 -1.005013212561607361e-01
-7.228358089923858643e-02 3.754436969757080078e-01 1.647524088621139526e-01 7.643435150384902954e-02 2.053551003336906433e-02 -1.591760069131851196e-01 1.484271138906478882e-01 3.006394021213054657e-02 -1.403063684701919556e-01 3.269618153572082520e-01 6.999880820512771606e-02 1.377382427453994751e-01 -6.744275242090225220e-02 -2.393412031233310699e-02 6.526749581098556519e-02 1.488966196775436401e-01 4.335863143205642700e-02 -2.012172639369964600e-01 2.684774398803710938e-01 -1.367516666650772095e-01 -1.004640161991119385e-01 -2.803033217787742615e-02 -1.366351842880249023e-01 4.455145299434661865e-01 -1.835300624370574951e-01 1.423214823007583618e-01 3.099997714161872864e-02 1.786027476191520691e-02 8.927237242460250854e-02 2.612989544868469238e-01 6.744512915611267090e-02 3.048453629016876221e-01
-7.657517492771148682e-02 -1.052187532186508179e-01 -3.571227192878723145e-02 2.531854510307312012e-01 -1.620409935712814331e-01 -2.380350232124328613e-01 -3.934312611818313599e-02 4.228841140866279602e-02 -1.149723902344703674e-01 5.637221038341522217e-02 2.457507550716400146e-01 -3.067779168486595154e-02 1.012601628899574280e-01 -2.156749665737152100e-01 -1.011424660682678223e-01 -7.731600850820541382e-02 1.770004481077194214e-01 6.605819612741470337e-02 7.091997563838958740e-02 -2.417832762002944946e-01 -1.204853281378746033e-01 -3.385328054428100586e-01 -3.102975487709045410e-01 3.044364154338836670e-01 -8.510930091142654419e-02 3.710507154464721680e-01 1.800226271152496338e-01 -5.368257686495780945e-02 -5.823478102684020996e-02 7.069867849349975586e-02 -1.921320855617523193e-01 1.947806924581527710e-01
-6.243072450160980225e-03 1.587237119674682617e-01 -8.199276775121688843e-02 -1.375824958086013794e-02 -2.629152536392211914e-01 -2.263547629117965698e-01 4.852770268917083740e-02 8.346540480852127075e-02 -1.553641408681869507e-01 1.494053006172180176e-01 -1.235822141170501709e-01 2.006681710481643677e-01 1.674838811159133911e-01 -7.800450176000595093e-02 -2.115791440010070801e-01 -4.514413326978683472e-02 1.439427025616168976e-03 1.315898001194000244e-01 -1.890013813972473145e-01 -2.038446515798568726e-01 1.836535632610321045e-01 -2.449528127908706665e-01 -2.409065365791320801e-01 3.002306222915649414e-01 -2.689417004585266113e-01 2.372456043958663940e-01 1.082410663366317749e-01 -2.168455421924591064e-01 -5.461379885673522949e-02 -2.366332709789276123e-01 -1.454908698797225952e-01 2.263577729463577271e-01
5.481009930372238159e-02 2.234187535941600800e-02 -1.029102578759193420e-01 1.159622594714164734e-01 1.580018252134323120e-01 7.915452122688293457e-03 1.907461136579513550e-01 2.099993526935577393e-01 -2.108517587184906006e-01 2.459947466850280762e-01 3.596564382314682007e-02 2.409175932407379150e-01 1.135442629456520081e-01 -6.628250330686569214e-02 -3.775036707520484924e-02 -1.916745156049728394e-01 6.042594090104103088e-02 -7.196874916553497314e-02 -6.976053863763809204e-02 -1.363899931311607361e-02 2.021601796150207520e-01 1.534295380115509033e-01 -1.804197393357753754e-02 2.010166645050048828e-01 -1.970683336257934570e-01 -6.302309036254882812e-02 4.901390522718429565e-02 -4.021501243114471436e-01 4.037664532661437988e-01 -5.015182122588157654e-02 7.133592152968049049e-04 3.945724666118621826e-01
-1.751361787319183350e-01 -1.746180583722889423e-03 4.283815249800682068e-02 3.948669433593750000e-01 1.191091313958168030e-01 -7.040262967348098755e-02 -9.402341209352016449e-03 7.964723557233810425e-02 -2.996590435504913330e-01 -1.154558584094047546e-01 2.049765288829803467e-01 8.055099844932556152e-02 9.609638154506683350e-02 1.854357421398162842e-01 1.709278523921966553e-01 -2.071458846330642700e-01 2.239664345979690552e-01 1.269728094339370728e-01 6.428255140781402588e-02 -2.403554171323776245e-01 -1.075626164674758911e-02 -8.209215849637985229e-02 2.420868910849094391e-02 2.466508001089096069e-01 -1.106774061918258667e-01 9.485650807619094849e-02 3.061516582965850830e-01 -7.279343903064727783e-02 -1.421226412057876587e-01 3.051431663334369659e-02 1.596054881811141968e-01 3.940499424934387207e-01
-2.030199766159057617e-01 5.928167700767517090e-02 4.810890927910804749e-02 2.389020025730133057e-01 1.125290170311927795e-01 -4.626987501978874207e-02 1.784539967775344849e-01 1.471787691116333008e-01 -3.911815583705902100e-01 6.090538948774337769e-02 2.521950602531433105e-01 -2.535563334822654724e-02 7.383130490779876709e-02 3.546933876350522041e-03 9.655744768679141998e-03 -3.109505772590637207e-01 8.723565936088562012e-02 2.902910411357879639e-01 -4.773778840899467468e-02 -1.925096809864044189e-01 1.478589326143264771e-01 -1.378081142902374268e-01 -1.544639468193054199e-01 1.242299526929855347e-01 2.656093984842300415e-02 3.807233572006225586e-01 1.846144050359725952e-01 -3.242946788668632507e-02 1.751934364438056946e-02 -1.893653571605682373e-01 -2.481344491243362427e-01 1.202238351106643677e-01
-2.364532053470611572e-01 -1.420631352812051773e-02 -1.450676321983337402e-01 1.578399091958999634e-01 -8.961886167526245117e-02 -4.598388448357582092e-02 -2.207331999670714140e-04 1.939350366592407227e-01 -3.762450814247131348e-02 -5.052585154771804810e-02 -2.060697972774505615e-02 -6.966164708137512207e-02 9.220782667398452759e-02 -3.294155001640319824e-02 -3.841787204146385193e-02 -2.373682856559753418e-01 1.007694192230701447e-02 2.698349058628082275e-01 -9.185550361871719360e-02 -2.271307855844497681e-01 1.582357585430145264e-01 -6.993407756090164185e-02 1.357679218053817749e-01 4.063521325588226318e-01 -2.138836234807968140e-01 4.114882051944732666e-01 3.453961908817291260e-01 -1.357204467058181763e-01 -1.259634792804718018e-01 -6.578077375888824463e-02 -1.993521004915237427e-01 1.198959350585937500e-01
1.677780151367187500e-01 4.287648797035217285e-01 -1.681586951017379761e-01 1.804954409599304199e-01 -2.468074858188629150e-02 -5.421157553791999817e-02 2.453371137380599976e-02 2.018154412508010864e-01 -3.565057218074798584e-01 -1.327686011791229248e-01 -5.114878341555595398e-02 -1.178773716092109680e-01 1.393901742994785309e-02 5.230353772640228271e-02 -2.186011224985122681e-01 1.121439635753631592e-01 1.285936981439590454e-01 6.350626796483993530e-02 2.568542584776878357e-02 1.297912001609802246e-01 -3.279340639710426331e-02 -1.965320855379104614e-01 -1.827461123466491699e-01 5.075719356536865234e-01 -8.892562985420227051e-02 8.628265559673309326e-02 -2.837447682395577431e-04 -9.275268763303756714e-02 1.926255971193313599e-01 -7.998728542588651180e-04 -1.593460589647293091e-01 4.995556548237800598e-02
-3.353731706738471985e-02 1.811611056327819824e-01 6.675616651773452759e-02 7.610809057950973511e-02 -1.807827055454254150e-01 -4.358891546726226807e-01 4.161375015974044800e-02 1.446890234947204590e-01 -4.747826978564262390e-02 -8.536357432603836060e-03 1.648579910397529602e-02 -2.547909021377563477e-01 2.276989519596099854e-01 -1.498874574899673462e-01 1.089058369398117065e-01 -1.572457849979400635e-01 -1.819284856319427490e-01 -4.982285946607589722e-02 3.425417542457580566e-01 -2.071655988693237305e-01 1.901142857968807220e-02 -8.209319412708282471e-02 -3.166442364454269409e-02 2.983869314193725586e-01 6.127654388546943665e-02 -5.358349531888961792e-02 1.652712225914001465e-01 -1.713526546955108643e-01 6.992210447788238525e-02 -1.123111471533775330e-01 1.126601919531822205e-01 3.815409839153289795e-01
-8.721725642681121826e-02 2.141093313694000244e-01 -7.642014324665069580e-02 2.332865595817565918e-01 1.225181519985198975e-01 -1.896911561489105225e-01 1.133247762918472290e-01 -1.653299331665039062e-01 8.038058876991271973e-02 -3.150178864598274231e-02 -3.783450648188591003e-02 1.381805539131164551e-01 -2.697439491748809814e-02 2.152747660875320435e-02 -1.519423276185989380e-01 -2.946948707103729248e-01 1.533408761024475098e-01 -1.417534798383712769e-01 8.680181205272674561e-02 -2.100009769201278687e-01 -2.203634530305862427e-01 -1.868510395288467407e-01 -2.037973254919052124e-01 4.971021115779876709e-01 -1.442023515701293945e-01 6.513704359531402588e-02 8.274655789136886597e-02 -1.662687808275222778e-01 2.866601347923278809e-01 -1.203970462083816528e-01 -1.326427459716796875e-01 1.219170242547988892e-01
-4.893986880779266357e-02 1.612452417612075806e-01 1.132400124333798885e-03 2.352493852376937866e-01 9.881662577390670776e-02 -3.205245137214660645e-01 2.126627713441848755e-01 2.582246661186218262e-01 -7.845694571733474731e-02 9.603271633386611938e-02 -2.881999015808105469e-01 -6.891026347875595093e-02 2.213464081287384033e-01 -3.510716557502746582e-02 -7.328997552394866943e-02 -2.430247664451599121e-01 -2.022838294506072998e-01 1.617217957973480225e-01 1.434893906116485596e-01 -1.514268666505813599e-01 -1.236634626984596252e-01 5.918485671281814575e-02 -2.866230905055999756e-01 3.607524037361145020e-01 -3.102497756481170654e-02 -3.743713349103927612e-02 -6.372640281915664673e-02 -1.957791447639465332e-01 1.477789133787155151e-01 -9.415858983993530273e-02 -1.857059001922607422e-01 1.496071219444274902e-01
-2.119576185941696167e-02 3.247817456722259521e-01 2.615599036216735840e-01 4.100563377141952515e-02 1.928641051054000854e-01 -4.661823809146881104e-02 2.451419457793235779e-02 4.573055803775787354e-01 -5.865132063627243042e-02 2.080733776092529297e-01 -5.348597094416618347e-02 -4.161598160862922668e-02 -1.350636482238769531e-01 -7.847072184085845947e-02 2.988649308681488037e-01 1.298961974680423737e-02 -2.185748815536499023e-01 -1.371876448392868042e-01 -5.969715490937232971e-02 1.270487755537033081e-01 1.260795742273330688e-01 -2.333395481109619141e-01 -8.589547127485275269e-02 2.223239988088607788e-01 -7.515132427215576172e-02 -9.543147869408130646e-03 3.798735141754150391e-01 -1.026942431926727295e-01 -5.083630792796611786e-03 1.740752011537551880e-01 -2.649468369781970978e-02 6.773992627859115601e-02
1.042132526636123657e-01 2.138544917106628418e-01 7.189916819334030151e-02 7.584477961063385010e-02 5.636203661561012268e-02 -2.397489696741104126e-01 -1.036013960838317871e-01 2.361033558845520020e-01 2.443021163344383240e-03 -8.561084419488906860e-02 8.878616243600845337e-02 1.760979183018207550e-02 -3.260118365287780762e-01 -3.339814022183418274e-02 -3.708615601062774658e-01 -2.135153561830520630e-01 5.980731174349784851e-02 -1.773560196161270142e-01 2.270331829786300659e-01 -2.099182456731796265e-02 2.020480334758758545e-01 -2.463940680027008057e-01 4.639912396669387817e-02 3.468419015407562256e-01 1.375821232795715332e-01 -8.059737086296081543e-02 2.131009697914123535e-01 -1.007911860942840576e-01 9.556937962770462036e-02 -2.250750064849853516e-01 -1.892796158790588379e-01 1.080652922391891479e-01
-1.513610929250717163e-01 4.656181856989860535e-02 1.264528930187225342e-01 -8.523114770650863647e-02 1.739349365234375000e-01 -1.481590270996093750e-01 1.514879614114761353e-01 -8.198715746402740479e-02 -3.956899940967559814e-01 -1.503985524177551270e-01 7.939881645143032074e-03 1.530972123146057129e-02 -4.141983762383460999e-02 -8.209433406591415405e-02 5.406602472066879272e-02 -2.005876153707504272e-01 1.106185168027877808e-01 -3.387240767478942871e-01 4.226411879062652588e-01 1.308556646108627319e-01 2.642511725425720215e-01 -3.033789573237299919e-03 -2.794465795159339905e-02 1.114088594913482666e-01 7.109841704368591309e-02 -1.282599102705717087e-02 2.224751412868499756e-01 -2.319594621658325195e-01 -1.610971689224243164e-01 1.066469028592109680e-01 -1.660652011632919312e-01 2.439617514610290527e-01
1.005871519446372986e-01 8.828531950712203979e-02 -5.061831325292587280e-02 -1.064011231064796448e-01 -1.333743482828140259e-01 -2.289117425680160522e-01 9.613156318664550781e-02 -2.476773969829082489e-02 1.481072306632995605e-01 9.228409826755523682e-02 -3.238177299499511719e-02 2.467770688235759735e-02 -1.332656443119049072e-01 1.022731214761734009e-01 9.665483981370925903e-02 -2.419799007475376129e-02 1.162363961338996887e-01 8.677509427070617676e-02 1.993526965379714966e-01 -1.714966297149658203e-01 1.457306295633316040e-01 -5.550716817378997803e-02 -4.109440445899963379e-01 1.095710694789886475e-01 -3.324458003044128418e-01 -7.962059229612350464e-02 4.865982234477996826e-01 -2.456000000238418579e-01 1.762602180242538452e-01 5.867455154657363892e-03 -2.770220637321472168e-01 2.666080370545387268e-02
-7.973223179578781128e-02 -3.251880407333374023e-02 8.487846702337265015e-02 3.996399641036987305e-01 -2.061684280633926392e-01 -8.602579683065414429e-02 -1.425150502473115921e-02 -4.299793764948844910e-02 -4.633603394031524658e-01 -6.889619678258895874e-02 1.539504826068878174e-01 -5.194152891635894775e-02 8.731630444526672363e-02 2.009290643036365509e-02 -6.109240278601646423e-02 -1.261616945266723633e-01 4.437986016273498535e-02 2.607167661190032959e-01 2.750304155051708221e-02 -1.257821917533874512e-01 -5.571487545967102051e-02 -1.321207731962203979e-01 1.612564921379089355e-02 2.082698494195938110e-01 -2.444585412740707397e-01 1.997656971216201782e-01 3.921869695186614990e-01 -8.947652578353881836e-02 7.853517681360244751e-02 6.125713512301445007e-02 -2.179684340953826904e-01 1.748025566339492798e-01
3.280754759907722473e-02 6.701354682445526123e-02 2.575232088565826416e-01 3.534590825438499451e-02 -8.326158672571182251e-02 -7.088968902826309204e-02 1.268557906150817871e-01 -1.264850143343210220e-02 -8.552770316600799561e-02 -1.945953667163848877e-01 2.099630236625671387e-01 3.629896938800811768e-01 -3.771363943815231323e-02 -2.820093035697937012e-01 -1.702261902391910553e-02 -2.805665135383605957e-01 1.892474889755249023e-01 -1.288956403732299805e-01 1.279917061328887939e-01 -1.973324120044708252e-01 1.745852828025817871e-02 -2.174355238676071167e-01 -1.299599856138229370e-01 3.389440476894378662e-01 -7.078632712364196777e-02 2.113121598958969116e-01 6.177039071917533875e-02 -4.254373535513877869e-02 2.505543529987335205e-01 -2.051021605730056763e-01 4.338241182267665863e-03 2.653477489948272705e-01
1.812411099672317505e-01 1.071672588586807251e-01 2.277081087231636047e-02 1.148886084556579590e-01 7.158415764570236206e-02 -1.682513207197189331e-01 4.796727094799280167e-03 9.937198460102081299e-02 -4.300294518470764160e-01 -2.643845509737730026e-03 1.624348461627960205e-01 -8.080550283193588257e-02 1.280725561082363129e-02 8.766732364892959595e-02 -1.520823687314987183e-01 -2.667492628097534180e-01 -8.709322661161422729e-02 -9.008856862783432007e-02 -3.833728283643722534e-02 3.586149541661143303e-03 1.366102099418640137e-01 -3.644462227821350098e-01 8.815696835517883301e-02 1.884158849716186523e-01 -1.724041700363159180e-01 3.874956965446472168e-01 2.581636011600494385e-01 1.008638888597488403e-01 -1.128192245960235596e-01 1.188389584422111511e-01 -2.136297076940536499e-01 1.936798840761184692e-01
-1.538035869598388672e-01 1.570254564285278320e-01 -7.057912647724151611e-02 3.346069715917110443e-03 -2.348298728466033936e-01 -3.225365877151489258e-01 9.899917244911193848e-02 -6.232672557234764099e-02 -5.111286789178848267e-02 1.417098939418792725e-01 1.772979348897933960e-01 2.386442124843597412e-01 2.007022500038146973e-01 -2.140466123819351196e-01 -3.537460267543792725e-01 -1.544780731201171875e-01 5.578012019395828247e-02 8.783918619155883789e-02 -2.358581125736236572e-02 -1.511105597019195557e-01 1.989318430423736572e-01 -2.771509885787963867e-01 -2.430198341608047485e-01 1.741032451391220093e-01 -1.265386641025543213e-01 1.085303574800491333e-01 1.663578301668167114e-01 -2.691247761249542236e-01 6.868159770965576172e-02 -1.275079399347305298e-01 -1.302507221698760986e-01 1.478113383054733276e-01
2.464134842157363892e-01 1.384085416793823242e-01 -1.043523252010345459e-01 1.489087939262390137e-01 1.541965641081333160e-02 -5.764646455645561218e-02 2.575861513614654541e-01 1.539678126573562622e-01 1.058045849204063416e-01 -1.026820391416549683e-01 9.988854080438613892e-02 1.314779669046401978e-01 -1.060006394982337952e-01 -2.401850223541259766e-01 -2.376741766929626465e-01 -8.729525655508041382e-02 1.154804155230522156e-01 6.714653223752975464e-02 -1.433876752853393555e-01 -3.459566533565521240e-01 -5.410568416118621826e-02 -3.096501529216766357e-01 -3.126534521579742432e-01 3.719294667243957520e-01 -7.442292571067810059e-02 8.915910497307777405e-03 2.444045692682266235e-01 -1.039566472172737122e-01 -1.208614371716976166e-02 -2.510054036974906921e-02 1.122545823454856873e-01 1.699556261301040649e-01
-4.458189476281404495e-03 -7.856811396777629852e-03 -1.684618368744850159e-02 6.750486791133880615e-02 -9.951413422822952271e-02 -1.845120340585708618e-01 -1.444550454616546631e-01 -9.852284938097000122e-02 3.059245459735393524e-02 1.171139404177665710e-01 4.367531836032867432e-02 8.842036913847550750e-05 -3.207410573959350586e-01 1.703150570392608643e-01 1.666453331708908081e-01 1.646343804895877838e-02 2.825871296226978302e-02 1.218170970678329468e-01 2.119680941104888916e-01 -2.412730306386947632e-01 2.191564813256263733e-02 -9.989110380411148071e-02 -4.560040235519409180e-01 6.154076755046844482e-02 -2.068340033292770386e-01 2.116475850343704224e-01 3.945755958557128906e-01 -2.860879600048065186e-01 1.060866042971611023e-01 -9.608831256628036499e-02 -1.179866939783096313e-01 2.087755054235458374e-01
3.290587663650512695e-02 4.086704179644584656e-02 -5.437558889389038086e-02 8.229132741689682007e-02 -8.817184716463088989e-02 -7.983943074941635132e-02 9.771532565355300903e-02 1.677855104207992554e-01 9.704687446355819702e-02 6.003270298242568970e-02 6.623468548059463501e-02 4.450949728488922119e-01 1.102661713957786560e-01 -3.654421269893646240e-01 5.075387284159660339e-02 -1.177854388952255249e-01 -1.266037113964557648e-02 1.122943311929702759e-01 1.407202035188674927e-01 -3.622907698154449463e-01 1.882273145020008087e-02 -3.051339387893676758e-01 -1.176590025424957275e-01 9.200616180896759033e-02 8.967416733503341675e-02 -3.498334437608718872e-02 2.941486835479736328e-01 -1.381760388612747192e-01 -6.838908791542053223e-02 -2.655675709247589111e-01 -6.281456910073757172e-03 2.971099615097045898e-01
1.512722522020339966e-01 -6.648358702659606934e-02 -2.984693944454193115e-01 -1.022318005561828613e-02 2.184182554483413696e-01 9.436623007059097290e-02 2.879818677902221680e-01 1.205177512019872665e-02 -1.772719621658325195e-01 7.967990636825561523e-02 7.072384655475616455e-02 3.976792842149734497e-02 -1.920451372861862183e-01 -3.459675014019012451e-01 -8.983397483825683594e-02 -2.104115486145019531e-01 -8.261922746896743774e-02 1.044834703207015991e-01 3.983013629913330078e-01 -2.293585985898971558e-02 9.402399510145187378e-02 1.249932944774627686e-01 -2.473927885293960571e-01 3.157218992710113525e-01 1.139164045453071594e-01 -5.194976925849914551e-02 1.925269812345504761e-01 -1.802607625722885132e-01 1.389987617731094360e-01 -8.726517856121063232e-02 3.453559428453445435e-02 1.221364662051200867e-01
-9.226832538843154907e-02 2.115816026926040649e-01 -7.931446284055709839e-02 6.813172250986099243e-02 1.127244010567665100e-01 -1.558672338724136353e-01 1.624351739883422852e-01 2.038703560829162598e-01 -3.874182403087615967e-01 -1.836463361978530884e-01 -8.971022069454193115e-02 -2.432105690240859985e-02 -1.760050803422927856e-01 -1.205596998333930969e-01 6.753887981176376343e-02 2.142106145620346069e-01 2.689169943332672119e-01 1.753068901598453522e-02 -9.109225124120712280e-02 -1.342393010854721069e-01 -1.091809943318367004e-01 -2.106479853391647339e-01 -3.533540070056915283e-01 1.730106621980667114e-01 9.164771437644958496e-02 -6.940177828073501587e-02 1.901461780071258545e-01 -3.496422991156578064e-02 1.994625926017761230e-01 -2.986766099929809570e-01 -2.284258455038070679e-01 2.504642680287361145e-02
-9.643898159265518188e-02 1.468707062304019928e-02 2.380949445068836212e-02 -3.869462013244628906e-01 -7.282537221908569336e-02 -2.014063671231269836e-02 8.458202332258224487e-02 1.620816439390182495e-01 -1.683542728424072266e-01 1.559363156557083130e-01 2.987836897373199463e-01 1.190245226025581360e-01 5.521865934133529663e-02 8.244631439447402954e-02 1.657665818929672241e-01 1.785914972424507141e-02 4.219825565814971924e-02 2.885898947715759277e-01 1.293859630823135376e-01 1.435268819332122803e-01 1.599194556474685669e-01 -1.278681606054306030e-01 -1.693378835916519165e-01 2.282523512840270996e-01 -6.255459785461425781e-02 1.587469130754470825e-01 2.238813191652297974e-01 -9.884946793317794800e-02 2.674176990985870361e-01 1.471197456121444702e-01 -3.940771818161010742e-01 1.573164910078048706e-01
1.541017368435859680e-02 4.613356664776802063e-03 -7.294531166553497314e-02 2.138310223817825317e-01 3.587152063846588135e-01 -1.810078322887420654e-01 3.140550255775451660e-01 3.312858939170837402e-01 -2.667418122291564941e-01 3.016723096370697021e-01 -6.003886461257934570e-02 2.673653662204742432e-01 1.741131022572517395e-02 -1.041019335389137268e-01 2.329753786325454712e-01 1.881513297557830811e-01 -1.317068040370941162e-01 -1.719613075256347656e-01 4.502289742231369019e-02 -9.728012979030609131e-02 1.767270565032958984e-01 -1.016494259238243103e-01 3.090425021946430206e-02 1.405337154865264893e-01 -1.353493332862854004e-01 1.298550516366958618e-01 1.599297858774662018e-02 -1.794565916061401367e-01 5.280335620045661926e-02 1.309404615312814713e-03 -1.566368490457534790e-01 1.586353927850723267e-01
-2.090753987431526184e-02 1.859648525714874268e-01 3.901975695043802261e-03 2.976464480161666870e-02 -6.698937714099884033e-02 -4.757554531097412109e-01 1.372018605470657349e-01 2.849412858486175537e-01 -7.220333814620971680e-02 1.532514393329620361e-01 1.464890688657760620e-01 -2.898811697959899902e-01 1.772004663944244385e-01 -4.938263818621635437e-02 9.284432232379913330e-02 -1.441522538661956787e-01 -7.710953801870346069e-02 7.520200312137603760e-02 2.397666871547698975e-01 -8.755906671285629272e-02 1.913972944021224976e-02 -1.517678201198577881e-01 -1.039632037281990051e-01 2.307840734720230103e-01 1.987145692110061646e-01 1.220672577619552612e-01 1.646833419799804688e-01 -1.474230438470840454e-01 4.858924075961112976e-02 -1.973285079002380371e-01 1.451804488897323608e-01 3.255145549774169922e-01
1.716953516006469727e-01 -5.827464163303375244e-02 -3.268185853958129883e-01 2.765215337276458740e-01 2.159196734428405762e-01 -2.239270955324172974e-01 3.271102309226989746e-01 1.545611917972564697e-01 1.307052560150623322e-03 -4.412508383393287659e-02 -2.938933856785297394e-02 4.590113833546638489e-02 -8.641111105680465698e-02 -9.256899356842041016e-02 4.917079582810401917e-02 -4.328098297119140625e-01 2.027951925992965698e-01 -3.359840437769889832e-02 9.221860766410827637e-02 -1.955980807542800903e-01 1.196795925498008728e-01 4.032086208462715149e-02 -2.641589045524597168e-01 1.681872308254241943e-01 1.582974046468734741e-01 4.143783822655677795e-02 1.932303607463836670e-01 -2.126279473304748535e-01 9.400520473718643188e-02 6.345390528440475464e-02 -5.420302972197532654e-02 1.316787898540496826e-01
-1.265163570642471313e-01 2.986579760909080505e-02 9.058941155672073364e-02 3.056903742253780365e-02 8.572577498853206635e-03 5.326245352625846863e-02 -8.782698214054107666e-02 -2.560663223266601562e-01 -2.609994709491729736e-01 -4.066212475299835205e-02 -1.462205499410629272e-01 1.239910870790481567e-01 6.948845833539962769e-02 2.289432846009731293e-02 8.517342805862426758e-02 1.058859825134277344e-01 3.071720302104949951e-01 -1.222633197903633118e-02 3.699670135974884033e-01 7.697139400988817215e-03 6.772816181182861328e-02 -3.685504794120788574e-01 -4.107872545719146729e-01 1.829435229301452637e-01 -2.897435426712036133e-01 3.777214884757995605e-02 -2.670369111001491547e-02 -1.741875708103179932e-01 5.731093883514404297e-02 -3.303726762533187866e-02 -9.169989824295043945e-02 2.532427310943603516e-01
4.268583655357360840e-02 2.288457751274108887e-02 -9.924894571304321289e-02 -2.980729639530181885e-01 -8.996112644672393799e-02 -1.236083060503005981e-01 -8.571409620344638824e-03 1.809658259153366089e-01 -1.859464049339294434e-01 -1.318659819662570953e-02 -1.774545758962631226e-01 -1.308483928442001343e-01 2.007414400577545166e-02 2.446348965167999268e-02 7.800300419330596924e-02 1.022304743528366089e-01 8.582456409931182861e-02 2.057470679283142090e-01 -9.717330336570739746e-02 -2.586426436901092529e-01 1.201540827751159668e-01 -1.329485327005386353e-03 -3.540669977664947510e-01 2.286874949932098389e-01 -3.622879385948181152e-01 1.265649646520614624e-01 2.572327256202697754e-01 -2.817917987704277039e-02 3.383337557315826416e-01 -1.250761598348617554e-01 -2.775398194789886475e-01 4.849057644605636597e-02
-1.438684314489364624e-01 3.282646834850311279e-01 5.096373707056045532e-02 2.435317486524581909e-01 8.234440535306930542e-02 5.440284032374620438e-03 -1.333885937929153442e-01 2.605400681495666504e-01 1.182260587811470032e-01 -1.051769703626632690e-01 1.866094470024108887e-01 1.880747079849243164e-01 -1.861855760216712952e-02 -1.276795566082000732e-01 -5.485402420163154602e-02 -1.144322976469993591e-01 -1.437141932547092438e-02 -1.255483925342559814e-01 2.156036440283060074e-03 -2.778602540493011475e-01 1.531763821840286255e-01 -1.360771059989929199e-01 -3.149512112140655518e-01 1.366686969995498657e-01 -2.222747355699539185e-01 7.158478349447250366e-02 -8.099583536386489868e-02 -2.231619209051132202e-01 -7.092751562595367432e-02 -6.041995808482170105e-02 -1.955370306968688965e-01 4.222886562347412109e-01
3.202159702777862549e-01 -9.593020379543304443e-02 1.371490508317947388e-01 5.790824815630912781e-02 2.058604918420314789e-02 -1.326404362916946411e-01 2.006979882717132568e-01 -1.624014973640441895e-02 -2.808155305683612823e-02 -7.604369521141052246e-02 -1.016094163060188293e-01 7.815767824649810791e-02 5.887083709239959717e-03 1.558612287044525146e-02 -1.859088689088821411e-01 1.811554096639156342e-02 -7.168070971965789795e-02 -7.338787615299224854e-02 3.340443074703216553e-01 6.564719229936599731e-02 -4.313779994845390320e-02 -1.292526572942733765e-01 -2.661246061325073242e-01 2.972397506237030029e-01 -1.111794114112854004e-01 1.166920289397239685e-01 2.767732925713062286e-02 -2.549215257167816162e-01 4.991796314716339111e-01 1.132850199937820435e-01 -3.366377204656600952e-02 3.005448281764984131e-01
2.496798522770404816e-02 -6.414142996072769165e-02 -9.606561064720153809e-02 -2.870517037808895111e-02 2.730792164802551270e-01 -1.428083982318639755e-03 1.964816004037857056e-01 4.321480095386505127e-01 -1.845948100090026855e-01 6.040281802415847778e-02 -3.501076251268386841e-02 -5.200177431106567383e-03 -1.839879155158996582e-01 -4.670723527669906616e-02 -4.007289651781320572e-03 -1.632663756608963013e-01 1.683947443962097168e-01 -1.134200394153594971e-01 1.339066773653030396e-01 1.639159619808197021e-01 1.084641553461551666e-02 1.177917048335075378e-01 -1.513473093509674072e-01 5.491653680801391602e-01 -2.039758488535881042e-02 -1.769590750336647034e-02 1.169187501072883606e-01 -8.859980851411819458e-02 3.114687800407409668e-01 7.209219038486480713e-03 -4.074526578187942505e-02 1.952473968267440796e-01
1.375917643308639526e-01 -8.349464088678359985e-02 1.302000135183334351e-01 1.121450960636138916e-01 4.274811130017042160e-03 -4.234894514083862305e-01 4.496432840824127197e-01 7.466516643762588501e-02 -1.081191226840019226e-01 9.477353841066360474e-02 -1.338026225566864014e-01 3.759778337553143501e-03 9.297079592943191528e-02 1.429046690464019775e-02 3.850527480244636536e-02 -8.273882418870925903e-02 -1.073497757315635681e-01 2.540137171745300293e-01 6.852732505649328232e-03 -1.104902699589729309e-01 1.260482706129550934e-02 1.302210092544555664e-01 -2.204147875308990479e-01 2.718210220336914062e-01 -1.079334467649459839e-01 -1.237232759594917297e-01 2.632564008235931396e-01 1.833944320678710938e-01 2.656920254230499268e-01 -1.256845891475677490e-01 1.730611175298690796e-02 2.392018586397171021e-01
-2.208436727523803711e-01 -4.655671119689941406e-02 1.637790799140930176e-01 8.775494247674942017e-02 2.523409420973621309e-06 7.458364963531494141e-02 -1.367385387420654297e-01 2.105463147163391113e-01 -8.263950049877166748e-02 8.019745349884033203e-02 -2.067171186208724976e-01 4.768250882625579834e-01 9.793695807456970215e-02 -1.318609118461608887e-01 7.381859421730041504e-02 -1.760726720094680786e-01 9.980991482734680176e-02 7.558026909828186035e-02 1.170012950897216797e-01 -1.964352428913116455e-01 -9.996397420763969421e-03 -2.681525349617004395e-01 -2.661571800708770752e-01 4.013479351997375488e-01 -1.688314527273178101e-01 9.245812892913818359e-02 4.161533340811729431e-02 5.131749808788299561e-02 6.712701171636581421e-02 1.459995657205581665e-01 -2.031235545873641968e-01 1.370628327131271362e-01
-1.631643176078796387e-01 -1.056815758347511292e-01 -2.098915278911590576e-01 2.471144795417785645e-01 -8.955631405115127563e-02 1.343229203484952450e-03 2.219712585210800171e-01 4.852551594376564026e-02 -6.363134086132049561e-02 -2.730788849294185638e-02 2.168311476707458496e-01 -5.503356456756591797e-02 -1.125589311122894287e-01 -1.954888552427291870e-01 -4.006494954228401184e-02 1.504870653152465820e-01 3.151299953460693359e-01 1.000979691743850708e-01 4.463825607672333717e-04 -6.893376260995864868e-02 -1.751702576875686646e-01 -3.432635962963104248e-01 1.261600013822317123e-02 3.724368810653686523e-01 -1.222416758537292480e-01 7.503276318311691284e-02 3.342143893241882324e-01 -9.454549849033355713e-02 -9.887496381998062134e-02 -2.728566527366638184e-02 -2.704579532146453857e-01 2.027901113033294678e-01
-2.061771899461746216e-01 1.355576813220977783e-01 2.728020548820495605e-01 5.633781105279922485e-02 2.951536793261766434e-03 -1.846718043088912964e-01 -2.457150965929031372e-01 -8.299371600151062012e-02 -1.693157404661178589e-01 1.188827827572822571e-01 2.062397450208663940e-02 1.087980568408966064e-01 -1.224636286497116089e-01 8.588291704654693604e-02 1.381352841854095459e-01 5.151167046278715134e-03 7.723988592624664307e-02 2.932183742523193359e-01 -4.550547897815704346e-02 4.703133553266525269e-02 1.520333141088485718e-01 -8.520592749118804932e-02 -3.291817009449005127e-01 1.204085424542427063e-01 -3.120770156383514404e-01 1.541205346584320068e-01 3.416147232055664062e-01 -9.817487746477127075e-02 1.474841386079788208e-01 -7.731825858354568481e-02 -3.619807362556457520e-01 8.886548131704330444e-02
4.501285031437873840e-03 -8.757081627845764160e-02 5.086140334606170654e-02 4.065708070993423462e-02 2.704105712473392487e-02 -2.768990695476531982e-01 -1.521325558423995972e-01 -8.485937118530273438e-02 -4.314313232898712158e-01 -1.925903558731079102e-01 -1.370329558849334717e-01 -3.256773808971047401e-03 5.027370993047952652e-03 2.306807227432727814e-02 -2.055200282484292984e-03 1.262480765581130981e-01 -8.725628140382468700e-05 -1.145036071538925171e-01 -3.724174806848168373e-03 -1.778083145618438721e-01 1.034426270052790642e-03 8.113490790128707886e-02 -1.381673365831375122e-01 3.144197165966033936e-01 -1.879758238792419434e-01 2.537475228309631348e-01 4.069407880306243896e-01 9.535752981901168823e-02 1.070441305637359619e-01 -1.053637266159057617e-01 -3.058031201362609863e-01 2.490819394588470459e-01
1.811881512403488159e-01 -1.727408915758132935e-01 -3.570185217540711164e-04 -2.603611946105957031e-01 1.870534121990203857e-01 -2.045351564884185791e-01 1.203222870826721191e-01 1.863084882497787476e-01 -8.679009974002838135e-02 -2.164076715707778931e-01 -5.682056024670600891e-02 1.681968122720718384e-01 3.372627124190330505e-02 -1.920944750308990479e-01 -2.066661864519119263e-01 -2.941761910915374756e-02 -2.773763053119182587e-02 2.518709003925323486e-01 1.735516786575317383e-01 -6.185234338045120239e-02 7.905443012714385986e-02 -1.529678404331207275e-01 -4.947904646396636963e-01 2.189254313707351685e-01 -2.313417941331863403e-01 -1.471272669732570648e-02 1.389768868684768677e-01 3.408102318644523621e-02 -2.653559669852256775e-02 2.300065755844116211e-01 8.257807791233062744e-02 1.443852186203002930e-01
1.077502220869064331e-01 3.189617693424224854e-01 -1.529922708868980408e-02 9.632081538438796997e-02 5.280354619026184082e-01 9.716379456222057343e-03 1.511082053184509277e-01 4.793466627597808838e-02 8.445277810096740723e-02 -7.925924658775329590e-02 -2.164631150662899017e-02 1.217037737369537354e-01 -6.662379950284957886e-02 1.428989470005035400e-01 -1.224087402224540710e-01 -2.479681223630905151e-01 -1.120768934488296509e-01 -1.696331650018692017e-01 1.072155833244323730e-01 7.241761684417724609e-02 1.782849878072738647e-01 -1.374419331550598145e-01 -1.520487964153289795e-01 3.094220161437988281e-01 1.747246645390987396e-02 9.537781029939651489e-02 3.080811500549316406e-01 1.683493331074714661e-02 -1.435713768005371094e-01 -9.958393126726150513e-02 -2.153383046388626099e-01 1.842713057994842529e-01
1.498826742172241211e-01 -1.922347582876682281e-02 -4.496705830097198486e-01 1.363134831190109253e-01 2.839307785034179688e-01 -1.616158187389373779e-01 1.806643903255462646e-01 1.941170245409011841e-01 -1.297843605279922485e-01 -6.264404207468032837e-02 1.205624118447303772e-01 -7.978299260139465332e-02 -1.114327609539031982e-01 -6.368115544319152832e-02 1.172658428549766541e-01 -2.806417346000671387e-01 4.863291606307029724e-02 8.940771222114562988e-02 1.177478730678558350e-01 -5.361545085906982422e-02 -1.712063699960708618e-01 4.464114829897880554e-02 -2.138324677944183350e-01 3.948342502117156982e-01 1.030071750283241272e-01 7.318166643381118774e-02 2.462250888347625732e-01 -2.871321439743041992e-01 -4.406152665615081787e-02 1.626638881862163544e-02 6.199184432625770569e-02 5.969154462218284607e-02
1.990405619144439697e-01 -9.342533349990844727e-02 -9.913805872201919556e-02 -2.022642344236373901e-01 -5.242669954895973206e-02 -1.989741250872612000e-02 1.419404149055480957e-01 -3.327426686882972717e-02 -1.868113726377487183e-01 6.079090386629104614e-02 1.190930008888244629e-01 2.724401839077472687e-02 -3.553313016891479492e-02 9.946000576019287109e-02 -1.834852993488311768e-01 -1.295727938413619995e-01 -4.116042330861091614e-02 8.834392577409744263e-02 -1.328930854797363281e-01 -2.365695685148239136e-01 -2.152826637029647827e-01 -1.606350988149642944e-01 -3.324670493602752686e-01 3.787432014942169189e-01 5.407293140888214111e-02 2.863481342792510986e-01 2.990742921829223633e-01 -9.887451678514480591e-02 -1.445235759019851685e-01 7.425180822610855103e-02 -7.378274202346801758e-02 3.689794540405273438e-01
-1.735275238752365112e-01 1.951187402009963989e-01 -2.189124003052711487e-03 -1.832816004753112793e-01 -3.401004523038864136e-02 -1.530393119901418686e-02 2.343647778034210205e-01 4.048090800642967224e-02 2.403095923364162445e-02 -1.257912367582321167e-01 -1.699965298175811768e-01 -4.519313201308250427e-02 -2.147261351346969604e-01 -1.681254059076309204e-02 2.110724896192550659e-01 -5.905672162771224976e-02 -6.816782057285308838e-02 3.258572518825531006e-01 8.582849055528640747e-02 8.254618197679519653e-02 7.721788436174392700e-02 -9.016699343919754028e-02 -1.655497550964355469e-01 6.497820466756820679e-02 -1.830521076917648315e-01 -1.016537398099899292e-01 1.857470124959945679e-01 -3.323878645896911621e-01 9.446285665035247803e-02 5.610652640461921692e-02 -3.887134194374084473e-01 4.192442297935485840e-01
4.670377355068922043e-03 1.045729368925094604e-01 1.205754727125167847e-01 2.524269185960292816e-02 -4.475100897252559662e-03 -4.560258612036705017e-02 4.325558245182037354e-02 2.244857251644134521e-01 -1.431984305381774902e-01 1.320007145404815674e-01 -2.780810892581939697e-01 -1.088321134448051453e-01 -1.075086742639541626e-01 5.913210660219192505e-02 1.735618561506271362e-01 -4.727166518568992615e-02 -1.261742264032363892e-01 9.333354234695434570e-02 1.744136959314346313e-01 -1.921963095664978027e-01 -1.133814156055450439e-01 6.839859485626220703e-02 -4.299334585666656494e-01 5.204545706510543823e-02 -2.189394235610961914e-01 1.513509154319763184e-01 4.460506141185760498e-01 1.359318848699331284e-03 -1.154692023992538452e-01 -1.168271750211715698e-01 -3.780727386474609375e-01 9.047023206949234009e-02
1.642297208309173584e-02 3.374862968921661377e-01 -1.325771510601043701e-01 -5.137339234352111816e-02 -5.226142331957817078e-02 3.185801208019256592e-02 1.046919673681259155e-01 2.261271178722381592e-01 -2.372166812419891357e-01 8.857055753469467163e-02 3.032639026641845703e-01 4.477046057581901550e-02 -3.743149936199188232e-01 -1.344406902790069580e-01 3.245933353900909424e-02 6.331026554107666016e-02 -1.309971660375595093e-01 1.235129237174987793e-01 1.495273411273956299e-01 -3.145358338952064514e-02 -1.314217317849397659e-02 -6.644591689109802246e-02 -1.248151212930679321e-01 -3.469489514827728271e-02 -2.579467296600341797e-01 2.920773066580295563e-02 4.151336252689361572e-01 -3.573166429996490479e-01 7.216008007526397705e-02 -7.313378900289535522e-02 -3.078012727200984955e-02 1.496732532978057861e-01
2.915288507938385010e-02 3.726083338260650635e-01 1.153363361954689026e-01 2.502019405364990234e-01 8.875679224729537964e-02 -7.593037933111190796e-02 -6.103853881359100342e-02 1.775106489658355713e-01 -1.414251029491424561e-01 -1.850713193416595459e-01 1.856396496295928955e-01 3.737032413482666016e-01 1.259312927722930908e-01 2.415911108255386353e-02 -1.316189020872116089e-02 1.491515189409255981e-01 -5.767276138067245483e-02 1.642900258302688599e-01 -9.636341035366058350e-02 -3.176942765712738037e-01 3.157650828361511230e-01 4.850958660244941711e-02 -2.219987064599990845e-01 1.074681952595710754e-01 -1.271438002586364746e-01 1.065090298652648926e-01 1.006984189152717590e-01 -9.163174033164978027e-02 7.297362387180328369e-02 6.567102670669555664e-02 -7.439568638801574707e-03 3.303546905517578125e-01
9.982720017433166504e-02 1.031652390956878662e-01 1.518859565258026123e-01 3.919783830642700195e-01 9.591624885797500610e-02 -5.420644581317901611e-02 -3.351732855662703514e-03 4.113372266292572021e-01 -3.779222071170806885e-02 6.753974407911300659e-02 -2.541567087173461914e-01 -1.488313674926757812e-01 -4.129495099186897278e-02 -1.575828194618225098e-01 6.571700796484947205e-03 -3.171991109848022461e-01 2.052613794803619385e-01 -1.136802583932876587e-01 1.883847564458847046e-01 -1.373379230499267578e-01 2.841307222843170166e-01 -1.871591210365295410e-01 -3.144140541553497314e-01 3.078711964190006256e-02 5.949966236948966980e-02 -6.086961831897497177e-03 9.373667091131210327e-02 1.158913969993591309e-02 2.093449532985687256e-01 -1.168674379587173462e-01 -3.075320646166801453e-02 7.415550202131271362e-02
-1.333693712949752808e-01 7.045786827802658081e-02 -1.004098206758499146e-01 1.617233008146286011e-01 -5.948978289961814880e-02 -3.886128067970275879e-01 -8.235990256071090698e-02 4.254623502492904663e-02 -2.456989586353302002e-01 2.208856344223022461e-01 6.873842328786849976e-02 7.751574367284774780e-02 1.215337067842483521e-01 7.443322986364364624e-02 -2.142226547002792358e-01 -3.066100776195526123e-01 8.550212532281875610e-02 2.443569451570510864e-01 -2.742344141006469727e-02 -8.605791628360748291e-02 1.388864666223526001e-01 -2.825826704502105713e-01 -2.276292145252227783e-01 2.818752229213714600e-01 -1.108460500836372375e-01 2.214763313531875610e-01 7.270836085081100464e-02 5.889986082911491394e-02 -1.787067353725433350e-01 -1.098439097404479980e-01 -1.870515793561935425e-01 2.075595855712890625e-01
-2.204793542623519897e-01 -1.883960813283920288e-01 1.275770217180252075e-01 2.465638369321823120e-01 -8.455485850572586060e-02 -2.688418924808502197e-01 2.508296370506286621e-01 -4.683242738246917725e-02 -1.430604904890060425e-01 5.763563513755798340e-02 -1.082350388169288635e-01 1.343100890517234802e-02 -1.073390841484069824e-01 -1.115950271487236023e-01 -1.007224544882774353e-01 -1.357846558094024658e-01 -1.319020241498947144e-01 -1.154602915048599243e-01 -3.068466857075691223e-02 -2.339268624782562256e-01 1.654360145330429077e-01 -7.975912094116210938e-02 -2.653731405735015869e-01 2.583669126033782959e-01 -1.543586701154708862e-01 1.125059500336647034e-01 4.386993944644927979e-01 3.883885592222213745e-02 1.633403450250625610e-01 -1.314527541399002075e-01 -2.699121236801147461e-01 3.858748823404312134e-02
-1.108758300542831421e-01 3.070599772036075592e-02 -5.413748696446418762e-02 -1.106466874480247498e-01 -1.466973125934600830e-01 -1.755706220865249634e-01 2.005280703306198120e-01 2.818112671375274658e-01 -2.467587888240814209e-01 -1.155893430113792419e-01 -1.960415951907634735e-02 -5.917200818657875061e-02 2.033304125070571899e-01 1.383433956652879715e-02 8.937527984380722046e-02 1.159829944372177124e-01 2.314299792051315308e-01 -1.315584778785705566e-01 2.509988844394683838e-01 -2.976935803890228271e-01 3.308299481868743896e-01 -8.795493096113204956e-02 -1.168335750699043274e-01 3.807961940765380859e-01 -4.399633035063743591e-02 1.686882525682449341e-01 1.956971287727355957e-01 7.318618148565292358e-02 -1.027222648262977600e-01 1.815872341394424438e-01 7.232004404067993164e-02 1.933241039514541626e-01
1.841042041778564453e-01 -1.529787629842758179e-01 3.290778398513793945e-02 3.056377172470092773e-02 3.215465247631072998e-01 -3.361032530665397644e-02 -1.922472715377807617e-01 7.205723226070404053e-02 -1.989961862564086914e-01 -1.408456359058618546e-02 -1.652466356754302979e-01 1.074112579226493835e-01 -4.899097234010696411e-02 -1.827670633792877197e-01 -1.069073304533958435e-01 -8.864948153495788574e-02 1.625664532184600830e-02 2.832627296447753906e-01 1.529510468244552612e-01 -1.148751974105834961e-01 1.845997944474220276e-02 -5.188997387886047363e-01 -7.237068563699722290e-02 1.656921952962875366e-01 -3.665432035923004150e-01 7.686696201562881470e-02 4.727264866232872009e-02 -9.910544753074645996e-02 1.342417895793914795e-01 1.213131397962570190e-01 -2.509510330855846405e-02 2.349716871976852417e-01
-1.563221514225006104e-01 -1.059749871492385864e-01 1.120092272758483887e-01 -5.610726028680801392e-02 1.341542322188615799e-02 -2.852604389190673828e-01 -7.376119494438171387e-02 -5.541257932782173157e-02 -6.464470922946929932e-02 7.848364114761352539e-02 -1.411428153514862061e-01 -1.178166121244430542e-01 1.371509730815887451e-01 -9.240551292896270752e-02 -6.606044620275497437e-02 5.397266522049903870e-02 2.883471921086311340e-02 1.492893397808074951e-01 2.709122002124786377e-01 -2.816658914089202881e-01 -1.040091216564178467e-01 -6.241333484649658203e-02 -3.621485829353332520e-01 3.918766975402832031e-01 1.102643162012100220e-01 8.599019050598144531e-02 4.533878266811370850e-01 -4.152751341462135315e-02 1.666854321956634521e-01 1.531732976436614990e-01 -1.564867943525314331e-01 4.421728104352951050e-02
-6.726815551519393921e-02 1.342712193727493286e-01 -5.625456199049949646e-02 8.637648075819015503e-02 -8.492439053952693939e-03 -1.183309853076934814e-01 6.619341671466827393e-02 1.511035710573196411e-01 -5.635486543178558350e-02 2.149673849344253540e-01 -3.172000050544738770e-01 -1.395913064479827881e-01 -2.209741175174713135e-01 8.990561217069625854e-02 5.264558643102645874e-02 -4.006728231906890869e-01 2.298703938722610474e-01 3.204434411600232124e-03 -1.074332147836685181e-01 -3.084141016006469727e-01 -2.424986660480499268e-02 -1.475104093551635742e-01 -1.462287455797195435e-01 4.779235124588012695e-01 -1.547334715723991394e-02 7.068701833486557007e-02 2.049826979637145996e-01 -1.069033369421958923e-01 -4.220219701528549194e-02 4.596093297004699707e-02 -1.646881848573684692e-01 1.202929317951202393e-01
-1.343533247709274292e-01 -1.311737596988677979e-01 3.425412625074386597e-02 1.350716650485992432e-01 -1.313927397131919861e-02 -1.917756795883178711e-01 1.036712061613798141e-02 -5.301279202103614807e-02 -6.015815585851669312e-02 1.613537818193435669e-01 -1.379682123661041260e-01 -1.334995329380035400e-01 1.265360414981842041e-01 -2.122093886137008667e-01 -2.067687176167964935e-02 2.271499671041965485e-02 -7.065203785896301270e-02 8.606266975402832031e-02 1.620671004056930542e-01 -2.775429487228393555e-01 5.157376453280448914e-02 -3.241351842880249023e-01 -2.779501676559448242e-01 4.296575784683227539e-01 1.403085738420486450e-01 -9.000889211893081665e-02 4.208108186721801758e-01 1.088142916560173035e-01 1.635565236210823059e-02 1.912755519151687622e-02 -2.569825947284698486e-01 9.107117354869842529e-02
5.232288315892219543e-02 -5.943596735596656799e-02 4.710718616843223572e-02 9.457977116107940674e-02 2.103627920150756836e-01 -1.098183915019035339e-01 -3.008814752101898193e-01 -1.380789279937744141e-01 -8.304098248481750488e-02 -1.681686192750930786e-01 -1.076351478695869446e-01 8.670399338006973267e-02 5.446394905447959900e-02 -2.295223623514175415e-01 1.021810695528984070e-01 -2.817146182060241699e-01 -4.860689863562583923e-02 -8.320964872837066650e-03 2.286070138216018677e-01 -3.543740510940551758e-02 6.165621802210807800e-02 -4.864696413278579712e-02 -3.095931410789489746e-01 5.488654375076293945e-01 -3.030959069728851318e-01 1.675067394971847534e-01 6.119422987103462219e-02 -1.238663941621780396e-01 -1.258029639720916748e-01 -1.944136247038841248e-02 2.848091907799243927e-02 4.098787903785705566e-02
3.341568633913993835e-02 1.652878671884536743e-01 -3.954682871699333191e-02 3.117398917675018311e-01 8.759725838899612427e-02 -5.681981518864631653e-02 1.069704592227935791e-01 1.343315001577138901e-02 -2.469723671674728394e-01 -1.531068235635757446e-01 -2.871297299861907959e-03 2.025115042924880981e-01 -1.115946546196937561e-01 -8.052964508533477783e-02 8.133794367313385010e-02 -2.272628247737884521e-01 -3.539783656597137451e-01 -2.447541654109954834e-01 1.475828438997268677e-01 2.017492502927780151e-01 -5.377466231584548950e-02 -2.982039451599121094e-01 -1.612483859062194824e-01 2.528792917728424072e-01 -9.130053967237472534e-02 3.877539932727813721e-02 3.541564196348190308e-02 -1.207213997840881348e-01 1.289697177708148956e-02 -7.719504088163375854e-02 -4.302388131618499756e-01 -3.578690811991691589e-02
1.550144106149673462e-01 2.933298051357269287e-01 -1.560980547219514847e-02 -7.781196036376059055e-04 1.593143939971923828e-01 3.220924735069274902e-02 6.861758977174758911e-02 9.339450299739837646e-02 -9.855864197015762329e-02 1.728314459323883057e-01 -9.620673209428787231e-02 1.155215576291084290e-01 -5.869198963046073914e-02 -1.464471966028213501e-01 -2.624373435974121094e-01 7.075974345207214355e-02 3.602489829063415527e-02 -2.487548291683197021e-01 1.959228366613388062e-01 4.554659500718116760e-02 4.040094092488288879e-03 -6.588912010192871094e-02 -4.048574566841125488e-01 3.959873914718627930e-01 -1.884258687496185303e-01 1.844524145126342773e-01 5.944127589464187622e-02 4.484894126653671265e-02 1.507439166307449341e-01 1.879456639289855957e-01 5.782459303736686707e-02 3.517163395881652832e-01
-1.164252832531929016e-01 2.220076471567153931e-01 -8.512806147336959839e-02 2.336636334657669067e-01 6.810145080089569092e-02 -3.165597617626190186e-01 6.131288595497608185e-03 1.587698012590408325e-01 -1.764617711305618286e-01 -1.022169589996337891e-01 3.919688463211059570e-01 5.725717544555664062e-02 1.007183417677879333e-01 8.782004565000534058e-02 6.969323754310607910e-02 -5.403698608279228210e-02 1.746122986078262329e-01 2.131702937185764313e-02 1.803228072822093964e-02 4.266173020005226135e-02 2.972817420959472656e-01 -2.500454783439636230e-01 -7.688475400209426880e-02 2.594394683837890625e-01 -2.718947529792785645e-01 -1.320585757493972778e-01 3.712514340877532959e-01 8.304818719625473022e-02 -1.284073293209075928e-01 -2.955825068056583405e-02 -9.661795943975448608e-02 3.292132914066314697e-02
1.605242490768432617e-01 4.082345962524414062e-02 -3.985564410686492920e-02 2.529750764369964600e-01 -1.648224890232086182e-01 -6.896735727787017822e-02 1.557718366384506226e-01 1.662930250167846680e-01 -8.530480414628982544e-02 5.209645256400108337e-02 -1.992134749889373779e-01 4.595916271209716797e-01 2.043924182653427124e-01 -1.590975672006607056e-01 -5.944693833589553833e-02 -1.069237738847732544e-01 -6.982506811618804932e-02 7.638084143400192261e-02 2.058261930942535400e-01 -1.502118259668350220e-01 -1.089105531573295593e-01 -3.261544704437255859e-01 1.006098687648773193e-01 7.679809629917144775e-02 -1.562089771032333374e-01 -1.075280904769897461e-01 3.479872345924377441e-01 -2.103583663702011108e-01 4.558940604329109192e-02 -6.775825470685958862e-02 -1.616751104593276978e-01 1.901823580265045166e-01
4.557362943887710571e-02 3.714460730552673340e-01 -2.351292222738265991e-02 1.326657533645629883e-01 1.384174525737762451e-01 -8.063897490501403809e-02 1.228000223636627197e-01 -3.694482892751693726e-02 -2.809607386589050293e-01 1.093177050352096558e-01 -1.382139325141906738e-01 -1.402537710964679718e-02 -1.923089027404785156e-01 -4.007886052131652832e-01 5.069922190159559250e-03 4.135319590568542480e-02 -1.005400996655225754e-02 -3.702260926365852356e-02 -2.356852963566780090e-02 -1.143676564097404480e-01 4.574347287416458130e-03 -2.163336724042892456e-01 -3.728578686714172363e-01 1.940165311098098755e-01 8.725346624851226807e-02 5.325738713145256042e-02 5.406499654054641724e-02 -1.501457691192626953e-01 5.495323613286018372e-02 -2.350936830043792725e-01 -3.747397363185882568e-01 -1.300891190767288208e-01
-6.274437159299850464e-02 1.623848080635070801e-01 -7.416444271802902222e-02 5.874132364988327026e-02 4.979009926319122314e-02 -5.125993047840893269e-04 1.762507669627666473e-02 -1.289006620645523071e-01 -2.804592549800872803e-01 5.849551036953926086e-02 6.344521790742874146e-02 -2.566320002079010010e-01 -2.244138270616531372e-01 -9.713519364595413208e-02 -1.596476435661315918e-01 1.857173293828964233e-01 1.424327045679092407e-01 1.862655207514762878e-02 1.269743442535400391e-01 -1.643777936697006226e-01 2.703841626644134521e-01 3.354637697339057922e-02 -3.823016881942749023e-01 1.726744025945663452e-01 -4.847545176744461060e-02 -1.128712072968482971e-01 2.271637469530105591e-01 -1.689751446247100830e-01 2.087433338165283203e-01 -3.196378350257873535e-01 -3.314374089241027832e-01 6.913296133279800415e-02
-5.263779684901237488e-02 -9.353586472570896149e-03 -2.385754734277725220e-01 2.471620738506317139e-01 2.149108499288558960e-01 -9.968651086091995239e-02 2.338414639234542847e-01 -4.308883473277091980e-02 -2.256777696311473846e-02 -5.121508613228797913e-02 -1.260243356227874756e-01 -1.834561526775360107e-01 -1.665486097335815430e-01 -2.360975556075572968e-02 -9.993600845336914062e-02 1.805718839168548584e-01 1.226261407136917114e-01 -1.468283832073211670e-01 -1.384776979684829712e-01 -6.685174256563186646e-02 2.130152657628059387e-02 -2.820468842983245850e-01 -3.231830596923828125e-01 2.203684151172637939e-01 -3.381325304508209229e-02 1.457195132970809937e-01 3.951781690120697021e-01 -1.859001964330673218e-01 1.131390687078237534e-02 -2.291326224803924561e-01 -1.281993091106414795e-01 2.597890198230743408e-01
-1.228244975209236145e-01 9.412778913974761963e-02 -9.124575555324554443e-02 -2.198200374841690063e-01 1.381780356168746948e-01 -4.005144834518432617e-01 2.825569175183773041e-02 1.659158989787101746e-02 -1.254762113094329834e-01 1.654556393623352051e-01 -1.178901270031929016e-02 -1.843675822019577026e-01 1.344818770885467529e-01 -2.120702564716339111e-01 2.041444648057222366e-03 7.531769573688507080e-02 7.300093024969100952e-02 2.202660739421844482e-01 4.884297847747802734e-01 -1.872023493051528931e-01 1.761873811483383179e-01 -7.795229554176330566e-02 -1.213022619485855103e-01 3.460690677165985107e-01 -9.602390229701995850e-02 7.299786061048507690e-02 5.101467669010162354e-02 -2.065389901399612427e-01 -1.144322231411933899e-01 9.893913567066192627e-02 9.484455734491348267e-02 4.584567993879318237e-02
4.996116459369659424e-02 8.229655772447586060e-02 6.180350854992866516e-02 -2.775498628616333008e-01 1.409789323806762695e-01 -1.100660040974617004e-01 -7.971501350402832031e-02 1.517071872949600220e-01 -2.103150337934494019e-01 -6.106822565197944641e-02 -6.683449447154998779e-02 -1.533904224634170532e-01 -1.612192392349243164e-01 -1.635440066456794739e-02 1.346487551927566528e-02 -1.762734949588775635e-01 -1.283022463321685791e-01 2.317291945219039917e-01 7.347080111503601074e-02 1.533165294677019119e-02 -2.020480856299400330e-02 -6.334599107503890991e-02 -2.876861095428466797e-01 1.827007718384265900e-02 -6.176656857132911682e-02 -4.290429502725601196e-02 2.234491854906082153e-01 -3.329754173755645752e-01 1.567002981901168823e-01 5.016515403985977173e-02 -4.184549450874328613e-01 4.279060065746307373e-01
1.235858653672039509e-03 -5.856379494071006775e-02 2.642758004367351532e-02 3.785246238112449646e-02 4.228969216346740723e-01 -6.075211614370346069e-02 -1.809658296406269073e-02 1.093890815973281860e-01 -2.574564516544342041e-01 1.188616082072257996e-01 -6.841129809617996216e-02 -1.067979037761688232e-01 -2.416116595268249512e-01 -1.311508119106292725e-01 2.687660753726959229e-01 2.394700795412063599e-02 1.415248960256576538e-01 -7.340128719806671143e-02 3.021724224090576172e-01 -6.600455194711685181e-02 7.329342514276504517e-02 1.547932904213666916e-02 -3.052967488765716553e-01 1.233330648392438889e-02 -3.457280993461608887e-02 2.294510155916213989e-01 6.140676513314247131e-02 -1.926153451204299927e-01 3.755279183387756348e-01 -1.647530496120452881e-01 -2.538501322269439697e-01 8.577654510736465454e-02
2.106354236602783203e-01 1.394079476594924927e-01 1.750194132328033447e-01 -1.430803388357162476e-01 3.444681465625762939e-01 -1.293469369411468506e-01 9.016044437885284424e-02 2.518396675586700439e-01 7.481412589550018311e-02 -2.342924326658248901e-01 -1.685170233249664307e-01 1.539720892906188965e-01 9.021997451782226562e-02 -8.274734020233154297e-02 -2.390605509281158447e-01 8.678222075104713440e-03 2.276810584589838982e-03 2.330299615859985352e-01 1.995055824518203735e-01 7.701812684535980225e-02 7.251764088869094849e-02 -1.014854162931442261e-01 -3.373450934886932373e-01 8.430022746324539185e-02 -2.622506022453308105e-01 -2.081069909036159515e-02 3.151343762874603271e-01 -2.158679962158203125e-01 -4.907618835568428040e-02 1.031224802136421204e-01 -1.175186708569526672e-01 1.219283118844032288e-01
-2.249608747661113739e-02 8.730048686265945435e-02 -1.509869843721389771e-01 1.421269774436950684e-01 1.355690807104110718e-01 -1.501636058092117310e-01 3.023045957088470459e-01 2.206669896841049194e-01 -4.178811609745025635e-02 3.960510194301605225e-01 -9.808936156332492828e-03 2.688637934625148773e-02 -1.883566230535507202e-01 1.628212817013263702e-02 1.086617857217788696e-01 -1.524946540594100952e-01 -7.547148969024419785e-03 -3.539821133017539978e-02 1.912371665239334106e-01 3.303737044334411621e-01 3.009313046932220459e-01 -1.908341348171234131e-01 -1.849491447210311890e-01 -3.217996656894683838e-02 -1.381318718194961548e-01 -7.286892831325531006e-02 4.072946682572364807e-02 -2.730845212936401367e-01 2.017025351524353027e-01 -6.254926323890686035e-02 -1.321255117654800415e-01 2.563452422618865967e-01
-2.465629577636718750e-01 -2.735395170748233795e-02 -1.219153404235839844e-01 1.609449386596679688e-01 -7.571640424430370331e-03 -2.153715938329696655e-01 -1.506047546863555908e-01 -6.869530677795410156e-02 -6.930167973041534424e-02 -2.072566002607345581e-02 -1.615301221609115601e-01 -3.302017599344253540e-02 1.625900566577911377e-01 -1.097321063280105591e-01 7.231210917234420776e-02 1.949763447046279907e-01 -3.437519446015357971e-02 7.253091782331466675e-02 2.997615337371826172e-01 1.856761239469051361e-02 -4.481334239244461060e-02 -2.810419797897338867e-01 -2.527578473091125488e-01 3.764383792877197266e-01 7.749126851558685303e-02 -1.391651332378387451e-01 3.615689575672149658e-01 1.953088678419589996e-02 2.351440675556659698e-02 -1.777387857437133789e-01 -3.534981906414031982e-01 1.135479733347892761e-01
-1.526536792516708374e-01 -1.594554930925369263e-01 2.695953287184238434e-02 -5.391807481646537781e-02 -5.297553911805152893e-02 -3.046202957630157471e-01 -9.915613383054733276e-02 9.959827363491058350e-02 -9.815197438001632690e-02 2.193331718444824219e-01 -1.681089252233505249e-01 -2.099596336483955383e-02 9.084467589855194092e-02 -1.581447124481201172e-01 2.800881676375865936e-02 -3.014156594872474670e-02 1.073465049266815186e-01 8.192094415426254272e-02 1.537219882011413574e-01 -1.970367282629013062e-01 -8.502202481031417847e-02 -2.628044188022613525e-01 -1.630584150552749634e-01 1.866367757320404053e-01 1.001772657036781311e-01 -4.301622137427330017e-02 5.843395590782165527e-01 7.804519683122634888e-02 8.821681886911392212e-02 -3.345584124326705933e-02 -2.470024079084396362e-01 2.512799203395843506e-01
-1.372991651296615601e-01 8.130190521478652954e-02 -1.068525463342666626e-01 2.433110922574996948e-01 7.687848061323165894e-02 -2.999914586544036865e-01 -2.000417746603488922e-02 2.496396601200103760e-01 -1.383185684680938721e-01 -2.976438105106353760e-01 2.885948717594146729e-01 1.091950833797454834e-01 1.941770464181900024e-01 1.869322657585144043e-01 1.163009703159332275e-01 -2.607432007789611816e-01 4.225798696279525757e-02 3.301631659269332886e-02 1.083119139075279236e-01 -9.105164557695388794e-02 3.610681295394897461e-01 -1.546006947755813599e-01 -1.480069905519485474e-01 1.659160256385803223e-01 -1.532415598630905151e-01 -1.275037676095962524e-01 3.338214755058288574e-01 4.850022867321968079e-02 -4.927403107285499573e-02 -6.002040207386016846e-02 -3.659823164343833923e-02 2.641479112207889557e-02
-4.529016837477684021e-02 4.572622850537300110e-02 2.353859990835189819e-01 1.219825893640518188e-01 1.837065219879150391e-01 -7.163238525390625000e-02 8.798517286777496338e-02 4.914339631795883179e-02 -6.644410640001296997e-02 2.987231016159057617e-01 -1.656482517719268799e-01 -1.817044913768768311e-01 -9.638140350580215454e-02 -1.506583690643310547e-01 -1.442354768514633179e-01 -2.870962619781494141e-01 8.077537268400192261e-02 -7.165005803108215332e-02 1.538386344909667969e-01 -9.122391045093536377e-02 1.493162810802459717e-01 7.038148492574691772e-02 -1.511803567409515381e-01 3.198344111442565918e-01 7.163086533546447754e-02 4.531777277588844299e-02 2.754474058747291565e-02 -1.091153025627136230e-01 1.183597743511199951e-01 -2.685001119971275330e-02 -1.453832834959030151e-01 5.791834592819213867e-01
2.315222173929214478e-01 -1.177213713526725769e-01 1.329315155744552612e-01 2.038563936948776245e-01 9.294128417968750000e-02 -3.201630115509033203e-01 2.682918906211853027e-01 5.831657350063323975e-02 -8.765652030706405640e-02 6.863253191113471985e-03 -1.743971742689609528e-02 2.299626357853412628e-02 -1.911259070038795471e-02 1.205778792500495911e-01 8.621565997600555420e-02 1.452850401401519775e-01 -7.322037220001220703e-02 -1.520893573760986328e-01 3.181405663490295410e-01 4.983404651284217834e-02 -4.551131278276443481e-02 -2.146844118833541870e-01 -1.883279681205749512e-01 3.084651827812194824e-01 -1.206020191311836243e-01 1.930651366710662842e-01 -2.365033142268657684e-02 1.579496776685118675e-03 3.513219356536865234e-01 7.562359422445297241e-02 -1.817675530910491943e-01 3.305204510688781738e-01
-1.009271666407585144e-02 -3.718002513051033020e-02 -2.317206263542175293e-01 1.025451719760894775e-01 -1.927223429083824158e-02 -1.751787513494491577e-01 -1.391983032226562500e-01 -8.752676844596862793e-02 2.688284777104854584e-02 2.125696390867233276e-01 2.300785630941390991e-01 1.087947115302085876e-01 7.376024872064590454e-02 1.955671012401580811e-01 1.789672225713729858e-01 -2.163196355104446411e-01 -1.282297223806381226e-01 9.766659885644912720e-02 -2.885236404836177826e-02 -1.515251249074935913e-01 2.277744412422180176e-01 -2.666217088699340820e-01 -1.671315357089042664e-02 3.383326828479766846e-01 -2.680729702115058899e-02 3.471154272556304932e-01 3.284601271152496338e-01 -1.909399479627609253e-01 9.210364520549774170e-02 9.658636152744293213e-02 -2.676362097263336182e-01 2.312597818672657013e-02
-6.744008511304855347e-02 1.110108718276023865e-01 -2.598096728324890137e-01 7.921581715345382690e-02 1.970243901014328003e-01 -1.778083294630050659e-01 2.222383022308349609e-02 -9.038248658180236816e-02 -7.169658690690994263e-02 -4.621064662933349609e-02 -2.576888203620910645e-01 5.504183471202850342e-02 -1.248652711510658264e-01 -2.715710103511810303e-01 9.238813072443008423e-02 2.486294955015182495e-01 -1.630209200084209442e-02 -3.887954056262969971e-01 1.117066740989685059e-01 -2.446322292089462280e-01 2.393599599599838257e-02 -4.701828956604003906e-02 -1.900981515645980835e-01 1.813933998346328735e-01 3.901030495762825012e-02 8.290372043848037720e-02 3.762952685356140137e-01 -4.111291095614433289e-02 1.076718866825103760e-01 -2.513090670108795166e-01 -1.606266796588897705e-01 2.145754396915435791e-01
2.642617523670196533e-01 6.110022217035293579e-02 -1.314775943756103516e-01 -3.306585177779197693e-02 1.127526089549064636e-01 -1.267298907041549683e-01 -2.572974264621734619e-01 3.475832641124725342e-01 -8.865069597959518433e-02 -2.302322536706924438e-01 1.131814494729042053e-01 6.488093733787536621e-02 -3.923846483230590820e-01 -5.461584776639938354e-02 -1.045040339231491089e-01 -1.408545523881912231e-01 -4.162206500768661499e-02 1.470437049865722656e-01 7.111152261495590210e-02 -1.660439372062683105e-01 8.428136259317398071e-02 -3.334775269031524658e-01 -7.443085312843322754e-02 2.658395171165466309e-01 -2.467319183051586151e-02 2.956972122192382812e-01 4.106017947196960449e-02 -1.622694432735443115e-01 7.573790103197097778e-02 -1.088734567165374756e-01 -1.737898588180541992e-01 1.109485775232315063e-01
1.380817964673042297e-02 1.342304646968841553e-01 -1.018018946051597595e-01 1.627232283353805542e-01 2.707372009754180908e-01 6.838507205247879028e-02 1.787287741899490356e-01 5.279131699353456497e-03 -1.867759376764297485e-01 6.245542690157890320e-02 -3.188313841819763184e-01 -1.406450662761926651e-02 1.453312486410140991e-01 1.200088784098625183e-01 2.059531658887863159e-01 2.561571300029754639e-01 2.775388956069946289e-01 3.034293092787265778e-02 2.200467437505722046e-01 -9.890475869178771973e-02 1.560493260622024536e-01 -6.276354938745498657e-02 -3.028802275657653809e-01 1.418153345584869385e-01 1.547457575798034668e-01 6.660231947898864746e-02 3.676913976669311523e-01 3.718737140297889709e-02 2.474240064620971680e-01 -1.148896366357803345e-01 -5.165259912610054016e-02 1.801945269107818604e-01
2.510794997215270996e-01 2.923641204833984375e-01 -2.013121396303176880e-01 4.149073734879493713e-02 6.995784491300582886e-02 -1.176989078521728516e-02 7.957823574542999268e-02 -1.099156886339187622e-01 -4.153092801570892334e-01 -1.800722628831863403e-01 -1.925190836191177368e-01 -1.528592854738235474e-01 -1.505701690912246704e-01 -5.309952422976493835e-02 5.473776534199714661e-02 -1.153695508837699890e-01 7.582112401723861694e-02 -1.598253846168518066e-02 -6.207218021154403687e-02 -1.104530245065689087e-01 -8.276247978210449219e-02 -1.269288212060928345e-01 -2.179997265338897705e-01 -6.553552299737930298e-02 -2.247980833053588867e-01 -5.311266332864761353e-02 4.727497100830078125e-01 -2.093858122825622559e-01 7.024451345205307007e-02 1.472650021314620972e-01 1.107040047645568848e-02 1.854253858327865601e-01
1.663801372051239014e-01 5.441441014409065247e-02 -3.586443364620208740e-01 6.236081197857856750e-02 5.664962902665138245e-02 -5.825521051883697510e-02 4.975343868136405945e-02 8.293764293193817139e-02 -1.031221449375152588e-01 9.468654543161392212e-02 -1.019595563411712646e-02 1.390447020530700684e-01 -3.453310132026672363e-01 9.755621850490570068e-02 -1.972204446792602539e-01 -1.153070479631423950e-02 2.235205322504043579e-01 -2.562799677252769470e-02 4.258244112133979797e-02 -3.397611901164054871e-02 5.628827214241027832e-02 -1.380405873060226440e-01 -1.890524774789810181e-01 4.344814419746398926e-01 3.895117342472076416e-02 3.315973281860351562e-02 1.233233138918876648e-01 -1.563731580972671509e-01 -2.939015859737992287e-03 -2.168772369623184204e-01 6.871762871742248535e-02 4.687000215053558350e-01
1.048467829823493958e-01 -8.860330283641815186e-02 -3.502897024154663086e-01 6.810110807418823242e-02 4.004983231425285339e-02 2.890163101255893707e-02 2.007244676351547241e-01 2.161616384983062744e-01 -3.027648031711578369e-01 4.610111564397811890e-02 1.748567819595336914e-01 2.315423488616943359e-01 -1.480824798345565796e-01 -7.661469280719757080e-02 -8.136809617280960083e-02 -2.651484012603759766e-01 -6.099638529121875763e-03 6.432245671749114990e-02 9.650771319866180420e-02 -3.386043384671211243e-02 -4.750313982367515564e-02 -1.273157913237810135e-02 -2.202232331037521362e-01 3.326544165611267090e-01 8.953249454498291016e-02 1.574893742799758911e-01 2.131159603595733643e-01 -2.617762982845306396e-01 2.165444493293762207e-01 6.840898841619491577e-02 2.849363982677459717e-01 1.610100865364074707e-01
1.471960544586181641e-01 1.217944771051406860e-01 -1.290302574634552002e-01 1.415229290723800659e-01 1.117828264832496643e-01 -1.092308238148689270e-01 -5.033672600984573364e-02 2.726576626300811768e-01 1.430233865976333618e-01 7.130316953407600522e-05 -2.284881286323070526e-02 -4.768158867955207825e-02 -1.532530337572097778e-01 -1.807177215814590454e-01 -2.261095643043518066e-01 -3.541279137134552002e-01 3.560570999979972839e-02 1.652425080537796021e-01 5.541187897324562073e-02 5.789245292544364929e-02 1.159452497959136963e-01 -3.637127280235290527e-01 9.568049013614654541e-02 3.807936310768127441e-01 6.045187637209892273e-02 2.189600169658660889e-01 9.997378289699554443e-02 -1.056707277894020081e-01 1.926926970481872559e-01 1.029420793056488037e-01 -2.797483801841735840e-01 1.896335780620574951e-01
2.227487862110137939e-01 -6.481071934103965759e-03 -1.764637231826782227e-01 1.681041866540908813e-01 1.807830482721328735e-01 3.127995505928993225e-02 9.865330159664154053e-02 2.109124958515167236e-01 -2.431950271129608154e-01 9.778219461441040039e-02 1.749760806560516357e-01 1.474851816892623901e-01 -2.074848562479019165e-01 -1.867911815643310547e-01 -1.706784069538116455e-01 -1.579275131225585938e-01 8.523936569690704346e-02 2.123239822685718536e-02 2.178557366132736206e-01 -1.915985047817230225e-01 -8.994932472705841064e-02 -3.059862852096557617e-01 -1.071368679404258728e-01 4.344629943370819092e-01 5.675956606864929199e-02 -1.271158754825592041e-01 -4.496485739946365356e-02 -9.888057410717010498e-02 -7.258763536810874939e-03 -5.465007945895195007e-02 1.413991004228591919e-01 3.192541897296905518e-01
2.787816226482391357e-01 8.862699568271636963e-02 4.158536717295646667e-02 1.915098130702972412e-01 1.451801694929599762e-02 1.007162034511566162e-01 6.457725912332534790e-02 1.403184700757265091e-02 -7.847997546195983887e-02 -1.533208191394805908e-01 -1.601931154727935791e-01 -1.697593629360198975e-01 9.867795556783676147e-02 -2.479857951402664185e-01 -2.034214287996292114e-01 -4.108043387532234192e-03 4.086946323513984680e-02 5.625070258975028992e-02 2.312147319316864014e-01 -4.240864142775535583e-02 2.397597432136535645e-01 -2.058700919151306152e-01 -3.229439556598663330e-01 2.887133061885833740e-01 -2.362616807222366333e-01 2.623049318790435791e-01 -7.762464135885238647e-02 -7.180618494749069214e-02 1.405661702156066895e-01 2.964057214558124542e-02 -7.943521440029144287e-02 3.926322460174560547e-01
1.357794255018234253e-01 3.743455186486244202e-02 2.195188403129577637e-01 -1.855848431587219238e-01 1.184160485863685608e-01 5.917713046073913574e-02 1.889064759016036987e-01 4.626781940460205078e-01 4.430488124489784241e-02 -9.784004092216491699e-02 1.362495422363281250e-01 6.699988245964050293e-02 -3.518959507346153259e-02 -2.034446001052856445e-01 -1.023001316934823990e-02 -2.845008075237274170e-01 1.593114137649536133e-01 1.332857906818389893e-01 1.770362257957458496e-01 -1.541948765516281128e-01 -9.654776006937026978e-02 -1.226780340075492859e-01 -2.622971832752227783e-01 2.134842574596405029e-01 -3.574495017528533936e-01 1.511917561292648315e-01 2.003561109304428101e-01 1.050228066742420197e-02 4.072171077132225037e-02 -2.686631493270397186e-02 -2.420636638998985291e-02 2.028092145919799805e-01
2.274478524923324585e-01 1.833339035511016846e-01 -4.421075060963630676e-02 2.366697490215301514e-01 1.498003453016281128e-01 -1.113158743828535080e-02 2.551223039627075195e-01 4.322095587849617004e-02 -1.418398916721343994e-01 -1.096223294734954834e-01 6.077670678496360779e-02 -8.629874140024185181e-02 -3.628268465399742126e-02 -1.551674902439117432e-01 -1.350604146718978882e-01 -3.210779428482055664e-01 2.712494432926177979e-01 -1.080014929175376892e-02 3.346624970436096191e-02 -2.050131112337112427e-01 -1.098290383815765381e-01 -1.883796155452728271e-01 -2.529695630073547363e-01 4.477794468402862549e-01 -1.034757271409034729e-01 1.123739778995513916e-01 1.461000591516494751e-01 -9.031265974044799805e-02 1.164939180016517639e-01 -2.607465386390686035e-01 -9.331884980201721191e-02 7.190135866403579712e-02
1.773819029331207275e-01 1.502120345830917358e-01 1.356654465198516846e-01 2.510244585573673248e-02 1.180690079927444458e-01 1.506445836275815964e-02 1.945539861917495728e-01 1.508195549249649048e-01 -1.367955505847930908e-01 2.463643997907638550e-01 -1.118176132440567017e-01 -1.513882577419281006e-01 1.056299451738595963e-02 -2.170279622077941895e-02 3.573769330978393555e-01 -1.412888914346694946e-01 3.290721215307712555e-04 1.022993698716163635e-01 8.923538774251937866e-02 2.710901498794555664e-01 1.120235770940780640e-01 -1.354486942291259766e-01 1.618891954421997070e-02 3.135499656200408936e-01 1.112016215920448303e-01 8.227944374084472656e-02 1.744626760482788086e-01 -4.693228006362915039e-01 5.802992358803749084e-02 1.300326585769653320e-01 2.036488614976406097e-02 2.777795493602752686e-01
-3.014988498762249947e-03 1.481503099203109741e-01 1.193674579262733459e-01 1.571447700262069702e-01 -1.391092836856842041e-01 -1.889310479164123535e-01 -8.856292068958282471e-02 1.028273925185203552e-01 -4.704239964485168457e-02 -4.020258784294128418e-02 2.948567271232604980e-01 -8.890943229198455811e-02 1.432182081043720245e-02 5.062577873468399048e-02 1.657819151878356934e-01 -1.684423536062240601e-01 5.883550643920898438e-02 5.374477431178092957e-02 -1.060660481452941895e-01 2.939228713512420654e-01 4.096342623233795166e-01 -1.136469990015029907e-01 -4.491275548934936523e-01 3.347711563110351562e-01 -1.286212652921676636e-01 -3.034261171706020832e-04 2.762402221560478210e-02 -4.957683756947517395e-02 -1.000258177518844604e-01 6.760183721780776978e-03 1.145060658454895020e-01 2.586814463138580322e-01
-2.713094465434551239e-02 1.128050386905670166e-01 8.944599330425262451e-02 -1.967773288488388062e-01 -1.154863834381103516e-01 -2.097428590059280396e-01 1.445002555847167969e-01 2.654803693294525146e-01 -1.722433865070343018e-01 -6.264833360910415649e-02 -2.933622151613235474e-02 -6.448663026094436646e-02 -6.298573315143585205e-02 -7.654488086700439453e-02 1.594379991292953491e-01 -9.431376308202743530e-02 -1.948923468589782715e-01 4.253418743610382080e-01 -7.151043042540550232e-03 -3.382918611168861389e-02 -2.641657553613185883e-02 -2.225778698921203613e-01 -6.275103986263275146e-02 1.910762046463787556e-03 -9.859669208526611328e-02 -8.710080757737159729e-03 1.174782067537307739e-01 -4.302982389926910400e-01 6.843774765729904175e-02 1.028136834502220154e-01 -2.802500724792480469e-01 3.626987040042877197e-01
1.229544542729854584e-02 -3.734496235847473145e-02 -2.834933996200561523e-01 2.521299421787261963e-01 1.572870761156082153e-01 -2.668774686753749847e-02 2.618561983108520508e-01 1.504044532775878906e-01 -1.159137636423110962e-01 5.079387500882148743e-02 2.129297554492950439e-01 7.643536664545536041e-03 -6.751953065395355225e-02 -1.595654338598251343e-01 -1.127404794096946716e-01 -3.245827257633209229e-01 1.636488735675811768e-02 2.516953647136688232e-02 3.372152447700500488e-01 1.196626853197813034e-02 -1.501162201166152954e-01 1.898213028907775879e-01 -1.393840163946151733e-01 2.479504793882369995e-01 6.496325135231018066e-02 2.391080558300018311e-02 2.807400524616241455e-01 -1.896848529577255249e-01 1.455792039632797241e-01 9.259913116693496704e-02 1.905750334262847900e-01 2.974384427070617676e-01
1.295630633831024170e-01 7.755423337221145630e-02 9.428068250417709351e-02 1.001029312610626221e-01 7.810307294130325317e-02 -3.136655986309051514e-01 -6.572203338146209717e-02 -9.702506661415100098e-02 -2.857446372509002686e-01 8.395528048276901245e-02 -2.543577849864959717e-01 1.890013739466667175e-02 -3.316639065742492676e-01 -1.835919916629791260e-01 1.368580758571624756e-01 3.710345923900604248e-02 1.880303025245666504e-01 2.189603298902511597e-01 -3.826271044090390205e-03 -1.043484080582857132e-02 1.335782110691070557e-01 -9.671776741743087769e-02 -1.253119707107543945e-01 3.123826384544372559e-01 2.390756756067276001e-01 1.124776899814605713e-01 3.107549548149108887e-01 -4.653890803456306458e-02 -1.145586594939231873e-01 1.923229247331619263e-01 -2.343855947256088257e-01 1.581310033798217773e-01
2.102828770875930786e-01 -1.223574504256248474e-01 -2.264171838760375977e-01 1.602180898189544678e-01 2.266958653926849365e-01 1.316742692142724991e-02 5.309741944074630737e-02 2.679492235183715820e-01 -1.388465613126754761e-01 1.055260896682739258e-01 1.974137499928474426e-02 7.093885540962219238e-02 -1.966720819473266602e-01 -2.217935621738433838e-01 -1.271121948957443237e-01 6.540852040052413940e-02 8.875814080238342285e-02 9.970092028379440308e-02 1.604408770799636841e-01 -1.021893322467803955e-02 1.373606771230697632e-01 -1.978033967316150665e-02 -3.314815759658813477e-01 4.716285467147827148e-01 3.140562772750854492e-02 -7.527357339859008789e-02 1.940366625785827637e-01 -5.355525761842727661e-02 1.080952137708663940e-01 -4.069847613573074341e-02 2.573747634887695312e-01 2.675074040889739990e-01
-3.841846883296966553e-01 -1.819137334823608398e-01 3.202023729681968689e-02 -4.239407181739807129e-02 9.439957141876220703e-02 -2.029570043087005615e-01 2.046680264174938202e-02 -8.120927028357982635e-03 -1.722525358200073242e-01 9.771371632814407349e-02 -1.955309361219406128e-01 -2.324137277901172638e-02 6.079361774027347565e-03 -4.246456548571586609e-02 -2.886977978050708771e-02 4.646811634302139282e-02 -8.377528935670852661e-02 -8.760995231568813324e-03 1.291368156671524048e-01 -3.090496659278869629e-01 -6.507762521505355835e-02 -3.240321576595306396e-01 -3.967636227607727051e-01 3.515977561473846436e-01 -2.202003151178359985e-01 -1.202947124838829041e-01 2.874097526073455811e-01 -7.994727045297622681e-02 2.928229048848152161e-02 1.126280352473258972e-01 -8.759846538305282593e-02 1.861488446593284607e-02
1.373008489608764648e-01 2.176845669746398926e-01 -2.117185145616531372e-01 1.371369659900665283e-01 3.895686939358711243e-02 -1.855507642030715942e-01 1.546464711427688599e-01 -3.010668158531188965e-01 -1.372529417276382446e-01 -1.905110329389572144e-01 -1.029956415295600891e-01 9.704454988241195679e-02 -1.818540543317794800e-01 -8.158129453659057617e-02 -1.290221363306045532e-01 2.234570309519767761e-02 -1.142575871199369431e-02 8.901431411504745483e-02 -2.511954009532928467e-01 8.956932462751865387e-03 -5.427268892526626587e-02 -3.748761415481567383e-01 -3.332816362380981445e-01 2.820402085781097412e-01 -2.997771091759204865e-02 1.735031306743621826e-01 2.784873843193054199e-01 -5.569485574960708618e-02 2.542171776294708252e-01 7.637714594602584839e-02 -2.191045554354786873e-03 1.174109987914562225e-02
-2.705543935298919678e-01 2.780124843120574951e-01 -1.898835450410842896e-01 -2.109771668910980225e-01 8.381778001785278320e-02 -9.559208899736404419e-02 1.839927732944488525e-01 1.735954880714416504e-01 -1.960265636444091797e-01 1.152918557636439800e-03 4.837815463542938232e-02 2.141293287277221680e-01 -2.453754991292953491e-01 -5.002338439226150513e-02 -1.155276969075202942e-01 8.289264887571334839e-02 -7.795492559671401978e-02 1.367323994636535645e-01 5.964500457048416138e-02 7.200457900762557983e-02 1.791414767503738403e-01 9.144580364227294922e-02 -1.118570789694786072e-01 -6.017421837896108627e-03 -3.504361808300018311e-01 9.789993613958358765e-02 4.673735201358795166e-01 -2.447497993707656860e-01 1.479091309010982513e-02 3.803364560008049011e-02 3.086228482425212860e-02 1.391971111297607422e-01
2.487360835075378418e-01 1.284083425998687744e-01 -7.426123321056365967e-02 2.246838808059692383e-02 -6.837483495473861694e-02 3.794294595718383789e-02 6.929189432412385941e-03 -3.925910219550132751e-02 -4.797265306115150452e-02 2.099097073078155518e-01 -3.564915060997009277e-02 8.946625143289566040e-02 3.538109734654426575e-02 -2.621113657951354980e-01 -8.246438205242156982e-02 -2.707278430461883545e-01 2.132586538791656494e-01 -4.723106324672698975e-02 -6.692435592412948608e-02 -2.182952612638473511e-01 -1.221454143524169922e-01 -1.805437356233596802e-01 -2.712887227535247803e-01 3.614344000816345215e-01 -2.171850502490997314e-01 1.882500499486923218e-01 2.588633894920349121e-01 -2.623452804982662201e-02 -1.338544189929962158e-01 6.154594197869300842e-02 -1.698729842901229858e-01 3.870065212249755859e-01
7.627514749765396118e-02 3.826122581958770752e-01 -1.241295412182807922e-01 3.098774701356887817e-02 1.545002758502960205e-01 1.512994021177291870e-01 2.123790383338928223e-01 -2.620979845523834229e-01 -2.106047868728637695e-01 -6.889785826206207275e-02 -4.191946610808372498e-02 -5.014245212078094482e-02 7.790162926539778709e-04 5.765893962234258652e-03 -4.667494818568229675e-02 -6.794203817844390869e-02 -2.672042325139045715e-02 2.103347778320312500e-01 -1.698750704526901245e-01 3.988401964306831360e-02 -7.531408965587615967e-02 -2.083333581686019897e-01 -1.310809403657913208e-01 3.794651031494140625e-01 -2.319371253252029419e-01 -5.065970495343208313e-02 4.504581987857818604e-01 -1.811264306306838989e-01 1.540054678916931152e-01 4.709941893815994263e-02 4.495731368660926819e-02 -7.047346979379653931e-02
-9.710845351219177246e-02 3.735029101371765137e-01 1.452613323926925659e-01 -9.178910404443740845e-03 2.782805636525154114e-02 3.566093742847442627e-02 -1.268580555915832520e-01 3.970379754900932312e-02 4.465996846556663513e-02 -1.571789979934692383e-01 1.407095342874526978e-01 3.471920192241668701e-01 -1.580696552991867065e-01 -9.210887551307678223e-02 -1.232421621680259705e-01 2.631653472781181335e-02 5.981483310461044312e-02 4.856360331177711487e-02 1.366281360387802124e-01 -3.934115767478942871e-01 2.283718436956405640e-01 -2.235665321350097656e-01 -6.367529928684234619e-02 3.358215093612670898e-01 -1.894376873970031738e-01 6.460408866405487061e-02 1.836724430322647095e-01 7.257601618766784668e-02 1.794109642505645752e-01 7.504956424236297607e-02 6.058622896671295166e-02 2.736336588859558105e-01
3.735748305916786194e-02 -2.133785374462604523e-02 2.448408119380474091e-02 -1.096432190388441086e-02 7.260911911725997925e-02 1.461209356784820557e-01 -1.273000985383987427e-01 2.856007814407348633e-01 -5.826056748628616333e-02 -1.563221216201782227e-01 1.737447381019592285e-01 2.903608046472072601e-02 3.638918325304985046e-02 -1.290775537490844727e-01 -1.934875696897506714e-01 1.439958624541759491e-02 1.060008257627487183e-01 3.343267738819122314e-02 2.732094526290893555e-01 -1.009880974888801575e-01 -1.512819081544876099e-01 -3.916461169719696045e-01 -1.961770951747894287e-01 1.125471517443656921e-01 -3.228925168514251709e-01 1.656815223395824432e-02 4.329081475734710693e-01 -6.524959206581115723e-02 -1.243605986237525940e-01 2.512682378292083740e-01 -2.165181189775466919e-01 1.106255277991294861e-01
3.249953687191009521e-02 1.897307038307189941e-01 -2.663341462612152100e-01 -6.009578239172697067e-03 2.982874866575002670e-03 -4.430633485317230225e-01 1.079071313142776489e-01 1.636523455381393433e-01 -1.343787312507629395e-01 4.230450093746185303e-02 2.530842125415802002e-01 7.416617125272750854e-02 1.221055239439010620e-01 -1.578820198774337769e-01 1.640132367610931396e-01 -1.915228366851806641e-01 -2.827514410018920898e-01 -1.596003472805023193e-01 1.598643660545349121e-01 -1.918455958366394043e-02 -1.923477053642272949e-01 2.240287140011787415e-02 -2.871457636356353760e-01 1.877475529909133911e-01 6.569866091012954712e-04 -7.291996479034423828e-02 2.141663245856761932e-02 -6.199274212121963501e-02 2.733828425407409668e-01 -1.495830714702606201e-01 1.145834568887948990e-02 2.664728760719299316e-01
1.968545019626617432e-01 5.551803857088088989e-03 6.195581331849098206e-02 -7.024387270212173462e-02 1.812862008810043335e-01 -2.639196515083312988e-01 1.689775437116622925e-01 3.283650279045104980e-01 -2.329759299755096436e-02 9.321600198745727539e-02 7.136623561382293701e-02 1.507706344127655029e-01 1.550076305866241455e-01 -2.320915907621383667e-01 -2.185990810394287109e-01 -2.854111045598983765e-02 6.088191643357276917e-02 4.381554666906595230e-03 1.008422672748565674e-01 -1.105269882827997208e-02 1.190629899501800537e-01 -2.292572259902954102e-01 -4.116488099098205566e-01 2.830662131309509277e-01 -2.395927757024765015e-01 2.527504861354827881e-01 1.516875475645065308e-01 -9.946776553988456726e-03 -1.122353971004486084e-01 2.463411539793014526e-01 -4.101927578449249268e-02 1.750553399324417114e-02
9.391634166240692139e-02 1.799807995557785034e-01 5.663628876209259033e-02 -3.001511096954345703e-01 -2.333070039749145508e-01 1.205010488629341125e-01 1.053382605314254761e-01 2.677736878395080566e-01 -8.747784048318862915e-02 -1.169036105275154114e-01 2.541021704673767090e-01 1.694407165050506592e-01 -1.224854141473770142e-01 3.455920889973640442e-02 1.395365744829177856e-01 4.931646212935447693e-02 -2.437347173690795898e-01 1.194041520357131958e-01 1.235649660229682922e-01 7.663424592465162277e-03 2.160378964617848396e-03 -2.343932986259460449e-01 -6.741354614496231079e-02 1.076372340321540833e-01 -2.059829384088516235e-01 5.543608963489532471e-02 3.933949172496795654e-01 -1.612995117902755737e-01 2.771646380424499512e-01 9.016470611095428467e-02 -2.103292793035507202e-01 2.133227735757827759e-01
2.643069438636302948e-02 1.519744247198104858e-01 3.940462693572044373e-02 -5.023854970932006836e-02 5.948035418987274170e-02 -9.715896844863891602e-02 1.093405187129974365e-01 -2.217456102371215820e-01 -1.069022864103317261e-01 5.274924263358116150e-02 1.631810516119003296e-02 -1.826400458812713623e-01 -2.950244545936584473e-01 -5.460227280855178833e-02 2.186210453510284424e-02 -3.318838775157928467e-02 1.922187209129333496e-01 5.052387714385986328e-02 -7.543247193098068237e-04 -1.200679838657379150e-01 -1.098654344677925110e-01 -4.799530655145645142e-02 -2.445498555898666382e-01 2.748046517372131348e-01 -2.527934014797210693e-01 1.000928133726119995e-02 4.157243072986602783e-01 -1.837006509304046631e-01 3.208416700363159180e-01 -2.776241004467010498e-01 -3.230632245540618896e-01 -3.779786638915538788e-03
7.764158770442008972e-03 1.897781491279602051e-01 2.299026101827621460e-01 -8.148563653230667114e-02 -1.639723628759384155e-01 -3.508157432079315186e-01 -2.430510707199573517e-02 6.146195530891418457e-02 -2.409110814332962036e-01 1.540777981281280518e-01 -2.849093675613403320e-01 7.075863331556320190e-02 -1.319993287324905396e-01 1.863106340169906616e-01 -2.419296093285083771e-02 -2.884617149829864502e-01 1.729036271572113037e-01 2.637906372547149658e-01 1.038534343242645264e-01 1.170227900147438049e-01 -1.335077881813049316e-01 1.479973644018173218e-01 -3.821782767772674561e-02 2.896940410137176514e-01 6.370507180690765381e-03 1.088587120175361633e-01 2.420120239257812500e-01 -1.833636313676834106e-01 -1.035516709089279175e-01 -1.435719728469848633e-01 -1.762826591730117798e-01 1.750622838735580444e-01
1.978366672992706299e-01 -5.726284906268119812e-02 7.795359194278717041e-02 -8.504985272884368896e-02 -1.079123560339212418e-02 4.169047623872756958e-02 -1.163554959930479527e-03 3.528307974338531494e-01 -1.222504079341888428e-01 -1.840198785066604614e-01 -7.028116285800933838e-02 1.454316526651382446e-01 1.429420560598373413e-01 -1.333975791931152344e-01 -4.039869830012321472e-02 4.592462256550788879e-02 4.631704837083816528e-02 1.226862594485282898e-01 6.909770518541336060e-02 1.354890465736389160e-01 -6.288837641477584839e-02 -3.471993505954742432e-01 -1.657487601041793823e-01 2.130528539419174194e-01 -2.032290846109390259e-01 1.195834726095199585e-01 4.603316187858581543e-01 2.500851154327392578e-01 -5.667251348495483398e-02 2.115224301815032959e-01 -1.208767518401145935e-01 2.659866511821746826e-01
-4.341119900345802307e-03 -4.041768610477447510e-03 2.256084084510803223e-01 5.835461243987083435e-02 -1.111522987484931946e-01 -1.369035094976425171e-01 -7.534433901309967041e-02 -1.187845543026924133e-01 -1.087352633476257324e-01 6.963910907506942749e-02 -2.830789089202880859e-01 8.061031252145767212e-02 -1.624661237001419067e-01 -7.451656740158796310e-03 -4.567245021462440491e-02 8.425371348857879639e-02 -8.749558776617050171e-02 -7.918494939804077148e-02 1.371713727712631226e-01 -7.759393751621246338e-02 2.311339527368545532e-01 -8.161063492298126221e-02 -2.612822651863098145e-01 2.898981869220733643e-01 -1.022439002990722656e-01 1.066017299890518188e-01 4.908708631992340088e-01 -6.125774979591369629e-02 2.876711487770080566e-01 -6.274075806140899658e-02 -3.767954409122467041e-01 9.742166846990585327e-02
-2.012163400650024414e-01 1.535949259996414185e-01 7.632269710302352905e-02 1.314136981964111328e-01 2.490776330232620239e-01 1.339166192337870598e-03 -1.752176284790039062e-01 1.217168271541595459e-01 -3.207376897335052490e-01 1.700535044074058533e-02 -6.134050339460372925e-02 3.995219990611076355e-02 -5.689539480954408646e-03 -2.182780355215072632e-01 1.650900691747665405e-01 1.681674853898584843e-03 1.019377261400222778e-01 -3.060655891895294189e-01 3.594919443130493164e-01 -2.831402234733104706e-02 -1.572836488485336304e-01 -5.817703902721405029e-02 -8.948083966970443726e-02 2.364338040351867676e-01 -1.462304443120956421e-01 -2.532080411911010742e-01 1.672968417406082153e-01 -2.857415974140167236e-01 4.675227776169776917e-02 2.193686962127685547e-01 -1.917082071304321289e-01 1.161186769604682922e-01
-7.103208918124437332e-03 -1.026312075555324554e-02 2.377470768988132477e-02 8.813136816024780273e-02 -1.312702894210815430e-01 -3.498161733150482178e-01 1.588252335786819458e-01 -8.824111521244049072e-02 -2.587235569953918457e-01 -1.873934455215930939e-02 2.461556941270828247e-01 7.731796056032180786e-02 1.387087255716323853e-01 1.164936944842338562e-01 -2.484512776136398315e-01 -2.212775647640228271e-01 -4.507590457797050476e-02 2.552294731140136719e-01 8.703344315290451050e-02 -1.163882911205291748e-01 1.503396630287170410e-01 -2.544646859169006348e-01 -2.473114430904388428e-01 2.747166454792022705e-01 -2.467575520277023315e-01 1.651811450719833374e-01 -1.013491749763488770e-01 -9.074011445045471191e-02 -7.239834219217300415e-02 -2.376023083925247192e-01 -8.724968880414962769e-02 2.307908535003662109e-01
4.085021466016769409e-02 6.210324913263320923e-02 2.641366124153137207e-01 -1.597716957330703735e-01 2.722860872745513916e-01 -2.627998590469360352e-01 2.017066925764083862e-01 2.782404236495494843e-02 -2.198072373867034912e-01 -2.449318766593933105e-02 5.898033082485198975e-02 -1.630115061998367310e-01 2.139984518289566040e-01 1.192194595932960510e-01 -5.887635517865419388e-03 -1.291774772107601166e-02 1.439286619424819946e-01 -1.259103566408157349e-01 -4.241102933883666992e-02 -2.205855548381805420e-01 2.817863225936889648e-01 -2.818543612957000732e-01 -2.018372341990470886e-02 2.400446832180023193e-01 3.304769750684499741e-03 4.289403185248374939e-02 3.677566051483154297e-01 -3.386668860912322998e-01 7.145109027624130249e-02 -4.928208887577056885e-02 -1.069435402750968933e-01 2.603298611938953400e-02
-1.450920552015304565e-01 9.867766499519348145e-02 -8.979931473731994629e-02 -5.171604827046394348e-02 1.933133602142333984e-01 -1.936014145612716675e-01 8.584833703935146332e-03 7.881531119346618652e-02 -1.617882400751113892e-01 3.703213334083557129e-01 -1.481174975633621216e-01 -7.995639741420745850e-02 -2.247904837131500244e-01 3.742346540093421936e-02 -1.388068646192550659e-01 -9.834096580743789673e-02 1.606037765741348267e-01 6.828115880489349365e-02 -6.292775273323059082e-02 -3.755613788962364197e-02 1.785947382450103760e-02 -8.814981579780578613e-02 -1.491435468196868896e-01 4.661982655525207520e-01 1.780010163784027100e-01 7.433181256055831909e-02 3.415040671825408936e-01 4.548120778053998947e-03 2.224451005458831787e-01 -1.516211032867431641e-02 6.357660889625549316e-02 3.372111320495605469e-01
9.735939651727676392e-02 4.093433320522308350e-01 1.987109780311584473e-01 1.235103011131286621e-01 3.185732364654541016e-01 -2.580593526363372803e-01 4.381888359785079956e-02 7.637669146060943604e-02 -2.275507599115371704e-01 1.627094298601150513e-01 2.669412493705749512e-01 1.570516079664230347e-01 3.672520071268081665e-02 -1.041337475180625916e-01 -9.218076616525650024e-02 6.793869286775588989e-02 4.189134389162063599e-02 -1.358381509780883789e-01 -9.109517186880111694e-02 2.166884839534759521e-01 3.947449848055839539e-02 -3.436552584171295166e-01 -2.488131374120712280e-01 1.886554360389709473e-01 7.499801367521286011e-02 -5.645347386598587036e-02 1.407935172319412231e-01 -6.718836724758148193e-02 2.904959022998809814e-02 -1.334246993064880371e-01 1.256200969219207764e-01 1.808557957410812378e-01
-1.179376393556594849e-01 1.023577246814966202e-02 1.118719503283500671e-01 -9.210999123752117157e-03 6.146574392914772034e-02 -3.788305521011352539e-01 -2.072455175220966339e-02 -1.056212708353996277e-01 -3.015399444848299026e-03 3.143675029277801514e-01 -7.161127030849456787e-02 -1.111597418785095215e-01 5.121186003088951111e-02 -1.189136803150177002e-01 -7.244954258203506470e-02 1.878001838922500610e-01 -4.774959757924079895e-02 3.396061714738607407e-03 2.287731468677520752e-01 -7.613433897495269775e-02 1.370057463645935059e-02 -2.245943546295166016e-01 -3.974822461605072021e-01 2.877678871154785156e-01 1.296568959951400757e-01 -6.306085735559463501e-02 4.295250773429870605e-01 -5.698643997311592102e-02 2.475321106612682343e-02 1.214826405048370361e-01 -1.936601102352142334e-01 1.662772446870803833e-01
-1.300648450851440430e-01 -1.052095927298069000e-02 -4.098778963088989258e-02 2.100320458412170410e-01 -1.310477852821350098e-01 -2.248349487781524658e-01 8.453322947025299072e-02 -4.298547282814979553e-02 -1.480428874492645264e-01 2.044055610895156860e-02 7.505784183740615845e-02 -3.814746811985969543e-02 7.608774583786725998e-03 2.485977485775947571e-02 -2.073354721069335938e-01 -2.750019431114196777e-01 -3.853367269039154053e-02 2.694398760795593262e-01 -3.660183772444725037e-02 -1.959322541952133179e-01 2.979605197906494141e-01 -5.486579984426498413e-02 -1.920210421085357666e-01 3.195899426937103271e-01 -9.611263871192932129e-03 4.401142597198486328e-01 9.651301056146621704e-02 -1.022726967930793762e-01 -3.801372274756431580e-02 -3.008650541305541992e-01 -1.247875578701496124e-02 2.478856593370437622e-01
7.492822408676147461e-02 2.492997944355010986e-01 2.810144424438476562e-01 2.108288705348968506e-01 1.289651989936828613e-01 -1.734644770622253418e-01 3.891493678092956543e-01 2.083785086870193481e-01 -1.266637742519378662e-01 1.746663004159927368e-01 -4.699820652604103088e-02 1.484478861093521118e-01 -2.782486975193023682e-01 -2.012009173631668091e-01 -1.359282881021499634e-01 -1.300489455461502075e-01 1.360967159271240234e-01 8.311714231967926025e-02 3.601578623056411743e-02 1.784695535898208618e-01 1.315982341766357422e-01 -2.316291481256484985e-01 -8.930728584527969360e-02 3.190352916717529297e-01 -1.781199825927615166e-04 -5.719395354390144348e-02 2.002868503332138062e-01 -1.099702492356300354e-01 -3.808388486504554749e-02 -1.413637250661849976e-01 -1.502276211977005005e-01 -6.599119305610656738e-02
1.903202384710311890e-01 2.270139902830123901e-01 2.422057837247848511e-01 2.186854779720306396e-01 -1.438658684492111206e-01 -1.992437243461608887e-01 5.521295592188835144e-02 9.915199875831604004e-02 -5.182169750332832336e-02 1.222453266382217407e-02 -6.298398971557617188e-02 1.118886619806289673e-01 -2.154170572757720947e-01 -7.858332991600036621e-02 -1.320002675056457520e-01 -5.327260494232177734e-02 -3.219457715749740601e-02 -4.148710891604423523e-02 1.214278191328048706e-01 -2.282234579324722290e-01 2.258559018373489380e-01 2.144244685769081116e-02 9.805291891098022461e-02 4.965654611587524414e-01 -4.153430834412574768e-02 1.869180202484130859e-01 2.173951128497719765e-03 2.137971669435501099e-02 2.340371310710906982e-01 2.094741910696029663e-01 -5.006836727261543274e-02 3.532454967498779297e-01
2.028674483299255371e-01 1.067884266376495361e-01 8.774704486131668091e-02 1.244605779647827148e-01 -1.322648227214813232e-01 2.981207892298698425e-02 2.931590676307678223e-01 1.978283971548080444e-01 1.943550817668437958e-02 2.957676947116851807e-01 3.630060702562332153e-02 -3.749155998229980469e-02 2.032276429235935211e-02 5.738998576998710632e-02 4.915928840637207031e-02 -1.051565259695053101e-01 -2.647212743759155273e-01 1.136574223637580872e-01 1.666222959756851196e-01 7.767462730407714844e-02 2.742442488670349121e-01 6.385373882949352264e-03 -1.242376491427421570e-01 3.259037733078002930e-01 2.075593322515487671e-01 -1.074427291750907898e-01 1.472870409488677979e-01 -4.103465378284454346e-01 1.259710639715194702e-01 2.316991053521633148e-02 -1.297823637723922729e-01 2.852840125560760498e-01
9.341415762901306152e-02 -4.843168333172798157e-02 7.092390209436416626e-02 1.177416592836380005e-01 1.410310417413711548e-01 -2.895536124706268311e-01 -1.527295559644699097e-01 8.901570737361907959e-02 -1.822499632835388184e-01 -7.439459860324859619e-02 8.823580108582973480e-03 1.891422271728515625e-01 -3.079451620578765869e-01 -2.951204180717468262e-01 -1.150018349289894104e-01 2.210775911808013916e-01 3.728931024670600891e-02 2.395808994770050049e-01 2.662136256694793701e-01 -1.084376871585845947e-01 1.017959974706172943e-02 -3.341216444969177246e-01 -2.292452752590179443e-01 1.656764894723892212e-01 -1.432891637086868286e-01 -1.182528510689735413e-01 -1.082955002784729004e-01 -1.472259759902954102e-01 4.097126796841621399e-02 -6.693527102470397949e-02 -1.428405791521072388e-01 2.979631423950195312e-01
-1.295568235218524933e-02 1.247974038124084473e-01 -5.527475476264953613e-02 9.268056601285934448e-02 -1.278297156095504761e-01 -2.992769777774810791e-01 1.544204652309417725e-01 2.207385003566741943e-02 -2.252515107393264771e-01 -1.045051869004964828e-02 2.114991843700408936e-01 1.079659610986709595e-01 2.282319962978363037e-01 9.904745966196060181e-02 2.915382385253906250e-01 -2.482011467218399048e-01 -2.313092797994613647e-01 -3.613413870334625244e-02 8.681714534759521484e-02 -2.509652972221374512e-01 1.707683205604553223e-01 -1.617976278066635132e-01 2.007685229182243347e-02 4.912852346897125244e-01 1.868789941072463989e-01 5.315360613167285919e-03 8.944983128458261490e-04 3.453790023922920227e-02 1.823614090681076050e-01 1.272586137056350708e-01 3.016733191907405853e-02 1.330293416976928711e-01
7.938346266746520996e-02 4.073185846209526062e-02 -3.255788683891296387e-01 1.716838926076889038e-01 2.350291237235069275e-02 1.612236797809600830e-01 2.003614008426666260e-01 2.501074671745300293e-01 -1.971936821937561035e-01 2.173744142055511475e-02 1.889015138149261475e-01 2.339267730712890625e-02 -2.307084053754806519e-01 -1.219657212495803833e-01 -2.121604280546307564e-03 -9.247967042028903961e-03 2.915998101234436035e-01 -1.274561695754528046e-02 2.826097905635833740e-01 -8.977432548999786377e-02 -9.856238961219787598e-03 -4.814871400594711304e-02 -1.202882602810859680e-01 3.601034283638000488e-01 3.995465114712715149e-03 -9.005124121904373169e-02 2.012646943330764771e-01 -3.608560562133789062e-01 1.068889722228050232e-01 -1.597506701946258545e-01 9.840235859155654907e-02 1.959070861339569092e-01
7.770097255706787109e-02 -2.973063476383686066e-02 6.140211131423711777e-03 -8.404726162552833557e-03 -9.719493240118026733e-02 2.506118500605225563e-03 -1.714242994785308838e-02 -4.149822890758514404e-02 1.945503801107406616e-02 -1.686609089374542236e-01 7.438654452562332153e-02 1.992318034172058105e-01 -8.742772787809371948e-02 -2.093948274850845337e-01 1.960363239049911499e-01 8.731159567832946777e-02 -3.136932849884033203e-02 -1.912152580916881561e-02 3.038324117660522461e-01 1.229669433087110519e-03 2.022407799959182739e-01 -4.643936455249786377e-01 -3.226318061351776123e-01 3.323694765567779541e-01 -3.610337078571319580e-01 1.059294715523719788e-01 -2.288244664669036865e-02 -2.147420048713684082e-01 2.312156558036804199e-02 1.892690174281597137e-02 1.129136160016059875e-01 2.080167979001998901e-01
-1.193474009633064270e-01 3.806421458721160889e-01 2.169851362705230713e-01 8.631391078233718872e-02 1.150777935981750488e-01 -2.812521718442440033e-02 1.931860893964767456e-01 9.197451919317245483e-02 -1.911586374044418335e-01 2.307421714067459106e-01 1.203325670212507248e-02 1.177775487303733826e-01 3.379536792635917664e-02 4.692666605114936829e-02 1.610286533832550049e-01 -5.840211175382137299e-03 -1.100572347640991211e-01 -2.027646005153656006e-01 1.831446737051010132e-01 -2.601951956748962402e-01 -1.259529739618301392e-01 -1.755351275205612183e-01 -2.460625581443309784e-02 3.597773611545562744e-01 -1.287692189216613770e-01 3.235475718975067139e-01 6.520964950323104858e-02 -9.246180951595306396e-02 8.501055836677551270e-02 1.975453048944473267e-01 7.302168011665344238e-02 2.767162024974822998e-01
2.737928330898284912e-01 1.627675145864486694e-01 -3.498913049697875977e-01 1.872889697551727295e-01 9.912054985761642456e-02 -2.384873032569885254e-01 1.477425098419189453e-01 -1.833386719226837158e-02 5.452961474657058716e-02 5.988238379359245300e-02 -1.178798601031303406e-01 2.357415705919265747e-01 -1.033565923571586609e-01 1.815987192094326019e-02 1.207838132977485657e-01 -2.125823497772216797e-01 2.093650102615356445e-01 1.445768177509307861e-01 2.694044113159179688e-01 5.554419755935668945e-02 -1.916767805814743042e-01 -1.877827197313308716e-01 -1.421236712485551834e-02 3.307724595069885254e-01 -9.473326057195663452e-02 3.671244531869888306e-02 1.080707907676696777e-01 -1.399215310811996460e-01 6.022036820650100708e-02 1.119073554873466492e-01 -3.035281039774417877e-02 3.531164526939392090e-01
7.642914354801177979e-02 2.833008468151092529e-01 4.284441843628883362e-02 1.114301681518554688e-01 1.764516383409500122e-01 -3.460756242275238037e-01 -2.709893286228179932e-01 1.430093199014663696e-01 7.659434527158737183e-02 1.791752129793167114e-01 2.475497573614120483e-01 -1.029205843806266785e-01 3.961790571338497102e-05 -8.914738427847623825e-04 -1.143032908439636230e-01 1.115329191088676453e-01 -1.290557235479354858e-01 2.804751396179199219e-01 6.233652122318744659e-03 1.401819735765457153e-01 6.316983699798583984e-02 -3.685806989669799805e-01 -2.342354208230972290e-01 1.302240639925003052e-01 -2.201897948980331421e-01 2.946778386831283569e-02 2.729018330574035645e-01 -6.876762956380844116e-03 9.092362597584724426e-03 -1.252649445086717606e-02 2.047088555991649628e-02 2.613339424133300781e-01
-6.948076654225587845e-03 1.586957089602947235e-02 -2.654686272144317627e-01 1.894473880529403687e-01 3.153996169567108154e-01 -2.200185060501098633e-01 2.242010384798049927e-01 1.397562175989151001e-01 -1.609572470188140869e-01 1.462957710027694702e-01 7.520678639411926270e-02 1.272552162408828735e-01 -2.188107222318649292e-01 -4.794970527291297913e-02 3.600741550326347351e-02 -1.271760314702987671e-01 2.915390133857727051e-01 1.640484780073165894e-01 1.986317336559295654e-01 -1.574639528989791870e-01 -4.154422879219055176e-02 1.249089911580085754e-01 -1.863994598388671875e-01 3.978120982646942139e-01 5.690039321780204773e-02 -1.057278662919998169e-01 2.954913675785064697e-01 -1.062659621238708496e-01 7.634640671312808990e-03 -2.341056428849697113e-02 1.776729077100753784e-01 8.464275300502777100e-02
7.827854156494140625e-02 7.589024305343627930e-02 -8.609543740749359131e-02 4.018578678369522095e-02 6.558644026517868042e-02 2.275447547435760498e-02 1.560911536216735840e-01 4.363638162612915039e-01 -1.262078285217285156e-01 1.396832615137100220e-01 -3.594274166971445084e-03 -2.362244576215744019e-02 5.099729821085929871e-02 1.107817217707633972e-01 7.992018759250640869e-02 -1.865022480487823486e-01 3.096810281276702881e-01 3.252232074737548828e-02 -5.056583508849143982e-02 -5.239940062165260315e-02 1.132202222943305969e-01 6.623169034719467163e-02 -8.166397362947463989e-02 4.901900291442871094e-01 -8.624036796391010284e-03 1.759107597172260284e-02 2.843937873840332031e-01 -2.877015173435211182e-01 3.671131134033203125e-01 9.705449454486370087e-03 3.198552876710891724e-02 3.294949606060981750e-02
2.262819707393646240e-01 -1.142661124467849731e-01 1.670433282852172852e-01 -2.878244817256927490e-01 1.485477089881896973e-01 -1.719388812780380249e-01 1.095916181802749634e-01 2.039281725883483887e-01 -2.877359092235565186e-01 -6.924692541360855103e-02 2.549287118017673492e-02 1.170714572072029114e-01 3.176023066043853760e-02 -1.113449782133102417e-02 -4.960495233535766602e-02 -3.975198417901992798e-02 3.373333811759948730e-01 7.863801717758178711e-02 1.841530501842498779e-01 -2.003273554146289825e-02 -6.900457083247601986e-05 -3.373083472251892090e-01 -4.005102217197418213e-01 8.152428083121776581e-03 -2.219309955835342407e-01 6.145652011036872864e-02 2.490613162517547607e-01 -1.125840991735458374e-01 1.449324842542409897e-02 2.252507358789443970e-01 -4.938479140400886536e-02 5.462267622351646423e-02
-1.227374747395515442e-01 1.434762924909591675e-01 1.187720522284507751e-01 -2.654907107353210449e-01 1.594240069389343262e-01 -1.932180859148502350e-02 9.259556233882904053e-02 1.794530749320983887e-01 -8.160441368818283081e-02 -1.527995169162750244e-01 4.540665075182914734e-02 -2.499695271253585815e-01 -2.231373339891433716e-01 -1.589692197740077972e-02 1.302472949028015137e-01 -1.651347130537033081e-01 -1.336452960968017578e-01 2.228431999683380127e-01 1.486632525920867920e-01 7.036853581666946411e-02 -1.014446839690208435e-01 2.888542972505092621e-02 -1.548165678977966309e-01 8.388570696115493774e-02 -1.623359322547912598e-01 -5.767275393009185791e-02 2.795149385929107666e-01 -3.194827437400817871e-01 1.553029567003250122e-01 1.257826238870620728e-01 -2.841724753379821777e-01 3.963416218757629395e-01
2.197920111939311028e-03 8.338829874992370605e-02 -4.885186627507209778e-02 -2.013814598321914673e-01 1.503965258598327637e-01 -3.160013556480407715e-01 -1.266937255859375000e-01 3.940424695611000061e-02 -2.442851960659027100e-01 -1.193599626421928406e-01 -3.498869836330413818e-01 -6.369037926197052002e-02 -2.040311545133590698e-01 -1.744042732752859592e-03 9.935349971055984497e-02 -6.909523159265518188e-03 -1.644805520772933960e-01 2.878359705209732056e-02 1.136512234807014465e-01 1.112054064869880676e-01 1.329740732908248901e-01 -1.218698024749755859e-01 4.818462952971458435e-02 2.814311683177947998e-01 5.177112668752670288e-02 -2.620589174330234528e-02 3.740323185920715332e-01 -4.668861255049705505e-02 6.653144955635070801e-02 5.929911136627197266e-02 -4.325446486473083496e-01 2.244113087654113770e-01
-6.743420660495758057e-02 1.316045671701431274e-01 -1.589275300502777100e-01 -1.179949194192886353e-01 -2.128395885229110718e-01 5.531653389334678650e-02 1.752937436103820801e-01 -7.253726571798324585e-02 -4.083652496337890625e-01 -3.401913866400718689e-02 -2.360865287482738495e-02 -1.461074501276016235e-01 -1.144610904157161713e-02 8.912067115306854248e-02 2.950407266616821289e-01 7.222345471382141113e-02 1.656543165445327759e-01 -2.724497020244598389e-01 1.331613212823867798e-01 4.959722235798835754e-02 -1.125660538673400879e-01 -2.918339893221855164e-02 -7.705423235893249512e-02 3.314288854598999023e-01 6.115149706602096558e-02 9.431524574756622314e-02 2.740916013717651367e-01 -2.920877337455749512e-01 1.205479502677917480e-01 4.933796450495719910e-02 -1.955884695053100586e-01 2.915035188198089600e-01
1.259766705334186554e-02 3.399769961833953857e-01 -5.645416676998138428e-02 -3.320228159427642822e-01 1.295488607138395309e-02 8.441351354122161865e-02 1.926797181367874146e-01 3.263297080993652344e-01 -1.356218606233596802e-01 4.088613018393516541e-02 2.145617604255676270e-01 1.538439691066741943e-01 -2.626102268695831299e-01 2.481783926486968994e-02 2.534626796841621399e-02 5.683549493551254272e-02 -2.029016017913818359e-01 2.304740250110626221e-01 1.009392738342285156e-01 -1.118555944412946701e-02 -9.526161104440689087e-02 -5.095285922288894653e-02 -2.849847674369812012e-01 3.339971974492073059e-02 5.925900768488645554e-03 2.103033363819122314e-01 3.314733803272247314e-01 -7.361519336700439453e-02 1.198130846023559570e-01 4.006169363856315613e-02 -1.125415340065956116e-01 2.644093334674835205e-01
-1.602707505226135254e-01 -2.153280228376388550e-01 -2.399297654628753662e-01 1.586538255214691162e-01 -4.414519667625427246e-02 -1.861840635538101196e-01 2.486129701137542725e-01 6.467418372631072998e-02 -1.883521080017089844e-01 -9.469147771596908569e-02 -1.268758624792098999e-01 1.809784211218357086e-02 -7.908970862627029419e-02 -4.088803753256797791e-02 -2.167594432830810547e-02 -5.381413176655769348e-02 2.374528497457504272e-01 -1.398696452379226685e-01 -6.015033274888992310e-02 -1.578651019372045994e-03 6.786431185901165009e-03 -2.181340008974075317e-01 -2.683995664119720459e-01 3.859849870204925537e-01 -8.502072840929031372e-02 1.182913663797080517e-03 2.244966030120849609e-01 -1.340043693780899048e-01 3.598799705505371094e-01 -2.177144438028335571e-01 -2.636264264583587646e-01 1.508808229118585587e-02
-8.890575729310512543e-03 -3.183057531714439392e-02 9.347528219223022461e-03 9.146575629711151123e-02 9.258744306862354279e-03 -2.793757021427154541e-01 8.250829577445983887e-02 -7.222320139408111572e-02 1.036919653415679932e-01 3.242692723870277405e-02 -1.594432815909385681e-02 1.180680915713310242e-01 -4.457909148186445236e-03 -9.148198366165161133e-02 -8.413115143775939941e-02 -8.842003345489501953e-02 4.947826266288757324e-02 -6.145121157169342041e-02 -7.501661032438278198e-02 -1.090341135859489441e-01 3.208310902118682861e-02 -8.013255149126052856e-02 -2.124514877796173096e-01 4.305142164230346680e-01 -1.373585909605026245e-01 1.168311312794685364e-01 -1.559585426002740860e-02 -7.960314303636550903e-02 -1.958919018507003784e-01 -3.267042711377143860e-02 -3.734439313411712646e-01 6.093800663948059082e-01
2.990100160241127014e-02 1.241422519087791443e-01 1.819334477186203003e-01 1.323075741529464722e-01 -3.873739391565322876e-02 8.757156133651733398e-02 6.947550177574157715e-02 1.100483909249305725e-01 9.598156064748764038e-02 -2.797729671001434326e-01 5.192635208368301392e-02 2.749391794204711914e-01 -7.338666170835494995e-02 -3.956526517868041992e-01 1.256463229656219482e-01 -8.380590379238128662e-02 8.020759373903274536e-02 -2.984079159796237946e-02 -3.081188478972762823e-04 -2.998786233365535736e-02 9.118526428937911987e-02 -1.663632392883300781e-01 -2.252614647150039673e-01 3.124677240848541260e-01 -3.414394557476043701e-01 1.091699302196502686e-01 1.677807271480560303e-01 -3.570723831653594971e-01 -7.245036214590072632e-02 -1.151164472103118896e-01 4.122173413634300232e-02 2.439857572317123413e-01
3.175565740093588829e-03 1.552312374114990234e-01 1.711184829473495483e-01 2.885546386241912842e-01 1.251540798693895340e-02 -3.019501268863677979e-01 -2.451401650905609131e-01 1.969332620501518250e-02 -2.989005148410797119e-01 5.744709819555282593e-02 -1.636467576026916504e-01 4.249646142125129700e-02 -1.243639364838600159e-01 -2.148886397480964661e-02 -1.652043014764785767e-01 1.956719756126403809e-01 -1.215947046875953674e-01 -1.338244825601577759e-01 5.666813626885414124e-02 -1.304087936878204346e-01 -9.237209334969520569e-03 4.602716490626335144e-02 -2.114421725273132324e-01 2.532648146152496338e-01 4.544126614928245544e-02 2.154388576745986938e-01 3.844133317470550537e-01 -3.177096694707870483e-02 1.056481078267097473e-01 -3.481375798583030701e-02 -3.109758198261260986e-01 1.961932629346847534e-01
-1.761474609375000000e-01 3.422182798385620117e-01 -1.271979361772537231e-01 1.933297663927078247e-01 -7.591424509882926941e-04 -2.542854249477386475e-01 -2.354809939861297607e-01 1.630390137434005737e-01 -2.288483083248138428e-01 -1.649451404809951782e-01 3.556726872920989990e-01 -9.260267950594425201e-03 -2.770466357469558716e-02 4.824737459421157837e-02 1.460020691156387329e-01 -2.267880737781524658e-01 -5.376322567462921143e-02 -1.221072450280189514e-01 2.452478855848312378e-01 -4.889610782265663147e-02 2.925626039505004883e-01 -1.999781876802444458e-01 -6.311185657978057861e-02 2.306375354528427124e-01 -2.383143873885273933e-03 -8.997037261724472046e-02 1.901239603757858276e-01 -1.693534292280673981e-02 -1.683197799138724804e-03 1.630587130784988403e-02 1.141468733549118042e-01 2.206014990806579590e-01
-3.030441515147686005e-02 9.822124242782592773e-02 -1.742770522832870483e-02 7.789938151836395264e-02 1.497529149055480957e-01 -2.564486861228942871e-01 -1.181558743119239807e-01 3.549473285675048828e-01 -2.105311751365661621e-01 1.059687212109565735e-01 -1.409990489482879639e-01 -3.307547569274902344e-01 -1.637062057852745056e-02 -2.068434506654739380e-01 -1.408385038375854492e-01 -2.051058113574981689e-01 -1.299389600753784180e-01 9.727991372346878052e-02 1.419012099504470825e-01 6.875994801521301270e-02 1.000493094325065613e-01 -4.088667929172515869e-01 -1.269929409027099609e-01 3.529739379882812500e-02 2.238137833774089813e-02 2.091513425111770630e-01 2.380210906267166138e-01 1.643386483192443848e-01 -1.086289659142494202e-01 1.724726706743240356e-01 -1.467022597789764404e-01 1.684998422861099243e-01
-1.635438352823257446e-01 1.317462176084518433e-01 6.060560420155525208e-02 -6.350880116224288940e-02 1.531214825809001923e-02 -1.583175063133239746e-01 2.166098803281784058e-01 1.399825662374496460e-01 -1.114405617117881775e-01 -2.003174722194671631e-01 8.578877151012420654e-02 -1.303277611732482910e-01 6.619556993246078491e-02 -1.950220391154289246e-02 2.698219418525695801e-01 1.246981136500835419e-02 1.532899439334869385e-01 4.501074180006980896e-02 3.612968921661376953e-01 -2.363783866167068481e-01 1.411886811256408691e-01 -7.032453268766403198e-02 1.501816660165786743e-01 3.820390105247497559e-01 -5.929268151521682739e-02 3.645698428153991699e-01 1.192934662103652954e-01 -1.618616431951522827e-01 2.222550362348556519e-01 1.392095834016799927e-01 6.206299737095832825e-02 2.166932523250579834e-01
2.165746875107288361e-02 1.184425055980682373e-01 -6.383370608091354370e-02 1.229606270790100098e-01 6.008234806358814240e-03 -2.539569139480590820e-01 3.129928708076477051e-01 -4.368572495877742767e-03 1.163645610213279724e-01 1.259240806102752686e-01 2.832747399806976318e-01 1.181753724813461304e-02 2.777133285999298096e-01 -5.404378846287727356e-02 8.094547688961029053e-02 -2.088255286216735840e-01 -3.507931530475616455e-02 -5.933551437919959426e-05 1.521208286285400391e-01 -1.597283631563186646e-01 1.203897446393966675e-01 -2.503548562526702881e-01 -3.405359685420989990e-01 1.992148756980895996e-01 -2.608208954334259033e-01 5.098032578825950623e-02 -2.425512485206127167e-02 3.995196893811225891e-02 2.048197016119956970e-02 -3.067564368247985840e-01 -1.888301819562911987e-01 2.794872820377349854e-01
-6.322699785232543945e-02 -1.085724756121635437e-01 2.206348627805709839e-02 -2.309653908014297485e-01 2.159041315317153931e-01 -1.324108093976974487e-01 -1.797041743993759155e-01 1.416376531124114990e-01 -4.504148662090301514e-02 -1.433405578136444092e-01 1.426012963056564331e-01 9.724257513880729675e-03 3.152710199356079102e-02 5.329458974301815033e-03 -8.191811293363571167e-02 8.519846946001052856e-02 8.423025161027908325e-02 1.435463037341833115e-02 9.693164378404617310e-02 -9.057080000638961792e-02 2.293511182069778442e-01 -4.109806418418884277e-01 -9.273277223110198975e-02 5.426725745201110840e-01 6.760881841182708740e-02 6.616138666868209839e-02 2.388655990362167358e-01 -1.813995689153671265e-01 -2.202616780996322632e-01 -1.029157936573028564e-01 -1.737896800041198730e-01 1.347728371620178223e-01
1.399547513574361801e-02 1.724096685647964478e-01 -2.991994470357894897e-02 -3.550788164138793945e-01 2.160717397928237915e-01 -2.323382347822189331e-01 3.063883446156978607e-02 6.794320791959762573e-02 -2.782112360000610352e-01 -1.285054981708526611e-01 -5.664924159646034241e-02 -1.491089612245559692e-01 -6.595341116189956665e-02 9.512952715158462524e-02 -2.881638647522777319e-04 -2.170085608959197998e-01 -1.134929731488227844e-01 1.845703870058059692e-01 6.968039274215698242e-02 3.422138094902038574e-02 -7.557327300310134888e-02 -2.250239625573158264e-02 -2.894157171249389648e-01 2.758637629449367523e-02 -7.140376418828964233e-02 -1.590817933902144432e-03 1.989980787038803101e-01 -2.299394160509109497e-01 1.509195119142532349e-01 1.380666643381118774e-01 -4.157134592533111572e-01 3.179401755332946777e-01
7.931941002607345581e-02 2.280599623918533325e-01 1.078272461891174316e-01 2.144652903079986572e-01 -4.117396101355552673e-02 -3.363807797431945801e-01 5.323964729905128479e-02 2.357780784368515015e-01 -2.069540321826934814e-02 -8.699762076139450073e-02 3.781006336212158203e-01 1.282509714365005493e-01 -1.543928962200880051e-02 -2.575176954269409180e-01 -1.995499804615974426e-02 -3.463291004300117493e-02 3.442551568150520325e-02 -2.034522220492362976e-02 -9.628921747207641602e-02 -3.704410791397094727e-01 1.391495615243911743e-01 -1.561079919338226318e-01 -2.221869230270385742e-01 2.250859141349792480e-01 -7.642097771167755127e-03 -2.329226210713386536e-02 1.010900288820266724e-01 -1.153005510568618774e-01 -1.333924084901809692e-01 2.370467483997344971e-01 -1.205239892005920410e-01 2.660076320171356201e-01
1.844020909629762173e-03 1.227415055036544800e-01 -1.739037930965423584e-01 -5.096800625324249268e-02 2.743327617645263672e-01 -1.580667495727539062e-01 1.412158757448196411e-01 1.665183603763580322e-01 -2.527513802051544189e-01 -6.077764183282852173e-02 -1.363076176494359970e-02 -7.971059530973434448e-02 -1.823178529739379883e-01 9.403263218700885773e-03 1.689444631338119507e-01 -3.007397428154945374e-02 2.302411794662475586e-01 3.941554203629493713e-02 7.258562743663787842e-02 1.763823926448822021e-01 6.947446614503860474e-02 4.758720844984054565e-02 -2.187925428152084351e-01 6.628145575523376465e-01 -1.089854240417480469e-01 -1.302458196878433228e-01 2.208413928747177124e-02 -1.495112571865320206e-02 9.160549938678741455e-02 -1.947055757045745850e-01 1.552149001508951187e-02 7.720796763896942139e-02
-2.459792012814432383e-04 1.406541168689727783e-01 5.461417511105537415e-02 2.700975537300109863e-01 6.604067236185073853e-02 -6.075555831193923950e-02 -1.208501122891902924e-02 5.965571105480194092e-02 -1.539062261581420898e-01 -3.444085642695426941e-02 -2.697548270225524902e-01 -1.093880608677864075e-01 1.186655238270759583e-01 1.866353116929531097e-02 1.607046723365783691e-01 -1.645743399858474731e-01 -2.467500865459442139e-01 -2.795876264572143555e-01 3.492033183574676514e-01 -2.402031272649765015e-01 -6.923599541187286377e-02 2.851383388042449951e-02 -2.841139733791351318e-01 1.688289046287536621e-01 -9.845121949911117554e-02 3.374260268174111843e-04 1.999818682670593262e-01 -2.089955061674118042e-01 1.510746330022811890e-01 7.574886828660964966e-02 2.067469954490661621e-01 3.426076769828796387e-01
-4.599596932530403137e-02 -1.807476133108139038e-01 1.135478988289833069e-01 1.513784378767013550e-01 -3.807043284177780151e-02 -2.995401620864868164e-02 1.877550184726715088e-01 1.547031700611114502e-01 -1.094795316457748413e-01 1.998449265956878662e-01 -3.009055927395820618e-02 1.029126644134521484e-01 -2.618088126182556152e-01 -1.628755033016204834e-02 -6.705075968056917191e-03 1.264496147632598877e-01 -1.034283861517906189e-01 -1.375404465943574905e-02 -4.887223988771438599e-02 2.173336893320083618e-01 1.659890450537204742e-02 -3.192389607429504395e-01 -3.734000399708747864e-02 3.110417425632476807e-01 2.353035658597946167e-02 2.406452223658561707e-02 1.371418833732604980e-01 -2.112071067094802856e-01 -8.505401760339736938e-02 1.251780390739440918e-01 1.976341754198074341e-02 6.090384125709533691e-01
-4.224339127540588379e-02 5.911052599549293518e-02 -2.158618718385696411e-02 5.295012518763542175e-02 9.953187406063079834e-02 -3.035772144794464111e-01 -6.205182895064353943e-02 1.027354225516319275e-01 -1.723518967628479004e-01 -2.292321324348449707e-01 1.246716007590293884e-01 6.229356676340103149e-02 -2.241110205650329590e-01 -3.178488314151763916e-01 -1.035634130239486694e-01 2.686632052063941956e-02 1.785558462142944336e-01 2.915032804012298584e-01 3.272819519042968750e-01 1.254825107753276825e-02 2.495516650378704071e-02 -4.248071014881134033e-01 -7.746422290802001953e-02 5.981507524847984314e-02 -2.386309355497360229e-01 9.293433278799057007e-02 -1.216641440987586975e-02 -5.825673229992389679e-03 1.650185436010360718e-01 1.442331075668334961e-01 -1.389907002449035645e-01 2.503959834575653076e-01
2.830660045146942139e-01 1.889568418264389038e-01 -2.615275606513023376e-02 4.328653588891029358e-02 1.032537445425987244e-01 2.775679156184196472e-02 1.097945049405097961e-01 -3.575619682669639587e-02 -8.433476090431213379e-02 -1.314666271209716797e-01 -1.867585182189941406e-01 -2.018636167049407959e-01 1.130403131246566772e-01 -7.869431376457214355e-02 -1.747904121875762939e-01 2.085326462984085083e-01 1.290333718061447144e-01 1.027216315269470215e-01 1.145110651850700378e-01 -1.524880379438400269e-01 2.800497710704803467e-01 -2.793406546115875244e-01 -3.936579823493957520e-01 7.328718900680541992e-02 7.409062981605529785e-02 -5.665195360779762268e-02 1.461154073476791382e-01 -2.534718811511993408e-01 8.151619136333465576e-02 -1.990793794393539429e-01 -1.741138398647308350e-01 3.355012536048889160e-01
1.730601787567138672e-01 -8.519274741411209106e-02 1.535145193338394165e-01 -1.643506735563278198e-01 2.769960165023803711e-01 -2.211340963840484619e-01 2.578085064888000488e-01 2.986083328723907471e-01 -1.465879231691360474e-01 -1.231314316391944885e-01 7.850141078233718872e-02 9.576510637998580933e-02 1.696061342954635620e-01 -2.065328508615493774e-01 1.605520248413085938e-01 1.468357592821121216e-01 1.593974679708480835e-01 1.032376736402511597e-01 3.253755271434783936e-01 -1.104096067138016224e-03 1.616097688674926758e-01 -1.557325720787048340e-01 -4.181925654411315918e-01 6.376574933528900146e-02 -9.638096392154693604e-02 2.232559919357299805e-01 3.834354132413864136e-02 -5.781515315175056458e-02 6.807067990303039551e-02 -6.689048558473587036e-02 -4.100231919437646866e-03 1.260358542203903198e-01
1.696069352328777313e-02 3.156731724739074707e-01 2.077164314687252045e-02 9.821143001317977905e-02 2.240022867918014526e-01 -1.722165942192077637e-01 2.657894417643547058e-02 4.599208533763885498e-01 1.313349138945341110e-02 2.614935636520385742e-01 2.484352327883243561e-02 1.327596455812454224e-01 -7.118402421474456787e-02 9.209841489791870117e-03 -1.092604398727416992e-01 -1.656915992498397827e-02 2.163196653127670288e-01 4.677568376064300537e-02 1.040765643119812012e-01 2.846039235591888428e-01 2.060528993606567383e-01 -8.334285765886306763e-02 -3.078102171421051025e-01 2.010936886072158813e-01 -2.264930680394172668e-02 2.454655915498733521e-01 1.855538338422775269e-01 -4.565902799367904663e-02 -5.919013172388076782e-02 -1.535455733537673950e-01 5.364933237433433533e-02 2.027714699506759644e-01
1.550762057304382324e-01 2.436474412679672241e-01 -9.068611077964305878e-03 1.174212712794542313e-02 -1.457727551460266113e-01 -5.873785912990570068e-02 1.352433413267135620e-01 1.913449019193649292e-01 -2.940309643745422363e-01 -1.059670597314834595e-01 1.300315558910369873e-01 3.581791520118713379e-01 -2.226746529340744019e-01 -7.299220561981201172e-02 -7.618313282728195190e-02 -1.556848287582397461e-01 1.471969187259674072e-01 -1.043632850050926208e-01 5.127826333045959473e-02 -1.766798645257949829e-01 1.537138223648071289e-01 2.538895001634955406e-03 -1.676704287528991699e-01 1.903651952743530273e-01 -3.947364166378974915e-02 -6.078444421291351318e-02 -9.147695265710353851e-03 -2.175993323326110840e-01 -1.135938391089439392e-01 2.320133000612258911e-01 6.915915012359619141e-02 4.799304306507110596e-01
-1.802520006895065308e-01 1.502512842416763306e-01 -1.543981432914733887e-01 -1.607083976268768311e-01 6.514770444482564926e-03 -1.748932898044586182e-01 -4.695365205407142639e-02 2.914012782275676727e-02 -9.073694050312042236e-02 -1.355802714824676514e-01 1.392717063426971436e-01 5.702802911400794983e-02 2.403668314218521118e-01 -1.319538801908493042e-01 2.853598296642303467e-01 6.380476057529449463e-02 -6.820426136255264282e-02 -4.313046112656593323e-03 3.375553190708160400e-01 -3.343932628631591797e-01 -4.965621605515480042e-02 -1.144660823047161102e-02 -5.298851057887077332e-02 4.154207408428192139e-01 1.653461903333663940e-01 -6.717293709516525269e-02 2.057521641254425049e-01 -2.996390461921691895e-01 8.388498425483703613e-02 5.779148265719413757e-02 1.928316056728363037e-01 1.780144572257995605e-01
6.761883944272994995e-02 -1.740459054708480835e-01 2.653503045439720154e-02 4.507223609834909439e-03 9.898007661104202271e-02 1.224891003221273422e-02 1.001621261239051819e-01 2.244088202714920044e-01 1.765862405300140381e-01 2.967431545257568359e-01 -8.171419054269790649e-02 1.312244832515716553e-01 -2.534628510475158691e-01 -1.199109759181737900e-02 6.584317237138748169e-02 -1.123306825757026672e-01 -2.311559319496154785e-01 -7.078775763511657715e-02 -2.738376334309577942e-02 2.138451673090457916e-03 1.249920055270195007e-01 -3.121481537818908691e-01 -2.556816041469573975e-01 2.413168996572494507e-01 2.949091196060180664e-01 2.400178611278533936e-01 2.443036884069442749e-01 -2.355370521545410156e-01 8.020946383476257324e-02 1.023704186081886292e-02 -7.364089787006378174e-02 3.194172978401184082e-01
-1.705200076103210449e-01 -2.032657265663146973e-01 7.876970618963241577e-02 2.589386105537414551e-01 6.910651922225952148e-02 -4.130629897117614746e-01 9.882131218910217285e-02 1.091682538390159607e-01 -3.367433845996856689e-01 1.110618337988853455e-01 8.682191371917724609e-02 7.093147188425064087e-02 3.111149556934833527e-02 3.712979704141616821e-02 -2.286946177482604980e-01 -1.202747300267219543e-01 -1.709178686141967773e-01 -1.868064142763614655e-02 7.255019992589950562e-02 -3.295154869556427002e-01 8.673962205648422241e-02 -8.701989054679870605e-02 -2.664540708065032959e-01 1.329473704099655151e-01 -8.808151632547378540e-02 6.868981570005416870e-02 2.831101417541503906e-01 -6.216178089380264282e-02 -1.331994030624628067e-02 -6.321682780981063843e-02 -3.224798440933227539e-01 4.902348387986421585e-03
-1.360907703638076782e-01 8.617006242275238037e-02 -2.464483231306076050e-01 1.751822791993618011e-02 2.168301790952682495e-01 1.590389758348464966e-02 1.356884688138961792e-01 2.963315844535827637e-01 -1.080155670642852783e-01 3.796976804733276367e-02 6.782249361276626587e-02 9.729787707328796387e-02 -1.318866610527038574e-01 -1.753411591053009033e-01 1.583822667598724365e-01 1.056419536471366882e-01 -4.379042237997055054e-02 1.749424189329147339e-01 1.291133463382720947e-01 1.025785356760025024e-01 -1.724804379045963287e-02 -7.235467433929443359e-02 9.939813986420631409e-03 2.489601261913776398e-03 -2.892380654811859131e-01 2.509449422359466553e-01 4.389944374561309814e-01 -4.348929822444915771e-01 1.407959908246994019e-01 1.612966358661651611e-01 -7.065499573945999146e-02 5.738954991102218628e-02
-1.325287371873855591e-01 2.490375488996505737e-01 9.211041964590549469e-03 1.405578553676605225e-01 -1.363734621554613113e-02 -1.502061337232589722e-01 1.198724210262298584e-01 1.940125674009323120e-01 -4.204957187175750732e-02 -2.263331264257431030e-01 3.530028164386749268e-01 -8.576896041631698608e-02 2.504553832113742828e-02 1.978535577654838562e-02 2.589662671089172363e-01 6.476660817861557007e-02 -4.714722558856010437e-02 -9.137042611837387085e-02 2.933823168277740479e-01 -4.739456474781036377e-01 1.233688145875930786e-01 -1.596689671277999878e-01 -1.670646369457244873e-01 1.724753230810165405e-01 8.879407495260238647e-02 1.176277548074722290e-01 4.134352877736091614e-02 1.148923113942146301e-01 -4.824512079358100891e-02 -9.867616742849349976e-02 -1.368015259504318237e-01 2.855293154716491699e-01
1.114315763115882874e-01 2.846258580684661865e-01 -6.121935695409774780e-02 1.875336654484272003e-02 2.037971764802932739e-01 -2.097480595111846924e-01 -4.582072142511606216e-03 1.845721900463104248e-01 -5.069953855127096176e-03 -9.582509845495223999e-02 8.075031638145446777e-02 5.878172442317008972e-02 -2.308298796415328979e-01 -3.808804452419281006e-01 -3.055175244808197021e-01 -1.173815056681632996e-01 -9.455494582653045654e-02 4.168439283967018127e-02 1.698589771986007690e-01 -2.064543962478637695e-02 1.699077486991882324e-01 -3.079152703285217285e-01 4.597113281488418579e-02 9.898693114519119263e-02 -3.487644195556640625e-01 6.013007089495658875e-02 -2.271418273448944092e-02 -1.831453666090965271e-02 2.044463306665420532e-01 3.350646793842315674e-02 -5.359704047441482544e-02 3.327977061271667480e-01
7.554776966571807861e-02 2.296026200056076050e-01 -1.503535062074661255e-01 1.027508229017257690e-01 4.715897084679454565e-04 -4.831907153129577637e-02 1.284642517566680908e-01 1.712087988853454590e-01 -1.334821581840515137e-01 5.372017249464988708e-02 1.415172778069972992e-02 -2.893377244472503662e-01 -9.250251203775405884e-02 -1.013464778661727905e-01 -3.572117388248443604e-01 -2.103319466114044189e-01 1.648673713207244873e-01 -9.940914809703826904e-03 1.842303276062011719e-01 1.461428850889205933e-01 -5.018385872244834900e-02 -9.218773245811462402e-02 -2.662695348262786865e-01 4.182325303554534912e-01 -1.745534837245941162e-01 7.455744594335556030e-02 1.607913374900817871e-01 -3.231730759143829346e-01 2.002985477447509766e-01 6.192412227392196655e-02 -4.437474906444549561e-02 -1.153866425156593323e-01
-3.207258880138397217e-01 -1.538386791944503784e-01 -1.333621796220541000e-02 4.222793877124786377e-02 -4.814789444208145142e-02 -2.954212129116058350e-01 3.558329120278358459e-02 1.578304320573806763e-01 -2.703444957733154297e-01 -1.024157926440238953e-02 2.496608719229698181e-02 -1.316517144441604614e-01 8.688733726739883423e-02 -9.754096716642379761e-02 -2.135498076677322388e-01 1.489172875881195068e-01 -1.748002767562866211e-01 -1.562653928995132446e-01 1.330195516347885132e-01 -3.075399398803710938e-01 -6.236824393272399902e-02 -7.818623632192611694e-02 -2.155324816703796387e-01 2.957275211811065674e-01 -8.162505924701690674e-02 1.461691409349441528e-01 3.959546983242034912e-01 -1.394721418619155884e-01 1.791167259216308594e-01 -9.295864403247833252e-02 -1.455504596233367920e-01 4.917583987116813660e-02
2.784203924238681793e-02 -1.911914199590682983e-01 -2.311104722321033478e-02 1.492900103330612183e-01 -1.626011431217193604e-01 -1.107386946678161621e-01 -7.251270115375518799e-02 3.964627906680107117e-02 -8.483151346445083618e-02 2.642898261547088623e-02 -1.725213974714279175e-01 -1.451473236083984375e-01 6.068202108144760132e-02 1.419475227594375610e-01 -1.510423421859741211e-02 1.904134452342987061e-01 -1.685021966695785522e-01 3.017384558916091919e-02 1.910716742277145386e-01 -2.366919815540313721e-01 -1.946323551237583160e-02 -1.995625197887420654e-01 -3.409053683280944824e-01 2.964479625225067139e-01 -2.043273299932479858e-01 -3.633848205208778381e-02 4.811531305313110352e-01 -2.870284020900726318e-01 1.958032101392745972e-01 -2.905646339058876038e-02 -6.696850061416625977e-02 9.222363680601119995e-02
5.849996581673622131e-03 1.377550065517425537e-01 -9.249448031187057495e-02 1.757277995347976685e-01 9.664192795753479004e-02 -2.592500150203704834e-01 4.766400530934333801e-02 9.461130201816558838e-02 -2.148157358169555664e-01 8.567833155393600464e-02 -2.569135725498199463e-01 -1.269581317901611328e-01 1.635663211345672607e-01 -1.411830931901931763e-01 7.775644958019256592e-02 -2.334856241941452026e-01 -2.117006033658981323e-01 1.317210048437118530e-01 3.507533967494964600e-01 -2.126636505126953125e-01 -2.046422660350799561e-01 -5.695302411913871765e-02 -4.111818969249725342e-01 1.841033846139907837e-01 -5.652572028338909149e-03 6.677784770727157593e-02 -7.909457385540008545e-02 -1.895880103111267090e-01 2.181328237056732178e-01 -6.086543947458267212e-02 9.561574459075927734e-02 1.590436995029449463e-01
-1.081947758793830872e-01 5.810528248548507690e-02 -4.260399341583251953e-01 -2.298236265778541565e-02 1.381502449512481689e-01 -4.055119585245847702e-03 5.829319357872009277e-02 1.415018290281295776e-01 -1.252793818712234497e-01 -3.890168294310569763e-02 1.665695160627365112e-01 1.377862840890884399e-01 -1.007705181837081909e-01 3.382255136966705322e-02 2.112732082605361938e-01 -5.516008287668228149e-02 -2.288108021020889282e-01 1.899412274360656738e-02 1.889807283878326416e-01 2.632855474948883057e-01 9.966570138931274414e-02 2.117862179875373840e-02 -6.074110418558120728e-02 4.399121552705764771e-02 -3.956370949745178223e-01 1.668076217174530029e-01 3.540619015693664551e-01 -2.172497957944869995e-01 1.951275914907455444e-01 1.713910400867462158e-01 -1.363414078950881958e-01 1.440011113882064819e-01
-1.671639680862426758e-01 -1.311663985252380371e-01 1.558833271265029907e-01 1.716981083154678345e-02 -3.639318421483039856e-02 -3.010155260562896729e-01 1.603685319423675537e-01 4.411138966679573059e-02 -3.204565644264221191e-01 -5.594656988978385925e-02 -1.817752420902252197e-01 -1.062209606170654297e-01 1.853614598512649536e-01 -1.898548603057861328e-01 -7.019019126892089844e-02 1.972006633877754211e-02 -1.894598901271820068e-01 1.010229587554931641e-01 7.268250733613967896e-02 -3.582420349121093750e-01 1.281456369906663895e-02 -1.234026532620191574e-02 -2.618770301342010498e-01 2.388694882392883301e-01 -6.049627438187599182e-02 1.480151899158954620e-02 4.946968257427215576e-01 -5.368836969137191772e-02 2.840889804065227509e-02 -9.639062732458114624e-02 -1.306600272655487061e-01 2.143999934196472168e-02
2.158194631338119507e-01 1.905152052640914917e-01 -2.047592848539352417e-01 -4.888389259576797485e-02 1.376833468675613403e-01 -2.632171660661697388e-02 1.306881755590438843e-01 1.556024327874183655e-02 -7.411362230777740479e-02 -8.880051970481872559e-02 -3.014557622373104095e-02 -2.349539399147033691e-01 1.540312618017196655e-01 -1.305948197841644287e-01 -1.630127280950546265e-01 1.319259703159332275e-01 1.953873187303543091e-01 7.914371043443679810e-02 3.744501173496246338e-01 -1.305726915597915649e-01 2.156177163124084473e-01 -1.481000483036041260e-01 -2.839251756668090820e-01 2.141661569476127625e-02 -1.425289809703826904e-01 1.104868426918983459e-01 7.967056706547737122e-03 -2.623908817768096924e-01 1.287488639354705811e-01 -6.973580271005630493e-02 -1.793579459190368652e-01 4.187464118003845215e-01
-2.102325856685638428e-01 2.638129293918609619e-01 -3.417666628956794739e-02 1.107148528099060059e-01 2.441975474357604980e-01 -1.281796097755432129e-01 -6.735977530479431152e-02 4.046384096145629883e-01 1.727146506309509277e-01 -8.220078051090240479e-02 3.938093408942222595e-02 1.461438238620758057e-01 -2.034449726343154907e-01 -2.476984411478042603e-01 -6.916999816894531250e-02 -8.557540923357009888e-02 1.917092502117156982e-01 -5.056893825531005859e-02 1.700884997844696045e-01 -1.383810192346572876e-01 1.512812972068786621e-01 -2.547586262226104736e-01 -7.687230408191680908e-02 2.348424643278121948e-01 -2.852888703346252441e-01 6.324979662895202637e-02 2.800261974334716797e-01 1.233512815088033676e-02 -3.657572716474533081e-02 -1.927838474512100220e-01 -4.487192630767822266e-02 1.157047748565673828e-01
-3.152330964803695679e-02 1.191433295607566833e-01 2.020041048526763916e-01 -2.590028755366802216e-02 -3.423271328210830688e-02 -8.158005774021148682e-02 2.026791125535964966e-01 1.105353906750679016e-01 1.595506668090820312e-01 -1.497235596179962158e-01 2.149716205894947052e-02 3.589820861816406250e-01 7.677640765905380249e-02 -2.774581313133239746e-01 7.985042780637741089e-02 -1.818413585424423218e-01 6.939071416854858398e-02 -3.309708088636398315e-02 -6.860814243555068970e-02 -7.300864905118942261e-02 1.584472805261611938e-01 -1.692411005496978760e-01 -2.675130367279052734e-01 2.355510741472244263e-01 -3.870969116687774658e-01 8.463531732559204102e-02 1.855321377515792847e-01 -2.232175320386886597e-01 7.418447732925415039e-02 -1.519013494253158569e-01 1.825229264795780182e-02 3.402607142925262451e-01
5.350423604249954224e-02 1.163036227226257324e-01 4.902068059891462326e-03 1.850032061338424683e-01 1.115241721272468567e-01 8.841463923454284668e-02 1.424615979194641113e-01 3.899317383766174316e-01 -4.026435315608978271e-01 -1.970802247524261475e-01 -1.119359508156776428e-01 -7.242400944232940674e-02 -1.119225695729255676e-01 -5.320495739579200745e-02 -3.297744393348693848e-01 -1.100187748670578003e-01 5.037950724363327026e-02 -9.020831435918807983e-03 -9.713927283883094788e-03 -8.587306737899780273e-02 6.391578912734985352e-02 1.278839409351348877e-01 -2.248945832252502441e-01 4.848067462444305420e-01 7.399295270442962646e-02 4.473229497671127319e-02 5.813382565975189209e-02 -1.633220463991165161e-01 1.401121765375137329e-01 -5.912360735237598419e-03 -1.264266371726989746e-01 1.117637157440185547e-01
-1.257198750972747803e-01 -8.598168194293975830e-02 -1.350525021553039551e-01 2.883176803588867188e-01 5.546392127871513367e-02 -9.638558141887187958e-03 3.653165698051452637e-02 2.584824860095977783e-01 -2.739266678690910339e-02 -2.426289469003677368e-01 1.534931957721710205e-01 1.917994581162929535e-02 1.551755070686340332e-01 -2.521067559719085693e-01 -7.945697009563446045e-02 5.553222447633743286e-02 7.879789918661117554e-02 -6.715039908885955811e-02 -1.327476799488067627e-01 -2.011362761259078979e-01 4.089529067277908325e-02 -3.202540576457977295e-01 -1.035278961062431335e-01 4.486444890499114990e-01 -6.271798908710479736e-02 2.005686759948730469e-01 3.230246603488922119e-01 -2.291392348706722260e-02 1.999489217996597290e-02 2.925385162234306335e-02 -2.420085072517395020e-01 1.721939593553543091e-01
-9.375160560011863708e-03 9.835130721330642700e-02 5.235148221254348755e-02 2.005479298532009125e-02 -1.204993426799774170e-01 -3.439278304576873779e-01 2.191802263259887695e-01 7.840577512979507446e-03 -3.145069479942321777e-01 1.742254048585891724e-01 -2.116929292678833008e-01 -1.501377224922180176e-01 2.509387768805027008e-02 -1.160381138324737549e-01 1.928336173295974731e-01 6.006158515810966492e-02 -1.287790834903717041e-01 7.023955881595611572e-02 -1.927885226905345917e-02 6.563354283571243286e-02 1.502918303012847900e-01 7.383790612220764160e-02 8.183318376541137695e-02 4.709981679916381836e-01 -7.587981224060058594e-02 3.157473728060722351e-02 1.327849328517913818e-01 -1.510221809148788452e-01 2.973443269729614258e-01 6.432231049984693527e-03 -7.924348860979080200e-02 3.605215847492218018e-01
1.325306743383407593e-01 2.993905246257781982e-01 1.422991901636123657e-01 3.376031816005706787e-01 1.143630668520927429e-01 -9.849482029676437378e-02 1.320157200098037720e-01 2.086012214422225952e-01 1.200145855545997620e-02 -6.708019971847534180e-02 2.988242506980895996e-01 7.205850630998611450e-02 4.690884426236152649e-02 1.142259165644645691e-01 5.951446481049060822e-03 -2.666220441460609436e-02 7.563703507184982300e-02 -1.075054146349430084e-02 7.103914767503738403e-02 -4.511972069740295410e-01 1.108763143420219421e-01 -1.215428039431571960e-01 -2.258640825748443604e-01 2.832077443599700928e-01 -2.121492661535739899e-02 -9.257898479700088501e-02 5.590644106268882751e-02 -1.110378205776214600e-01 -5.012999847531318665e-02 1.040163934230804443e-01 2.584998682141304016e-02 3.853581845760345459e-01
6.188483163714408875e-02 -1.478872448205947876e-01 -6.224167998880147934e-03 7.854602485895156860e-02 -1.217759922146797180e-01 -1.847305148839950562e-01 -5.427724868059158325e-02 9.354136884212493896e-02 -3.358773887157440186e-01 -5.128713324666023254e-02 4.655382782220840454e-02 5.624144896864891052e-02 1.199353113770484924e-01 -1.157918665558099747e-02 -7.901994884014129639e-02 -4.416263401508331299e-01 4.837064072489738464e-02 1.083132550120353699e-01 2.544115185737609863e-01 -4.286087118089199066e-03 1.640117615461349487e-01 -4.544465243816375732e-01 -5.404939502477645874e-02 1.422102302312850952e-01 -9.748928248882293701e-02 6.457246094942092896e-02 2.684285044670104980e-01 -1.361906826496124268e-01 1.743474751710891724e-01 -2.318074703216552734e-01 -1.727624535560607910e-01 -1.312778443098068237e-01
-1.343869864940643311e-01 -1.390377618372440338e-02 -2.094214223325252533e-02 4.439157247543334961e-02 5.782037228345870972e-02 4.435837268829345703e-02 2.468173056840896606e-01 1.840936243534088135e-01 1.557091623544692993e-01 4.107125997543334961e-01 1.734501421451568604e-01 2.115035057067871094e-02 -2.225856930017471313e-01 -5.528637766838073730e-02 2.266286462545394897e-01 1.451998390257358551e-02 -6.474366039037704468e-02 1.374685913324356079e-01 2.230042219161987305e-01 -8.407960832118988037e-02 3.088912665843963623e-01 -2.637264132499694824e-01 -1.403406262397766113e-01 -7.341265212744474411e-03 4.545545578002929688e-02 6.928182207047939301e-03 2.842615544795989990e-01 -1.829100400209426880e-01 3.116065263748168945e-01 -2.422766201198101044e-02 9.873144328594207764e-02 2.513359487056732178e-01
1.848410000093281269e-03 3.235197663307189941e-01 -7.386169582605361938e-02 -6.006104126572608948e-02 1.264364868402481079e-01 -6.097702309489250183e-02 2.578904926776885986e-01 2.063121944665908813e-01 1.320871990174055099e-02 5.623795837163925171e-02 -7.286900654435157776e-04 2.882749214768409729e-02 -1.827569901943206787e-01 -5.816091224551200867e-02 9.257265925407409668e-02 -9.251265227794647217e-02 -3.100193142890930176e-01 -7.713043689727783203e-02 -1.271056234836578369e-01 4.964654892683029175e-02 2.260899245738983154e-01 -4.504428803920745850e-02 -1.299250591546297073e-02 3.314802050590515137e-02 -2.776534557342529297e-01 1.764316856861114502e-01 4.004587531089782715e-01 -4.228734076023101807e-01 9.199114888906478882e-02 1.546166092157363892e-01 -1.720579415559768677e-01 1.222133487462997437e-01
-9.828159958124160767e-02 6.503979861736297607e-02 -3.960625454783439636e-02 4.172736704349517822e-01 1.074529290199279785e-01 -1.480686068534851074e-01 2.432457916438579559e-02 7.894574105739593506e-02 -3.059444129467010498e-01 -1.749708652496337891e-01 1.926343441009521484e-01 -2.019659243524074554e-02 5.793730542063713074e-02 3.073661960661411285e-02 -6.492649763822555542e-02 -1.900627762079238892e-01 -1.973700970411300659e-01 1.743408590555191040e-01 -3.179601160809397697e-03 -2.872242629528045654e-01 -1.716931164264678955e-01 -3.894533216953277588e-02 -9.830242395401000977e-02 2.165022790431976318e-01 -9.058951586484909058e-02 1.179079189896583557e-01 2.865434587001800537e-01 -9.158808737993240356e-02 3.165982291102409363e-02 -1.183668076992034912e-01 -4.424465298652648926e-01 3.148179501295089722e-02
2.167059928178787231e-01 6.921610794961452484e-03 -6.673259288072586060e-02 -3.130315244197845459e-02 1.777978241443634033e-01 4.767976701259613037e-02 2.741394378244876862e-02 9.625623375177383423e-02 1.904068589210510254e-01 -1.988015137612819672e-02 -2.036587335169315338e-02 1.027114242315292358e-01 -7.684154063463211060e-02 -1.679029613733291626e-01 -1.498785316944122314e-01 1.800766885280609131e-01 5.662175640463829041e-02 2.067346423864364624e-01 1.659097373485565186e-01 2.553830742835998535e-01 1.392415910959243774e-01 -2.816093564033508301e-01 -2.541969418525695801e-01 3.079335987567901611e-01 -2.421082556247711182e-01 3.137996494770050049e-01 3.912051022052764893e-01 1.508105993270874023e-01 1.342599838972091675e-01 -8.422712236642837524e-02 2.226735930889844894e-03 1.106068864464759827e-01
-2.257488816976547241e-01 9.708211570978164673e-02 -2.591453120112419128e-02 -1.004281342029571533e-01 2.612950503826141357e-01 -1.462047845125198364e-01 -9.556220471858978271e-02 -1.812927275896072388e-01 -1.804317533969879150e-01 -2.175358682870864868e-01 -7.950912415981292725e-02 -9.740452468395233154e-02 -2.196507602930068970e-01 -1.174649894237518311e-01 4.453712701797485352e-02 -1.406091153621673584e-01 3.001371622085571289e-01 3.780042007565498352e-02 4.425804316997528076e-01 -6.763283163309097290e-02 1.185624599456787109e-01 -1.108193919062614441e-01 -1.944199800491333008e-01 1.808327138423919678e-01 3.688560798764228821e-02 1.119794547557830811e-01 3.508271872997283936e-01 -1.720484346151351929e-01 2.303802222013473511e-01 7.120913267135620117e-02 2.522641792893409729e-02 -5.963452905416488647e-02
2.296547442674636841e-01 1.941735595464706421e-01 1.728058606386184692e-01 9.978021262213587761e-05 1.354186795651912689e-02 -1.559234131127595901e-02 1.032807677984237671e-01 2.533663213253021240e-01 1.204499825835227966e-01 -2.693770527839660645e-01 1.350413709878921509e-01 2.701301872730255127e-01 -1.530206352472305298e-01 -1.538438647985458374e-01 -2.211646735668182373e-01 1.455766428261995316e-02 4.216357693076133728e-02 2.097950130701065063e-01 1.504853367805480957e-01 -6.434378027915954590e-02 -1.234841421246528625e-01 -4.101088643074035645e-02 -2.835753560066223145e-01 3.723820149898529053e-01 -3.282291889190673828e-01 1.435631811618804932e-01 1.377399861812591553e-01 -1.336971819400787354e-01 6.311206519603729248e-02 4.723540320992469788e-02 -1.797859370708465576e-01 1.326548159122467041e-01
6.509358435869216919e-02 -1.817062348127365112e-01 1.912228912115097046e-01 -3.493687883019447327e-02 1.437248438596725464e-01 -2.496646950021386147e-03 4.425035044550895691e-02 1.214551180601119995e-01 -1.492422223091125488e-01 -2.093163281679153442e-01 -1.200114265084266663e-01 7.637973129749298096e-02 -1.941437423229217529e-01 -3.300983831286430359e-02 -1.356466021388769150e-02 -4.623832926154136658e-02 6.174980103969573975e-02 2.099405080080032349e-01 3.024937808513641357e-01 -2.716190218925476074e-01 1.791540533304214478e-01 2.809324264526367188e-01 -3.759057819843292236e-01 1.949382014572620392e-02 -4.834062978625297546e-02 1.607233732938766479e-01 2.225235998630523682e-01 -3.039753437042236328e-01 1.181581020355224609e-01 4.262894764542579651e-02 -2.826068997383117676e-01 1.689854115247726440e-01
9.630677103996276855e-02 1.193653196096420288e-01 1.135595813393592834e-01 5.673673935234546661e-03 2.940548360347747803e-01 -2.888644039630889893e-01 -8.822266012430191040e-02 1.564351618289947510e-01 -2.612757086753845215e-01 2.437169663608074188e-02 9.065331518650054932e-02 -1.374712139368057251e-01 -4.116260409355163574e-01 -1.602090746164321899e-01 1.782398670911788940e-01 -1.275956779718399048e-01 -3.275100588798522949e-01 2.011207640171051025e-01 -4.852461814880371094e-02 -1.229561269283294678e-01 8.126717060804367065e-02 -2.877531573176383972e-02 -1.148576736450195312e-01 -8.765392750501632690e-02 -1.713094413280487061e-01 -3.599804127588868141e-03 3.767700195312500000e-01 -2.682360820472240448e-02 5.983231216669082642e-02 -1.422488093376159668e-01 -1.274073272943496704e-01 1.291481107473373413e-01
-1.512009464204311371e-02 1.207781061530113220e-01 7.139559835195541382e-02 3.442310392856597900e-01 4.710818827152252197e-02 -2.186428755521774292e-01 -6.781052052974700928e-02 1.634738594293594360e-01 -1.768885105848312378e-01 -1.170045956969261169e-01 4.685646668076515198e-02 2.028802335262298584e-01 1.498904079198837280e-01 -1.987211778759956360e-02 3.261573240160942078e-02 -1.628012806177139282e-01 -2.299054712057113647e-01 9.771616198122501373e-03 2.368113696575164795e-01 9.127209335565567017e-02 6.076681986451148987e-02 -1.800694912672042847e-01 -2.073732018470764160e-01 2.567038536071777344e-01 2.948605455458164215e-02 2.081273682415485382e-02 3.726103901863098145e-01 9.736351668834686279e-02 3.620137870311737061e-01 -1.634870171546936035e-01 2.496701776981353760e-01 -9.675746411085128784e-02
1.336990017443895340e-02 2.060265541076660156e-01 1.133940462023019791e-02 -9.646892547607421875e-02 -1.702694408595561981e-02 -1.281251311302185059e-01 -8.505735546350479126e-02 7.331932894885540009e-03 -3.302330384030938148e-03 3.554116934537887573e-02 -1.617399305105209351e-01 -1.747668832540512085e-01 -6.997997313737869263e-02 2.382583916187286377e-02 -7.175157079473137856e-04 -2.167868614196777344e-01 1.534029841423034668e-01 5.975494161248207092e-02 2.872764505445957184e-02 -2.883848845958709717e-01 3.124899864196777344e-01 9.908071160316467285e-02 -4.497752487659454346e-01 2.266329079866409302e-01 -2.607131600379943848e-01 8.039063960313796997e-02 3.692766726016998291e-01 -5.450740084052085876e-02 1.203783527016639709e-01 -1.361575126647949219e-01 -3.007727861404418945e-01 6.340337544679641724e-02
-8.106545358896255493e-02 -9.045471251010894775e-02 1.237271502614021301e-01 5.453811027109622955e-03 3.153910934925079346e-01 -1.107828989624977112e-01 -6.244818121194839478e-02 -1.368307322263717651e-01 -4.091758728027343750e-01 2.733733877539634705e-02 1.562402993440628052e-01 8.269451558589935303e-02 -6.321635842323303223e-02 -3.467135503888130188e-02 -1.796135562472045422e-03 -4.100098088383674622e-02 1.561825815588235855e-02 -1.609213501214981079e-01 2.514656782150268555e-01 -1.081983000040054321e-01 -1.136282756924629211e-01 2.273484133183956146e-02 -2.834767699241638184e-01 1.604089289903640747e-01 2.199162542819976807e-02 2.203339710831642151e-02 1.096869558095932007e-01 -5.434502363204956055e-01 -1.218381896615028381e-01 1.443405300378799438e-01 -5.250865221023559570e-02 2.487225234508514404e-01
-5.695332214236259460e-02 2.299375534057617188e-01 4.026672616600990295e-02 6.098171696066856384e-02 -2.017180807888507843e-02 -3.106322288513183594e-01 -3.129982156679034233e-03 1.715679168701171875e-01 -2.894331216812133789e-01 1.483794450759887695e-01 7.522463798522949219e-02 -9.419921785593032837e-02 1.428423523902893066e-01 -1.226903721690177917e-01 1.024698913097381592e-01 -2.094462662935256958e-01 -1.481153070926666260e-01 -1.637476831674575806e-01 2.323904931545257568e-01 3.452059254050254822e-02 -5.545439571142196655e-02 -6.909844279289245605e-02 -7.830443233251571655e-02 3.913098573684692383e-01 -9.953747503459453583e-04 3.348988294601440430e-02 -6.929299980401992798e-02 -2.685506939888000488e-01 1.123453974723815918e-01 -2.498061358928680420e-01 2.297795712947845459e-01 3.537447452545166016e-01
1.750586628913879395e-01 1.065109744668006897e-01 -4.126784205436706543e-02 -3.007994890213012695e-01 -1.634633541107177734e-01 -9.674100577831268311e-02 -6.645710021257400513e-02 5.487539991736412048e-02 -1.729891449213027954e-01 -8.887513726949691772e-02 -3.304055705666542053e-02 -1.477287560701370239e-01 1.511509120464324951e-01 8.604257553815841675e-02 1.450866162776947021e-01 -5.905978754162788391e-02 -5.905200960114598274e-04 -5.427347961813211441e-03 2.786204218864440918e-01 -4.824770241975784302e-02 2.481100149452686310e-02 -6.187395378947257996e-02 6.230895523913204670e-04 2.275439538061618805e-02 -2.966530323028564453e-01 -1.258292049169540405e-01 4.502623081207275391e-01 -1.819335967302322388e-01 2.358754277229309082e-01 -2.473119199275970459e-01 -2.551489770412445068e-01 3.166538178920745850e-01
9.707374498248100281e-03 3.365979716181755066e-02 -1.431022286415100098e-01 -2.466049417853355408e-02 6.037767231464385986e-02 -2.547439634799957275e-01 4.535585343837738037e-01 8.742937445640563965e-02 1.008376553654670715e-01 -1.232118159532546997e-01 1.196163892745971680e-01 -2.095433473587036133e-01 4.359062388539314270e-02 -1.206097826361656189e-01 1.449087113142013550e-01 -4.232584312558174133e-02 2.107843905687332153e-01 -1.073274090886116028e-01 -3.859587013721466064e-02 -2.765007615089416504e-01 4.192001372575759888e-02 -2.892467379570007324e-01 -1.724361181259155273e-01 2.687546908855438232e-01 4.014388099312782288e-02 -7.936768233776092529e-02 2.256894707679748535e-01 -2.623415291309356689e-01 2.573625743389129639e-01 -1.066747233271598816e-01 -1.373113840818405151e-01 1.660414636135101318e-01
-2.057788819074630737e-01 -5.234850943088531494e-02 -4.341858252882957458e-02 -8.136432617902755737e-02 -3.381847217679023743e-02 -1.691817343235015869e-01 2.768880128860473633e-01 8.133083581924438477e-02 -2.107924222946166992e-01 1.982677280902862549e-01 4.264203459024429321e-02 7.153680175542831421e-02 -2.760277390480041504e-01 -6.585309654474258423e-02 -1.103585585951805115e-01 -3.800456225872039795e-01 1.312138140201568604e-01 -1.904465490952134132e-03 -1.120020598173141479e-01 -3.018721044063568115e-01 -1.755565106868743896e-01 -1.732994318008422852e-01 -2.135774344205856323e-01 3.882039189338684082e-01 -9.332333505153656006e-02 4.705189168453216553e-02 1.572777181863784790e-01 1.580983847379684448e-01 6.221492961049079895e-02 -2.153683267533779144e-02 -1.512503222329542041e-04 2.499781847000122070e-01
2.635969817638397217e-01 1.414395421743392944e-01 1.824066601693630219e-02 2.714041247963905334e-02 2.223201990127563477e-01 -6.182052195072174072e-03 1.817788481712341309e-01 -1.561282426118850708e-01 -1.635989993810653687e-01 -3.336229547858238220e-02 9.103462100028991699e-02 -6.880604475736618042e-02 -8.363292366266250610e-02 -2.868264615535736084e-01 3.815770894289016724e-02 -2.896702885627746582e-01 2.532303333282470703e-01 -1.023913994431495667e-01 1.179818361997604370e-01 -3.020609319210052490e-01 -1.593663692474365234e-01 -1.418737024068832397e-01 -1.329415589570999146e-01 2.309663146734237671e-01 -1.434146165847778320e-01 7.810232788324356079e-02 2.519981563091278076e-01 -1.380359679460525513e-01 3.042819797992706299e-01 -1.766854822635650635e-01 -2.106754481792449951e-01 1.153304204344749451e-01
-3.899001330137252808e-02 7.846197485923767090e-02 -3.748857975006103516e-02 -9.780582785606384277e-02 -7.606237381696701050e-02 1.358942985534667969e-01 3.529420793056488037e-01 1.830526143312454224e-01 -5.997155234217643738e-02 -3.981154412031173706e-02 -1.375404559075832367e-02 -4.513201490044593811e-02 -2.354034185409545898e-01 1.976770460605621338e-01 3.353095650672912598e-01 8.066123351454734802e-03 -3.059340454638004303e-02 5.228177458047866821e-02 -1.229204908013343811e-01 -2.407067418098449707e-01 9.793376550078392029e-03 8.833031170070171356e-03 -3.077588081359863281e-01 4.028348624706268311e-01 2.885023690760135651e-02 1.353098154067993164e-01 7.183387875556945801e-02 -3.086248040199279785e-01 1.560252010822296143e-01 -7.669133692979812622e-02 -4.663726780563592911e-03 3.177193105220794678e-01
-2.237828075885772705e-02 1.166225224733352661e-01 -1.712292283773422241e-01 1.001989319920539856e-01 3.037524521350860596e-01 -1.876526474952697754e-01 -1.692166328430175781e-01 3.604240119457244873e-01 -1.185714080929756165e-01 -1.848504841327667236e-01 2.589374035596847534e-02 9.923645108938217163e-02 5.373411253094673157e-02 3.973898664116859436e-02 2.178999632596969604e-01 -3.615448251366615295e-02 -1.320910155773162842e-01 2.996319532394409180e-01 -4.543233290314674377e-02 3.619784712791442871e-01 1.143908593803644180e-02 -8.995363116264343262e-02 -4.795893281698226929e-02 7.610241323709487915e-02 -1.277973204851150513e-01 4.482448846101760864e-02 4.180497229099273682e-01 -8.716005831956863403e-02 1.595875471830368042e-01 -6.592124700546264648e-02 1.635867357254028320e-02 2.471840232610702515e-01
-9.584349580109119415e-03 3.113940060138702393e-01 9.031100198626518250e-03 1.906927227973937988e-01 1.415866762399673462e-01 -1.007931083440780640e-01 1.119490414857864380e-01 4.940887540578842163e-02 -1.057516634464263916e-01 -2.907854020595550537e-01 2.670727968215942383e-01 2.907495796680450439e-01 1.721845120191574097e-01 -9.148577228188514709e-03 8.218035101890563965e-02 -1.156407780945301056e-02 2.997239679098129272e-02 8.490569889545440674e-02 9.223899990320205688e-02 -4.827019274234771729e-01 6.188928708434104919e-02 -1.376219242811203003e-01 -1.836138516664505005e-01 2.824182510375976562e-01 -1.995307393372058868e-02 -6.585011631250381470e-02 -3.328957781195640564e-02 -4.667574539780616760e-02 -4.566247388720512390e-02 1.285889148712158203e-01 -1.527895629405975342e-01 3.118473589420318604e-01
-1.205039396882057190e-01 5.198560655117034912e-02 -1.092322021722793579e-01 1.900601685047149658e-01 -4.333638027310371399e-02 -1.738166213035583496e-01 3.295339643955230713e-01 4.597862362861633301e-01 8.938356302678585052e-03 3.021319508552551270e-01 1.821743696928024292e-01 2.166792303323745728e-01 -1.243666708469390869e-01 -1.385806947946548462e-01 5.833243951201438904e-02 6.168460473418235779e-02 -1.721993088722229004e-02 -7.918826490640640259e-02 1.858294904232025146e-01 4.048420116305351257e-02 2.500706911087036133e-01 -9.582675993442535400e-03 -1.534075886011123657e-01 1.531800720840692520e-02 -3.372338041663169861e-02 -5.432860553264617920e-02 3.712618723511695862e-02 -2.050717324018478394e-01 3.033113181591033936e-01 9.640252590179443359e-02 -1.961264163255691528e-01 2.298746556043624878e-01
-1.464674174785614014e-01 1.577872335910797119e-01 1.533954888582229614e-01 -9.147545322775840759e-03 -2.426118589937686920e-02 -2.170350998640060425e-01 1.389378216117620468e-02 9.947553277015686035e-02 -1.950753331184387207e-01 -7.495227456092834473e-02 -3.698157146573066711e-02 2.034606784582138062e-02 1.007095351815223694e-01 2.740859799087047577e-02 2.049784511327743530e-01 6.936857104301452637e-02 1.173733621835708618e-01 1.585959643125534058e-01 2.790442705154418945e-01 -2.464455366134643555e-01 9.279213845729827881e-02 -1.585363596677780151e-01 8.480010181665420532e-02 3.827680945396423340e-01 -3.426228463649749756e-02 3.086771965026855469e-01 -8.591189235448837280e-02 -1.667095720767974854e-01 3.304864764213562012e-01 2.774872779846191406e-01 -8.185975998640060425e-02 2.820516824722290039e-01
-6.525126099586486816e-02 -5.890833213925361633e-02 -5.104179307818412781e-02 4.661107361316680908e-01 6.700026988983154297e-02 -2.051946241408586502e-03 7.109159231185913086e-02 1.281298398971557617e-01 -2.852435410022735596e-01 5.645719915628433228e-02 2.637454867362976074e-01 3.669437393546104431e-02 3.543688356876373291e-02 1.572429984807968140e-01 -9.393079578876495361e-02 -3.957168757915496826e-01 -1.022144779562950134e-01 2.809043526649475098e-01 -3.266213461756706238e-02 2.580305375158786774e-02 1.264472901821136475e-01 -1.191260442137718201e-01 -7.532063871622085571e-02 2.862023711204528809e-01 -9.436525404453277588e-02 2.664736509323120117e-01 1.914613097906112671e-01 -8.836140483617782593e-02 5.737616494297981262e-02 -1.452842652797698975e-01 -1.451667696237564087e-01 1.445128172636032104e-01
-1.042694598436355591e-01 -4.598325863480567932e-02 -1.179700642824172974e-01 -5.191557109355926514e-02 2.631677500903606415e-02 -2.375264018774032593e-01 -1.104322522878646851e-01 -1.546936780214309692e-01 -1.505853682756423950e-01 6.155443564057350159e-02 -1.639426499605178833e-01 2.145931497216224670e-02 -8.026350289583206177e-02 -1.937676668167114258e-01 6.752989441156387329e-02 -1.499747671186923981e-02 -2.474693953990936279e-01 1.548677980899810791e-01 1.108893603086471558e-01 -1.337190270423889160e-01 -4.179813340306282043e-02 -2.067412286996841431e-01 -4.062271118164062500e-01 -5.259802192449569702e-02 -2.631054222583770752e-01 3.254256024956703186e-02 4.732995629310607910e-01 1.469065342098474503e-02 1.257533133029937744e-01 -1.612604856491088867e-01 -2.450883388519287109e-01 2.247471809387207031e-01
1.713697314262390137e-01 1.728345006704330444e-01 -2.943686842918395996e-01 2.180622667074203491e-01 2.228661477565765381e-01 -1.893211454153060913e-01 3.145860731601715088e-01 1.102819070219993591e-01 1.547416597604751587e-01 2.499598450958728790e-02 8.476050570607185364e-03 1.470937132835388184e-01 -2.727028541266918182e-02 -3.432383760809898376e-02 1.574491411447525024e-01 -2.122974842786788940e-01 6.947356462478637695e-02 1.891153156757354736e-01 1.304460018873214722e-01 -1.739038079977035522e-01 -1.308608949184417725e-01 -1.986702531576156616e-01 2.210192196071147919e-02 2.352952659130096436e-01 -1.473244428634643555e-01 -2.664237283170223236e-02 2.220515459775924683e-01 -2.167775928974151611e-01 1.906592845916748047e-01 9.249797463417053223e-02 1.876078993082046509e-01 3.045389056205749512e-01
-9.503939747810363770e-02 3.782876431941986084e-01 9.453374147415161133e-02 -3.145511150360107422e-01 -2.616319572553038597e-03 7.937907427549362183e-02 5.639233067631721497e-02 2.791989147663116455e-01 -2.181824743747711182e-01 9.908663481473922729e-02 1.529684066772460938e-01 2.534545063972473145e-01 -2.046269923448562622e-01 -7.215914782136678696e-03 2.705215662717819214e-02 2.851749584078788757e-02 -1.913938671350479126e-01 2.651488482952117920e-01 5.440584570169448853e-02 -1.004722788929939270e-01 -1.967774033546447754e-01 -8.484897017478942871e-02 -2.448755651712417603e-01 1.436758637428283691e-01 6.076800823211669922e-02 6.080513447523117065e-02 3.267118632793426514e-01 -1.057345271110534668e-01 3.913062810897827148e-02 -1.168798096477985382e-02 -1.432958394289016724e-01 2.645516395568847656e-01
2.075470089912414551e-01 2.839367687702178955e-01 -2.035520672798156738e-01 4.538407549262046814e-02 6.681013107299804688e-02 -4.715576395392417908e-02 1.848040521144866943e-01 6.809929036535322666e-04 -2.031794786453247070e-01 -2.544506490230560303e-01 -1.146362498402595520e-01 -4.259545356035232544e-02 -1.890747691504657269e-03 -2.872598124668002129e-03 -3.749386072158813477e-01 -1.155401542782783508e-01 4.615002498030662537e-02 5.470795929431915283e-02 -1.078820303082466125e-01 1.480358392000198364e-01 4.243721067905426025e-02 -1.600853055715560913e-01 -2.405754625797271729e-01 4.381426870822906494e-01 5.944736767560243607e-03 1.074562966823577881e-02 3.283037245273590088e-01 -1.038013324141502380e-01 8.881040662527084351e-02 2.492088824510574341e-01 4.192502796649932861e-02 1.031447201967239380e-01
1.683046221733093262e-01 3.268077075481414795e-01 -9.319804608821868896e-02 1.258391439914703369e-01 3.538323566317558289e-02 8.118759095668792725e-02 3.651953935623168945e-01 1.555845737457275391e-01 -2.680256366729736328e-01 7.123515009880065918e-02 6.293636560440063477e-02 -1.888482421636581421e-01 -1.845525503158569336e-01 -2.361300960183143616e-02 -7.954494655132293701e-02 6.959042046219110489e-03 1.388354748487472534e-01 -1.033696904778480530e-02 3.649061080068349838e-03 1.292259842157363892e-01 3.573576360940933228e-02 -1.094523370265960693e-01 -2.686984837055206299e-01 5.265307426452636719e-01 -1.049891635775566101e-01 4.099040105938911438e-02 1.170670092105865479e-01 -1.039368361234664917e-01 2.284058779478073120e-01 4.212338104844093323e-02 5.062820762395858765e-02 1.577942669391632080e-01
-1.470695436000823975e-01 -1.518425494432449341e-01 2.192685455083847046e-01 -8.158566057682037354e-02 1.761669814586639404e-01 -9.587564319372177124e-02 1.248487383127212524e-01 1.680760681629180908e-01 -8.431749045848846436e-02 -7.470464706420898438e-02 -5.548595264554023743e-02 2.030282169580459595e-01 1.705629378557205200e-02 1.160939484834671021e-01 -8.313269913196563721e-02 -9.755592793226242065e-02 -9.228594601154327393e-02 -7.084613293409347534e-02 -8.889212459325790405e-02 -5.124820023775100708e-02 1.391965895891189575e-01 -1.087361872196197510e-01 -1.326135396957397461e-01 4.171849191188812256e-01 2.391758710145950317e-01 5.639395490288734436e-02 6.625062227249145508e-02 -1.855060011148452759e-01 1.569686830043792725e-01 6.630676239728927612e-02 -1.425573378801345825e-01 5.778330564498901367e-01
-2.178956270217895508e-01 5.137930810451507568e-02 1.234474554657936096e-01 5.183289945125579834e-02 1.580711603164672852e-01 -8.167738467454910278e-02 -1.275103390216827393e-01 3.883395791053771973e-01 -9.941224753856658936e-02 4.200202971696853638e-02 1.284325122833251953e-01 8.777935057878494263e-02 -8.159568160772323608e-02 -2.280791997909545898e-01 -1.487704664468765259e-01 2.670605182647705078e-01 -2.567908540368080139e-02 -8.923435211181640625e-02 1.092259655706584454e-03 -1.347468197345733643e-01 1.039825007319450378e-01 -3.418928980827331543e-01 4.528610780835151672e-02 2.658740282058715820e-01 -2.570379376411437988e-01 2.385598123073577881e-01 4.046175181865692139e-01 3.357191756367683411e-02 1.327679958194494247e-02 1.259155455045402050e-03 -5.158173292875289917e-02 1.654370427131652832e-01
-1.023657843470573425e-01 1.729697287082672119e-01 -1.196804642677307129e-01 9.071452170610427856e-02 5.010474845767021179e-02 -3.481494486331939697e-01 9.790762513875961304e-02 -3.015595488250255585e-02 -2.385152280330657959e-01 1.574358157813549042e-02 -1.106865406036376953e-01 -1.677947342395782471e-01 -7.221764326095581055e-02 1.537788845598697662e-02 1.518913824111223221e-02 1.745498031377792358e-01 -2.700499594211578369e-01 1.947200894355773926e-01 1.384387761354446411e-01 -2.599942386150360107e-01 -1.311839520931243896e-01 -1.371457874774932861e-01 -1.810399442911148071e-01 3.055989146232604980e-01 -2.067140489816665649e-02 1.827599853277206421e-01 1.207684874534606934e-01 -3.715789616107940674e-01 7.108141481876373291e-02 2.142875343561172485e-01 2.475914657115936279e-01 1.029313504695892334e-01
9.123367816209793091e-02 1.292123794555664062e-01 9.678300470113754272e-02 -3.930881246924400330e-02 1.131059154868125916e-01 -6.306970864534378052e-02 1.677468121051788330e-01 1.996027678251266479e-01 -2.450821995735168457e-01 1.884164512157440186e-01 -4.205458983778953552e-02 7.425792515277862549e-02 -2.489692419767379761e-01 -3.108723163604736328e-01 -2.576106227934360504e-02 -1.062224507331848145e-01 4.064842313528060913e-02 -3.940766677260398865e-02 -1.884225606918334961e-01 1.276413798332214355e-01 -3.377814218401908875e-02 2.673930115997791290e-02 -1.516075991094112396e-02 5.233293771743774414e-01 9.167048335075378418e-02 1.759600341320037842e-01 2.213054001331329346e-01 -1.467743813991546631e-01 -1.169990673661231995e-01 -1.309984624385833740e-01 -2.608928771223872900e-04 3.663341403007507324e-01
-1.550380438566207886e-01 2.404750585556030273e-01 3.164232671260833740e-01 2.911299169063568115e-01 9.647734463214874268e-02 -1.755935698747634888e-01 -3.638941049575805664e-02 -1.566770821809768677e-01 -4.745878875255584717e-01 -2.474236302077770233e-02 -1.313103139400482178e-01 -1.092727631330490112e-01 -1.964680254459381104e-01 -9.584929794073104858e-02 7.748586684465408325e-02 -8.159498870372772217e-02 1.412417590618133545e-01 1.376689672470092773e-01 2.945607900619506836e-02 -2.521835267543792725e-01 9.561014920473098755e-02 -1.392856985330581665e-02 -1.682491451501846313e-01 1.158363223075866699e-01 -9.052737057209014893e-02 1.045137569308280945e-01 2.901068031787872314e-01 -5.299321934580802917e-02 5.662788450717926025e-02 -4.662412405014038086e-02 -2.848822474479675293e-01 6.862962245941162109e-02
-1.167943999171257019e-01 5.942201614379882812e-02 7.027086615562438965e-02 5.886447429656982422e-02 1.655836589634418488e-02 7.098911702632904053e-02 -1.667889356613159180e-01 1.569086015224456787e-01 -1.674338877201080322e-01 -1.860696673393249512e-01 4.353078901767730713e-01 1.933961212635040283e-01 2.329299002885818481e-01 1.669619530439376831e-01 -1.627375334501266479e-01 -8.051420748233795166e-02 -1.948605924844741821e-01 1.137490645051002502e-01 5.119380354881286621e-02 -1.784545928239822388e-01 9.161777561530470848e-04 -8.762298151850700378e-03 -3.211324214935302734e-01 3.637386858463287354e-01 -1.560463607311248779e-01 -1.344903409481048584e-01 1.455631554126739502e-01 -1.517718434333801270e-01 2.188851684331893921e-01 1.100583449006080627e-01 -1.315287798643112183e-01 1.647788733243942261e-01
8.825825154781341553e-02 1.926023811101913452e-01 1.027952805161476135e-01 7.730884943157434464e-03 1.593827158212661743e-01 -8.148177713155746460e-02 2.064007073640823364e-01 7.872452843002974987e-04 -2.574821189045906067e-02 -1.857824623584747314e-01 8.635879307985305786e-02 -1.605733186006546021e-01 -1.763941198587417603e-01 -1.735157817602157593e-01 -2.377925217151641846e-01 -1.223577260971069336e-01 1.148498207330703735e-01 1.080707684159278870e-01 -6.360943079926073551e-04 -1.137312650680541992e-01 1.545931585133075714e-02 -2.572035789489746094e-01 -1.858146190643310547e-01 4.307318925857543945e-01 5.442190542817115784e-02 5.950935557484626770e-02 8.381710201501846313e-02 -3.378740847110748291e-01 -4.947504401206970215e-02 -4.192544221878051758e-01 -1.961606889963150024e-01 6.484821438789367676e-03
-9.053807705640792847e-02 1.278406679630279541e-01 2.864725189283490181e-03 4.290165379643440247e-03 -1.557076275348663330e-01 -4.722686409950256348e-01 1.345653682947158813e-01 1.945227757096290588e-02 -1.425686627626419067e-01 -2.694175206124782562e-02 1.034724563360214233e-01 -1.987557262182235718e-01 1.016329824924468994e-01 -1.319828182458877563e-01 2.184827476739883423e-01 -1.807344555854797363e-01 -2.533994317054748535e-01 6.241436302661895752e-02 1.889719218015670776e-01 -1.036859825253486633e-01 -6.805351376533508301e-02 -1.218217518180608749e-02 -4.944973811507225037e-02 3.052124083042144775e-01 -1.049781143665313721e-01 -7.542514055967330933e-02 1.766628772020339966e-01 -1.656070798635482788e-01 -1.323895622044801712e-02 -1.577764600515365601e-01 2.994906306266784668e-01 3.538336157798767090e-01
4.859824664890766144e-03 2.974845655262470245e-02 -5.637638270854949951e-02 -1.041179373860359192e-01 -1.591534614562988281e-01 -3.293168246746063232e-01 4.957169294357299805e-02 2.210417985916137695e-01 -1.950177848339080811e-01 -2.156864255666732788e-01 5.085554346442222595e-02 -5.099739134311676025e-02 5.291610024869441986e-03 -1.553071755915880203e-02 2.624470889568328857e-01 5.098729580640792847e-02 -3.737395629286766052e-02 1.138492766767740250e-02 3.514401018619537354e-01 -3.209629058837890625e-01 2.680698931217193604e-01 2.299782261252403259e-02 1.164172887802124023e-01 3.328550159931182861e-01 -6.967945396900177002e-02 1.385633945465087891e-01 1.606733798980712891e-01 -1.334703117609024048e-01 1.587364673614501953e-01 2.638527452945709229e-01 1.213141456246376038e-01 1.910027712583541870e-01
-4.482093080878257751e-02 2.542821764945983887e-01 -8.714254200458526611e-02 -7.858743518590927124e-02 -2.086759060621261597e-01 -3.546684682369232178e-01 4.825024865567684174e-03 -8.838674426078796387e-02 -2.894716560840606689e-01 -1.945393383502960205e-01 1.869545429944992065e-01 -9.049961715936660767e-02 -1.024685986340045929e-02 5.269046500325202942e-02 9.904410690069198608e-02 1.977899484336376190e-02 -1.672368198633193970e-01 -9.822622686624526978e-02 1.504639536142349243e-01 -1.453767120838165283e-01 3.456761837005615234e-01 -3.000003695487976074e-01 -6.893070042133331299e-02 2.681030333042144775e-01 1.186473742127418518e-01 5.004893173463642597e-04 1.790318638086318970e-01 -1.502779126167297363e-01 3.076866501942276955e-03 6.779846549034118652e-02 2.115126550197601318e-01 2.809931039810180664e-01
1.101085022091865540e-01 4.090236723423004150e-01 -5.697661265730857849e-02 1.656553298234939575e-01 5.475461110472679138e-02 -8.219330012798309326e-02 1.747292131185531616e-01 3.333663046360015869e-01 6.566719710826873779e-02 -3.212989121675491333e-02 9.895914793014526367e-02 -8.758593350648880005e-02 -1.824051737785339355e-01 -9.656818956136703491e-02 -3.982329741120338440e-02 -1.569008529186248779e-01 -5.795066244900226593e-03 3.160534426569938660e-02 2.737624049186706543e-01 -1.398469507694244385e-01 -6.891790032386779785e-02 -6.928080320358276367e-02 1.319597754627466202e-02 5.692744255065917969e-01 -1.076702624559402466e-01 -1.758148521184921265e-01 -4.287854209542274475e-02 -1.632102429866790771e-01 -8.700456470251083374e-02 6.288487464189529419e-02 -1.775109767913818359e-02 1.863041520118713379e-01
1.462825387716293335e-01 1.788333207368850708e-01 -1.050352081656455994e-01 8.466173708438873291e-02 1.972315758466720581e-01 -5.953179206699132919e-03 3.234199061989784241e-02 -9.611467272043228149e-02 -9.607608616352081299e-02 -1.012059971690177917e-01 -1.751633137464523315e-01 -2.605461478233337402e-01 2.261676490306854248e-01 -1.164185814559459686e-02 -6.804670393466949463e-02 2.278694659471511841e-01 1.374601870775222778e-01 -1.142884939908981323e-01 2.626911103725433350e-01 -2.445415966212749481e-02 2.158765792846679688e-01 -2.765894234180450439e-01 -3.929280340671539307e-01 1.711113154888153076e-01 -3.377120941877365112e-02 5.954593792557716370e-02 1.402753591537475586e-01 -2.345433682203292847e-01 2.125516682863235474e-01 4.155072197318077087e-02 -2.120690643787384033e-01 2.715305387973785400e-01
-1.286108046770095825e-01 3.435906767845153809e-02 -1.743594110012054443e-01 -7.887249439954757690e-02 -7.806621491909027100e-02 -2.231951951980590820e-01 -2.022285610437393188e-01 -8.596471697092056274e-02 -3.247069567441940308e-02 1.056271940469741821e-01 -1.349698603153228760e-01 -1.862916350364685059e-02 -1.527316421270370483e-01 -8.996886201202869415e-03 2.465548515319824219e-01 2.034180052578449249e-02 -6.196639686822891235e-02 5.519023910164833069e-02 2.723761796951293945e-01 -8.601840585470199585e-02 8.130713552236557007e-02 1.120951399207115173e-02 -3.729867041110992432e-01 1.549723744392395020e-01 -5.815797299146652222e-02 6.754828989505767822e-02 5.431782007217407227e-01 -9.907641261816024780e-02 1.655066758394241333e-01 -1.882621943950653076e-01 -2.752063274383544922e-01 1.278689503669738770e-01
-8.075848966836929321e-02 -2.918531745672225952e-02 -1.156401485204696655e-01 5.426686406135559082e-01 6.344409286975860596e-02 -1.448003053665161133e-01 3.302866220474243164e-01 8.372435718774795532e-02 1.078965067863464355e-01 -2.556680440902709961e-01 -8.377884328365325928e-02 1.271382719278335571e-02 1.109606176614761353e-01 2.304814569652080536e-02 4.337874054908752441e-02 1.322033703327178955e-01 -1.940572261810302734e-01 -9.206261485815048218e-02 1.845852285623550415e-01 -2.162125855684280396e-01 1.712553650140762329e-01 -1.285938471555709839e-01 -1.530064791440963745e-01 2.777185142040252686e-01 1.489997506141662598e-01 1.412891596555709839e-01 1.833435148000717163e-01 -1.504413932561874390e-01 4.019113630056381226e-02 1.136719621717929840e-02 -8.355765789747238159e-02 2.163041532039642334e-01
1.187594160437583923e-01 -1.725034713745117188e-01 -1.466860715299844742e-02 -1.993782073259353638e-01 3.598048985004425049e-01 -9.509526938199996948e-02 3.781177476048469543e-02 2.172083258628845215e-01 8.639791607856750488e-02 -1.843844056129455566e-01 -2.811045572161674500e-02 1.653755158185958862e-01 1.503019183874130249e-01 7.946730591356754303e-03 -6.630013883113861084e-02 -1.952198445796966553e-01 8.784052729606628418e-02 -3.199841082096099854e-02 1.759163439273834229e-01 2.521600015461444855e-02 2.420449405908584595e-01 -3.879269361495971680e-01 -3.588044941425323486e-01 2.449593991041183472e-01 -1.536777168512344360e-01 -2.547065168619155884e-02 1.939620375633239746e-01 -1.733144968748092651e-01 -1.444489210844039917e-01 -2.447526715695858002e-02 -2.265469729900360107e-02 2.055593729019165039e-01
-1.907182782888412476e-01 -2.275883555412292480e-01 8.948564529418945312e-02 3.653521835803985596e-01 -8.933347463607788086e-02 1.735579967498779297e-02 6.984718143939971924e-02 1.476841568946838379e-01 -7.514676451683044434e-02 7.622899860143661499e-02 2.453739345073699951e-01 1.762809604406356812e-02 -9.170417673885822296e-03 -1.094847917556762695e-01 6.907407939434051514e-02 -1.606343388557434082e-01 5.942493677139282227e-02 1.591414585709571838e-02 4.311532899737358093e-02 -1.837753057479858398e-01 -4.641290381550788879e-02 -3.571590781211853027e-01 -1.407674401998519897e-01 1.967562586069107056e-01 -9.830005466938018799e-02 4.524769783020019531e-01 2.063284367322921753e-01 -2.175087034702301025e-01 -6.082030385732650757e-02 -1.741446927189826965e-02 4.990224912762641907e-02 2.869007289409637451e-01
-7.095718383789062500e-02 1.580656766891479492e-01 -1.204757541418075562e-01 1.616156399250030518e-01 8.948889374732971191e-02 3.605319559574127197e-02 -1.506219804286956787e-01 -1.269852370023727417e-01 -2.271350175142288208e-01 -2.022635936737060547e-02 -2.114412337541580200e-01 -2.444068193435668945e-01 -4.367720782756805420e-01 -5.805603787302970886e-02 -5.863690003752708435e-02 -3.004709258675575256e-02 -1.087540760636329651e-01 -9.119864553213119507e-02 1.592308133840560913e-01 -7.246753573417663574e-02 9.739312529563903809e-02 -1.066261231899261475e-01 -7.807724922895431519e-02 2.032553702592849731e-01 -2.125153550878167152e-03 1.095695346593856812e-01 4.235611855983734131e-01 -1.668929159641265869e-01 -1.622958332300186157e-01 -4.180125147104263306e-02 3.739326819777488708e-02 3.981661200523376465e-01
2.654971182346343994e-01 -6.821411103010177612e-02 -1.440785080194473267e-01 7.280341349542140961e-03 2.151208743453025818e-02 -4.587753415107727051e-01 2.577731013298034668e-01 -2.749140001833438873e-02 -8.626363426446914673e-02 9.736706316471099854e-02 -3.988672420382499695e-02 -5.778920650482177734e-02 -1.149904429912567139e-01 7.537354528903961182e-02 -5.640189722180366516e-02 -4.755885899066925049e-02 -1.182593703269958496e-01 6.989659368991851807e-02 1.194631904363632202e-01 -7.613270729780197144e-02 1.793219149112701416e-01 1.404225677251815796e-01 -2.644362747669219971e-01 4.039879739284515381e-01 -4.215300828218460083e-02 -1.336850073130335659e-05 9.738920629024505615e-02 1.723582856357097626e-02 4.175416827201843262e-01 -1.218757256865501404e-01 -5.791853740811347961e-02 2.272725701332092285e-01
2.322142422199249268e-01 -1.269786506891250610e-01 -2.882003411650657654e-02 -1.838982701301574707e-01 1.893759369850158691e-01 -7.955419272184371948e-02 -1.920387893915176392e-01 1.610887050628662109e-01 -5.997618660330772400e-02 4.430360719561576843e-02 1.595955640077590942e-01 -5.671181902289390564e-02 -5.269550159573554993e-02 -6.918037682771682739e-02 1.265491265803575516e-02 -2.512698471546173096e-01 -6.912337988615036011e-02 1.293345391750335693e-01 2.231845259666442871e-01 -1.241956800222396851e-01 2.355871945619583130e-01 -3.929124772548675537e-01 1.197507381439208984e-01 5.025184154510498047e-01 -1.290806531906127930e-01 1.770555675029754639e-01 1.367114484310150146e-01 -1.824620515108108521e-01 -1.782241649925708771e-02 -1.004825532436370850e-02 -1.458293348550796509e-01 3.370442427694797516e-03
2.647090852260589600e-01 1.839969865977764130e-02 -9.237201511859893799e-02 5.903123691678047180e-02 2.455890029668807983e-01 -1.189210340380668640e-01 2.589797973632812500e-01 1.838376373052597046e-01 -2.320582866668701172e-01 1.165876686573028564e-01 1.352430693805217743e-02 1.426852643489837646e-01 -2.671204507350921631e-02 -8.360796421766281128e-02 4.284378141164779663e-02 -1.050963848829269409e-01 -9.326084703207015991e-02 2.264431491494178772e-02 3.126291632652282715e-01 1.465869396924972534e-01 -5.975334788672626019e-04 1.246705725789070129e-01 -1.174260526895523071e-01 5.751958489418029785e-01 -3.953235968947410583e-02 -2.712059617042541504e-01 1.201424300670623779e-01 4.837827757000923157e-03 9.329504519701004028e-02 1.165203973650932312e-01 -6.813122332096099854e-02 1.690162569284439087e-01
-2.242960482835769653e-01 8.235884457826614380e-02 -1.181152835488319397e-01 7.573051750659942627e-02 -2.441283315420150757e-02 -1.695738732814788818e-01 1.545144617557525635e-01 -1.820367574691772461e-01 -4.269029200077056885e-01 1.874598488211631775e-02 1.071586087346076965e-01 -2.627001889050006866e-02 1.005057170987129211e-01 9.587274491786956787e-02 -1.147111654281616211e-01 -1.892171949148178101e-01 -9.489186853170394897e-02 3.754083216190338135e-01 5.340548977255821228e-02 -1.665216833353042603e-01 1.370320916175842285e-01 -3.154382109642028809e-01 -8.586233109235763550e-02 2.479494959115982056e-01 -2.183405607938766479e-01 2.873651981353759766e-01 5.490078032016754150e-02 -2.919971384108066559e-02 -1.014251448214054108e-02 -2.021493464708328247e-01 -1.236807927489280701e-01 1.257104873657226562e-01
6.450124830007553101e-02 -1.290048062801361084e-01 -2.501254081726074219e-01 6.353268027305603027e-02 5.016369372606277466e-02 -8.845843374729156494e-02 1.595831513404846191e-01 4.289881139993667603e-02 -3.664771616458892822e-01 -3.158733621239662170e-02 -5.253648012876510620e-02 1.931970715522766113e-01 2.086079679429531097e-02 -5.906096473336219788e-02 -1.056487411260604858e-01 -2.870198488235473633e-01 2.325095534324645996e-01 4.180238023400306702e-02 -1.763606518507003784e-01 -1.217591613531112671e-01 1.321473866701126099e-01 -2.941153645515441895e-01 -6.342365592718124390e-02 9.360741823911666870e-02 7.033025845885276794e-03 1.723827272653579712e-01 1.129843071103096008e-01 -4.064015746116638184e-01 2.617590725421905518e-01 6.690938025712966919e-02 5.277783423662185669e-02 3.164404332637786865e-01
2.378193289041519165e-01 -7.140656560659408569e-02 -1.169916689395904541e-01 1.108915545046329498e-02 1.949754059314727783e-01 -4.416165649890899658e-01 2.664167284965515137e-01 1.417492926120758057e-01 6.163008045405149460e-03 1.302289217710494995e-01 -8.147566765546798706e-02 -9.806476533412933350e-03 -9.144410490989685059e-02 -1.008388549089431763e-01 1.818440854549407959e-02 2.241489663720130920e-02 -8.369403332471847534e-02 -1.366315335035324097e-01 5.110097676515579224e-02 -1.689342260360717773e-01 5.658358708024024963e-02 6.615625321865081787e-02 -1.861332356929779053e-01 3.978220820426940918e-01 2.171564474701881409e-02 5.992696806788444519e-02 5.149713158607482910e-02 -9.315198659896850586e-02 2.932015955448150635e-01 -9.396332316100597382e-03 3.815461322665214539e-02 4.439747929573059082e-01
1.275430712848901749e-02 -3.530476987361907959e-02 -4.937329888343811035e-02 -2.082296609878540039e-01 6.812737882137298584e-02 -2.305927276611328125e-01 -1.137218847870826721e-01 2.210472077131271362e-01 -8.723437041044235229e-02 3.632239997386932373e-02 -1.003933548927307129e-01 -8.100113272666931152e-02 -6.725271791219711304e-02 -1.765581034123897552e-02 1.752577722072601318e-01 -4.706800356507301331e-02 -1.414554417133331299e-01 2.585607953369617462e-02 2.610450424253940582e-02 -8.515320718288421631e-02 8.315921574831008911e-02 9.840099513530731201e-02 -2.065398991107940674e-01 -6.606446206569671631e-02 -2.224029302597045898e-01 7.535219192504882812e-02 6.215255856513977051e-01 -2.940814495086669922e-01 2.401834279298782349e-01 -7.840295881032943726e-02 -1.689972579479217529e-01 2.393824160099029541e-01
-8.356834948062896729e-02 1.477721482515335083e-01 -5.232900008559226990e-02 5.695113539695739746e-02 2.083573117852210999e-02 -4.587044119834899902e-01 5.498502776026725769e-02 1.917728781700134277e-01 -1.845309883356094360e-01 -4.629082977771759033e-02 -1.286534518003463745e-01 -1.130938082933425903e-01 1.579308807849884033e-01 -3.625476732850074768e-02 1.392714679241180420e-01 -3.295489549636840820e-01 -1.202248409390449524e-01 8.842349052429199219e-02 2.259151637554168701e-01 -1.965817213058471680e-01 -1.361206173896789551e-01 1.082284748554229736e-01 -3.164746761322021484e-01 1.958379447460174561e-01 -2.159376069903373718e-02 8.640998601913452148e-02 -1.026137173175811768e-01 -2.409275770187377930e-01 2.556955218315124512e-01 -1.370552778244018555e-01 7.984548062086105347e-02 2.168126702308654785e-01
-3.068343400955200195e-01 -2.346512079238891602e-01 5.449489131569862366e-02 1.015850752592086792e-01 2.015998773276805878e-02 1.286333948373794556e-01 9.948446601629257202e-02 1.109729856252670288e-01 -1.307940334081649780e-01 -1.692761033773422241e-01 -1.837392449378967285e-01 3.222382068634033203e-01 6.289378553628921509e-02 -2.946377098560333252e-01 5.437675118446350098e-02 -6.935231387615203857e-02 -4.640082642436027527e-02 -6.376812607049942017e-02 1.956383585929870605e-01 -2.464850544929504395e-01 1.451472491025924683e-01 -2.133436948060989380e-01 -2.928993105888366699e-01 3.638340830802917480e-01 -1.209737211465835571e-01 1.475849002599716187e-01 5.994504317641258240e-02 -2.987935021519660950e-02 1.005370765924453735e-01 8.941566199064254761e-02 -2.509646415710449219e-01 6.677567213773727417e-02
1.728556901216506958e-01 4.495574161410331726e-03 -1.004906445741653442e-01 2.708930671215057373e-01 4.969028756022453308e-02 6.664241850376129150e-02 -4.213544353842735291e-02 2.585479319095611572e-01 -2.967861890792846680e-01 5.638311430811882019e-02 -2.458688020706176758e-01 3.126652538776397705e-02 -3.410419821739196777e-02 4.131993278861045837e-02 -8.043239265680313110e-02 -1.068144440650939941e-01 2.475384175777435303e-01 1.634286791086196899e-01 5.345568805932998657e-02 3.887864202260971069e-02 8.394333720207214355e-02 -7.233581691980361938e-02 -5.507767945528030396e-02 5.336795449256896973e-01 -4.671002551913261414e-02 5.181663110852241516e-02 2.398234605789184570e-01 -2.394900023937225342e-01 3.447106480598449707e-01 7.311798632144927979e-02 3.466888889670372009e-02 7.504173088818788528e-03
2.061782032251358032e-01 1.954969614744186401e-01 -3.337647020816802979e-02 1.121527329087257385e-01 1.490173786878585815e-01 -6.104445084929466248e-03 3.738869130611419678e-01 2.294617891311645508e-01 -6.624386459589004517e-02 3.213163614273071289e-01 -2.648730576038360596e-01 -5.931934341788291931e-02 -6.037442013621330261e-02 -3.559362515807151794e-02 9.247840940952301025e-02 -6.002588570117950439e-02 6.808481644839048386e-03 4.082504659891128540e-02 -4.975027218461036682e-02 1.123921498656272888e-01 3.734851479530334473e-01 -1.196525096893310547e-01 -2.872996330261230469e-01 2.065981626510620117e-01 -1.683744788169860840e-01 2.384330034255981445e-01 1.633784361183643341e-02 -3.668630868196487427e-02 2.937268912792205811e-01 -6.246920675039291382e-02 -7.094585150480270386e-02 1.209927499294281006e-01
-1.597705036401748657e-01 6.509679369628429413e-04 2.087003737688064575e-01 -1.270410716533660889e-01 2.368586510419845581e-02 -3.912491351366043091e-02 2.317871339619159698e-02 1.603756695985794067e-01 -7.878510653972625732e-02 1.655621379613876343e-01 2.888496778905391693e-02 -2.776984274387359619e-01 -1.683563143014907837e-01 1.720316894352436066e-02 2.394399940967559814e-01 1.352920290082693100e-02 -1.107702702283859253e-01 7.875704020261764526e-02 1.144449263811111450e-01 -9.814969450235366821e-02 1.039131507277488708e-01 5.569619312882423401e-02 -3.661514818668365479e-02 8.197883516550064087e-02 -2.714726328849792480e-01 8.535902202129364014e-02 4.352031648159027100e-01 -9.409936517477035522e-02 2.887927293777465820e-01 -2.520716190338134766e-01 -2.233136147260665894e-01 3.866392076015472412e-01
-4.190218169242143631e-03 1.556219011545181274e-01 -1.195577979087829590e-01 4.253752902150154114e-02 9.421002864837646484e-02 -2.321746200323104858e-01 -6.063427776098251343e-02 2.904357016086578369e-01 -1.296530067920684814e-01 -6.133738905191421509e-02 -1.030692979693412781e-01 3.776507452130317688e-02 5.730758979916572571e-02 4.100091755390167236e-02 1.324574798345565796e-01 -1.139045041054487228e-02 1.235023289918899536e-01 -2.638409473001956940e-02 2.348230034112930298e-01 -4.671989679336547852e-01 2.772644758224487305e-01 -7.773267477750778198e-02 -9.715502709150314331e-02 2.839637696743011475e-01 2.469800412654876709e-01 2.513955831527709961e-01 1.942628026008605957e-01 7.122750580310821533e-02 3.631347045302391052e-02 -1.947860419750213623e-02 2.384242713451385498e-01 2.562746703624725342e-01
1.239818036556243896e-01 -4.240109771490097046e-02 -1.635035574436187744e-01 2.077747583389282227e-01 9.632781893014907837e-02 5.637984722852706909e-02 5.828334763646125793e-02 4.525058567523956299e-01 -1.935665160417556763e-01 2.608476281166076660e-01 -8.631097525358200073e-02 1.167259290814399719e-01 2.624300308525562286e-02 1.043760702013969421e-01 1.268510371446609497e-01 -1.362759172916412354e-01 2.491350322961807251e-01 8.520927280187606812e-02 7.690096646547317505e-02 -4.543838277459144592e-02 -2.147695235908031464e-02 -1.320896893739700317e-01 -2.168070524930953979e-01 4.530790746212005615e-01 9.625208377838134766e-02 9.332583099603652954e-02 1.385506093502044678e-01 -1.613121926784515381e-01 2.876698970794677734e-01 9.980595856904983521e-02 5.302445963025093079e-02 1.151535958051681519e-01
-2.126297950744628906e-01 -1.209275424480438232e-01 -8.883308619260787964e-02 1.611083187162876129e-02 1.112734526395797729e-01 -3.536928296089172363e-01 -1.934284344315528870e-02 -4.571136832237243652e-02 -1.732936352491378784e-01 1.503388732671737671e-01 -2.732497155666351318e-01 4.656144231557846069e-02 1.786302477121353149e-01 -2.587775699794292450e-03 -6.042459234595298767e-02 6.202473770827054977e-03 -1.665821373462677002e-01 1.528626084327697754e-01 2.460574656724929810e-01 -2.194408774375915527e-01 -1.736174970865249634e-01 -1.911785155534744263e-01 -2.403396964073181152e-01 1.546467244625091553e-01 -1.313042640686035156e-01 -3.922948241233825684e-02 4.364824295043945312e-01 -1.519528627395629883e-01 -8.512495458126068115e-02 1.067302972078323364e-01 -2.103904485702514648e-01 1.533788293600082397e-01
2.397210896015167236e-02 3.870899379253387451e-01 9.758013486862182617e-02 -1.083237156271934509e-01 2.815583646297454834e-01 -1.152641996741294861e-01 -2.187439613044261932e-02 2.579273581504821777e-01 -1.221937537193298340e-01 2.053837031126022339e-01 -1.837303936481475830e-01 1.207638159394264221e-01 -2.062120735645294189e-01 -2.184775918722152710e-01 2.692741453647613525e-01 -8.742233365774154663e-02 -2.322040796279907227e-01 1.043098121881484985e-01 -2.013912200927734375e-01 -7.783920317888259888e-02 -6.302244961261749268e-02 -1.247447580099105835e-01 3.350588306784629822e-02 1.275530606508255005e-01 -1.881162375211715698e-01 3.680286556482315063e-02 3.833561241626739502e-01 -1.565568707883358002e-02 1.014702320098876953e-01 -1.139562353491783142e-01 6.169540341943502426e-03 1.931104958057403564e-01
1.869446039199829102e-01 1.418784856796264648e-01 1.329540042206645012e-03 1.758202016353607178e-01 -4.305842146277427673e-02 -2.556336224079132080e-01 -1.451207548379898071e-01 2.859087893739342690e-03 3.719341382384300232e-02 2.029902301728725433e-03 -7.850065827369689941e-02 5.225447937846183777e-02 1.067740768194198608e-01 -2.613807022571563721e-01 -3.277629911899566650e-01 -1.263058930635452271e-01 -5.851078778505325317e-02 -2.619441747665405273e-01 -1.692346483469009399e-01 4.401894286274909973e-02 1.006428152322769165e-01 -3.283111453056335449e-01 -1.999004036188125610e-01 2.075320780277252197e-01 -1.431557387113571167e-01 1.404421329498291016e-01 1.841994673013687134e-01 -2.056394517421722412e-01 -3.657010942697525024e-02 6.508783996105194092e-02 -2.173805087804794312e-01 3.735349178314208984e-01
5.451551452279090881e-02 2.118095457553863525e-01 -1.914602667093276978e-01 1.685063540935516357e-01 9.676356613636016846e-02 -2.443665638566017151e-02 7.449527084827423096e-02 4.610589742660522461e-01 -3.591084480285644531e-01 -1.546602100133895874e-01 -5.432711541652679443e-02 -6.599701195955276489e-02 -4.663094878196716309e-02 -2.260069362819194794e-02 -2.939027249813079834e-01 -1.509314924478530884e-01 -1.461268868297338486e-03 -1.756560802459716797e-01 -4.100442305207252502e-02 -1.960765756666660309e-02 1.528838723897933960e-01 5.438430607318878174e-02 -2.148343771696090698e-01 3.830261528491973877e-01 -1.074396744370460510e-01 6.104856356978416443e-02 8.829676359891891479e-02 -1.357193738222122192e-01 2.574084997177124023e-01 -1.242004334926605225e-01 -8.575464785099029541e-02 6.600259244441986084e-02
2.285747528076171875e-01 2.085264623165130615e-01 2.234469354152679443e-01 -3.630673512816429138e-02 -2.653129771351814270e-02 -6.015372648835182190e-02 8.336559683084487915e-02 2.463222295045852661e-01 1.591572165489196777e-02 -2.813713848590850830e-01 1.809436641633510590e-02 3.474422395229339600e-01 -9.968328475952148438e-02 -4.353161752223968506e-01 2.624439075589179993e-02 -6.700890511274337769e-02 5.521084368228912354e-02 -5.466289818286895752e-02 1.577643603086471558e-01 -6.305627524852752686e-02 -3.481390699744224548e-02 -2.968471683561801910e-02 -2.698032855987548828e-01 1.756850332021713257e-01 -2.684748768806457520e-01 6.684167310595512390e-03 2.359111905097961426e-01 -2.111724317073822021e-01 -2.871555462479591370e-02 -1.380774229764938354e-01 3.734222427010536194e-02 2.041672617197036743e-01
-2.122450917959213257e-01 1.121724396944046021e-01 -1.970933526754379272e-01 -1.736129075288772583e-01 8.283394388854503632e-03 -1.773638650774955750e-02 5.824400857090950012e-02 2.468640953302383423e-01 -2.010834962129592896e-01 1.036527752876281738e-01 1.454045772552490234e-01 1.812528669834136963e-01 -3.468212783336639404e-01 -2.416551262140274048e-01 2.055027894675731659e-02 -8.532174676656723022e-02 -3.450011014938354492e-01 1.865031421184539795e-01 8.086365461349487305e-02 8.155836164951324463e-02 6.051640585064888000e-02 -1.492446362972259521e-01 -8.500550687313079834e-02 2.047747187316417694e-02 -2.543856501579284668e-01 1.075377911329269409e-01 3.684945404529571533e-01 -2.256013602018356323e-01 1.896167248487472534e-01 -1.270646043121814728e-02 7.135699689388275146e-02 1.111632362008094788e-01
5.222981795668601990e-02 -2.238348275423049927e-01 9.928498417139053345e-02 -8.041108399629592896e-02 1.019218489527702332e-01 -6.964539736509323120e-02 9.547088295221328735e-02 7.094921171665191650e-02 -3.841037154197692871e-01 -1.259569972753524780e-01 -4.033447429537773132e-02 8.571279048919677734e-02 -4.427916929125785828e-02 -1.806432902812957764e-01 2.431529611349105835e-01 -8.967725187540054321e-02 1.605035513639450073e-01 -2.830337882041931152e-01 3.807542622089385986e-01 7.248464226722717285e-02 -1.497962605208158493e-02 -6.770179420709609985e-02 -3.911614790558815002e-02 7.895741611719131470e-02 -1.840243488550186157e-02 1.832235753536224365e-01 3.275067806243896484e-01 -4.288294613361358643e-01 6.123373657464981079e-02 -8.285847306251525879e-02 -3.838697075843811035e-02 1.466423869132995605e-01
2.238826304674148560e-01 2.052401006221771240e-01 6.171212345361709595e-02 7.891874015331268311e-02 4.571077600121498108e-02 -2.046011835336685181e-01 8.484685420989990234e-02 1.998208165168762207e-01 5.096694454550743103e-02 -1.108194049447774887e-02 -7.402898371219635010e-02 1.873124986886978149e-01 2.790201827883720398e-02 -5.250262469053268433e-02 -9.034461528062820435e-02 6.718889623880386353e-02 1.118956953287124634e-01 -1.188447047024965286e-02 2.653053402900695801e-01 -3.548838496208190918e-01 3.388715982437133789e-01 -8.537935093045234680e-03 3.070013411343097687e-02 4.344162046909332275e-01 1.335228085517883301e-01 1.806931197643280029e-01 1.633579283952713013e-01 -1.996974050998687744e-01 -1.182064879685640335e-02 1.321425437927246094e-01 2.663336321711540222e-02 3.134130835533142090e-01
1.116110533475875854e-01 -1.431241631507873535e-01 -1.109020188450813293e-01 -1.545629650354385376e-02 4.027285799384117126e-02 1.195736899971961975e-01 -6.911282986402511597e-02 -1.274140030145645142e-01 1.990849897265434265e-02 7.612526416778564453e-02 -2.984277717769145966e-02 -9.158377349376678467e-02 -1.990816742181777954e-01 1.476401556283235550e-02 6.030946969985961914e-02 -1.913253590464591980e-02 -4.089786708354949951e-01 2.272443845868110657e-02 2.901514470577239990e-01 -8.866135030984878540e-02 2.308869659900665283e-01 2.754209563136100769e-02 -3.552888035774230957e-01 2.994487285614013672e-01 -3.272469341754913330e-01 -1.812616735696792603e-01 3.441545665264129639e-01 -1.331799328327178955e-01 3.812869265675544739e-02 -1.244241092354059219e-02 -1.425470560789108276e-01 1.744009405374526978e-01
-1.406198889017105103e-01 1.353256255388259888e-01 1.108757853507995605e-01 1.377747505903244019e-01 -1.442669481039047241e-01 -1.686497777700424194e-01 3.186069726943969727e-01 3.490129485726356506e-02 6.822562962770462036e-02 4.171076789498329163e-02 4.107724875211715698e-03 1.530285924673080444e-01 -1.364833414554595947e-01 -1.417931616306304932e-01 -3.243518620729446411e-02 -3.609954565763473511e-02 -3.206526935100555420e-01 9.335245937108993530e-02 8.655708283185958862e-02 -1.121130138635635376e-01 2.043087482452392578e-01 -1.650017872452735901e-02 -2.363843917846679688e-01 -7.155175507068634033e-02 -5.628961697220802307e-02 -1.284645348787307739e-01 6.111415028572082520e-01 -1.270435452461242676e-01 1.866175085306167603e-01 -7.766608148813247681e-02 4.154926538467407227e-02 1.457404494285583496e-01
-2.486672401428222656e-01 1.475264430046081543e-01 1.092016175389289856e-01 1.651115715503692627e-01 1.409908831119537354e-01 -3.981382027268409729e-02 -2.097236663103103638e-01 -5.163657292723655701e-02 -3.232692480087280273e-01 -3.817622736096382141e-02 1.204203590750694275e-01 -4.816986992955207825e-02 6.725362688302993774e-02 9.093594551086425781e-02 9.629053622484207153e-02 -3.476728200912475586e-01 2.427750229835510254e-01 2.481578141450881958e-01 1.166455745697021484e-01 -8.750674873590469360e-02 6.599469110369682312e-03 1.107825115323066711e-01 -2.280206531286239624e-01 8.907268196344375610e-02 -3.003473952412605286e-02 -2.554206363856792450e-02 4.297826290130615234e-01 -1.422921717166900635e-01 5.435310304164886475e-02 -2.702775001525878906e-01 -1.260651797056198120e-01 1.758884042501449585e-01
1.442019790410995483e-01 -3.642020002007484436e-02 2.456515729427337646e-01 -8.108091354370117188e-02 2.469719648361206055e-01 -8.048211783170700073e-02 9.097480773925781250e-02 3.201201856136322021e-01 9.825586527585983276e-02 4.507618490606546402e-03 8.846171200275421143e-02 9.266903996467590332e-02 -7.677821069955825806e-02 -5.014544725418090820e-02 2.761483006179332733e-02 -1.026633754372596741e-01 -4.630656540393829346e-02 5.824132263660430908e-02 2.676582336425781250e-01 1.425876021385192871e-01 5.272778868675231934e-02 -1.531663686037063599e-01 -3.929678201675415039e-01 1.472569555044174194e-01 -2.523781955242156982e-01 -8.654952049255371094e-02 3.086543381214141846e-01 2.814780771732330322e-01 -5.924869701266288757e-02 -1.459893584251403809e-01 -1.924384981393814087e-01 2.820271551609039307e-01
2.116860300302505493e-01 1.615487039089202881e-01 1.481377482414245605e-01 6.142486631870269775e-02 -6.134256720542907715e-03 -1.097543835639953613e-01 2.754977345466613770e-01 3.719823360443115234e-01 -1.082849726080894470e-01 1.487332135438919067e-01 -1.000857166945934296e-02 -1.936627179384231567e-01 -1.099746972322463989e-01 4.137194901704788208e-02 3.003642857074737549e-01 -2.136887460947036743e-01 1.073653697967529297e-01 8.433653414249420166e-02 -8.302811533212661743e-02 1.130558922886848450e-01 1.384810954332351685e-01 -1.886132545769214630e-02 1.776777952909469604e-02 2.572703361511230469e-01 3.947091475129127502e-02 -7.482232898473739624e-02 2.494640499353408813e-01 -4.351411461830139160e-01 -1.286747455596923828e-01 4.830716177821159363e-02 -6.162939593195915222e-02 2.238352447748184204e-01
6.878361105918884277e-02 1.162740364670753479e-01 -1.659032255411148071e-01 9.103199094533920288e-02 1.760522723197937012e-01 3.704006969928741455e-02 1.796050369739532471e-01 3.349780142307281494e-01 -2.032490074634552002e-01 -1.277196854352951050e-01 5.619320645928382874e-02 -1.062732040882110596e-01 -1.466806530952453613e-01 1.290251612663269043e-01 -3.189103901386260986e-01 5.512698553502559662e-03 -2.574495375156402588e-01 -1.385788023471832275e-01 1.108025014400482178e-01 -1.549189984798431396e-01 7.964701205492019653e-02 -2.579535245895385742e-01 -8.501433581113815308e-02 2.966400086879730225e-01 -3.043627738952636719e-01 8.860831707715988159e-02 -1.099217310547828674e-01 -1.223752498626708984e-01 2.257340401411056519e-01 1.651759892702102661e-01 -1.096587106585502625e-01 2.223840057849884033e-01
-1.932412832975387573e-01 -1.493591722100973129e-02 1.683789677917957306e-02 1.964981108903884888e-01 3.363918662071228027e-01 -1.208804100751876831e-01 1.168241649866104126e-01 1.778535544872283936e-01 -9.717664122581481934e-02 -7.759679108858108521e-02 1.376608461141586304e-01 2.928976118564605713e-01 2.324971854686737061e-01 -1.305664516985416412e-02 -9.578245133161544800e-02 -3.344891965389251709e-02 -1.271540224552154541e-01 1.696618795394897461e-01 -7.746908068656921387e-02 7.695178687572479248e-02 6.211459264159202576e-02 -3.095051646232604980e-01 1.085061579942703247e-01 2.389799654483795166e-01 -4.723291099071502686e-02 9.284760057926177979e-02 4.489286243915557861e-01 8.971178531646728516e-02 2.014923542737960815e-01 -2.301205545663833618e-01 -3.003853932023048401e-02 1.595588773488998413e-01
-1.600060462951660156e-01 -1.710254848003387451e-01 -2.460226975381374359e-02 2.621288299560546875e-01 2.465230822563171387e-01 -1.673472970724105835e-01 8.484469354152679443e-02 1.544423848390579224e-01 -1.167195290327072144e-01 3.867904245853424072e-01 8.847136795520782471e-02 2.529984116554260254e-01 -1.292113512754440308e-01 4.195066541433334351e-02 -9.459882974624633789e-02 3.631689399480819702e-02 2.164592444896697998e-01 1.875753998756408691e-01 -4.358422756195068359e-02 9.787463583052158356e-03 8.435558527708053589e-02 -2.716500461101531982e-01 -2.700121700763702393e-01 8.942613750696182251e-02 -8.477529883384704590e-02 1.858995705842971802e-01 1.341694891452789307e-01 1.040093507617712021e-02 1.524900197982788086e-01 2.341911345720291138e-01 -3.289519548416137695e-01 -1.421312987804412842e-02
2.094852775335311890e-01 -3.644780442118644714e-02 1.770776957273483276e-01 -5.358672142028808594e-02 -4.045345261693000793e-02 -1.338236182928085327e-01 3.573224321007728577e-02 -7.718281447887420654e-02 -4.605162888765335083e-02 -8.627967536449432373e-02 -1.129485666751861572e-01 1.452201604843139648e-01 1.598547846078872681e-01 -2.031335234642028809e-01 1.826135218143463135e-01 7.576054334640502930e-02 -1.086907312273979187e-01 -1.384374499320983887e-01 2.188845425844192505e-01 -1.607539951801300049e-01 2.321283370256423950e-01 -4.236701726913452148e-01 -3.682358860969543457e-01 4.087996184825897217e-01 -1.329469829797744751e-01 1.461811214685440063e-01 -4.823824390769004822e-02 -1.736117452383041382e-01 9.459758549928665161e-02 6.553486734628677368e-02 -3.021034179255366325e-03 1.373854279518127441e-01
1.622617244720458984e-02 2.290833294391632080e-01 1.442521661520004272e-01 -1.239681467413902283e-01 1.827120184898376465e-01 -3.734019994735717773e-01 6.701511889696121216e-02 -4.530400410294532776e-02 -5.455938726663589478e-02 -2.289598286151885986e-01 -1.038840878754854202e-02 7.076141983270645142e-02 6.914726924151182175e-03 -4.819450899958610535e-02 8.476928621530532837e-02 -1.349899470806121826e-01 -1.376065015792846680e-01 3.015928864479064941e-01 6.389833241701126099e-02 -7.338817417621612549e-02 8.233620785176753998e-03 -1.005228534340858459e-01 -6.624186784029006958e-02 1.537236757576465607e-02 2.996938535943627357e-03 -1.542588025331497192e-01 1.498908847570419312e-01 -1.045385152101516724e-01 2.391074150800704956e-01 5.974594876170158386e-02 -4.950813651084899902e-01 3.823923468589782715e-01
-7.679715752601623535e-02 1.193323880434036255e-01 -2.684882581233978271e-01 2.156046181917190552e-01 6.810231506824493408e-02 8.936645835638046265e-02 2.150310426950454712e-01 6.646737456321716309e-02 -1.545089781284332275e-01 1.438521314412355423e-02 5.369151756167411804e-02 -1.211420968174934387e-01 -3.231637552380561829e-02 -4.622663930058479309e-02 1.084868423640727997e-02 3.262780010700225830e-01 6.163843348622322083e-02 -2.299561053514480591e-01 1.394739933311939240e-02 -2.605704069137573242e-01 -3.961510956287384033e-03 -3.434158265590667725e-01 -1.043991073966026306e-01 2.133607566356658936e-01 -5.736602470278739929e-02 5.818907171487808228e-02 3.598939776420593262e-01 -1.056668087840080261e-01 -1.070760488510131836e-01 2.261204645037651062e-02 5.600459873676300049e-02 4.301093816757202148e-01
-1.142892241477966309e-01 3.568045496940612793e-01 -1.133821345865726471e-02 -3.656921684741973877e-01 -1.932623982429504395e-01 7.166557013988494873e-03 -2.566318958997726440e-03 2.157717198133468628e-01 -1.830789446830749512e-01 1.199045404791831970e-01 7.662077993154525757e-02 6.897637993097305298e-02 -1.289105266332626343e-01 5.554218962788581848e-02 6.651705503463745117e-02 -3.463714197278022766e-02 -1.778527349233627319e-01 2.337231934070587158e-01 -1.363880746066570282e-02 3.800913924351334572e-03 1.923271417617797852e-01 -1.402519345283508301e-01 -2.421017438173294067e-01 1.789647489786148071e-01 9.764681570231914520e-03 -3.120966255664825439e-02 2.304299920797348022e-01 -2.724264264106750488e-01 6.404609233140945435e-02 1.623973995447158813e-02 -3.527967035770416260e-01 2.588002681732177734e-01
7.319550216197967529e-02 -9.152008593082427979e-02 1.380386054515838623e-01 -1.291912496089935303e-01 1.889880299568176270e-01 -8.719819784164428711e-02 -2.194933444261550903e-01 1.616681367158889771e-01 -1.215773820877075195e-01 2.914637885987758636e-02 1.242031678557395935e-01 8.819416165351867676e-02 2.039303630590438843e-02 8.121276646852493286e-02 3.180150687694549561e-02 -1.728328689932823181e-02 1.273905932903289795e-01 1.011605956591665745e-03 2.400238960981369019e-01 -1.204804256558418274e-01 2.428932040929794312e-01 -2.692719995975494385e-01 -5.744514614343643188e-02 4.685439765453338623e-01 1.386228948831558228e-01 1.669784188270568848e-01 2.521016299724578857e-01 -2.363636940717697144e-01 -1.688400506973266602e-01 -1.096982508897781372e-01 -3.685719668865203857e-01 1.137977652251720428e-02
6.074654683470726013e-02 -6.924755126237869263e-02 -3.429542481899261475e-01 8.644157648086547852e-02 3.443096876144409180e-01 -9.776408784091472626e-03 2.182287126779556274e-01 1.783527135848999023e-01 -4.295930266380310059e-02 8.868994563817977905e-02 4.025283455848693848e-02 3.534508123993873596e-02 -1.485644131898880005e-01 -2.340226173400878906e-01 -1.652525365352630615e-01 -2.172475308179855347e-01 1.362378057092428207e-02 1.291069686412811279e-01 2.231125682592391968e-01 -1.053795740008354187e-01 1.387296319007873535e-01 5.951816961169242859e-02 -2.615442276000976562e-01 2.820467054843902588e-01 1.158609166741371155e-01 -1.089913621544837952e-01 2.233791202306747437e-01 -1.322017759084701538e-01 1.746969670057296753e-01 2.104834020137786865e-01 1.215007752180099487e-01 2.714357376098632812e-01
2.621131837368011475e-01 1.604694575071334839e-01 7.223435491323471069e-02 -1.674525886774063110e-01 2.138525694608688354e-01 -8.004124276340007782e-03 1.019627228379249573e-01 1.652912348508834839e-01 1.323403716087341309e-01 -6.348282098770141602e-02 9.265030920505523682e-02 1.626575738191604614e-01 1.221618354320526123e-01 -1.011066064238548279e-01 -9.040556102991104126e-02 -2.013088315725326538e-01 3.379839658737182617e-02 1.358381658792495728e-01 3.152732849121093750e-01 -8.361218124628067017e-02 -1.152470707893371582e-01 -2.878015488386154175e-02 -2.031196355819702148e-01 1.201952025294303894e-01 -4.196166396141052246e-01 2.673214673995971680e-01 2.440885305404663086e-01 -5.383671820163726807e-02 2.691223919391632080e-01 1.176380589604377747e-01 5.923921614885330200e-02 2.505090236663818359e-01
-2.603355348110198975e-01 1.905345022678375244e-01 2.743340842425823212e-02 1.070497483015060425e-01 2.299171984195709229e-01 -2.863569855690002441e-01 -1.255051791667938232e-01 3.634170889854431152e-01 2.138639986515045166e-01 -9.589707851409912109e-02 4.117046296596527100e-02 1.560883224010467529e-01 -1.898297965526580811e-01 -1.930558681488037109e-01 -9.306327253580093384e-02 -5.441034212708473206e-02 -1.779150962829589844e-02 -8.703050017356872559e-02 1.015452146530151367e-01 -1.142353191971778870e-01 1.253627985715866089e-01 -2.021367698907852173e-01 -8.932530879974365234e-03 1.709800660610198975e-01 -2.557959258556365967e-01 1.121013984084129333e-01 2.208929359912872314e-01 6.742223352193832397e-02 1.236342042684555054e-01 -2.958464622497558594e-01 -4.282895848155021667e-02 2.863225340843200684e-01
-8.001470565795898438e-02 3.389584422111511230e-01 -7.997378706932067871e-02 -2.319377474486827850e-02 2.680276706814765930e-02 -1.231156587600708008e-01 1.442656219005584717e-01 3.076460063457489014e-01 -1.670982241630554199e-01 1.400420069694519043e-01 1.048105657100677490e-01 4.500210657715797424e-02 -2.377560287714004517e-01 -5.055530741810798645e-02 -4.938878118991851807e-02 7.429434359073638916e-02 -2.596529424190521240e-01 1.833994686603546143e-02 1.101384609937667847e-01 -6.085496768355369568e-02 4.265581443905830383e-02 3.049677936360239983e-03 -1.006781682372093201e-01 -9.734173864126205444e-02 -3.034581542015075684e-01 9.636647999286651611e-02 5.066681504249572754e-01 -3.560074567794799805e-01 7.898966223001480103e-02 -3.733012080192565918e-02 -3.105641109868884087e-03 1.238955110311508179e-01
1.854581534862518311e-01 -1.066752299666404724e-01 -1.723749935626983643e-01 2.055249549448490143e-02 2.034597396850585938e-01 -6.603173911571502686e-02 1.268188208341598511e-01 1.507353931665420532e-01 -1.022887676954269409e-01 3.629317507147789001e-02 2.114381454885005951e-02 2.879215963184833527e-02 -1.332111805677413940e-01 -2.154819071292877197e-01 -1.913140416145324707e-01 -3.653197288513183594e-01 8.463182300329208374e-02 1.673712581396102905e-01 3.535580039024353027e-01 -5.043331161141395569e-02 1.175990849733352661e-01 1.116862073540687561e-01 -3.154363334178924561e-01 2.456892132759094238e-01 2.834618650376796722e-02 -1.995183080434799194e-01 1.309945136308670044e-01 -2.400609850883483887e-01 1.775273084640502930e-01 9.373529255390167236e-02 1.155500859022140503e-01 2.725680470466613770e-01
-1.678263694047927856e-01 3.182350695133209229e-01 4.227077588438987732e-02 -2.392433285713195801e-01 -1.150839105248451233e-01 -3.126182034611701965e-02 1.003603711724281311e-01 2.353561073541641235e-01 -1.332441270351409912e-01 -1.145798712968826294e-01 7.003504037857055664e-02 -8.434674888849258423e-02 -1.090687140822410583e-01 -5.301769822835922241e-03 2.215588698163628578e-03 -3.130424395203590393e-02 -1.280256211757659912e-01 2.769533991813659668e-01 6.826668046414852142e-03 7.979809492826461792e-02 1.439714580774307251e-01 -1.064854040741920471e-01 -2.513773739337921143e-01 5.611442774534225464e-02 1.749465614557266235e-02 -2.103677392005920410e-02 3.183183968067169189e-01 -4.273744821548461914e-01 4.426676407456398010e-02 -3.451015567407011986e-03 -3.994013965129852295e-01 1.786281764507293701e-01
-1.884623020887374878e-01 5.188803002238273621e-02 -1.534117385745048523e-02 -2.787632942199707031e-01 -2.980882301926612854e-02 -3.203394636511802673e-02 -3.835565969347953796e-02 1.051477715373039246e-01 -2.194195985794067383e-01 2.845218963921070099e-02 2.584008574485778809e-01 -1.263562887907028198e-01 -2.451733797788619995e-01 -1.750336438417434692e-01 2.589277923107147217e-01 -1.163261849433183670e-02 -5.858492478728294373e-02 1.811091303825378418e-01 -2.137496508657932281e-02 -1.390030980110168457e-01 6.998261064291000366e-02 1.048457622528076172e-01 -3.197489678859710693e-01 1.029310375452041626e-01 -3.454784303903579712e-02 1.159874871373176575e-01 3.416450619697570801e-01 -4.299978315830230713e-01 1.267279833555221558e-01 4.775219038128852844e-02 -1.962580084800720215e-01 1.480770409107208252e-01
-1.502492930740118027e-02 1.628487557172775269e-01 -1.950626671314239502e-01 5.899985507130622864e-02 2.115749418735504150e-01 -2.342482358217239380e-01 -1.838607043027877808e-01 2.044571042060852051e-01 -1.962879486382007599e-02 -5.614083632826805115e-02 2.037554085254669189e-01 -3.198691308498382568e-01 1.983155012130737305e-01 4.288164153695106506e-02 1.768691986799240112e-01 -1.821543127298355103e-01 -1.818930506706237793e-01 1.917712539434432983e-01 1.674661487340927124e-01 2.848369479179382324e-01 5.725496634840965271e-02 -3.527069836854934692e-02 -1.339187771081924438e-01 1.761329770088195801e-01 -3.930816054344177246e-02 1.426010578870773315e-01 3.955492377281188965e-01 -2.298074364662170410e-01 -3.950042277574539185e-02 8.183921873569488525e-02 -1.517181098461151123e-01 9.238691627979278564e-02
4.798992723226547241e-02 1.471296250820159912e-01 -4.398110881447792053e-02 2.712263166904449463e-01 -1.952419281005859375e-01 -2.337826788425445557e-01 -1.190506517887115479e-01 2.783198356628417969e-01 -7.466201484203338623e-02 -2.540131509304046631e-01 2.789407968521118164e-01 1.870766431093215942e-01 -9.804541617631912231e-02 -2.135317623615264893e-01 7.891103625297546387e-02 -3.482467830181121826e-01 6.362293660640716553e-02 6.327540427446365356e-02 -9.446842968463897705e-02 -2.643958032131195068e-01 1.243307590484619141e-01 -1.729872524738311768e-01 -6.078577786684036255e-02 2.716458439826965332e-01 -1.529171615839004517e-01 -5.230651795864105225e-02 2.398050129413604736e-01 1.531970314681529999e-02 -1.243073791265487671e-01 6.253749132156372070e-02 -1.269007772207260132e-01 1.464605182409286499e-01
7.085859775543212891e-02 -7.803111523389816284e-02 1.104716584086418152e-01 7.488250732421875000e-02 -2.175057381391525269e-01 -3.294384479522705078e-01 8.198028802871704102e-02 -2.552023157477378845e-02 6.756104063242673874e-03 -1.622369438409805298e-01 1.607990711927413940e-01 6.853223592042922974e-02 -2.262637764215469360e-02 1.449456810951232910e-01 -3.411550447344779968e-02 -7.890008389949798584e-02 -1.098130419850349426e-01 -6.216229870915412903e-02 2.132802456617355347e-01 1.164491940289735794e-02 9.354706108570098877e-02 -3.025754988193511963e-01 -3.393238484859466553e-01 2.538657784461975098e-01 5.638039438053965569e-04 -2.028016373515129089e-02 6.059628129005432129e-01 -1.021248195320367813e-02 7.273562997579574585e-02 4.146978259086608887e-02 -6.191518530249595642e-02 -4.527276754379272461e-02
-5.919821560382843018e-02 3.425745069980621338e-01 2.131426781415939331e-01 1.513950973749160767e-01 2.696616053581237793e-01 -1.400181949138641357e-01 2.135762721300125122e-01 3.289135992527008057e-01 -2.484833747148513794e-01 3.650740981101989746e-01 7.684924453496932983e-02 -3.558127954602241516e-02 -4.443883523344993591e-02 8.478124439716339111e-02 2.729468233883380890e-02 2.025561481714248657e-01 -5.493669956922531128e-02 -1.266382783651351929e-01 1.573924869298934937e-01 -1.072375476360321045e-01 2.666969038546085358e-02 -2.265328168869018555e-01 5.008802399970591068e-04 7.348541170358657837e-02 -3.276319205760955811e-01 6.652189046144485474e-02 1.714757978916168213e-01 -1.712930351495742798e-01 9.279135614633560181e-02 1.134578362107276917e-01 1.732964999973773956e-02 8.051221817731857300e-02
6.369272619485855103e-02 1.225289404392242432e-01 -4.281955957412719727e-02 2.400991618633270264e-01 5.738341435790061951e-02 -1.206569671630859375e-01 1.366078704595565796e-01 -2.131446003913879395e-01 1.123480647802352905e-01 3.807163238525390625e-02 1.296229846775531769e-02 2.884854972362518311e-01 1.956363916397094727e-01 -4.180803298950195312e-01 -8.007366955280303955e-02 -6.339965015649795532e-02 5.359072983264923096e-02 -1.797695606946945190e-01 6.114240363240242004e-02 -1.919566690921783447e-01 1.058837324380874634e-01 -2.455938011407852173e-01 -2.421532124280929565e-01 2.111278325319290161e-01 -1.207353845238685608e-01 -1.644456759095191956e-02 1.951849460601806641e-01 -2.898255586624145508e-01 9.434150159358978271e-02 2.298883646726608276e-01 -1.523946225643157959e-01 2.147414088249206543e-01
3.406061604619026184e-02 -4.012075811624526978e-02 -2.135304510593414307e-01 -4.415451548993587494e-03 3.108100593090057373e-02 -5.489836633205413818e-02 3.476938307285308838e-01 2.027420699596405029e-01 -4.612489044666290283e-01 -1.338321566581726074e-01 -1.599433133378624916e-03 8.847253769636154175e-02 -7.334291189908981323e-02 -1.507009863853454590e-01 6.638461351394653320e-02 -1.088551594875752926e-03 2.095685005187988281e-01 6.428085267543792725e-02 -7.934064418077468872e-02 -6.418095529079437256e-02 2.109650671482086182e-01 -1.725936084985733032e-01 6.623128056526184082e-02 2.666220664978027344e-01 -4.875095561146736145e-02 1.923118717968463898e-02 1.691430062055587769e-01 -2.890987992286682129e-01 3.573917448520660400e-01 -1.766286194324493408e-01 8.408138155937194824e-02 1.596459448337554932e-01
2.177782058715820312e-01 2.673690319061279297e-01 -1.992505975067615509e-02 3.558431193232536316e-02 2.308261543512344360e-01 -1.016081944108009338e-01 3.702134490013122559e-01 2.493579871952533722e-02 5.934066139161586761e-03 3.059755265712738037e-02 3.166839107871055603e-02 1.821053773164749146e-01 -2.034831196069717407e-01 2.174311578273773193e-01 1.871118880808353424e-02 -3.455810546875000000e-01 8.694662153720855713e-02 7.073152810335159302e-02 -7.228830456733703613e-02 -1.968556940555572510e-01 8.319754898548126221e-02 -2.305687814950942993e-01 -3.233208358287811279e-01 2.776266336441040039e-01 3.699414432048797607e-02 -1.371537744998931885e-01 1.003558933734893799e-01 -5.010491609573364258e-02 2.425480782985687256e-01 -9.465167671442031860e-02 -6.424082815647125244e-02 1.778479367494583130e-01
8.574667572975158691e-02 -4.367696493864059448e-02 -1.903121545910835266e-02 2.884518206119537354e-01 3.043132126331329346e-01 2.210325300693511963e-01 3.172568380832672119e-01 2.689943313598632812e-01 -2.297829985618591309e-01 -2.745874784886837006e-02 -1.103914678096771240e-01 -2.346853166818618774e-01 -1.318905502557754517e-02 -7.324831187725067139e-02 -1.058822348713874817e-01 1.190109923481941223e-01 1.431216299533843994e-01 1.269520167261362076e-02 5.017028003931045532e-02 -1.408036798238754272e-01 8.599140495061874390e-02 4.019664600491523743e-02 -4.622428715229034424e-01 2.785648405551910400e-01 -2.813107520341873169e-02 4.758739471435546875e-02 1.875563114881515503e-01 -4.243300482630729675e-02 4.985241591930389404e-02 7.265107706189155579e-03 -2.022862136363983154e-01 1.192200928926467896e-01
1.939127743244171143e-01 2.620292603969573975e-01 3.227666020393371582e-02 2.909366786479949951e-01 2.375598400831222534e-01 -2.332931011915206909e-01 -1.431579235941171646e-02 2.858180999755859375e-01 -3.224606215953826904e-01 -1.143963262438774109e-01 -5.950102210044860840e-02 -1.243668273091316223e-01 1.611911505460739136e-01 -6.500653922557830811e-02 1.717380285263061523e-01 1.422466337680816650e-01 -4.881868511438369751e-02 2.114694118499755859e-01 -8.742962777614593506e-02 1.470732386223971844e-04 1.939450055360794067e-01 -1.077627539634704590e-01 -5.099519714713096619e-02 6.209587305784225464e-02 1.490580588579177856e-01 -1.594122499227523804e-01 4.252256751060485840e-01 -7.772360928356647491e-03 -1.123987212777137756e-01 4.564580693840980530e-02 -9.657980501651763916e-02 1.905285716056823730e-01
-1.362328529357910156e-01 2.238796800374984741e-01 -2.346385084092617035e-02 6.503745168447494507e-02 6.295676529407501221e-02 -2.098403871059417725e-01 -1.992134600877761841e-01 2.726586461067199707e-01 -6.967562437057495117e-02 -1.552239656448364258e-01 -1.241143047809600830e-01 -1.825697422027587891e-01 1.012589186429977417e-01 2.194197848439216614e-02 1.730399131774902344e-01 -7.364057749509811401e-02 4.559569060802459717e-02 7.912884652614593506e-02 2.231345176696777344e-01 -5.739490315318107605e-02 7.129854708909988403e-02 -2.871345579624176025e-01 1.816513575613498688e-02 3.811242878437042236e-01 -2.186349779367446899e-01 2.084000259637832642e-01 -1.347046578302979469e-03 -2.868291139602661133e-01 2.107710242271423340e-01 3.158915638923645020e-01 5.369175970554351807e-02 1.599646806716918945e-01
1.763515621423721313e-01 -5.086834728717803955e-02 3.368631377816200256e-02 6.105422973632812500e-02 -9.273138642311096191e-02 -2.664962112903594971e-01 1.534413360059261322e-02 3.786478638648986816e-01 -1.225163266062736511e-01 3.803808009251952171e-03 1.483657062053680420e-01 9.078609198331832886e-02 -9.857209026813507080e-02 -4.495333880186080933e-02 9.568032808601856232e-03 -4.815077185630798340e-01 -9.845995903015136719e-02 1.444179564714431763e-01 2.489729374647140503e-01 1.054209843277931213e-02 7.765267509967088699e-03 -2.912486791610717773e-01 1.412813179194927216e-02 2.877005636692047119e-01 -2.539825737476348877e-01 6.297793239355087280e-02 2.585648931562900543e-02 -7.628842443227767944e-02 1.557688564062118530e-01 -9.596513956785202026e-02 -2.511795163154602051e-01 -1.312639862298965454e-01
-2.368698269128799438e-02 -1.061562299728393555e-01 -7.572998851537704468e-02 -1.495712250471115112e-01 -4.078083112835884094e-02 -3.118212819099426270e-01 -1.427104324102401733e-01 2.355027645826339722e-01 -2.117403000593185425e-01 6.355842947959899902e-02 1.573261469602584839e-01 -7.233580201864242554e-02 -6.389500200748443604e-02 -6.509594619274139404e-02 -2.119057476520538330e-01 -3.879237473011016846e-01 3.312543407082557678e-02 -8.640399575233459473e-02 2.289241701364517212e-01 5.170261114835739136e-02 1.560403555631637573e-01 -4.379045665264129639e-01 1.164930611848831177e-01 2.285805493593215942e-01 -1.117774397134780884e-01 1.413517892360687256e-01 7.037284225225448608e-02 -2.487156540155410767e-01 1.669977903366088867e-01 -5.649421364068984985e-02 -1.461045742034912109e-01 7.408977299928665161e-02
-1.653698384761810303e-01 -1.262367814779281616e-01 4.819089919328689575e-02 5.135362595319747925e-02 8.295967429876327515e-02 -2.398753017187118530e-01 5.336083844304084778e-02 1.507562249898910522e-01 -1.552335917949676514e-01 2.103727012872695923e-01 -4.774576798081398010e-02 -1.282087154686450958e-02 2.332623898983001709e-01 1.328080594539642334e-01 -2.280548810958862305e-01 1.199153512716293335e-01 -1.783645600080490112e-01 -3.589567542076110840e-02 2.265064120292663574e-01 -2.197774350643157959e-01 5.484498664736747742e-02 -2.489664256572723389e-01 -3.538588285446166992e-01 2.275526970624923706e-01 -6.392009556293487549e-02 -2.162414230406284332e-02 4.492993354797363281e-01 -2.638010382652282715e-01 1.328729186207056046e-02 -7.746856659650802612e-03 2.334475331008434296e-02 3.209505602717399597e-02
-1.215186994522809982e-02 8.496315032243728638e-02 -1.002802699804306030e-01 -1.338162720203399658e-01 4.281102493405342102e-02 -1.256959736347198486e-01 1.966055035591125488e-01 -1.522393822669982910e-01 -6.083625555038452148e-02 -1.189634017646312714e-02 9.947324544191360474e-02 -2.636378705501556396e-01 1.906573325395584106e-01 -2.632442116737365723e-01 -5.192055925726890564e-02 1.508146673440933228e-01 1.026627868413925171e-01 -1.627027392387390137e-01 5.363701283931732178e-02 -2.373016178607940674e-01 2.280663847923278809e-01 -2.564975619316101074e-01 -1.124954894185066223e-01 2.689505517482757568e-01 1.143512502312660217e-01 -1.147839240729808807e-02 3.475985229015350342e-01 -2.914162874221801758e-01 2.612572610378265381e-01 1.305461376905441284e-01 -2.150233238935470581e-01 1.462606489658355713e-01
-1.344680637121200562e-01 1.338390819728374481e-02 9.952078014612197876e-02 8.131971955299377441e-02 1.458783894777297974e-01 -1.149458363652229309e-01 2.551645226776599884e-02 1.965080648660659790e-01 -3.465325534343719482e-01 -1.298151016235351562e-01 1.028518900275230408e-01 1.155009213835000992e-02 9.007528424263000488e-02 -5.043220240622758865e-03 -6.362241506576538086e-02 6.054246053099632263e-02 1.390064954757690430e-01 4.278139024972915649e-02 3.226146847009658813e-02 -2.917118966579437256e-01 2.205650657415390015e-01 -1.621319651603698730e-01 2.018494457006454468e-01 2.566889822483062744e-01 3.692143410444259644e-02 1.710247993469238281e-02 2.888255119323730469e-01 -4.773781001567840576e-01 4.213420301675796509e-02 3.091870844364166260e-01 1.033527683466672897e-02 1.692902296781539917e-01
-5.748605728149414062e-02 2.857529325410723686e-03 -2.500842809677124023e-01 1.205296367406845093e-01 2.866988070309162140e-02 -1.059849560260772705e-01 3.498851060867309570e-01 1.179739609360694885e-01 -1.566176563501358032e-01 -3.129917383193969727e-01 1.819675713777542114e-01 -3.115521967411041260e-01 1.926250159740447998e-01 -1.499629765748977661e-01 -1.698136478662490845e-01 -2.102533429861068726e-01 1.481229215860366821e-01 8.573475293815135956e-03 1.486245244741439819e-01 -8.451593667268753052e-02 -2.364314347505569458e-02 -2.740008831024169922e-01 -9.688653051853179932e-02 3.512597084045410156e-01 -9.100709855556488037e-02 7.762350142002105713e-02 1.417020112276077271e-01 -8.425700664520263672e-02 1.078031882643699646e-01 -1.205579042434692383e-01 -2.137638032436370850e-01 1.137099266052246094e-01
1.688773334026336670e-01 3.279293179512023926e-01 1.173866614699363708e-01 -1.210336312651634216e-01 1.953545659780502319e-01 3.750184550881385803e-02 2.047505229711532593e-01 3.480863571166992188e-01 1.301362961530685425e-01 -2.231444930657744408e-03 1.753930933773517609e-02 1.536313295364379883e-01 7.968740165233612061e-02 -2.524355351924896240e-01 -1.250703483819961548e-01 -1.093177720904350281e-01 1.564626544713973999e-01 1.240848004817962646e-01 2.610986530780792236e-01 3.457835316658020020e-02 -4.546125978231430054e-02 -8.165245503187179565e-02 -3.442122340202331543e-01 3.773854672908782959e-01 -2.000479698181152344e-01 1.853290759027004242e-02 1.589091867208480835e-01 -1.332127451896667480e-01 2.986545674502849579e-02 1.199122443795204163e-01 -1.292089968919754028e-01 -1.150003541260957718e-02
-1.002307683229446411e-01 1.531661450862884521e-01 -1.911607012152671814e-02 2.659707069396972656e-01 4.198758397251367569e-03 -1.124905422329902649e-01 -1.010082364082336426e-01 -1.272533833980560303e-01 -3.292377591133117676e-01 1.500049531459808350e-01 1.544751524925231934e-01 -2.573737129569053650e-02 8.258262276649475098e-02 4.282150045037269592e-02 -1.795106753706932068e-02 -9.964802861213684082e-02 -6.421143561601638794e-02 1.504305005073547363e-01 4.984981194138526917e-02 -3.204135000705718994e-01 1.322464644908905029e-01 -1.693749427795410156e-01 -6.583855953067541122e-03 3.112967014312744141e-01 -2.828433513641357422e-01 4.522866606712341309e-01 1.253419369459152222e-01 5.187074188143014908e-03 2.133892476558685303e-01 -2.910565212368965149e-02 -2.381258606910705566e-01 5.979508161544799805e-02
-9.557601809501647949e-02 3.167375326156616211e-01 8.874262869358062744e-02 -4.582340642809867859e-02 4.239518940448760986e-01 -3.438273817300796509e-02 -2.594026736915111542e-02 5.369762703776359558e-02 8.696090430021286011e-02 4.921630956232547760e-03 1.981283873319625854e-01 2.576120793819427490e-01 -2.175409346818923950e-01 -4.454118385910987854e-02 -1.104022338986396790e-01 -1.790310144424438477e-01 7.756288349628448486e-02 3.517375141382217407e-02 3.957660496234893799e-01 -4.554826766252517700e-03 1.525525599718093872e-01 -1.238602101802825928e-01 -5.499053001403808594e-02 2.295955866575241089e-01 4.637747630476951599e-02 7.654462009668350220e-02 3.218682706356048584e-01 1.113246604800224304e-01 -5.308410152792930603e-03 -1.376964449882507324e-01 -2.549300491809844971e-01 1.519975513219833374e-01
-1.966162323951721191e-01 2.302710860967636108e-01 -2.068922668695449829e-01 -4.512895271182060242e-02 -1.470481231808662415e-02 8.455275744199752808e-02 8.824954181909561157e-02 1.837076991796493530e-01 -3.151231408119201660e-01 4.467368870973587036e-02 -5.557100474834442139e-02 1.977719217538833618e-01 -1.572836786508560181e-01 -1.394876241683959961e-01 4.529328644275665283e-02 1.043242216110229492e-01 -1.430448293685913086e-01 2.211551368236541748e-01 6.299499422311782837e-02 2.632219493389129639e-01 1.301728487014770508e-01 2.048470824956893921e-02 -1.036636978387832642e-01 2.443269081413745880e-02 -2.616713345050811768e-01 1.491883099079132080e-01 4.310339689254760742e-01 -2.076674997806549072e-01 1.696161925792694092e-01 8.364150673151016235e-02 -1.184816583991050720e-01 2.704851627349853516e-01
1.914596557617187500e-01 5.030733346939086914e-02 2.409022301435470581e-01 -4.869471490383148193e-02 4.253572821617126465e-01 -7.324973493814468384e-02 6.328571587800979614e-02 3.159946203231811523e-01 -8.437393233180046082e-03 -2.424609214067459106e-01 -7.480973750352859497e-02 -1.196659281849861145e-01 -8.719249814748764038e-02 -2.895350381731987000e-02 -7.181177288293838501e-02 -1.118893995881080627e-01 -2.511695325374603271e-01 1.616674065589904785e-01 -8.630960248410701752e-03 -6.648798286914825439e-02 -6.458523869514465332e-02 -3.881349861621856689e-01 -3.249966204166412354e-01 1.013112291693687439e-01 -1.360644102096557617e-01 6.751853227615356445e-02 2.569823563098907471e-01 8.264870941638946533e-02 4.053707420825958252e-02 4.860582947731018066e-02 -1.850847601890563965e-01 8.205909281969070435e-02
1.256256457418203354e-02 2.750906944274902344e-01 -1.751811057329177856e-01 -8.169707842171192169e-03 1.644111126661300659e-01 -1.094965115189552307e-01 -2.179512232542037964e-01 6.162185594439506531e-02 -3.146342933177947998e-02 6.667722761631011963e-02 7.992177456617355347e-02 -1.160094216465950012e-01 1.346107423305511475e-01 6.048887595534324646e-02 -3.465209528803825378e-02 1.596862971782684326e-01 -2.173897325992584229e-01 2.074942439794540405e-01 6.897529819980263710e-04 1.904916018247604370e-01 1.246189847588539124e-01 -4.021899104118347168e-01 -2.300685644149780273e-01 3.341182172298431396e-01 -1.287987828254699707e-01 5.409147590398788452e-02 3.983612656593322754e-01 1.631959080696105957e-01 1.574397087097167969e-01 1.240490600466728210e-01 1.779013313353061676e-02 1.246847659349441528e-01
2.141945213079452515e-01 1.728421598672866821e-01 1.857866346836090088e-02 2.127043455839157104e-01 -3.130372613668441772e-02 -1.154892798513174057e-02 -6.923880428075790405e-02 2.875674664974212646e-01 -2.090981900691986084e-01 -6.505070626735687256e-02 -9.783989936113357544e-02 -5.981210246682167053e-02 -1.544095128774642944e-01 -7.154088467359542847e-02 -3.630279600620269775e-01 -1.536337137222290039e-01 -8.837918937206268311e-02 -3.032488822937011719e-01 1.751715987920761108e-01 -1.053396761417388916e-01 8.064037561416625977e-02 -2.266488373279571533e-01 -2.645773589611053467e-01 3.516920804977416992e-01 -1.372487843036651611e-01 2.569349855184555054e-02 -5.095382407307624817e-02 -1.344130784273147583e-01 9.057745337486267090e-02 1.733819097280502319e-01 -8.849127590656280518e-02 2.553989887237548828e-01
-5.360602587461471558e-02 2.842052876949310303e-01 2.958530746400356293e-02 -3.023760914802551270e-01 -3.334185853600502014e-02 1.915427744388580322e-01 8.262196928262710571e-02 3.183332085609436035e-01 -2.127788066864013672e-01 -1.425658762454986572e-01 5.620403960347175598e-02 1.251240819692611694e-01 -2.122658640146255493e-01 1.125398743897676468e-02 6.176112219691276550e-02 -1.754373610019683838e-01 -1.474283039569854736e-01 1.653695851564407349e-01 8.515290170907974243e-02 7.234984543174505234e-03 -2.381133101880550385e-02 -3.692171350121498108e-02 -1.990535855293273926e-01 -3.109190054237842560e-02 -1.900105774402618408e-01 2.274963110685348511e-01 4.246353507041931152e-01 -2.408622652292251587e-01 1.850850880146026611e-01 2.958128601312637329e-02 -1.289285421371459961e-01 1.924738585948944092e-01
-1.446058303117752075e-01 1.571620255708694458e-01 -2.130858227610588074e-02 6.766192615032196045e-02 -2.468488812446594238e-01 -2.894043326377868652e-01 4.022101685404777527e-02 9.280961751937866211e-02 7.204869389533996582e-02 -1.738358289003372192e-01 2.269820123910903931e-01 2.398481220006942749e-01 2.278387397527694702e-01 -2.239440530538558960e-01 -9.845177829265594482e-02 -2.088389098644256592e-01 4.860816523432731628e-02 9.775036014616489410e-03 -8.241905830800533295e-03 -1.802069544792175293e-01 2.672700583934783936e-01 -1.279461979866027832e-01 -1.752314716577529907e-01 2.086338698863983154e-01 -2.249810099601745605e-01 1.065148413181304932e-02 1.466916650533676147e-01 -1.561830788850784302e-01 -1.098647564649581909e-01 9.823522530496120453e-03 -3.659707009792327881e-01 2.341565936803817749e-01
-1.311603188514709473e-01 -4.771338403224945068e-02 -3.032856285572052002e-01 1.035671681165695190e-01 1.345130205154418945e-01 -5.785919725894927979e-02 -9.504421055316925049e-02 6.989841163158416748e-02 -3.297637999057769775e-01 -6.375826895236968994e-02 4.972307682037353516e-01 9.332546591758728027e-02 1.685713529586791992e-01 1.327528357505798340e-01 6.988105922937393188e-02 -2.079458720982074738e-02 1.709419637918472290e-01 1.840066015720367432e-01 8.522833138704299927e-02 -9.377241879701614380e-02 9.496704488992691040e-02 -1.006215810775756836e-01 -2.556346058845520020e-01 2.111463099718093872e-01 -6.544619798660278320e-02 8.034534007310867310e-02 1.278081983327865601e-01 7.166971266269683838e-02 1.492805033922195435e-01 -2.841887772083282471e-01 -9.538780152797698975e-02 2.641402482986450195e-01
1.758630275726318359e-01 2.090367674827575684e-01 -1.170545741915702820e-01 -2.628711424767971039e-02 1.041638180613517761e-01 7.540376484394073486e-02 -1.128336191177368164e-01 -5.863024853169918060e-03 4.448890313506126404e-02 -1.523537635803222656e-01 -1.253365874290466309e-01 -2.351623475551605225e-01 2.076987177133560181e-01 -6.191629171371459961e-02 -1.338307112455368042e-01 -4.479492828249931335e-02 9.152461588382720947e-02 -4.252979159355163574e-02 2.193318605422973633e-01 3.440307080745697021e-02 2.071243077516555786e-01 -4.397925138473510742e-01 -2.328986376523971558e-01 2.515442073345184326e-01 -1.499267071485519409e-01 1.835319250822067261e-01 1.203332841396331787e-01 -2.150597721338272095e-01 1.397363394498825073e-01 3.650863096117973328e-02 -2.659752666950225830e-01 3.111038804054260254e-01
-3.051321804523468018e-01 1.848179847002029419e-01 4.247139394283294678e-02 9.897648543119430542e-02 1.429854482412338257e-01 1.621660441160202026e-01 2.202359586954116821e-02 1.272580176591873169e-01 -1.434399932622909546e-01 -1.079250276088714600e-01 -1.400486230850219727e-01 4.601283967494964600e-01 -6.639242917299270630e-02 -2.719015479087829590e-01 9.822111576795578003e-03 -2.573781907558441162e-01 9.958571195602416992e-02 -1.573728024959564209e-02 2.489992231130599976e-02 -6.460004299879074097e-02 2.086274772882461548e-01 -1.704183369874954224e-01 -1.360820978879928589e-01 2.704697251319885254e-01 -8.209962397813796997e-02 1.343629360198974609e-01 1.883943676948547363e-01 -7.133699953556060791e-02 2.655119448900222778e-02 3.298131227493286133e-01 -9.366910904645919800e-02 1.632556617259979248e-01
1.071127429604530334e-01 -3.675166517496109009e-02 1.376038789749145508e-01 -2.643424086272716522e-02 -2.192221581935882568e-01 -3.228890597820281982e-01 -1.399645060300827026e-01 4.212639853358268738e-02 -7.498566061258316040e-03 8.373258262872695923e-02 1.513938307762145996e-01 -2.022514641284942627e-01 2.246377058327198029e-02 8.002339303493499756e-02 -1.845681667327880859e-01 8.699755370616912842e-02 -2.721202373504638672e-01 -3.555791452527046204e-02 2.381507903337478638e-01 -2.029838860034942627e-01 1.221882645040750504e-02 -2.572760581970214844e-01 -3.333495855331420898e-01 3.661726117134094238e-01 -1.010491177439689636e-01 -2.009792719036340714e-03 3.632111251354217529e-01 -1.474930495023727417e-01 3.038793802261352539e-02 2.535981684923171997e-02 -1.536096632480621338e-01 -2.441511861979961395e-02
-5.171119049191474915e-02 8.290731161832809448e-02 6.497544795274734497e-02 3.762453794479370117e-02 1.998983323574066162e-01 -3.098620176315307617e-01 1.092899739742279053e-01 -2.147465012967586517e-02 -2.302708327770233154e-01 2.725477330386638641e-02 -2.156115174293518066e-01 -1.028647944331169128e-01 -2.532641291618347168e-01 3.548098728060722351e-02 4.003205597400665283e-01 -1.505659669637680054e-01 2.328614592552185059e-01 1.428033560514450073e-01 5.790311843156814575e-02 6.078420579433441162e-02 2.638159990310668945e-01 1.152254194021224976e-01 -1.160852909088134766e-01 3.533340394496917725e-01 -7.754921913146972656e-02 -2.252239733934402466e-01 1.830504536628723145e-01 -7.093003392219543457e-02 -1.135281696915626526e-01 8.184726536273956299e-02 -1.919541954994201660e-01 1.506549119949340820e-01
-1.856470406055450439e-01 1.193340495228767395e-01 -9.684786945581436157e-02 1.681022047996520996e-01 -1.193105354905128479e-01 -1.084243059158325195e-01 -2.223024815320968628e-01 2.211737483739852905e-01 4.728553816676139832e-02 -2.876034677028656006e-01 -1.493638157844543457e-01 2.807052247226238251e-02 1.820299588143825531e-02 -9.955906867980957031e-02 1.605268120765686035e-01 -1.456084549427032471e-01 -9.193226695060729980e-02 4.801335930824279785e-02 1.781936138868331909e-01 2.805356383323669434e-01 -9.534488618373870850e-02 -1.949383765459060669e-01 -1.354019194841384888e-01 1.894481331110000610e-01 1.229255273938179016e-01 8.668083697557449341e-03 5.664591789245605469e-01 -1.178914681077003479e-01 -1.077432557940483093e-01 -4.567739553749561310e-03 1.598525792360305786e-02 1.992363780736923218e-01
5.221294611692428589e-02 6.283879280090332031e-02 1.091765239834785461e-01 4.834986850619316101e-02 -4.520558193325996399e-02 -2.304369360208511353e-01 1.422185748815536499e-01 1.712542027235031128e-01 1.608929932117462158e-01 -3.365261480212211609e-02 6.555630825459957123e-03 1.671565175056457520e-01 8.368283510208129883e-02 -8.099381625652313232e-02 -9.537397325038909912e-02 -3.364784419536590576e-01 -2.782727479934692383e-01 1.497820168733596802e-01 -8.015509694814682007e-02 -3.876303732395172119e-01 -7.613358646631240845e-02 -3.610827922821044922e-01 -2.289746850728988647e-01 2.453132867813110352e-01 -7.396904751658439636e-03 -2.416677400469779968e-02 2.430249899625778198e-01 -1.387442648410797119e-01 -1.383390190312638879e-04 -1.720331162214279175e-01 -2.635552287101745605e-01 -1.202751137316226959e-02
1.412537395954132080e-01 1.805385798215866089e-01 -1.479893922805786133e-01 5.183383449912071228e-02 1.288122087717056274e-01 1.360603235661983490e-02 1.554335355758666992e-01 1.844670325517654419e-01 -2.666071057319641113e-01 -1.084210872650146484e-01 -3.692615404725074768e-02 -8.230092376470565796e-02 -7.419963926076889038e-02 -1.928372383117675781e-01 -3.847378194332122803e-01 -1.377281099557876587e-01 -1.014956645667552948e-02 1.176502034068107605e-01 8.306558430194854736e-02 -3.461070125922560692e-03 -4.641875997185707092e-02 -1.385333091020584106e-01 -2.128383815288543701e-01 5.342534780502319336e-01 1.479211598634719849e-01 6.191591545939445496e-02 1.563729792833328247e-01 2.993094734847545624e-02 3.440507650375366211e-01 -2.312113158404827118e-02 -6.383237987756729126e-02 1.650716178119182587e-02
-2.548839198425412178e-03 1.979498863220214844e-01 1.762624830007553101e-01 5.387495830655097961e-02 4.348168149590492249e-02 -1.021247729659080505e-01 2.854801714420318604e-01 1.536086201667785645e-01 -3.680432587862014771e-02 -2.200235575437545776e-01 -8.739137649536132812e-02 3.120403885841369629e-01 7.390141487121582031e-02 -2.997217178344726562e-01 1.205185502767562866e-01 -5.201871320605278015e-02 1.054477989673614502e-01 1.981433667242527008e-02 8.470506407320499420e-03 -1.003469377756118774e-01 -1.069308742880821228e-01 -1.661337167024612427e-01 -2.331229448318481445e-01 2.492906153202056885e-01 -4.534070789813995361e-01 -8.863973617553710938e-02 1.192922964692115784e-01 -2.243208140134811401e-01 3.797348961234092712e-02 -9.976965934038162231e-02 8.496467024087905884e-02 2.614324092864990234e-01
-1.534572243690490723e-01 7.739572227001190186e-02 2.254260778427124023e-01 2.082331925630569458e-01 1.840856373310089111e-01 -3.419573307037353516e-01 8.187859319150447845e-03 1.921602487564086914e-01 -1.033780500292778015e-01 -1.516442466527223587e-02 -9.412302821874618530e-02 1.552346944808959961e-01 -1.491634547710418701e-02 3.782021999359130859e-02 2.936573624610900879e-01 1.906762421131134033e-01 -1.387202292680740356e-01 3.052933886647224426e-02 -1.254426091909408569e-01 1.112062186002731323e-01 2.466630041599273682e-01 -2.051679491996765137e-01 9.393865615129470825e-02 3.374430537223815918e-01 1.125184968113899231e-01 1.576635837554931641e-01 2.591804563999176025e-01 7.769195735454559326e-02 1.980434358119964600e-01 -1.335934828966856003e-02 -3.128388524055480957e-02 3.087641298770904541e-01
4.072138667106628418e-01 1.093838736414909363e-01 1.377734448760747910e-02 1.415704786777496338e-01 1.213938817381858826e-01 4.407361149787902832e-02 2.115348726511001587e-01 -2.809627056121826172e-01 -1.761345267295837402e-01 -1.100321337580680847e-01 1.137120127677917480e-01 -1.783039569854736328e-01 -1.565785855054855347e-01 -1.454883962869644165e-01 1.373254414647817612e-02 2.373588830232620239e-02 1.797330230474472046e-01 -1.322647035121917725e-01 1.460957825183868408e-01 -1.465678960084915161e-01 5.885581672191619873e-02 -4.215945601463317871e-01 -1.797438114881515503e-01 1.587044894695281982e-01 -1.060386896133422852e-01 1.063849404454231262e-01 2.131046503782272339e-01 -1.515970975160598755e-01 1.190622597932815552e-01 3.129303082823753357e-02 -9.822283685207366943e-02 2.832669317722320557e-01
1.268690377473831177e-01 1.814904361963272095e-01 -1.472131628543138504e-02 3.447615727782249451e-02 9.185591340065002441e-02 -4.609506204724311829e-02 3.264980316162109375e-01 3.651966899633407593e-02 -3.996286392211914062e-01 1.126301363110542297e-01 9.495881199836730957e-02 2.674406170845031738e-01 -1.005720067769289017e-02 3.754568845033645630e-02 3.791717067360877991e-02 6.223318353295326233e-02 2.195570021867752075e-01 6.134109944105148315e-02 2.942826226353645325e-02 -1.673687547445297241e-01 2.904145121574401855e-01 5.574365705251693726e-02 -2.247115410864353180e-02 3.000003695487976074e-01 -2.699664607644081116e-02 -8.180548995733261108e-02 7.419667392969131470e-02 -2.510434091091156006e-01 3.398367166519165039e-01 -1.888942569494247437e-01 -2.804041802883148193e-01 8.225843310356140137e-02
-9.880390018224716187e-02 -5.657923966646194458e-02 2.394056916236877441e-01 7.602880150079727173e-02 1.060601975768804550e-02 3.845635429024696350e-02 -1.322433650493621826e-01 -1.433171331882476807e-02 -2.604265511035919189e-01 1.140468791127204895e-01 -8.766152709722518921e-02 2.301264554262161255e-02 -7.199750840663909912e-02 2.605452202260494232e-02 1.036132499575614929e-01 -9.537312388420104980e-02 -2.853973507881164551e-01 5.312931537628173828e-02 8.935455977916717529e-02 -1.317989528179168701e-01 3.374957442283630371e-01 1.291900873184204102e-01 -2.359324693679809570e-01 2.384638041257858276e-01 -3.046646714210510254e-01 -3.270851969718933105e-01 3.082596361637115479e-01 -1.916164755821228027e-01 8.008556813001632690e-02 1.994770392775535583e-02 -2.299666851758956909e-01 2.142999321222305298e-01
-1.667158752679824829e-01 -2.201883643865585327e-01 1.886286027729511261e-02 -4.833618551492691040e-02 -1.466701328754425049e-01 -1.810626387596130371e-01 8.828706294298171997e-02 -5.957804992794990540e-02 -9.418851882219314575e-02 2.230844646692276001e-01 5.540904588997364044e-03 -1.117559894919395447e-01 7.048176974058151245e-02 -1.267248392105102539e-02 -1.492968499660491943e-01 2.215589880943298340e-01 -5.871483311057090759e-02 -1.123420596122741699e-01 2.696385383605957031e-01 -2.007266879081726074e-01 -1.046322844922542572e-02 -2.336226105690002441e-01 -2.923247814178466797e-01 2.755990326404571533e-01 -5.660280957818031311e-02 3.320319578051567078e-02 3.984884917736053467e-01 -3.461964800953865051e-02 2.402202636003494263e-01 -4.269256815314292908e-02 -2.090889066457748413e-01 3.082529604434967041e-01
2.506208717823028564e-01 3.293214738368988037e-01 -2.524355426430702209e-02 2.050904333591461182e-01 5.689525231719017029e-02 -4.578230157494544983e-02 2.030208259820938110e-01 3.584654033184051514e-01 -1.578160971403121948e-01 1.871884614229202271e-01 6.475536525249481201e-02 3.705238550901412964e-02 6.989661604166030884e-03 4.100140929222106934e-02 1.174965426325798035e-01 1.037190034985542297e-01 1.748006641864776611e-01 -8.608430624008178711e-02 1.049270704388618469e-01 5.837382003664970398e-02 1.549586355686187744e-01 -1.574915200471878052e-01 1.484826356172561646e-01 2.208897620439529419e-01 -1.670457422733306885e-01 -1.040658801794052124e-01 2.161112129688262939e-01 -1.035432443022727966e-01 -2.660132348537445068e-01 1.392885446548461914e-01 -1.909371763467788696e-01 3.526553213596343994e-01
-4.211700707674026489e-02 8.399245887994766235e-02 6.828982383012771606e-02 -2.403572201728820801e-02 -9.446089714765548706e-02 -8.096987754106521606e-02 9.136210381984710693e-02 2.507063746452331543e-02 -2.434209585189819336e-01 -9.423640370368957520e-02 1.531525254249572754e-01 2.012028396129608154e-01 1.194793358445167542e-01 -1.157763451337814331e-01 3.433826863765716553e-01 -8.073663339018821716e-03 -1.561212092638015747e-01 1.984748840332031250e-01 8.015829324722290039e-02 2.272383868694305420e-01 2.195083796977996826e-01 1.719271540641784668e-01 -2.120928466320037842e-02 8.243882656097412109e-02 -2.391391694545745850e-01 -2.051409482955932617e-01 3.048969507217407227e-01 -1.699160933494567871e-01 1.500335931777954102e-01 -2.469369173049926758e-01 -2.848686277866363525e-01 3.019720911979675293e-01
-4.944885522127151489e-02 1.047651693224906921e-01 -3.620418906211853027e-02 -1.667850464582443237e-01 2.588228881359100342e-01 -1.594377309083938599e-01 4.706115648150444031e-02 3.135828077793121338e-01 -8.895096927881240845e-02 -9.873609989881515503e-02 -1.448162496089935303e-01 -5.789788067340850830e-02 -6.555681116878986359e-03 -1.384214460849761963e-01 4.856232553720474243e-02 -1.157548204064369202e-01 -2.128172963857650757e-01 3.411643505096435547e-01 -7.025814056396484375e-02 1.141559705138206482e-02 -1.125217229127883911e-01 -9.778924286365509033e-02 -2.565512657165527344e-01 -6.051659118384122849e-03 6.091876327991485596e-02 2.559279277920722961e-02 2.668523490428924561e-01 -3.242871165275573730e-01 1.832690276205539703e-02 -2.947054617106914520e-02 -3.640074729919433594e-01 3.439075052738189697e-01
1.454870104789733887e-01 2.572856545448303223e-01 -1.917591691017150879e-01 2.956164479255676270e-01 1.255419552326202393e-01 -4.710942134261131287e-02 2.721761167049407959e-01 1.403547972440719604e-01 5.012444779276847839e-02 1.732032448053359985e-01 2.391314655542373657e-01 9.804864227771759033e-02 -1.476546823978424072e-01 -2.561223506927490234e-01 -6.967022083699703217e-03 -2.563920617103576660e-01 -1.173144206404685974e-02 -1.620118618011474609e-01 -5.539072677493095398e-02 3.466705605387687683e-02 1.244994103908538818e-01 -7.790994644165039062e-02 -1.330550312995910645e-01 3.881194591522216797e-01 -2.057075947523117065e-01 2.183206081390380859e-01 2.075718790292739868e-01 -1.508668214082717896e-01 -1.716071665287017822e-01 2.109499834477901459e-02 -3.377081826329231262e-02 1.295974105596542358e-01
-1.122964248061180115e-01 6.149834394454956055e-02 -1.317699672654271126e-03 3.977125585079193115e-01 1.013151705265045166e-01 -1.935686767101287842e-01 1.849214583635330200e-01 -2.949926443397998810e-02 -3.441182971000671387e-01 9.550652652978897095e-02 2.294178754091262817e-01 -3.142904117703437805e-02 1.866344064474105835e-01 3.954805806279182434e-02 -7.946815341711044312e-02 -1.756556481122970581e-01 -1.372159719467163086e-01 2.026017904281616211e-01 -9.167522192001342773e-02 -4.692325368523597717e-02 -6.362033635377883911e-02 -2.414583265781402588e-01 -1.655196845531463623e-01 2.291711717844009399e-01 -2.072564326226711273e-02 3.325508832931518555e-01 1.324656903743743896e-01 7.649512588977813721e-02 3.731890395283699036e-02 -1.639171540737152100e-01 -2.336867153644561768e-01 2.405575364828109741e-01
4.204266890883445740e-02 1.059347465634346008e-01 -9.586983919143676758e-02 -6.116497144103050232e-02 3.245626986026763916e-01 -1.142358705401420593e-01 2.073405832052230835e-01 2.266785949468612671e-01 -2.498085200786590576e-01 -5.964104458689689636e-02 7.860123366117477417e-02 -2.769733080640435219e-03 -1.886486262083053589e-01 5.315675213932991028e-02 -7.073819637298583984e-02 -3.850356861948966980e-02 2.023909091949462891e-01 -7.758549600839614868e-02 -4.481308162212371826e-02 1.835101395845413208e-01 1.128949373960494995e-01 -2.168646082282066345e-03 -3.185877799987792969e-01 5.468029379844665527e-01 -4.521720111370086670e-02 -4.851576685905456543e-02 -2.744138985872268677e-02 -4.426482692360877991e-02 3.319360017776489258e-01 -3.642560541629791260e-02 -5.745110288262367249e-02 1.626017391681671143e-01
1.116441637277603149e-01 1.810646504163742065e-01 -1.361372321844100952e-01 1.099832262843847275e-02 4.198030754923820496e-02 -1.392606794834136963e-01 1.642522960901260376e-01 2.175083458423614502e-01 -2.208030670881271362e-01 -3.120450675487518311e-02 -1.886630505323410034e-01 -5.709713790565729141e-03 -1.495481431484222412e-01 2.008710987865924835e-02 -1.398563832044601440e-01 -6.849802285432815552e-02 1.220921128988265991e-01 1.342941373586654663e-01 -2.840137779712677002e-01 -3.561466932296752930e-01 1.870523989200592041e-01 -1.210722923278808594e-01 -1.619797945022583008e-01 5.160194635391235352e-01 8.973196148872375488e-02 1.285896003246307373e-01 2.084141820669174194e-01 3.927201032638549805e-02 1.538706421852111816e-01 -3.008821047842502594e-02 -1.324205845594406128e-01 1.182770505547523499e-01
3.959403559565544128e-02 1.720634400844573975e-01 -1.764318048954010010e-01 6.623505055904388428e-02 1.136754453182220459e-01 1.705082831904292107e-03 1.614622473716735840e-01 2.463419437408447266e-01 -4.059004783630371094e-01 -3.224258124828338623e-01 2.969893440604209900e-02 -1.828595250844955444e-01 -9.980416297912597656e-02 -5.563161522150039673e-02 -3.477060198783874512e-01 5.653549730777740479e-02 9.898108430206775665e-03 1.612968146800994873e-01 1.570572555065155029e-01 9.850935079157352448e-03 -2.714213915169239044e-02 -1.173014193773269653e-02 -7.901262491941452026e-02 5.239309072494506836e-01 -1.534930020570755005e-01 -3.723370656371116638e-02 1.932984218001365662e-02 -9.682210534811019897e-02 1.176977530121803284e-01 -7.199009507894515991e-02 -2.122640423476696014e-02 8.226203918457031250e-02
6.711436808109283447e-02 -1.067211106419563293e-01 1.516123116016387939e-01 1.263788640499114990e-01 5.088492110371589661e-02 -8.206597715616226196e-02 6.893443316221237183e-02 1.554083228111267090e-01 -5.212168768048286438e-02 -1.193238571286201477e-01 -1.305533200502395630e-01 -6.521891057491302490e-02 -2.772029042243957520e-01 -1.227554753422737122e-01 2.743255198001861572e-01 1.098976582288742065e-01 -8.631327748298645020e-02 4.978068545460700989e-02 9.699933975934982300e-02 -2.901256382465362549e-01 1.021998003125190735e-01 1.265002638101577759e-01 -2.755882740020751953e-01 2.123308181762695312e-01 -2.317507565021514893e-01 1.971241533756256104e-01 2.449990212917327881e-01 8.401613682508468628e-02 8.242379873991012573e-03 5.388409644365310669e-02 -4.740579724311828613e-01 2.260164320468902588e-01
-1.631146371364593506e-01 2.115807868540287018e-02 -1.015258431434631348e-01 2.469422370195388794e-01 1.068061962723731995e-01 -2.016572505235671997e-01 4.857351630926132202e-02 -5.445314198732376099e-02 -2.715813815593719482e-01 -1.532736234366893768e-02 -2.342940121889114380e-01 -1.218433678150177002e-01 3.591360524296760559e-03 -5.607845634222030640e-02 1.522934585809707642e-01 1.112206801772117615e-01 -3.319369554519653320e-01 1.684113293886184692e-01 4.887807369232177734e-02 -9.129685908555984497e-02 -1.729201227426528931e-01 -1.628377586603164673e-01 -2.402250170707702637e-01 3.033450543880462646e-01 -5.339914560317993164e-02 1.756160557270050049e-01 2.671690583229064941e-01 -2.637738287448883057e-01 8.912918716669082642e-02 2.219495922327041626e-01 2.145385593175888062e-01 1.688635945320129395e-01
-9.943106025457382202e-02 1.579964160919189453e-01 4.120356589555740356e-02 1.474377363920211792e-01 1.235565915703773499e-01 -2.266151309013366699e-01 2.192051261663436890e-01 1.243289113044738770e-01 -8.749531954526901245e-02 1.978017538785934448e-01 -3.047762811183929443e-01 -4.005581513047218323e-02 1.133150537498295307e-03 -1.318871229887008667e-01 3.256447846069931984e-03 -1.853354722261428833e-01 -1.528116017580032349e-01 2.314231693744659424e-01 3.371514678001403809e-01 -1.033160015940666199e-01 -1.401066035032272339e-01 1.936396956443786621e-02 -1.572438627481460571e-01 3.934937715530395508e-01 4.272404313087463379e-02 -2.509879879653453827e-02 -8.682298474013805389e-03 -6.880817562341690063e-02 2.652478218078613281e-01 -1.658664792776107788e-01 -3.317043930292129517e-02 3.339184820652008057e-01
-4.557464644312858582e-02 1.229206994175910950e-01 -5.399724468588829041e-02 1.056593563407659531e-02 4.617547094821929932e-01 -1.663890033960342407e-01 1.328472793102264404e-01 -2.353158891201019287e-01 -1.963316649198532104e-01 4.817664250731468201e-02 -1.550825536251068115e-01 -4.630074277520179749e-02 -1.216936483979225159e-01 -7.221858203411102295e-02 2.298451066017150879e-01 -1.293281018733978271e-01 3.154208362102508545e-01 -3.872030600905418396e-02 2.660143971443176270e-01 -7.188384234905242920e-02 -1.238466724753379822e-01 -1.515426784753799438e-01 -1.806939989328384399e-01 9.992325305938720703e-02 -2.115277051925659180e-01 8.138953149318695068e-02 2.509186565876007080e-01 -1.698582470417022705e-01 1.670223027467727661e-01 1.444432884454727173e-01 -2.300093024969100952e-01 8.072876185178756714e-02
-3.916647285223007202e-02 3.239602148532867432e-01 1.989481300115585327e-01 6.809928268194198608e-02 2.285962849855422974e-01 2.126947976648807526e-02 -7.224360853433609009e-02 7.335095666348934174e-03 1.211460083723068237e-01 -6.234746053814888000e-02 2.403954118490219116e-01 2.969508171081542969e-01 -1.725376695394515991e-01 -3.546454608440399170e-01 -4.136059433221817017e-03 8.254993706941604614e-02 1.671327481744810939e-04 -1.234192997217178345e-01 9.318760712631046772e-04 -1.471498459577560425e-01 1.917025744915008545e-01 -3.265424966812133789e-01 -3.444018363952636719e-01 1.914344578981399536e-01 6.335598975419998169e-02 7.619081437587738037e-02 1.662709116935729980e-01 -1.260650157928466797e-01 1.632916182279586792e-01 1.392777264118194580e-01 -1.149319633841514587e-01 1.274891942739486694e-01
7.913180626928806305e-03 1.135464161634445190e-01 -1.745052635669708252e-01 -2.306229323148727417e-01 2.818856537342071533e-01 -1.677957773208618164e-01 1.710056811571121216e-01 2.110366672277450562e-01 -2.578275203704833984e-01 -5.858811084181070328e-03 -9.738175570964813232e-02 -7.306949794292449951e-02 2.824582904577255249e-02 -3.454444929957389832e-03 1.715662330389022827e-01 -1.817705780267715454e-01 -1.397850364446640015e-01 3.416184484958648682e-01 -2.626187354326248169e-02 1.177096888422966003e-01 8.079245686531066895e-02 -1.022208705544471741e-01 -2.072468549013137817e-01 -7.974610477685928345e-02 -2.302091009914875031e-02 -2.078548306599259377e-03 2.543413937091827393e-01 -2.823642790317535400e-01 -2.875590883195400238e-02 3.969412297010421753e-03 -2.713164389133453369e-01 3.753798604011535645e-01
-1.558781415224075317e-01 1.495243459939956665e-01 -6.452062726020812988e-02 -1.107814311981201172e-01 1.213537603616714478e-01 -6.217927485704421997e-02 8.151133358478546143e-02 1.179514005780220032e-01 -2.933552861213684082e-01 3.353760391473770142e-02 2.267613410949707031e-01 1.234325841069221497e-01 -1.700384914875030518e-01 -1.045927107334136963e-01 -3.141413629055023193e-02 2.042118273675441742e-02 -1.080268025398254395e-01 1.508660316467285156e-01 3.827377408742904663e-02 1.363171041011810303e-01 -4.069855064153671265e-02 -7.065290957689285278e-02 -7.047355920076370239e-02 2.981018647551536560e-02 -4.687622487545013428e-01 1.125805899500846863e-01 4.302156269550323486e-01 -4.203838109970092773e-01 2.518846280872821808e-02 1.431531906127929688e-01 1.033568233251571655e-01 9.825050830841064453e-02
9.295655786991119385e-02 -1.653116643428802490e-01 -3.182612955570220947e-01 5.360750108957290649e-02 2.445533275604248047e-01 -1.047077961266040802e-02 1.757560074329376221e-01 8.394837379455566406e-02 -6.284333765506744385e-02 -1.040638685226440430e-01 1.373390257358551025e-01 7.493014633655548096e-02 -3.297932446002960205e-01 -2.065196335315704346e-01 -8.515769243240356445e-02 -6.949692964553833008e-02 1.980738788843154907e-01 2.239844053983688354e-01 2.273993492126464844e-01 1.485830843448638916e-01 7.219345122575759888e-02 -1.864910870790481567e-02 -1.329537481069564819e-01 4.199059009552001953e-01 9.111388027667999268e-02 8.043127506971359253e-02 1.701554954051971436e-01 -1.767628937959671021e-01 9.466405957937240601e-02 3.155967220664024353e-02 1.174625977873802185e-01 3.127174675464630127e-01
2.107619792222976685e-01 -7.371273636817932129e-02 -2.999655902385711670e-01 9.539807215332984924e-03 1.294576674699783325e-01 -1.339675392955541611e-03 1.776993423700332642e-01 1.736672520637512207e-01 -1.463008671998977661e-01 1.078989170491695404e-02 7.785839494317770004e-03 -3.056218661367893219e-02 -3.108802139759063721e-01 -2.535048425197601318e-01 -6.438995897769927979e-02 -4.158009216189384460e-02 7.763428241014480591e-02 -1.429773680865764618e-02 2.925426363945007324e-01 7.382424920797348022e-02 -2.627161517739295959e-02 -1.180619597434997559e-01 -2.710207700729370117e-01 2.965957820415496826e-01 3.658569604158401489e-02 -1.021074056625366211e-01 1.739642769098281860e-01 -1.947757750749588013e-01 2.436712384223937988e-01 1.857260912656784058e-01 2.247571647167205811e-01 3.075897097587585449e-01
1.315899565815925598e-02 -7.872737199068069458e-02 8.869500458240509033e-02 2.944741547107696533e-01 1.004001721739768982e-01 -1.357771754264831543e-01 -3.616958484053611755e-02 5.591590330004692078e-02 2.778857713565230370e-03 -2.987998723983764648e-01 -9.624264389276504517e-02 1.684676557779312134e-01 4.233390837907791138e-02 -2.661054432392120361e-01 2.124741822481155396e-01 -5.777636915445327759e-02 7.592526078224182129e-02 1.177811101078987122e-01 3.105294406414031982e-01 -2.643784135580062866e-02 8.330353349447250366e-02 -2.369884029030799866e-02 -1.984319090843200684e-01 3.789761960506439209e-01 -1.837500333786010742e-01 3.473174273967742920e-01 2.403501421213150024e-01 -2.694896236062049866e-02 -1.574359983205795288e-01 -2.269307151436805725e-02 1.918904036283493042e-01 1.892113387584686279e-01
-9.711726754903793335e-02 1.350684016942977905e-01 7.451292127370834351e-02 -1.091685295104980469e-01 2.712411880493164062e-01 -2.722797691822052002e-01 -1.182131767272949219e-01 8.703900873661041260e-02 3.158177807927131653e-02 4.234103485941886902e-02 5.828306451439857483e-02 8.253089152276515961e-03 1.001281142234802246e-01 -1.979025751352310181e-01 4.148428142070770264e-02 1.799730211496353149e-01 1.665617525577545166e-01 -6.902558356523513794e-02 3.530880510807037354e-01 -2.315802574157714844e-01 -3.319897502660751343e-02 -3.302296400070190430e-01 -2.523488998413085938e-01 1.459788084030151367e-01 9.959491342306137085e-02 -2.740644812583923340e-01 1.956206113100051880e-01 -4.318414628505706787e-02 3.252724707126617432e-01 1.477803289890289307e-01 -1.080685928463935852e-01 1.600148975849151611e-01
3.743664920330047607e-02 6.610273267142474651e-04 -1.361074745655059814e-01 1.738243177533149719e-02 1.718305051326751709e-01 -1.305521130561828613e-01 6.241912022233009338e-02 -1.757393032312393188e-01 -1.841510236263275146e-01 1.600415110588073730e-01 5.348572134971618652e-02 -1.619320511817932129e-01 6.804322451353073120e-02 -3.517824411392211914e-01 2.409980297088623047e-01 2.888936400413513184e-01 -2.832296304404735565e-02 1.430105119943618774e-01 3.131284415721893311e-01 -2.907102108001708984e-01 9.363450855016708374e-02 -1.206289529800415039e-01 -1.096203252673149109e-01 3.723255991935729980e-01 -7.539826631546020508e-02 9.934915602207183838e-02 9.317024797201156616e-02 -3.163284063339233398e-01 1.555414348840713501e-01 9.595862030982971191e-02 4.112607985734939575e-02 5.218091607093811035e-02
-9.538220614194869995e-02 5.161356553435325623e-02 -6.254421919584274292e-02 -3.771829903125762939e-01 -8.464339375495910645e-02 5.075393989682197571e-02 1.607629805803298950e-01 3.771352395415306091e-02 -1.484822183847427368e-01 2.172622829675674438e-01 3.005861937999725342e-01 1.765249646268785000e-03 3.730090707540512085e-02 -1.082414537668228149e-01 1.913402676582336426e-01 4.052403569221496582e-02 -1.748207584023475647e-02 2.218099981546401978e-01 2.314365208148956299e-01 2.278387919068336487e-02 3.272867500782012939e-01 -9.919499605894088745e-02 -7.378105074167251587e-02 1.332959085702896118e-01 -2.646022662520408630e-02 1.159406453371047974e-01 2.665810883045196533e-01 -3.437731880694627762e-03 1.190501973032951355e-01 5.468459799885749817e-02 -4.266502559185028076e-01 2.567439973354339600e-01
-3.021073341369628906e-02 3.014455139636993408e-01 -5.540943145751953125e-02 -2.033354490995407104e-01 -8.937834203243255615e-02 -6.964340806007385254e-02 1.005511805415153503e-01 8.139698207378387451e-02 -1.301815211772918701e-01 6.008515879511833191e-02 1.030866950750350952e-01 2.144145965576171875e-01 -1.499973684549331665e-01 -1.164286509156227112e-01 2.047419100999832153e-01 -4.586591199040412903e-02 -2.984980046749114990e-01 1.168234199285507202e-01 2.854413092136383057e-01 -1.893365010619163513e-02 6.391109526157379150e-02 4.592721536755561829e-02 -4.036860764026641846e-01 -6.387332081794738770e-02 -4.356202110648155212e-02 1.241430267691612244e-01 3.352746069431304932e-01 -2.916269302368164062e-01 2.522872388362884521e-01 -1.737495213747024536e-01 -9.086389094591140747e-02 4.809607565402984619e-02
5.383351072669029236e-02 5.729490891098976135e-02 -3.488554619252681732e-03 2.167742103338241577e-01 1.979503333568572998e-01 -2.710569836199283600e-02 8.086591213941574097e-02 3.738392516970634460e-02 -3.649580106139183044e-02 3.811656683683395386e-02 1.005424410104751587e-01 4.816761612892150879e-02 -9.779567271471023560e-02 1.193736195564270020e-01 -1.349413692951202393e-01 -2.221639752388000488e-01 -2.656868100166320801e-02 6.951414793729782104e-02 4.100646078586578369e-01 6.512262672185897827e-02 6.850698590278625488e-02 -4.244598150253295898e-01 8.256927877664566040e-02 2.405677884817123413e-01 7.659406960010528564e-02 2.352810949087142944e-01 2.138025462627410889e-01 -1.266777664422988892e-01 -2.056126147508621216e-01 -2.492733597755432129e-01 -3.191838264465332031e-01 1.887053251266479492e-01
1.754523962736129761e-01 1.560351066291332245e-02 -1.098475232720375061e-01 4.656209424138069153e-02 1.162367090582847595e-01 -2.595058679580688477e-01 -2.048064321279525757e-01 2.099366933107376099e-01 -1.244484484195709229e-01 -1.565838791429996490e-02 2.323363721370697021e-01 -4.898634925484657288e-02 -3.101091086864471436e-01 1.027532946318387985e-02 -5.123195424675941467e-02 -3.238718025386333466e-03 1.121705677360296249e-02 1.629584729671478271e-01 7.200431823730468750e-02 -3.415187820792198181e-02 6.346200406551361084e-02 -4.223158657550811768e-01 8.124991506338119507e-02 3.542119264602661133e-01 -3.179227709770202637e-01 1.581248790025711060e-01 1.468862034380435944e-02 -2.322094142436981201e-01 1.964656412601470947e-01 -1.069773063063621521e-01 -1.440143734216690063e-01 1.355278789997100830e-01
1.794901937246322632e-01 -1.415885388851165771e-01 -2.486884146928787231e-01 -1.226578727364540100e-01 1.376626938581466675e-01 2.222402952611446381e-02 1.246034875512123108e-01 2.032736539840698242e-01 -7.511013001203536987e-02 3.810098278336226940e-04 1.878128349781036377e-01 8.534002304077148438e-02 -2.973359823226928711e-01 3.253804892301559448e-02 -4.992163926362991333e-02 -4.627698287367820740e-02 1.508503854274749756e-01 -1.938769221305847168e-02 2.826710641384124756e-01 4.758403450250625610e-02 2.148079723119735718e-01 -2.103353152051568031e-03 -3.115401268005371094e-01 3.839565515518188477e-01 9.991923719644546509e-02 -1.454014778137207031e-01 1.620754599571228027e-01 -1.595075130462646484e-01 2.224904447793960571e-01 8.482984453439712524e-02 1.428166627883911133e-01 3.104797303676605225e-01
7.553771138191223145e-02 -1.206109523773193359e-01 2.941521629691123962e-02 -2.063273191452026367e-01 2.369264662265777588e-01 -5.078497901558876038e-02 -2.004312127828598022e-01 2.140003740787506104e-01 -9.315256774425506592e-02 -5.608670413494110107e-02 4.857878014445304871e-02 9.632091969251632690e-02 -1.388774625957012177e-02 2.969660796225070953e-02 4.332927055656909943e-03 -1.087837964296340942e-01 -6.369284540414810181e-02 1.455550193786621094e-01 2.424707859754562378e-01 -1.141487136483192444e-01 2.935376763343811035e-01 -3.646138608455657959e-01 7.392672449350357056e-02 3.477931916713714600e-01 -6.077973917126655579e-02 -1.174068301916122437e-01 3.297443389892578125e-01 -1.453681886196136475e-01 -2.504411935806274414e-01 -1.069960594177246094e-01 -2.588753104209899902e-01 1.552913486957550049e-01
-1.396135538816452026e-01 1.118614748120307922e-01 -1.059627234935760498e-01 3.105480372905731201e-01 3.082949668169021606e-02 6.027544289827346802e-02 1.942059546709060669e-01 1.230583563446998596e-01 -1.318587660789489746e-01 -2.885014936327934265e-02 -9.229828417301177979e-02 -2.439306229352951050e-01 -8.733192831277847290e-02 -2.559537887573242188e-01 -1.543293297290802002e-01 1.546907275915145874e-01 1.050506979227066040e-01 -6.776237860321998596e-03 -5.112023279070854187e-02 -1.314970701932907104e-01 2.459582686424255371e-02 -3.694864213466644287e-01 -3.324278295040130615e-01 2.384637147188186646e-01 2.980002667754888535e-03 1.368554830551147461e-01 3.546208143234252930e-01 5.536241456866264343e-03 1.257276684045791626e-01 -1.604747027158737183e-01 -2.685059309005737305e-01 4.575165361166000366e-02
1.926638036966323853e-01 3.013553470373153687e-02 5.182532593607902527e-02 4.039294272661209106e-02 5.726212635636329651e-02 -2.360535413026809692e-01 5.323166772723197937e-02 1.774179488420486450e-01 -1.727139949798583984e-02 -8.988628536462783813e-02 -1.794857680797576904e-01 -3.624147921800613403e-02 -1.803247779607772827e-01 1.718568503856658936e-01 8.390186727046966553e-02 -3.765508532524108887e-02 -5.776883289217948914e-02 2.007175683975219727e-01 -2.402302436530590057e-02 -1.127610728144645691e-02 3.443839401006698608e-02 -9.494841098785400391e-03 -1.461945027112960815e-01 6.242287158966064453e-01 4.316879808902740479e-02 -2.978147864341735840e-01 3.123629987239837646e-01 -6.739961449056863785e-03 2.637693881988525391e-01 5.130070820450782776e-02 -9.735985100269317627e-02 1.594694405794143677e-01
9.069992601871490479e-02 7.349108904600143433e-02 1.991866379976272583e-01 -3.178723901510238647e-02 2.247769683599472046e-01 -1.586445234715938568e-02 2.777123749256134033e-01 3.128989338874816895e-01 4.138114163652062416e-04 -2.745769619941711426e-01 1.995448619127273560e-01 -3.238134458661079407e-02 -3.647170588374137878e-02 -7.533510029315948486e-02 -1.659475266933441162e-02 -6.064492091536521912e-02 1.202691197395324707e-01 1.866763979196548462e-01 2.832666039466857910e-01 -5.976390838623046875e-02 2.078249305486679077e-02 -3.175128996372222900e-01 -2.385327070951461792e-01 2.359956055879592896e-01 -3.274715840816497803e-01 -5.696434155106544495e-02 1.802813857793807983e-01 1.782400310039520264e-01 -3.404887020587921143e-02 1.569066196680068970e-01 -7.518906891345977783e-02 1.987815052270889282e-01
-6.635692715644836426e-02 2.034060359001159668e-01 3.448490425944328308e-02 -6.038548424839973450e-02 2.152401721104979515e-03 1.871253252029418945e-01 2.816103398799896240e-01 2.977437973022460938e-01 -3.199166357517242432e-01 1.048351451754570007e-02 -2.449788711965084076e-02 -1.850826293230056763e-01 -6.359812617301940918e-02 6.145739927887916565e-02 -2.745783925056457520e-01 -2.088829427957534790e-01 -2.008384913206100464e-01 -1.794414818286895752e-01 -6.866926699876785278e-02 -1.497621387243270874e-01 -1.374838352203369141e-01 -3.213854879140853882e-02 -1.971213519573211670e-01 3.491306006908416748e-01 1.165856793522834778e-01 1.927822455763816833e-02 2.194438278675079346e-01 -2.055941373109817505e-01 1.515881866216659546e-01 -5.968795344233512878e-02 -1.030104756355285645e-01 2.456564605236053467e-01
-1.716486364603042603e-02 1.890030801296234131e-01 3.505941852927207947e-02 -9.959540516138076782e-02 1.489251405000686646e-01 5.221882089972496033e-02 -2.268175408244132996e-02 1.335831135511398315e-01 1.658397316932678223e-01 2.565660774707794189e-01 -8.644278347492218018e-02 9.882320463657379150e-02 -2.473332583904266357e-01 -8.195289224386215210e-02 -3.265418857336044312e-02 3.055584058165550232e-02 -2.996139526367187500e-01 1.107470244169235229e-01 2.808622270822525024e-02 2.981248544529080391e-03 3.374570906162261963e-01 -3.742938339710235596e-01 -2.631095945835113525e-01 1.738756895065307617e-01 -1.727057993412017822e-01 -9.185535460710525513e-02 3.349789679050445557e-01 -5.134778097271919250e-02 2.918509244918823242e-01 -1.112702712416648865e-01 9.364859759807586670e-02 1.157977655529975891e-01
1.463023275136947632e-01 2.792333364486694336e-01 3.310983180999755859e-01 1.598511040210723877e-01 2.028795480728149414e-01 -3.227837011218070984e-02 2.943493723869323730e-01 3.801914304494857788e-02 -1.237398684024810791e-01 2.284648418426513672e-01 3.094084747135639191e-02 8.491884171962738037e-02 -2.178434729576110840e-01 -1.381099969148635864e-01 -1.179581806063652039e-01 -7.458806037902832031e-02 -5.453424528241157532e-03 1.010104920715093613e-02 1.204423531889915466e-01 1.278055906295776367e-01 7.287217676639556885e-02 -4.125048518180847168e-01 -9.634254127740859985e-02 3.529543876647949219e-01 1.047592312097549438e-01 2.130081690847873688e-02 1.776946932077407837e-01 -1.238483414053916931e-01 -2.373542450368404388e-02 -2.491057068109512329e-01 -9.677818417549133301e-02 5.335068330168724060e-02
-1.640356183052062988e-01 6.669032573699951172e-02 2.151928097009658813e-01 2.699083834886550903e-02 3.067386150360107422e-01 -2.293548583984375000e-01 1.582194566726684570e-01 1.558524672873318195e-03 -1.188770234584808350e-01 1.162188351154327393e-01 -3.080877959728240967e-01 4.254696518182754517e-02 -1.949589401483535767e-01 9.685757756233215332e-02 -5.300598591566085815e-02 1.021066829562187195e-01 4.373392090201377869e-02 3.401816263794898987e-02 9.485805034637451172e-02 -2.629849314689636230e-01 2.595658898353576660e-01 -1.917177289724349976e-01 -3.794255107641220093e-02 2.617965638637542725e-01 2.429477870464324951e-01 1.049454361200332642e-01 1.498440504074096680e-01 -3.825294077396392822e-01 -2.957339398562908173e-02 4.107228294014930725e-02 2.810242585837841034e-03 2.610795199871063232e-01
-1.044413372874259949e-01 -1.434644162654876709e-01 2.299362793564796448e-02 2.183413058519363403e-01 -4.773179069161415100e-02 -6.052937731146812439e-02 1.277508884668350220e-01 2.840629220008850098e-01 -8.055101335048675537e-02 1.017775163054466248e-01 1.842002868652343750e-01 -8.084803074598312378e-02 6.875116378068923950e-02 -2.238811850547790527e-01 3.989558666944503784e-02 -5.652994289994239807e-02 2.462945505976676941e-02 2.294994518160820007e-02 -5.928425118327140808e-02 -3.743578791618347168e-01 1.970343105494976044e-02 -4.977267086505889893e-01 -2.272609472274780273e-01 3.032132983207702637e-01 1.438107620924711227e-02 3.044115900993347168e-01 1.583431810140609741e-01 -1.069483980536460876e-01 1.066171750426292419e-01 3.480454906821250916e-02 3.676850348711013794e-02 1.434994786977767944e-01
-6.048868410289287567e-03 2.487753182649612427e-01 9.362792223691940308e-02 1.389166414737701416e-01 2.952136993408203125e-01 -1.620127409696578979e-01 1.955616660416126251e-02 2.482529282569885254e-01 -2.038336098194122314e-01 1.879395171999931335e-02 -2.725684940814971924e-01 2.552934288978576660e-01 -3.247174024581909180e-01 7.883386313915252686e-02 2.156972698867321014e-02 1.033351570367813110e-01 1.805085539817810059e-01 -5.670458078384399414e-02 3.878504782915115356e-02 -1.567581444978713989e-01 1.428651809692382812e-01 2.844673767685890198e-02 -2.956311702728271484e-01 1.758325845003128052e-01 1.092211715877056122e-02 2.068305164575576782e-01 -8.448653668165206909e-02 -6.903534382581710815e-02 2.447201460599899292e-01 -1.759650260210037231e-01 -2.732468247413635254e-01 9.328195452690124512e-02
-5.289804935455322266e-02 6.396996974945068359e-02 3.143981099128723145e-02 -2.492590062320232391e-02 7.361126597970724106e-03 -2.792794704437255859e-01 -1.285206675529479980e-01 -6.597178429365158081e-02 -1.389706879854202271e-01 2.522317767143249512e-01 -9.094051271677017212e-02 -4.982523992657661438e-02 1.369329541921615601e-01 4.408837761729955673e-03 -3.000384755432605743e-02 1.495644450187683105e-01 8.969008177518844604e-02 7.902217656373977661e-02 3.320919871330261230e-01 -2.275575697422027588e-01 5.231234058737754822e-02 -2.553451061248779297e-01 -3.005577921867370605e-01 2.201351970434188843e-01 4.429336264729499817e-02 -1.131419092416763306e-01 4.494099617004394531e-01 1.005420461297035217e-01 1.347606033086776733e-01 1.378214955329895020e-01 -2.003598809242248535e-01 2.638632953166961670e-01
-1.649625003337860107e-01 2.026769816875457764e-01 2.611014842987060547e-01 8.832053095102310181e-02 1.522611081600189209e-01 -2.075487226247787476e-01 -9.602354466915130615e-02 1.667447686195373535e-01 4.101204127073287964e-02 -6.355784833431243896e-02 -1.544312341138720512e-03 2.748351693153381348e-01 -1.487694401293992996e-02 -4.777321219444274902e-02 -2.115800380706787109e-01 -1.939980685710906982e-01 1.568873375654220581e-01 5.542325321584939957e-03 1.623798310756683350e-01 -3.931861519813537598e-01 1.917099505662918091e-01 -2.210525274276733398e-01 -1.398670673370361328e-01 2.517844438552856445e-01 -2.561469376087188721e-01 1.280637830495834351e-01 1.275045871734619141e-01 -1.042367666959762573e-01 1.484542340040206909e-01 1.983724534511566162e-01 1.268863528966903687e-01 1.596270799636840820e-01
-8.532336354255676270e-02 -6.248523015528917313e-03 1.566982716321945190e-01 7.092197984457015991e-02 8.698436617851257324e-02 8.140726387500762939e-02 1.598563641309738159e-01 1.714158207178115845e-01 -7.333627343177795410e-02 -1.216901168227195740e-01 1.685923896729946136e-02 6.731726974248886108e-02 -9.209579974412918091e-02 -7.004619389772415161e-02 -1.703807264566421509e-01 -1.366488486528396606e-01 -1.763238757848739624e-01 -2.881596982479095459e-01 -1.303264945745468140e-01 8.812207728624343872e-02 1.186843216419219971e-01 1.008496619760990143e-02 -2.551992237567901611e-01 4.730663597583770752e-01 1.467714756727218628e-01 1.547783333808183670e-02 8.107859641313552856e-02 -2.588129043579101562e-01 2.208058238029479980e-01 -1.066797822713851929e-01 -1.895328760147094727e-01 4.177225828170776367e-01
4.795264825224876404e-02 -9.743457287549972534e-02 -3.012803569436073303e-02 2.391218952834606171e-02 3.923644870519638062e-02 -1.083912253379821777e-01 2.940921857953071594e-02 -2.854036539793014526e-02 -1.192903965711593628e-01 -9.420843422412872314e-02 8.392874151468276978e-03 -5.253517627716064453e-02 -3.075112700462341309e-01 -1.194213628768920898e-01 3.530253171920776367e-01 -7.015916518867015839e-03 6.693200021982192993e-02 7.272549718618392944e-02 2.801943421363830566e-01 5.837203189730644226e-02 1.339175999164581299e-01 3.184449374675750732e-01 -3.410792052745819092e-01 1.189886704087257385e-01 -3.438467532396316528e-02 2.832804918289184570e-01 4.006860852241516113e-01 -4.025205224752426147e-02 1.871216744184494019e-01 5.090501159429550171e-02 -2.726485431194305420e-01 1.235364228487014771e-01
2.698279023170471191e-01 5.926859006285667419e-02 9.833716601133346558e-02 2.116021700203418732e-03 1.141098961234092712e-01 -3.572587966918945312e-01 2.936356961727142334e-01 6.904902309179306030e-02 -1.253017596900463104e-02 1.618537902832031250e-01 1.770278997719287872e-02 8.382907509803771973e-02 -4.137093201279640198e-02 -1.188589110970497131e-01 2.197196483612060547e-01 -1.229671761393547058e-01 -1.800275966525077820e-02 1.229017227888107300e-01 1.312943547964096069e-01 -3.637066110968589783e-02 1.022043451666831970e-01 1.679830849170684814e-01 3.265728428959846497e-02 4.575322866439819336e-01 -7.063838094472885132e-02 4.041169211268424988e-02 9.145735204219818115e-02 -2.867092192173004150e-01 -6.915096938610076904e-02 -3.974810615181922913e-02 9.477068483829498291e-02 4.169420301914215088e-01
-1.498425155878067017e-01 2.467850446701049805e-01 -8.558784425258636475e-02 1.372165679931640625e-01 -2.270077615976333618e-01 -3.505331575870513916e-01 -1.735485941171646118e-01 -9.952396899461746216e-02 -1.886559873819351196e-01 -6.288320571184158325e-02 -7.207984477281570435e-02 -1.353323310613632202e-01 6.940289586782455444e-02 2.782201953232288361e-02 1.774815469980239868e-01 -1.501303017139434814e-01 -2.432407289743423462e-01 -1.565056741237640381e-01 1.709947437047958374e-01 -1.618279963731765747e-01 1.992548257112503052e-01 -1.960966736078262329e-01 -2.152668684720993042e-01 3.253106474876403809e-01 -7.474212348461151123e-02 -1.486243456602096558e-01 1.438017934560775757e-01 -1.060975492000579834e-01 -1.381660103797912598e-01 2.134822309017181396e-01 5.003435164690017700e-02 2.391344904899597168e-01
-2.744557261466979980e-01 2.282736003398895264e-01 1.766593195497989655e-02 3.570235148072242737e-02 -7.117579877376556396e-02 -2.876798510551452637e-01 -2.608681917190551758e-01 2.765226960182189941e-01 6.635595858097076416e-02 -2.191698402166366577e-01 -1.105481684207916260e-01 2.671410143375396729e-01 -1.502022962085902691e-03 -1.039079055190086365e-01 1.741957068443298340e-01 -9.686755388975143433e-02 -5.392481759190559387e-02 1.267846208065748215e-02 1.663601696491241455e-01 2.053494155406951904e-01 -4.345949366688728333e-02 -2.004948258399963379e-01 -1.592273861169815063e-01 3.070509731769561768e-01 6.990443170070648193e-02 -6.425162404775619507e-02 4.386391341686248779e-01 1.070267800241708755e-02 -3.551390394568443298e-02 -2.373688668012619019e-02 -1.039451137185096741e-01 5.735262110829353333e-02
1.226857081055641174e-01 -2.196440398693084717e-01 1.531772315502166748e-01 -1.755206845700740814e-02 8.721186220645904541e-02 -1.692463830113410950e-02 -7.285092771053314209e-02 -5.378754436969757080e-02 -2.529312074184417725e-01 -4.760133102536201477e-02 1.313760131597518921e-02 -6.912616640329360962e-02 1.019562631845474243e-01 -1.316549777984619141e-01 1.513317227363586426e-01 -1.007125154137611389e-01 1.026757434010505676e-01 7.214356679469347000e-03 2.245087474584579468e-01 -2.567651569843292236e-01 1.884636580944061279e-01 -4.019107818603515625e-01 -2.614855170249938965e-01 4.024767577648162842e-01 -3.208092413842678070e-03 6.675270944833755493e-02 2.417778968811035156e-01 -2.793686389923095703e-01 -2.161657065153121948e-01 -7.723032683134078979e-02 1.130233332514762878e-01 6.404005736112594604e-02
1.147759892046451569e-02 8.159422129392623901e-02 1.067375242710113525e-01 3.756640255451202393e-01 2.528226971626281738e-01 -2.168246060609817505e-01 -3.361888825893402100e-01 -4.721354320645332336e-02 -1.313531845808029175e-01 -1.065548211336135864e-01 -1.316843181848526001e-01 2.138880938291549683e-01 -6.327866762876510620e-02 1.375055909156799316e-01 -1.316368579864501953e-01 -8.092349767684936523e-02 3.289425000548362732e-02 -2.197503671050071716e-02 2.106770426034927368e-01 1.840268522500991821e-01 2.280430495738983154e-02 -5.096228048205375671e-02 -2.144396491348743439e-02 2.375337481498718262e-01 5.803914368152618408e-02 1.582106947898864746e-01 4.520361125469207764e-01 -8.400819450616836548e-02 1.070942208170890808e-01 8.344040811061859131e-02 -8.133509010076522827e-02 2.671513855457305908e-01
-4.750300571322441101e-02 2.957149744033813477e-01 3.888381272554397583e-02 1.778135597705841064e-01 -8.366238325834274292e-02 -2.098652869462966919e-01 -1.438677459955215454e-01 2.426933348178863525e-01 3.651414066553115845e-02 -1.514932811260223389e-01 2.334608137607574463e-01 1.491269767284393311e-01 8.374697715044021606e-02 -7.462888956069946289e-02 1.310825347900390625e-01 -3.929716944694519043e-01 -2.433222532272338867e-02 1.181459873914718628e-01 -5.076628923416137695e-02 -2.653158903121948242e-01 2.548567354679107666e-01 -1.111903414130210876e-01 -2.662558853626251221e-01 3.025406002998352051e-01 -1.310469806194305420e-01 -1.254830956459045410e-01 1.243701279163360596e-01 -4.462970793247222900e-02 -1.816336363554000854e-01 9.875523298978805542e-02 -7.776681333780288696e-02 1.867581456899642944e-01
8.993639051914215088e-02 2.887303233146667480e-01 9.858275949954986572e-02 2.371666282415390015e-01 2.223525196313858032e-01 -1.047409400343894958e-01 3.249236941337585449e-02 1.863710023462772369e-02 8.482880890369415283e-02 -1.765525154769420624e-02 4.430982843041419983e-02 4.412440955638885498e-01 -1.454084813594818115e-01 -6.002432666718959808e-03 1.748486757278442383e-01 -1.756537891924381256e-02 4.916677623987197876e-02 8.463284373283386230e-02 4.264585673809051514e-02 -1.385560929775238037e-01 2.271480560302734375e-01 -1.236235946416854858e-01 -1.741221547126770020e-01 1.968055814504623413e-01 -1.465584337711334229e-01 1.029264703392982483e-01 -6.347741931676864624e-02 -2.815583646297454834e-01 -1.583433002233505249e-01 1.254037469625473022e-01 -1.645830422639846802e-01 4.180275797843933105e-01
-2.017955295741558075e-02 -6.044883653521537781e-02 -3.410043716430664062e-01 7.386161386966705322e-02 -5.216494575142860413e-02 -1.636266708374023438e-01 1.447695791721343994e-01 1.576771289110183716e-01 -2.736409008502960205e-01 3.150723874568939209e-02 5.327677726745605469e-02 2.978587746620178223e-01 -1.059032529592514038e-01 2.991125918924808502e-03 2.556941509246826172e-01 -7.872892543673515320e-03 -1.284365803003311157e-01 1.018340215086936951e-01 2.895542792975902557e-02 5.466434732079505920e-02 2.988476306200027466e-02 -2.117954753339290619e-02 -3.003157973289489746e-01 3.116157948970794678e-01 -1.005853936076164246e-01 -1.365006566047668457e-01 7.506652176380157471e-02 3.500075042247772217e-01 1.582865566015243530e-01 -2.757490240037441254e-02 -1.034189686179161072e-01 3.769068121910095215e-01
1.333015412092208862e-01 3.913918435573577881e-01 -1.811400800943374634e-02 7.077834755182266235e-02 7.874675095081329346e-02 3.309120237827301025e-02 2.754936218261718750e-01 -2.063295245170593262e-01 -1.764541417360305786e-01 -1.141321137547492981e-01 -9.772641211748123169e-02 1.032402813434600830e-01 -1.325120776891708374e-01 1.347480565309524536e-01 -5.839645490050315857e-02 -3.361523896455764771e-02 8.464119583368301392e-02 2.198805063962936401e-01 -1.510522067546844482e-01 -3.802617266774177551e-02 2.121703326702117920e-02 1.887624152004718781e-02 -1.069782078266143799e-01 1.611779630184173584e-01 -9.095067530870437622e-02 5.311067774891853333e-02 6.209170818328857422e-01 -2.235653400421142578e-01 8.531197905540466309e-02 -5.283848196268081665e-02 7.831693440675735474e-02 1.117751821875572205e-01
4.411249887198209763e-03 2.247195839881896973e-01 1.155841872096061707e-01 9.141034632921218872e-02 -2.369942888617515564e-02 -1.510791033506393433e-01 1.335712522268295288e-01 1.689078211784362793e-01 -1.837940365076065063e-01 -6.142216920852661133e-02 -5.041569471359252930e-02 6.483990699052810669e-02 -1.048613414168357849e-01 -2.614599466323852539e-01 -1.369644254446029663e-01 1.689299196004867554e-01 2.727365195751190186e-01 2.452060393989086151e-02 -8.360558422282338142e-04 -2.740231156349182129e-01 -3.823480382561683655e-02 -1.999759525060653687e-01 -1.711956411600112915e-01 2.753391265869140625e-01 3.707907348871231079e-02 7.880637049674987793e-02 2.121781259775161743e-01 -1.320830434560775757e-01 3.780246675014495850e-01 -2.633573710918426514e-01 -3.239419460296630859e-01 5.620619654655456543e-02
1.221562325954437256e-01 4.586711991578340530e-03 -3.853445127606391907e-02 -2.051875442266464233e-01 2.150137126445770264e-01 -5.522282794117927551e-02 -8.636737614870071411e-02 1.808717399835586548e-01 8.794900774955749512e-02 -5.286060646176338196e-02 1.603766828775405884e-01 5.729564279317855835e-02 1.176440864801406860e-01 -3.041691891849040985e-02 1.936133368872106075e-03 -8.981529623270034790e-02 4.523118212819099426e-02 -1.656403690576553345e-01 -7.513424009084701538e-02 2.000403851270675659e-01 1.373715102672576904e-01 -3.859931230545043945e-01 -4.095022082328796387e-01 4.036006927490234375e-01 -1.613161712884902954e-01 1.538352072238922119e-01 1.857576370239257812e-01 -1.287311464548110962e-01 -2.640425562858581543e-01 -2.398124337196350098e-02 -1.308352649211883545e-01 1.669690757989883423e-01
-1.259244382381439209e-01 3.955668210983276367e-02 2.703945636749267578e-01 7.575430721044540405e-02 -1.029551997780799866e-01 -8.882481604814529419e-02 1.835322380065917969e-02 3.948324546217918396e-02 -9.240524470806121826e-02 5.191699787974357605e-02 1.340922899544239044e-02 1.998511841520667076e-03 -1.302501559257507324e-01 -9.764242917299270630e-02 7.897903025150299072e-02 -8.198636770248413086e-02 -3.351404964923858643e-01 1.190623641014099121e-01 1.182811185717582703e-01 -7.272177189588546753e-02 2.709819078445434570e-01 1.838967502117156982e-01 -2.780798375606536865e-01 1.791599690914154053e-01 -2.783493399620056152e-01 -2.835586667060852051e-01 3.704785704612731934e-01 -2.404395043849945068e-01 -8.671304583549499512e-02 7.120892871171236038e-03 -2.749859690666198730e-01 1.840605437755584717e-01
-6.336361169815063477e-02 -1.876057870686054230e-02 -1.763200201094150543e-02 -6.386924535036087036e-03 -1.346235275268554688e-01 1.989870220422744751e-01 1.356193870306015015e-01 7.967776805162429810e-02 -2.942239642143249512e-01 -4.958275705575942993e-02 -7.250771671533584595e-02 -1.385331153869628906e-02 1.806146278977394104e-02 -1.277060955762863159e-01 -4.398521035909652710e-02 -1.221286356449127197e-01 -2.713683545589447021e-01 -1.554521173238754272e-01 -1.225425675511360168e-01 1.161257699131965637e-01 7.219941169023513794e-02 -1.837260872125625610e-01 -1.071388721466064453e-01 5.167169570922851562e-01 7.622203230857849121e-02 -6.435982882976531982e-03 3.351149708032608032e-02 -1.633864194154739380e-01 1.992872953414916992e-01 -5.457836389541625977e-02 -1.387931257486343384e-01 4.954614639282226562e-01
-3.592066839337348938e-02 -3.773894533514976501e-02 1.134064197540283203e-01 8.995918184518814087e-02 -1.688655018806457520e-01 -1.975903660058975220e-01 1.476314514875411987e-01 -3.173410892486572266e-02 -5.797101259231567383e-01 -1.315961009822785854e-03 -3.091873228549957275e-01 1.029194891452789307e-01 1.066045928746461868e-02 8.914713747799396515e-03 -1.130340173840522766e-01 -4.268996790051460266e-02 -1.556758135557174683e-01 1.147902533411979675e-01 1.610844582319259644e-01 -2.555134594440460205e-01 7.741402834653854370e-02 -6.626078486442565918e-02 -1.925088763236999512e-01 1.742282211780548096e-01 -1.680199173279106617e-03 8.539006114006042480e-02 2.446427345275878906e-01 1.752589046955108643e-01 2.152964621782302856e-01 -1.202303841710090637e-01 -1.149501949548721313e-01 2.249403446912765503e-01
-2.664183378219604492e-01 9.566816687583923340e-02 9.115675836801528931e-02 -5.471891164779663086e-02 1.731204241514205933e-01 -1.214441135525703430e-01 -1.381591111421585083e-01 2.928598821163177490e-01 -4.101172089576721191e-02 -1.701734215021133423e-01 1.651122979819774628e-02 9.278474003076553345e-02 -9.621257334947586060e-02 -3.673436120152473450e-02 -1.530920416116714478e-01 -1.918573230504989624e-01 2.633082270622253418e-01 -1.566180586814880371e-01 2.492985427379608154e-01 1.503965817391872406e-02 6.634780019521713257e-02 -2.719752192497253418e-01 -6.701126694679260254e-02 3.288530111312866211e-01 -2.431926280260086060e-01 1.105167716741561890e-01 3.053825199604034424e-01 2.154895365238189697e-01 1.644308567047119141e-01 -1.735786199569702148e-01 -2.576230093836784363e-02 1.802509427070617676e-01
2.896608710289001465e-01 1.987339854240417480e-01 8.324097841978073120e-02 -7.976148277521133423e-02 1.907577663660049438e-01 4.527453333139419556e-02 1.411157548427581787e-01 -1.437772065401077271e-01 4.327509552240371704e-02 -9.922943264245986938e-02 1.886078417301177979e-01 -2.935476005077362061e-01 3.455444797873497009e-02 2.856203913688659668e-02 -1.430287808179855347e-01 2.974777854979038239e-02 -2.067689411342144012e-02 -1.887648403644561768e-01 2.423770427703857422e-01 -1.216489449143409729e-01 3.552879765629768372e-02 -3.470602929592132568e-01 -1.674163192510604858e-01 1.791162490844726562e-01 -2.055955231189727783e-01 1.534530222415924072e-01 2.506107091903686523e-01 -3.542211949825286865e-01 1.718219667673110962e-01 -6.035453826189041138e-02 -6.249751523137092590e-02 2.118402570486068726e-01
-8.952491730451583862e-02 -6.207544356584548950e-02 9.339409321546554565e-02 -3.995383158326148987e-03 -3.526914492249488831e-02 -2.956315577030181885e-01 -2.110527455806732178e-02 4.648036137223243713e-02 -3.116090297698974609e-01 1.165276542305946350e-01 3.327481821179389954e-02 -7.441378384828567505e-02 2.273206412792205811e-01 -1.965895444154739380e-01 -1.263189762830734253e-01 2.901139855384826660e-01 -1.810263991355895996e-01 1.418059039860963821e-02 1.834781467914581299e-01 -2.404406815767288208e-01 5.515706166625022888e-02 -2.336007803678512573e-01 -2.896586060523986816e-01 2.255773395299911499e-01 -1.383006479591131210e-02 -7.176513969898223877e-02 4.485818743705749512e-01 -2.178862504661083221e-02 2.220717221498489380e-01 3.820940107107162476e-02 -2.846708893775939941e-02 7.002165168523788452e-02
-2.253013253211975098e-01 9.760067611932754517e-02 1.394000649452209473e-01 2.301007211208343506e-01 -1.271152347326278687e-01 -1.666567772626876831e-01 2.638256251811981201e-01 3.821723535656929016e-02 -1.156439632177352905e-01 9.060790389776229858e-02 -9.609869122505187988e-02 -9.607902914285659790e-02 -1.929044872522354126e-01 7.230529934167861938e-02 -5.008462443947792053e-02 1.945848460309207439e-03 -1.511252969503402710e-01 -8.738078176975250244e-02 6.470491737127304077e-02 -2.600000202655792236e-01 1.106344610452651978e-01 -8.200062811374664307e-02 -2.814390659332275391e-01 -5.554142873734235764e-03 -2.701816856861114502e-01 2.948623895645141602e-01 4.627295136451721191e-01 1.468339585699141026e-03 1.523099392652511597e-01 -2.082076817750930786e-01 -1.309697777032852173e-01 9.543146938085556030e-02
-7.740022987127304077e-02 -9.086301922798156738e-02 -2.458229959011077881e-01 8.813249319791793823e-02 1.012848839163780212e-01 -1.308730691671371460e-01 2.664550244808197021e-01 8.162692189216613770e-02 -3.342197537422180176e-01 -6.546521931886672974e-02 -2.228213399648666382e-01 2.818658053874969482e-01 -3.059434331953525543e-02 9.737591445446014404e-02 1.951756477355957031e-01 -8.107968419790267944e-02 -1.189892590045928955e-01 1.103606000542640686e-01 7.995662838220596313e-02 -1.645775288343429565e-01 -5.296911299228668213e-02 -1.621535867452621460e-01 -2.766865193843841553e-01 1.573491394519805908e-01 -1.444109082221984863e-01 6.609232723712921143e-02 1.747129559516906738e-01 3.746049106121063232e-01 9.474632889032363892e-02 -5.041198432445526123e-02 3.987150266766548157e-02 3.360401690006256104e-01
[truncated: 3,269,212 more chars]
