# Supplementary material for: The Language of Innovation
Source: PLoS One. 2020 Apr 30;15(4):e0230107. doi: 10.1371/journal.pone.0230107 (PMC7194493; doi:10.1371/journal.pone.0230107)
Supplement: S3 File — (GZ) [file pone.0230107.s003.tar.gz › 1981-1985/V2Run_23_VS_4500_embeddings1981-1985ED32.txt]

-1.428929865360260010e-01 -1.644108146429061890e-01 -2.224142253398895264e-01 2.049002349376678467e-01 5.631094798445701599e-02 -1.927906833589076996e-02 -1.335885971784591675e-01 2.196422964334487915e-01 -8.309091627597808838e-02 7.672674953937530518e-02 2.669408917427062988e-02 8.847846835851669312e-02 -1.714852899312973022e-01 9.728972800076007843e-03 -1.505701988935470581e-01 2.952267825603485107e-01 -4.231319203972816467e-02 -1.011895835399627686e-01 5.073702335357666016e-02 -2.348544746637344360e-01 2.814079448580741882e-02 -5.484620332717895508e-01 -3.821130692958831787e-01 1.511710137128829956e-01 5.843671783804893494e-02 1.547509580850601196e-01 8.794171363115310669e-02 -8.068639785051345825e-02 1.458232849836349487e-01 1.485512852668762207e-01 -6.501873582601547241e-02 -3.756003826856613159e-02
1.224535889923572540e-02 -2.409622371196746826e-01 4.199657961726188660e-02 -2.617133259773254395e-01 2.719721794128417969e-01 4.037474840879440308e-02 6.106516718864440918e-02 1.554000824689865112e-01 2.668911218643188477e-01 1.525111943483352661e-01 2.134130001068115234e-01 5.171937867999076843e-02 -1.559677720069885254e-01 2.630980908870697021e-01 -2.743164310231804848e-03 9.550350904464721680e-02 -2.683055996894836426e-01 1.574639230966567993e-01 2.920876815915107727e-02 4.982241243124008179e-02 -1.169756427407264709e-01 -4.750310480594635010e-01 1.270483583211898804e-01 -1.615295857191085815e-01 -2.180305719375610352e-01 -5.745858699083328247e-02 -1.942505240440368652e-01 -3.029897622764110565e-02 -1.348355319350957870e-02 1.677594333887100220e-01 2.051102556288242340e-02 -1.508046984672546387e-01
1.426614373922348022e-01 -7.771432399749755859e-02 -7.973695546388626099e-02 2.655895948410034180e-01 1.776896417140960693e-01 1.131901238113641739e-02 1.287018954753875732e-01 -9.809263981878757477e-03 7.216262072324752808e-02 1.246040463447570801e-01 1.122562959790229797e-01 1.631360799074172974e-01 -3.322861492633819580e-01 -7.410050183534622192e-02 -1.444747000932693481e-01 -1.350304670631885529e-02 -1.805294603109359741e-01 -1.068190783262252808e-01 3.311526775360107422e-01 -1.150588765740394592e-01 4.244190454483032227e-02 -4.182125926017761230e-01 1.491628289222717285e-01 -8.310854434967041016e-02 -6.860560923814773560e-02 -2.954062633216381073e-02 -8.330713212490081787e-02 1.583420671522617340e-02 2.761015295982360840e-01 4.038163423538208008e-01 1.602447330951690674e-01 3.052463941276073456e-02
6.748282909393310547e-02 -2.743904292583465576e-01 -1.437106877565383911e-01 1.074147149920463562e-01 1.822009235620498657e-01 7.953273504972457886e-02 4.368330538272857666e-02 2.031798660755157471e-01 -8.553302288055419922e-02 2.975230477750301361e-02 7.736244797706604004e-02 1.239492557942867279e-02 -4.723213613033294678e-01 1.251846551895141602e-01 -2.521306574344635010e-01 -9.895196557044982910e-02 -2.370878010988235474e-01 -9.794458746910095215e-03 -1.160502433776855469e-01 2.394207864999771118e-01 -2.273938208818435669e-01 -2.002602815628051758e-01 5.304491519927978516e-02 -1.736913323402404785e-01 2.935658097267150879e-01 2.231261581182479858e-01 8.445920050144195557e-02 7.693723589181900024e-02 2.234598100185394287e-01 1.297217309474945068e-01 -1.056388858705759048e-02 1.049236282706260681e-01
5.634731054306030273e-02 -8.740692585706710815e-02 -3.782103657722473145e-01 -1.003141626715660095e-01 1.927656978368759155e-01 -1.161189004778862000e-02 -1.357020735740661621e-01 2.889749407768249512e-02 -1.212739720940589905e-01 7.943204790353775024e-02 1.047050729393959045e-01 5.929404124617576599e-02 -1.576722115278244019e-01 1.883018910884857178e-01 -2.413826137781143188e-01 -1.268863976001739502e-01 -1.776886880397796631e-01 2.730892300605773926e-01 1.631115376949310303e-01 -1.103248819708824158e-01 -9.528247267007827759e-02 -2.955879271030426025e-01 1.302916258573532104e-01 -4.601687490940093994e-01 3.981991484761238098e-02 1.222979351878166199e-01 9.535034187138080597e-03 3.030620813369750977e-01 1.568972915410995483e-01 -5.221199244260787964e-02 -4.334060475230216980e-02 3.930095955729484558e-02
-6.683241575956344604e-02 -2.480690330266952515e-01 -5.207142606377601624e-02 -2.346463799476623535e-01 2.015559524297714233e-01 -1.221261695027351379e-01 -9.057741612195968628e-02 2.359398156404495239e-01 5.804424360394477844e-02 2.834470272064208984e-01 1.413541585206985474e-01 -1.687254607677459717e-01 -3.795321285724639893e-01 2.483245879411697388e-01 -1.003779843449592590e-01 1.056108698248863220e-01 -1.133023723959922791e-01 3.358699753880500793e-02 3.370863944292068481e-02 -8.424066007137298584e-02 -4.833466932177543640e-02 -3.144114315509796143e-01 -2.553977966308593750e-01 -2.370269894599914551e-01 -1.236190497875213623e-01 7.977687567472457886e-02 1.585593521595001221e-01 3.854272514581680298e-02 2.119757980108261108e-01 1.887667030096054077e-01 1.551584750413894653e-01 -1.195023301988840103e-03
-2.069331891834735870e-02 -2.373919337987899780e-01 4.902171716094017029e-02 2.500394880771636963e-01 1.692482680082321167e-01 -2.030878961086273193e-01 1.839909851551055908e-01 2.246058285236358643e-01 9.499972686171531677e-03 -1.657312512397766113e-01 1.844582855701446533e-01 -1.559637486934661865e-01 -5.211325287818908691e-01 3.421459347009658813e-02 7.502513378858566284e-02 -5.288524925708770752e-02 -5.858239158987998962e-02 3.196537792682647705e-01 1.418507099151611328e-01 -2.662953734397888184e-01 -4.368047788739204407e-02 -6.190894544124603271e-02 4.604038782417774200e-03 -3.320267200469970703e-01 -9.888060390949249268e-02 1.624411195516586304e-01 -4.850184917449951172e-02 -4.170440882444381714e-02 2.007452026009559631e-02 4.784866049885749817e-02 5.485192872583866119e-03 -3.733646869659423828e-02
-4.716363251209259033e-01 -2.862456738948822021e-01 -1.433175057172775269e-01 -5.755811929702758789e-02 -7.291693240404129028e-02 -2.141487598419189453e-01 1.821539849042892456e-01 -4.644595831632614136e-02 1.861543208360671997e-01 -7.224812638014554977e-03 -3.159819543361663818e-02 6.657682359218597412e-02 -1.244230493903160095e-01 1.738434880971908569e-01 -3.057599663734436035e-01 1.966713815927505493e-01 -9.097295254468917847e-02 -1.905271112918853760e-01 -1.086369156837463379e-01 -2.745339572429656982e-01 -6.873252987861633301e-02 -2.314576208591461182e-01 2.100872844457626343e-01 -9.954964369535446167e-02 1.729165911674499512e-01 7.403554860502481461e-03 1.411893405020236969e-02 -7.932567596435546875e-02 1.798507571220397949e-01 6.099192425608634949e-02 -2.176507264375686646e-01 -5.720050632953643799e-02
-4.194630682468414307e-02 -9.088591486215591431e-02 -1.396255940198898315e-01 -2.099345810711383820e-02 2.844122052192687988e-01 -2.190275639295578003e-01 -1.248943731188774109e-01 7.874532788991928101e-02 -2.004725113511085510e-02 2.950269579887390137e-01 -4.717345908284187317e-02 1.676012575626373291e-01 -3.428071737289428711e-01 2.075459957122802734e-01 -1.510503143072128296e-01 2.604107558727264404e-01 -3.160251677036285400e-01 1.573721170425415039e-01 -1.277123689651489258e-01 5.310394335538148880e-03 2.490326389670372009e-02 -2.939097583293914795e-01 -2.282920777797698975e-01 -2.190848886966705322e-01 -1.851166784763336182e-01 4.034637939184904099e-03 -9.433750808238983154e-02 9.255604818463325500e-03 2.024066448211669922e-01 5.528735741972923279e-02 4.416179284453392029e-02 1.818261742591857910e-01
-2.796073555946350098e-01 -3.626652359962463379e-01 -4.632632061839103699e-02 -9.340760111808776855e-02 -1.379991173744201660e-01 -3.438975811004638672e-01 2.809386551380157471e-01 -2.510862983763217926e-02 -2.080743014812469482e-02 -3.282992169260978699e-02 -8.869917690753936768e-02 3.180662915110588074e-02 -1.895700395107269287e-01 2.802719771862030029e-01 -1.713125854730606079e-01 4.970651492476463318e-02 -2.566248476505279541e-01 -5.075968056917190552e-02 2.353666573762893677e-01 -1.171575784683227539e-01 -1.392814069986343384e-01 -3.784324526786804199e-01 5.599977821111679077e-02 -2.795992419123649597e-02 -3.987535089254379272e-02 5.896031856536865234e-02 8.906681090593338013e-02 -1.671637296676635742e-01 4.999569803476333618e-02 -2.581989765167236328e-02 2.381806969642639160e-01 3.057213872671127319e-02
-6.097943708300590515e-02 -7.447756826877593994e-03 -7.052449136972427368e-02 1.154685392975807190e-02 1.541538089513778687e-01 -6.979653239250183105e-02 3.750253096222877502e-02 1.801659464836120605e-01 2.756582796573638916e-01 1.283217370510101318e-01 2.145612984895706177e-01 2.300971150398254395e-01 -4.269575178623199463e-01 1.331997662782669067e-01 8.017399231903254986e-04 2.209022045135498047e-01 1.348840072751045227e-02 1.526880711317062378e-01 -9.257528930902481079e-02 5.706875771284103394e-02 -3.575472646843991242e-06 -3.191639482975006104e-01 -2.020122855901718140e-01 -2.788225114345550537e-01 -1.410108357667922974e-01 3.266692161560058594e-01 7.405740767717361450e-02 -6.833261251449584961e-02 2.929392457008361816e-02 -1.147877238690853119e-02 2.275807559490203857e-01 -2.075491994619369507e-01
-6.000327877700328827e-03 4.878513887524604797e-02 2.319316379725933075e-02 -5.256464332342147827e-02 2.424549758434295654e-01 -1.221363395452499390e-01 -1.782991178333759308e-02 1.405972093343734741e-01 3.568168580532073975e-01 1.406845748424530029e-01 1.218174174427986145e-01 1.517509520053863525e-01 -2.291398793458938599e-01 7.754226028919219971e-02 -2.009255439043045044e-01 1.130295768380165100e-01 1.283125206828117371e-02 3.481520414352416992e-01 -1.096323803067207336e-01 -5.837022140622138977e-02 -2.033021003007888794e-01 -2.709619700908660889e-01 2.991636991500854492e-01 -1.733820289373397827e-01 -1.432103216648101807e-01 2.301808595657348633e-01 -3.382196649909019470e-02 1.974322199821472168e-01 3.155404031276702881e-01 8.424471318721771240e-02 1.030503436923027039e-01 -4.291357845067977905e-02
6.966777145862579346e-02 -1.535119861364364624e-01 1.516194082796573639e-02 1.892673373222351074e-01 2.585275769233703613e-01 -5.310914944857358932e-03 3.588112071156501770e-02 -4.525419324636459351e-02 1.291515678167343140e-01 -1.240861508995294571e-02 3.400404155254364014e-01 8.812622725963592529e-02 -2.496367990970611572e-01 9.960573911666870117e-02 -3.643428087234497070e-01 7.163164764642715454e-02 -2.300510853528976440e-01 -4.170733503997325897e-03 3.489428758621215820e-01 1.546644717454910278e-01 -1.831479072570800781e-01 -3.955749571323394775e-01 3.456417098641395569e-02 -1.216768696904182434e-01 1.325388103723526001e-01 2.339245080947875977e-01 6.339131295680999756e-02 -9.192722290754318237e-02 4.198532551527023315e-02 -3.072521835565567017e-02 -5.106262862682342529e-02 -1.423645168542861938e-01
8.056328445672988892e-02 -4.990816116333007812e-02 -8.175922930240631104e-02 -5.458600819110870361e-02 1.140210479497909546e-01 -2.769023180007934570e-01 3.571424186229705811e-01 7.869809865951538086e-02 2.915409803390502930e-01 5.178827419877052307e-02 -1.794898211956024170e-01 7.942631095647811890e-02 1.312122046947479248e-01 2.140692174434661865e-01 1.920993626117706299e-01 8.964867889881134033e-02 -1.651898175477981567e-01 4.933315515518188477e-02 2.054006792604923248e-02 -4.002740383148193359e-01 -1.160820648074150085e-01 -2.094708681106567383e-01 -5.105102807283401489e-02 -1.483381539583206177e-01 -1.027314215898513794e-01 3.595853745937347412e-01 -5.653941631317138672e-02 9.608317911624908447e-02 -5.397516116499900818e-02 1.788526177406311035e-01 2.528981864452362061e-01 -1.675722189247608185e-02
-1.034220606088638306e-01 -1.595109850168228149e-01 -5.149955675005912781e-02 1.879355460405349731e-01 1.240834593772888184e-02 -2.707697078585624695e-02 1.205193623900413513e-01 5.434916540980339050e-02 -9.006881713867187500e-02 2.258268594741821289e-01 8.455726504325866699e-02 -2.540903687477111816e-01 -4.233992099761962891e-01 9.341818094253540039e-02 -6.354946643114089966e-02 5.731590092182159424e-02 -6.030052155256271362e-02 -9.747245162725448608e-02 1.283307224512100220e-01 1.133966073393821716e-02 -1.776097863912582397e-01 -5.272119641304016113e-01 -2.305103540420532227e-01 -2.262257784605026245e-01 9.718883782625198364e-02 5.216655507683753967e-02 -7.529311627149581909e-02 2.675488889217376709e-01 1.542744189500808716e-01 -1.280246824026107788e-01 -3.266040608286857605e-02 8.462402224540710449e-02
1.640057712793350220e-01 1.486108154058456421e-01 3.627064824104309082e-02 -6.003613024950027466e-02 -5.690014362335205078e-02 -3.266454150434583426e-04 -3.656317666172981262e-02 -1.606798171997070312e-02 2.205953150987625122e-01 1.451497077941894531e-01 -9.944610297679901123e-02 -6.985073536634445190e-02 -2.566936612129211426e-01 -7.974900305271148682e-02 -2.185652703046798706e-01 6.392173469066619873e-02 -3.229192197322845459e-01 1.262435168027877808e-01 1.462711691856384277e-01 -3.473157761618494987e-03 -2.371492832899093628e-01 -3.372740149497985840e-01 8.532296866178512573e-02 -3.846404850482940674e-01 2.639229893684387207e-01 1.590982079505920410e-01 2.853781171143054962e-02 2.908220887184143066e-02 2.320200353860855103e-01 2.705282568931579590e-01 -1.743481904268264771e-01 -1.084859445691108704e-01
1.056031510233879089e-02 -1.706349104642868042e-01 -1.387207806110382080e-01 7.950562238693237305e-02 2.110834419727325439e-01 -1.336882561445236206e-01 2.647017538547515869e-01 2.487485110759735107e-01 3.960138559341430664e-01 2.202307581901550293e-01 -1.473922748118638992e-02 5.561884492635726929e-02 -3.137995302677154541e-01 -8.655595779418945312e-02 2.413269877433776855e-02 9.901476651430130005e-02 -2.951781079173088074e-02 2.334896773099899292e-01 -1.277823597192764282e-01 3.736431151628494263e-02 -1.450017541646957397e-01 -3.380545675754547119e-01 -5.375774949789047241e-02 -3.502722680568695068e-01 -1.663937047123908997e-02 1.076362747699022293e-02 2.042933702468872070e-01 1.197806745767593384e-01 1.853438317775726318e-01 2.839994430541992188e-02 1.073694135993719101e-02 9.906703606247901917e-03
9.107629209756851196e-02 5.065485462546348572e-02 2.668788284063339233e-02 -4.114910215139389038e-02 3.068481981754302979e-01 -1.556563079357147217e-01 2.239050865173339844e-01 1.304153800010681152e-01 8.935483545064926147e-02 1.586670987308025360e-02 -7.385526597499847412e-02 -2.527477443218231201e-01 -1.060288622975349426e-01 2.369108200073242188e-01 -2.127101570367813110e-01 1.724588871002197266e-01 -9.807807952165603638e-02 2.951274067163467407e-02 1.730603575706481934e-01 -1.325803548097610474e-01 -2.259540259838104248e-01 -3.354926109313964844e-01 -2.048455923795700073e-02 -3.062686920166015625e-01 -6.268461048603057861e-02 9.444603323936462402e-02 -1.070628985762596130e-01 1.011541634798049927e-01 1.821416020393371582e-01 -1.945895552635192871e-01 -1.893097311258316040e-01 -3.521468639373779297e-01
-7.566296309232711792e-02 -3.045577555894851685e-02 -1.351362168788909912e-01 -5.163875222206115723e-02 4.416390135884284973e-02 7.234017550945281982e-02 8.061745017766952515e-02 -1.012497246265411377e-01 4.174853488802909851e-02 5.059834122657775879e-01 4.722101241350173950e-02 -7.155767083168029785e-02 -2.554554641246795654e-01 1.380276381969451904e-01 -3.109168112277984619e-01 2.406354248523712158e-01 -2.472127526998519897e-01 -3.818400949239730835e-02 1.352392882108688354e-01 -1.155936941504478455e-01 -1.092486903071403503e-01 -2.659992575645446777e-01 -2.520623505115509033e-01 -1.611688584089279175e-01 3.319935798645019531e-01 6.313845515251159668e-02 1.385964751243591309e-01 3.163700178265571594e-02 1.423067599534988403e-01 -8.892536163330078125e-02 1.126727908849716187e-01 -5.285041034221649170e-02
-3.799680173397064209e-01 -1.390770971775054932e-01 -1.415206640958786011e-01 3.164203464984893799e-02 2.217184007167816162e-01 -1.104291453957557678e-01 1.105034574866294861e-01 2.583697736263275146e-01 -1.320830881595611572e-01 2.354755252599716187e-02 -1.614019460976123810e-02 -1.834150701761245728e-01 -1.635805070400238037e-01 3.207151591777801514e-02 -4.264262318611145020e-01 2.678134292364120483e-02 -2.093262523412704468e-01 1.742054335772991180e-02 -9.503869712352752686e-02 -1.040276736021041870e-01 1.568571180105209351e-01 -1.829435825347900391e-01 2.646600306034088135e-01 1.311661452054977417e-01 -2.246043533086776733e-01 8.443868905305862427e-02 7.801875006407499313e-03 9.241906926035881042e-03 3.658685982227325439e-01 -5.814936757087707520e-02 8.581881411373615265e-03 9.139015525579452515e-02
1.878949813544750214e-02 -3.057277500629425049e-01 -2.558622956275939941e-01 2.803818136453628540e-02 1.546381115913391113e-01 1.837184876203536987e-01 -9.912493824958801270e-02 1.346116513013839722e-01 2.779519557952880859e-01 3.145399987697601318e-01 -1.144753694534301758e-01 5.195944383740425110e-02 -1.483341604471206665e-01 2.158860266208648682e-01 1.360054016113281250e-01 3.838949799537658691e-01 -3.766808286309242249e-02 -8.059517294168472290e-02 1.299345791339874268e-01 -8.709499239921569824e-02 -1.710327565670013428e-01 -1.313343495130538940e-01 -1.012319996953010559e-01 -1.924023777246475220e-01 1.459584981203079224e-01 2.268169075250625610e-01 1.476131975650787354e-01 1.517982184886932373e-01 1.301711052656173706e-01 2.882570400834083557e-02 -1.018997430801391602e-01 -2.365227490663528442e-01
-1.876254752278327942e-02 -3.540065139532089233e-02 -3.059653937816619873e-01 2.319570183753967285e-01 3.792750835418701172e-02 1.381615996360778809e-01 1.214076355099678040e-01 1.925888657569885254e-01 -7.471798919141292572e-03 2.619997262954711914e-01 2.377849072217941284e-01 -8.401781320571899414e-02 -6.251737475395202637e-02 4.271142557263374329e-02 -2.347013056278228760e-01 2.578042261302471161e-02 -2.997129559516906738e-01 1.241309642791748047e-01 3.444266021251678467e-01 8.613108098506927490e-02 -3.087094239890575409e-02 -3.520232141017913818e-01 9.877207130193710327e-02 -2.703632414340972900e-01 -8.905103430151939392e-03 4.768235236406326294e-02 -1.124558597803115845e-01 -2.014669328927993774e-01 2.050464302301406860e-01 1.468487679958343506e-01 6.231952086091041565e-02 -1.508158594369888306e-01
-2.165133506059646606e-02 -2.308397442102432251e-01 -1.165998876094818115e-01 3.841739892959594727e-01 1.383951008319854736e-01 7.544963806867599487e-02 -1.091937571763992310e-01 2.263345867395401001e-01 6.431279238313436508e-03 -4.046898707747459412e-02 -1.124982982873916626e-01 8.440156280994415283e-02 -3.241601288318634033e-01 1.492199152708053589e-01 -6.189161539077758789e-02 -1.356430351734161377e-01 -2.219626009464263916e-01 2.587551176548004150e-01 2.986325919628143311e-01 -2.192087322473526001e-01 -1.181293651461601257e-01 -5.836791172623634338e-02 -5.858053267002105713e-02 4.812225326895713806e-02 2.552069127559661865e-01 6.960391253232955933e-02 5.862189084291458130e-02 2.143799066543579102e-01 1.479755043983459473e-01 2.388989925384521484e-01 1.640601903200149536e-01 -1.555888652801513672e-01
9.196756035089492798e-02 -1.115419529378414154e-02 -3.289416730403900146e-01 -6.875227391719818115e-02 -2.655006200075149536e-02 -1.284499913454055786e-01 -3.378018364310264587e-02 2.050646394491195679e-01 2.590871751308441162e-01 1.086872741580009460e-01 -2.736908942461013794e-02 -8.527466654777526855e-02 -1.131911277770996094e-01 2.933430969715118408e-01 -1.870643943548202515e-01 5.395295470952987671e-02 -6.857599318027496338e-02 1.589714139699935913e-01 -9.071879088878631592e-02 9.442938491702079773e-03 1.831009536981582642e-01 -3.200886845588684082e-01 2.689137160778045654e-01 -1.466822922229766846e-01 8.962856978178024292e-02 2.487737238407135010e-01 -2.174433171749114990e-01 3.299746196717023849e-03 -7.991399616003036499e-02 3.145502507686614990e-01 2.777431346476078033e-02 -3.208495676517486572e-01
4.882310703396797180e-02 -3.169706091284751892e-02 -3.170231729745864868e-02 2.337513715028762817e-01 2.335665225982666016e-01 -7.156958431005477905e-02 2.050046026706695557e-01 4.200368747115135193e-02 1.331530604511499405e-02 -1.525308638811111450e-01 3.155593574047088623e-02 -1.406895667314529419e-01 -2.947140038013458252e-01 1.774286925792694092e-01 -2.061413526535034180e-01 -1.382999960333108902e-02 -2.113121151924133301e-01 4.448309540748596191e-01 1.829943507909774780e-01 -2.788227796554565430e-02 -2.299124449491500854e-01 -1.928119659423828125e-01 -1.164264082908630371e-01 -2.844363749027252197e-01 -5.457913130521774292e-02 2.416659332811832428e-02 -2.124768048524856567e-01 -1.586534082889556885e-01 1.296253651380538940e-01 7.040583994239568710e-03 2.459391951560974121e-01 -1.404969394207000732e-01
-1.963020712137222290e-01 -2.315020654350519180e-03 -2.334228605031967163e-01 5.913081020116806030e-02 2.223203927278518677e-01 1.032168716192245483e-01 4.808250814676284790e-03 1.470791846513748169e-01 7.471000403165817261e-02 2.258592694997787476e-01 2.244172990322113037e-01 -5.961856618523597717e-02 -3.606325685977935791e-01 3.843236565589904785e-01 -2.924120426177978516e-02 2.184458374977111816e-01 -3.176145851612091064e-01 5.166291445493698120e-02 -2.004776149988174438e-01 -4.148032143712043762e-02 -2.264261711388826370e-03 -2.380915135145187378e-01 -8.215851150453090668e-03 -9.292216598987579346e-02 2.280448935925960541e-02 -5.800591036677360535e-02 1.708001792430877686e-01 9.878377616405487061e-02 3.137440681457519531e-01 -1.609916239976882935e-01 -7.860997319221496582e-02 -2.632583677768707275e-02
-5.418806523084640503e-02 -8.487568050622940063e-02 -3.866337835788726807e-01 -6.095809862017631531e-02 1.225149035453796387e-01 -1.584626883268356323e-01 -1.128295361995697021e-01 2.428679764270782471e-01 1.423687189817428589e-01 -1.079666689038276672e-01 6.995286792516708374e-02 4.006760716438293457e-01 -2.625214755535125732e-01 2.305605262517929077e-01 -2.330303788185119629e-01 8.782166987657546997e-02 -8.210662752389907837e-02 1.564880758523941040e-01 2.256345562636852264e-02 -2.294778525829315186e-01 -1.683796793222427368e-01 -1.406255066394805908e-01 -1.127304211258888245e-01 -1.763432174921035767e-01 9.770970791578292847e-02 -9.368897229433059692e-02 2.256494164466857910e-01 2.699952125549316406e-01 1.149857118725776672e-01 4.629045352339744568e-02 7.709234021604061127e-03 9.734089672565460205e-02
-6.027227640151977539e-02 4.940801858901977539e-02 6.388082355260848999e-02 2.824816703796386719e-01 -1.244683191180229187e-02 1.266773194074630737e-01 -8.009384386241436005e-03 6.758392602205276489e-02 -8.905389904975891113e-02 7.046359777450561523e-02 2.695015072822570801e-01 -1.186549887061119080e-01 -3.295953273773193359e-01 1.979587376117706299e-01 -1.619878262281417847e-01 7.430597394704818726e-02 -3.157031238079071045e-01 -2.434958219528198242e-01 1.797626465559005737e-01 -1.969397068023681641e-01 -1.140062585473060608e-01 -3.245817422866821289e-01 2.422620356082916260e-01 -1.884539872407913208e-01 -1.503709889948368073e-02 1.620392352342605591e-01 1.142945326864719391e-02 -1.016639918088912964e-01 2.415194809436798096e-01 1.946561336517333984e-01 1.078858301043510437e-01 -1.503385305404663086e-01
-8.449684828519821167e-02 -2.937839031219482422e-01 6.978954188525676727e-04 1.308658868074417114e-01 2.478337436914443970e-01 5.834822729229927063e-02 1.409852802753448486e-01 1.440135836601257324e-01 2.756275981664657593e-02 -9.271627664566040039e-02 3.799750804901123047e-01 -8.635456115007400513e-02 -1.873280256986618042e-01 2.695153951644897461e-01 -2.448817193508148193e-01 2.246995568275451660e-01 -2.080789059400558472e-01 -7.091707736253738403e-02 -1.092757731676101685e-01 -3.480899706482887268e-02 -2.039084732532501221e-01 -2.248966395854949951e-01 -1.768909841775894165e-01 -2.695813179016113281e-01 2.515222430229187012e-01 2.978813834488391876e-03 7.127295434474945068e-02 -1.651023700833320618e-02 1.617370545864105225e-01 1.978221684694290161e-01 -7.810089737176895142e-02 8.356396853923797607e-02
3.154258802533149719e-02 -3.054408729076385498e-01 -4.572114348411560059e-02 2.065796703100204468e-01 2.787617444992065430e-01 -4.066978022456169128e-02 3.920066729187965393e-02 2.385439872741699219e-01 -1.020104065537452698e-02 1.308953613042831421e-01 2.739023566246032715e-01 -9.394208341836929321e-02 -8.747499436140060425e-02 1.262240558862686157e-01 -3.572768568992614746e-01 1.175715923309326172e-01 -2.569977939128875732e-01 1.116448864340782166e-01 -4.911704733967781067e-02 9.349637478590011597e-02 4.657711461186408997e-02 -2.161049991846084595e-01 -8.412394672632217407e-02 -2.577987313270568848e-01 3.122999966144561768e-01 1.514671295881271362e-01 -2.627275325357913971e-02 3.907554596662521362e-02 1.990807056427001953e-01 4.582767933607101440e-02 -2.447146475315093994e-01 1.435977518558502197e-01
-7.038426399230957031e-02 -1.332766562700271606e-01 -9.454747661948204041e-03 -3.545083478093147278e-02 1.834679841995239258e-01 8.810121566057205200e-02 2.315260171890258789e-01 8.899850398302078247e-02 -5.320697277784347534e-02 8.019085973501205444e-02 2.099356949329376221e-01 2.130139386281371117e-03 -3.535947799682617188e-01 1.272593736648559570e-01 -3.462062776088714600e-01 7.734003663063049316e-02 -1.493510007858276367e-01 9.535512328147888184e-02 1.829735189676284790e-01 -4.894390702247619629e-02 -1.845862343907356262e-02 -2.652594745159149170e-01 -1.473446190357208252e-01 -3.119414150714874268e-01 2.304042875766754150e-01 1.524981260299682617e-01 1.082836538553237915e-01 -4.071236401796340942e-02 1.634142845869064331e-01 9.112271666526794434e-02 -5.993418022990226746e-02 4.089836478233337402e-01
-3.980987966060638428e-01 -4.825502932071685791e-01 -1.667643934488296509e-01 -5.383697152137756348e-02 1.637689173221588135e-01 -1.829760223627090454e-01 8.677961677312850952e-02 -1.504717171192169189e-01 2.264348119497299194e-01 6.108236312866210938e-02 -7.530073076486587524e-02 -1.217042580246925354e-01 -6.911730021238327026e-02 -3.246837854385375977e-02 -3.127264231443405151e-02 1.425028145313262939e-01 5.769766122102737427e-02 2.395991683006286621e-01 2.132833562791347504e-02 -1.109969094395637512e-01 -2.172873318195343018e-01 -3.840504884719848633e-01 8.189062774181365967e-02 -9.435217827558517456e-02 7.949820905923843384e-02 1.672105640172958374e-01 -1.983744204044342041e-01 -1.432666331529617310e-01 3.457498922944068909e-02 -3.080525435507297516e-03 -5.127802118659019470e-02 -5.529865622520446777e-02
-1.401831358671188354e-01 -1.930334120988845825e-01 -1.799849420785903931e-01 1.910734325647354126e-01 3.056044578552246094e-01 2.401093542575836182e-01 -2.611427903175354004e-01 1.545581817626953125e-01 -1.567298769950866699e-01 3.523871302604675293e-02 6.546831876039505005e-02 -1.587033122777938843e-01 -6.878432352095842361e-03 1.164855659008026123e-01 -1.594218462705612183e-01 2.699899971485137939e-01 1.244408711791038513e-01 3.424681127071380615e-01 -1.758634448051452637e-01 -2.103595733642578125e-01 -8.811004459857940674e-02 -2.810440361499786377e-01 -7.422921061515808105e-02 -3.788262233138084412e-02 -1.342480182647705078e-01 1.354620158672332764e-01 -4.374288488179445267e-03 5.832805857062339783e-02 2.191960513591766357e-01 1.364069133996963501e-01 2.282644361257553101e-01 -6.043693423271179199e-02
-2.636236697435379028e-02 -2.593234479427337646e-01 -1.665458828210830688e-02 -6.022319942712783813e-02 1.208317950367927551e-01 3.237707912921905518e-02 -1.333734542131423950e-01 9.447574615478515625e-02 -9.896145015954971313e-02 -1.529613435268402100e-01 1.501273512840270996e-01 2.008700743317604065e-02 -2.996158003807067871e-01 2.516611516475677490e-01 -2.015467882156372070e-01 -2.080395631492137909e-02 -3.547897934913635254e-01 3.233927190303802490e-01 5.903826653957366943e-02 -4.033338129520416260e-01 -8.541426062583923340e-02 -1.212975978851318359e-01 -1.596329808235168457e-01 -2.062135338783264160e-01 3.000844717025756836e-01 1.334047466516494751e-01 1.542971134185791016e-01 4.926186427474021912e-02 4.970189929008483887e-02 -6.989050656557083130e-02 4.430307820439338684e-02 -7.391292601823806763e-02
-3.889317810535430908e-01 2.969066612422466278e-02 -1.730110049247741699e-01 -2.718368768692016602e-01 1.669178009033203125e-01 5.225108191370964050e-02 3.930596634745597839e-02 1.771210879087448120e-01 -4.812798649072647095e-02 1.330407708883285522e-01 1.430333703756332397e-01 -1.142633929848670959e-01 -2.107666134834289551e-01 1.198091637343168259e-02 -1.442596316337585449e-01 6.986881047487258911e-02 -3.050066232681274414e-01 2.405108511447906494e-02 -6.359415128827095032e-03 7.984341681003570557e-02 9.737264364957809448e-02 -1.999945193529129028e-01 2.081296890974044800e-01 -1.682085990905761719e-01 -6.963004916906356812e-02 3.342655599117279053e-01 5.294037610292434692e-02 1.319641992449760437e-02 1.406483501195907593e-01 -2.234917879104614258e-01 -1.267444193363189697e-01 -3.609112501144409180e-01
2.530395388603210449e-01 -1.477763801813125610e-01 -1.391158550977706909e-01 -1.173365488648414612e-01 4.696210473775863647e-02 -3.627993538975715637e-02 1.883593760430812836e-02 3.345345556735992432e-01 -1.641532480716705322e-01 1.938110440969467163e-01 1.487677451223134995e-02 -3.058753311634063721e-01 -2.390728145837783813e-01 8.008030802011489868e-02 -2.764398418366909027e-02 1.376141458749771118e-01 -8.825838565826416016e-02 9.553564339876174927e-02 3.795137405395507812e-01 -1.346816718578338623e-01 -1.904298961162567139e-01 -4.079734385013580322e-01 -8.529427461326122284e-03 -1.367629170417785645e-01 2.285713329911231995e-02 2.788421809673309326e-01 -1.607594788074493408e-01 -4.946018755435943604e-02 2.110254019498825073e-02 -1.900293119251728058e-02 -1.160596236586570740e-01 4.744236543774604797e-02
-1.799105703830718994e-01 2.009198628365993500e-02 -1.407933533191680908e-01 -6.792536377906799316e-02 1.550367921590805054e-01 6.230380758643150330e-02 1.200472004711627960e-03 3.010861873626708984e-01 -4.955435171723365784e-02 1.261066645383834839e-01 1.398242712020874023e-01 -2.213961184024810791e-01 -1.819059401750564575e-01 6.414094567298889160e-02 -3.368519246578216553e-01 9.179058670997619629e-02 -1.457545012235641479e-01 3.516794368624687195e-02 1.834529787302017212e-01 1.614666283130645752e-01 1.037439629435539246e-01 -5.114010572433471680e-01 7.747317105531692505e-02 9.256827086210250854e-02 5.408796668052673340e-02 1.570421755313873291e-01 2.125424891710281372e-01 7.988712936639785767e-02 1.915986537933349609e-01 -1.957943290472030640e-01 5.148099735379219055e-02 -2.286545485258102417e-01
2.023764885962009430e-02 -3.791418373584747314e-01 1.818880587816238403e-01 1.123576089739799500e-01 2.763771414756774902e-01 -4.110091924667358398e-02 5.698185414075851440e-02 1.577349007129669189e-01 -6.601902423426508904e-04 -1.047545075416564941e-01 2.061370015144348145e-01 1.387809813022613525e-01 -2.376130819320678711e-01 4.177951514720916748e-01 -1.584988981485366821e-01 1.558004319667816162e-01 -1.720754653215408325e-01 -1.356355547904968262e-01 -1.182540059089660645e-01 3.793939948081970215e-02 5.311463028192520142e-02 -1.734925508499145508e-01 6.810230761766433716e-02 -2.459446042776107788e-01 1.589271575212478638e-01 2.215136736631393433e-01 -7.165918499231338501e-02 1.477611809968948364e-01 2.192842066287994385e-01 1.154110804200172424e-01 -1.385303139686584473e-01 -8.619952946901321411e-02
-3.132720291614532471e-01 -3.319253623485565186e-01 -2.782703340053558350e-01 1.225710287690162659e-01 2.550093233585357666e-01 -6.881693750619888306e-02 9.790924936532974243e-02 -1.606854349374771118e-01 1.842100471258163452e-01 1.064781099557876587e-02 -7.566959410905838013e-02 3.247489407658576965e-02 -9.986359626054763794e-02 -1.316362023353576660e-01 -6.176050007343292236e-02 5.366035178303718567e-02 1.491316109895706177e-01 1.719953119754791260e-01 9.802056103944778442e-02 -3.924687206745147705e-02 -1.873901039361953735e-01 -5.636249184608459473e-01 -3.960992023348808289e-02 -5.109895393252372742e-02 1.305644512176513672e-01 1.714039891958236694e-01 -5.782281979918479919e-02 -3.862312436103820801e-02 1.527745090425014496e-02 1.912283450365066528e-01 8.147345483303070068e-02 6.778118014335632324e-02
-3.291722238063812256e-01 -2.854495942592620850e-01 -1.097695380449295044e-01 -1.537310183048248291e-01 2.412644475698471069e-01 -1.698261201381683350e-01 1.333264857530593872e-01 -2.205377668142318726e-01 1.114259585738182068e-01 -2.729032933712005615e-02 8.800733834505081177e-02 6.892317533493041992e-02 -1.945591121912002563e-01 -2.343789339065551758e-01 -9.093608707189559937e-02 2.160130441188812256e-01 -3.837340045720338821e-03 3.341395258903503418e-01 1.666856557130813599e-02 -1.256776452064514160e-01 -2.326904684305191040e-01 -3.945434689521789551e-01 2.089300192892551422e-02 -2.351953275501728058e-02 9.791773557662963867e-02 2.416197806596755981e-01 -7.498633861541748047e-02 -8.513353765010833740e-02 1.730574481189250946e-02 7.587400823831558228e-02 9.676630049943923950e-02 -1.133611351251602173e-01
-1.409300863742828369e-01 -1.933468580245971680e-01 -3.747087419033050537e-01 2.368674874305725098e-01 -9.495738893747329712e-02 3.370468318462371826e-02 5.830708891153335571e-02 8.442821353673934937e-02 1.111727356910705566e-01 3.777102828025817871e-01 7.887983322143554688e-02 -1.609655171632766724e-01 -1.277446746826171875e-01 5.101593211293220520e-02 -1.488077044486999512e-01 1.635920703411102295e-01 -1.348686218261718750e-01 8.210424333810806274e-02 -1.426426768302917480e-01 -3.239650726318359375e-01 1.413452774286270142e-01 -1.429484188556671143e-01 1.219855770468711853e-01 -1.698712557554244995e-01 7.848263531923294067e-02 2.248515039682388306e-01 3.054852969944477081e-02 2.119443714618682861e-01 -2.065613567829132080e-01 -5.957933887839317322e-02 2.319304496049880981e-01 -1.833512634038925171e-01
-1.797541677951812744e-01 -2.331324815750122070e-01 4.592213034629821777e-02 7.792675495147705078e-02 3.054834306240081787e-01 6.220337003469467163e-02 2.009573392570018768e-02 4.620173573493957520e-02 1.299341320991516113e-01 3.172415494918823242e-02 1.931310445070266724e-01 -4.504907876253128052e-03 -1.992963552474975586e-01 9.524460136890411377e-02 -2.706831097602844238e-01 -1.345159709453582764e-01 -3.678494691848754883e-01 6.505682319402694702e-02 2.421484142541885376e-01 -8.788402378559112549e-02 -1.996711045503616333e-01 -1.848063021898269653e-01 -1.583263725042343140e-01 -1.420395374298095703e-01 2.164789736270904541e-01 2.770306169986724854e-01 -5.785923823714256287e-02 2.044226080179214478e-01 2.052109986543655396e-01 7.148578763008117676e-02 -6.286114454269409180e-02 2.549053132534027100e-01
3.019818291068077087e-02 1.664377748966217041e-02 -9.287675470113754272e-02 3.343994915485382080e-02 1.520522087812423706e-01 -1.838823854923248291e-01 -8.495716005563735962e-02 9.062520414590835571e-02 2.154784351587295532e-01 2.767348289489746094e-01 2.541866302490234375e-01 -1.071336418390274048e-01 -1.604616791009902954e-01 8.921508677303791046e-03 5.728437379002571106e-02 2.442954629659652710e-01 -3.293469250202178955e-01 4.365945607423782349e-02 6.122769042849540710e-02 -6.755858659744262695e-02 -2.148958481848239899e-02 -4.283311367034912109e-01 -4.163701534271240234e-01 -6.985133886337280273e-02 -1.364569067955017090e-01 1.561733484268188477e-01 -1.041246112436056137e-02 5.100822821259498596e-02 2.716363072395324707e-01 -6.362549960613250732e-02 4.338057711720466614e-02 1.500477492809295654e-01
-2.802604734897613525e-01 1.335479468107223511e-01 -8.662045747041702271e-02 8.683806657791137695e-02 -2.810199260711669922e-01 -5.615909770131111145e-02 1.839232891798019409e-01 8.858303725719451904e-02 1.514030061662197113e-02 -5.911225918680429459e-03 -1.679531782865524292e-01 7.415381073951721191e-02 -1.703301072120666504e-01 -1.134327203035354614e-01 -2.089722156524658203e-01 -8.082263171672821045e-03 -2.294115871191024780e-01 2.169858664274215698e-01 -1.879565231502056122e-02 -8.722075074911117554e-02 1.062836125493049622e-01 -2.912465929985046387e-01 -2.299830764532089233e-01 -3.054070174694061279e-01 -1.871441602706909180e-01 3.747460544109344482e-01 -3.107928857207298279e-02 2.687418088316917419e-02 7.016965001821517944e-02 2.249512374401092529e-01 1.413666456937789917e-02 2.497133761644363403e-01
7.597110699862241745e-03 -2.105952054262161255e-01 -2.298192493617534637e-02 -9.829930961132049561e-03 1.457604914903640747e-01 -2.603502571582794189e-01 4.489944130182266235e-02 1.744208633899688721e-01 1.783732324838638306e-01 -2.689175680279731750e-02 1.745934933423995972e-01 -3.918170463293790817e-03 -2.936649322509765625e-01 1.846688687801361084e-01 -3.080143928527832031e-01 6.150810047984123230e-02 -3.427428305149078369e-01 6.530407071113586426e-02 -2.702776193618774414e-01 2.979401312768459320e-02 -1.231729313731193542e-01 -3.957117348909378052e-02 -2.578352577984333038e-02 -3.719660639762878418e-01 1.648992151021957397e-01 2.677372694015502930e-01 -7.344134151935577393e-02 -4.213186725974082947e-02 2.230456322431564331e-01 7.569893449544906616e-02 -1.768131256103515625e-01 8.509837836027145386e-02
1.189599037170410156e-01 6.413101404905319214e-02 3.735210746526718140e-02 1.169167235493659973e-01 8.748628199100494385e-02 -9.126920998096466064e-02 5.486219376325607300e-02 2.382422536611557007e-01 3.603544458746910095e-02 -2.001297920942306519e-01 6.704497337341308594e-02 -8.776750415563583374e-02 -1.580226272344589233e-01 3.757858574390411377e-01 -8.952903002500534058e-02 1.476411074399948120e-01 -3.250528275966644287e-01 1.537731885910034180e-01 -1.428739577531814575e-01 1.711826622486114502e-01 -4.369070380926132202e-02 -2.570953369140625000e-01 2.112059444189071655e-01 -3.202967941761016846e-01 3.231885135173797607e-01 1.110654175281524658e-01 -7.264669984579086304e-02 1.188491359353065491e-01 2.314877659082412720e-01 8.247744292020797729e-02 1.680730879306793213e-01 -1.493863612413406372e-01
-1.524250209331512451e-01 -9.340629726648330688e-02 6.722255796194076538e-02 3.471219837665557861e-01 -5.697184801101684570e-02 -9.066951274871826172e-02 9.545717388391494751e-02 -1.267214715480804443e-01 1.838915050029754639e-01 -2.335086837410926819e-02 -2.983470261096954346e-01 9.157539345324039459e-03 -1.595613211393356323e-01 -5.862834397703409195e-03 -2.811463177204132080e-01 5.643764510750770569e-02 -4.551064968109130859e-01 -3.350998461246490479e-02 1.991332620382308960e-01 -1.662520021200180054e-01 1.280291825532913208e-01 -2.502762973308563232e-01 -6.839415431022644043e-02 -1.486784219741821289e-01 -5.056229606270790100e-02 3.529238998889923096e-01 1.261583864688873291e-01 2.277380414307117462e-02 -1.434969902038574219e-01 -6.603146344423294067e-02 2.777533372864127159e-03 -1.592363864183425903e-01
-1.757214069366455078e-01 -7.387661188840866089e-02 -3.691703826189041138e-02 2.334289401769638062e-01 1.155837401747703552e-01 -2.162789106369018555e-01 -1.754957139492034912e-01 1.847390979528427124e-01 -4.525366052985191345e-02 1.543565839529037476e-01 1.289275139570236206e-01 -4.989378526806831360e-02 -2.456579208374023438e-01 1.803563684225082397e-01 -2.802109718322753906e-01 5.880841240286827087e-02 1.390623766928911209e-02 1.512936651706695557e-01 5.325351282954216003e-02 -8.368594199419021606e-02 -2.463376671075820923e-01 -5.952649712562561035e-01 1.772128939628601074e-01 -7.789760828018188477e-02 -9.401605278253555298e-02 -8.142738044261932373e-02 4.715968295931816101e-02 -1.061883345246315002e-01 1.627460271120071411e-01 -6.209388375282287598e-02 9.317927062511444092e-02 9.746442735195159912e-02
-2.724362909793853760e-01 -8.515320951119065285e-04 -2.224051356315612793e-01 1.300471872091293335e-01 -2.652478578966110945e-04 4.720774292945861816e-02 1.378521323204040527e-01 -2.183503210544586182e-01 1.505359169095754623e-02 -1.595838665962219238e-01 -6.400809437036514282e-02 4.259295389056205750e-02 -4.157812297344207764e-01 -1.580384932458400726e-02 -8.386820554733276367e-02 3.832683712244033813e-02 -6.474763154983520508e-02 2.821333706378936768e-01 -6.193016842007637024e-02 -1.650076508522033691e-01 -3.712457716464996338e-01 -3.624179363250732422e-01 1.976383030414581299e-01 -1.579378694295883179e-01 -1.583256870508193970e-01 1.695397198200225830e-01 -8.221057057380676270e-02 1.010964140295982361e-01 1.651198565959930420e-01 -1.304562687873840332e-01 -2.731806226074695587e-02 -1.158101558685302734e-01
-7.259038090705871582e-02 -2.123660147190093994e-01 -1.017893850803375244e-01 2.332105673849582672e-02 2.528237365186214447e-02 5.568538606166839600e-02 -5.313167348504066467e-02 6.058188155293464661e-02 1.426104307174682617e-01 -9.837503731250762939e-02 2.764805257320404053e-01 -1.037245616316795349e-01 -1.978846639394760132e-01 2.614342272281646729e-01 -1.927833259105682373e-01 2.243103682994842529e-01 -1.816751509904861450e-01 6.988807767629623413e-02 -1.763231754302978516e-01 1.255889534950256348e-01 -9.714234620332717896e-02 -2.299740314483642578e-01 5.703447386622428894e-02 -2.829882204532623291e-01 3.291274011135101318e-01 2.728294134140014648e-01 -1.676589436829090118e-02 2.363189160823822021e-01 3.634195923805236816e-01 -1.191503852605819702e-01 -1.203416939824819565e-02 2.396242134273052216e-02
-2.032245248556137085e-01 -3.106047511100769043e-01 5.642985925078392029e-02 -1.477456539869308472e-01 1.118594110012054443e-01 -2.199112623929977417e-02 -1.871296786703169346e-03 2.663325667381286621e-01 -1.989549100399017334e-01 3.950214758515357971e-02 -3.008203804492950439e-01 2.204902470111846924e-01 -6.055738031864166260e-02 1.633135825395584106e-01 1.099715605378150940e-01 1.730927228927612305e-01 -3.669231534004211426e-01 1.278983801603317261e-02 3.745571523904800415e-02 -7.902364432811737061e-02 -5.030297860503196716e-02 -2.777563631534576416e-01 1.710011810064315796e-01 -4.835116863250732422e-02 1.177987679839134216e-01 5.173790082335472107e-02 2.970718033611774445e-02 2.256226390600204468e-01 1.357881128787994385e-01 1.645689010620117188e-01 -2.891256511211395264e-01 2.224284559488296509e-01
-1.634603142738342285e-01 -1.293938606977462769e-01 -3.059721589088439941e-01 -6.838431209325790405e-02 3.736660182476043701e-01 1.238481178879737854e-01 -1.110521033406257629e-01 7.900292053818702698e-03 1.833700388669967651e-01 1.298458874225616455e-02 -4.488290250301361084e-01 4.076428711414337158e-02 -2.174531817436218262e-01 1.767529547214508057e-01 2.115693986415863037e-01 9.662938117980957031e-02 -1.130893081426620483e-01 7.320904731750488281e-02 -1.339530199766159058e-01 -1.437737047672271729e-01 1.240714862942695618e-01 -2.845353186130523682e-01 1.072980016469955444e-01 9.990516304969787598e-02 6.615252792835235596e-02 1.848118156194686890e-01 2.226271480321884155e-02 -4.898140672594308853e-03 2.699813432991504669e-02 1.703951805830001831e-01 2.729124724864959717e-01 5.871523544192314148e-02
8.440548926591873169e-02 5.944353714585304260e-02 -4.981183633208274841e-02 -2.621330553665757179e-03 2.516795694828033447e-01 1.918130926787853241e-02 8.635115623474121094e-02 1.107593551278114319e-01 -1.702776849269866943e-01 1.801545023918151855e-01 -3.129571303725242615e-02 -5.696455482393503189e-03 -2.067466527223587036e-01 4.793446883559226990e-02 -8.993686735630035400e-02 5.631677340716123581e-03 -2.256950587034225464e-01 1.538626849651336670e-01 1.625645756721496582e-01 -1.591781973838806152e-01 -2.939212620258331299e-01 -4.730801880359649658e-01 -1.611558049917221069e-01 -2.869914472103118896e-01 -6.357579678297042847e-02 2.813287675380706787e-01 -1.330185085535049438e-01 -4.109403491020202637e-02 2.653807997703552246e-01 -2.196645140647888184e-01 9.256729483604431152e-02 1.143230944871902466e-01
-4.087401330471038818e-01 -2.629418671131134033e-01 -2.201606929302215576e-01 4.503306746482849121e-02 2.824339568614959717e-01 -1.586163043975830078e-01 2.154916375875473022e-01 -6.267088651657104492e-02 1.479284316301345825e-01 -6.797507405281066895e-02 -6.734964251518249512e-02 -1.071973070502281189e-01 -7.023529708385467529e-02 -1.743052750825881958e-01 -9.545321762561798096e-02 1.332803070545196533e-01 6.382253766059875488e-02 2.424595504999160767e-01 4.884918406605720520e-02 -1.021176390349864960e-02 -1.720788180828094482e-01 -4.748363494873046875e-01 1.336673200130462646e-01 -2.518024854362010956e-02 1.906406432390213013e-01 1.681800335645675659e-01 1.074576377868652344e-01 -1.531136035919189453e-01 -7.223324477672576904e-02 3.140870854258537292e-02 7.595763355493545532e-02 -5.249819532036781311e-02
1.976435035467147827e-01 -1.100492253899574280e-01 -3.561539649963378906e-01 1.713756322860717773e-01 2.030655443668365479e-01 -2.023783773183822632e-01 6.919098645448684692e-02 -2.104162424802780151e-01 -9.120203554630279541e-02 2.369789928197860718e-01 -1.959511041641235352e-01 -6.522855907678604126e-02 -4.280699416995048523e-02 1.966385692358016968e-01 6.898891180753707886e-02 6.724334508180618286e-02 -1.271813511848449707e-01 9.823939949274063110e-02 4.752562195062637329e-02 -5.964390188455581665e-02 -2.006980925798416138e-01 -3.370026946067810059e-01 -8.882989175617694855e-03 -1.015594080090522766e-01 5.611932650208473206e-02 4.083310365676879883e-01 1.061594486236572266e-01 -1.313431113958358765e-01 1.407735631801187992e-03 1.549653261899948120e-01 2.923174798488616943e-01 -2.629207447171211243e-02
-1.620502322912216187e-01 -2.094809859991073608e-01 -1.269867122173309326e-01 9.566745907068252563e-02 1.862611472606658936e-01 8.967474848031997681e-02 2.686130441725254059e-02 -8.362370729446411133e-02 -3.612650558352470398e-02 2.783764004707336426e-01 -8.115179836750030518e-02 1.517174690961837769e-01 -5.011405423283576965e-02 -1.767794936895370483e-01 -1.249011326581239700e-02 1.654182821512222290e-01 -5.186796770431101322e-04 1.033351793885231018e-01 3.621250763535499573e-02 -3.634680807590484619e-01 -1.944265663623809814e-01 -5.350646972656250000e-01 6.044175941497087479e-03 -1.403679102659225464e-01 -4.920498654246330261e-02 2.429653108119964600e-01 9.811723977327346802e-02 1.696105860173702240e-02 3.000022657215595245e-02 -4.211328923702239990e-02 2.951799631118774414e-01 -1.879877597093582153e-01
1.337030827999114990e-01 -1.027562767267227173e-01 -2.120606601238250732e-01 4.823260754346847534e-02 2.918383479118347168e-01 -1.335917115211486816e-01 -6.250789761543273926e-02 2.625978887081146240e-01 5.617135763168334961e-02 2.067420482635498047e-01 -5.403998866677284241e-02 -2.771082520484924316e-01 -1.746076196432113647e-01 1.193224638700485229e-01 -1.849160492420196533e-01 5.696468427777290344e-02 -3.726449608802795410e-01 1.863696277141571045e-01 1.626951843500137329e-01 2.399124018847942352e-02 5.213238298892974854e-02 -3.860949575901031494e-01 4.048619046807289124e-02 1.266491264104843140e-01 2.715888023376464844e-01 8.554538711905479431e-03 -1.342838406562805176e-01 -1.913824863731861115e-02 1.316186040639877319e-01 -1.336700618267059326e-01 -1.636148393154144287e-01 -1.277238428592681885e-01
1.236537545919418335e-01 -2.627727091312408447e-01 -9.685857594013214111e-02 -1.047964692115783691e-01 1.802105158567428589e-01 -1.851020939648151398e-02 -6.825173646211624146e-02 3.487744554877281189e-02 -5.090769380331039429e-02 2.187685966491699219e-01 1.650772094726562500e-01 3.247435390949249268e-02 -3.497016727924346924e-01 2.239733040332794189e-01 8.128681033849716187e-02 3.106847107410430908e-01 -4.033610224723815918e-01 -9.482406824827194214e-02 1.667098104953765869e-01 -6.994698662310838699e-03 -3.314841911196708679e-02 -2.114986479282379150e-01 8.466975390911102295e-02 -2.054977864027023315e-01 9.136176109313964844e-02 1.206909269094467163e-01 2.335006296634674072e-01 9.017606079578399658e-02 3.321951627731323242e-01 9.502308070659637451e-02 2.963262796401977539e-02 4.085074365139007568e-02
-3.446887135505676270e-01 -4.176046550273895264e-01 -1.400253176689147949e-01 -1.734811812639236450e-01 3.151523470878601074e-01 -1.866452842950820923e-01 7.944907993078231812e-02 -1.301382482051849365e-02 1.387833505868911743e-01 -4.413091763854026794e-02 5.457287281751632690e-02 3.166104853153228760e-02 -1.520270109176635742e-01 -1.600264757871627808e-01 -1.445389688014984131e-01 5.401971563696861267e-02 5.964582785964012146e-02 1.565933078527450562e-01 1.040786206722259521e-01 -1.193213462829589844e-01 -2.841773927211761475e-01 -3.605476021766662598e-01 -3.066064417362213135e-02 -1.209276765584945679e-01 1.679614186286926270e-02 2.122989445924758911e-01 -5.198235809803009033e-02 -1.977468878030776978e-01 -7.539274543523788452e-02 1.837406307458877563e-01 7.676472514867782593e-02 8.230827748775482178e-02
3.043361008167266846e-02 -1.802272498607635498e-01 -2.660180628299713135e-01 2.263291776180267334e-01 1.753420531749725342e-01 4.807980731129646301e-02 1.234433427453041077e-01 1.768656075000762939e-01 1.496883928775787354e-01 3.567226827144622803e-01 4.863014817237854004e-02 -5.841885134577751160e-02 -2.136386334896087646e-01 1.295601725578308105e-01 1.008611992001533508e-01 2.256838083267211914e-01 -1.818776577711105347e-01 5.657749250531196594e-02 3.669586777687072754e-02 -1.745408326387405396e-01 -2.528204321861267090e-01 8.851262740790843964e-03 -1.690931990742683411e-02 -4.092439711093902588e-01 9.209106117486953735e-02 2.215917408466339111e-01 3.360397517681121826e-01 8.968124538660049438e-02 -6.903402507305145264e-02 3.753798827528953552e-02 -7.338201976381242275e-05 3.844172880053520203e-02
8.801099844276905060e-03 -3.339671492576599121e-01 3.280926868319511414e-02 8.796058595180511475e-02 5.775202810764312744e-02 -3.205547109246253967e-02 2.926879748702049255e-02 3.006475865840911865e-01 1.511356085538864136e-01 -9.866937994956970215e-02 1.711985617876052856e-01 1.158218737691640854e-02 -8.356142789125442505e-02 3.262089788913726807e-01 -2.239506691694259644e-01 1.763850897550582886e-01 -3.160136044025421143e-01 5.720720812678337097e-02 -1.989402621984481812e-01 -3.381640464067459106e-02 -1.690073609352111816e-01 -1.617471575736999512e-01 1.358305364847183228e-01 -2.489800006151199341e-01 1.076134294271469116e-01 1.510175168514251709e-01 7.714417576789855957e-02 -8.713917806744575500e-03 3.397392928600311279e-01 2.221410535275936127e-02 -3.779093176126480103e-02 3.008355200290679932e-01
-2.864563604816794395e-03 -2.257512211799621582e-01 -1.161188334226608276e-01 -2.987443283200263977e-02 6.299808621406555176e-02 2.112334370613098145e-01 4.243572428822517395e-02 1.174504309892654419e-01 -1.346377432346343994e-01 -1.965592056512832642e-02 -2.296156883239746094e-01 -2.492017578333616257e-03 7.910974323749542236e-02 -1.183037832379341125e-01 8.632341027259826660e-02 2.336303293704986572e-01 -4.879416525363922119e-01 7.703011482954025269e-02 1.257665604352951050e-01 2.276220619678497314e-01 1.035137847065925598e-01 -2.877423763275146484e-01 1.036901399493217468e-01 -4.394480586051940918e-02 1.515408605337142944e-01 2.413888573646545410e-01 6.099810078740119934e-02 1.764569580554962158e-01 1.681562066078186035e-01 2.820928692817687988e-01 2.571505308151245117e-01 9.498735517263412476e-02
2.539817988872528076e-02 1.536570042371749878e-01 -3.979277908802032471e-01 1.093581616878509521e-01 2.143984735012054443e-01 -7.655731402337551117e-03 -9.716504067182540894e-02 1.738181710243225098e-01 8.104528486728668213e-02 7.183649390935897827e-02 -1.857151389122009277e-01 3.013471364974975586e-01 -5.525466799736022949e-02 -7.961397618055343628e-02 2.138749659061431885e-01 7.393708080053329468e-02 -1.735743433237075806e-01 1.653649359941482544e-01 1.085828021168708801e-01 -4.014073908329010010e-01 -1.392350066453218460e-02 -3.616741597652435303e-01 -2.398405486019328237e-04 -8.363725244998931885e-02 2.413336038589477539e-01 6.614485383033752441e-02 1.055350601673126221e-01 -7.323321700096130371e-02 1.140359714627265930e-01 2.260792404413223267e-01 -1.665076427161693573e-02 1.011421158909797668e-01
-6.077834218740463257e-02 -1.327211409807205200e-01 -1.483229845762252808e-01 1.299852430820465088e-01 1.255382746458053589e-01 8.037570863962173462e-02 -7.539220154285430908e-02 6.901893019676208496e-02 1.842987835407257080e-01 3.221785128116607666e-01 -1.001449376344680786e-01 8.523416519165039062e-02 -1.590114235877990723e-01 -1.418386846780776978e-01 1.877950429916381836e-01 2.467160522937774658e-01 -7.041174173355102539e-02 2.204765006899833679e-02 5.450668558478355408e-02 -3.147838115692138672e-01 -2.832387089729309082e-01 -4.886914193630218506e-01 -4.567324370145797729e-02 -6.001852825284004211e-02 -8.267726749181747437e-02 2.376282364130020142e-01 1.014509648084640503e-01 -6.204892322421073914e-02 -5.706385709345340729e-04 4.565688967704772949e-02 1.187891289591789246e-01 -2.909533679485321045e-01
-1.025992780923843384e-01 -4.798130095005035400e-01 -4.107632637023925781e-01 -3.542133420705795288e-02 -1.302722990512847900e-01 9.866072237491607666e-02 -4.813537374138832092e-02 -1.599203199148178101e-01 1.520015299320220947e-01 1.561814695596694946e-01 3.468462824821472168e-02 3.004361316561698914e-02 -1.627353876829147339e-01 -1.795488968491554260e-02 -1.897052377462387085e-01 1.712109595537185669e-01 -1.165480390191078186e-01 -8.956471085548400879e-02 -1.276334971189498901e-01 3.378554806113243103e-02 2.278101742267608643e-01 -3.475114107131958008e-01 2.009032815694808960e-01 1.656313985586166382e-01 -1.226331889629364014e-01 1.659220308065414429e-01 1.024271082133054733e-02 8.162157982587814331e-02 7.767614722251892090e-02 2.282496839761734009e-01 6.943693757057189941e-02 3.438960388302803040e-02
-9.485308080911636353e-02 -2.004617005586624146e-01 -1.772520393133163452e-01 7.217500358819961548e-02 2.597131766378879547e-02 9.682534635066986084e-02 2.546932995319366455e-01 3.103512227535247803e-01 -2.881299257278442383e-01 -1.445668488740921021e-01 -5.503216013312339783e-02 -1.054128706455230713e-01 8.101486414670944214e-02 -1.552489306777715683e-02 -3.548407182097434998e-02 3.997577130794525146e-01 -2.853687405586242676e-01 1.542658731341362000e-02 2.296987771987915039e-01 1.375057697296142578e-01 -3.713190183043479919e-02 -1.074468195438385010e-01 -1.601002812385559082e-01 -2.582422196865081787e-01 -3.018751442432403564e-01 1.788542419672012329e-01 -5.373317748308181763e-02 3.882295265793800354e-02 6.648138165473937988e-02 2.479070425033569336e-01 -4.839390143752098083e-02 5.202398076653480530e-02
-4.335615783929824829e-02 -2.329488992691040039e-01 -3.788360208272933960e-02 -2.740067429840564728e-02 3.832623958587646484e-01 1.362957060337066650e-01 9.738639742136001587e-02 7.170247286558151245e-02 7.332909107208251953e-02 -6.440266151912510395e-04 9.246242046356201172e-02 -1.261614412069320679e-01 2.802984043955802917e-02 -1.227695196866989136e-01 -6.008283048868179321e-02 3.514743745326995850e-01 9.230245836079120636e-03 8.256946504116058350e-02 3.065723367035388947e-02 -3.321181833744049072e-01 -5.520168319344520569e-02 -3.290604948997497559e-01 1.862263381481170654e-01 -2.289721071720123291e-01 -6.783773750066757202e-02 1.728159934282302856e-01 9.335774928331375122e-02 -2.420024480670690536e-03 1.369542628526687622e-01 9.435657411813735962e-02 3.396075367927551270e-01 -2.932026386260986328e-01
-2.801232933998107910e-01 -2.485264837741851807e-01 -2.364672124385833740e-01 1.695944694802165031e-03 1.660490185022354126e-01 -1.910169571638107300e-01 1.937777996063232422e-01 -5.243586003780364990e-02 2.151392251253128052e-01 5.746312811970710754e-02 -5.046704784035682678e-02 -3.420196846127510071e-02 -1.363973468542098999e-01 -1.336303949356079102e-01 -1.405096799135208130e-01 -3.750406438484787941e-03 9.981849789619445801e-02 3.480838835239410400e-01 1.044242680072784424e-01 -1.791601181030273438e-01 -2.439757585525512695e-01 -4.773778319358825684e-01 -1.894413493573665619e-02 1.276534348726272583e-01 3.112092241644859314e-02 2.590046226978302002e-01 -1.550481617450714111e-01 -9.692347049713134766e-02 8.214409649372100830e-02 1.731000957079231739e-03 5.313315987586975098e-02 -2.661392278969287872e-02
-7.930479198694229126e-02 -1.229017004370689392e-01 -3.218695521354675293e-01 5.892589315772056580e-02 3.065893352031707764e-01 3.256238251924514771e-02 -5.651290062814950943e-03 -1.844898164272308350e-01 5.614505708217620850e-02 1.018652468919754028e-01 -3.591063320636749268e-01 -6.516873091459274292e-02 1.496540457010269165e-01 1.677463352680206299e-01 -1.311156302690505981e-01 2.272427380084991455e-01 -3.227104246616363525e-01 7.605236768722534180e-02 2.711449563503265381e-01 7.312595099210739136e-02 -2.843388356268405914e-02 -1.309511624276638031e-02 -7.209084928035736084e-02 -2.040921747684478760e-01 -3.715420374646782875e-03 2.242307960987091064e-01 -7.814117707312107086e-03 2.341626882553100586e-01 1.109816655516624451e-01 3.251248300075531006e-01 1.236885339021682739e-01 3.430661559104919434e-02
-2.757861912250518799e-01 -1.926906779408454895e-02 -1.846651136875152588e-01 6.073197349905967712e-02 2.238480150699615479e-01 -1.543200314044952393e-01 -1.397823989391326904e-01 2.766434848308563232e-01 4.290144145488739014e-02 -6.659107655286788940e-02 -2.994086444377899170e-01 9.803671389818191528e-02 -1.005698591470718384e-01 3.434551656246185303e-01 -4.584171250462532043e-02 1.479781717061996460e-01 -2.727726995944976807e-01 -2.498661912977695465e-02 1.253281980752944946e-01 -1.821611821651458740e-01 -5.483787879347801208e-02 -2.852031290531158447e-01 3.663232922554016113e-02 4.456354305148124695e-02 3.012780249118804932e-01 -1.351588368415832520e-01 -1.414216160774230957e-01 1.235126703977584839e-01 -1.146980375051498413e-01 2.598829865455627441e-01 -2.231934666633605957e-02 1.452641189098358154e-01
-2.383119612932205200e-01 -2.143183797597885132e-01 -1.407798826694488525e-01 -1.071417927742004395e-01 -3.323009312152862549e-01 -3.935917913913726807e-01 6.244643777608871460e-02 -7.247251924127340317e-03 1.745268255472183228e-01 -1.181652173399925232e-01 -1.702283620834350586e-01 3.779127448797225952e-02 -1.343134045600891113e-01 2.483693510293960571e-01 5.783798545598983765e-02 1.669258624315261841e-01 -3.314587771892547607e-01 1.031778845936059952e-02 8.602630347013473511e-02 -2.414769083261489868e-01 -1.868595629930496216e-01 -3.761565387248992920e-01 -3.315444663166999817e-02 -1.833805590867996216e-01 1.238074824213981628e-01 1.851914077997207642e-02 -2.992595173418521881e-02 1.848038472235202789e-02 7.423737645149230957e-02 -2.259849943220615387e-02 -1.301958691328763962e-03 -3.417760506272315979e-02
-3.296496272087097168e-01 -7.941640913486480713e-02 -2.577024102210998535e-01 1.417313069105148315e-01 1.563319265842437744e-01 1.161184310913085938e-01 5.932287871837615967e-02 1.511665135622024536e-01 -2.345858700573444366e-02 -3.366645798087120056e-02 -3.457835018634796143e-01 -1.380538344383239746e-01 -1.012879163026809692e-01 1.664969474077224731e-01 1.036635339260101318e-01 2.783541679382324219e-01 -8.956326544284820557e-02 -2.315469831228256226e-01 3.435504436492919922e-01 -4.571753367781639099e-02 -1.570134162902832031e-01 -1.681677401065826416e-01 2.448509484529495239e-01 -2.275128811597824097e-01 1.141776144504547119e-01 1.395557820796966553e-01 1.379850059747695923e-01 6.847045570611953735e-02 1.412668228149414062e-01 7.718386501073837280e-02 1.918983161449432373e-01 4.833570122718811035e-02
-4.314528405666351318e-01 -3.243596255779266357e-01 -1.625151336193084717e-01 -3.686637058854103088e-02 3.142166733741760254e-01 -1.333059370517730713e-01 6.897837668657302856e-02 -1.099702119827270508e-01 2.332242429256439209e-01 1.654575578868389130e-02 -1.073782891035079956e-01 9.074358269572257996e-03 -2.091730237007141113e-01 -5.805731192231178284e-02 -1.837925463914871216e-01 9.561585634946823120e-02 8.813369274139404297e-02 2.512924075126647949e-01 6.304795295000076294e-02 -1.363824307918548584e-01 -2.307175397872924805e-01 -4.336846172809600830e-01 -7.235295325517654419e-02 1.716186478734016418e-02 -3.589516505599021912e-02 1.251705586910247803e-01 -1.267313119024038315e-02 9.443157352507114410e-03 -8.542750030755996704e-02 5.909842252731323242e-02 -1.308665052056312561e-02 -1.506268531084060669e-01
7.793059572577476501e-03 3.009978234767913818e-01 -2.058104872703552246e-01 3.213807241991162300e-03 3.630641996860504150e-01 -1.820166409015655518e-01 1.220737323164939880e-01 -6.230860948562622070e-02 -6.013418734073638916e-02 8.506225794553756714e-02 -6.781139969825744629e-02 -7.383786141872406006e-02 -1.214929223060607910e-01 3.630588203668594360e-02 -8.993965387344360352e-02 3.568170070648193359e-01 -1.163305640220642090e-01 9.671954065561294556e-02 1.663746684789657593e-01 -2.933250665664672852e-01 -2.163050323724746704e-01 -2.471444159746170044e-01 1.948022246360778809e-01 -7.924627512693405151e-02 2.305196821689605713e-01 2.838799357414245605e-01 -3.013450186699628830e-03 1.350674778223037720e-01 -1.534762233495712280e-01 3.587150946259498596e-02 1.689772158861160278e-01 1.295178681612014771e-01
-8.655845373868942261e-02 -4.147862493991851807e-01 1.413672864437103271e-01 1.292400807142257690e-01 -4.511101171374320984e-02 1.282643228769302368e-01 -1.787567734718322754e-01 -2.060366235673427582e-02 -5.576931685209274292e-02 2.380285859107971191e-01 -6.554570049047470093e-02 -8.550710976123809814e-02 -1.117041632533073425e-01 7.163180503994226456e-03 -1.181977838277816772e-01 1.460062060505151749e-02 -2.787345834076404572e-02 7.568527758121490479e-02 8.407046645879745483e-02 -2.103898972272872925e-01 -3.685913980007171631e-01 -3.582516312599182129e-01 1.035429239273071289e-01 -2.153704762458801270e-01 1.363575607538223267e-01 1.609576046466827393e-01 -2.245894633233547211e-03 -2.427671104669570923e-01 3.439145088195800781e-01 1.349360942840576172e-01 -1.201011016964912415e-01 3.634891286492347717e-02
-1.437604278326034546e-01 2.811211906373500824e-02 1.415316294878721237e-02 -8.729144185781478882e-02 4.796454310417175293e-02 -1.111026555299758911e-01 -2.681604027748107910e-01 -3.402066975831985474e-02 1.999792754650115967e-01 -4.758052155375480652e-02 -1.931525319814682007e-01 6.392299383878707886e-02 -2.219671756029129028e-01 3.615230694413185120e-02 -9.632577747106552124e-02 2.504051625728607178e-01 -5.674299225211143494e-02 2.632361352443695068e-01 1.213395968079566956e-01 -1.370108574628829956e-01 -1.665539145469665527e-01 -4.512079358100891113e-01 -1.552439779043197632e-01 -1.601209118962287903e-02 -5.212002620100975037e-02 1.052869409322738647e-01 1.676625162363052368e-01 1.774434000253677368e-01 -2.464543096721172333e-02 2.458460181951522827e-01 -3.782760500907897949e-01 -1.938295811414718628e-01
-8.858694881200790405e-02 -9.587398916482925415e-02 -2.138483077287673950e-01 1.292480677366256714e-01 2.333062589168548584e-01 -4.338338226079940796e-02 -1.035742238163948059e-01 2.719041146337985992e-02 -5.090612545609474182e-02 1.477423012256622314e-01 -1.758238375186920166e-01 1.531885415315628052e-01 1.990806162357330322e-01 -6.155528128147125244e-02 -2.366005210205912590e-03 2.141621261835098267e-01 -1.810334250330924988e-02 2.132115885615348816e-02 -1.481697559356689453e-01 -3.225065469741821289e-01 -2.621148526668548584e-01 -5.704787373542785645e-01 1.046332418918609619e-01 -1.707865148782730103e-01 3.279888629913330078e-02 1.931457817554473877e-01 8.900833874940872192e-02 1.802516430616378784e-01 1.120080798864364624e-01 -3.886860981583595276e-02 1.651736497879028320e-01 -5.919206514954566956e-02
1.125555634498596191e-01 -1.022715643048286438e-01 -1.377605199813842773e-01 1.616216637194156647e-02 3.198499977588653564e-01 -1.063310429453849792e-01 -4.627239331603050232e-02 3.051039874553680420e-01 -7.577505707740783691e-02 -2.825207263231277466e-02 2.495228350162506104e-01 1.017367541790008545e-01 -2.227346450090408325e-01 1.391655802726745605e-01 -3.996559977531433105e-01 -1.518308371305465698e-01 -1.856306642293930054e-01 6.481702625751495361e-02 9.268179535865783691e-02 -1.573255360126495361e-01 -2.309217900037765503e-01 -3.120514452457427979e-01 -1.423652917146682739e-01 4.244222864508628845e-02 1.408529002219438553e-02 2.081702500581741333e-01 2.587518692016601562e-01 1.056566014885902405e-01 1.932767331600189209e-01 -2.597238169983029366e-03 4.771710187196731567e-02 1.087436303496360779e-01
-6.082447990775108337e-02 -4.434511065483093262e-02 -4.652490839362144470e-02 -1.219848841428756714e-01 2.842826545238494873e-01 2.551673054695129395e-01 1.765118837356567383e-01 2.405387610197067261e-01 -2.601748406887054443e-01 3.530117124319076538e-02 1.064350828528404236e-01 -1.309767551720142365e-02 -3.090063631534576416e-01 -1.797654852271080017e-02 -2.806968521326780319e-03 1.740331202745437622e-01 -2.343829721212387085e-01 1.711029261350631714e-01 1.744544506072998047e-01 -7.008072733879089355e-02 5.069365724921226501e-02 -3.913537561893463135e-01 -5.244134366512298584e-02 -7.561514526605606079e-02 2.244641184806823730e-01 -1.056504547595977783e-01 -1.120182275772094727e-01 1.952837556600570679e-01 3.192977011203765869e-01 7.983682304620742798e-02 -3.618853539228439331e-02 -1.737500280141830444e-01
4.456724226474761963e-02 -1.792249679565429688e-01 -2.784219942986965179e-02 1.395106911659240723e-01 -2.989700250327587128e-02 7.778507471084594727e-02 -6.838483363389968872e-02 2.125957608222961426e-01 1.957853585481643677e-01 3.609733283519744873e-02 3.221559822559356689e-01 1.306647062301635742e-01 -1.839061379432678223e-01 3.181181848049163818e-01 -2.312840335071086884e-02 1.239397302269935608e-01 -1.869586557149887085e-01 7.690205425024032593e-02 -1.726474165916442871e-01 -3.954591974616050720e-02 -4.107936471700668335e-02 -2.174390256404876709e-01 -8.455672860145568848e-02 -3.449106514453887939e-01 1.316817104816436768e-01 2.657031416893005371e-01 8.845888823270797729e-02 3.617798984050750732e-01 1.970409601926803589e-01 1.900438219308853149e-01 -8.229066431522369385e-02 1.474668234586715698e-01
-2.338744401931762695e-01 -7.454972714185714722e-02 -1.451991945505142212e-01 2.914299070835113525e-02 2.954086065292358398e-01 -2.305198907852172852e-01 -6.050105765461921692e-02 -3.228734806180000305e-02 2.200178653001785278e-01 3.564634174108505249e-02 -8.131814002990722656e-02 -6.640639156103134155e-02 -1.758620440959930420e-01 -1.882658004760742188e-01 -1.501393318176269531e-01 1.548071950674057007e-01 5.387829989194869995e-02 1.685321778059005737e-01 -1.874099373817443848e-01 -4.781690239906311035e-01 -2.407791279256343842e-02 -3.911124467849731445e-01 -1.548703410662710667e-03 -2.187938541173934937e-01 -7.430484145879745483e-02 1.303442716598510742e-01 -1.032423675060272217e-01 1.010611578822135925e-01 8.316218107938766479e-02 -9.251371026039123535e-03 2.074315994977951050e-01 -9.600079059600830078e-02
-1.943411082029342651e-01 -1.017871275544166565e-01 -3.289875090122222900e-01 1.891074925661087036e-01 3.214533627033233643e-01 -1.250638961791992188e-01 1.853233277797698975e-01 -1.653412729501724243e-01 1.459392309188842773e-01 1.360756009817123413e-01 1.554863248020410538e-02 2.480294927954673767e-02 -3.496060967445373535e-01 8.733227849006652832e-03 1.622068583965301514e-01 2.357043772935867310e-01 -5.631264299154281616e-02 1.749558746814727783e-02 1.370472460985183716e-01 -6.404204666614532471e-02 3.318869695067405701e-02 -7.617452740669250488e-02 1.314870566129684448e-01 -2.646701037883758545e-01 -1.447740793228149414e-01 1.347220391035079956e-01 4.231992736458778381e-02 1.578726619482040405e-01 2.603946626186370850e-01 1.498917788267135620e-01 -2.031625807285308838e-01 -2.537807822227478027e-01
-1.213047355413436890e-01 -9.236962348222732544e-02 -2.633070349693298340e-01 -6.101952865719795227e-02 2.953248322010040283e-01 6.294465065002441406e-02 -1.852897368371486664e-02 1.426261812448501587e-01 -1.226604059338569641e-01 -1.897478103637695312e-01 -2.595100924372673035e-02 1.312749087810516357e-01 -1.213710159063339233e-01 1.117744520306587219e-01 5.236774310469627380e-02 1.806068271398544312e-01 -1.708409637212753296e-01 2.064759097993373871e-02 1.645285189151763916e-01 -2.097458988428115845e-01 2.685709623619914055e-03 -3.288737833499908447e-01 -4.082658514380455017e-02 -1.096472591161727905e-01 1.827181130647659302e-01 5.324265360832214355e-02 -1.472452729940414429e-01 -2.141478806734085083e-01 -1.109633520245552063e-01 3.542262315750122070e-01 4.096899181604385376e-02 4.410595595836639404e-01
1.382753252983093262e-01 -1.477954834699630737e-01 -1.431344542652368546e-02 9.810697287321090698e-02 7.407370209693908691e-02 7.367724180221557617e-02 -6.761476397514343262e-02 2.181226015090942383e-01 -1.029120832681655884e-01 -1.878994554281234741e-01 -1.539166718721389771e-01 1.840118467807769775e-01 -4.576583802700042725e-01 2.068615406751632690e-01 -7.635441422462463379e-02 4.966391995549201965e-02 -1.230014041066169739e-01 3.260848522186279297e-01 2.674591839313507080e-01 -2.316899150609970093e-01 2.605463378131389618e-02 -2.234131246805191040e-01 7.418544963002204895e-03 -1.353332847356796265e-01 1.800532042980194092e-01 1.536238342523574829e-01 -1.543656140565872192e-01 -1.239130622707307339e-03 1.513744592666625977e-01 1.400560140609741211e-01 2.581655085086822510e-01 -1.322435736656188965e-01
-1.752649098634719849e-01 -4.581441581249237061e-01 -4.832470417022705078e-02 -1.274751126766204834e-01 -1.691350489854812622e-01 -5.802888795733451843e-02 3.144180476665496826e-01 -1.279293298721313477e-01 -2.354452610015869141e-01 1.747158728539943695e-02 -6.910929083824157715e-02 1.667913496494293213e-01 -2.512905299663543701e-01 -5.961716920137405396e-02 -2.861028611660003662e-01 1.403830647468566895e-01 -1.655997931957244873e-01 1.011732146143913269e-01 -2.069541662931442261e-01 -8.868802338838577271e-02 -2.052704393863677979e-01 -2.912583947181701660e-01 2.495999680832028389e-03 -1.238843724131584167e-01 -1.136600077152252197e-01 -4.090898483991622925e-02 6.812763959169387817e-02 -3.512373194098472595e-02 2.337874472141265869e-02 2.592290043830871582e-01 -1.044030711054801941e-01 8.493839204311370850e-02
-2.461165003478527069e-02 -1.647448539733886719e-01 -1.606758236885070801e-01 1.283275485038757324e-01 -6.013306789100170135e-03 1.822348833084106445e-01 1.582620292901992798e-01 3.832541778683662415e-02 7.575062662363052368e-02 1.718023121356964111e-01 3.730771690607070923e-02 1.986145675182342529e-01 -2.172230631113052368e-01 -3.969518840312957764e-02 -1.184869259595870972e-01 2.818923890590667725e-01 -1.065744981169700623e-01 -1.216684728860855103e-01 -2.270654439926147461e-01 -2.571995556354522705e-01 5.627303197979927063e-02 -3.243841826915740967e-01 5.261344835162162781e-02 -1.919015496969223022e-01 -4.549542441964149475e-02 4.934183359146118164e-01 -1.288032382726669312e-01 -5.786336027085781097e-03 -2.105815410614013672e-01 -1.494813561439514160e-01 2.858041785657405853e-02 -1.741559803485870361e-01
1.145265325903892517e-01 -9.230343252420425415e-02 -3.229073286056518555e-01 7.488349080085754395e-02 -3.261220827698707581e-02 -8.759913593530654907e-02 4.696225002408027649e-02 2.532019913196563721e-01 2.281028926372528076e-01 1.159574165940284729e-01 1.118854656815528870e-01 -1.312115341424942017e-01 -6.392251700162887573e-02 1.463070064783096313e-01 -6.313417851924896240e-02 -6.865096092224121094e-02 -2.289458513259887695e-01 -5.549446493387222290e-02 4.368572309613227844e-02 -2.032300233840942383e-01 -1.206408627331256866e-02 -3.815554082393646240e-01 3.660577535629272461e-01 -2.343610227108001709e-01 2.214375436305999756e-01 2.211337909102439880e-02 -7.715996354818344116e-02 -3.096278309822082520e-01 2.363623864948749542e-02 2.489138841629028320e-01 -2.211870998144149780e-02 -1.277412325143814087e-01
6.114890798926353455e-02 -3.368476629257202148e-01 -2.651906013488769531e-01 -4.966691136360168457e-02 2.692304551601409912e-01 8.672739565372467041e-02 -4.092433303594589233e-02 2.515711262822151184e-02 -6.169073283672332764e-02 1.550884246826171875e-01 1.345836073160171509e-01 8.522376418113708496e-02 -3.267613053321838379e-01 5.990174133330583572e-03 -3.112130463123321533e-01 -7.988712191581726074e-02 -3.408505022525787354e-01 1.769535690546035767e-01 2.761083245277404785e-01 -3.744743019342422485e-02 -2.270503640174865723e-01 -2.841561436653137207e-01 -1.573791205883026123e-01 -1.537497639656066895e-01 -2.589988335967063904e-02 -4.182973876595497131e-02 -1.028657257556915283e-01 1.681854575872421265e-01 -1.167784910649061203e-02 1.301896125078201294e-01 1.387015450745820999e-02 3.006607992574572563e-03
6.155325099825859070e-02 -2.676283568143844604e-02 -4.965858906507492065e-02 1.375089138746261597e-01 1.324261538684368134e-02 1.723790764808654785e-01 1.821990162134170532e-01 2.948934435844421387e-01 -8.938491344451904297e-02 -1.966702640056610107e-01 -9.717924147844314575e-02 1.305563151836395264e-01 -1.273071914911270142e-01 1.245744340121746063e-02 -1.084280014038085938e-01 3.467163741588592529e-01 -2.458051890134811401e-01 -2.052796483039855957e-01 1.602679193019866943e-01 2.810541726648807526e-02 3.895867615938186646e-03 -2.179578393697738647e-01 -1.888418793678283691e-01 -1.321663111448287964e-01 -2.235562354326248169e-01 4.268669784069061279e-01 -1.031118035316467285e-01 6.624308228492736816e-02 1.638072729110717773e-01 2.055753618478775024e-01 2.020804584026336670e-01 -1.255147308111190796e-01
1.347575932741165161e-01 -3.930892795324325562e-02 -2.439238876104354858e-01 -4.558842256665229797e-02 5.641977861523628235e-02 -2.325640171766281128e-01 1.944926679134368896e-01 3.732180967926979065e-02 7.587978243827819824e-02 1.357288509607315063e-01 -2.289538383483886719e-01 -4.142571240663528442e-02 2.574546635150909424e-01 -3.020606003701686859e-02 -3.350904956459999084e-02 1.406813114881515503e-01 -2.084592133760452271e-01 3.954191878437995911e-02 3.181921318173408508e-02 -3.159666955471038818e-01 -3.524492681026458740e-01 -3.435226082801818848e-01 1.025307774543762207e-01 -2.603640854358673096e-01 -1.851047426462173462e-01 2.641778886318206787e-01 6.035833805799484253e-02 1.639059484004974365e-01 5.479022860527038574e-03 2.251643687486648560e-01 -6.222052872180938721e-02 -1.562279369682073593e-02
6.245331838726997375e-02 -1.783469319343566895e-01 -2.509807348251342773e-01 -2.565887942910194397e-02 1.613493263721466064e-01 5.104969604872167110e-04 1.910000294446945190e-01 1.507451832294464111e-01 3.048023767769336700e-02 -5.096483603119850159e-02 -9.257663041353225708e-02 2.687827050685882568e-01 -8.217046409845352173e-02 1.805213242769241333e-01 -1.801227778196334839e-01 1.799914687871932983e-01 3.525420650839805603e-02 2.368853688240051270e-01 3.270842432975769043e-01 -3.278865814208984375e-01 -1.412343978881835938e-01 4.290464892983436584e-02 1.973520666360855103e-01 -2.767966985702514648e-01 6.815817952156066895e-02 2.390054464340209961e-01 1.608148515224456787e-01 6.734424084424972534e-02 2.712648212909698486e-01 -1.349073350429534912e-01 -1.265319436788558960e-01 -1.331058740615844727e-01
-3.734446316957473755e-02 -1.033196896314620972e-01 -2.721979320049285889e-01 -2.050843387842178345e-01 1.016888394951820374e-01 7.251230627298355103e-02 1.153698936104774475e-01 3.447327911853790283e-01 1.671391278505325317e-01 3.142062425613403320e-01 6.790629029273986816e-02 4.037053510546684265e-02 -1.760977953672409058e-01 1.348985284566879272e-01 -1.900094933807849884e-02 1.157596893608570099e-02 7.139530777931213379e-02 1.538687199354171753e-01 -2.775752842426300049e-01 1.438655853271484375e-01 -7.291311770677566528e-02 -2.574655413627624512e-01 3.230900764465332031e-01 -2.031490802764892578e-01 5.864851176738739014e-02 2.046555578708648682e-01 2.825461700558662415e-02 4.756965208798646927e-03 1.395004391670227051e-01 2.118230611085891724e-01 8.515919744968414307e-02 -2.826988995075225830e-01
-1.709759794175624847e-02 -4.961051046848297119e-02 -3.204585611820220947e-01 1.118201091885566711e-01 1.762362420558929443e-01 4.884063825011253357e-02 9.033266454935073853e-02 2.372522205114364624e-01 -3.563478589057922363e-02 1.649030596017837524e-01 4.615871608257293701e-02 -5.797489359974861145e-02 -1.037287563085556030e-01 9.809990413486957550e-03 6.749747786670923233e-03 3.947040140628814697e-01 -1.897629536688327789e-02 -1.402342915534973145e-01 5.969806760549545288e-02 2.265203148126602173e-01 -1.125270426273345947e-01 -4.047988057136535645e-01 1.061173826456069946e-01 -3.586011826992034912e-01 -2.720465362071990967e-01 1.705457121133804321e-01 2.280916273593902588e-01 -5.875373259186744690e-02 -8.616454154253005981e-02 -5.987832695245742798e-02 -1.266319751739501953e-01 -8.129601180553436279e-02
-1.645191907882690430e-01 -2.707464993000030518e-01 -2.889208793640136719e-01 -2.387641072273254395e-01 -1.181551162153482437e-02 -1.383346691727638245e-02 5.938118323683738708e-02 -1.398641914129257202e-01 1.105102449655532837e-01 -1.428797543048858643e-01 1.411685198545455933e-01 -1.571940183639526367e-01 -7.390737533569335938e-02 -1.246934235095977783e-01 -3.199384212493896484e-01 2.478023171424865723e-01 -3.320196270942687988e-01 -1.688691973686218262e-01 7.996974885463714600e-02 -6.330091506242752075e-02 -1.661349982023239136e-01 -3.291403055191040039e-01 6.571924686431884766e-02 4.776174202561378479e-02 -8.021136373281478882e-02 8.682524785399436951e-03 -1.578033864498138428e-01 6.290895491838455200e-02 1.654472947120666504e-01 2.104274183511734009e-01 -1.466426253318786621e-01 2.312324196100234985e-01
9.035888314247131348e-02 -2.994731664657592773e-01 -1.393081098794937134e-01 7.265715301036834717e-02 1.980764716863632202e-01 7.489936053752899170e-02 -2.623661654070019722e-03 8.104962855577468872e-02 -4.679355770349502563e-02 -5.161398276686668396e-02 -1.159999966621398926e-01 -2.250614911317825317e-01 -9.472677856683731079e-02 5.238265171647071838e-02 -2.608109032735228539e-03 2.573323845863342285e-01 2.058390974998474121e-01 4.418417215347290039e-01 -2.126301974058151245e-01 -3.218182027339935303e-01 -5.489916726946830750e-02 -2.433571070432662964e-01 -4.743319470435380936e-03 -1.029317304491996765e-01 -1.180900633335113525e-01 5.360482260584831238e-02 -8.931729197502136230e-02 9.263170510530471802e-02 2.532556951045989990e-01 3.343575596809387207e-01 1.012262552976608276e-01 1.885752938687801361e-02
2.815794013440608978e-02 -1.839580088853836060e-01 -2.102840840816497803e-01 9.854260087013244629e-02 2.149919867515563965e-01 -2.353608161211013794e-01 1.402139812707901001e-01 2.620666027069091797e-01 3.731435537338256836e-02 -4.034516587853431702e-02 4.313278570771217346e-02 -2.863039821386337280e-02 -2.636906802654266357e-01 1.967592164874076843e-02 3.848461806774139404e-02 1.367168128490447998e-01 -4.085943996906280518e-01 8.107040822505950928e-02 -3.087697923183441162e-02 1.064376384019851685e-01 -2.285395115613937378e-01 -1.390539109706878662e-02 2.455289065837860107e-01 1.660349033772945404e-02 -2.932838499546051025e-01 2.645258307456970215e-01 -1.162061020731925964e-01 -1.812778562307357788e-01 -8.984515815973281860e-02 1.559831202030181885e-01 -1.222584322094917297e-01 -2.778415977954864502e-01
-4.233264923095703125e-01 -1.591363698244094849e-01 -2.264325618743896484e-01 -6.546926498413085938e-02 -2.028688043355941772e-01 -2.242929637432098389e-01 -4.938386380672454834e-02 -2.844363451004028320e-02 -6.542616337537765503e-02 -2.026032805442810059e-01 -1.478883773088455200e-01 1.710785087198019028e-03 -2.052180469036102295e-01 2.306090146303176880e-01 3.844412788748741150e-02 7.712657749652862549e-02 -2.742904722690582275e-01 -1.732339411973953247e-01 4.220286384224891663e-02 2.821470424532890320e-02 -1.676336824893951416e-01 -4.049779176712036133e-01 2.754099108278751373e-02 -2.379844523966312408e-02 7.083556614816188812e-03 1.676577180624008179e-01 2.802318930625915527e-01 -2.914810786023736000e-03 1.104950755834579468e-01 7.913940399885177612e-02 -4.249554499983787537e-02 -2.169016450643539429e-01
1.079444140195846558e-01 -2.704082131385803223e-01 -1.513112783432006836e-01 4.292637109756469727e-02 1.425661444664001465e-01 3.709234297275543213e-02 -4.578565433621406555e-02 1.301085948944091797e-01 -1.510692983865737915e-01 9.187628515064716339e-03 1.985685080289840698e-01 2.329257428646087646e-01 -2.590473592281341553e-01 1.237878352403640747e-01 -1.327258348464965820e-01 -2.424277737736701965e-02 -7.476241886615753174e-02 3.340771198272705078e-01 3.244563192129135132e-02 -3.531789779663085938e-01 -2.915986776351928711e-01 -8.564637601375579834e-02 1.865430474281311035e-01 -2.543997764587402344e-01 8.850687742233276367e-02 2.709367871284484863e-01 -2.363984584808349609e-01 3.812740743160247803e-02 -4.004897177219390869e-02 7.297287881374359131e-02 -3.530029673129320145e-03 -2.283717840909957886e-01
5.998416617512702942e-02 -1.892511993646621704e-01 -2.427230328321456909e-01 1.387338936328887939e-01 3.612256348133087158e-01 4.040347039699554443e-02 1.682353317737579346e-01 9.051359444856643677e-02 2.825432121753692627e-01 2.802923321723937988e-01 -1.157152503728866577e-01 1.056475564837455750e-01 -3.061690628528594971e-01 2.899076044559478760e-01 -2.266383543610572815e-02 1.885048449039459229e-01 -1.231189519166946411e-01 -2.726242505013942719e-02 -4.255962744355201721e-02 7.436360418796539307e-02 -1.285474598407745361e-01 -1.170761287212371826e-01 -5.717939697206020355e-03 -1.209996175020933151e-02 7.889056950807571411e-02 2.926746904850006104e-01 2.966918647289276123e-01 1.467126309871673584e-01 4.676459357142448425e-02 -9.221785515546798706e-02 -1.839925199747085571e-01 -1.319177597761154175e-01
7.051680982112884521e-02 -3.302041292190551758e-01 2.809341810643672943e-02 -1.258662492036819458e-01 2.027827948331832886e-01 -1.863438487052917480e-01 -1.225040107965469360e-01 4.409057646989822388e-02 -1.171835884451866150e-01 1.196218058466911316e-01 3.293795585632324219e-01 3.706864640116691589e-02 -3.740178346633911133e-01 9.151594340801239014e-02 -1.141415461897850037e-01 2.695348262786865234e-01 -3.284517228603363037e-01 7.168745994567871094e-02 -1.404134929180145264e-01 -3.024060837924480438e-02 -7.794260978698730469e-02 -1.989798098802566528e-01 1.560006141662597656e-01 -2.009827345609664917e-01 -1.492407172918319702e-01 2.984085083007812500e-01 4.978600516915321350e-02 8.841005712747573853e-02 1.900241971015930176e-01 3.413727506995201111e-03 4.084014520049095154e-02 3.555573150515556335e-02
8.355714380741119385e-02 -1.170313954353332520e-01 -1.853398233652114868e-01 -1.525708474218845367e-02 9.800417721271514893e-02 -2.736102342605590820e-01 1.503564268350601196e-01 1.958127319812774658e-01 9.289256297051906586e-03 -1.037891060113906860e-01 2.589907646179199219e-01 -1.913721710443496704e-01 -2.851623892784118652e-01 4.605714604258537292e-02 -2.521676421165466309e-01 -6.463307142257690430e-02 -2.255551517009735107e-01 2.305685132741928101e-01 7.695775479078292847e-02 4.887600615620613098e-02 -2.819019556045532227e-02 -2.481329888105392456e-01 1.575552485883235931e-02 -2.029971480369567871e-01 1.537733078002929688e-01 2.617134153842926025e-01 2.243957668542861938e-02 -1.284471601247787476e-01 4.069313704967498779e-01 4.936617240309715271e-02 9.285596013069152832e-02 1.777492612600326538e-01
2.724116854369640350e-02 -1.388376802206039429e-01 -2.643981873989105225e-01 1.861418336629867554e-01 1.351142972707748413e-01 -1.226331219077110291e-01 2.052246183156967163e-01 2.955114841461181641e-01 7.260271906852722168e-02 -2.679929882287979126e-02 1.557361781597137451e-01 2.249895334243774414e-01 -2.364334464073181152e-01 1.208758205175399780e-01 -2.772756218910217285e-01 1.991859972476959229e-01 -1.280917692929506302e-02 -1.616506427526473999e-01 1.424630880355834961e-01 -1.029713544994592667e-02 2.759274840354919434e-02 -1.448116749525070190e-01 1.646835952997207642e-01 -5.765364691615104675e-02 -2.566501498222351074e-01 9.459169209003448486e-02 -3.612019866704940796e-02 3.752265572547912598e-01 1.143541038036346436e-01 2.096743881702423096e-01 1.826314181089401245e-01 1.963971704244613647e-01
-1.902170330286026001e-01 -1.884206831455230713e-01 9.786590188741683960e-02 -8.174239844083786011e-02 -1.382584776729345322e-02 -1.424771845340728760e-01 1.221545562148094177e-01 -2.740004658699035645e-02 -4.358759149909019470e-02 -1.863603591918945312e-01 -9.272350370883941650e-02 -5.661951377987861633e-03 -1.686129160225391388e-02 3.314583376049995422e-02 -2.438655309379100800e-02 2.211670577526092529e-02 2.237130142748355865e-02 3.325522541999816895e-01 1.919640302658081055e-01 -1.214717254042625427e-01 3.795487433671951294e-02 -7.133529186248779297e-01 -3.966418281197547913e-02 -1.592908948659896851e-01 -6.486674398183822632e-02 1.536129266023635864e-01 -9.595055133104324341e-02 -1.261913180351257324e-01 2.457310110330581665e-01 4.071613028645515442e-02 1.129275858402252197e-01 -2.189089171588420868e-02
-8.812060952186584473e-02 1.942148432135581970e-02 -2.901947498321533203e-01 7.903822511434555054e-02 3.295705616474151611e-01 -9.661722183227539062e-02 2.093925625085830688e-01 1.810528784990310669e-01 -7.413253188133239746e-02 2.142424881458282471e-02 -1.103879660367965698e-01 -1.574550718069076538e-01 1.955802589654922485e-01 1.171916499733924866e-01 -4.029880091547966003e-02 1.213089972734451294e-01 -1.576259285211563110e-01 -4.989084228873252869e-02 2.049486190080642700e-01 1.242898330092430115e-01 -1.490087658166885376e-01 -2.342169433832168579e-01 -1.112106963992118835e-01 -2.071655690670013428e-01 -3.391239345073699951e-01 2.052798867225646973e-01 -1.321223936975002289e-02 -2.548734545707702637e-01 3.391997218132019043e-01 2.458583191037178040e-02 1.911706030368804932e-01 -6.278871744871139526e-02
8.987138420343399048e-02 -2.061619013547897339e-01 1.103234291076660156e-01 4.361264035105705261e-02 5.432875454425811768e-02 2.026990950107574463e-01 -6.976376473903656006e-02 1.592187583446502686e-01 1.459928303956985474e-01 1.780946403741836548e-01 2.801128625869750977e-01 -1.965241506695747375e-02 -2.444679439067840576e-01 -1.661972329020500183e-02 -3.126577138900756836e-01 1.200105547904968262e-01 -2.678819596767425537e-01 1.056746114045381546e-02 1.887506842613220215e-01 -4.237568378448486328e-02 -3.097360581159591675e-02 -2.663994431495666504e-01 -6.187382340431213379e-02 -2.134845107793807983e-01 2.186969667673110962e-01 4.042824506759643555e-01 -3.119970299303531647e-02 -5.935028940439224243e-02 2.389722615480422974e-01 2.238488048315048218e-01 -4.524331539869308472e-02 3.678931668400764465e-02
-7.380104064941406250e-02 -2.229027450084686279e-01 -7.794393599033355713e-02 6.000971049070358276e-02 1.911231875419616699e-01 -9.149656631052494049e-03 4.607937633991241455e-01 1.989634186029434204e-01 -2.053280360996723175e-03 2.159879542887210846e-02 1.505100727081298828e-01 2.709302008152008057e-01 -1.638773381710052490e-01 -1.446229815483093262e-01 -2.673295140266418457e-01 9.823627024888992310e-02 -3.852395117282867432e-01 9.720277041196823120e-02 5.178235471248626709e-02 9.019450098276138306e-02 -2.761979587376117706e-02 -3.016194105148315430e-01 1.278400868177413940e-01 1.049700006842613220e-01 6.933841109275817871e-02 -1.138238012790679932e-01 -1.045114994049072266e-01 2.376599758863449097e-01 1.437136977910995483e-01 -1.387318223714828491e-01 1.689424365758895874e-02 9.011497348546981812e-02
-3.028876781463623047e-01 -2.217966131865978241e-02 -3.382380008697509766e-01 2.720924317836761475e-01 1.143292151391506195e-02 2.354099899530410767e-01 2.596122026443481445e-02 9.757408872246742249e-03 -5.116542428731918335e-02 -2.614652365446090698e-02 -1.701776087284088135e-01 2.015658318996429443e-01 7.089283317327499390e-02 1.695261597633361816e-01 -7.651340961456298828e-02 2.016572207212448120e-01 -1.445822566747665405e-01 3.100773878395557404e-02 1.763946861028671265e-01 -1.673471480607986450e-01 -6.525497138500213623e-02 -9.127323329448699951e-02 -2.157218158245086670e-01 -2.019938826560974121e-01 -1.913085132837295532e-01 1.758996248245239258e-01 1.903408467769622803e-01 1.440293788909912109e-01 3.295115828514099121e-01 1.998282223939895630e-01 1.872887611389160156e-01 1.443002969026565552e-01
-8.253113180398941040e-02 -2.964981794357299805e-01 -2.053453326225280762e-01 1.233409717679023743e-02 2.708683535456657410e-02 1.596765220165252686e-01 -1.163623556494712830e-01 2.092505693435668945e-01 -1.248053908348083496e-01 -9.053245931863784790e-02 1.782651692628860474e-01 -6.786714494228363037e-02 -3.736331164836883545e-01 2.112832367420196533e-01 -1.365285664796829224e-01 -7.442042231559753418e-02 -3.087528049945831299e-01 2.702416479587554932e-01 1.826394796371459961e-01 -2.824417054653167725e-01 -2.095780074596405029e-01 1.448230072855949402e-02 -3.005038760602474213e-02 -2.236933857202529907e-01 1.126298978924751282e-01 2.000324279069900513e-01 -1.681498289108276367e-01 9.886272251605987549e-02 2.063916623592376709e-01 1.065755635499954224e-02 2.801134064793586731e-02 -4.304480273276567459e-03
-2.569231949746608734e-02 -2.397470027208328247e-01 -7.715218514204025269e-02 -6.180349271744489670e-03 1.221048682928085327e-01 2.831615880131721497e-02 -2.242003083229064941e-01 1.786781847476959229e-02 -8.081991225481033325e-02 1.884634792804718018e-01 -8.237109333276748657e-02 -1.552662402391433716e-01 -3.403634727001190186e-01 -4.021469876170158386e-02 6.147222220897674561e-02 6.347949057817459106e-02 -3.222013413906097412e-01 1.278296262025833130e-01 -9.810408949851989746e-02 -1.295215487480163574e-01 -1.259042769670486450e-01 -4.870201051235198975e-01 3.653186187148094177e-02 -3.320946171879768372e-02 -2.444936782121658325e-01 8.815070241689682007e-02 2.075629234313964844e-01 -3.293326497077941895e-02 3.061932623386383057e-01 -5.683797970414161682e-02 9.468775242567062378e-02 -2.272903025150299072e-01
1.793412119150161743e-01 -1.383817940950393677e-01 -3.297331929206848145e-01 3.031330881640315056e-03 1.692059636116027832e-01 3.268213197588920593e-02 -1.148309260606765747e-01 1.654196828603744507e-01 -1.892892085015773773e-02 5.574082955718040466e-02 3.540164604783058167e-02 2.405100129544734955e-02 -3.736543059349060059e-01 1.677098572254180908e-01 -3.623675927519798279e-02 -3.064703010022640228e-02 -1.555612534284591675e-01 2.624660432338714600e-01 4.021852836012840271e-02 -2.253486067056655884e-01 -1.182172819972038269e-01 -1.509897969663143158e-02 4.148917645215988159e-02 -2.273081690073013306e-01 1.699738949537277222e-01 5.067210197448730469e-01 -4.065237194299697876e-02 2.458134889602661133e-01 7.430715858936309814e-02 -9.084908664226531982e-02 1.001289412379264832e-01 -9.897500276565551758e-02
-4.543855413794517517e-02 -2.498351931571960449e-01 -9.700348973274230957e-02 1.044418886303901672e-01 3.743218481540679932e-01 -5.348117649555206299e-02 -9.083721786737442017e-02 3.168557584285736084e-02 -1.043124273419380188e-01 -4.521002992987632751e-02 -5.831723287701606750e-02 -2.297157049179077148e-01 9.685519151389598846e-03 2.620812132954597473e-02 -3.847568854689598083e-02 3.485886752605438232e-01 7.376012951135635376e-02 2.444495558738708496e-01 -1.051857545971870422e-01 -3.335208892822265625e-01 -1.362686902284622192e-01 -4.613499641418457031e-01 -6.444528698921203613e-03 -2.197568118572235107e-01 3.401231393218040466e-02 -5.275063216686248779e-02 1.792377978563308716e-01 9.239502251148223877e-02 5.195056274533271790e-02 1.534183472394943237e-01 1.218921616673469543e-01 -1.309851258993148804e-01
6.159895285964012146e-02 -1.762333065271377563e-01 -1.196138337254524231e-01 -6.818503141403198242e-02 1.703725457191467285e-01 -1.992712728679180145e-02 -2.192699164152145386e-02 3.810496628284454346e-01 6.261821836233139038e-02 9.354846179485321045e-02 1.853424496948719025e-02 -1.406415551900863647e-01 1.541603207588195801e-01 4.843581095337867737e-02 1.369372159242630005e-01 2.959986627101898193e-01 -2.349888831377029419e-01 4.311210513114929199e-01 1.219831481575965881e-01 2.126212120056152344e-01 -4.369440302252769470e-02 -1.851404607295989990e-01 -2.681585960090160370e-02 1.021547317504882812e-01 -2.690451964735984802e-02 2.997539341449737549e-01 7.717131078243255615e-02 2.081354260444641113e-01 1.831976920366287231e-01 2.209776043891906738e-01 -7.165311276912689209e-02 -1.729756295680999756e-01
3.914783149957656860e-02 -2.370166778564453125e-01 -3.434796258807182312e-02 8.041025698184967041e-02 4.616430699825286865e-01 8.139384537935256958e-02 4.219925031065940857e-02 -1.920863837003707886e-01 -9.792485274374485016e-03 5.528858676552772522e-02 -7.744284346699714661e-03 -3.001435697078704834e-01 -7.588210701942443848e-02 -1.106822639703750610e-01 -1.941473782062530518e-01 2.234569638967514038e-01 -5.672922730445861816e-02 2.262062728404998779e-01 -2.062981724739074707e-01 -2.605606317520141602e-01 -7.295386400073766708e-03 -4.650743603706359863e-01 2.859311364591121674e-02 -2.781698480248451233e-02 -2.659834548830986023e-02 1.646885871887207031e-01 -1.447895262390375137e-02 1.610700488090515137e-01 3.613610193133354187e-02 1.319551765918731689e-01 9.823994338512420654e-02 -1.102943569421768188e-01
-3.585778176784515381e-01 -3.803859055042266846e-01 -3.101840615272521973e-01 3.469917550683021545e-02 1.946323066949844360e-01 -1.364987492561340332e-01 2.271740138530731201e-02 -1.073959842324256897e-01 1.318635884672403336e-02 -6.866431329399347305e-03 4.691383615136146545e-02 -7.079628296196460724e-03 -1.526547968387603760e-01 -8.082242310047149658e-02 -1.541804522275924683e-01 -4.282929748296737671e-02 6.606645882129669189e-02 3.355407416820526123e-01 1.540580205619335175e-02 -2.614512294530868530e-02 -2.424570918083190918e-01 -4.432615041732788086e-01 -3.451297059655189514e-02 -4.970308393239974976e-03 9.633813984692096710e-03 1.228238865733146667e-01 -9.694754332304000854e-02 1.976814270019531250e-01 3.118955995887517929e-03 4.463549703359603882e-02 2.090231925249099731e-01 -1.383091956377029419e-01
1.157505623996257782e-02 3.612267971038818359e-02 -6.076364219188690186e-02 1.356427930295467377e-02 3.880030810832977295e-01 -1.851587742567062378e-02 6.575968582183122635e-03 1.857838332653045654e-01 -7.186404429376125336e-03 1.484024524688720703e-01 -4.790024831891059875e-02 -9.514299035072326660e-02 -3.087206780910491943e-01 6.496195495128631592e-02 -4.681065678596496582e-02 9.283087402582168579e-02 -3.974787592887878418e-01 1.667362153530120850e-01 -2.444340288639068604e-02 -3.162738680839538574e-02 1.940340101718902588e-01 -3.100095987319946289e-01 8.225692063570022583e-02 1.195991113781929016e-01 4.230500459671020508e-01 8.291456103324890137e-02 -4.062638059258460999e-02 1.568666696548461914e-01 2.674098014831542969e-01 1.081504374742507935e-01 -1.125502362847328186e-01 -1.236481964588165283e-01
-1.298282295465469360e-01 -9.269179403781890869e-02 -3.507033288478851318e-01 2.208975106477737427e-01 1.122294552624225616e-02 3.622944355010986328e-01 7.267639040946960449e-02 2.104414552450180054e-01 -6.504213809967041016e-02 6.911040842533111572e-02 7.704072445631027222e-02 1.936858147382736206e-01 -1.099528372287750244e-01 -6.407697498798370361e-02 4.714931175112724304e-02 9.550578147172927856e-02 -6.630736589431762695e-02 6.127953901886940002e-02 -7.153447717428207397e-02 -2.303762137889862061e-01 8.176262676715850830e-02 -3.045616149902343750e-01 2.181360572576522827e-01 -2.679277658462524414e-01 8.611328154802322388e-02 3.660177886486053467e-01 -2.939411439001560211e-02 2.969133853912353516e-01 -4.868918284773826599e-02 4.300195723772048950e-02 1.481054723262786865e-01 -1.014092657715082169e-02
-1.414589732885360718e-01 -2.907671034336090088e-01 3.794206306338310242e-02 1.057076007127761841e-01 1.122106909751892090e-01 -1.355399028398096561e-03 -1.230636313557624817e-01 3.567271232604980469e-01 -1.040161866694688797e-02 3.089478611946105957e-01 1.309603303670883179e-01 -3.453753516077995300e-02 -9.697631001472473145e-03 1.439735591411590576e-01 3.290133178234100342e-02 -1.576609611511230469e-01 -3.134704530239105225e-01 3.453086614608764648e-01 3.409495204687118530e-02 -9.112225472927093506e-02 1.956511884927749634e-01 -3.672700822353363037e-01 -7.837288081645965576e-02 -3.259243443608283997e-02 -1.830681562423706055e-01 2.094490826129913330e-01 -4.125242680311203003e-02 4.065924510359764099e-02 1.998138576745986938e-01 1.237958818674087524e-01 -1.430032998323440552e-01 5.829676613211631775e-02
-1.874690353870391846e-01 -1.366232037544250488e-01 -2.283621132373809814e-01 1.404760479927062988e-01 4.487696569412946701e-03 -1.852499991655349731e-01 9.591887891292572021e-02 4.266154021024703979e-02 2.704449892044067383e-01 1.076136007905006409e-01 1.707686036825180054e-01 6.966529786586761475e-02 -2.200616523623466492e-02 2.668544352054595947e-01 2.605219781398773193e-01 1.137882005423307419e-02 -3.610237836837768555e-01 2.162846028804779053e-01 2.494465261697769165e-01 6.780378054827451706e-03 -2.420002408325672150e-02 -1.570219546556472778e-01 -3.737970255315303802e-03 -2.316644787788391113e-01 -8.612006157636642456e-02 5.463013052940368652e-02 7.791702449321746826e-02 2.343176454305648804e-01 3.570425510406494141e-01 2.134624123573303223e-01 5.478155612945556641e-02 -6.914621591567993164e-02
-6.705303490161895752e-02 3.738733381032943726e-02 -1.284655481576919556e-01 1.464880257844924927e-01 2.038145959377288818e-01 -2.194838672876358032e-01 1.891029179096221924e-01 3.590087294578552246e-01 3.943417221307754517e-02 4.255273938179016113e-02 1.183473095297813416e-01 -3.514180481433868408e-01 -9.587927162647247314e-02 2.507050931453704834e-01 -6.757595390081405640e-02 2.793206870555877686e-01 -2.288812696933746338e-01 1.858737170696258545e-01 -2.937821112573146820e-02 1.564504504203796387e-01 3.711235150694847107e-02 -1.543267965316772461e-01 1.453636139631271362e-01 7.495167106389999390e-02 1.336361467838287354e-01 -2.810902148485183716e-02 -1.632845401763916016e-02 -1.012459918856620789e-01 2.345638424158096313e-01 3.095622658729553223e-01 2.468278110027313232e-01 -3.357173129916191101e-02
1.932528018951416016e-01 -2.172197103500366211e-01 -2.055706977844238281e-01 3.494977205991744995e-02 1.039926260709762573e-01 -3.061686456203460693e-02 1.206878572702407837e-01 2.620674669742584229e-01 -2.707811817526817322e-02 4.714946821331977844e-02 3.077128827571868896e-01 -2.004687339067459106e-01 -2.579491734504699707e-01 6.496082246303558350e-02 -2.213283777236938477e-01 -8.607482910156250000e-02 -3.705942034721374512e-01 1.614881157875061035e-01 -7.148748636245727539e-02 5.798254162073135376e-03 -7.022490259259939194e-03 -4.263760447502136230e-01 -7.339016348123550415e-02 -4.880392178893089294e-02 1.807143688201904297e-01 1.361480802297592163e-01 9.065768867731094360e-02 2.307735010981559753e-02 1.633219718933105469e-01 2.456886507570743561e-02 -9.172831475734710693e-02 2.412341684103012085e-01
-1.435255049727857113e-03 5.572298914194107056e-02 -3.141415119171142578e-01 -2.458296529948711395e-02 3.038812577724456787e-01 6.350374966859817505e-02 3.009179532527923584e-01 -7.992867380380630493e-02 -1.977451294660568237e-01 1.660962551832199097e-01 -1.656190156936645508e-01 -5.575329437851905823e-02 -6.520331650972366333e-02 -5.086905881762504578e-02 1.194398477673530579e-02 2.129907608032226562e-01 -1.093230769038200378e-01 1.963352411985397339e-01 4.327655956149101257e-02 -2.933138310909271240e-01 -3.848173320293426514e-01 -2.345852851867675781e-01 2.073333784937858582e-02 -3.324506282806396484e-01 2.118324041366577148e-01 1.855618879199028015e-02 -6.707619130611419678e-02 -8.310043066740036011e-02 -5.503624305129051208e-02 8.661137521266937256e-02 1.780382543802261353e-01 -5.820381268858909607e-02
-9.682890772819519043e-02 -2.031498104333877563e-01 -6.151519343256950378e-02 4.883155226707458496e-02 -6.094820052385330200e-02 2.258901000022888184e-01 2.005260437726974487e-01 1.433672010898590088e-01 5.505076423287391663e-02 1.053526028990745544e-01 2.597161829471588135e-01 2.474522590637207031e-02 -1.067157983779907227e-01 -6.862883269786834717e-02 -1.691725254058837891e-01 2.740770876407623291e-01 -1.989767253398895264e-01 -4.208790510892868042e-02 -2.500292062759399414e-01 -3.196427524089813232e-01 -5.894422903656959534e-02 -2.974033653736114502e-01 1.088824793696403503e-01 -1.967398375272750854e-01 5.219127051532268524e-03 3.257175087928771973e-01 6.301070004701614380e-02 2.493849992752075195e-01 -2.853647470474243164e-01 -3.354317322373390198e-02 1.190556287765502930e-01 -9.000286459922790527e-02
5.959744006395339966e-02 -2.945122420787811279e-01 -2.361500859260559082e-01 -1.071622595191001892e-01 2.023855149745941162e-01 1.442409753799438477e-01 1.658811792731285095e-02 4.731256514787673950e-02 -4.912510979920625687e-03 7.828702777624130249e-02 -1.994673162698745728e-01 -2.644454538822174072e-01 -3.839192986488342285e-01 -2.052810043096542358e-01 -1.437942404299974442e-02 8.917366713285446167e-02 -3.190588355064392090e-01 2.257651239633560181e-01 -5.072617903351783752e-02 1.108354032039642334e-01 -1.702342629432678223e-01 -1.490312963724136353e-01 6.585521157830953598e-03 5.099620297551155090e-02 -4.904795438051223755e-02 3.822406828403472900e-01 1.042549014091491699e-01 -1.250061541795730591e-01 -5.964841321110725403e-02 1.519361138343811035e-01 -1.952726244926452637e-01 -5.807675421237945557e-02
-2.363633960485458374e-01 -1.189882904291152954e-01 -2.067307978868484497e-01 4.551930725574493408e-02 2.142059355974197388e-01 2.719684243202209473e-01 -1.518986970186233521e-01 2.477395087480545044e-01 1.237405091524124146e-01 1.434126347303390503e-01 -1.277674138545989990e-01 -1.430613100528717041e-01 1.279122382402420044e-01 2.214572131633758545e-01 -1.759488880634307861e-02 2.236343175172805786e-01 -3.065058887004852295e-01 8.364141732454299927e-02 2.355276197195053101e-01 -2.398211359977722168e-01 2.543144673109054565e-02 7.103260606527328491e-02 4.271133989095687866e-02 -1.056096330285072327e-01 -2.148635089397430420e-01 1.966129392385482788e-01 -1.815323680639266968e-01 -1.634212285280227661e-01 2.289066314697265625e-01 2.419232428073883057e-01 6.678707152605056763e-02 -5.120507557876408100e-04
-4.027799889445304871e-02 -1.301751732826232910e-01 -3.740886747837066650e-01 1.224890053272247314e-01 3.925155699253082275e-01 2.363212406635284424e-01 1.634587049484252930e-01 9.195475839078426361e-03 2.046745270490646362e-01 3.203256726264953613e-01 -1.552569121122360229e-01 1.188663914799690247e-01 -2.974101603031158447e-01 1.261799186468124390e-01 -9.662428498268127441e-02 2.152111083269119263e-01 -3.328210487961769104e-02 8.931501954793930054e-02 -9.256474673748016357e-02 -3.217430412769317627e-02 -1.520934253931045532e-01 -1.903251558542251587e-01 -4.696579650044441223e-02 -5.966135859489440918e-02 1.012704893946647644e-01 7.987078279256820679e-02 2.629834115505218506e-01 1.865519732236862183e-01 1.263460665941238403e-01 2.996296249330043793e-02 -6.051602214574813843e-02 -1.485810428857803345e-01
2.091454863548278809e-01 -5.334652215242385864e-02 -1.631957888603210449e-01 2.066990709863603115e-04 1.142410561442375183e-01 1.230129003524780273e-01 2.035928890109062195e-02 1.567148715257644653e-01 -1.581389605998992920e-01 2.538246214389801025e-01 4.122218862175941467e-02 -2.443982064723968506e-01 -2.384016960859298706e-01 1.221924796700477600e-01 -2.745207846164703369e-01 3.035219758749008179e-02 -1.497495919466018677e-01 1.001805812120437622e-01 2.638726234436035156e-01 -1.333663910627365112e-01 -1.473542898893356323e-01 -5.132699012756347656e-01 -1.589689552783966064e-01 1.367911172565072775e-04 8.826870471239089966e-02 1.973565667867660522e-01 -1.749991253018379211e-02 -4.072452709078788757e-02 2.923662066459655762e-01 -8.045200258493423462e-02 4.851210862398147583e-02 3.730716556310653687e-02
-7.103751599788665771e-02 9.132822602987289429e-02 -1.297600269317626953e-01 1.017760112881660461e-01 1.918445080518722534e-01 -1.038421019911766052e-01 1.199376061558723450e-01 2.547325193881988525e-01 -1.585782468318939209e-01 1.807519942522048950e-01 2.460586428642272949e-01 1.341131627559661865e-01 -1.079486608505249023e-01 1.925324797630310059e-01 -2.301014214754104614e-01 9.478188306093215942e-02 2.245868742465972900e-02 3.172962963581085205e-01 4.588510096073150635e-01 -2.853316962718963623e-01 -2.852665185928344727e-01 -1.753695905208587646e-01 5.666119232773780823e-02 -6.464543938636779785e-02 -9.463249146938323975e-02 1.518985480070114136e-01 6.015589088201522827e-02 4.996285960078239441e-02 1.723998785018920898e-01 5.322743579745292664e-02 -2.639133483171463013e-02 3.871059790253639221e-02
-4.556823670864105225e-01 -3.546935915946960449e-01 -1.665691286325454712e-01 2.454211562871932983e-02 2.303020060062408447e-01 -1.873850375413894653e-01 1.062570959329605103e-01 2.185179293155670166e-02 1.554776281118392944e-01 -8.074730634689331055e-02 -2.913424745202064514e-02 2.578874677419662476e-02 -4.737523198127746582e-02 -1.808382123708724976e-01 -2.753846347332000732e-02 -5.844248458743095398e-02 -2.849497087299823761e-02 2.786583304405212402e-01 8.181702345609664917e-02 -1.528016328811645508e-01 -2.467230707406997681e-01 -3.526843190193176270e-01 3.065725229680538177e-02 5.756612122058868408e-02 1.588838398456573486e-01 2.419882565736770630e-01 -1.091898828744888306e-01 -1.176454499363899231e-01 1.301861852407455444e-01 1.747607141733169556e-01 7.289381325244903564e-02 -8.102238178253173828e-02
-1.315815001726150513e-01 -8.439281582832336426e-02 5.288908258080482483e-02 1.014026850461959839e-01 2.190632969141006470e-01 7.505126297473907471e-02 9.815789014101028442e-02 3.177630901336669922e-02 -7.885618507862091064e-02 3.682613968849182129e-01 1.518567055463790894e-01 1.280808448791503906e-01 -1.780491918325424194e-01 2.122156918048858643e-01 -3.146381378173828125e-01 4.606542736291885376e-02 -3.591662943363189697e-01 -3.716379404067993164e-03 1.847747713327407837e-01 -9.796309471130371094e-02 -1.970312595367431641e-01 -1.849462538957595825e-01 -2.250581234693527222e-01 -2.151464223861694336e-01 2.271810621023178101e-01 1.185583919286727905e-01 4.327304195612668991e-03 1.000549048185348511e-01 3.001431226730346680e-01 4.416268318891525269e-02 1.641128659248352051e-01 -4.095736518502235413e-02
-2.879692316055297852e-01 -2.692516446113586426e-01 -1.964794993400573730e-01 -1.693549007177352905e-02 2.770079374313354492e-01 -1.423054933547973633e-01 2.066529542207717896e-01 -6.250105798244476318e-02 9.371587634086608887e-02 -9.536122530698776245e-02 -1.525731533765792847e-01 -1.957374392077326775e-03 -2.071100026369094849e-01 -1.752809286117553711e-01 -1.069446131587028503e-01 1.103359833359718323e-01 8.514294400811195374e-03 3.059512078762054443e-01 2.116722017526626587e-01 -1.288308799266815186e-01 -2.251760065555572510e-01 -3.714382052421569824e-01 -7.831504940986633301e-02 -8.215916901826858521e-02 4.008511081337928772e-02 1.424725502729415894e-01 -2.343456745147705078e-01 1.157133374363183975e-02 -1.591811925172805786e-01 1.586070209741592407e-01 1.940432339906692505e-01 -4.429961740970611572e-02
-2.744073271751403809e-01 -1.781194508075714111e-01 3.172956639900803566e-03 8.569374680519104004e-02 -9.544256329536437988e-02 -3.536412492394447327e-02 -3.339260071516036987e-02 1.840573102235794067e-01 -7.105138897895812988e-02 2.306552678346633911e-01 6.510639935731887817e-02 -8.074167370796203613e-02 -2.925802767276763916e-01 3.154072538018226624e-02 -3.215900361537933350e-01 1.743969768285751343e-01 -5.796012282371520996e-02 2.521573007106781006e-01 8.712343126535415649e-02 -2.694906294345855713e-01 -1.170809492468833923e-01 -3.790806233882904053e-01 6.360010802745819092e-02 -3.525341451168060303e-01 -5.580438300967216492e-02 -1.184177026152610779e-01 -1.640913039445877075e-01 -2.526463568210601807e-01 7.009460777044296265e-02 3.734347969293594360e-02 2.077105082571506500e-02 -5.746285617351531982e-02
-2.068993002176284790e-01 -2.115847170352935791e-01 1.794107258319854736e-01 -3.870524466037750244e-02 2.508274614810943604e-01 5.067899450659751892e-02 1.600008085370063782e-02 1.727509945631027222e-01 -1.390695869922637939e-01 2.281594127416610718e-01 8.259125053882598877e-02 -9.175756014883518219e-03 -2.248011678457260132e-01 8.435907959938049316e-02 -2.084015607833862305e-01 -5.009767413139343262e-02 -9.145469963550567627e-02 5.909448489546775818e-02 3.069838881492614746e-01 -2.209262549877166748e-01 -2.665120661258697510e-01 -1.963608264923095703e-01 1.388158928602933884e-02 -2.045179605484008789e-01 -3.196299076080322266e-01 3.098223805427551270e-01 2.056362628936767578e-01 1.245935484766960144e-01 1.317516267299652100e-01 9.740809351205825806e-02 -5.557843670248985291e-02 -9.408504515886306763e-02
-3.377899229526519775e-01 -3.725709393620491028e-02 -3.055730760097503662e-01 1.169584020972251892e-01 2.762599289417266846e-01 1.649228036403656006e-01 1.247245594859123230e-01 -1.621786691248416901e-02 1.244189888238906860e-01 2.785299718379974365e-01 -8.693092316389083862e-02 5.501756072044372559e-02 -2.607454955577850342e-01 1.807886362075805664e-01 3.753065317869186401e-02 2.588271796703338623e-01 -1.064963489770889282e-01 3.418164551258087158e-01 6.286621838808059692e-02 -2.186304777860641479e-01 8.404291421175003052e-02 3.519731014966964722e-02 7.652080059051513672e-02 -2.547264397144317627e-01 7.755691651254892349e-03 1.747175864875316620e-02 -3.577419370412826538e-02 -2.352891415357589722e-01 1.641606539487838745e-01 2.055135518312454224e-01 1.923739910125732422e-03 1.525591313838958740e-02
-3.190136849880218506e-01 -4.407371580600738525e-01 -1.616269052028656006e-01 5.729735270142555237e-02 -3.230544328689575195e-01 -1.029121577739715576e-01 2.723272740840911865e-01 1.511179804801940918e-01 -1.180337667465209961e-01 1.733984649181365967e-01 -4.079562425613403320e-02 -2.686334028840065002e-02 9.532583877444267273e-03 -1.560513526201248169e-01 -2.181393504142761230e-01 1.300660818815231323e-01 2.327922172844409943e-02 1.017666086554527283e-01 -1.363219972699880600e-02 -1.160805076360702515e-01 8.186792582273483276e-02 -3.439697325229644775e-01 1.236896216869354248e-01 3.824727609753608704e-02 -1.333916485309600830e-01 1.191573217511177063e-01 -9.099716320633888245e-03 8.987511694431304932e-02 1.265309900045394897e-01 2.662162780761718750e-01 -1.714673936367034912e-01 -6.721699982881546021e-02
2.194289490580558777e-02 -1.340506076812744141e-01 -2.944792807102203369e-01 1.665490418672561646e-01 8.603662997484207153e-02 -1.205209717154502869e-01 3.517092764377593994e-01 1.137598678469657898e-01 6.105139106512069702e-02 -1.757618598639965057e-02 3.453661501407623291e-02 7.933652959764003754e-03 -2.288410514593124390e-01 2.951152026653289795e-01 -1.470939815044403076e-01 3.413009643554687500e-01 -9.857760369777679443e-02 -9.467469900846481323e-02 4.292846098542213440e-02 1.646377593278884888e-01 -5.155784264206886292e-02 -7.084625959396362305e-02 -4.993081465363502502e-02 -1.433383207768201828e-02 -1.924589872360229492e-01 3.120273947715759277e-01 -1.589663475751876831e-01 3.548889458179473877e-01 -1.952317953109741211e-01 3.603951260447502136e-02 1.909305155277252197e-01 7.846029847860336304e-02
-7.913564890623092651e-02 -2.861844301223754883e-01 -2.836476564407348633e-01 1.873758584260940552e-01 7.393158972263336182e-02 -2.051283568143844604e-01 3.562699630856513977e-02 4.591956734657287598e-02 3.132694587111473083e-02 2.182751595973968506e-01 1.402114778757095337e-01 9.527529776096343994e-02 -2.171736061573028564e-01 2.876153886318206787e-01 2.026403993368148804e-01 7.064156979322433472e-02 -4.860840141773223877e-01 -3.903082013130187988e-02 3.723464533686637878e-02 1.542305797338485718e-01 1.013301759958267212e-01 -1.949253529310226440e-01 -3.982226178050041199e-02 -2.354004085063934326e-01 6.428783759474754333e-03 5.295988544821739197e-02 6.639385223388671875e-02 7.067483663558959961e-02 2.671801149845123291e-01 1.621048748493194580e-01 -1.130988374352455139e-01 3.324625268578529358e-02
-1.371850073337554932e-01 -3.311694264411926270e-01 -2.857899665832519531e-01 1.009226441383361816e-01 -9.783398360013961792e-02 2.925224602222442627e-01 2.705615758895874023e-01 6.164142489433288574e-02 7.343750447034835815e-03 8.149063587188720703e-02 8.435328304767608643e-02 7.066568732261657715e-02 -1.674210131168365479e-01 -1.653463393449783325e-02 -1.643446087837219238e-01 -1.765621826052665710e-02 -2.464985847473144531e-02 -1.378479301929473877e-01 -9.175325930118560791e-02 -1.949272304773330688e-01 -2.121286988258361816e-01 -2.196745723485946655e-01 2.563430070877075195e-01 -6.524810940027236938e-02 8.095770329236984253e-02 3.476168811321258545e-01 1.081982105970382690e-01 1.322826594114303589e-01 -7.271370291709899902e-02 1.513193845748901367e-01 1.777826249599456787e-01 -2.956951558589935303e-01
7.042608410120010376e-02 -4.999527707695960999e-02 -2.660361230373382568e-01 5.551395937800407410e-02 -5.282060056924819946e-02 -1.429571211338043213e-01 -2.770667895674705505e-02 -1.022354513406753540e-02 -2.566343359649181366e-02 1.768601387739181519e-01 1.950823962688446045e-01 -1.078961938619613647e-01 -1.238292157649993896e-01 5.730154737830162048e-02 -1.844163089990615845e-01 -9.536783397197723389e-02 -1.725854277610778809e-01 4.348434880375862122e-02 2.358009666204452515e-02 -1.728511899709701538e-01 8.350963890552520752e-02 -4.068099260330200195e-01 3.501735627651214600e-01 -1.184342131018638611e-01 2.514902353286743164e-01 2.301204353570938110e-01 8.136336505413055420e-02 -2.819446623325347900e-01 1.306023895740509033e-01 3.297703862190246582e-01 -3.473924705758690834e-03 -2.277425378561019897e-01
-2.910674214363098145e-01 -5.081409588456153870e-02 -2.713909745216369629e-01 5.090725794434547424e-02 1.852642185986042023e-02 2.629637718200683594e-01 -1.994941532611846924e-01 2.093164473772048950e-01 -1.868575345724821091e-04 -2.274245023727416992e-02 -3.780031949281692505e-02 4.714054614305496216e-02 -1.205068975687026978e-01 1.781892925500869751e-01 -8.611857146024703979e-02 1.466677486896514893e-01 -3.245135843753814697e-01 8.456890285015106201e-02 1.102979257702827454e-01 -1.123894378542900085e-01 -1.613385677337646484e-01 -2.867547571659088135e-01 2.812587283551692963e-02 -2.556854393333196640e-03 3.508324623107910156e-01 -8.247389458119869232e-03 -2.130905389785766602e-01 7.535188645124435425e-02 3.037384338676929474e-02 2.917755246162414551e-01 -5.993079766631126404e-02 3.062366545200347900e-01
-4.274653736501932144e-03 -7.653795182704925537e-02 -4.635297954082489014e-01 1.381419450044631958e-01 1.998303830623626709e-01 -1.387361586093902588e-01 6.318356096744537354e-02 2.344564497470855713e-01 -5.822311341762542725e-02 8.814269304275512695e-02 2.750831283628940582e-02 4.327252507209777832e-02 -3.579567968845367432e-01 -2.583223767578601837e-02 -1.037289798259735107e-01 1.094532310962677002e-01 -5.841792747378349304e-02 -1.749724745750427246e-01 -9.810925275087356567e-02 2.770230472087860107e-01 1.303428325627464801e-05 -2.516018152236938477e-01 1.707144454121589661e-02 -2.817501127719879150e-01 -2.381315976381301880e-01 2.814555466175079346e-01 1.481641083955764771e-01 -2.058869786560535431e-02 -5.500121787190437317e-02 9.969664365053176880e-02 -1.641930937767028809e-01 -1.229336634278297424e-01
2.984690666198730469e-02 -8.823985233902931213e-03 -5.128414928913116455e-02 6.190850958228111267e-02 3.266834318637847900e-01 -2.054218389093875885e-02 1.605653762817382812e-01 4.101880490779876709e-01 -1.029064878821372986e-01 3.954536840319633484e-02 2.029591649770736694e-01 -1.557071357965469360e-01 -3.247152268886566162e-01 1.003285590559244156e-02 -3.260029852390289307e-02 7.903489470481872559e-02 -2.502345442771911621e-01 1.647361367940902710e-01 -1.016273349523544312e-02 -1.064365953207015991e-01 1.434325277805328369e-01 -3.513150513172149658e-01 1.273480951786041260e-01 1.233748272061347961e-01 3.245019018650054932e-01 2.137724608182907104e-01 -5.066041275858879089e-02 -6.701466441154479980e-02 1.510954946279525757e-01 -6.032432615756988525e-02 -1.493573933839797974e-01 -1.322601288557052612e-01
3.935384005308151245e-02 5.879408493638038635e-02 -5.001546144485473633e-01 3.572440147399902344e-02 2.494347542524337769e-01 2.346290051937103271e-01 8.611098676919937134e-02 1.445892639458179474e-02 1.706013232469558716e-01 9.148187190294265747e-02 -1.097592785954475403e-01 -7.076663523912429810e-02 1.133598685264587402e-01 1.395682543516159058e-01 1.924151182174682617e-01 1.297054141759872437e-01 -1.812403053045272827e-01 1.282124668359756470e-01 1.821357198059558868e-02 -2.246387302875518799e-01 -1.761885136365890503e-01 -3.354888260364532471e-01 -3.935187309980392456e-02 -9.102796763181686401e-02 1.317396461963653564e-01 3.462845683097839355e-01 -5.703604966402053833e-02 1.530942618846893311e-01 1.308385729789733887e-01 -5.696894228458404541e-02 1.942996978759765625e-01 -4.877686500549316406e-02
-8.826691657304763794e-02 1.186179965734481812e-01 -3.224247097969055176e-01 -8.990353904664516449e-03 1.744029223918914795e-01 -2.710691094398498535e-01 -3.117478825151920319e-02 -8.135978132486343384e-02 -1.145354956388473511e-01 3.319845348596572876e-02 -1.188049167394638062e-01 -1.483547091484069824e-01 -1.160888820886611938e-01 1.055421903729438782e-01 2.187512516975402832e-01 1.879763454198837280e-01 -9.457772225141525269e-02 -1.504607312381267548e-02 1.988608688116073608e-01 -1.468258351087570190e-01 -4.172188937664031982e-01 -3.657439649105072021e-01 7.683588564395904541e-02 -1.775041371583938599e-01 8.395758271217346191e-02 5.719203501939773560e-02 -1.201288402080535889e-02 1.151155307888984680e-01 2.554765641689300537e-01 2.059633135795593262e-01 2.345682233572006226e-01 5.013161897659301758e-02
2.362662851810455322e-01 -2.371126562356948853e-01 -2.785638570785522461e-01 -3.130224347114562988e-01 1.683870255947113037e-01 -1.854001283645629883e-01 1.594374328851699829e-01 1.694786697626113892e-01 9.501931071281433105e-02 -4.757126420736312866e-02 -1.832663267850875854e-01 1.621639281511306763e-01 -1.488424092531204224e-01 9.130401909351348877e-02 -1.203340366482734680e-01 -1.033386141061782837e-01 -2.700931429862976074e-01 -9.223546832799911499e-03 2.711957097053527832e-01 -4.626487568020820618e-02 -1.358734667301177979e-01 -2.248156219720840454e-01 1.645146608352661133e-01 -1.915152184665203094e-02 1.260649859905242920e-01 8.197426795959472656e-02 -6.556084845215082169e-03 2.149982750415802002e-01 2.919606268405914307e-01 1.502405107021331787e-01 -2.138239145278930664e-01 3.328148648142814636e-02
4.030834883451461792e-02 -1.890073530375957489e-02 -8.910461515188217163e-02 7.338754087686538696e-02 1.069558188319206238e-01 -1.087877247482538223e-02 2.659712731838226318e-01 1.912978440523147583e-01 -1.342514008283615112e-01 1.486248224973678589e-01 -1.776272803544998169e-01 -7.417617738246917725e-02 2.640325129032135010e-01 2.296759039163589478e-01 9.287801384925842285e-02 -1.012987345457077026e-01 -3.330467343330383301e-01 1.097007393836975098e-01 2.877149172127246857e-02 -3.004323542118072510e-01 -1.597533077001571655e-01 -3.722204267978668213e-01 -3.035968542098999023e-02 7.333024404942989349e-04 6.573054194450378418e-02 2.837421894073486328e-01 7.263180613517761230e-02 2.694416046142578125e-02 -1.269242763519287109e-01 2.211924940347671509e-01 -1.579361855983734131e-01 -2.956965565681457520e-01
6.889708340167999268e-02 -1.490343511104583740e-01 -2.548324763774871826e-01 4.191423580050468445e-02 8.265271037817001343e-02 -8.975439518690109253e-02 2.626497745513916016e-01 -3.810587152838706970e-02 8.975540287792682648e-03 1.668163090944290161e-01 -5.423887819051742554e-02 9.660945273935794830e-03 2.174029946327209473e-01 2.624665796756744385e-01 1.797815710306167603e-01 1.870292425155639648e-01 -2.935019433498382568e-01 -5.707754567265510559e-02 -1.533392723649740219e-02 -2.610771954059600830e-01 -1.672296971082687378e-01 -4.350218176841735840e-01 -1.748308390378952026e-01 -1.622007787227630615e-01 -1.315955817699432373e-01 2.020421773195266724e-01 2.226827591657638550e-01 1.456859707832336426e-01 2.571162208914756775e-02 1.551344841718673706e-01 4.585294798016548157e-02 1.376970261335372925e-01
3.973267972469329834e-02 -3.489410132169723511e-02 -2.429393678903579712e-02 -2.161825299263000488e-01 2.607407569885253906e-01 -1.756574399769306183e-02 -5.495099723339080811e-02 6.092195585370063782e-02 7.665427029132843018e-02 8.758459985256195068e-02 -9.800979495048522949e-02 1.053760498762130737e-01 1.872974783182144165e-01 2.150969356298446655e-01 7.749028503894805908e-03 2.708001732826232910e-01 -1.155909746885299683e-01 -1.982238292694091797e-01 1.586427539587020874e-01 -2.031957805156707764e-01 -2.408061474561691284e-01 -4.137671589851379395e-01 -1.851105988025665283e-01 -1.799968630075454712e-01 -1.502458453178405762e-01 2.505718469619750977e-01 -7.353333383798599243e-02 -3.062888793647289276e-02 5.844585970044136047e-02 3.077541291713714600e-01 2.834305465221405029e-01 2.690854296088218689e-02
-1.571973115205764771e-01 -1.543840765953063965e-01 -1.534083932638168335e-01 5.555938556790351868e-02 1.638134717941284180e-01 -1.854452341794967651e-01 2.062806487083435059e-01 1.486645489931106567e-01 -5.302194133400917053e-02 3.805308640003204346e-01 6.749027222394943237e-02 1.254227757453918457e-01 -2.961371652781963348e-02 3.242196142673492432e-01 2.411162555217742920e-01 2.106367200613021851e-01 -3.515247106552124023e-01 1.822457313537597656e-01 4.590894281864166260e-02 7.052784413099288940e-02 1.088625639677047729e-01 -1.676958650350570679e-01 -6.571961939334869385e-02 -3.238925039768218994e-01 1.198881492018699646e-01 -2.660418860614299774e-03 1.106504425406455994e-01 1.411550343036651611e-01 2.032723128795623779e-01 1.273169815540313721e-01 -6.667847931385040283e-02 -3.110686689615249634e-02
5.942039191722869873e-02 -8.327740430831909180e-02 -2.454220056533813477e-01 1.561560779809951782e-01 7.229111343622207642e-02 -4.691981524229049683e-02 -4.523129761219024658e-02 2.644618153572082520e-01 1.285105198621749878e-01 3.207743167877197266e-01 2.436266541481018066e-01 -1.319762617349624634e-01 -9.998810291290283203e-02 7.076378911733627319e-02 -2.016252130270004272e-01 -2.690525352954864502e-02 -2.126832902431488037e-01 -2.395897544920444489e-02 1.096070334315299988e-01 -2.553483247756958008e-01 4.277903586626052856e-02 -3.202790617942810059e-01 5.796751752495765686e-02 -6.545826047658920288e-02 1.457596570253372192e-01 1.381017118692398071e-01 -8.979620784521102905e-02 -3.709631264209747314e-01 5.411583557724952698e-02 3.211624920368194580e-01 1.744105853140354156e-02 -2.132789194583892822e-01
1.478054374456405640e-01 1.054181233048439026e-01 -1.168015692383050919e-02 2.421302348375320435e-01 2.038617432117462158e-01 -1.236388459801673889e-01 6.940574944019317627e-02 1.532018780708312988e-01 1.058147549629211426e-01 1.772366911172866821e-01 8.261312544345855713e-02 3.307601902633905411e-03 -4.200006127357482910e-01 8.518807590007781982e-02 -6.319405138492584229e-02 4.041323661804199219e-01 -1.430501937866210938e-01 4.360851272940635681e-02 8.081048727035522461e-02 -1.026876270771026611e-01 -2.592235207557678223e-01 -8.821313967928290367e-04 -6.525488197803497314e-02 -1.404140889644622803e-01 2.851106524467468262e-01 2.101560086011886597e-01 -3.028682805597782135e-02 2.731309831142425537e-01 1.920441538095474243e-01 2.265852540731430054e-01 4.142369702458381653e-02 3.467251732945442200e-02
3.833343833684921265e-02 -7.988993823528289795e-02 -1.004343479871749878e-01 1.130193546414375305e-01 1.710872501134872437e-01 2.256031036376953125e-01 4.390381649136543274e-02 -1.144440658390522003e-02 3.300657868385314941e-01 8.622226119041442871e-02 1.896628588438034058e-01 -1.445635035634040833e-02 -2.364063411951065063e-01 -1.510661691427230835e-01 -2.392282634973526001e-01 1.386611908674240112e-01 -2.335980683565139771e-01 4.892624542117118835e-02 2.286084443330764771e-01 5.908179283142089844e-02 -4.940230771899223328e-02 -2.358521521091461182e-01 7.661983370780944824e-02 -2.814690470695495605e-01 3.423216044902801514e-01 2.719866931438446045e-01 -1.153402626514434814e-01 -2.602896280586719513e-02 2.491645365953445435e-01 2.154459059238433838e-01 4.331716522574424744e-02 -8.911923319101333618e-02
-2.347521036863327026e-01 7.247681170701980591e-02 -2.796128094196319580e-01 -1.575709693133831024e-02 1.499582678079605103e-01 1.282455325126647949e-01 9.079687297344207764e-02 1.438668668270111084e-01 -2.709089778363704681e-02 8.458325266838073730e-02 -1.694148778915405273e-02 -4.087093845009803772e-02 -1.056758835911750793e-01 5.055496096611022949e-02 -3.639647364616394043e-01 -1.686382666230201721e-02 -4.459004402160644531e-01 1.332849711179733276e-01 -1.082148551940917969e-01 8.233556151390075684e-02 9.438304603099822998e-02 -4.789767265319824219e-01 1.391012519598007202e-01 1.715376228094100952e-01 -1.411171555519104004e-01 7.691907882690429688e-02 1.739812344312667847e-01 -2.021713927388191223e-02 1.008484885096549988e-01 -1.123446300625801086e-01 -1.840552091598510742e-01 -4.059077054262161255e-02
-4.886897653341293335e-02 -7.320743799209594727e-02 -9.165249019861221313e-02 1.700207442045211792e-01 2.451512962579727173e-01 5.442356318235397339e-02 6.384213268756866455e-02 2.871916890144348145e-01 -1.270608790218830109e-02 1.380693912506103516e-01 8.783185482025146484e-02 -2.988226339221000671e-02 -1.379518359899520874e-01 1.385525912046432495e-01 -8.736848831176757812e-02 5.079326033592224121e-01 -3.347517549991607666e-01 -2.056022882461547852e-01 2.107496410608291626e-01 2.157559543848037720e-01 5.765980854630470276e-02 -2.185113430023193359e-01 1.365879029035568237e-01 -3.085511326789855957e-01 -1.450748294591903687e-01 6.756658852100372314e-02 1.362355202436447144e-01 -9.618566185235977173e-02 1.630308292806148529e-02 5.564092099666595459e-02 7.831619679927825928e-02 -2.220423519611358643e-02
1.143150180578231812e-01 -8.093728870153427124e-02 -1.807156205177307129e-01 3.815761301666498184e-03 2.187115997076034546e-01 -1.713067144155502319e-01 4.629668965935707092e-02 1.775212436914443970e-01 -5.050527304410934448e-02 -1.887163072824478149e-01 -1.237631812691688538e-01 2.951119281351566315e-02 -4.191311001777648926e-01 5.719187483191490173e-02 -1.612116992473602295e-01 2.352501600980758667e-01 -2.574419081211090088e-01 8.958505094051361084e-02 -2.804374136030673981e-02 1.173298507928848267e-01 -9.918564558029174805e-02 -1.641860604286193848e-01 1.458775401115417480e-01 1.292539834976196289e-01 -3.504451513290405273e-01 2.577673494815826416e-01 6.703484803438186646e-02 -3.621068969368934631e-02 3.510388312861323357e-03 3.343367278575897217e-01 -1.010076701641082764e-01 -2.038411349058151245e-01
-3.694894909858703613e-01 -2.967109382152557373e-01 -3.022664785385131836e-01 -3.263866156339645386e-02 2.276900708675384521e-01 -9.692832827568054199e-02 5.415418371558189392e-02 -3.246949613094329834e-02 2.862606644630432129e-01 -2.371929958462715149e-02 -4.578665643930435181e-02 -2.739986404776573181e-02 -2.162991613149642944e-01 -2.702507674694061279e-01 -1.519204825162887573e-01 5.375689640641212463e-02 8.258486539125442505e-02 2.852426767349243164e-01 1.281693130731582642e-01 -1.376522779464721680e-01 -8.856061846017837524e-02 -3.731433749198913574e-01 -6.610755622386932373e-02 -1.142973303794860840e-01 9.139240533113479614e-02 2.503431737422943115e-01 -9.054991602897644043e-02 -4.737721383571624756e-02 -5.702864006161689758e-02 3.140184283256530762e-02 6.548451632261276245e-02 -9.258940070867538452e-02
3.246676549315452576e-02 -2.315918654203414917e-01 -1.793213337659835815e-01 -8.118928223848342896e-02 2.704881317913532257e-02 -3.376348689198493958e-02 1.111224815249443054e-01 1.419864147901535034e-01 -5.078912526369094849e-02 8.183315396308898926e-02 -1.892869323492050171e-01 1.829740405082702637e-01 1.867008209228515625e-01 1.781241893768310547e-01 6.206505000591278076e-02 -9.181418269872665405e-02 -1.540987938642501831e-01 8.839291334152221680e-02 7.898149639368057251e-02 -3.628587722778320312e-01 -3.385016620159149170e-01 -3.987360894680023193e-01 -5.002869875170290470e-04 -1.615772098302841187e-01 -2.183065563440322876e-01 2.804900109767913818e-01 1.947061866521835327e-01 -3.812915086746215820e-02 -1.244336441159248352e-01 2.356221973896026611e-01 3.823523223400115967e-02 -8.616863191127777100e-02
4.105256125330924988e-02 -7.331297546625137329e-02 -3.277673721313476562e-01 -7.634581625461578369e-02 8.253975212574005127e-02 1.591736376285552979e-01 -2.135572396218776703e-02 2.579061985015869141e-01 1.183276623487472534e-01 9.171283245086669922e-02 1.303052157163619995e-02 -8.665414154529571533e-02 -3.049829006195068359e-01 1.732953041791915894e-01 1.072382833808660507e-02 3.574021160602569580e-01 -2.697294950485229492e-01 -7.552076131105422974e-02 1.256521493196487427e-01 -1.000642254948616028e-01 -1.349432915449142456e-01 -1.027433276176452637e-01 -3.004351258277893066e-02 -1.451520621776580811e-01 2.635048925876617432e-01 2.998962067067623138e-03 1.309505756944417953e-02 2.072209864854812622e-01 -2.510848045349121094e-01 3.650384247303009033e-01 1.856328845024108887e-01 3.552830964326858521e-02
-1.924067735671997070e-01 8.432539179921150208e-03 -4.470246434211730957e-01 1.063566580414772034e-01 3.169570863246917725e-02 -4.170521788182668388e-05 1.260347366333007812e-01 -3.321641311049461365e-02 1.524638384580612183e-02 2.076985985040664673e-01 -3.102156221866607666e-01 2.208887934684753418e-01 4.004184901714324951e-02 2.604332268238067627e-01 -1.050613448023796082e-01 -1.198851596564054489e-02 -2.178101241588592529e-01 -1.154975816607475281e-01 3.660867810249328613e-01 2.693737298250198364e-02 -4.787544719874858856e-03 -2.232954204082489014e-01 -6.522520631551742554e-02 -7.214359939098358154e-02 -1.487421542406082153e-01 2.735469043254852295e-01 1.620116531848907471e-01 5.718381330370903015e-02 4.271994531154632568e-02 2.839829921722412109e-01 6.882749963551759720e-03 -3.013960458338260651e-02
5.418673157691955566e-02 -6.782245635986328125e-02 -2.637185752391815186e-01 6.972458958625793457e-02 2.040565162897109985e-01 -1.152084171772003174e-01 6.342826783657073975e-02 -3.773565217852592468e-02 -1.995708793401718140e-01 6.288126111030578613e-02 -1.998806893825531006e-01 -3.392514586448669434e-01 -1.036956906318664551e-01 1.094954162836074829e-01 1.255653053522109985e-01 2.226989567279815674e-01 -8.955477178096771240e-02 1.074875891208648682e-01 1.324098110198974609e-01 -2.421399056911468506e-01 -3.738278448581695557e-01 -1.629499495029449463e-01 7.173165678977966309e-02 -5.462886020541191101e-02 2.550089657306671143e-01 3.980937004089355469e-01 -4.062437638640403748e-02 1.329944878816604614e-01 5.121506378054618835e-02 1.125531047582626343e-01 1.738964766263961792e-01 1.105497553944587708e-01
-1.143914535641670227e-01 1.059473827481269836e-01 -1.973502933979034424e-01 1.248041614890098572e-01 4.975887835025787354e-01 1.169614344835281372e-01 -1.929682679474353790e-02 1.623567193746566772e-01 -1.408563852310180664e-01 1.306348890066146851e-01 -6.763665378093719482e-02 -3.453648649156093597e-03 -2.169489115476608276e-01 3.376138210296630859e-01 -7.327324151992797852e-02 2.919949293136596680e-01 -9.467799216508865356e-02 -6.334417313337326050e-02 -7.545634359121322632e-02 -9.790237247943878174e-02 -2.083144783973693848e-01 -8.023605495691299438e-02 1.758133806288242340e-02 -2.419991493225097656e-01 2.671035230159759521e-01 1.582909971475601196e-01 1.729331612586975098e-01 9.529653936624526978e-02 1.940038055181503296e-01 4.443681985139846802e-02 -1.003427430987358093e-01 1.340091824531555176e-01
-3.911842703819274902e-01 -3.602549433708190918e-01 -1.138858571648597717e-01 1.176980733871459961e-01 3.362585008144378662e-01 3.240828216075897217e-02 1.290883719921112061e-01 -1.718391180038452148e-01 5.034796148538589478e-02 -6.011784821748733521e-02 -7.898182421922683716e-02 4.772534593939781189e-02 -1.879713684320449829e-01 -9.707942605018615723e-02 -1.114893928170204163e-01 7.168788462877273560e-02 3.467029705643653870e-02 8.181542903184890747e-02 -2.080133929848670959e-02 -3.231712803244590759e-02 -2.013379484415054321e-01 -4.425184428691864014e-01 4.446200653910636902e-02 9.845290333032608032e-02 4.995862022042274475e-02 3.530722260475158691e-01 -1.579198390245437622e-01 -1.321257799863815308e-01 -2.026655524969100952e-02 2.312419563531875610e-02 9.785288572311401367e-02 -1.248577609658241272e-01
-1.875261031091213226e-02 -1.432675868272781372e-01 -1.075720563530921936e-01 9.944663196802139282e-02 2.745653390884399414e-01 2.996222861111164093e-02 1.437846869230270386e-01 2.616750895977020264e-01 -2.534181773662567139e-01 -6.375037133693695068e-02 1.252335458993911743e-01 2.499317377805709839e-02 -1.019507367163896561e-02 3.063580989837646484e-01 7.553435862064361572e-02 3.815515041351318359e-01 -8.630964159965515137e-02 -1.404436677694320679e-01 9.365990757942199707e-02 -9.127335250377655029e-02 -4.291813373565673828e-01 -2.078569531440734863e-01 2.987051904201507568e-01 -2.036388963460922241e-02 9.027571976184844971e-02 1.349018812179565430e-01 -1.106455773115158081e-01 -1.389085948467254639e-01 -1.671316451393067837e-03 9.269838780164718628e-02 1.443650126457214355e-01 1.172585710883140564e-01
8.211927860975265503e-02 -3.156654536724090576e-01 -8.589768409729003906e-02 1.064505428075790405e-01 1.989596337080001831e-01 1.277829855680465698e-01 1.883028261363506317e-02 1.831843554973602295e-01 1.891122609376907349e-01 -2.658530771732330322e-01 5.025246366858482361e-02 -8.424242585897445679e-02 -1.047791391611099243e-01 2.597732245922088623e-01 -2.898871004581451416e-01 1.363023836165666580e-02 -2.482278943061828613e-01 -1.802474707365036011e-01 -7.107976824045181274e-02 -1.023473665118217468e-01 1.255207229405641556e-02 -3.344707489013671875e-01 -2.028917521238327026e-01 -2.977330684661865234e-01 1.975862085819244385e-01 6.658120453357696533e-02 2.488518655300140381e-01 -3.517522662878036499e-02 1.660977602005004883e-01 1.178131848573684692e-01 -1.522342953830957413e-02 8.076423406600952148e-02
-1.137498840689659119e-01 -1.934718489646911621e-01 -2.482558973133563995e-02 -4.346107598394155502e-03 7.852230966091156006e-02 -9.438311681151390076e-03 1.389064639806747437e-01 -1.478965729475021362e-01 3.840107023715972900e-01 9.373465925455093384e-02 5.884048342704772949e-02 -4.474841803312301636e-02 -2.351998388767242432e-01 -6.877207010984420776e-02 1.399880647659301758e-01 2.003280073404312134e-01 -3.350584208965301514e-02 2.698911130428314209e-01 2.583160810172557831e-02 -5.431057885289192200e-03 1.212768554687500000e-01 -3.638496994972229004e-01 -9.251867234706878662e-02 -3.430323302745819092e-01 -4.275331646203994751e-02 1.987154334783554077e-01 2.679760754108428955e-01 2.785795331001281738e-01 1.646166741847991943e-01 1.691273003816604614e-01 -6.598972529172897339e-02 -1.459538638591766357e-01
-4.327014982700347900e-01 -2.047523409128189087e-01 -3.343026340007781982e-01 -1.731660217046737671e-02 -3.648492507636547089e-03 -9.071483463048934937e-02 3.457519412040710449e-01 -2.261386364698410034e-01 5.392646789550781250e-02 5.295110493898391724e-02 1.211684495210647583e-01 4.381300136446952820e-02 -1.495956331491470337e-01 2.280336171388626099e-01 -1.445450261235237122e-02 3.013731837272644043e-01 -1.565012037754058838e-01 2.007442526519298553e-03 -6.604060530662536621e-02 -1.393207162618637085e-01 -2.200349979102611542e-02 -1.128971725702285767e-01 2.381721325218677521e-02 -1.758622676134109497e-01 -1.116791963577270508e-01 -2.542492002248764038e-02 -1.428983956575393677e-01 -2.941939532756805420e-01 1.997963786125183105e-01 7.343764603137969971e-02 -1.835650205612182617e-01 6.822321098297834396e-03
4.297808185219764709e-02 4.708512127399444580e-02 -5.366750806570053101e-02 2.345146931475028396e-04 1.852983981370925903e-01 -1.683289408683776855e-01 3.751651048660278320e-01 2.646549642086029053e-01 2.986898422241210938e-01 -1.508037447929382324e-01 -1.869941204786300659e-01 -3.213895112276077271e-02 -1.559482365846633911e-01 -3.563749790191650391e-02 -2.098335474729537964e-01 2.325946278870105743e-02 -3.866912126541137695e-01 2.222969830036163330e-01 1.451382935047149658e-01 -2.314285188913345337e-01 1.620904542505741119e-02 -1.806507259607315063e-01 9.118217229843139648e-02 1.354654133319854736e-01 1.324120461940765381e-01 3.470975207164883614e-03 1.964255422353744507e-01 9.514479339122772217e-02 1.914465874433517456e-01 -1.369941793382167816e-02 -2.344737201929092407e-01 1.065154746174812317e-01
3.609953448176383972e-02 -1.100292950868606567e-01 -3.280194699764251709e-01 1.525096893310546875e-01 -8.213081955909729004e-02 1.161764711141586304e-01 -8.658893406391143799e-02 9.767927229404449463e-02 1.084283664822578430e-01 2.137356847524642944e-01 3.455303907394409180e-01 -9.219523519277572632e-03 -1.610572636127471924e-02 1.286836564540863037e-01 -1.036098077893257141e-01 1.285186875611543655e-02 -2.768445014953613281e-01 2.646516077220439911e-03 1.680752485990524292e-01 -1.598485112190246582e-01 1.009074151515960693e-01 -4.284781813621520996e-01 1.119248121976852417e-01 4.714474827051162720e-02 2.422285526990890503e-01 2.943990826606750488e-01 -7.645907253026962280e-02 -2.190061956644058228e-01 1.033474057912826538e-01 1.326740533113479614e-01 1.284048259258270264e-01 -1.758283376693725586e-01
1.523633599281311035e-01 -1.413591355085372925e-01 -4.232790470123291016e-01 2.327192872762680054e-01 2.514285147190093994e-01 1.253655105829238892e-01 -5.339291878044605255e-03 -5.282757803797721863e-02 1.968082599341869354e-02 -2.883680164813995361e-02 1.259704977273941040e-01 7.128420472145080566e-02 -3.102711737155914307e-01 1.594195067882537842e-01 -1.641025841236114502e-01 1.247044354677200317e-01 -1.618874818086624146e-01 -8.648988604545593262e-02 -1.508512645959854126e-01 -2.453050911426544189e-01 -1.449701935052871704e-01 -1.560360491275787354e-01 6.092655658721923828e-02 -1.022986322641372681e-01 1.437744796276092529e-01 2.471234090626239777e-02 3.201333582401275635e-01 1.411072909832000732e-01 3.481121063232421875e-01 5.071676895022392273e-02 -7.749385386705398560e-02 7.614190131425857544e-02
-8.345659077167510986e-02 -1.176207140088081360e-01 -1.566631644964218140e-01 6.606220453977584839e-02 2.617354989051818848e-01 1.648299843072891235e-01 1.609255373477935791e-02 2.166069597005844116e-01 1.387016028165817261e-01 1.027865055948495865e-02 9.619893133640289307e-02 3.769357129931449890e-02 -4.562380611896514893e-01 -1.023172512650489807e-01 1.601309329271316528e-01 1.534633487462997437e-01 -2.068912833929061890e-01 2.622767090797424316e-01 4.764536023139953613e-02 -3.374013006687164307e-01 1.653742976486682892e-02 -2.063151001930236816e-01 -7.269762456417083740e-02 1.840791702270507812e-01 -2.929958514869213104e-02 1.197938919067382812e-01 -3.729652985930442810e-02 -2.448986619710922241e-01 -7.083020359277725220e-02 2.274609357118606567e-01 2.068106532096862793e-01 1.542508751153945923e-01
-3.853079080581665039e-01 -2.880811989307403564e-01 -3.099565207958221436e-01 -1.102710664272308350e-01 -3.760679811239242554e-02 -2.617765218019485474e-02 -4.042099043726921082e-02 6.580755114555358887e-02 1.971497833728790283e-01 5.873239412903785706e-02 -6.001507863402366638e-02 6.437094509601593018e-02 -1.016068607568740845e-01 -4.854731727391481400e-03 5.426590144634246826e-02 1.999971568584442139e-01 1.419940441846847534e-01 3.018874824047088623e-01 -3.661377355456352234e-02 -1.303508579730987549e-01 -2.777837216854095459e-01 -4.777153730392456055e-01 -6.919406354427337646e-02 -2.734713554382324219e-01 -3.527296334505081177e-02 2.936842478811740875e-02 -2.779423072934150696e-02 1.405914686620235443e-02 1.200001537799835205e-01 -9.903975576162338257e-02 -2.896282635629177094e-02 7.868346571922302246e-02
-1.502203345298767090e-01 1.498539298772811890e-01 -5.863095447421073914e-02 1.777384132146835327e-01 3.351062834262847900e-01 2.291396111249923706e-01 1.177224665880203247e-01 1.880770325660705566e-01 -2.686445713043212891e-01 -2.964494936168193817e-02 -1.214889809489250183e-01 -1.047652512788772583e-01 -4.638872295618057251e-02 3.302078545093536377e-01 -7.268968224525451660e-02 1.575940698385238647e-01 -2.407011985778808594e-01 6.118281558156013489e-02 1.216539740562438965e-01 -1.427884548902511597e-01 -2.084818482398986816e-01 -2.025966495275497437e-01 1.181041356176137924e-02 2.576287388801574707e-01 8.380459994077682495e-02 1.673428863286972046e-01 -5.632174760103225708e-02 5.526716634631156921e-02 1.274717599153518677e-01 3.693914413452148438e-01 1.440593227744102478e-02 1.541840434074401855e-01
1.859192177653312683e-02 -2.758174240589141846e-01 -8.057293295860290527e-02 2.077952027320861816e-01 4.953797324560582638e-04 6.767372786998748779e-02 -3.533603623509407043e-02 1.957520246505737305e-01 -6.707516498863697052e-03 -4.828434810042381287e-02 -5.452833324670791626e-02 -3.100638464093208313e-02 -2.999527752399444580e-01 3.563696444034576416e-01 -4.280094057321548462e-02 -7.090425491333007812e-02 -1.713878810405731201e-01 4.393197000026702881e-01 2.017132788896560669e-01 -3.581593334674835205e-01 9.042409248650074005e-03 -2.292717574164271355e-03 -3.774701803922653198e-02 -1.643894612789154053e-01 2.111278176307678223e-01 1.366494148969650269e-01 -1.509895175695419312e-01 8.790023624897003174e-03 2.635005712509155273e-01 1.460183262825012207e-01 4.071695730090141296e-02 3.473769500851631165e-02
9.539747238159179688e-02 -3.628124892711639404e-01 -1.969728022813796997e-01 -1.771067976951599121e-01 1.237417086958885193e-01 7.949093729257583618e-02 4.067608714103698730e-02 1.175510138273239136e-01 -3.887459635734558105e-02 -5.604533478617668152e-02 1.437212079763412476e-01 -5.408805608749389648e-02 -2.664200365543365479e-01 1.952648907899856567e-01 -5.025316961109638214e-03 1.429594010114669800e-01 -4.559689760208129883e-01 2.301256507635116577e-01 5.466948449611663818e-02 5.350209027528762817e-02 2.830940485000610352e-02 -1.584962308406829834e-01 -2.556957304477691650e-01 -2.183055281639099121e-01 2.338054031133651733e-02 1.081103365868330002e-02 1.289674937725067139e-01 1.354028582572937012e-01 3.813644945621490479e-01 7.958959788084030151e-02 2.116269990801811218e-02 -2.579278126358985901e-02
1.479028761386871338e-01 -3.981479704380035400e-01 -1.972559839487075806e-01 1.591437906026840210e-01 -1.288584917783737183e-01 1.085610389709472656e-01 1.334455460309982300e-01 -8.411437273025512695e-02 1.451203078031539917e-01 1.293548196554183960e-01 2.407006025314331055e-01 -3.030057251453399658e-02 -1.990050673484802246e-01 2.341801859438419342e-02 2.314239367842674255e-02 -1.672647148370742798e-02 -2.696984410285949707e-01 1.959374248981475830e-01 -2.098376005887985229e-01 -1.936173886060714722e-01 -1.348009556531906128e-01 -3.012132346630096436e-01 2.066405862569808960e-02 -3.042600452899932861e-01 2.341635674238204956e-01 1.047785580158233643e-01 -1.780918687582015991e-01 -3.254200564697384834e-03 2.663516104221343994e-01 -1.389444805681705475e-02 1.705521717667579651e-02 3.103987313807010651e-02
1.434030979871749878e-01 9.117363393306732178e-02 -6.052145361900329590e-02 4.797003790736198425e-02 3.313253819942474365e-01 1.614324003458023071e-01 8.134193718433380127e-02 1.135922521352767944e-01 3.505294024944305420e-02 -9.920004755258560181e-03 -2.651653066277503967e-02 1.978371143341064453e-01 -1.182665228843688965e-01 8.002544939517974854e-02 1.206999048590660095e-01 2.200366109609603882e-01 -2.674365937709808350e-01 -5.197848379611968994e-02 -8.985463529825210571e-02 -2.918395698070526123e-01 -1.724440157413482666e-01 -2.324851453304290771e-01 1.466951519250869751e-01 1.243310794234275818e-02 2.571205496788024902e-01 3.107927143573760986e-01 -1.260648369789123535e-01 -2.369435429573059082e-01 2.806456387042999268e-01 2.281934916973114014e-01 1.664503067731857300e-01 1.380247473716735840e-01
-6.640239059925079346e-02 -6.312925834208726883e-03 -2.796202898025512695e-01 8.405817300081253052e-02 3.118629157543182373e-01 1.164533942937850952e-01 3.163585364818572998e-01 2.787622623145580292e-02 1.469578742980957031e-01 1.465090811252593994e-01 -2.038490921258926392e-01 1.552706658840179443e-01 3.893868997693061829e-02 3.245096504688262939e-01 -6.097282748669385910e-03 2.043714225292205811e-01 -9.498838335275650024e-02 2.074307501316070557e-01 -4.081584513187408447e-02 -6.291156262159347534e-02 -1.970577538013458252e-01 -1.657689064741134644e-01 -3.867825567722320557e-01 -5.754563957452774048e-02 1.801502108573913574e-01 1.692905575037002563e-01 2.074399292469024658e-01 2.007220685482025146e-01 -1.038172915577888489e-01 -2.920356020331382751e-02 3.080606646835803986e-02 -8.575545996427536011e-02
-3.969953358173370361e-01 -1.872883588075637817e-01 5.349121242761611938e-02 1.348621863871812820e-02 4.065285623073577881e-02 6.143861263990402222e-02 1.782693564891815186e-01 -1.492491811513900757e-01 8.680102974176406860e-02 1.393712908029556274e-01 -2.410056293010711670e-01 -4.150652140378952026e-02 -7.466169446706771851e-02 -3.379986807703971863e-02 3.322689235210418701e-02 1.171732395887374878e-01 -5.455259606242179871e-02 1.440370827913284302e-01 -3.646962717175483704e-02 -4.181407988071441650e-01 -1.338641792535781860e-01 -5.479437112808227539e-01 -9.151239693164825439e-02 1.401653140783309937e-01 -9.464410692453384399e-02 1.344764083623886108e-01 1.315529048442840576e-01 -1.307652741670608521e-01 9.051059372723102570e-03 6.576458364725112915e-02 1.239992454648017883e-01 9.575699269771575928e-02
-8.722551912069320679e-02 2.580071566626429558e-03 -5.869764462113380432e-02 2.896468043327331543e-01 2.042013257741928101e-01 2.996798232197761536e-02 1.983319520950317383e-01 1.340239644050598145e-01 -3.581771627068519592e-02 2.113504521548748016e-02 -2.370383143424987793e-01 -6.953495740890502930e-02 -1.326632052659988403e-01 -1.079208850860595703e-01 8.566130697727203369e-02 1.139188930392265320e-02 -7.747065275907516479e-02 1.858892142772674561e-01 -9.752397239208221436e-02 -2.796230018138885498e-01 -2.190272361040115356e-01 -5.001647472381591797e-01 2.491683810949325562e-01 -2.511658668518066406e-01 -3.108909428119659424e-01 1.265829652547836304e-01 4.204862937331199646e-02 -9.845130145549774170e-02 1.145798340439796448e-01 1.094209924340248108e-01 -2.385491319000720978e-02 -6.567421555519104004e-02
-1.220842152833938599e-01 -6.246510148048400879e-02 -1.019665449857711792e-01 -6.597872823476791382e-02 2.381519377231597900e-01 -1.476555615663528442e-01 -1.000062078237533569e-01 -3.269217908382415771e-02 -1.115522384643554688e-01 -2.002327740192413330e-01 1.857716217637062073e-02 2.061940133571624756e-01 -1.338472813367843628e-01 -9.777912497520446777e-02 -5.838065221905708313e-02 3.202458918094635010e-01 -4.561368823051452637e-01 2.324579954147338867e-01 1.555824652314186096e-02 -2.733136713504791260e-01 -3.627549856901168823e-02 -4.958377406001091003e-02 1.488175988197326660e-01 -4.644566401839256287e-02 2.261036932468414307e-01 3.636651039123535156e-01 -1.294596940279006958e-01 -4.980391822755336761e-03 3.365697339177131653e-02 3.081833757460117340e-02 -2.638146877288818359e-01 1.051478609442710876e-01
-4.802047088742256165e-02 -6.855946779251098633e-02 -3.456416726112365723e-02 3.992584347724914551e-02 3.206560015678405762e-01 -1.462399214506149292e-01 -4.803997278213500977e-02 3.191239833831787109e-01 -1.973923295736312866e-01 -2.568017244338989258e-01 -1.305794566869735718e-01 1.017139703035354614e-01 -3.532852977514266968e-02 2.297049462795257568e-01 -2.140852957963943481e-01 1.490271985530853271e-01 -3.279178142547607422e-01 -1.866396963596343994e-01 2.092412263154983521e-01 1.871697604656219482e-01 -1.040080282837152481e-02 -2.854181826114654541e-01 8.365861326456069946e-02 -7.541736215353012085e-02 -1.235186383128166199e-01 2.882130146026611328e-01 -2.365024946630001068e-02 2.743839919567108154e-01 7.046896219253540039e-02 1.804251782596111298e-02 4.021403193473815918e-02 -1.047553494572639465e-01
-1.189525574445724487e-01 -9.925867617130279541e-02 -2.034541517496109009e-01 2.076091468334197998e-01 2.775957584381103516e-01 -1.854810491204261780e-02 -3.580283746123313904e-02 -1.391213089227676392e-01 8.204997330904006958e-02 -1.282417327165603638e-01 1.214167773723602295e-01 -4.385955259203910828e-02 -4.902813956141471863e-02 2.879886925220489502e-01 -3.573261201381683350e-01 1.593873202800750732e-01 -2.695836722850799561e-01 4.737551882863044739e-02 -9.425547719001770020e-02 -1.412229686975479126e-01 2.704010345041751862e-02 -1.203303486108779907e-01 5.566905438899993896e-02 -2.856667637825012207e-01 1.443171054124832153e-01 2.130925655364990234e-03 2.596696019172668457e-01 1.404712349176406860e-01 4.240516722202301025e-01 2.311624027788639069e-02 -1.238700523972511292e-01 -8.853326737880706787e-02
1.462049875408411026e-02 -1.877810806035995483e-02 -3.656188547611236572e-01 -2.905645966529846191e-02 2.631599903106689453e-01 2.049079686403274536e-01 3.162285387516021729e-01 -1.141975983045995235e-03 1.623134762048721313e-01 2.089954614639282227e-01 -8.884353190660476685e-02 -2.454686351120471954e-02 -1.341365873813629150e-01 1.751200109720230103e-01 -2.008501291275024414e-01 1.715056896209716797e-01 -2.180589139461517334e-01 -5.278445035219192505e-02 2.883678302168846130e-02 -5.443475022912025452e-02 -4.535604715347290039e-01 -1.413988322019577026e-01 -1.578404158353805542e-01 -1.346671488136053085e-02 -7.946746796369552612e-02 1.112100556492805481e-01 -2.031086832284927368e-01 -1.792602241039276123e-01 1.378874778747558594e-01 5.353115871548652649e-02 -1.428139358758926392e-01 1.321145147085189819e-01
-2.074023485183715820e-01 -3.124622404575347900e-01 -1.043196618556976318e-01 7.689864188432693481e-02 -2.539312839508056641e-01 -1.926684826612472534e-01 2.168187946081161499e-01 -3.032863140106201172e-01 2.379672229290008545e-02 3.492407500743865967e-02 1.773762516677379608e-02 -1.171277835965156555e-03 -2.000552415847778320e-01 9.069836884737014771e-02 -1.629517525434494019e-01 1.745428144931793213e-01 -2.509610950946807861e-01 -7.579693943262100220e-02 1.300155669450759888e-01 -1.575560718774795532e-01 -2.192811816930770874e-01 -4.674119055271148682e-01 -7.038895785808563232e-02 1.443314249627292156e-03 5.795875936746597290e-02 5.498874187469482422e-02 -2.975866012275218964e-02 -1.693364605307579041e-02 1.971482485532760620e-01 6.751640141010284424e-02 2.172480374574661255e-01 1.201849505305290222e-01
-3.181828260421752930e-01 -2.748266458511352539e-01 -2.754026055335998535e-01 1.767393201589584351e-01 2.314634807407855988e-02 -1.714920699596405029e-01 4.061783477663993835e-02 -8.384387940168380737e-02 2.303517051041126251e-02 -1.946040391921997070e-01 -3.985679522156715393e-02 2.263518571853637695e-01 -3.221548348665237427e-02 3.993029519915580750e-02 -1.180950328707695007e-01 1.515339612960815430e-01 5.038774386048316956e-02 2.235217243432998657e-01 3.764350339770317078e-02 -1.737315356731414795e-01 -1.130050793290138245e-01 -5.155501365661621094e-01 8.475892990827560425e-02 -2.712933719158172607e-01 -2.124153673648834229e-01 -1.758863031864166260e-02 -1.338981688022613525e-01 5.732019990682601929e-02 1.039586123079061508e-02 1.707098633050918579e-02 4.472396336495876312e-03 -1.903814524412155151e-01
-4.912127852439880371e-01 -2.130818963050842285e-01 -1.133176460862159729e-01 -1.487649232149124146e-01 -1.153076961636543274e-01 -5.219284445047378540e-03 8.965844660997390747e-02 5.675314739346504211e-02 -1.227954477071762085e-01 1.716036945581436157e-01 7.337895035743713379e-02 -2.812643349170684814e-02 -6.548580713570117950e-03 6.767146289348602295e-02 -4.916417598724365234e-01 3.358678817749023438e-01 -9.049755334854125977e-02 8.101261407136917114e-02 -1.701152324676513672e-02 -2.089276015758514404e-01 -4.970781132578849792e-02 -2.512232363224029541e-01 6.125368922948837280e-02 1.095432974398136139e-02 5.663434043526649475e-03 7.165540009737014771e-02 8.010992780327796936e-03 2.109568715095520020e-01 1.554981470108032227e-01 1.272404789924621582e-01 -1.189909577369689941e-01 1.072247251868247986e-01
-6.321939080953598022e-02 1.882618963718414307e-01 -2.133231610059738159e-01 -1.208409592509269714e-01 3.498659729957580566e-01 6.010061874985694885e-02 3.036119043827056885e-01 3.573421388864517212e-02 -2.970206439495086670e-01 -1.325973868370056152e-01 -5.761560052633285522e-02 1.153244301676750183e-01 -7.325770705938339233e-02 2.954040467739105225e-01 -1.015563160181045532e-01 1.097350493073463440e-01 -2.697113752365112305e-01 5.348271131515502930e-02 4.640927910804748535e-02 -1.045864149928092957e-01 -4.513579420745372772e-03 -3.079404234886169434e-01 7.636693306267261505e-03 1.624983251094818115e-01 -5.101241171360015869e-02 -6.353320181369781494e-02 7.359144091606140137e-02 -1.170486658811569214e-01 -2.770774252712726593e-02 4.469864070415496826e-01 -5.680526047945022583e-02 -6.334960460662841797e-02
6.379202008247375488e-02 -1.872473359107971191e-01 -1.094953715801239014e-01 1.597170978784561157e-01 4.414481297135353088e-02 2.219901680946350098e-01 2.525944709777832031e-01 1.420455127954483032e-01 -2.647689580917358398e-01 1.827509254217147827e-01 -4.939338564872741699e-02 2.100044675171375275e-02 -2.917778193950653076e-01 -2.957019256427884102e-03 1.027241498231887817e-01 1.730547249317169189e-01 -1.069556325674057007e-01 1.827872097492218018e-01 2.084902226924896240e-01 1.386727541685104370e-01 -7.873013615608215332e-02 -7.322430610656738281e-02 2.291225641965866089e-01 -2.606098949909210205e-01 9.723068028688430786e-02 2.895325720310211182e-01 1.856618523597717285e-01 -2.170367240905761719e-01 3.204911202192306519e-02 1.917456090450286865e-01 -3.071548044681549072e-01 -9.806569665670394897e-02
2.667712606489658356e-02 5.855057388544082642e-02 -3.446018993854522705e-01 2.571882903575897217e-01 1.946933567523956299e-01 -1.097749769687652588e-01 1.171414628624916077e-01 -1.170881241559982300e-01 -1.519327908754348755e-01 -1.345597207546234131e-02 -5.505852401256561279e-02 -8.303137868642807007e-02 2.972037717700004578e-02 1.784423142671585083e-01 5.197522789239883423e-02 -5.956571083515882492e-03 -8.207315951585769653e-02 -1.966027775779366493e-03 7.028097659349441528e-02 -1.725059747695922852e-01 -2.110307663679122925e-01 -2.326603829860687256e-01 3.241758793592453003e-02 -1.727183759212493896e-01 -1.099602654576301575e-01 4.915607273578643799e-01 2.403114549815654755e-02 1.499847024679183960e-01 2.769880592823028564e-01 1.756190657615661621e-01 3.307923078536987305e-01 1.243552751839160919e-02
-1.521949190646409988e-02 -1.804509609937667847e-01 -1.539889723062515259e-01 1.726919263601303101e-01 2.475015223026275635e-01 -3.090096637606620789e-02 1.361695677042007446e-01 -2.870792336761951447e-02 8.513759821653366089e-02 2.914321422576904297e-01 -1.442891061305999756e-01 9.428220242261886597e-02 -9.422902762889862061e-02 -1.817741990089416504e-01 -3.829520568251609802e-02 1.735381335020065308e-01 -1.157545372843742371e-01 3.013904206454753876e-02 1.488883607089519501e-02 -3.255101144313812256e-01 -3.109714388847351074e-01 -4.677788317203521729e-01 4.784534871578216553e-02 -1.646503955125808716e-01 -2.484789863228797913e-02 2.470980137586593628e-01 6.631246209144592285e-02 1.297941356897354126e-01 -6.022753939032554626e-02 -1.463320255279541016e-01 1.957816183567047119e-01 -1.581305712461471558e-01
-1.066037118434906006e-01 -2.141301147639751434e-02 -1.807015389204025269e-01 -1.146585419774055481e-01 1.874845921993255615e-01 3.495888039469718933e-02 8.149428665637969971e-02 4.542593955993652344e-01 2.716079652309417725e-01 1.177983433008193970e-01 1.438784897327423096e-01 -2.435757219791412354e-01 5.875655449926853180e-03 2.681818902492523193e-01 7.128569483757019043e-02 3.059428036212921143e-01 -2.453940175473690033e-02 2.520774900913238525e-01 6.520441919565200806e-02 -1.542783081531524658e-01 4.479993134737014771e-02 -2.705955505371093750e-01 1.660142093896865845e-01 8.045827969908714294e-03 1.317286938428878784e-01 1.496589481830596924e-01 1.503203213214874268e-01 -1.266806870698928833e-01 -1.253940314054489136e-01 1.328168958425521851e-01 7.864530384540557861e-02 -2.042037248611450195e-01
-1.451928317546844482e-01 -3.139182692393660545e-03 -1.215713322162628174e-01 2.731382548809051514e-01 3.343707621097564697e-01 7.058705389499664307e-02 -1.270991712808609009e-01 3.439848124980926514e-02 -7.157970964908599854e-02 -1.997434906661510468e-02 -2.646216750144958496e-01 1.124739646911621094e-01 -1.739083230495452881e-01 1.479066815227270126e-02 -4.699462279677391052e-02 2.568798959255218506e-01 -3.157760500907897949e-01 3.993113338947296143e-02 -9.437833726406097412e-02 -1.099639981985092163e-01 -7.365803420543670654e-02 1.297496259212493896e-02 -1.757637560367584229e-01 4.959302023053169250e-02 2.025011181831359863e-02 4.712154269218444824e-01 -1.968387514352798462e-01 -2.159422934055328369e-01 2.794632911682128906e-01 5.605730414390563965e-02 5.225677415728569031e-02 1.244460493326187134e-01
5.043274909257888794e-02 -2.820737957954406738e-01 -1.133286654949188232e-01 1.602413654327392578e-01 3.166419863700866699e-01 -5.272007361054420471e-02 -1.950363963842391968e-01 6.970529258251190186e-02 -2.567480877041816711e-02 5.369083955883979797e-02 -4.597893729805946350e-02 -1.543395966291427612e-01 -5.499476194381713867e-02 7.573328912258148193e-02 -8.766436576843261719e-02 2.488694190979003906e-01 1.733206026256084442e-02 3.183523416519165039e-01 -2.172420024871826172e-01 -5.207089185714721680e-01 -1.686722338199615479e-01 -3.194335699081420898e-01 1.738415472209453583e-02 -4.547014832496643066e-02 -5.643482320010662079e-03 5.007138103246688843e-02 -2.070457860827445984e-02 -6.192445009946823120e-02 1.358032077550888062e-01 1.680684983730316162e-01 6.966655701398849487e-02 -1.199555620551109314e-01
-4.415299743413925171e-02 -3.383784741163253784e-02 -2.139229029417037964e-01 4.379964992403984070e-02 1.989860832691192627e-01 2.432517558336257935e-01 -2.059533596038818359e-01 6.752780824899673462e-02 1.449268609285354614e-01 2.580189406871795654e-01 1.639085561037063599e-01 -8.254958689212799072e-02 -2.538733780384063721e-01 2.528149485588073730e-01 -4.875846952199935913e-02 1.875885874032974243e-01 -2.898461557924747467e-02 -9.373717755079269409e-02 2.281390503048896790e-02 5.605768412351608276e-03 -1.256618648767471313e-01 -4.115557074546813965e-01 -2.417927086353302002e-01 -1.784351915121078491e-01 -5.514965951442718506e-02 2.256062775850296021e-01 -2.119801193475723267e-01 1.221244260668754578e-01 3.249264955520629883e-01 4.434414580464363098e-02 6.129561364650726318e-02 -7.448108494281768799e-02
4.799731075763702393e-02 -2.391879409551620483e-01 -1.751600354909896851e-01 2.788617908954620361e-01 3.500245213508605957e-01 -1.598574686795473099e-03 -4.166005551815032959e-02 1.078156605362892151e-01 -1.248661279678344727e-01 1.759121268987655640e-01 -1.226888522505760193e-01 -2.133301645517349243e-01 -1.423891540616750717e-02 5.125933513045310974e-02 5.076209083199501038e-02 4.563476741313934326e-01 2.045917659997940063e-01 2.423151284456253052e-01 -1.342617720365524292e-01 -2.410188466310501099e-01 -5.926557630300521851e-02 -3.144473433494567871e-01 -9.491247683763504028e-02 -1.882768273353576660e-01 1.437513437122106552e-02 1.258167177438735962e-01 5.872368440032005310e-02 -6.356845796108245850e-02 3.561467677354812622e-02 1.357815414667129517e-01 9.291569888591766357e-02 9.227826376445591450e-04
-2.172863036394119263e-01 6.759925931692123413e-02 8.246929198503494263e-02 7.398094981908798218e-02 1.746033579111099243e-01 -1.993849314749240875e-02 1.642360910773277283e-02 3.474773839116096497e-02 1.249803826212882996e-01 -2.157838195562362671e-01 1.931980601511895657e-03 -5.474064499139785767e-03 -1.824751347303390503e-01 1.004314795136451721e-01 1.892051398754119873e-01 1.972293257713317871e-01 -1.386573910713195801e-01 2.584345042705535889e-01 -1.641280204057693481e-01 -1.990994662046432495e-01 -1.410919129848480225e-01 -1.154288873076438904e-01 5.050256848335266113e-03 -1.732036024332046509e-01 3.246523737907409668e-01 3.352431356906890869e-01 -4.293404221534729004e-01 3.960618004202842712e-02 8.774019032716751099e-02 2.350141257047653198e-01 1.834187209606170654e-01 8.469668030738830566e-02
-1.769308000802993774e-02 7.392369955778121948e-02 -1.283698529005050659e-01 -6.637950986623764038e-02 -4.648641496896743774e-02 8.398030698299407959e-02 3.425079584121704102e-01 1.114775389432907104e-01 -5.412089172750711441e-03 -1.274458616971969604e-01 1.240929812192916870e-01 1.320626437664031982e-01 -4.121728241443634033e-01 8.184095472097396851e-02 -1.854498237371444702e-01 4.379156827926635742e-01 -1.524763647466897964e-02 -8.762729167938232422e-02 -1.910685445182025433e-03 4.206762835383415222e-02 4.865510761737823486e-02 -2.734029591083526611e-01 1.398702710866928101e-01 -1.101884525269269943e-02 -1.803259104490280151e-01 3.165532052516937256e-01 7.889367640018463135e-02 2.908242046833038330e-01 -4.037629812955856323e-02 2.398665994405746460e-02 2.085426598787307739e-01 8.257856220006942749e-02
-1.355034857988357544e-01 -2.019954174757003784e-01 -2.417071610689163208e-01 -6.451351940631866455e-02 1.486494988203048706e-01 2.155369073152542114e-01 -3.455895930528640747e-02 2.449922114610671997e-01 -2.252754420042037964e-01 5.717828497290611267e-02 -4.233037307858467102e-02 -1.490035951137542725e-01 -3.041534423828125000e-01 7.029163680272176862e-05 1.458879560232162476e-01 3.271887823939323425e-02 -3.485586047172546387e-01 1.085488721728324890e-01 1.263931989669799805e-01 -1.086431592702865601e-01 9.066978842020034790e-02 -2.281370759010314941e-01 -2.260701507329940796e-01 -2.727961353957653046e-02 3.637622296810150146e-01 4.824832826852798462e-02 -8.371465653181076050e-02 7.663223892450332642e-02 3.353884220123291016e-01 7.914592325687408447e-02 -1.103164628148078918e-01 -6.311777979135513306e-02
-1.782186031341552734e-01 6.649544835090637207e-02 -7.348532229661941528e-02 -8.545336872339248657e-02 1.785094141960144043e-01 1.928894221782684326e-01 1.668462157249450684e-01 1.763667464256286621e-01 -4.877162352204322815e-02 1.312754601240158081e-01 -1.500069200992584229e-01 3.944931086152791977e-03 -5.720362067222595215e-02 1.495399773120880127e-01 -1.153013631701469421e-01 1.539211440831422806e-02 -6.855333596467971802e-02 3.252689167857170105e-02 1.186332013458013535e-02 -2.460283190011978149e-01 1.994156390428543091e-01 -2.920494079589843750e-01 -7.907254248857498169e-02 -2.011816501617431641e-01 7.400184869766235352e-02 5.528849363327026367e-01 9.964935481548309326e-02 -1.616618782281875610e-02 -3.404055535793304443e-01 1.373473405838012695e-01 8.541211485862731934e-02 -2.005122005939483643e-01
1.964935660362243652e-01 -9.916515648365020752e-02 -3.062630593776702881e-01 2.792650163173675537e-01 6.762021034955978394e-02 -9.153720922768115997e-03 1.923816800117492676e-01 1.071855947375297546e-01 -3.480350971221923828e-02 -1.124248877167701721e-01 -9.360114485025405884e-02 6.853186339139938354e-02 1.159394010901451111e-01 1.527510434389114380e-01 -1.196575984358787537e-01 4.910650849342346191e-01 -1.855361461639404297e-01 3.526410087943077087e-02 1.180468350648880005e-01 -2.045697420835494995e-01 -3.083770871162414551e-01 -3.119573891162872314e-01 1.847380697727203369e-01 1.047463268041610718e-01 1.111621782183647156e-01 -6.939525902271270752e-02 -8.692858368158340454e-02 1.810451745986938477e-01 -4.012143239378929138e-02 -6.375372409820556641e-02 1.030111536383628845e-01 6.566292792558670044e-02
-1.812797933816909790e-01 -1.194075718522071838e-01 1.728915423154830933e-01 3.211653232574462891e-02 1.426654756069183350e-01 7.637677341699600220e-02 1.834003478288650513e-01 -1.167776156216859818e-02 3.336533308029174805e-01 1.230299472808837891e-01 -1.766479201614856720e-02 1.185659617185592651e-01 -4.133498668670654297e-01 -9.892304241657257080e-02 1.226790547370910645e-01 1.626836508512496948e-01 -1.287389453500509262e-02 1.357671897858381271e-02 -1.880432246252894402e-03 -6.295794155448675156e-03 1.471028327941894531e-01 -4.499806761741638184e-01 2.874484471976757050e-02 -2.006810307502746582e-01 -1.566077619791030884e-01 1.105910614132881165e-01 6.871851533651351929e-02 2.916092872619628906e-01 1.968587338924407959e-01 2.455137670040130615e-01 -5.912104249000549316e-02 6.597249209880828857e-02
-2.644922435283660889e-01 -2.647392749786376953e-01 -1.092759817838668823e-01 5.843329709023237228e-03 3.370922505855560303e-01 -1.570938825607299805e-01 2.591345310211181641e-01 -7.862331718206405640e-02 2.442961782217025757e-01 3.153396770358085632e-02 6.808101385831832886e-02 -6.750009953975677490e-02 -2.861518859863281250e-01 -1.219316292554140091e-02 6.032341346144676208e-02 1.034546867012977600e-01 1.036947667598724365e-01 1.221012994647026062e-01 -8.720476925373077393e-02 -1.391935795545578003e-01 -2.365227229893207550e-02 -4.227311015129089355e-01 4.572987556457519531e-02 -5.930334702134132385e-02 -2.556693851947784424e-01 9.818699210882186890e-02 1.561295390129089355e-01 2.875358164310455322e-01 1.155116185545921326e-01 -5.854630842804908752e-02 -5.669166892766952515e-02 -1.747706979513168335e-01
6.408780813217163086e-03 1.949896477162837982e-02 -2.426302880048751831e-01 1.526884883642196655e-01 4.249815344810485840e-01 -3.811969980597496033e-02 2.741985619068145752e-01 -4.552447050809860229e-02 -3.062223549932241440e-03 3.773051127791404724e-02 -1.729766577482223511e-01 9.516939520835876465e-02 -2.744574844837188721e-01 -1.725052744150161743e-01 -1.186748780310153961e-02 6.534186750650405884e-02 6.805191189050674438e-02 1.374295204877853394e-01 -1.024588420987129211e-01 1.080309599637985229e-01 -1.095779091119766235e-01 -4.625620543956756592e-01 -1.845504045486450195e-01 -7.399673014879226685e-02 1.100934743881225586e-01 2.406948357820510864e-01 1.421821862459182739e-01 1.438815593719482422e-01 6.082209944725036621e-02 -8.381748199462890625e-02 -2.022844552993774414e-01 -1.853682100772857666e-01
1.319368556141853333e-02 -1.847683936357498169e-01 -6.768565624952316284e-02 8.158832788467407227e-03 1.309949308633804321e-01 1.283565759658813477e-01 -2.020135894417762756e-02 1.925925612449645996e-01 1.281773149967193604e-01 6.737218797206878662e-02 1.232523173093795776e-01 -2.969897352159023285e-02 1.206199303269386292e-01 4.315743222832679749e-02 -1.148658022284507751e-01 4.926357418298721313e-02 -1.835915148258209229e-01 4.895771741867065430e-01 -2.082114815711975098e-01 -9.747997671365737915e-02 -1.868370026350021362e-01 -1.925571411848068237e-01 2.643855661153793335e-02 1.692390888929367065e-01 1.183844655752182007e-01 1.387561261653900146e-01 -1.582663655281066895e-01 -9.772993624210357666e-02 1.160967275500297546e-01 5.417096614837646484e-01 1.333401948213577271e-01 2.610022202134132385e-02
-2.992085516452789307e-01 -2.406258881092071533e-01 -2.866148650646209717e-01 -6.682313978672027588e-02 -8.008409291505813599e-02 -4.542909860610961914e-01 -2.182487957179546356e-02 -8.015056699514389038e-02 2.591020613908767700e-02 -1.463899314403533936e-01 -1.092586442828178406e-01 -3.578298538923263550e-02 -2.646332681179046631e-01 2.669153213500976562e-01 -1.170820444822311401e-01 1.081940978765487671e-01 -2.457738518714904785e-01 -5.868182331323623657e-02 -1.516603771597146988e-02 -1.454250663518905640e-01 -1.084520816802978516e-01 -4.041077196598052979e-01 -6.799595803022384644e-02 -3.548303619027137756e-03 6.311125308275222778e-02 1.266828030347824097e-01 1.099654287099838257e-01 -1.086070686578750610e-01 1.080906987190246582e-01 -5.597049370408058167e-03 1.211523115634918213e-01 -9.496218711137771606e-02
-6.133393943309783936e-02 -3.180412650108337402e-01 -1.771994531154632568e-01 1.587451994419097900e-01 1.113329827785491943e-01 -1.242779791355133057e-01 1.169813051819801331e-01 -1.409744024276733398e-01 -7.772260904312133789e-02 1.435859054327011108e-01 -1.065153330564498901e-01 -1.303293555974960327e-01 -4.855200052261352539e-01 -5.467424541711807251e-02 1.253832131624221802e-01 -9.775254875421524048e-02 -2.058015763759613037e-01 3.268171250820159912e-01 -5.922006070613861084e-02 -9.241639822721481323e-02 -9.137397259473800659e-02 -1.326197683811187744e-01 5.719787627458572388e-02 9.028415381908416748e-02 -1.673985421657562256e-01 2.260267734527587891e-01 6.347525864839553833e-02 1.115123555064201355e-01 -6.407061964273452759e-02 3.473010659217834473e-01 -1.941540688276290894e-01 -3.924909234046936035e-02
-2.801293730735778809e-01 -9.180886298418045044e-02 -2.095744200050830841e-02 5.966529622673988342e-02 7.968866825103759766e-02 7.168887648731470108e-03 -1.731581985950469971e-01 3.338211402297019958e-02 -1.668405681848526001e-01 -1.414791792631149292e-01 -8.363563567399978638e-02 1.343537494540214539e-02 -1.265881210565567017e-01 2.755130827426910400e-01 8.701483160257339478e-02 3.173842132091522217e-01 -5.131605863571166992e-01 8.039676398038864136e-02 1.976300403475761414e-02 -3.503360450267791748e-01 7.021596189588308334e-03 -1.864155828952789307e-01 1.493230164051055908e-01 -1.254462450742721558e-01 3.891915827989578247e-02 2.636006176471710205e-01 -2.730783447623252869e-02 1.100464314222335815e-01 -8.825226873159408569e-02 -1.077693924307823181e-01 -2.049240171909332275e-01 7.297794520854949951e-02
-1.146403849124908447e-01 -3.588041365146636963e-01 -1.151028946042060852e-01 -1.757829040288925171e-01 2.862528897821903229e-02 4.270556569099426270e-02 3.600075840950012207e-01 8.557475358247756958e-02 1.105612218379974365e-01 3.357025235891342163e-02 7.013006508350372314e-02 1.642833463847637177e-02 -5.107036232948303223e-02 -4.409796372056007385e-02 -1.861850023269653320e-01 1.803067773580551147e-01 -4.011098444461822510e-01 2.922346293926239014e-01 1.650478243827819824e-01 -5.866853171028196812e-04 2.814134769141674042e-02 -1.112573668360710144e-01 1.689706891775131226e-01 7.174836099147796631e-02 1.138989925384521484e-01 1.706206649541854858e-01 4.236922785639762878e-02 2.835534811019897461e-01 1.828982234001159668e-01 -3.056488335132598877e-01 1.090373620390892029e-01 2.618407458066940308e-02
-6.824890524148941040e-02 -1.267687231302261353e-01 -4.757212102413177490e-02 1.736983060836791992e-01 1.400397717952728271e-01 4.870758950710296631e-02 5.446483194828033447e-02 5.092236772179603577e-02 -1.901230365037918091e-01 6.616840511560440063e-02 -7.787370681762695312e-02 -3.649399876594543457e-01 -9.215088933706283569e-02 -2.308067120611667633e-02 -7.182076573371887207e-02 3.370473682880401611e-01 1.064483374357223511e-01 2.704371511936187744e-01 -4.535719752311706543e-02 -1.968399882316589355e-01 7.907587289810180664e-02 -4.150239527225494385e-01 -2.216589748859405518e-01 -2.018178105354309082e-01 -9.622609615325927734e-02 1.487909909337759018e-02 6.108884513378143311e-02 9.659752249717712402e-02 -8.856862783432006836e-02 3.690364658832550049e-01 1.815548986196517944e-01 -1.362730562686920166e-01
4.757335782051086426e-02 -2.696197628974914551e-01 -1.429978162050247192e-01 1.684871017932891846e-01 3.518128991127014160e-01 3.062986023724079132e-02 -6.690256297588348389e-02 -4.295228049159049988e-02 -2.217841148376464844e-01 8.800687640905380249e-02 -4.024050757288932800e-02 -1.113601699471473694e-01 -7.324435561895370483e-02 1.525374352931976318e-01 -1.044319719076156616e-01 3.866277337074279785e-01 7.676564902067184448e-02 2.643117010593414307e-01 -1.218921989202499390e-01 -3.638507723808288574e-01 -1.528244912624359131e-01 -4.009810984134674072e-01 -4.711243510246276855e-02 1.919331587851047516e-02 -2.238939702510833740e-01 1.012349799275398254e-01 -6.379815191030502319e-02 2.847237512469291687e-02 7.381444424390792847e-02 3.485028399154543877e-03 4.680636525154113770e-02 5.063340812921524048e-02
-2.353457957506179810e-01 7.803488522768020630e-02 -1.726272553205490112e-01 4.362555593252182007e-02 -4.139620065689086914e-02 2.488636523485183716e-01 1.707696616649627686e-01 2.435370720922946930e-02 -5.386697500944137573e-02 -1.456136908382177353e-02 -3.544509783387184143e-02 5.317859351634979248e-02 4.796982742846012115e-03 2.634703516960144043e-01 -8.833895623683929443e-02 1.158550754189491272e-01 3.481809049844741821e-02 2.701115049421787262e-02 7.019623368978500366e-02 -2.653228342533111572e-01 2.022258490324020386e-01 -3.522371649742126465e-01 -3.055335581302642822e-02 -4.483854025602340698e-02 4.669661447405815125e-02 4.183554053306579590e-01 2.862206473946571350e-02 1.830737888813018799e-01 -1.549679338932037354e-01 3.365429639816284180e-01 1.989504694938659668e-01 -2.863270044326782227e-01
1.010548099875450134e-01 -1.126999184489250183e-01 -1.763412654399871826e-01 2.501268684864044189e-02 1.959416270256042480e-02 2.800268232822418213e-01 -3.112470544874668121e-02 8.753370493650436401e-02 -2.855584397912025452e-02 9.550177305936813354e-02 -4.692424833774566650e-02 -3.119013011455535889e-01 -3.222230970859527588e-01 5.390053242444992065e-02 -1.037041023373603821e-01 1.136125028133392334e-01 -1.377452015876770020e-01 9.163720160722732544e-02 3.488643765449523926e-01 -1.015013977885246277e-01 -6.766049657016992569e-03 -3.812608420848846436e-01 -7.570637762546539307e-02 -5.608836933970451355e-02 5.707850307226181030e-02 1.070487722754478455e-01 5.106547381728887558e-03 -3.954312950372695923e-02 5.323786139488220215e-01 3.555465862154960632e-02 5.191242322325706482e-02 2.762538194656372070e-02
-3.104581125080585480e-02 -3.797151744365692139e-01 -2.251040786504745483e-01 1.384554803371429443e-01 1.488141417503356934e-01 1.097149848937988281e-01 -6.373362988233566284e-02 1.340908557176589966e-01 -3.057992435060441494e-04 -9.919889271259307861e-02 4.065618291497230530e-02 -1.368900090456008911e-01 -2.166854292154312134e-01 3.383413553237915039e-01 -5.506962537765502930e-02 -1.066201850771903992e-01 -1.150374636054039001e-01 2.950462996959686279e-01 2.407444864511489868e-01 -2.036817818880081177e-01 -4.033677279949188232e-02 -1.688679796643555164e-03 1.782249063253402710e-01 -1.370458900928497314e-01 1.202022656798362732e-01 3.115700781345367432e-01 -1.642319262027740479e-01 8.748174645006656647e-03 1.879996806383132935e-01 3.591487929224967957e-02 2.365455776453018188e-01 -1.991448998451232910e-01
-2.390136197209358215e-02 -2.434151479974389076e-03 -4.613231122493743896e-01 1.455010659992694855e-02 1.792106032371520996e-01 -2.614484131336212158e-01 3.590012788772583008e-01 -9.918076545000076294e-02 2.705698274075984955e-02 6.789483875036239624e-02 -8.936242759227752686e-02 -1.799511164426803589e-01 7.135298848152160645e-02 -9.249118715524673462e-02 6.121491268277168274e-02 1.388902515172958374e-01 -1.791201978921890259e-01 -2.155860811471939087e-01 8.454187214374542236e-02 -5.276431515812873840e-02 -5.382452905178070068e-02 -2.938407063484191895e-01 -6.405632942914962769e-02 -2.274693697690963745e-01 -6.012133508920669556e-02 1.925231069326400757e-01 -2.564970850944519043e-01 4.047491773962974548e-02 -1.437175571918487549e-01 2.263628542423248291e-01 1.294728368520736694e-01 -1.856434941291809082e-01
-1.775282472372055054e-01 -5.082061141729354858e-02 -5.042366217821836472e-03 2.348058372735977173e-01 5.550630092620849609e-01 1.195928175002336502e-02 6.641153246164321899e-02 -4.416570067405700684e-02 -1.318921800702810287e-02 2.363182753324508667e-01 -4.564944654703140259e-03 -3.153165802359580994e-02 -1.168694868683815002e-01 7.207480072975158691e-02 -2.064224630594253540e-01 1.313999593257904053e-01 -1.365827918052673340e-01 1.938100308179855347e-01 -8.436297625303268433e-02 3.042655810713768005e-02 -2.089379876852035522e-01 -3.646117448806762695e-01 -4.306817054748535156e-02 3.884735330939292908e-02 -1.431114375591278076e-01 3.874585404992103577e-02 -1.371884644031524658e-01 1.577268689870834351e-01 5.861168727278709412e-03 7.777363061904907227e-02 -8.576600998640060425e-02 -3.701859116554260254e-01
-1.913527101278305054e-01 -9.070685505867004395e-02 -1.085127070546150208e-01 3.443870842456817627e-01 1.600556373596191406e-01 -2.129267007112503052e-01 -4.373450577259063721e-02 1.807655543088912964e-01 -5.283849686384201050e-02 1.069933250546455383e-01 -2.155120521783828735e-01 4.613834619522094727e-02 2.737562358379364014e-02 1.132256258279085159e-02 -1.986949294805526733e-01 4.050659239292144775e-01 -3.208382129669189453e-01 -6.012004241347312927e-02 1.624645739793777466e-01 -4.243564233183860779e-02 -9.433528780937194824e-02 -9.975363314151763916e-02 -1.252170652151107788e-01 -3.093220293521881104e-01 1.049795150756835938e-01 1.753831505775451660e-01 1.247646883130073547e-01 -1.542138010263442993e-01 1.915173977613449097e-01 5.758604779839515686e-02 7.801383733749389648e-02 2.445796281099319458e-01
8.182302862405776978e-02 -2.043955177068710327e-01 -1.830169707536697388e-01 1.573865674436092377e-02 1.647062003612518311e-01 7.864674925804138184e-02 -1.855457201600074768e-02 -1.221644133329391479e-01 -8.368318900465965271e-03 1.504306346178054810e-01 6.075146794319152832e-02 -2.951723523437976837e-02 -1.894671469926834106e-01 -8.310177177190780640e-02 8.540960401296615601e-02 3.731076046824455261e-02 -1.283999532461166382e-01 5.631658434867858887e-01 7.221833337098360062e-03 1.158146262168884277e-01 -6.105522811412811279e-02 -2.470290958881378174e-01 4.618547111749649048e-02 -1.389857083559036255e-01 -5.622003600001335144e-02 1.968758702278137207e-01 4.047649726271629333e-02 1.200844049453735352e-01 1.838270425796508789e-01 3.818600177764892578e-01 -2.828017175197601318e-01 -1.989375352859497070e-01
-3.788947165012359619e-01 -8.974548429250717163e-02 2.051015943288803101e-01 2.358975261449813843e-01 1.888535171747207642e-01 -3.055261075496673584e-01 2.830904908478260040e-02 5.820593610405921936e-02 1.217432692646980286e-01 9.617142379283905029e-02 -6.999404728412628174e-02 -2.189094871282577515e-01 -2.286353558301925659e-01 5.765759572386741638e-02 3.659439831972122192e-02 1.013126596808433533e-01 -2.293252497911453247e-01 1.095909252762794495e-01 -1.122757419943809509e-01 -3.760124742984771729e-01 -2.052028030157089233e-01 -7.924675196409225464e-02 -1.653997600078582764e-01 -8.466677367687225342e-02 1.515665352344512939e-01 1.979209482669830322e-01 2.080507278442382812e-01 -3.970450162887573242e-02 1.904372572898864746e-01 -3.008556552231311798e-02 -9.816232323646545410e-02 -1.343762427568435669e-01
2.154521495103836060e-01 -4.365792125463485718e-02 -2.484720945358276367e-01 3.599586710333824158e-02 2.981692254543304443e-01 -4.456156492233276367e-02 6.913042813539505005e-02 1.500599179416894913e-02 -7.220288366079330444e-02 -1.873966865241527557e-02 -8.876522770151495934e-04 -1.540884077548980713e-01 -1.939731538295745850e-01 4.033039212226867676e-01 -1.324902772903442383e-01 1.295562088489532471e-01 -2.921751439571380615e-01 -1.199448034167289734e-01 7.596435397863388062e-02 -1.307689119130373001e-02 -7.921954616904258728e-03 -4.062853753566741943e-01 -2.986385822296142578e-01 -1.758852303028106689e-01 2.189088314771652222e-01 -4.605777934193611145e-02 1.277726590633392334e-01 9.025055170059204102e-02 1.341911852359771729e-01 -1.128496676683425903e-01 6.208601593971252441e-02 -1.695952415466308594e-01
3.441631793975830078e-02 -1.618901044130325317e-01 -3.452235460281372070e-01 -1.075351908802986145e-01 2.180089652538299561e-01 -2.265547662973403931e-01 -1.549673825502395630e-01 1.734440177679061890e-01 1.723207682371139526e-01 -1.308452188968658447e-01 8.538521081209182739e-02 -3.462723689153790474e-03 -2.426986210048198700e-02 3.085853457450866699e-01 -2.419814020395278931e-01 1.057722941040992737e-01 -1.497433781623840332e-01 -6.177269387990236282e-04 2.373797446489334106e-02 -2.765853404998779297e-01 -2.451841160655021667e-02 -1.596744656562805176e-01 -2.597528994083404541e-01 -1.740502715110778809e-01 2.865766286849975586e-01 9.866692125797271729e-02 2.969455122947692871e-01 1.039654240012168884e-01 1.788141280412673950e-01 8.556196838617324829e-02 -1.184532716870307922e-01 -4.141615703701972961e-02
-1.645668298006057739e-01 -8.420792967081069946e-02 -1.623797863721847534e-01 3.019056320190429688e-01 1.571184694766998291e-01 3.744739294052124023e-02 7.122348994016647339e-02 2.294782251119613647e-01 3.078131750226020813e-02 -1.058136299252510071e-01 -2.170608490705490112e-01 1.311613023281097412e-01 1.752001978456974030e-02 2.192928940057754517e-01 -3.025881387293338776e-02 2.263736277818679810e-01 -2.479572892189025879e-01 -2.439906634390354156e-02 2.261891067028045654e-01 1.384549885988235474e-01 -1.173768341541290283e-01 -7.867713272571563721e-02 7.105949521064758301e-02 -4.119420349597930908e-01 3.333701752126216888e-03 1.160319745540618896e-01 -1.474857479333877563e-01 1.514434069395065308e-01 4.239305853843688965e-01 4.074284434318542480e-02 1.379346847534179688e-01 4.223712161183357239e-02
-3.622346743941307068e-02 -1.650355011224746704e-01 -2.706345021724700928e-01 2.271754294633865356e-01 2.545179724693298340e-01 -4.905367735773324966e-03 -2.497831545770168304e-02 3.751523792743682861e-01 8.889648318290710449e-02 -1.540926992893218994e-01 1.280546635389328003e-01 2.819103561341762543e-02 -3.303624689579010010e-01 3.309771716594696045e-01 -9.393938630819320679e-02 9.943562000989913940e-02 -2.808297276496887207e-01 -2.084168046712875366e-01 1.407578438520431519e-01 -3.936415538191795349e-02 -1.555136963725090027e-02 -1.582244783639907837e-01 -2.521511018276214600e-01 -1.465405821800231934e-01 2.296276688575744629e-01 3.175228834152221680e-02 3.852321952581405640e-02 9.363143891096115112e-02 8.889956772327423096e-02 -6.310559809207916260e-02 1.310190260410308838e-01 -8.461499214172363281e-02
-1.098821684718132019e-01 -1.214792430400848389e-01 -3.433730900287628174e-01 6.344118714332580566e-02 1.797566711902618408e-01 1.047632992267608643e-01 1.169778779149055481e-02 1.129962280392646790e-01 -7.800095528364181519e-02 2.005644589662551880e-01 -2.727187983691692352e-02 1.804205179214477539e-01 -2.917331755161285400e-01 5.847668275237083435e-02 2.032077163457870483e-01 2.359082400798797607e-01 -2.231941521167755127e-01 3.216579854488372803e-01 2.377503216266632080e-01 -3.482314199209213257e-02 1.001646071672439575e-01 -1.124868765473365784e-01 -1.690856665372848511e-01 -1.221968755125999451e-01 2.024179100990295410e-01 1.202670559287071228e-01 -8.841823041439056396e-02 -3.503421545028686523e-01 6.119634211063385010e-02 2.120540440082550049e-01 -6.894052028656005859e-02 1.152468547224998474e-01
-2.489148378372192383e-01 -1.212576776742935181e-01 3.159803105518221855e-03 -2.739748656749725342e-01 1.734402626752853394e-01 -6.018784269690513611e-02 -1.900550723075866699e-01 2.548053562641143799e-01 -9.551709890365600586e-02 1.112514957785606384e-01 -2.173688709735870361e-01 -1.618817448616027832e-03 -1.411882601678371429e-02 -7.094493485055863857e-04 3.076679445803165436e-02 3.381008803844451904e-01 -3.434178829193115234e-01 3.761247918009757996e-02 1.110618859529495239e-01 -1.082790642976760864e-01 -1.560633331537246704e-01 -2.191000878810882568e-01 1.826923936605453491e-01 1.000795327126979828e-02 2.957148253917694092e-01 2.177244573831558228e-01 8.616348356008529663e-02 2.186252027750015259e-01 6.598164141178131104e-02 2.655716836452484131e-01 -6.195599213242530823e-02 1.061335653066635132e-01
3.766494616866111755e-02 -8.685671538114547729e-02 -1.464548707008361816e-01 1.603505164384841919e-01 8.487761020660400391e-02 1.590209007263183594e-01 2.138466536998748779e-01 1.689353138208389282e-01 6.316918134689331055e-02 2.150334268808364868e-01 7.399391382932662964e-03 -5.951377004384994507e-02 -4.606535732746124268e-01 2.682007253170013428e-01 1.599560678005218506e-01 2.695838809013366699e-01 -1.436875611543655396e-01 -5.898979678750038147e-02 7.731667160987854004e-02 -8.822002261877059937e-02 -1.675508469343185425e-01 -3.992785513401031494e-02 -1.745724119246006012e-02 -1.623380333185195923e-01 1.892077326774597168e-01 1.904782056808471680e-01 2.084514349699020386e-01 2.724380493164062500e-01 1.923717260360717773e-01 2.751331329345703125e-01 -6.474168598651885986e-02 5.328034516423940659e-03
-1.459429115056991577e-01 -2.086039632558822632e-01 -1.771035790443420410e-01 -4.660453274846076965e-02 3.564240336418151855e-01 -2.517610415816307068e-02 5.926486849784851074e-02 1.669631898403167725e-01 8.704058080911636353e-02 9.215569496154785156e-02 2.195884883403778076e-01 -8.487676829099655151e-02 -1.001897752285003662e-01 1.648426204919815063e-01 -1.744666844606399536e-01 -2.138032317161560059e-01 -3.395899534225463867e-01 1.851769238710403442e-01 1.130940020084381104e-01 -1.740096062421798706e-01 1.131418943405151367e-01 -4.133749604225158691e-01 1.985194534063339233e-02 -4.185079038143157959e-02 7.211981341242790222e-03 2.180522084236145020e-01 1.834842115640640259e-01 -8.285748213529586792e-02 1.364256590604782104e-01 -2.487966716289520264e-01 -4.638016689568758011e-03 1.027729511260986328e-01
-2.684967815876007080e-01 1.301645189523696899e-01 -3.387431204319000244e-01 5.930901691317558289e-02 1.363047491759061813e-02 1.693499684333801270e-01 -3.079888597130775452e-02 1.485575288534164429e-01 -1.309475302696228027e-01 5.067033693194389343e-02 -7.529763132333755493e-02 -1.762169152498245239e-01 -1.532564312219619751e-01 1.884438842535018921e-01 -2.104387134313583374e-01 -1.160883065313100815e-02 1.479762792587280273e-01 7.204364240169525146e-02 6.951828300952911377e-02 -4.267840981483459473e-01 7.939370721578598022e-02 -5.431582406163215637e-02 1.453398317098617554e-01 -4.879724234342575073e-02 -2.445621974766254425e-02 2.627270817756652832e-01 -2.759662568569183350e-01 1.999685019254684448e-01 1.517099440097808838e-01 3.063977956771850586e-01 -1.741482913494110107e-01 -3.390732407569885254e-02
-2.378739416599273682e-01 -2.731553614139556885e-01 -2.515253126621246338e-01 1.047373339533805847e-01 -2.741051912307739258e-01 -3.557966053485870361e-01 1.132561117410659790e-01 -1.449740827083587646e-01 -8.259380236268043518e-03 6.453777849674224854e-02 -4.690469056367874146e-02 -3.604997694492340088e-02 -1.188553869724273682e-01 6.833771616220474243e-02 -1.982815414667129517e-01 7.877177000045776367e-02 -3.285468518733978271e-01 -4.977944865822792053e-02 -3.118131309747695923e-02 -1.825841218233108521e-01 -2.575035691261291504e-01 -3.630163073539733887e-01 -4.156196862459182739e-02 -9.404160827398300171e-02 9.495700150728225708e-02 -4.179932922124862671e-02 1.755003482103347778e-01 -2.054558843374252319e-01 7.741263508796691895e-02 2.052757740020751953e-01 -2.084508165717124939e-02 -3.486015647649765015e-02
-1.113267987966537476e-01 -1.081303879618644714e-01 -2.225622385740280151e-01 2.079071253538131714e-01 5.947204679250717163e-02 -1.305642426013946533e-01 1.041954848915338516e-02 2.071381956338882446e-01 1.779262125492095947e-01 -2.114484012126922607e-01 1.758840531110763550e-01 -9.365110099315643311e-02 -1.794361472129821777e-01 2.171245813369750977e-01 -3.472049236297607422e-01 -1.640355773270130157e-02 -6.253346055746078491e-02 -9.025425650179386139e-03 1.304137855768203735e-01 -7.459603995084762573e-02 8.406846225261688232e-02 -1.265013068914413452e-01 -1.065181121230125427e-01 -2.625798583030700684e-01 2.077151834964752197e-01 8.092666417360305786e-02 3.465922772884368896e-01 8.766920864582061768e-02 3.671466112136840820e-01 2.449189275503158569e-01 -2.307562902569770813e-02 2.391014061868190765e-02
1.308774296194314957e-02 -7.757741212844848633e-02 1.503899693489074707e-01 -7.059653871692717075e-04 1.803577840328216553e-01 -7.950157672166824341e-02 -2.807687520980834961e-01 -3.176121274009346962e-03 1.579863578081130981e-01 3.931863978505134583e-02 -2.216733992099761963e-01 -5.634993687272071838e-02 -3.131587505340576172e-01 2.203016281127929688e-01 7.847157120704650879e-02 1.222807839512825012e-01 -2.783802747726440430e-01 7.939352095127105713e-02 -3.604516386985778809e-02 -2.144120484590530396e-01 2.501421794295310974e-02 -4.330362677574157715e-01 -8.863698691129684448e-02 -6.370451301336288452e-02 -2.564846873283386230e-01 2.263197153806686401e-01 -5.334324762225151062e-02 -9.558285027742385864e-02 2.821858823299407959e-01 1.037922650575637817e-01 6.748165190219879150e-02 -2.278086841106414795e-01
1.742280274629592896e-02 -2.059885114431381226e-01 -5.065812915563583374e-02 1.036687046289443970e-01 1.626350879669189453e-01 1.552708297967910767e-01 1.139914803206920624e-02 1.760167181491851807e-01 1.891689300537109375e-01 -3.273193538188934326e-01 1.628366112709045410e-01 3.824349492788314819e-02 -1.624173820018768311e-01 2.883816957473754883e-01 -2.205398380756378174e-01 1.522522270679473877e-01 -3.508183658123016357e-01 2.057679183781147003e-02 1.388362497091293335e-01 -1.640268564224243164e-01 -1.532369852066040039e-01 -2.496259361505508423e-01 -1.335489302873611450e-01 -2.160038650035858154e-01 -2.481957525014877319e-02 -1.043520122766494751e-01 1.083350554108619690e-01 2.669905424118041992e-01 2.061403244733810425e-01 9.459100663661956787e-02 -1.218095645308494568e-01 -1.710204929113388062e-01
4.912545904517173767e-03 -2.364514321088790894e-01 -2.454895526170730591e-01 -1.187709718942642212e-02 3.863398432731628418e-01 -1.615476235747337341e-02 -1.438449621200561523e-01 9.207287430763244629e-02 3.170548006892204285e-02 -1.156005077064037323e-02 -8.947170525789260864e-02 5.067522823810577393e-02 -1.072508096694946289e-02 -1.005139276385307312e-01 -2.616614848375320435e-02 3.814857602119445801e-01 5.475764721632003784e-02 1.704225540161132812e-01 -1.476257890462875366e-01 -4.421338438987731934e-01 -7.690493762493133545e-02 -3.204663991928100586e-01 -1.411429643630981445e-01 -1.365178227424621582e-01 -9.097749739885330200e-02 1.022483706474304199e-01 8.796124905347824097e-02 3.137482330203056335e-02 1.838558763265609741e-01 1.623324155807495117e-01 1.988146752119064331e-01 -1.148972734808921814e-01
-2.501888871192932129e-01 -1.169538870453834534e-01 -2.420894205570220947e-01 3.502187430858612061e-01 2.684636116027832031e-01 -2.411339730024337769e-01 -9.600232355296611786e-03 1.601445376873016357e-01 2.687601447105407715e-01 3.003599643707275391e-01 4.596115648746490479e-02 4.201704263687133789e-02 -1.565082669258117676e-01 6.225194409489631653e-02 8.242556452751159668e-02 3.968384990002959967e-04 -5.002689361572265625e-02 -2.749718958511948586e-03 -1.716914623975753784e-01 -1.038695722818374634e-01 -1.961383074522018433e-01 -8.471722900867462158e-02 -2.218180596828460693e-01 -4.026754572987556458e-02 2.930140197277069092e-01 3.332245647907257080e-01 3.717015683650970459e-02 1.352323889732360840e-01 3.740373998880386353e-02 -3.461719676852226257e-02 -1.531262844800949097e-01 5.621674284338951111e-02
-3.530298769474029541e-01 -2.725499272346496582e-01 -9.460015594959259033e-02 -3.344058990478515625e-01 2.358059398829936981e-02 -9.522777050733566284e-02 5.022956430912017822e-02 -7.718928158283233643e-02 -1.522834412753582001e-02 7.273565977811813354e-02 8.606052398681640625e-02 -9.787646681070327759e-02 3.812696039676666260e-02 -2.682854607701301575e-02 -4.812647402286529541e-01 2.014237344264984131e-01 -1.774673014879226685e-01 -6.122166290879249573e-02 5.244133993983268738e-02 -1.260027289390563965e-01 -1.574345231056213379e-01 -2.461604028940200806e-01 1.451378762722015381e-01 1.395967155694961548e-01 2.607301063835620880e-02 2.831857502460479736e-01 5.549794808030128479e-02 1.943268030881881714e-01 2.091401517391204834e-01 1.208988353610038757e-01 -3.033470129594206810e-03 -7.382720708847045898e-02
-2.553447484970092773e-01 -8.063645800575613976e-04 -2.410389930009841919e-01 -1.148144751787185669e-01 2.636387050151824951e-01 1.839928030967712402e-01 1.123739555478096008e-01 -6.001180037856101990e-03 1.626059561967849731e-01 1.188529506325721741e-01 -4.620538279414176941e-02 -2.987327575683593750e-01 -2.913023233413696289e-01 2.671016752719879150e-01 5.174518749117851257e-02 1.749716103076934814e-01 -1.248853877186775208e-01 -1.251359432935714722e-01 2.446300089359283447e-01 -5.916241556406021118e-02 -3.252659142017364502e-01 -1.260666847229003906e-01 -4.590866342186927795e-02 3.593447059392929077e-02 2.670492231845855713e-01 3.093576133251190186e-01 -7.256253808736801147e-02 6.153508275747299194e-02 1.085734814405441284e-01 -7.959444820880889893e-02 7.852804660797119141e-02 7.751997560262680054e-02
-3.485319018363952637e-01 -1.262302845716476440e-01 1.227035447955131531e-01 1.793488115072250366e-01 3.392691612243652344e-01 -2.623003721237182617e-01 9.272557497024536133e-02 1.656971871852874756e-01 3.070713393390178680e-02 1.266687661409378052e-01 1.255207508802413940e-01 4.118193313479423523e-02 -1.714019775390625000e-01 1.711590141057968140e-01 5.587386339902877808e-02 3.869485808536410332e-03 4.445477575063705444e-02 1.761128939688205719e-02 -6.991074234247207642e-02 -5.437731742858886719e-02 -9.809659421443939209e-02 -1.081443876028060913e-01 -1.335478723049163818e-01 -2.078089676797389984e-02 -6.449589505791664124e-03 5.320199131965637207e-01 1.302959918975830078e-01 1.716853678226470947e-01 3.122502267360687256e-01 -2.681261114776134491e-02 -1.297353208065032959e-01 6.967451423406600952e-02
-1.195899322628974915e-01 5.181264132261276245e-02 -1.459697633981704712e-01 2.185862213373184204e-01 2.549642026424407959e-01 1.702883094549179077e-02 1.045573428273200989e-01 2.315074801445007324e-01 -3.102604150772094727e-01 -8.365152776241302490e-02 -8.531004935503005981e-02 1.067313030362129211e-01 -1.288847327232360840e-01 1.897162944078445435e-01 4.602486267685890198e-02 2.685734927654266357e-01 -3.143980503082275391e-01 -6.756441667675971985e-03 -2.500466406345367432e-01 1.711231619119644165e-01 -3.726022318005561829e-02 -2.353142499923706055e-01 4.459666088223457336e-02 1.050932854413986206e-01 1.707416623830795288e-01 1.263344138860702515e-01 8.800976909697055817e-03 -1.045915037393569946e-01 5.383316427469253540e-02 4.541321992874145508e-01 3.739035129547119141e-02 9.036108851432800293e-02
-2.506310939788818359e-01 -2.871222980320453644e-02 9.135492891073226929e-02 9.705957025289535522e-03 3.912814557552337646e-01 1.408938914537429810e-01 6.681665778160095215e-02 -3.242674469947814941e-02 -4.249623417854309082e-02 -1.230961754918098450e-01 -1.350448727607727051e-01 1.289387196302413940e-01 6.711843609809875488e-02 -1.141071878373622894e-02 7.078827172517776489e-02 2.170123755931854248e-01 -2.850991189479827881e-01 2.621111273765563965e-01 1.452622562646865845e-01 -2.127196043729782104e-01 -2.868005931377410889e-01 -5.389567837119102478e-02 2.051067650318145752e-01 -1.260594874620437622e-01 -1.074839308857917786e-01 4.054678082466125488e-01 3.147334977984428406e-02 -7.616010960191488266e-03 1.215438097715377808e-01 2.390938699245452881e-01 -1.630579978227615356e-01 7.683967053890228271e-02
2.478156238794326782e-02 -3.515627980232238770e-01 -1.519672572612762451e-01 2.102826386690139771e-01 8.186744898557662964e-02 -1.504679322242736816e-01 1.735732257366180420e-01 -6.599404662847518921e-02 1.621144413948059082e-01 4.357929807156324387e-03 2.470926791429519653e-01 -4.899372532963752747e-02 -3.173039853572845459e-01 1.235624253749847412e-01 -9.965883940458297729e-02 -5.924748256802558899e-02 -9.991342574357986450e-02 -1.842675507068634033e-01 4.616583883762359619e-02 -1.811779141426086426e-01 2.383411824703216553e-01 -2.485391497611999512e-01 2.248758673667907715e-01 -7.672449946403503418e-02 3.085920512676239014e-01 1.983197629451751709e-01 -1.190302893519401550e-01 3.849755227565765381e-02 7.022659480571746826e-02 1.978662461042404175e-01 2.770506441593170166e-01 -2.293418161571025848e-02
-1.023261696100234985e-01 4.978548735380172729e-02 -1.670974493026733398e-01 -1.735714077949523926e-02 3.151235580444335938e-01 2.173736840486526489e-01 -1.060755774378776550e-01 2.267832458019256592e-01 -2.312736362218856812e-01 1.084682866930961609e-01 -1.274885535240173340e-01 1.058238223195075989e-01 -1.482118070125579834e-01 1.597228273749351501e-02 9.651797264814376831e-02 3.001298606395721436e-01 -2.635866701602935791e-01 7.717281579971313477e-02 1.712068021297454834e-01 -4.133573770523071289e-01 5.976923182606697083e-02 -2.443743646144866943e-01 6.038628146052360535e-02 -4.455514624714851379e-02 8.837771415710449219e-02 3.075587749481201172e-01 -5.432192236185073853e-02 1.529813855886459351e-01 1.187297627329826355e-01 -2.650755271315574646e-02 -2.021654993295669556e-01 -7.944022864103317261e-02
-3.666227161884307861e-01 -3.951246142387390137e-01 -2.228725999593734741e-01 -9.035510011017322540e-03 -5.149953439831733704e-02 -2.334858328104019165e-01 2.233621776103973389e-01 9.741508215665817261e-02 8.054287731647491455e-02 8.818480372428894043e-02 1.769715696573257446e-01 -1.679577380418777466e-01 -5.730121210217475891e-02 4.697896167635917664e-02 -1.906931400299072266e-01 2.252044677734375000e-01 -2.564374729990959167e-02 -1.457430422306060791e-01 1.140144392848014832e-01 -2.372646480798721313e-01 -2.854088321328163147e-02 -2.030469775199890137e-01 9.113289415836334229e-02 -1.106014400720596313e-01 -1.305332779884338379e-01 -2.783424966037273407e-02 -5.883136391639709473e-02 -1.722300350666046143e-01 1.523702889680862427e-01 3.287254571914672852e-01 -1.665087044239044189e-01 1.143905594944953918e-01
-3.482933044433593750e-01 -1.955993324518203735e-01 1.129194200038909912e-01 7.793646305799484253e-02 3.134016096591949463e-01 -2.129142135381698608e-01 1.160596236586570740e-01 4.401808232069015503e-02 1.506868749856948853e-01 2.620583474636077881e-01 5.392855033278465271e-03 -7.623222470283508301e-02 -3.783320784568786621e-01 -4.269981011748313904e-02 9.168569743633270264e-02 2.799007594585418701e-01 4.454211518168449402e-02 9.158282727003097534e-02 4.756429046392440796e-02 -8.642111718654632568e-02 -2.756148874759674072e-01 -3.895995020866394043e-01 -2.335557490587234497e-01 -8.420859463512897491e-03 3.347931429743766785e-03 1.086940988898277283e-01 1.119956597685813904e-01 5.183124169707298279e-02 1.144185755401849747e-02 -1.138926832936704159e-03 -5.980043113231658936e-02 2.191466651856899261e-02
-1.386711746454238892e-01 -1.321228146553039551e-01 -1.362005174160003662e-01 2.357034087181091309e-01 5.669158324599266052e-02 -4.437562078237533569e-02 -2.252335250377655029e-01 -5.022441968321800232e-02 5.116567388176918030e-02 1.093470379710197449e-01 -5.775624513626098633e-02 9.084299951791763306e-02 -2.939859032630920410e-01 1.422617435455322266e-01 -8.641223609447479248e-02 -4.428007826209068298e-02 -1.456226110458374023e-01 -1.255610119551420212e-02 5.295905470848083496e-02 6.379431486129760742e-02 -8.623804152011871338e-02 -4.211530387401580811e-01 -1.063909456133842468e-01 -3.331104218959808350e-01 -1.123731285333633423e-01 1.640179567039012909e-02 -2.332735806703567505e-01 -3.595845699310302734e-01 2.450831830501556396e-01 2.091639339923858643e-01 -1.282169520854949951e-01 -1.905751377344131470e-01
-3.045865595340728760e-01 -4.613156430423259735e-03 -1.799421459436416626e-01 -5.150761455297470093e-02 2.483062893152236938e-01 1.701644212007522583e-01 -8.506228029727935791e-02 -2.343642562627792358e-01 -1.328029017895460129e-02 -8.456205576658248901e-02 -1.224242374300956726e-01 1.934000700712203979e-01 8.877753466367721558e-02 -5.422216653823852539e-02 -5.963399633765220642e-02 3.907569348812103271e-01 -2.726110816001892090e-01 2.105364054441452026e-01 3.892508894205093384e-02 -7.046402990818023682e-02 -6.467469781637191772e-02 -1.268298476934432983e-01 2.228359133005142212e-01 -7.501979917287826538e-02 9.497386962175369263e-02 3.354004919528961182e-01 7.733266800642013550e-02 1.384741514921188354e-01 1.035001203417778015e-01 3.356383144855499268e-01 -1.432649791240692139e-01 3.712070733308792114e-02
-1.244585514068603516e-01 -3.167712092399597168e-01 -6.067657843232154846e-02 3.044033050537109375e-01 1.661435514688491821e-01 -9.145811200141906738e-02 1.780050434172153473e-02 -8.381327241659164429e-02 1.827522218227386475e-01 4.933315888047218323e-02 -1.274924874305725098e-01 -1.643037497997283936e-01 -1.567853242158889771e-01 -1.626522690057754517e-01 5.839155986905097961e-02 5.565473809838294983e-02 -1.496461629867553711e-01 1.815307587385177612e-01 -2.592957764863967896e-02 -2.468398958444595337e-01 -1.228616386651992798e-01 -5.163002014160156250e-01 8.519424498081207275e-02 -2.286619096994400024e-01 -1.043441891670227051e-01 1.144442036747932434e-01 -2.227076441049575806e-01 1.265164762735366821e-01 1.616783887147903442e-01 -1.077107116580009460e-01 1.215780228376388550e-01 -8.728400617837905884e-02
-2.254016846418380737e-01 4.593294113874435425e-02 -1.177765522152185440e-02 8.768343925476074219e-02 4.864390939474105835e-02 -3.526633605360984802e-02 1.153232976794242859e-01 4.306287169456481934e-01 -6.945198774337768555e-02 -1.434961110353469849e-01 5.798530578613281250e-02 -2.353870496153831482e-02 -3.461018502712249756e-01 -2.930640988051891327e-02 7.588713429868221283e-03 6.682127714157104492e-02 -2.723364531993865967e-01 2.971613109111785889e-01 -1.509448736906051636e-01 -7.500679790973663330e-02 -8.235757797956466675e-02 -6.955310702323913574e-02 1.360411047935485840e-01 9.935913980007171631e-02 -2.571792602539062500e-01 2.445258051156997681e-01 -7.560913264751434326e-02 1.547688394784927368e-01 2.358095645904541016e-01 2.718199491500854492e-01 -1.952176392078399658e-01 -1.682827472686767578e-01
9.997545182704925537e-02 -1.858624396845698357e-03 -3.145080804824829102e-01 -3.404190391302108765e-02 3.509856760501861572e-02 -5.114052817225456238e-02 2.353207021951675415e-01 -2.111736685037612915e-01 -1.851460337638854980e-01 5.901672318577766418e-02 -7.782962918281555176e-02 -7.229529321193695068e-02 -4.343922808766365051e-02 2.094592005014419556e-01 1.758202016353607178e-01 1.441738605499267578e-01 -1.783720217645168304e-02 -8.972290903329849243e-02 -8.830401301383972168e-02 -1.749185100197792053e-02 -1.351518779993057251e-01 -2.577533721923828125e-01 7.006058096885681152e-02 -2.422026097774505615e-01 1.288438737392425537e-01 4.747069180011749268e-01 3.770558908581733704e-02 -2.301086299121379852e-02 2.706149518489837646e-01 2.921901941299438477e-01 2.679945230484008789e-01 2.307033166289329529e-02
1.540796458721160889e-02 -6.566172093152999878e-02 -1.959220170974731445e-01 8.391497284173965454e-02 7.252562046051025391e-02 5.479528009891510010e-02 -1.715676486492156982e-02 3.242852985858917236e-01 3.792300820350646973e-01 2.632636129856109619e-01 -1.395670175552368164e-01 -7.327689230442047119e-02 -1.558331400156021118e-01 -1.085483729839324951e-01 2.868645265698432922e-02 4.405523240566253662e-01 -1.305979043245315552e-01 2.144749760627746582e-01 8.914843201637268066e-02 8.312909305095672607e-02 -1.188455671072006226e-01 -3.173719942569732666e-01 -1.361684128642082214e-02 1.140213832259178162e-01 -8.147012442350387573e-02 2.813719213008880615e-01 2.137601524591445923e-01 -5.061855539679527283e-02 6.207924708724021912e-02 4.099935293197631836e-02 -9.736529737710952759e-02 -1.110483631491661072e-01
1.766757369041442871e-01 -1.511192619800567627e-01 -1.688375324010848999e-02 -8.162034302949905396e-02 -6.645530462265014648e-03 3.282708115875720978e-03 -1.838059723377227783e-02 1.181424334645271301e-01 5.680231750011444092e-02 1.379005312919616699e-01 2.010622248053550720e-02 -1.427009105682373047e-01 -3.087189793586730957e-01 2.589669823646545410e-01 -4.471782967448234558e-02 3.478640317916870117e-01 -8.658467233180999756e-02 -6.201465427875518799e-02 8.496433496475219727e-02 -7.964719086885452271e-02 -8.631802350282669067e-02 -4.639778733253479004e-01 -1.395559161901473999e-01 -1.467034220695495605e-01 -8.071238547563552856e-02 1.941641569137573242e-01 -4.885298386216163635e-02 -5.277090519666671753e-02 4.183823466300964355e-01 -1.789732575416564941e-01 -2.251090705394744873e-01 -2.226809225976467133e-02
-5.708472058176994324e-02 1.961161494255065918e-01 -1.683529615402221680e-01 -3.453639149665832520e-02 1.529367566108703613e-01 3.657995760440826416e-01 1.468485146760940552e-01 3.143652677536010742e-01 1.913152188062667847e-01 6.264982372522354126e-02 -8.995839953422546387e-02 -1.230636537075042725e-01 -2.789523005485534668e-01 -1.011918187141418457e-01 -1.768858730792999268e-01 1.756959706544876099e-01 -3.973866999149322510e-01 -1.039053946733474731e-01 8.118088543415069580e-02 -3.556803241372108459e-02 1.287085264921188354e-01 -2.780393660068511963e-01 -1.182449460029602051e-01 -1.666762866079807281e-02 1.822370141744613647e-01 1.932676434516906738e-01 1.224343031644821167e-01 1.588398665189743042e-01 4.947539046406745911e-02 -7.103943079710006714e-02 -2.675006911158561707e-02 -1.829957664012908936e-01
5.655819922685623169e-02 -3.318482637405395508e-01 -2.201268076896667480e-01 2.164812982082366943e-01 3.628169000148773193e-01 -5.774506554007530212e-02 -3.386714681982994080e-02 1.669804379343986511e-02 -6.372700631618499756e-02 -1.169062182307243347e-01 -6.888996064662933350e-02 -3.045388460159301758e-01 -6.967725604772567749e-02 4.808375239372253418e-02 -5.655952543020248413e-02 3.413611352443695068e-01 6.905912607908248901e-02 2.445482760667800903e-01 -2.011906057596206665e-01 -1.539422124624252319e-01 -1.236947104334831238e-01 -3.304126262664794922e-01 8.475772291421890259e-02 -1.363047361373901367e-01 -9.098534286022186279e-02 9.140039235353469849e-02 -1.318361014127731323e-01 -1.828005723655223846e-02 2.213132530450820923e-01 9.291881322860717773e-02 9.177264571189880371e-02 -1.829831451177597046e-01
4.410537704825401306e-02 1.195276435464620590e-02 -2.050741910934448242e-01 1.041736453771591187e-02 2.042013853788375854e-01 -1.742070913314819336e-01 2.452165484428405762e-01 -1.066198199987411499e-01 -2.334201931953430176e-01 2.215018868446350098e-01 -1.050585228949785233e-02 -2.109107375144958496e-01 2.306895144283771515e-02 1.380424350500106812e-01 1.981977373361587524e-02 9.633900225162506104e-02 -2.469828128814697266e-01 -1.011193636804819107e-02 1.452223807573318481e-01 -1.979660391807556152e-01 -2.342360466718673706e-01 -2.660603225231170654e-01 -3.566179051995277405e-02 -1.184488087892532349e-01 -8.172125369310379028e-02 3.495174348354339600e-01 6.706002354621887207e-02 1.362923681735992432e-01 1.954268813133239746e-01 1.480107903480529785e-01 3.991735279560089111e-01 3.327977657318115234e-02
-2.223938107490539551e-01 9.772229939699172974e-03 -1.734636574983596802e-01 -1.262689381837844849e-01 5.595636367797851562e-02 7.002077996730804443e-02 1.920020729303359985e-01 3.798621296882629395e-01 -3.814315795898437500e-02 1.454606745392084122e-02 -2.871762774884700775e-02 -1.260914653539657593e-01 -4.141476154327392578e-01 -2.452927082777023315e-02 -9.701714664697647095e-02 4.007146358489990234e-01 -1.159903779625892639e-01 -1.151840537786483765e-01 2.628504857420921326e-02 7.880401611328125000e-02 1.233312487602233887e-01 -2.431942075490951538e-01 -6.021961569786071777e-02 -2.617186903953552246e-01 -3.104110620915889740e-02 1.148348525166511536e-01 1.145784482359886169e-01 1.220660135149955750e-01 2.249028086662292480e-01 -2.118071764707565308e-01 -1.692073643207550049e-01 -9.148956090211868286e-02
2.498682588338851929e-02 -9.256574511528015137e-02 -8.089671283960342407e-02 3.560611605644226074e-02 1.304927468299865723e-01 1.042423211038112640e-02 -1.872453987598419189e-01 3.267993032932281494e-01 -1.797463595867156982e-01 5.956218764185905457e-02 -5.604346096515655518e-02 -1.904630064964294434e-01 -3.240208327770233154e-01 3.299803137779235840e-01 -4.165014624595642090e-02 1.967400163412094116e-01 -1.378016918897628784e-01 2.328282296657562256e-01 2.554620802402496338e-01 2.070373594760894775e-01 8.067208528518676758e-02 -3.731918036937713623e-01 6.022109091281890869e-02 -6.536167114973068237e-02 3.386339545249938965e-01 8.995218575000762939e-02 -2.030514366924762726e-02 -1.002804748713970184e-02 8.494222909212112427e-02 1.248710751533508301e-01 8.096300065517425537e-02 -8.225213736295700073e-02
-1.121255233883857727e-01 -2.683071792125701904e-01 -1.148190274834632874e-01 1.029616892337799072e-01 -2.227129973471164703e-02 -3.422087756916880608e-03 2.987191975116729736e-01 3.872026503086090088e-01 1.504266411066055298e-01 1.592178642749786377e-02 9.687162190675735474e-02 5.655121058225631714e-02 -4.524771496653556824e-02 2.119127511978149414e-01 -2.059599608182907104e-01 -2.814901471138000488e-01 -6.114652752876281738e-02 1.461076438426971436e-01 3.111489713191986084e-01 -5.861835554242134094e-03 -4.995283484458923340e-02 -3.464952409267425537e-01 8.435332775115966797e-02 -3.251776471734046936e-02 5.946306884288787842e-02 2.210410535335540771e-01 2.136799097061157227e-01 -3.946136310696601868e-02 2.332665324211120605e-01 -2.907918952405452728e-02 -1.025653406977653503e-01 1.728067845106124878e-01
-1.412201970815658569e-01 -1.440229415893554688e-01 -3.190089464187622070e-01 1.624224334955215454e-01 3.836791813373565674e-01 -4.682052414864301682e-03 -1.941833458840847015e-02 2.363983914256095886e-02 -2.116953022778034210e-02 -2.210222035646438599e-01 -2.791237831115722656e-01 -9.755820035934448242e-02 -2.144198715686798096e-01 -1.459868848323822021e-01 -1.125349774956703186e-01 2.343776822090148926e-01 -3.739199042320251465e-01 -7.203518599271774292e-02 -9.583153575658798218e-02 -5.472659133374691010e-03 -1.582822054624557495e-01 -2.167596518993377686e-01 9.251027554273605347e-02 4.594547208398580551e-03 -1.790169440209865570e-02 5.822991579771041870e-02 -5.807833746075630188e-02 -3.226564526557922363e-01 1.626512855291366577e-01 -5.570166558027267456e-02 -7.213380187749862671e-02 1.749240458011627197e-01
7.610724121332168579e-02 -6.007534265518188477e-02 -2.941471934318542480e-01 1.957576423883438110e-01 1.566265672445297241e-01 -8.849240094423294067e-02 5.781459063291549683e-02 2.081009745597839355e-01 -2.784711122512817383e-02 9.712699800729751587e-02 4.046797752380371094e-01 -8.896693587303161621e-02 -1.656855046749114990e-01 4.344706833362579346e-01 -2.377703227102756500e-02 -7.847999781370162964e-02 4.200647771358489990e-02 8.607050031423568726e-02 -1.139351800084114075e-01 -4.093197360634803772e-02 6.454465538263320923e-02 -2.385006546974182129e-01 1.249963864684104919e-01 -1.070109829306602478e-01 -6.487143039703369141e-02 4.461943805217742920e-01 -1.008832901716232300e-01 3.811841085553169250e-02 -7.305222749710083008e-02 1.701550185680389404e-01 1.392014473676681519e-01 -3.694421425461769104e-02
8.074160665273666382e-02 -1.886101663112640381e-01 -2.792151570320129395e-01 1.457101553678512573e-01 1.805893927812576294e-01 -5.224317312240600586e-02 9.881515800952911377e-02 1.597990691661834717e-01 1.164453774690628052e-01 -5.328332260251045227e-02 8.526206947863101959e-03 6.567772477865219116e-02 -2.457982897758483887e-01 3.221372961997985840e-01 -1.483822911977767944e-01 4.372087307274341583e-03 -2.125706821680068970e-01 -5.132729560136795044e-02 -3.054999560117721558e-02 -1.044642329216003418e-01 1.319965347647666931e-02 -2.941924333572387695e-01 -3.061907887458801270e-01 -1.870973408222198486e-01 2.155575752258300781e-01 -5.792484804987907410e-02 2.976045608520507812e-01 1.991166472434997559e-01 4.461354762315750122e-02 7.362076640129089355e-02 -3.109292984008789062e-01 -1.542390137910842896e-01
-1.737398505210876465e-01 4.222032800316810608e-02 -4.072007536888122559e-01 2.775593474507331848e-02 2.517170310020446777e-01 6.009454955346882343e-04 -1.712111383676528931e-01 1.973306834697723389e-01 1.191241294145584106e-01 -1.317761838436126709e-01 2.142983376979827881e-01 1.103792116045951843e-01 -1.832213997840881348e-01 1.608435809612274170e-01 -6.681377440690994263e-02 3.130396008491516113e-01 -2.508560419082641602e-01 1.614750474691390991e-01 -1.384457759559154510e-02 -2.339243590831756592e-01 9.726078808307647705e-02 -1.929807066917419434e-01 8.975956006906926632e-04 4.315394908189773560e-02 1.329893618822097778e-01 8.744186908006668091e-02 -2.229664474725723267e-01 -2.059541456401348114e-02 -1.335050016641616821e-01 1.490790992975234985e-01 1.197183951735496521e-01 3.097458183765411377e-01
-7.120355032384395599e-03 3.784110397100448608e-02 -9.974796324968338013e-02 -3.014869801700115204e-02 2.081589698791503906e-01 -2.502157352864742279e-02 1.655214875936508179e-01 2.671844363212585449e-01 1.162055507302284241e-02 1.061807274818420410e-01 -2.626664936542510986e-03 -2.387029677629470825e-01 -5.379043892025947571e-02 3.574261814355850220e-02 2.423577010631561279e-02 3.677916154265403748e-02 -2.652106881141662598e-01 2.672784924507141113e-01 -6.964559853076934814e-02 -1.424276977777481079e-01 2.758044004440307617e-02 -4.515073895454406738e-01 1.410328745841979980e-01 1.616955101490020752e-01 4.502112567424774170e-01 1.114745214581489563e-01 -2.227272093296051025e-02 5.714443977922201157e-03 1.627746820449829102e-01 -3.976772353053092957e-02 -2.881135642528533936e-01 -1.615964323282241821e-01
2.431356906890869141e-01 5.696457251906394958e-02 -2.922420501708984375e-01 1.687382608652114868e-01 2.000929117202758789e-01 -1.946714520454406738e-01 4.059411957859992981e-02 -2.423093887045979500e-03 -1.729198098182678223e-01 -1.986521035432815552e-01 1.450666487216949463e-01 2.110541313886642456e-01 -1.366502195596694946e-01 2.237509638071060181e-01 -3.325299322605133057e-01 2.013209611177444458e-01 -4.070803821086883545e-01 9.553918987512588501e-02 -4.775458946824073792e-02 -3.633981198072433472e-02 1.227965112775564194e-03 -5.745055526494979858e-02 -1.035726591944694519e-01 -1.343699544668197632e-01 2.731152474880218506e-01 2.139150351285934448e-01 -6.631229817867279053e-02 -4.048832133412361145e-02 2.142359763383865356e-01 -2.071455121040344238e-02 -1.729553565382957458e-02 7.639739662408828735e-02
-3.096899986267089844e-01 2.389158755540847778e-01 -3.568567037582397461e-01 5.161060392856597900e-02 8.250453323125839233e-02 -5.501602590084075928e-02 1.435331404209136963e-01 1.170166209340095520e-01 7.493884768337011337e-03 1.195896565914154053e-01 -1.570272594690322876e-01 1.093832179903984070e-01 -8.042061328887939453e-02 8.690479211509227753e-03 -2.361761927604675293e-01 2.284920513629913330e-01 -3.852450549602508545e-01 2.037697881460189819e-01 -2.162446230649948120e-01 -8.740264922380447388e-02 1.628992557525634766e-01 -2.719879746437072754e-01 -6.469895690679550171e-02 -1.202590242028236389e-01 -6.684821844100952148e-02 1.066639944911003113e-01 1.952579021453857422e-01 -3.131505846977233887e-02 -2.308931797742843628e-01 3.415762260556221008e-02 1.243639290332794189e-01 1.377172023057937622e-01
9.609983116388320923e-02 -1.152752935886383057e-01 -4.936211928725242615e-02 1.896004378795623779e-01 1.176776811480522156e-01 -1.676479279994964600e-01 1.557306051254272461e-01 1.759985648095607758e-02 2.184168435633182526e-02 -1.504237651824951172e-01 8.491992950439453125e-02 9.951318800449371338e-02 -1.726158559322357178e-01 2.265834510326385498e-01 -3.136307597160339355e-01 2.158675491809844971e-01 -2.842095792293548584e-01 -4.719360917806625366e-02 -1.796885132789611816e-01 -3.666248405352234840e-03 -6.389982998371124268e-03 -2.886701822280883789e-01 -1.780077219009399414e-01 -1.539492458105087280e-01 1.815767139196395874e-01 6.367142498493194580e-02 4.145959317684173584e-01 1.386003494262695312e-01 3.446886837482452393e-01 -3.872265294194221497e-02 -2.761737257242202759e-02 -5.476634204387664795e-02
1.002654153853654861e-02 -2.315669357776641846e-01 -1.579206138849258423e-01 -1.110192984342575073e-01 2.015715390443801880e-01 -2.521308958530426025e-01 -1.326868832111358643e-01 1.024031341075897217e-01 4.585104435682296753e-02 8.638562262058258057e-02 -6.740376353263854980e-02 1.463874578475952148e-01 -3.382950127124786377e-01 3.136919736862182617e-01 -7.291696965694427490e-02 1.401972621679306030e-01 -3.997439444065093994e-01 1.583755612373352051e-01 7.546161115169525146e-02 -1.337845176458358765e-01 2.814443409442901611e-02 -1.346885561943054199e-01 -1.573403328657150269e-01 -3.700478672981262207e-01 1.649732701480388641e-02 7.455825805664062500e-03 1.288995146751403809e-01 1.593219935894012451e-01 1.201129779219627380e-01 1.179792657494544983e-01 -1.890036314725875854e-01 -8.872906863689422607e-02
-2.688579559326171875e-01 -2.008774131536483765e-01 -1.080580428242683411e-01 -4.255647957324981689e-02 9.989043325185775757e-02 5.193959921598434448e-02 -2.424332499504089355e-02 -1.361761149019002914e-02 9.478130936622619629e-02 3.319602226838469505e-03 -1.760890036821365356e-01 -1.372338086366653442e-01 -1.528349816799163818e-01 -1.369402259588241577e-01 2.106209695339202881e-01 2.451051771640777588e-01 -4.150609970092773438e-01 5.861946567893028259e-02 9.885407984256744385e-02 -3.460362851619720459e-01 -6.160766351968050003e-03 -1.270817369222640991e-01 2.170318812131881714e-01 9.090693295001983643e-02 -2.018257975578308105e-02 2.707573175430297852e-01 -2.673006653785705566e-01 2.969844341278076172e-01 2.622275054454803467e-02 1.061120480298995972e-01 -1.532055586576461792e-01 -9.735384583473205566e-02
-2.258856743574142456e-01 -4.099419713020324707e-01 -1.749091893434524536e-01 -4.662289097905158997e-02 -1.392317414283752441e-01 -1.781968176364898682e-01 -6.472861021757125854e-02 -7.178253680467605591e-02 5.869801342487335205e-02 5.385000631213188171e-02 1.906852051615715027e-02 -2.135691232979297638e-02 -2.190136760473251343e-01 1.097436249256134033e-01 -9.339432418346405029e-02 1.750403344631195068e-01 -2.860488295555114746e-01 -1.897255629301071167e-01 9.685824066400527954e-02 -1.329564005136489868e-01 -2.539413273334503174e-01 -4.415331184864044189e-01 -1.433181017637252808e-01 -8.635014295578002930e-02 6.632649898529052734e-02 2.150085568428039551e-01 1.682960540056228638e-01 -1.587029248476028442e-01 5.043094279244542122e-04 -1.791982911527156830e-02 -6.546384841203689575e-02 2.001978754997253418e-01
-1.725453734397888184e-01 -1.580280065536499023e-01 -1.140018925070762634e-01 1.250753849744796753e-01 -1.668471843004226685e-02 -7.157775759696960449e-02 -2.061394602060317993e-01 6.959559768438339233e-02 -2.210329473018646240e-02 -7.887554913759231567e-02 -1.061837151646614075e-01 -2.792263329029083252e-01 -1.788289695978164673e-01 7.893808186054229736e-02 -9.285055100917816162e-03 1.293414235115051270e-01 -3.643652796745300293e-01 -8.258056640625000000e-02 8.907643146812915802e-03 -8.643642812967300415e-02 8.175427466630935669e-02 -5.764438509941101074e-01 -1.195387318730354309e-01 -2.146174907684326172e-01 -3.514667749404907227e-01 6.089916825294494629e-02 3.332147002220153809e-02 -1.235171630978584290e-01 1.234068199992179871e-01 -2.721922658383846283e-02 5.100982263684272766e-02 -6.532403081655502319e-02
1.589855365455150604e-02 -2.620710134506225586e-01 3.846703097224235535e-02 -9.743839502334594727e-02 3.300369679927825928e-01 1.292377412319183350e-01 2.128031402826309204e-01 7.219716440886259079e-03 1.331005990505218506e-01 3.083558678627014160e-01 1.701410859823226929e-02 -1.140692904591560364e-01 -2.507553696632385254e-01 6.462880969047546387e-02 -2.454837262630462646e-01 -1.297535449266433716e-01 -1.926127970218658447e-01 1.622870564460754395e-01 1.722013801336288452e-01 -1.731274127960205078e-01 -9.658230841159820557e-02 -2.087867110967636108e-01 1.079633235931396484e-01 -3.912447392940521240e-02 -3.581490814685821533e-01 2.116423845291137695e-01 1.409897059202194214e-01 6.527759251184761524e-04 7.008559256792068481e-02 2.551680803298950195e-01 -1.788378879427909851e-02 -1.625421643257141113e-01
-4.322487115859985352e-01 -3.165747523307800293e-01 -6.433531641960144043e-02 -2.822757661342620850e-01 -2.423138171434402466e-01 7.417514920234680176e-02 2.188120335340499878e-01 6.956464052200317383e-02 1.500895619392395020e-01 8.903434127569198608e-02 1.203262135386466980e-01 -1.212815288454294205e-02 -1.656642258167266846e-01 1.519911140203475952e-01 -2.112223953008651733e-01 3.138493895530700684e-01 -5.748011916875839233e-02 -4.806230589747428894e-02 1.162106618285179138e-01 -2.707894742488861084e-01 7.741821464151144028e-03 -1.932918578386306763e-01 -6.531364470720291138e-02 -1.747529655694961548e-01 7.059375196695327759e-02 9.493719786405563354e-02 4.169685393571853638e-02 -9.134662151336669922e-02 2.231277078390121460e-01 1.665889620780944824e-01 -4.844886064529418945e-02 -6.934503465890884399e-02
1.037381030619144440e-02 -3.719354867935180664e-01 -2.516907751560211182e-01 1.120576858520507812e-01 3.407265841960906982e-01 -1.059636026620864868e-01 1.285457015037536621e-01 9.343163669109344482e-02 2.420234084129333496e-01 1.998760253190994263e-01 -1.204490661621093750e-01 1.318832188844680786e-01 -3.108308613300323486e-01 -3.300498425960540771e-02 7.288917899131774902e-02 4.680844023823738098e-03 3.236349299550056458e-02 8.466196060180664062e-02 7.910285890102386475e-02 -7.918535172939300537e-02 -1.645744740962982178e-01 -2.173356860876083374e-01 -7.563327252864837646e-02 -2.476961314678192139e-01 -3.835189715027809143e-02 2.830570936203002930e-01 1.013018935918807983e-01 3.123885691165924072e-01 -3.692703321576118469e-02 -3.199328854680061340e-02 1.520671844482421875e-01 -1.500654965639114380e-01
-8.041977882385253906e-02 -7.733184099197387695e-02 -3.553024232387542725e-01 -2.283884678035974503e-03 2.828022837638854980e-01 -3.208912909030914307e-02 1.484891474246978760e-01 -2.120968326926231384e-02 3.571914881467819214e-02 1.134474202990531921e-01 -4.890995472669601440e-02 -3.482487797737121582e-01 -8.725814521312713623e-02 1.291264444589614868e-01 -1.135501116514205933e-01 1.885988563299179077e-01 -2.407021224498748779e-01 7.071096450090408325e-02 3.283298313617706299e-01 8.711269497871398926e-02 -3.535289764404296875e-01 -2.594899237155914307e-01 2.466772496700286865e-02 1.032270118594169617e-02 1.962177157402038574e-01 -1.137253642082214355e-01 -7.553572207689285278e-02 6.798531860113143921e-02 1.215365231037139893e-01 1.785166747868061066e-02 3.133698403835296631e-01 2.868451550602912903e-02
-2.622045874595642090e-01 -6.211579591035842896e-02 -2.179627120494842529e-01 9.078171849250793457e-02 1.296264827251434326e-01 1.922971010208129883e-01 -5.601791292428970337e-02 2.535625398159027100e-01 1.075371801853179932e-01 -1.118620634078979492e-01 -8.656214922666549683e-02 3.889869153499603271e-02 -1.982837021350860596e-01 3.207458853721618652e-01 -4.808636382222175598e-03 2.111146003007888794e-01 -1.537804603576660156e-01 -1.534566432237625122e-01 1.521950960159301758e-02 -1.372912526130676270e-01 -8.029983192682266235e-02 -2.634663879871368408e-01 1.439761221408843994e-01 1.662175753153860569e-03 4.047724604606628418e-01 1.088710874319076538e-01 -2.545574009418487549e-01 8.747646212577819824e-02 1.051436847774311900e-04 1.569151133298873901e-01 -8.923665434122085571e-02 2.948805689811706543e-01
-3.889991715550422668e-02 -1.097005754709243774e-01 -7.024176418781280518e-02 3.823840618133544922e-01 5.244540423154830933e-02 2.971225231885910034e-02 1.253628879785537720e-01 1.424347050487995148e-02 5.716711282730102539e-02 1.166238784790039062e-01 -2.665499448776245117e-01 -7.921887189149856567e-02 -1.560256630182266235e-01 7.331128418445587158e-02 3.600277379155158997e-02 1.234818473458290100e-01 -2.164599448442459106e-01 2.190978974103927612e-01 -9.182412177324295044e-02 -2.374409884214401245e-01 -5.595528706908226013e-02 -5.015527606010437012e-01 2.527662515640258789e-01 -1.611461788415908813e-01 -3.090661466121673584e-01 -1.016615852713584900e-01 -6.133083254098892212e-02 -6.944902241230010986e-03 1.731226742267608643e-01 5.595768243074417114e-02 5.056234821677207947e-02 -1.604775488376617432e-01
-1.174446269869804382e-01 -6.216880306601524353e-02 -1.949238181114196777e-01 5.029964447021484375e-02 -3.231482580304145813e-02 2.242413759231567383e-01 -5.657181888818740845e-02 2.038620412349700928e-01 -2.754762768745422363e-02 1.409594863653182983e-01 -7.579809427261352539e-02 -1.108475774526596069e-01 1.559369172900915146e-02 3.696721494197845459e-01 -2.474940568208694458e-01 -7.069657742977142334e-02 -1.207755692303180695e-02 1.017583012580871582e-01 4.767287522554397583e-02 -1.173529922962188721e-01 2.650288641452789307e-01 -3.972428441047668457e-01 9.101628512144088745e-02 8.931625634431838989e-02 3.541291132569313049e-02 3.510363399982452393e-01 -9.527413547039031982e-02 6.364157050848007202e-02 -5.136939883232116699e-02 3.749284744262695312e-01 -1.717479377985000610e-01 -1.508334279060363770e-01
-2.798122465610504150e-01 6.841207295656204224e-02 -1.654113233089447021e-01 3.232488632202148438e-01 7.618972659111022949e-02 2.020113356411457062e-02 -1.157498061656951904e-01 6.474258005619049072e-02 2.592922449111938477e-01 1.459032297134399414e-01 -2.520746290683746338e-01 2.380681931972503662e-01 -9.790183044970035553e-03 2.028149962425231934e-01 -2.226515263319015503e-01 -2.499844692647457123e-02 -3.574593663215637207e-01 7.587029039859771729e-02 1.185763999819755554e-01 3.849448636174201965e-03 -3.207182139158248901e-02 -1.808992028236389160e-01 1.762116551399230957e-01 -4.041747748851776123e-02 -2.150741592049598694e-02 4.668529331684112549e-01 3.109149821102619171e-02 1.301952004432678223e-01 -6.995210051536560059e-02 -6.399044394493103027e-02 1.293872017413377762e-02 4.088585451245307922e-02
8.838528394699096680e-02 5.482169240713119507e-02 -5.061920359730720520e-02 -2.092263288795948029e-02 -1.002117153257131577e-02 3.723405674099922180e-02 4.606987908482551575e-02 5.358330532908439636e-02 1.025759503245353699e-01 6.114586070179939270e-02 1.521418336778879166e-03 7.355149090290069580e-02 -4.823293164372444153e-02 3.130258023738861084e-01 3.264571772888302803e-03 3.954644799232482910e-01 -1.028558984398841858e-01 4.194729924201965332e-01 -2.562661468982696533e-01 4.455512762069702148e-02 4.741292819380760193e-02 -4.200970828533172607e-01 1.724589914083480835e-01 1.160667836666107178e-01 2.704098224639892578e-01 2.291508018970489502e-01 -6.551215797662734985e-02 -7.115743309259414673e-02 2.208237051963806152e-01 5.185978114604949951e-02 1.768604516983032227e-01 -9.725484251976013184e-02
-8.918304741382598877e-02 -1.874755471944808960e-01 -3.115352690219879150e-01 2.851958274841308594e-01 1.460085362195968628e-01 1.269483193755149841e-02 1.617799848318099976e-01 -2.328417897224426270e-01 -8.430364727973937988e-02 -3.150571510195732117e-02 7.865026593208312988e-02 -9.603699296712875366e-02 -2.117004618048667908e-02 2.669238150119781494e-01 5.900709703564643860e-02 1.359678208827972412e-01 -6.904241163283586502e-03 -1.184133291244506836e-01 1.524363607168197632e-01 -1.163235828280448914e-01 -2.902320623397827148e-01 -9.431285411119461060e-02 8.864974975585937500e-02 -3.158980282023549080e-03 3.851412534713745117e-01 3.024501502513885498e-01 -9.193453006446361542e-03 1.797651052474975586e-01 1.915156543254852295e-01 2.779477834701538086e-01 1.463599056005477905e-01 -8.152059279382228851e-03
-2.775614857673645020e-01 5.290997773408889771e-02 -2.351262122392654419e-01 -2.451151981949806213e-02 2.307780385017395020e-01 8.517464250326156616e-02 5.505345389246940613e-02 2.465361207723617554e-01 2.131636142730712891e-01 -2.163272351026535034e-01 -2.535690069198608398e-01 -1.262516230344772339e-01 8.161003701388835907e-03 -5.616160575300455093e-03 -1.706365346908569336e-01 4.910184144973754883e-01 -1.339673548936843872e-01 8.980281651020050049e-02 1.703498363494873047e-01 -9.182819724082946777e-02 -1.848167777061462402e-01 -3.357782214879989624e-02 -8.203952014446258545e-02 -1.713539361953735352e-01 -4.995130747556686401e-02 3.554247021675109863e-01 8.914620429277420044e-02 4.035408422350883484e-02 2.616083435714244843e-02 4.217846784740686417e-03 6.836590915918350220e-02 -1.361976563930511475e-01
-3.361696004867553711e-01 -1.430618911981582642e-01 -2.036228328943252563e-01 1.332608796656131744e-02 -1.659629195928573608e-01 -4.205989837646484375e-01 -8.882306516170501709e-02 -5.904897674918174744e-02 -8.926016837358474731e-02 -1.906705200672149658e-01 -3.593767061829566956e-02 6.286285072565078735e-02 -2.090584486722946167e-01 1.965295523405075073e-01 1.048550941050052643e-02 8.829365670680999756e-02 -3.678151369094848633e-01 -5.439637228846549988e-02 5.212386138737201691e-03 -1.321605741977691650e-01 -1.378948837518692017e-01 -3.965009748935699463e-01 -1.500403881072998047e-02 -7.569573819637298584e-02 4.793027881532907486e-03 1.616871953010559082e-01 1.746311932802200317e-01 -1.588371843099594116e-01 1.193433105945587158e-01 3.337521106004714966e-02 3.105574101209640503e-02 -1.819979250431060791e-01
-3.350717201828956604e-02 1.134187653660774231e-01 -2.050266116857528687e-01 1.252016276121139526e-01 2.377943843603134155e-01 1.030818074941635132e-01 2.901357412338256836e-01 1.571302264928817749e-01 -6.060546636581420898e-02 1.729939281940460205e-01 -6.293923407793045044e-02 -1.811280846595764160e-01 -1.536277867853641510e-02 4.418327510356903076e-01 1.748635619878768921e-02 5.654298141598701477e-02 -2.722724676132202148e-01 1.708061620593070984e-02 1.422598958015441895e-01 -3.971406072378158569e-02 -1.412495523691177368e-01 -1.853678524494171143e-01 1.636393964290618896e-01 -4.857606254518032074e-03 3.319026827812194824e-01 2.797078490257263184e-01 -4.344479739665985107e-02 -6.708513200283050537e-02 -1.288577616214752197e-01 2.772318422794342041e-01 -1.310368627309799194e-01 -1.297719124704599380e-02
1.197979748249053955e-01 -2.300780713558197021e-01 8.627077937126159668e-02 8.248091675341129303e-03 1.029832661151885986e-01 -8.958853781223297119e-02 5.020848941057920456e-03 1.466634422540664673e-01 -9.455361217260360718e-02 1.034464985132217407e-01 2.767832279205322266e-01 7.396706938743591309e-02 -1.390185952186584473e-01 2.887757718563079834e-01 -1.814094632863998413e-01 2.987955808639526367e-01 -4.777225852012634277e-01 2.078947573900222778e-01 -9.912639111280441284e-02 9.811943769454956055e-02 5.333620682358741760e-02 -2.030410319566726685e-01 -1.501097381114959717e-01 -2.239643484354019165e-01 -1.082947999238967896e-01 1.645161062479019165e-01 7.678688317537307739e-02 2.632716298103332520e-01 1.342118233442306519e-01 5.468400195240974426e-02 -9.088547900319099426e-03 -1.251565515995025635e-01
-1.075790375471115112e-01 -1.229567080736160278e-01 -9.442154318094253540e-02 1.433508247137069702e-01 2.332984656095504761e-01 -1.468748897314071655e-01 -1.949301958084106445e-01 2.955534160137176514e-01 -8.016221970319747925e-02 1.469890773296356201e-01 2.582622766494750977e-01 -1.532851308584213257e-01 -1.210708096623420715e-01 -1.248485669493675232e-01 -6.152009591460227966e-02 -5.877562612295150757e-02 -2.019582986831665039e-01 7.059878855943679810e-02 4.183985665440559387e-02 -2.320809662342071533e-01 -9.546013921499252319e-02 -1.452994644641876221e-01 2.578135430812835693e-01 -2.108649909496307373e-01 5.360549315810203552e-02 2.064789682626724243e-01 -9.980003535747528076e-02 -3.358938917517662048e-02 1.750541627407073975e-01 4.009159505367279053e-01 -6.403898447751998901e-02 -3.035911619663238525e-01
1.608339697122573853e-01 -7.255293428897857666e-02 -2.570441961288452148e-01 2.022248506546020508e-02 1.631980836391448975e-01 -2.250458672642707825e-02 1.415691226720809937e-01 1.998484879732131958e-01 -7.253953814506530762e-02 1.004493460059165955e-01 -1.647418141365051270e-01 3.645829483866691589e-02 -1.612111926078796387e-01 1.855032294988632202e-01 -3.154257535934448242e-01 6.426256150007247925e-02 -2.926672399044036865e-01 2.654664516448974609e-01 3.010654151439666748e-01 -1.649175770580768585e-02 -1.479930132627487183e-01 -3.412151932716369629e-01 -2.105723619461059570e-01 1.832495331764221191e-01 -5.464466661214828491e-02 1.909070312976837158e-01 -1.039076521992683411e-01 4.203615710139274597e-02 3.194246813654899597e-02 -1.766376197338104248e-01 -1.986090093851089478e-01 1.430737376213073730e-01
-2.138247489929199219e-01 -1.819657236337661743e-01 -2.546397745609283447e-01 3.227387070655822754e-01 2.584123313426971436e-01 -3.685775399208068848e-02 3.087655082345008850e-02 4.044525325298309326e-02 1.271051764488220215e-01 3.586726635694503784e-02 -3.713931739330291748e-01 -1.058165431022644043e-01 -2.329374402761459351e-01 -5.788016691803932190e-02 -2.123127318918704987e-02 1.531883478164672852e-01 -3.828026056289672852e-01 -1.403274238109588623e-01 -8.430258929729461670e-02 -2.136175781488418579e-01 -1.941740699112415314e-02 3.482402069494128227e-03 3.991004079580307007e-02 -9.134627878665924072e-02 -8.750681765377521515e-03 1.208689808845520020e-01 -1.630245447158813477e-01 -2.396812885999679565e-01 2.341984361410140991e-01 1.447574943304061890e-01 -1.211690679192543030e-01 1.218639612197875977e-01
-1.867173165082931519e-01 -6.983784586191177368e-02 -2.600624263286590576e-01 7.857791334390640259e-02 2.784068286418914795e-01 1.218884512782096863e-01 2.144844979047775269e-01 -1.083639040589332581e-01 1.198194175958633423e-01 8.847665786743164062e-02 -5.227574706077575684e-02 1.389125138521194458e-01 -2.995270788669586182e-01 -1.000253856182098389e-01 6.305107474327087402e-02 3.470233976840972900e-01 -7.201000303030014038e-02 2.608209550380706787e-01 1.691414415836334229e-01 2.905253320932388306e-02 1.909737437963485718e-01 -1.785322874784469604e-01 -1.095159053802490234e-01 -7.759578526020050049e-02 2.222059965133666992e-01 3.477638214826583862e-02 1.299083232879638672e-01 -2.113243937492370605e-01 2.629157006740570068e-01 7.826124131679534912e-02 -1.096923053264617920e-01 -2.820920348167419434e-01
-3.947670757770538330e-02 -1.819153577089309692e-01 -1.380724906921386719e-01 9.494168311357498169e-02 2.643548548221588135e-01 -9.998555481433868408e-02 -3.955250605940818787e-02 8.150983601808547974e-03 -3.864213451743125916e-02 -1.629705727100372314e-01 -1.472243368625640869e-01 -7.414001971483230591e-02 -2.151524275541305542e-01 9.411952487425878644e-05 6.500960141420364380e-02 5.357765555381774902e-01 -4.401673972606658936e-01 1.875824481248855591e-01 -3.401904553174972534e-02 -2.417571395635604858e-01 2.549838833510875702e-02 -7.293910533189773560e-02 2.908854782581329346e-01 1.331993192434310913e-01 1.053443253040313721e-01 5.230928957462310791e-02 -8.671402186155319214e-02 1.446423977613449097e-01 5.179771035909652710e-02 1.251613199710845947e-01 -7.218177616596221924e-02 -1.622651703655719757e-02
-1.593765765428543091e-01 -3.501700982451438904e-02 -1.241274327039718628e-01 -2.836805880069732666e-01 2.593296170234680176e-01 1.705063879489898682e-01 9.845675528049468994e-02 2.183260321617126465e-01 -1.784998327493667603e-01 2.123716473579406738e-02 -3.429097533226013184e-01 2.912632003426551819e-02 -1.549195647239685059e-01 -4.413203895092010498e-02 -2.716783583164215088e-01 5.071004480123519897e-02 -3.220387399196624756e-01 1.097483113408088684e-01 3.858282696455717087e-03 -1.118359267711639404e-01 1.338324695825576782e-01 -2.625696361064910889e-01 4.039223119616508484e-02 -3.012173473834991455e-01 2.561354339122772217e-01 3.012281842529773712e-02 1.942535936832427979e-01 1.661301851272583008e-01 1.336419731378555298e-01 -5.437980964779853821e-02 -4.772670567035675049e-02 -9.107477962970733643e-02
9.305026382207870483e-02 3.287083469331264496e-03 -3.951153457164764404e-01 -2.627041339874267578e-01 2.326907217502593994e-01 -1.692349649965763092e-02 1.586742401123046875e-01 1.497221440076828003e-01 -5.863495171070098877e-02 -8.078403025865554810e-02 -5.550753790885210037e-03 -1.834766566753387451e-01 -1.174910739064216614e-01 3.104137182235717773e-01 -9.500639513134956360e-03 1.281047910451889038e-01 -3.274804353713989258e-02 3.733433410525321960e-02 3.563184291124343872e-02 1.753587424755096436e-01 1.257860362529754639e-01 -2.763029634952545166e-01 2.079861424863338470e-02 -1.594466120004653931e-01 3.842947483062744141e-01 1.646273583173751831e-01 -2.844124846160411835e-02 6.943952757865190506e-03 2.174474447965621948e-01 2.176785916090011597e-01 -2.168006747961044312e-01 1.550348103046417236e-01
3.324918448925018311e-02 1.558867935091257095e-02 -1.071308478713035583e-01 4.416317865252494812e-02 2.001040130853652954e-01 -7.322040945291519165e-02 1.246500387787818909e-01 2.782912552356719971e-01 7.663513068109750748e-03 -1.253078877925872803e-01 4.227815270423889160e-01 1.273562163114547729e-01 -1.623534262180328369e-01 1.644096970558166504e-01 -2.446912974119186401e-01 1.955653578042984009e-01 -7.794498652219772339e-02 2.664152085781097412e-01 -1.467189192771911621e-01 -9.886424243450164795e-02 -1.049001440405845642e-01 -1.501646190881729126e-01 1.314614862203598022e-01 1.277286559343338013e-01 5.631311982870101929e-02 2.019403725862503052e-01 3.843032941222190857e-02 -1.788457781076431274e-01 -2.356866747140884399e-02 3.158954679965972900e-01 2.073341757059097290e-01 -2.972447276115417480e-01
2.142282202839851379e-02 -5.901217833161354065e-02 -2.136973142623901367e-01 4.190739244222640991e-02 -1.115612965077161789e-02 1.968828886747360229e-01 2.832931578159332275e-01 4.204591512680053711e-01 8.793978951871395111e-03 1.397392749786376953e-01 -1.570238620042800903e-01 3.246791660785675049e-03 -3.417347371578216553e-02 5.329750478267669678e-02 -4.397634267807006836e-01 7.832645624876022339e-02 -3.454462438821792603e-02 3.058974146842956543e-01 2.441165298223495483e-01 -1.393583565950393677e-01 -1.260177642107009888e-01 -2.687166929244995117e-01 -1.986242830753326416e-01 -1.418011635541915894e-02 -4.862304776906967163e-03 9.493403136730194092e-02 1.362092941999435425e-01 3.061282075941562653e-02 1.994544416666030884e-01 -8.904846012592315674e-02 -1.489431262016296387e-01 7.040457427501678467e-02
5.842536315321922302e-02 -8.780550956726074219e-02 -2.453492283821105957e-01 1.480582207441329956e-01 1.564414650201797485e-01 -7.772517949342727661e-02 6.189056858420372009e-02 -1.373940799385309219e-02 -2.617281116545200348e-02 2.016315162181854248e-01 -1.518239527940750122e-01 5.212555453181266785e-02 1.060527265071868896e-01 -8.661150187253952026e-02 -5.150429531931877136e-02 2.249223142862319946e-01 -8.837840706110000610e-02 3.854717314243316650e-02 -1.037802696228027344e-01 -3.213965892791748047e-01 -2.995028495788574219e-01 -4.497781395912170410e-01 1.558394879102706909e-01 -2.091765552759170532e-01 -1.223373860120773315e-01 3.575844764709472656e-01 2.247701585292816162e-01 4.603348299860954285e-02 2.945136651396751404e-02 -3.619903698563575745e-02 1.970770955085754395e-01 -1.150169596076011658e-01
-2.813493311405181885e-01 -1.809540092945098877e-01 -1.636279523372650146e-01 -2.903020977973937988e-01 3.009309247136116028e-02 -1.746768206357955933e-01 7.840766012668609619e-02 -4.708801396191120148e-03 -5.489306896924972534e-02 -2.593904361128807068e-02 3.161253035068511963e-01 -1.316706985235214233e-01 -8.931254595518112183e-02 -9.943413734436035156e-02 -4.272632300853729248e-01 8.713017404079437256e-02 -2.860523760318756104e-01 -8.082033134996891022e-03 -3.349103266373276711e-03 -1.668496876955032349e-01 -1.012118766084313393e-03 -2.727800309658050537e-01 -9.011854417622089386e-03 -1.693426817655563354e-02 -9.316715598106384277e-02 1.101906821131706238e-01 -2.455637753009796143e-01 2.486349493265151978e-01 1.040564849972724915e-01 2.508008182048797607e-01 7.582665979862213135e-02 5.960354954004287720e-02
8.538261055946350098e-02 1.804112493991851807e-01 6.632103770971298218e-02 4.824196919798851013e-02 1.083576083183288574e-01 -3.668264299631118774e-02 1.977748721837997437e-01 1.638319790363311768e-01 -4.245591908693313599e-02 2.479029297828674316e-01 1.926138103008270264e-01 -9.962405264377593994e-02 7.049264758825302124e-02 2.262590825557708740e-01 2.704576216638088226e-02 2.692382335662841797e-01 -3.144828081130981445e-01 1.351034343242645264e-01 3.567817434668540955e-02 -1.163851395249366760e-01 4.203884676098823547e-02 -2.210009247064590454e-01 -5.905904807150363922e-03 -2.185671404004096985e-02 1.335811913013458252e-01 4.136227667331695557e-01 -2.633914537727832794e-02 -7.193425297737121582e-02 -1.337848752737045288e-01 4.170543253421783447e-01 2.238755486905574799e-02 -2.539779841899871826e-01
-2.693355679512023926e-01 -2.482314221560955048e-02 -1.096617802977561951e-01 2.201429605484008789e-01 1.145644038915634155e-01 1.357689052820205688e-01 -1.917423680424690247e-02 1.980240792036056519e-01 -1.773293912410736084e-01 9.332241863012313843e-02 -2.809814512729644775e-01 -4.248418845236301422e-03 -9.427057206630706787e-02 4.196486622095108032e-02 3.071287460625171661e-02 1.739427000284194946e-01 -5.523531436920166016e-01 -1.314230263233184814e-01 -2.530920319259166718e-03 -4.031919687986373901e-02 4.995531961321830750e-02 -1.465841978788375854e-01 -1.367969512939453125e-01 -1.737154275178909302e-01 1.643727272748947144e-01 -1.577658392488956451e-02 -1.540714651346206665e-01 -1.094230413436889648e-01 2.940620779991149902e-01 2.397755235433578491e-01 1.743563562631607056e-01 -5.360959563404321671e-03
-1.957801878452301025e-01 -8.894771337509155273e-02 -2.012760490179061890e-01 8.609441667795181274e-02 1.048150211572647095e-01 -2.468261867761611938e-02 2.523889541625976562e-01 1.324023455381393433e-01 -1.242029201239347458e-02 -4.103109985589981079e-02 2.200447618961334229e-01 1.695212870836257935e-01 -3.282241523265838623e-01 4.410264492034912109e-01 1.132338866591453552e-01 2.125783413648605347e-01 -1.369048506021499634e-01 6.530997902154922485e-02 -3.237493708729743958e-02 -3.437943058088421822e-03 7.203038036823272705e-02 -5.881968513131141663e-02 -1.273678541183471680e-01 -1.916178911924362183e-01 -7.611772418022155762e-02 -1.816574670374393463e-02 6.540362536907196045e-02 1.589697897434234619e-01 4.155051708221435547e-01 2.175993323326110840e-01 -1.260433942079544067e-01 -1.286695748567581177e-01
5.945866554975509644e-02 -6.130732968449592590e-02 1.674983650445938110e-02 1.029263138771057129e-01 3.461839854717254639e-01 1.239692121744155884e-01 1.722158342599868774e-01 8.113820105791091919e-02 8.492332696914672852e-02 1.954295635223388672e-01 -7.911152392625808716e-02 -3.319403901696205139e-02 7.519247382879257202e-02 -1.354829818010330200e-01 -9.239625930786132812e-02 2.383390814065933228e-01 -3.464330686256289482e-03 2.662448287010192871e-01 -1.193266734480857849e-01 -4.157613813877105713e-01 -6.621928513050079346e-02 -3.660116195678710938e-01 5.142738670110702515e-02 -3.032498061656951904e-01 -2.938686124980449677e-02 1.976397037506103516e-01 1.758619695901870728e-01 -1.376885175704956055e-01 1.535887122154235840e-01 1.479012370109558105e-01 9.908508509397506714e-02 -1.794964969158172607e-01
5.589188635349273682e-02 -3.289456963539123535e-01 -1.557187736034393311e-01 3.077289164066314697e-01 4.416641891002655029e-01 1.904491451568901539e-03 7.737234234809875488e-02 -1.632931232452392578e-01 1.751137077808380127e-01 -1.247015446424484253e-01 -5.631532520055770874e-02 -1.604085564613342285e-01 -1.438197195529937744e-01 -9.760677069425582886e-02 -1.336310207843780518e-01 6.040855124592781067e-02 3.905401378870010376e-02 -7.028435356914997101e-03 -6.143688037991523743e-02 -2.099191397428512573e-01 -5.695955082774162292e-02 -3.934002816677093506e-01 -6.703593581914901733e-02 -1.352112740278244019e-01 7.924311608076095581e-02 2.177649438381195068e-01 3.509229421615600586e-02 -6.381804496049880981e-02 1.440261304378509521e-02 1.291150152683258057e-01 2.036987692117691040e-01 -2.599854171276092529e-01
7.762981951236724854e-02 -2.188308089971542358e-01 -1.135352253913879395e-02 9.278438985347747803e-02 2.855858802795410156e-01 2.917927317321300507e-02 1.972125656902790070e-02 1.359658539295196533e-01 1.402951180934906006e-01 6.557700037956237793e-02 1.925700008869171143e-01 -7.700419984757900238e-03 -2.054118365049362183e-01 -2.280658632516860962e-01 -2.643531858921051025e-01 4.179198667407035828e-02 -9.948886930942535400e-02 -6.749674677848815918e-02 9.404493868350982666e-02 -3.769435361027717590e-02 1.630191691219806671e-02 -3.464315533638000488e-01 1.584896296262741089e-01 -2.137761414051055908e-01 3.646095395088195801e-01 3.025515675544738770e-01 -3.616254776716232300e-02 -1.382671743631362915e-01 8.128087222576141357e-02 3.282906711101531982e-01 -9.982074052095413208e-02 -1.550235897302627563e-01
-2.233915477991104126e-01 -6.941457837820053101e-02 -3.390902280807495117e-01 -2.198393940925598145e-01 2.180194109678268433e-02 -6.355977058410644531e-02 7.039470225572586060e-02 -5.005624517798423767e-02 -1.265097409486770630e-02 -1.009810343384742737e-01 1.694242209196090698e-01 1.394518278539180756e-02 2.665233053267002106e-02 -1.322605460882186890e-01 -4.545468688011169434e-01 1.403521299362182617e-01 -1.828171759843826294e-01 -7.409496605396270752e-02 -1.159372925758361816e-01 -2.214237302541732788e-02 -2.085903659462928772e-02 -4.560971856117248535e-01 1.542186141014099121e-01 -1.085767894983291626e-01 -1.480079442262649536e-01 9.558229148387908936e-02 -9.215150773525238037e-02 5.461369454860687256e-02 1.453575342893600464e-01 2.488213777542114258e-01 6.567342579364776611e-02 2.438694834709167480e-01
1.573881655931472778e-01 -1.517467051744461060e-01 -2.063238471746444702e-01 2.042516618967056274e-01 3.246112763881683350e-01 -9.763541072607040405e-02 -1.041221544146537781e-01 1.490604579448699951e-01 1.003748476505279541e-01 1.382819265127182007e-01 -1.734484918415546417e-02 5.706657096743583679e-02 -1.564075425267219543e-02 -9.534610807895660400e-02 -1.348002552986145020e-01 2.075943797826766968e-01 -9.661098569631576538e-02 1.018427684903144836e-01 -8.927982300519943237e-02 -3.842204809188842773e-01 -2.885933220386505127e-01 -4.750044941902160645e-01 1.264436542987823486e-01 -1.346397399902343750e-01 -9.812134504318237305e-02 1.779705099761486053e-02 2.039952278137207031e-01 -8.401378244161605835e-02 3.011282766237854958e-03 1.118274033069610596e-01 1.381486505270004272e-01 -8.967794477939605713e-02
-2.799120247364044189e-01 -6.823116540908813477e-02 -2.829338312149047852e-01 5.959655344486236572e-02 2.837871015071868896e-01 1.032864451408386230e-01 1.464789658784866333e-01 -5.603303015232086182e-02 -3.147954354062676430e-03 -6.868217885494232178e-02 -6.165983621031045914e-03 1.952805519104003906e-01 -2.546317279338836670e-01 -9.018605947494506836e-02 -3.320471569895744324e-02 2.596075236797332764e-01 -6.830795109272003174e-02 3.763927519321441650e-01 1.592175960540771484e-01 4.593061283230781555e-02 1.993345618247985840e-01 -7.889291644096374512e-02 -1.467493362724781036e-03 -1.616896986961364746e-01 2.099986672401428223e-01 9.409289807081222534e-02 1.167722567915916443e-01 -2.524389326572418213e-01 3.052929639816284180e-01 1.647033840417861938e-01 3.083870373666286469e-02 -1.890105754137039185e-01
-2.083808630704879761e-01 -2.356022298336029053e-01 -1.682217419147491455e-01 -2.309747971594333649e-02 2.247731387615203857e-01 1.971352994441986084e-01 1.413310319185256958e-01 3.308670818805694580e-01 -1.211245805025100708e-01 4.558993503451347351e-02 -2.268500328063964844e-01 1.337629258632659912e-01 8.991288393735885620e-02 -5.476384237408638000e-02 -2.999923750758171082e-02 2.331379801034927368e-01 -3.946636319160461426e-01 -8.626949787139892578e-02 1.171590089797973633e-01 2.389059960842132568e-01 1.375145167112350464e-01 -2.064124345779418945e-01 -3.757071448490023613e-03 -2.181599847972393036e-02 1.735722571611404419e-01 2.461784332990646362e-01 7.080328464508056641e-02 -1.643005199730396271e-02 -6.361502408981323242e-02 2.915292978286743164e-01 1.408104002475738525e-01 -8.716174401342868805e-03
-1.981467902660369873e-01 6.425448507070541382e-02 -2.562511861324310303e-01 9.693012386560440063e-02 1.496170163154602051e-01 1.908470243215560913e-01 -3.941652178764343262e-02 2.202565670013427734e-01 -7.115781307220458984e-02 -1.403741538524627686e-01 -3.918844088912010193e-02 -1.610162705183029175e-01 3.118074685335159302e-02 1.989521384239196777e-01 -2.548361383378505707e-02 2.315817177295684814e-01 -2.182313799858093262e-01 -2.830194495618343353e-02 9.333425760269165039e-02 -3.080104291439056396e-01 -2.547681629657745361e-01 -3.035099804401397705e-01 -4.289513081312179565e-02 -6.788343936204910278e-02 3.639356791973114014e-01 -8.588690310716629028e-02 -3.473385050892829895e-02 2.007938176393508911e-01 -1.386351510882377625e-02 3.018116950988769531e-01 -3.572065383195877075e-02 1.903180480003356934e-01
-9.172788262367248535e-02 -2.169631570577621460e-01 -2.536259889602661133e-01 1.019522994756698608e-01 2.463584579527378082e-02 -1.330835092812776566e-02 -2.452058717608451843e-03 6.927565485239028931e-02 -6.715323776006698608e-02 1.587067097425460815e-01 2.508826553821563721e-01 1.441534608602523804e-02 -1.503244340419769287e-01 2.186004072427749634e-01 2.841148972511291504e-01 9.460674226284027100e-02 -4.033474624156951904e-01 1.040486544370651245e-01 1.205337196588516235e-01 1.105511039495468140e-01 -6.531128287315368652e-02 -2.685548663139343262e-01 -1.706542223691940308e-01 -2.129747867584228516e-01 -6.273223459720611572e-02 1.865088939666748047e-01 2.286733537912368774e-01 1.730496436357498169e-01 3.235600590705871582e-01 1.709364503622055054e-01 -7.170569896697998047e-02 1.251178700476884842e-02
1.070850789546966553e-01 1.977960169315338135e-01 -3.095763623714447021e-01 9.407678246498107910e-02 4.424745440483093262e-01 4.050948470830917358e-02 3.477360904216766357e-01 2.552889287471771240e-01 1.486332863569259644e-01 -2.080091647803783417e-02 -1.472267508506774902e-01 1.260582208633422852e-01 -6.764461100101470947e-02 3.545932471752166748e-02 4.408160969614982605e-02 1.165711060166358948e-01 -2.156174182891845703e-01 1.392156481742858887e-01 3.213668242096900940e-02 -9.208451956510543823e-02 -1.450446546077728271e-01 -1.223245784640312195e-01 -1.336616426706314087e-01 -2.285358905792236328e-01 7.516878843307495117e-02 3.345721065998077393e-01 8.424329012632369995e-02 7.362047582864761353e-02 -2.209153473377227783e-01 1.175046861171722412e-01 -1.828017295338213444e-03 -7.448771595954895020e-02
5.143810063600540161e-02 -2.684309333562850952e-02 -1.027504205703735352e-01 9.387893229722976685e-02 1.292135268449783325e-01 -8.928596228361129761e-02 -5.297150835394859314e-02 3.585973381996154785e-01 8.737622201442718506e-02 2.897991538047790527e-01 3.268099948763847351e-02 -9.967309236526489258e-02 -2.406924366950988770e-01 7.252146303653717041e-02 -3.475035429000854492e-01 -8.585017174482345581e-02 -2.231764346361160278e-01 2.964705824851989746e-01 -1.216345950961112976e-01 -9.893576800823211670e-02 -6.359948962926864624e-02 -4.841709136962890625e-01 1.642938330769538879e-02 -1.380925625562667847e-01 2.589672990143299103e-02 2.870455197989940643e-02 -1.309106498956680298e-01 -1.271595805883407593e-01 2.170699983835220337e-01 4.852198064327239990e-02 6.791047006845474243e-02 1.351863592863082886e-01
-1.164928227663040161e-01 2.941319048404693604e-01 -2.491124570369720459e-01 6.863784044981002808e-02 1.365707814693450928e-01 -4.670607671141624451e-02 2.512757182121276855e-01 1.166769713163375854e-01 -1.584390997886657715e-01 7.913729175925254822e-03 4.350416734814643860e-02 -1.062458902597427368e-01 -2.449436858296394348e-02 3.611289262771606445e-01 -3.851734474301338196e-02 1.864339038729667664e-02 -3.116338253021240234e-01 1.006110161542892456e-01 1.775741949677467346e-02 4.189694672822952271e-02 -1.215102449059486389e-01 -1.801002174615859985e-01 8.904689922928810120e-03 -6.736823171377182007e-02 2.138535231351852417e-01 1.240789741277694702e-01 -7.330386340618133545e-02 1.488122791051864624e-01 9.037416428327560425e-02 4.967333972454071045e-01 -7.461643964052200317e-02 -2.326289415359497070e-01
5.157079920172691345e-02 -1.711642146110534668e-01 -1.487379670143127441e-01 1.924769133329391479e-01 1.111198738217353821e-01 1.172394081950187683e-01 1.887749508023262024e-02 -2.065219283103942871e-01 -7.717079279245808721e-05 2.400442808866500854e-01 -1.333430409431457520e-01 -2.133414000272750854e-01 -1.486836280673742294e-02 1.397762447595596313e-01 -4.590632859617471695e-03 4.561082422733306885e-01 -1.048930436372756958e-01 -1.569695621728897095e-01 -4.588772729039192200e-02 -2.288446724414825439e-01 -1.284420397132635117e-02 -2.198500186204910278e-01 -1.361320465803146362e-01 -2.499014139175415039e-01 -4.687653109431266785e-02 3.765608370304107666e-01 9.666158258914947510e-02 1.717045009136199951e-01 8.415013551712036133e-03 1.398998647928237915e-01 6.439385563135147095e-02 2.546214163303375244e-01
7.564850896596908569e-02 -3.266584873199462891e-01 1.491030957549810410e-02 1.286923140287399292e-01 4.910528287291526794e-02 -5.055292323231697083e-02 4.710929691791534424e-01 7.635015994310379028e-02 -6.588078290224075317e-02 6.073794886469841003e-02 -7.011122256517410278e-02 -8.182895928621292114e-02 2.205562740564346313e-01 3.131824731826782227e-02 -3.452643156051635742e-01 1.972224265336990356e-01 -1.526069939136505127e-01 3.275618553161621094e-01 1.126712858676910400e-01 -1.657821834087371826e-01 1.234894245862960815e-02 -1.476350277662277222e-01 1.791887432336807251e-01 2.044417858123779297e-01 -3.311755508184432983e-02 1.955410391092300415e-01 3.339770808815956116e-02 1.393545567989349365e-01 2.630251646041870117e-01 -3.412120044231414795e-02 -6.374899297952651978e-02 9.897100180387496948e-02
-3.607439398765563965e-01 -6.377053260803222656e-02 -2.387629300355911255e-01 -1.981543600559234619e-01 1.283235754817724228e-02 -2.330593317747116089e-01 1.930567920207977295e-01 1.457674205303192139e-01 1.024295240640640259e-01 1.419491320848464966e-01 8.048029989004135132e-02 -1.847636401653289795e-01 -1.586470007896423340e-01 -1.511298567056655884e-01 -2.577231824398040771e-01 1.578191816806793213e-01 -3.120643198490142822e-01 5.904453992843627930e-02 -7.700611650943756104e-02 -5.432786419987678528e-02 1.180277839303016663e-01 -3.733912706375122070e-01 9.591307491064071655e-02 1.132234707474708557e-01 -3.297067806124687195e-02 -6.986714433878660202e-03 -9.155060164630413055e-03 2.735884785652160645e-01 2.359719723463058472e-01 -4.580545425415039062e-02 5.433684680610895157e-03 1.640962809324264526e-01
2.905461750924587250e-02 5.516463890671730042e-02 -1.591801941394805908e-01 1.304147094488143921e-01 1.272469460964202881e-01 -1.737401634454727173e-01 3.505100607872009277e-01 9.554439224302768707e-03 3.844058141112327576e-02 4.398181289434432983e-02 -5.973532423377037048e-02 2.568902373313903809e-01 2.310984283685684204e-01 1.179220974445343018e-01 -4.540513455867767334e-02 2.531099021434783936e-01 -1.961146146059036255e-01 -1.018454134464263916e-01 2.859560586512088776e-02 -2.586649954319000244e-01 -3.048714399337768555e-01 -4.613745510578155518e-01 5.199922248721122742e-02 -1.820576339960098267e-01 -1.805060654878616333e-01 1.726072877645492554e-01 1.146848350763320923e-01 1.133208163082599640e-02 -6.611497700214385986e-02 5.518362298607826233e-02 -1.766088046133518219e-02 -1.908489167690277100e-01
-2.147267460823059082e-01 -3.131909295916557312e-02 -4.643864184617996216e-02 -9.069069474935531616e-02 8.687607944011688232e-02 1.956449598073959351e-01 -1.547271460294723511e-01 2.602102160453796387e-01 -1.862410753965377808e-01 1.478253901004791260e-01 -5.654454231262207031e-02 6.981141120195388794e-02 -4.917095648124814034e-04 -1.181844249367713928e-01 -9.479021281003952026e-02 3.154156506061553955e-01 -2.681180238723754883e-01 1.773167699575424194e-01 -6.423968821763992310e-02 -1.940631866455078125e-01 1.323602050542831421e-01 -1.330080032348632812e-01 1.929352134466171265e-01 -3.104230165481567383e-01 -4.272338375449180603e-02 3.960185348987579346e-01 -1.662310957908630371e-01 8.902882039546966553e-02 3.918653354048728943e-02 2.179311215877532959e-01 -3.460679948329925537e-02 2.442382425069808960e-01
3.807348757982254028e-02 -1.886651068925857544e-01 -3.308027982711791992e-02 1.026431918144226074e-01 1.163608208298683167e-01 -5.997294560074806213e-02 -1.624200791120529175e-01 2.448195777833461761e-02 2.525058090686798096e-01 -6.392037868499755859e-02 8.824939280748367310e-02 -2.147229388356208801e-02 -3.102118074893951416e-01 -1.009808108210563660e-02 -6.906106136739253998e-03 3.113138377666473389e-01 -2.241300493478775024e-01 2.877835631370544434e-01 -1.841924935579299927e-01 -2.086696922779083252e-01 -2.408511489629745483e-01 -1.382339745759963989e-01 -1.770521141588687897e-02 6.826446950435638428e-02 -1.454433202743530273e-01 2.341549992561340332e-01 3.092660605907440186e-01 -1.508957296609878540e-01 -4.789539426565170288e-02 2.811725437641143799e-01 -2.623122036457061768e-01 2.542660385370254517e-02
-2.797061204910278320e-01 -6.885321438312530518e-02 -9.921341389417648315e-02 1.228360179811716080e-02 1.283231526613235474e-01 -2.090958505868911743e-02 -8.014699816703796387e-02 2.970318198204040527e-01 -3.186084926128387451e-01 3.752425312995910645e-02 -1.381547003984451294e-01 1.170746535062789917e-01 -9.346208721399307251e-02 1.636704206466674805e-01 7.309047877788543701e-02 3.699367344379425049e-01 -2.510534524917602539e-01 -8.614663034677505493e-02 1.485310196876525879e-01 -1.357129216194152832e-01 -1.372592151165008545e-01 -1.986355930566787720e-01 3.275629132986068726e-02 -1.539441645145416260e-01 3.613046109676361084e-01 1.079030930995941162e-01 1.453058272600173950e-01 -3.715452179312705994e-02 8.588908612728118896e-02 2.039726227521896362e-01 -2.566953301429748535e-01 9.216191619634628296e-02
-2.430894970893859863e-01 -3.355044424533843994e-01 -6.328129768371582031e-02 1.206505224108695984e-01 -3.667481988668441772e-02 1.452131718397140503e-01 1.635196506977081299e-01 -1.184187307953834534e-01 1.956726238131523132e-02 -3.182335495948791504e-01 -8.059039711952209473e-02 -1.962898671627044678e-02 -4.110971987247467041e-01 8.016634732484817505e-03 1.507208198308944702e-01 -4.464229196310043335e-02 -1.875059157609939575e-01 1.498703211545944214e-01 1.573785692453384399e-01 -1.632610708475112915e-01 -3.017913997173309326e-01 -3.681047856807708740e-01 1.435259133577346802e-01 7.477737218141555786e-02 2.009463310241699219e-02 1.273602247238159180e-02 1.951766759157180786e-02 1.669399440288543701e-01 6.829530745744705200e-02 1.766693443059921265e-01 1.311323493719100952e-01 2.406162396073341370e-02
-3.856258988380432129e-01 -2.038938365876674652e-02 1.266424506902694702e-01 -8.687596023082733154e-02 -1.108144894242286682e-01 -1.913658976554870605e-01 -1.559928338974714279e-02 -1.775104552507400513e-02 1.050836369395256042e-01 1.901242882013320923e-02 -1.981239765882492065e-01 -3.309387341141700745e-02 -5.497668310999870300e-02 -2.971303276717662811e-02 -3.580689430236816406e-01 1.999194025993347168e-01 -2.215804159641265869e-01 -1.053619086742401123e-01 -9.538680315017700195e-02 -1.328601408749818802e-02 -1.656309217214584351e-01 -4.482241868972778320e-01 3.126724436879158020e-02 -4.900161176919937134e-02 -1.004012674093246460e-01 4.750012755393981934e-01 -4.403313621878623962e-02 4.404335096478462219e-02 -1.037873234599828720e-02 -3.099155612289905548e-02 3.017705865204334259e-02 -1.060075759887695312e-01
-1.039293408393859863e-01 -1.792009621858596802e-01 -1.337007731199264526e-01 2.302202731370925903e-01 -1.548529118299484253e-01 3.504171371459960938e-01 1.014190241694450378e-01 1.893833130598068237e-01 -9.167718887329101562e-02 5.783522501587867737e-02 6.635331362485885620e-02 1.094052717089653015e-01 -5.006820335984230042e-02 -3.043871605768799782e-03 -3.779564499855041504e-01 1.361640244722366333e-01 -1.996407508850097656e-01 -6.533175706863403320e-02 -3.334181904792785645e-01 -6.976711750030517578e-02 -9.145197272300720215e-02 -2.853879928588867188e-01 1.824322640895843506e-01 -2.811722457408905029e-01 1.219556182622909546e-01 1.777568459510803223e-01 6.397716235369443893e-03 3.566568717360496521e-02 -1.008661761879920959e-01 1.698615998029708862e-01 1.290581822395324707e-01 -1.883603185415267944e-01
-3.086667656898498535e-01 -3.056103885173797607e-01 -2.628316581249237061e-01 1.741134561598300934e-02 2.102420479059219360e-01 -1.607479006052017212e-01 9.556625783443450928e-02 -3.975799679756164551e-02 3.000038564205169678e-01 2.652873471379280090e-02 4.067063331604003906e-02 1.893964707851409912e-01 -1.202513128519058228e-01 1.097302790731191635e-02 -6.266311556100845337e-02 2.346051484346389771e-01 -4.040055349469184875e-02 3.334003984928131104e-01 1.007437333464622498e-01 -3.372233361005783081e-02 -2.328566312789916992e-01 -4.299421906471252441e-01 1.636851462535560131e-03 -6.958784908056259155e-02 -2.604298889636993408e-01 2.893818169832229614e-02 3.667193697765469551e-03 -1.622698473511263728e-04 1.082005798816680908e-01 -8.436834067106246948e-02 5.526096746325492859e-02 2.939637377858161926e-02
1.051797643303871155e-01 -2.584545016288757324e-01 -4.258748609572649002e-03 -1.827643215656280518e-01 3.966367244720458984e-02 -1.414670944213867188e-01 2.522485554218292236e-01 2.489541769027709961e-01 -5.938937515020370483e-02 -1.036305055022239685e-01 -5.201859399676322937e-02 -4.650982841849327087e-02 -3.967465460300445557e-01 -1.684149950742721558e-01 7.759384065866470337e-02 1.099654808640480042e-01 -3.107535839080810547e-01 5.799011141061782837e-02 -1.031459346413612366e-01 -1.896415054798126221e-01 -1.359911412000656128e-01 -1.734175384044647217e-01 9.091910324059426785e-04 1.791840195655822754e-01 -1.792026683688163757e-03 1.968014240264892578e-01 4.780128598213195801e-02 -4.572358354926109314e-02 7.038135826587677002e-02 3.332634568214416504e-01 -7.706599310040473938e-03 -3.634667098522186279e-01
1.438736319541931152e-01 1.691645383834838867e-02 -1.759311407804489136e-01 3.890796005725860596e-02 7.986058294773101807e-02 -1.323119699954986572e-01 1.031247898936271667e-02 2.326796650886535645e-01 -9.037384763360023499e-03 2.072732895612716675e-01 1.833312511444091797e-01 -9.066287428140640259e-02 -8.523008972406387329e-02 6.414894759654998779e-02 -1.180594265460968018e-01 -9.054891765117645264e-02 -3.816604316234588623e-01 -1.239159330725669861e-01 1.164749041199684143e-01 -1.326196640729904175e-01 1.324642896652221680e-01 -4.125255048274993896e-01 3.304247558116912842e-01 -8.673684298992156982e-02 2.514855861663818359e-01 2.816749811172485352e-01 -2.114447206258773804e-02 -1.378814876079559326e-01 1.801748573780059814e-01 1.203901395201683044e-01 8.838305622339248657e-02 -1.913455575704574585e-01
-1.718508154153823853e-01 2.327060885727405548e-02 -4.670615866780281067e-02 -2.825526520609855652e-02 1.627547293901443481e-01 -4.378100931644439697e-01 1.786491274833679199e-02 -7.850707508623600006e-03 3.762810677289962769e-02 -3.103848993778228760e-01 -2.025631070137023926e-02 2.351414039731025696e-02 -1.563944816589355469e-01 -1.579411700367927551e-02 -3.324524313211441040e-02 1.575495749711990356e-01 -8.757705986499786377e-02 5.142875388264656067e-02 1.206284910440444946e-01 -1.449194103479385376e-01 -2.422589063644409180e-02 -6.147219538688659668e-01 -1.541187763214111328e-01 -7.541728019714355469e-02 7.040996849536895752e-02 1.665516346693038940e-01 -1.833311766386032104e-01 -2.140198200941085815e-01 1.680454909801483154e-01 -6.118215993046760559e-02 -5.321444943547248840e-03 -3.382429108023643494e-02
-1.802179068326950073e-01 -1.069004014134407043e-01 -1.122663989663124084e-01 2.721849381923675537e-01 1.582050770521163940e-01 1.132806688547134399e-01 1.313838511705398560e-01 1.966667771339416504e-01 2.764442563056945801e-01 2.400375008583068848e-01 -1.339320540428161621e-01 9.764968603849411011e-02 -3.332528173923492432e-01 2.724256813526153564e-01 -1.546764969825744629e-01 1.980545073747634888e-01 3.026962466537952423e-02 4.139897972345352173e-02 9.552872180938720703e-02 1.016061827540397644e-01 -2.711642384529113770e-01 -1.706907302141189575e-01 2.490215748548507690e-02 -8.960607647895812988e-02 1.013733372092247009e-01 2.200051695108413696e-01 2.002918869256973267e-01 1.811358034610748291e-01 1.093567460775375366e-01 -4.556270316243171692e-03 -1.044936776161193848e-01 -2.788713872432708740e-01
1.092034298926591873e-02 8.686256594955921173e-03 -8.671223372220993042e-02 1.966338008642196655e-01 1.492028385400772095e-01 8.786568790674209595e-02 2.723784744739532471e-01 1.017562374472618103e-01 1.056801676750183105e-01 3.702075779438018799e-01 1.058657374233007431e-02 2.012702170759439468e-03 -1.859497427940368652e-01 2.606374621391296387e-01 -9.573897719383239746e-02 1.120346635580062866e-01 8.658517152070999146e-03 -1.852731257677078247e-01 1.234658136963844299e-01 -3.658769428730010986e-01 -2.392794787883758545e-01 -2.027236223220825195e-01 -2.817756533622741699e-01 -2.177882492542266846e-01 2.025102078914642334e-02 1.174205169081687927e-01 -4.455633088946342468e-02 1.527089476585388184e-01 3.135060966014862061e-01 8.801184594631195068e-02 1.103350743651390076e-01 -1.139193680137395859e-02
-1.951602101325988770e-01 -1.762111783027648926e-01 -6.544223427772521973e-02 -3.474147990345954895e-02 1.375276595354080200e-01 7.420627772808074951e-02 2.113350331783294678e-01 1.089802533388137817e-01 2.975748851895332336e-02 2.296221852302551270e-01 -1.142156720161437988e-01 -1.454702913761138916e-01 -4.726652503013610840e-01 7.325416803359985352e-02 7.346986979246139526e-02 1.382011920213699341e-01 -7.242411375045776367e-02 2.141305655241012573e-01 -6.060834974050521851e-02 1.344956159591674805e-01 -3.350815176963806152e-01 -6.589701026678085327e-02 5.892195738852024078e-03 -9.115207195281982422e-02 1.285171508789062500e-01 1.542268842458724976e-01 2.840438485145568848e-01 1.677400618791580200e-01 1.115920245647430420e-01 3.622848689556121826e-01 8.503998070955276489e-02 7.374345511198043823e-02
-1.239351555705070496e-01 -2.102527767419815063e-01 -1.096188127994537354e-01 1.333201117813587189e-02 3.624120950698852539e-01 1.375185400247573853e-01 4.868805035948753357e-02 1.599564962089061737e-02 -5.266219377517700195e-02 2.439260184764862061e-01 -2.086389251053333282e-02 -5.257189273834228516e-02 -3.352749943733215332e-01 -3.156213834881782532e-02 -4.006370604038238525e-01 -7.702133059501647949e-02 -2.039841562509536743e-01 -1.117751523852348328e-01 2.219031304121017456e-01 -2.863604724407196045e-01 -2.510004118084907532e-02 -2.897725999355316162e-01 -8.610261976718902588e-02 -1.523716747760772705e-01 -2.099553048610687256e-01 1.219616010785102844e-01 1.477445214986801147e-01 1.496400237083435059e-01 1.117270812392234802e-01 -1.126651000231504440e-02 7.362578809261322021e-02 9.086739271879196167e-02
-2.445989698171615601e-01 8.159413933753967285e-02 -1.797246634960174561e-01 -1.836246103048324585e-01 3.398371115326881409e-02 -9.837102890014648438e-02 7.031919062137603760e-02 -4.771459475159645081e-02 -1.085427850484848022e-01 -3.085070848464965820e-02 -1.416854374110698700e-02 -3.673771321773529053e-01 2.279988117516040802e-02 -1.309715062379837036e-01 -2.210292667150497437e-01 8.276056498289108276e-02 -2.643076777458190918e-01 1.157573312520980835e-01 -4.338581860065460205e-02 -1.799044758081436157e-02 2.186999917030334473e-01 -3.944141864776611328e-01 -1.109905019402503967e-01 -2.609898447990417480e-01 -9.383447468280792236e-03 3.518466055393218994e-01 1.686587184667587280e-01 -9.137393534183502197e-02 -6.287761963903903961e-03 2.490883916616439819e-01 9.859172254800796509e-02 1.624494045972824097e-01
6.002986431121826172e-02 2.432425916194915771e-01 -9.911585599184036255e-02 -2.695150859653949738e-02 3.783562779426574707e-01 -3.305029496550559998e-02 2.301694154739379883e-01 4.491344094276428223e-02 -9.211727976799011230e-02 -9.174575679935514927e-04 1.546312123537063599e-01 -7.026296108961105347e-02 -6.617294996976852417e-02 2.832736074924468994e-01 -2.543861605226993561e-02 1.654430478811264038e-01 -4.202618598937988281e-01 -1.778937131166458130e-02 1.840083450078964233e-01 -5.656862258911132812e-02 -2.797319181263446808e-02 -2.510783374309539795e-01 4.300669208168983459e-02 3.584274649620056152e-02 7.539256662130355835e-02 2.414938211441040039e-01 -4.095248878002166748e-03 1.064686011523008347e-02 -9.162277728319168091e-02 4.638897776603698730e-01 -4.828408733010292053e-02 -8.035448193550109863e-02
1.394028067588806152e-01 -2.126056849956512451e-01 -1.664115041494369507e-01 -1.152134761214256287e-01 1.683922410011291504e-01 6.515818089246749878e-02 3.657305538654327393e-01 2.172613143920898438e-01 -6.306092720478773117e-03 -3.341488167643547058e-02 -1.952775567770004272e-02 2.064922749996185303e-01 -1.319902390241622925e-01 -4.207425937056541443e-02 -2.707215845584869385e-01 8.679591864347457886e-02 -3.721951842308044434e-01 2.778371423482894897e-02 2.136593461036682129e-01 -1.887112259864807129e-01 -1.535975486040115356e-01 -1.436725258827209473e-01 1.228969767689704895e-01 1.185518875718116760e-02 1.122131422162055969e-01 2.648946046829223633e-01 1.038480550050735474e-01 -6.314956396818161011e-02 2.360053211450576782e-01 -2.512927651405334473e-01 -1.967047899961471558e-01 -3.911179676651954651e-02
1.570976227521896362e-01 6.891639530658721924e-02 -1.513975560665130615e-01 5.028867721557617188e-02 1.127592250704765320e-01 -6.676527112722396851e-02 -1.156193483620882034e-02 2.035510689020156860e-01 1.240677908062934875e-01 -2.218779176473617554e-02 1.664015464484691620e-02 2.251736074686050415e-01 -1.511181145906448364e-01 3.176772594451904297e-01 2.959975600242614746e-02 3.957188725471496582e-01 -1.657573580741882324e-01 4.556821286678314209e-01 -3.078204393386840820e-02 6.181356962770223618e-03 8.667992055416107178e-02 -3.999740481376647949e-01 1.440045088529586792e-01 6.032377108931541443e-02 1.493848264217376709e-01 1.420565694570541382e-01 -1.445458978414535522e-01 -1.544453799724578857e-01 1.258988231420516968e-01 2.068069577217102051e-02 8.234487473964691162e-02 3.674562554806470871e-03
1.320093721151351929e-01 -1.217055916786193848e-01 -3.122601211071014404e-01 -1.092616394162178040e-01 2.917698957026004791e-02 1.506537571549415588e-02 1.872064471244812012e-01 -3.117410652339458466e-02 5.057744681835174561e-03 2.110127061605453491e-01 -1.251264214515686035e-01 6.488233804702758789e-02 3.292750418186187744e-01 2.699375748634338379e-01 -1.668420433998107910e-01 2.072059810161590576e-01 -2.695571780204772949e-01 -5.827520787715911865e-02 4.380751028656959534e-02 -4.308732971549034119e-02 -1.795967519283294678e-01 -3.189070224761962891e-01 -1.131932660937309265e-01 -3.274459764361381531e-02 -6.724559515714645386e-02 4.140285253524780273e-01 1.893567591905593872e-01 1.338237989693880081e-02 1.130512580275535583e-01 9.044264256954193115e-02 1.679020226001739502e-01 1.262568980455398560e-01
-3.940517902374267578e-01 -9.999436885118484497e-02 2.923622960224747658e-03 1.997817605733871460e-01 2.328272461891174316e-01 -2.251475155353546143e-01 9.060626477003097534e-02 -3.488439321517944336e-02 -1.870698183774948120e-01 1.449002232402563095e-02 -8.188999444246292114e-02 -1.486394852399826050e-01 -6.965912133455276489e-02 -1.200999915599822998e-01 -1.939378678798675537e-01 2.256983071565628052e-01 9.222108870744705200e-02 2.066484093666076660e-01 -1.643616408109664917e-01 -4.061392247676849365e-01 -9.329382330179214478e-02 -3.400648236274719238e-01 -5.407965928316116333e-02 -1.689063012599945068e-01 -1.156859248876571655e-01 2.024429738521575928e-01 -1.079519614577293396e-01 1.585990488529205322e-01 -3.574579581618309021e-02 6.471844762563705444e-02 1.112455576658248901e-01 -2.558736503124237061e-02
1.008082255721092224e-01 -1.419153809547424316e-01 -2.191507369279861450e-01 3.147122263908386230e-01 2.278273254632949829e-01 9.712201543152332306e-03 2.700188159942626953e-01 1.446948014199733734e-02 -2.050776928663253784e-01 -1.094540059566497803e-01 8.706423640251159668e-02 -1.050336509943008423e-01 -1.888430118560791016e-01 2.293879240751266479e-01 -2.382039427757263184e-01 7.308009266853332520e-02 -4.344030320644378662e-01 4.684112593531608582e-02 1.694392226636409760e-02 -6.643421947956085205e-02 1.978410407900810242e-02 2.784721367061138153e-02 -1.075318679213523865e-01 -2.789192460477352142e-02 2.708631753921508789e-01 1.511014550924301147e-01 1.349809914827346802e-01 3.956835344433784485e-02 3.068816065788269043e-01 1.242873817682266235e-01 -7.080805301666259766e-02 1.864562928676605225e-01
-3.979434072971343994e-01 -3.860690295696258545e-01 -8.211441338062286377e-02 -1.848692893981933594e-01 -3.006621003150939941e-01 6.972502917051315308e-02 1.085606589913368225e-01 1.538224220275878906e-01 1.602015644311904907e-01 -1.663121767342090607e-02 9.958113729953765869e-02 -6.012102961540222168e-02 -1.815299540758132935e-01 1.759896427392959595e-01 -1.315466165542602539e-01 3.187556564807891846e-01 -1.141698360443115234e-01 -1.119604632258415222e-01 -1.801781728863716125e-02 -1.499524265527725220e-01 -1.654592156410217285e-01 -1.912502795457839966e-01 6.417509913444519043e-02 -1.157595738768577576e-01 1.049781963229179382e-01 7.415744941681623459e-03 -6.403642240911722183e-03 -1.561628580093383789e-01 2.684942483901977539e-01 1.936936080455780029e-01 2.984727732837200165e-02 -1.510174721479415894e-01
-2.710995078086853027e-01 -1.565405875444412231e-01 -1.373023241758346558e-01 -6.505698710680007935e-02 2.498260140419006348e-01 -1.583113670349121094e-01 1.394993904978036880e-02 1.201136484742164612e-01 3.081768564879894257e-02 2.017361819744110107e-01 2.151776552200317383e-01 1.501872092485427856e-01 -6.094087660312652588e-02 4.044500291347503662e-01 1.646492481231689453e-01 2.364609390497207642e-01 -1.311526447534561157e-01 3.967664018273353577e-02 -1.726407557725906372e-02 -6.750399619340896606e-02 -1.587351262569427490e-01 8.177062496542930603e-03 -1.687860935926437378e-01 -2.011771798133850098e-01 2.078443467617034912e-01 2.743999361991882324e-01 5.968444421887397766e-02 -5.339829251170158386e-02 3.042193055152893066e-01 -4.782884940505027771e-02 -2.599210739135742188e-01 -1.041041761636734009e-01
-8.531883358955383301e-02 -1.546703428030014038e-01 -1.229887306690216064e-01 1.132350265979766846e-01 2.085970491170883179e-01 -3.583397949114441872e-03 1.612403690814971924e-01 1.987748146057128906e-01 -1.940084993839263916e-01 2.263426184654235840e-01 2.662851214408874512e-01 1.169287040829658508e-01 -2.235877513885498047e-01 3.093471229076385498e-01 -2.011671662330627441e-02 3.672350943088531494e-02 -3.969638943672180176e-01 5.364527553319931030e-02 -1.058767549693584442e-02 -1.452233046293258667e-01 6.418076902627944946e-02 -1.982701867818832397e-01 -1.803059503436088562e-02 -1.415591090917587280e-01 -4.921772703528404236e-02 2.890707552433013916e-02 1.564218103885650635e-01 2.853539884090423584e-01 3.358841538429260254e-01 -2.615646831691265106e-02 -1.575643271207809448e-01 -1.341172158718109131e-01
6.575755029916763306e-02 -4.360673576593399048e-02 -4.154091179370880127e-01 6.236124411225318909e-02 1.029786095023155212e-01 -1.140672564506530762e-01 5.699782446026802063e-02 3.139946758747100830e-01 -1.113132238388061523e-01 8.146288990974426270e-02 8.479823917150497437e-02 -2.729896642267704010e-02 -1.602260470390319824e-01 6.644345074892044067e-02 -2.088168412446975708e-01 1.179270222783088684e-01 -3.050152212381362915e-02 3.152724206447601318e-01 5.007851123809814453e-01 -1.122631132602691650e-01 -8.137835562229156494e-02 -2.842831313610076904e-01 -3.143908083438873291e-02 8.796054124832153320e-02 -8.770656771957874298e-03 2.260367870330810547e-01 -1.073771417140960693e-01 1.361971497535705566e-01 1.427088081836700439e-01 -6.840921938419342041e-02 7.020894438028335571e-02 -7.872416079044342041e-02
-4.568868502974510193e-02 -4.832527041435241699e-02 4.539748653769493103e-02 1.703956723213195801e-01 3.790311515331268311e-01 2.795515060424804688e-01 1.127972155809402466e-01 3.030582368373870850e-01 1.789453625679016113e-01 6.082451343536376953e-02 -3.511283993721008301e-01 1.689444035291671753e-01 1.389482468366622925e-01 3.641617298126220703e-02 -1.818554103374481201e-01 2.157653570175170898e-01 -3.752999007701873779e-01 1.393412053585052490e-02 1.762188598513603210e-02 -2.325317263603210449e-01 3.712367499247193336e-03 -1.945990771055221558e-01 -2.371142618358135223e-02 6.905307620763778687e-02 -5.050042178481817245e-03 2.446262687444686890e-01 8.652473986148834229e-02 -6.605312973260879517e-02 5.386407673358917236e-02 1.185678541660308838e-01 6.361391395330429077e-02 -1.375675797462463379e-01
8.062556385993957520e-02 7.451339624822139740e-03 -9.882201999425888062e-02 2.401836067438125610e-01 2.747206762433052063e-02 -2.761397324502468109e-02 9.534490853548049927e-02 -2.499672118574380875e-03 1.504793018102645874e-01 -9.168982505798339844e-02 2.237517684698104858e-01 -1.571398600935935974e-02 -2.231076173484325409e-02 -3.830418689176440239e-03 -1.413660943508148193e-01 1.633069664239883423e-01 -4.699765890836715698e-02 1.841570287942886353e-01 -3.052978515625000000e-01 -1.919305473566055298e-01 9.362083673477172852e-02 -4.054700434207916260e-01 2.325585484504699707e-01 3.063191659748554230e-02 1.222158074378967285e-01 1.707698851823806763e-01 1.053316146135330200e-01 -1.246707793325185776e-02 4.088435173034667969e-01 2.395104318857192993e-01 1.636989600956439972e-02 -3.351900279521942139e-01
2.476498112082481384e-02 -8.736992627382278442e-02 -2.583993673324584961e-01 -7.887945324182510376e-02 2.895779609680175781e-01 -1.141797751188278198e-01 7.792631536722183228e-02 2.500220537185668945e-01 -6.101017817854881287e-02 9.391865134239196777e-02 2.355600446462631226e-01 -7.953610271215438843e-02 -3.099894523620605469e-01 1.245890781283378601e-01 -3.109986707568168640e-02 5.918916314840316772e-02 -2.316372841596603394e-01 -1.782062798738479614e-01 3.260981738567352295e-01 -3.153144195675849915e-02 5.595320835709571838e-02 -3.607619404792785645e-01 -4.756420850753784180e-02 -2.620567753911018372e-02 -1.821475327014923096e-01 2.523902058601379395e-01 -1.026242151856422424e-01 3.403301537036895752e-02 2.555207312107086182e-01 -2.195881754159927368e-01 -7.957278192043304443e-02 -7.385399192571640015e-02
-4.318505525588989258e-02 -3.579871729016304016e-02 2.505784109234809875e-02 1.335202008485794067e-01 -4.431672021746635437e-02 -3.182566910982131958e-02 -3.762926161289215088e-02 -2.533515170216560364e-02 3.498797416687011719e-01 1.125823706388473511e-01 -1.331662982702255249e-01 5.104509647935628891e-03 -1.401783823966979980e-01 6.516933441162109375e-02 1.357514113187789917e-01 2.077804207801818848e-01 -1.322928369045257568e-01 1.338535994291305542e-01 -9.005272388458251953e-02 -2.485786825418472290e-01 -2.309383600950241089e-01 -5.570482015609741211e-01 -4.282698407769203186e-02 -2.404032461345195770e-02 -3.464059233665466309e-01 2.320746034383773804e-01 5.253948643803596497e-02 1.308841854333877563e-01 1.122760325670242310e-01 1.458238065242767334e-01 -1.789444088935852051e-01 -6.332768499851226807e-02
-1.421271264553070068e-01 3.970783669501543045e-03 -4.087416082620620728e-02 1.070221737027168274e-01 2.591894567012786865e-01 6.327874213457107544e-02 2.522630393505096436e-01 5.393022671341896057e-03 -2.005795389413833618e-01 -2.414894849061965942e-01 5.717868357896804810e-02 -1.135974153876304626e-01 4.813432320952415466e-02 -4.730819538235664368e-02 5.261159688234329224e-02 -6.424718350172042847e-02 -1.419154256582260132e-01 -1.674551814794540405e-01 -7.256995886564254761e-02 -3.234188854694366455e-01 8.227107115089893341e-03 -1.741113066673278809e-01 7.517543435096740723e-02 -1.499035488814115524e-02 8.399638347327709198e-03 5.242568850517272949e-01 6.076424568891525269e-02 8.787380158901214600e-02 2.514570057392120361e-01 3.766658604145050049e-01 -9.113572537899017334e-02 1.076444759964942932e-01
-1.301381140947341919e-01 -1.403328031301498413e-01 -2.428119778633117676e-01 5.035763606429100037e-02 1.008657142519950867e-01 2.398667670786380768e-02 2.744152843952178955e-01 3.085373044013977051e-01 1.476778239011764526e-01 2.906155288219451904e-01 -1.664266437292098999e-01 -1.424819231033325195e-01 -3.163002431392669678e-01 6.301421672105789185e-02 1.761327087879180908e-01 2.836354076862335205e-01 -4.349373653531074524e-02 -1.450758427381515503e-01 1.159593015909194946e-01 1.491169333457946777e-01 5.008046701550483704e-02 -1.224182695150375366e-01 -9.670314379036426544e-03 -2.402906864881515503e-01 -6.150596588850021362e-02 1.421677917242050171e-01 2.322705537080764771e-01 1.128274947404861450e-01 1.833327263593673706e-01 2.656496167182922363e-01 -1.473979055881500244e-01 1.860173791646957397e-02
3.132149577140808105e-02 -4.827305302023887634e-02 -2.322452366352081299e-01 3.031543791294097900e-01 -1.538071930408477783e-01 -1.317887902259826660e-01 1.101198643445968628e-01 1.377665698528289795e-01 7.517565041780471802e-02 1.472341567277908325e-01 2.394389361143112183e-01 -3.024928271770477295e-01 -4.000025987625122070e-02 7.993622869253158569e-02 -2.144433856010437012e-01 -8.512280881404876709e-02 -1.739202290773391724e-01 -6.529907137155532837e-02 1.269858609884977341e-02 -2.373364269733428955e-01 6.939765065908432007e-02 -3.482585847377777100e-01 2.413126826286315918e-01 -8.068835735321044922e-02 1.673999428749084473e-01 2.105014324188232422e-01 -1.390765309333801270e-01 -1.341105699539184570e-01 1.311946660280227661e-01 3.349714577198028564e-01 -5.294588953256607056e-02 -1.326871812343597412e-01
-5.457887426018714905e-02 4.540082812309265137e-02 -6.188847497105598450e-02 -1.546076615341007710e-03 -2.039548940956592560e-02 -7.026233524084091187e-02 9.800506383180618286e-02 3.437213301658630371e-01 7.271925359964370728e-02 1.367028895765542984e-02 1.842915266752243042e-01 -1.380041893571615219e-02 -9.007105976343154907e-02 4.441451430320739746e-01 -6.645027548074722290e-02 2.929473519325256348e-01 7.373729720711708069e-03 3.504682183265686035e-01 -1.806865632534027100e-01 -8.593670278787612915e-02 -2.678622957319021225e-03 -2.991369664669036865e-01 3.370485603809356689e-01 4.471650719642639160e-02 5.622397363185882568e-02 1.784058362245559692e-01 -1.005466207861900330e-01 -1.013536453247070312e-01 9.136389195919036865e-02 2.436541914939880371e-01 1.245640143752098083e-01 -1.271824985742568970e-01
-8.391810208559036255e-02 -8.405030705034732819e-03 -3.165600895881652832e-01 -4.854806140065193176e-02 6.605086475610733032e-02 3.312195092439651489e-02 2.347092516720294952e-02 1.471849828958511353e-01 1.672528833150863647e-01 2.177436947822570801e-01 6.301601231098175049e-02 -1.067932918667793274e-01 -1.814490854740142822e-01 4.041914939880371094e-01 -2.499846071004867554e-01 2.105917483568191528e-01 1.067996025085449219e-01 7.016768306493759155e-02 1.098281368613243103e-01 -8.954732120037078857e-02 1.432045735418796539e-02 -2.414427846670150757e-01 2.351519465446472168e-01 7.721166312694549561e-02 -8.624631166458129883e-02 1.804555058479309082e-01 -1.745146699249744415e-02 -1.199327558279037476e-01 1.525618508458137512e-02 4.346399009227752686e-01 1.002658009529113770e-01 -2.422629445791244507e-01
-7.458109408617019653e-02 -1.243679225444793701e-02 -6.660886108875274658e-02 1.635930850170552731e-03 9.156454354524612427e-02 8.791718631982803345e-02 2.791441231966018677e-02 4.404073059558868408e-01 -6.480074021965265274e-03 1.300724595785140991e-01 6.280407309532165527e-02 -5.028189346194267273e-02 -1.913096606731414795e-01 4.098873436450958252e-01 -2.027547359466552734e-01 2.312685996294021606e-01 -3.399629294872283936e-01 -7.125511765480041504e-02 3.017345815896987915e-02 1.479320228099822998e-01 7.043551653623580933e-02 -1.118675470352172852e-01 -3.305645287036895752e-02 -2.239373475313186646e-01 2.935194075107574463e-01 1.717758923768997192e-01 7.889459282159805298e-02 -9.214993566274642944e-02 2.803356051445007324e-01 1.273457705974578857e-01 -1.193758845329284668e-01 -6.901108473539352417e-02
-1.819938421249389648e-01 -7.448611408472061157e-02 -1.146140918135643005e-01 3.275780081748962402e-01 2.966550588607788086e-01 1.612446755170822144e-01 2.149835079908370972e-01 -6.426434963941574097e-02 5.133409798145294189e-02 2.937833778560161591e-02 1.019505560398101807e-01 2.423161081969738007e-02 -3.167797029018402100e-01 -5.988585203886032104e-02 5.868783593177795410e-02 3.602010309696197510e-01 -4.673850163817405701e-02 3.149873614311218262e-01 8.286460489034652710e-02 -1.090896353125572205e-01 1.592897921800613403e-01 -9.089487046003341675e-02 -8.437044918537139893e-02 1.910419948399066925e-02 3.111963532865047455e-02 8.116184175014495850e-02 3.772190585732460022e-02 -1.946621686220169067e-01 2.867088019847869873e-01 2.262279242277145386e-01 -7.938844710588455200e-02 -2.776468694210052490e-01
-3.301306664943695068e-01 -3.528543412685394287e-01 -8.368994295597076416e-02 1.585921458899974823e-02 1.722244471311569214e-01 -5.800306051969528198e-02 1.056079864501953125e-01 -8.005234599113464355e-02 -3.357298672199249268e-03 -9.099584817886352539e-02 -8.501372486352920532e-02 -1.790083348751068115e-01 -1.397843211889266968e-01 -1.898381263017654419e-01 -2.306695729494094849e-01 9.041201323270797729e-02 9.910112619400024414e-02 3.135207891464233398e-01 -1.350268125534057617e-01 -1.550247073173522949e-01 -9.721262753009796143e-02 -5.422447323799133301e-01 -4.665701836347579956e-02 -1.182576864957809448e-01 -7.032515108585357666e-02 1.502757370471954346e-01 -2.040614187717437744e-02 -1.434651762247085571e-01 4.097465053200721741e-02 1.285128146409988403e-01 6.114021316170692444e-02 -6.049126014113426208e-02
-7.785340398550033569e-02 1.172490045428276062e-02 -2.987397313117980957e-01 3.593192398548126221e-01 2.540363669395446777e-01 1.340556293725967407e-01 -1.344481762498617172e-02 1.445241123437881470e-01 -6.925014406442642212e-02 2.438319921493530273e-01 1.065884083509445190e-01 -3.680257871747016907e-02 6.487780064344406128e-02 4.906861484050750732e-02 -1.585231721401214600e-01 -1.257189456373453140e-02 -8.133967965841293335e-02 1.491689682006835938e-01 -2.040654048323631287e-02 7.582626491785049438e-02 -1.095434725284576416e-01 -1.854122579097747803e-01 -4.334951564669609070e-02 -9.397174231708049774e-03 1.860343962907791138e-01 3.943131864070892334e-01 5.988558009266853333e-02 2.789658904075622559e-01 1.290755867958068848e-01 2.044017910957336426e-01 7.413089275360107422e-02 -3.797212839126586914e-01
-2.932898998260498047e-01 -6.797242164611816406e-02 -2.128317356109619141e-01 -9.094366431236267090e-02 2.855998873710632324e-01 6.167195737361907959e-03 -5.577058345079421997e-02 9.125454723834991455e-02 -3.266544640064239502e-02 -2.203716188669204712e-01 -4.769621416926383972e-02 8.310559391975402832e-02 -2.592276781797409058e-02 -7.724768016487360001e-03 1.143899857997894287e-01 3.112193644046783447e-01 -2.836126387119293213e-01 2.614274322986602783e-01 3.494755327701568604e-01 -8.101118355989456177e-02 2.217247150838375092e-02 -1.530971825122833252e-01 -1.255347579717636108e-02 -1.459276378154754639e-01 -2.588400244712829590e-02 4.444095790386199951e-01 -1.700458526611328125e-01 7.861931622028350830e-02 -1.242861673235893250e-01 -2.934782952070236206e-02 -1.324550360441207886e-01 -5.731344595551490784e-02
1.195437461137771606e-01 -1.865241378545761108e-01 -5.505220890045166016e-01 -7.888705283403396606e-02 2.571700811386108398e-01 2.477491497993469238e-01 1.453272253274917603e-01 2.179568856954574585e-01 4.681580886244773865e-02 1.319069117307662964e-01 -3.811520338058471680e-02 -5.573100224137306213e-02 1.477878540754318237e-01 1.518888175487518311e-01 1.083089262247085571e-01 1.664439439773559570e-01 -1.731394231319427490e-01 -3.116000257432460785e-02 -4.978616908192634583e-02 -2.533870935440063477e-01 -1.621351987123489380e-01 -2.481479793787002563e-01 -2.013888582587242126e-02 1.758946925401687622e-01 2.078691311180591583e-02 1.908768713474273682e-01 7.566959410905838013e-02 9.218326956033706665e-02 -2.044941112399101257e-02 2.442631125450134277e-01 5.957703664898872375e-02 7.362029701471328735e-02
7.832738757133483887e-02 -1.525831818580627441e-01 -2.000237582251429558e-03 2.601067721843719482e-02 1.642720699310302734e-01 5.514269694685935974e-02 1.388720870018005371e-01 2.058133296668529510e-02 2.451291121542453766e-02 -5.870293825864791870e-02 -2.553986012935638428e-01 -1.232062727212905884e-01 -2.360267005860805511e-02 1.440772879868745804e-02 -1.723424941301345825e-01 6.540045142173767090e-02 -1.285849064588546753e-01 1.090723797678947449e-01 -5.478849168866872787e-03 2.009233981370925903e-01 -6.315764039754867554e-02 -5.499615669250488281e-01 -2.914888560771942139e-01 -1.076940447092056274e-02 -7.523313909769058228e-02 1.916821748018264771e-01 -9.639944881200790405e-02 1.673335582017898560e-01 2.449109554290771484e-01 1.316351741552352905e-01 -3.085363805294036865e-01 -2.973376512527465820e-01
1.494071930646896362e-01 -5.607398152351379395e-01 -6.537088751792907715e-02 6.626345962285995483e-02 -1.528161019086837769e-02 5.944690667092800140e-03 2.259974926710128784e-02 3.341941535472869873e-02 2.274405807256698608e-01 1.940409243106842041e-01 1.881346851587295532e-01 -1.000609174370765686e-01 -2.823087573051452637e-01 1.935404688119888306e-01 -1.332401037216186523e-01 -4.256602004170417786e-02 -1.721202731132507324e-01 1.975806206464767456e-01 -4.998347163200378418e-02 -1.367130726575851440e-01 -1.849541068077087402e-01 -2.203704714775085449e-01 9.114941209554672241e-02 -1.436918824911117554e-01 1.585192531347274780e-01 1.455304324626922607e-01 -1.489087045192718506e-01 5.626424774527549744e-02 2.242213487625122070e-01 8.748366683721542358e-02 2.229407876729965210e-01 -1.793125644326210022e-02
-2.468598783016204834e-01 -5.884373560547828674e-02 -2.896230518817901611e-01 2.836552560329437256e-01 9.740393608808517456e-02 -8.563946001231670380e-03 1.504894495010375977e-01 -2.263574674725532532e-02 -9.422025084495544434e-02 -7.623027265071868896e-02 -2.733857035636901855e-01 -1.212642993777990341e-03 -1.120877936482429504e-01 -1.121560931205749512e-01 -9.756257385015487671e-02 4.409309923648834229e-01 -7.308460772037506104e-02 1.202477794140577316e-02 3.233709335327148438e-01 -8.722753822803497314e-02 -1.102172359824180603e-01 -2.567773498594760895e-02 -1.964901834726333618e-01 -7.177557796239852905e-02 -7.199314236640930176e-02 3.601000905036926270e-01 1.111809760332107544e-01 8.026768453419208527e-03 2.807418704032897949e-01 8.783502131700515747e-02 1.061294600367546082e-01 -2.680668607354164124e-02
9.599746018648147583e-02 -3.285872638225555420e-01 5.875763297080993652e-02 -8.943168818950653076e-02 1.210934296250343323e-01 8.066295832395553589e-02 1.765863299369812012e-01 1.306411325931549072e-01 3.380213305354118347e-02 -1.947232633829116821e-01 2.961275279521942139e-01 5.824257060885429382e-02 -2.275356799364089966e-01 2.748934626579284668e-01 -1.373414695262908936e-01 7.760646939277648926e-02 -4.525516927242279053e-01 -8.321045897901058197e-03 -1.563778221607208252e-01 1.503228768706321716e-02 -6.837843358516693115e-02 -2.242368459701538086e-01 -1.343994885683059692e-01 -1.391291022300720215e-01 1.275445073843002319e-01 1.154136806726455688e-01 -1.666333293542265892e-03 -4.996763542294502258e-03 3.093283772468566895e-01 1.510096490383148193e-01 -1.667080074548721313e-01 1.474832892417907715e-01
6.250531971454620361e-02 -5.139712989330291748e-02 -2.482928037643432617e-01 -8.484349399805068970e-02 1.161397099494934082e-01 -1.555400788784027100e-01 3.203504979610443115e-01 -2.685746550559997559e-01 -1.521771308034658432e-02 7.653757184743881226e-02 -1.286761015653610229e-01 4.360814392566680908e-02 2.033228985965251923e-02 1.850420236587524414e-01 1.146784946322441101e-01 8.784968405961990356e-02 -1.577375680208206177e-01 -1.647208817303180695e-02 -3.432867303490638733e-02 -1.362658590078353882e-01 -3.211005330085754395e-01 -2.888509631156921387e-01 -6.977242976427078247e-02 -1.482855528593063354e-01 -1.147546917200088501e-01 4.907698035240173340e-01 6.387212127447128296e-02 1.218753010034561157e-01 1.114199534058570862e-01 2.288149744272232056e-01 1.659323275089263916e-01 9.239313751459121704e-02
2.548906393349170685e-02 -1.857695579528808594e-01 -6.024374365806579590e-01 -4.375455528497695923e-02 4.827870428562164307e-01 -2.946068346500396729e-01 7.958478480577468872e-02 6.066404283046722412e-02 8.810821920633316040e-02 5.888126790523529053e-02 -1.452350914478302002e-01 -8.533146977424621582e-02 -2.215880155563354492e-02 1.517129838466644287e-01 -9.541925787925720215e-02 1.515634916722774506e-02 -8.129355311393737793e-02 1.489665061235427856e-01 1.125887930393218994e-01 -7.694710046052932739e-02 -1.000436767935752869e-01 1.963312737643718719e-02 -1.123316884040832520e-01 -9.995564818382263184e-03 5.750653333961963654e-03 1.587118655443191528e-01 5.398024618625640869e-02 2.146500945091247559e-01 2.067995071411132812e-01 9.479218721389770508e-02 2.452718839049339294e-02 -2.415746450424194336e-02
3.200068473815917969e-01 -3.399363458156585693e-01 -2.438604235649108887e-01 2.678503096103668213e-02 5.352072790265083313e-02 -5.430958420038223267e-02 7.346846163272857666e-02 1.991923712193965912e-02 9.155845642089843750e-02 -6.558446213603019714e-03 1.925256252288818359e-01 -1.829932630062103271e-01 -3.796161413192749023e-01 2.316653281450271606e-01 -1.059682667255401611e-01 -7.274954766035079956e-02 -1.644119471311569214e-01 2.102963179349899292e-01 1.015261858701705933e-01 -3.598814085125923157e-02 -2.386937290430068970e-02 -2.239983379840850830e-01 4.846272524446249008e-03 -6.929385662078857422e-02 2.602277100086212158e-01 1.888247579336166382e-01 -1.555078178644180298e-01 -3.189180418848991394e-02 3.675224781036376953e-01 5.435657501220703125e-02 -2.052209340035915375e-02 -1.073179543018341064e-01
-3.232018053531646729e-01 -1.980243623256683350e-01 7.774908840656280518e-02 -1.527332961559295654e-01 -1.175552140921354294e-03 -2.223412394523620605e-01 9.437942504882812500e-02 -4.045153409242630005e-02 1.159134134650230408e-01 -1.927593499422073364e-01 -6.555756181478500366e-02 -1.007536426186561584e-01 -7.102000713348388672e-02 -1.743345707654953003e-01 -1.263885051012039185e-01 6.253209710121154785e-02 -8.191847056150436401e-02 2.337616533041000366e-01 6.985740363597869873e-02 -1.263446360826492310e-01 -6.744767725467681885e-02 -6.610772013664245605e-01 -1.237908285111188889e-02 -1.247086971998214722e-01 5.975859984755516052e-02 1.779430657625198364e-01 2.901513362303376198e-03 -6.254927255213260651e-03 2.094894796609878540e-01 -1.246310654096305370e-03 1.595481783151626587e-01 5.010870844125747681e-02
1.616397500038146973e-02 -1.953505277633666992e-01 8.221442811191082001e-03 2.076906561851501465e-01 1.690438836812973022e-01 9.561905264854431152e-02 2.119451016187667847e-02 8.340789377689361572e-02 2.658945918083190918e-01 2.106763049960136414e-02 2.318194508552551270e-01 -1.039624139666557312e-01 -1.575339883565902710e-01 -9.379795193672180176e-02 -2.531832456588745117e-01 -9.064076095819473267e-02 -2.482117414474487305e-01 -5.650443211197853088e-02 1.573727428913116455e-01 -1.659174710512161255e-01 -1.704543945379555225e-03 -4.006292819976806641e-01 1.996810287237167358e-01 -2.145693451166152954e-01 2.969234287738800049e-01 2.534132003784179688e-01 4.100219160318374634e-02 -7.064951956272125244e-02 1.621910370886325836e-02 2.828501164913177490e-01 1.367770582437515259e-01 -1.003932505846023560e-01
1.764414012432098389e-01 1.254138052463531494e-01 -2.223794907331466675e-01 2.153665125370025635e-01 2.996560633182525635e-01 3.142767399549484253e-02 1.231811344623565674e-01 2.423576563596725464e-01 4.864646866917610168e-02 4.267286509275436401e-02 -9.062079340219497681e-02 1.040100976824760437e-01 -1.533656716346740723e-01 -1.141735762357711792e-01 1.079470515251159668e-01 2.078810036182403564e-01 -5.819079279899597168e-02 1.129271090030670166e-01 -4.964397475123405457e-02 -4.647761285305023193e-01 -2.038995027542114258e-01 -1.708572208881378174e-01 1.005906518548727036e-02 6.467817723751068115e-02 1.712786257266998291e-01 2.926059961318969727e-01 -5.265779793262481689e-02 -1.477474719285964966e-01 1.462514102458953857e-01 2.825689911842346191e-01 3.856288641691207886e-02 1.613091230392456055e-01
1.338893473148345947e-01 -1.629422008991241455e-01 -3.398984670639038086e-01 -5.320930108428001404e-02 7.748277485370635986e-02 -1.101652085781097412e-01 3.538065357133746147e-03 4.852578043937683105e-02 -4.960094392299652100e-02 5.735052004456520081e-02 1.798747777938842773e-01 1.718844622373580933e-01 -3.799012601375579834e-01 2.349406480789184570e-01 8.644605427980422974e-02 1.646126061677932739e-01 -4.162041544914245605e-01 1.074701920151710510e-01 -2.469642832875251770e-02 -2.070524692535400391e-01 9.923817962408065796e-02 -1.908359080553054810e-01 -2.035737931728363037e-01 -2.858325839042663574e-01 -3.763556852936744690e-02 8.677669614553451538e-02 1.323677003383636475e-01 1.282782107591629028e-01 6.751704961061477661e-02 8.682237938046455383e-03 -1.512214243412017822e-01 -2.163855880498886108e-01
-1.396136432886123657e-01 -2.115874439477920532e-01 -1.542735397815704346e-01 8.828096091747283936e-03 7.802085578441619873e-02 2.968778647482395172e-02 1.709638535976409912e-01 -1.224946305155754089e-01 -1.235748082399368286e-01 7.424490898847579956e-02 2.163708209991455078e-02 -3.789460286498069763e-02 -2.772367596626281738e-01 2.151078544557094574e-02 -4.292440041899681091e-02 5.592253804206848145e-02 -4.477192163467407227e-01 2.383212447166442871e-01 3.189879655838012695e-02 1.654919534921646118e-01 3.018315322697162628e-02 -1.319444924592971802e-01 1.138108819723129272e-01 1.554538123309612274e-02 5.999682471156120300e-02 2.117250263690948486e-01 -4.692699015140533447e-02 1.170198246836662292e-01 5.187554359436035156e-01 -2.066873908042907715e-01 -2.457529604434967041e-01 -4.432452470064163208e-02
-3.116799890995025635e-01 -1.810529530048370361e-01 7.635569199919700623e-03 -4.678219184279441833e-02 -1.863148063421249390e-01 -1.297122985124588013e-01 -8.941101841628551483e-03 8.045366406440734863e-02 -2.412620000541210175e-02 -7.241316884756088257e-02 -1.488436013460159302e-01 -1.103355269879102707e-02 -9.575447440147399902e-02 -1.470930175855755806e-03 -7.569161802530288696e-02 2.969307592138648033e-03 3.632717579603195190e-02 2.218128740787506104e-01 1.236367523670196533e-01 -1.046374738216400146e-01 -2.368992567062377930e-01 -6.653567552566528320e-01 -1.053782459348440170e-02 -4.317840561270713806e-02 -3.059304319322109222e-02 1.903167217969894409e-01 -2.257527112960815430e-01 4.617987200617790222e-02 3.092696964740753174e-01 -4.563126340508460999e-02 3.320876136422157288e-02 9.394913911819458008e-03
9.010119736194610596e-02 1.551267355680465698e-01 -2.755450606346130371e-01 9.236928075551986694e-02 2.569226920604705811e-02 1.880584843456745148e-02 2.014414966106414795e-01 3.149566054344177246e-01 7.571428269147872925e-02 4.363137111067771912e-02 1.813886463642120361e-01 -2.187493443489074707e-01 -1.773170232772827148e-01 1.687691360712051392e-01 -2.783276699483394623e-02 1.786296367645263672e-01 -1.094011217355728149e-01 3.632487356662750244e-01 -3.871300816535949707e-02 9.907971322536468506e-02 1.059743091464042664e-01 -3.905580341815948486e-01 9.475998580455780029e-02 -1.796263083815574646e-02 5.827317386865615845e-02 8.153925091028213501e-02 1.203579157590866089e-01 -3.197747841477394104e-02 -9.173343330621719360e-02 3.451291918754577637e-01 2.149169594049453735e-01 -1.843908280134201050e-01
5.272286385297775269e-02 -3.359928727149963379e-01 -2.491555362939834595e-01 4.330333694815635681e-02 2.335022240877151489e-01 -1.070768088102340698e-01 -1.361250728368759155e-01 1.665717363357543945e-01 2.852861583232879639e-02 1.053975895047187805e-02 -5.993492901325225830e-03 2.249018102884292603e-01 -2.651186585426330566e-01 1.438266932964324951e-01 -1.074688136577606201e-01 1.049872860312461853e-01 -3.769180774688720703e-01 2.597612142562866211e-02 2.546012699604034424e-01 -2.382650524377822876e-01 1.782390289008617401e-02 -8.711761236190795898e-02 -1.890745460987091064e-01 -2.209206819534301758e-01 4.810320958495140076e-02 5.261395126581192017e-02 7.255557924509048462e-02 1.766284853219985962e-01 1.304763704538345337e-01 7.466557621955871582e-02 -2.861193120479583740e-01 -2.005472183227539062e-01
2.026538131758570671e-03 -2.051599472761154175e-01 -1.116849631071090698e-01 1.480620652437210083e-01 3.129061162471771240e-01 -1.872028559446334839e-01 2.361593215027824044e-04 1.532283425331115723e-01 2.675458416342735291e-02 -7.645624130964279175e-02 -3.635518997907638550e-02 -2.691803872585296631e-01 8.739293366670608521e-02 -2.335589751601219177e-02 -7.696185261011123657e-02 3.123852312564849854e-01 4.952578991651535034e-02 2.437024861574172974e-01 -1.154185235500335693e-01 -5.483567118644714355e-01 3.664872050285339355e-02 -3.457282483577728271e-01 6.959385238587856293e-03 -1.754513382911682129e-01 -6.075806915760040283e-02 2.839650958776473999e-02 -9.741571731865406036e-03 1.279929727315902710e-01 7.397059351205825806e-02 8.461261540651321411e-02 1.974342577159404755e-02 -1.161231994628906250e-01
-2.984471321105957031e-01 -2.379510849714279175e-01 -5.313741788268089294e-02 -1.285927891731262207e-01 -3.272973746061325073e-02 -1.335926055908203125e-01 -8.113032579421997070e-02 1.961698085069656372e-01 1.560373902320861816e-01 1.588909141719341278e-02 -2.295207679271697998e-01 -4.240683838725090027e-02 -2.330595999956130981e-01 -6.293623894453048706e-02 -3.885031044483184814e-01 -3.106190450489521027e-02 -5.052187442779541016e-01 7.441395893692970276e-03 6.569968163967132568e-02 -6.955823861062526703e-03 1.081585884094238281e-01 -3.152476251125335693e-01 -7.726865354925394058e-03 3.215548768639564514e-02 -3.389773145318031311e-02 1.552718877792358398e-01 -1.137443706393241882e-01 1.231904327869415283e-01 1.313104778528213501e-01 -1.261851936578750610e-01 5.365205928683280945e-02 1.430228650569915771e-01
-7.719299197196960449e-02 1.538870930671691895e-01 -1.873231232166290283e-01 1.178384199738502502e-01 3.421171307563781738e-01 1.387874484062194824e-01 2.151071876287460327e-01 3.445408120751380920e-02 -6.448591500520706177e-02 2.101458422839641571e-02 -2.917599380016326904e-01 -1.991100013256072998e-01 -3.352044522762298584e-01 1.090363636612892151e-01 9.310337901115417480e-02 1.297867447137832642e-01 -2.470672577619552612e-01 -5.824356805533170700e-03 3.015176951885223389e-01 -3.400433342903852463e-03 -1.283478438854217529e-01 -2.710550725460052490e-01 2.218391746282577515e-01 -1.886803656816482544e-01 2.298480272293090820e-02 7.226326316595077515e-02 -7.735919207334518433e-02 1.467082798480987549e-01 3.921741247177124023e-02 6.714466214179992676e-02 2.892107963562011719e-01 9.371598064899444580e-02
-1.104874759912490845e-01 -2.934664487838745117e-01 -1.938256919384002686e-01 4.386100545525550842e-02 -1.171490736305713654e-02 -1.424052119255065918e-01 1.249725222587585449e-01 1.354559808969497681e-01 -1.189366355538368225e-01 1.138650327920913696e-01 2.188904285430908203e-01 1.612947434186935425e-01 -1.195612922310829163e-01 3.134253621101379395e-01 2.911833524703979492e-01 2.033508718013763428e-01 -2.039819061756134033e-01 1.581081300973892212e-01 1.840633451938629150e-01 1.051625534892082214e-01 -3.054861538112163544e-02 -2.460922896862030029e-01 -1.879863888025283813e-01 -1.827830374240875244e-01 -1.059332564473152161e-01 6.962335854768753052e-02 2.833752334117889404e-02 3.026715815067291260e-01 2.566163539886474609e-01 2.142018377780914307e-01 6.712085008621215820e-02 -3.968093544244766235e-02
-2.858589887619018555e-01 -2.189811915159225464e-01 -2.225970774888992310e-01 -1.266932394355535507e-02 8.963783085346221924e-02 7.559517025947570801e-02 -8.523190766572952271e-02 2.530620396137237549e-01 -1.086509823799133301e-01 -1.003653481602668762e-01 -6.454280763864517212e-02 -4.424398392438888550e-02 -1.247767955064773560e-01 2.177001088857650757e-01 1.082234084606170654e-01 2.183513790369033813e-01 -2.137622237205505371e-01 -1.080073192715644836e-01 1.355581544339656830e-02 -3.693260252475738525e-02 -1.180200204253196716e-01 -3.294944465160369873e-01 1.335956007242202759e-01 -1.065939292311668396e-01 5.075354576110839844e-01 9.670493006706237793e-02 -6.367103755474090576e-02 2.985171787440776825e-02 -1.312888711690902710e-01 1.537466645240783691e-01 -1.954020261764526367e-01 1.538015305995941162e-01
-2.478736788034439087e-01 -3.722479343414306641e-01 -1.455621868371963501e-01 -1.773402839899063110e-01 -1.472699493169784546e-01 -7.379610091447830200e-02 2.696548402309417725e-01 4.682767018675804138e-02 8.299739100039005280e-03 1.107614785432815552e-01 -1.238102093338966370e-03 -6.958965957164764404e-02 8.480576425790786743e-02 -4.200870171189308167e-02 -5.535901188850402832e-01 1.819028705358505249e-01 -2.467014640569686890e-01 -9.258980304002761841e-02 -1.270318180322647095e-01 -1.228177919983863831e-01 2.776006795465946198e-02 -2.408700585365295410e-01 1.766701787710189819e-02 6.033029407262802124e-02 -1.075385510921478271e-01 1.242687776684761047e-01 -2.710373699665069580e-02 1.142581179738044739e-01 1.455300003290176392e-01 2.143197506666183472e-01 -5.878607183694839478e-02 6.972473859786987305e-02
-5.297900736331939697e-02 -2.924849689006805420e-01 -3.416023850440979004e-01 -9.262170642614364624e-02 2.084195166826248169e-01 -6.860449910163879395e-02 -2.689268812537193298e-02 7.725422084331512451e-02 -1.210813131183385849e-02 8.030431345105171204e-04 -1.726727038621902466e-01 -1.838906705379486084e-01 -3.608737289905548096e-01 -4.583333060145378113e-02 7.644814904779195786e-03 7.428225129842758179e-02 -2.349393069744110107e-01 -3.921673446893692017e-02 2.568485587835311890e-02 3.369148820638656616e-02 -3.858614265918731689e-01 -8.606279641389846802e-02 4.795197397470474243e-02 2.435064464807510376e-01 -1.248331815004348755e-01 1.597861945629119873e-01 2.135714748874306679e-03 -1.078176200389862061e-01 1.198759078979492188e-01 2.747037410736083984e-01 -6.402690708637237549e-02 -3.267360329627990723e-01
9.522376954555511475e-02 1.238122805953025818e-01 -1.450994014739990234e-01 1.475029885768890381e-01 2.157581150531768799e-01 -9.617625921964645386e-02 1.369739025831222534e-01 4.097029566764831543e-01 1.502975076436996460e-01 2.156048081815242767e-02 4.079626500606536865e-02 -2.746244966983795166e-01 -2.421079203486442566e-02 2.397472262382507324e-01 -1.322616040706634521e-01 1.779671609401702881e-01 -2.967390418052673340e-01 2.536953091621398926e-01 1.489227078855037689e-02 1.430691480636596680e-01 -9.960424154996871948e-03 -2.916035056114196777e-01 -5.745572596788406372e-02 6.735391914844512939e-02 2.529296278953552246e-01 3.705311939120292664e-02 3.394837724044919014e-03 9.113561362028121948e-02 1.876489073038101196e-01 2.742753624916076660e-01 1.783244609832763672e-01 3.204672783613204956e-02
-3.621414601802825928e-01 -3.268174529075622559e-01 -2.015284746885299683e-01 1.008217334747314453e-01 2.970409095287322998e-01 -2.384197264909744263e-01 -3.865291550755500793e-02 4.826394375413656235e-03 -4.540386423468589783e-02 2.748609706759452820e-02 -2.369318455457687378e-01 6.312435120344161987e-02 3.606174606829881668e-03 -1.397524625062942505e-01 -1.822615116834640503e-01 -4.094803240150213242e-03 8.675189316272735596e-02 1.541349478065967560e-02 2.322084829211235046e-02 -1.906124204397201538e-01 2.416039258241653442e-01 -3.449330925941467285e-01 -1.863858550786972046e-01 -6.686832010746002197e-02 1.330781821161508560e-02 1.387122720479965210e-01 6.631749123334884644e-02 9.604986757040023804e-02 1.754174679517745972e-01 1.844951659440994263e-01 1.360397338867187500e-01 -2.671999335289001465e-01
-2.180975675582885742e-01 -3.695930838584899902e-01 -3.281580284237861633e-02 2.739328742027282715e-01 5.707712844014167786e-02 -3.425466269254684448e-02 8.873283863067626953e-02 9.499534964561462402e-02 -1.187787353992462158e-01 2.087745666503906250e-01 -9.462568163871765137e-02 2.525571882724761963e-01 8.224280178546905518e-02 -1.119551509618759155e-01 -4.126582145690917969e-01 9.072468429803848267e-02 5.258370935916900635e-02 -1.155866123735904694e-02 -5.829288065433502197e-02 -1.484769284725189209e-01 -9.526515752077102661e-02 -4.575755596160888672e-01 8.052890747785568237e-02 2.241025865077972412e-01 1.176275610923767090e-01 1.382432430982589722e-01 2.119103260338306427e-02 2.242314964532852173e-01 4.629535973072052002e-02 7.198867388069629669e-03 -1.345379278063774109e-02 -2.423610724508762360e-02
-2.946363091468811035e-01 -1.944039314985275269e-01 3.586342930793762207e-02 1.757321357727050781e-01 1.424406766891479492e-01 -1.157853975892066956e-01 1.568759828805923462e-01 -6.837390363216400146e-02 6.047982722520828247e-02 -1.070348024368286133e-01 8.538787811994552612e-02 1.694491058588027954e-01 9.303230047225952148e-02 2.578515410423278809e-01 -3.127920255064964294e-02 -3.538852557539939880e-02 -2.096284925937652588e-01 2.334811687469482422e-01 -6.886236369609832764e-02 -2.024878710508346558e-01 -2.329413443803787231e-01 -3.845217823982238770e-01 -1.405117958784103394e-01 2.091701701283454895e-02 -3.518377244472503662e-01 2.591775059700012207e-01 1.435763761401176453e-02 2.486468553543090820e-01 -7.021988183259963989e-02 1.163031309843063354e-01 -1.021489724516868591e-01 -5.805048346519470215e-02
-3.295146524906158447e-01 -1.750573217868804932e-01 3.480704128742218018e-02 -7.886000722646713257e-02 2.149343043565750122e-01 2.212090641260147095e-01 -1.136350333690643311e-01 6.756353192031383514e-03 -2.724574506282806396e-01 -1.200294569134712219e-01 -2.421621829271316528e-01 1.242043077945709229e-01 -1.500965803861618042e-01 1.296458542346954346e-01 -4.596937447786331177e-02 4.035506546497344971e-01 -2.373310625553131104e-01 -4.790638014674186707e-02 2.939954632893204689e-03 -4.358947649598121643e-02 -1.744610629975795746e-02 -2.614774107933044434e-01 3.125220835208892822e-01 5.826016888022422791e-03 -8.291422575712203979e-02 3.373418748378753662e-01 9.385799057781696320e-03 6.429378688335418701e-02 2.547523379325866699e-02 9.934961795806884766e-02 -8.566258847713470459e-02 9.263497591018676758e-02
-1.133164986968040466e-01 -1.423746198415756226e-01 -1.954113095998764038e-01 -7.478588074445724487e-02 2.280522733926773071e-01 -3.893804177641868591e-02 7.665298134088516235e-02 2.166650444269180298e-01 7.784252613782882690e-02 2.319622598588466644e-02 2.221071571111679077e-01 1.522373110055923462e-01 -3.606987372040748596e-02 1.824426352977752686e-01 -1.868845969438552856e-01 -2.645596265792846680e-01 -3.216488361358642578e-01 6.648693233728408813e-02 1.356370002031326294e-01 -9.478150308132171631e-02 8.730719983577728271e-02 -4.117721021175384521e-01 -1.851762235164642334e-01 -1.282943040132522583e-01 -1.613186597824096680e-01 2.254833430051803589e-01 7.284153997898101807e-02 -1.503967493772506714e-01 3.226671516895294189e-01 -1.596869677305221558e-01 1.944241672754287720e-02 -1.364158187061548233e-02
-2.586673200130462646e-01 -2.779619097709655762e-01 -1.387492269277572632e-01 1.554159224033355713e-01 1.866292804479598999e-01 -1.660451292991638184e-01 1.327483355998992920e-01 1.728605329990386963e-01 -1.910765096545219421e-02 1.947783306241035461e-02 7.175268977880477905e-02 3.266763687133789062e-01 -1.420328021049499512e-01 2.848754227161407471e-01 2.814550995826721191e-01 1.069564279168844223e-02 -3.451623618602752686e-01 1.258061975240707397e-01 7.893031835556030273e-02 1.141745820641517639e-01 3.869768604636192322e-02 -1.430908739566802979e-01 8.063227869570255280e-03 -2.491110563278198242e-01 1.007506102323532104e-01 1.374267935752868652e-01 6.161784753203392029e-02 -1.222684159874916077e-01 1.001425236463546753e-01 5.466784536838531494e-02 2.961933612823486328e-01 1.496490687131881714e-01
2.358319610357284546e-01 -7.325366884469985962e-02 -1.688344329595565796e-01 -6.247171759605407715e-02 9.128057956695556641e-02 1.494363397359848022e-01 3.016951680183410645e-01 1.248341053724288940e-01 2.818170469254255295e-03 -1.108724437654018402e-02 -3.690578043460845947e-01 1.821721643209457397e-01 5.204314738512039185e-02 5.709505826234817505e-02 -1.514034718275070190e-01 2.948557138442993164e-01 -2.113347351551055908e-01 1.046747043728828430e-01 -1.783915907144546509e-01 -5.384339485317468643e-03 8.363991230726242065e-02 -2.150211185216903687e-01 -1.557049453258514404e-01 -1.890988796949386597e-01 -1.988170109689235687e-02 2.584985494613647461e-01 1.319370269775390625e-01 1.461143493652343750e-01 -1.091891601681709290e-01 3.351043164730072021e-01 1.291188895702362061e-01 1.908500492572784424e-01
1.372925937175750732e-01 -9.253931790590286255e-02 -1.990769207477569580e-01 2.477993490174412727e-03 2.679854631423950195e-01 -2.727303840219974518e-02 1.005644574761390686e-01 6.500934064388275146e-02 -3.462834283709526062e-02 -1.602192036807537079e-02 -1.606187224388122559e-01 1.894370168447494507e-01 2.014281004667282104e-01 -1.136454045772552490e-01 2.069221623241901398e-02 6.435048580169677734e-02 -3.342501819133758545e-01 4.633229598402976990e-02 2.805282473564147949e-01 -3.788560032844543457e-01 -1.332022249698638916e-01 -2.202068418264389038e-01 8.253415673971176147e-02 -1.370408087968826294e-01 -2.609122730791568756e-02 3.803981542587280273e-01 2.165320366621017456e-01 9.849006682634353638e-02 2.587536573410034180e-01 -1.633328795433044434e-01 -3.558768332004547119e-02 7.793891709297895432e-03
4.692003875970840454e-02 -1.494989693164825439e-01 -3.677740693092346191e-01 2.150253355503082275e-01 2.236623764038085938e-01 -1.679146140813827515e-01 -6.827294826507568359e-02 2.769306302070617676e-01 1.174908876419067383e-01 -4.050334170460700989e-02 2.113535851240158081e-01 -5.788842961192131042e-02 -1.261810958385467529e-01 -8.996463567018508911e-02 9.210966527462005615e-02 3.435790836811065674e-01 -2.498755753040313721e-01 1.862280964851379395e-01 1.993269324302673340e-01 -2.165414392948150635e-01 -4.573007673025131226e-02 -8.524478971958160400e-02 -5.403963103890419006e-02 8.299247920513153076e-02 1.240977048873901367e-01 4.655209556221961975e-02 -2.592377066612243652e-01 -1.023297160863876343e-01 -1.619411557912826538e-01 3.047778606414794922e-01 -1.486676838248968124e-02 5.372416228055953979e-02
-2.023274600505828857e-01 -1.698247194290161133e-01 1.762747392058372498e-02 6.911759823560714722e-02 -1.551409810781478882e-01 -1.347334980964660645e-01 2.822981961071491241e-02 -8.557053655385971069e-02 -2.218901179730892181e-02 -2.130327373743057251e-01 -1.275542825460433960e-01 8.186424523591995239e-02 -2.128969579935073853e-01 2.867040336132049561e-01 -1.743740737438201904e-01 2.162925899028778076e-01 -4.554041028022766113e-01 1.094840001314878464e-02 -4.327514395117759705e-02 -6.690095365047454834e-02 -2.277292311191558838e-01 -3.897558152675628662e-01 -2.764217853546142578e-01 -7.404869794845581055e-02 9.331830590963363647e-02 9.178053587675094604e-02 2.388741075992584229e-02 -5.600780993700027466e-02 -5.369367450475692749e-02 -1.347008533775806427e-02 1.902212500572204590e-01 -2.040150910615921021e-01
1.169442236423492432e-01 1.018287912011146545e-01 -1.601084917783737183e-01 1.890502870082855225e-01 4.923642873764038086e-01 1.121916249394416809e-01 3.474907875061035156e-01 6.127799302339553833e-02 5.761116370558738708e-02 8.711686730384826660e-02 -3.311854973435401917e-02 1.869304850697517395e-02 2.777318470180034637e-02 1.918603330850601196e-01 -1.401633769273757935e-01 2.365970909595489502e-01 3.530108928680419922e-02 1.393020600080490112e-01 -1.299106925725936890e-01 1.735137775540351868e-02 6.176789477467536926e-02 -3.112656772136688232e-01 -1.555231511592864990e-01 1.173229515552520752e-01 3.827947005629539490e-02 1.329116225242614746e-01 1.159025952219963074e-01 1.558138281106948853e-01 1.923100054264068604e-01 2.009796053171157837e-01 -1.803836673498153687e-01 -2.574222683906555176e-01
-5.287892818450927734e-01 -2.660469114780426025e-01 -2.006115168333053589e-01 6.063361093401908875e-02 -2.059974372386932373e-01 -1.072593182325363159e-01 3.020161390304565430e-01 -7.682398706674575806e-02 2.061069607734680176e-01 8.013366162776947021e-02 6.406999379396438599e-02 -1.260730624198913574e-01 -9.160359948873519897e-02 2.340245395898818970e-01 -1.630152314901351929e-01 1.041549816727638245e-01 -1.367406696081161499e-01 -2.522070519626140594e-02 3.384090587496757507e-02 -1.079409718513488770e-01 -1.062452793121337891e-01 -3.073224723339080811e-01 5.509837716817855835e-02 9.357882291078567505e-02 4.125123843550682068e-02 3.370980173349380493e-02 4.062010347843170166e-02 -1.582242250442504883e-01 2.983442246913909912e-01 6.129379197955131531e-02 3.659646958112716675e-02 -1.088824272155761719e-01
-1.630485951900482178e-01 -6.611832976341247559e-02 -1.026925444602966309e-01 3.451068699359893799e-02 1.293432265520095825e-01 9.163097292184829712e-02 1.542651057243347168e-01 2.393555492162704468e-01 1.118056848645210266e-01 -4.080210998654365540e-02 -6.666901707649230957e-02 -1.732337623834609985e-01 -9.744568914175033569e-02 -9.536939114332199097e-02 -1.816608011722564697e-01 5.560698509216308594e-01 -2.081802785396575928e-01 7.642670720815658569e-02 2.461072504520416260e-01 -6.708197295665740967e-02 -2.372022122144699097e-01 -9.536020457744598389e-03 -1.890570223331451416e-01 2.867390960454940796e-02 -2.010205090045928955e-01 3.690570890903472900e-01 1.271106302738189697e-01 -7.018516305834054947e-03 -4.693940654397010803e-02 -9.294121526181697845e-03 9.828876703977584839e-02 -1.724185645580291748e-01
3.288081288337707520e-02 -1.345199942588806152e-01 -1.697566807270050049e-01 9.711782634258270264e-02 1.592847704887390137e-01 -1.409832388162612915e-01 -4.086090996861457825e-02 2.758115231990814209e-01 1.492899060249328613e-01 -3.095309436321258545e-01 1.141181066632270813e-01 7.206396758556365967e-02 -1.834281086921691895e-01 2.425182312726974487e-01 -3.576227128505706787e-01 8.733270317316055298e-02 -7.745788246393203735e-02 -1.282798349857330322e-01 -8.346334099769592285e-02 -3.665491007268428802e-03 -1.384689509868621826e-01 -3.599958419799804688e-01 -1.606649309396743774e-01 -2.212347388267517090e-01 1.957208216190338135e-01 6.700815260410308838e-02 1.895324587821960449e-01 1.546156406402587891e-01 2.921997308731079102e-01 9.624724090099334717e-02 -5.592618137598037720e-02 -4.391535744071006775e-02
-1.686751246452331543e-01 -3.112049587070941925e-02 -1.417368054389953613e-01 -1.129556521773338318e-01 3.889641538262367249e-02 -1.082044392824172974e-01 -6.613592058420181274e-02 1.888384073972702026e-01 -3.662101626396179199e-01 1.189615800976753235e-01 -3.001668453216552734e-01 -1.532145440578460693e-01 -8.871640264987945557e-02 1.044207587838172913e-01 6.860022246837615967e-02 3.149634003639221191e-01 -3.384394347667694092e-01 2.158640474081039429e-01 -8.430640399456024170e-02 -2.278207689523696899e-01 -2.747307159006595612e-02 -1.528306156396865845e-01 9.122360497713088989e-02 -2.506210803985595703e-01 2.455621212720870972e-01 1.518933176994323730e-01 5.296412110328674316e-02 4.542092978954315186e-02 -2.913547905336599797e-05 1.779759973287582397e-01 -2.187866270542144775e-01 1.295433342456817627e-01
-9.003620594739913940e-02 -1.353066265583038330e-01 -3.080664761364459991e-02 2.868390828371047974e-02 1.454456299543380737e-01 1.733517944812774658e-01 2.194380164146423340e-01 2.370148152112960815e-01 -1.471303850412368774e-01 7.901109755039215088e-03 -2.523927986621856689e-01 -3.545174002647399902e-02 8.896543085575103760e-02 -2.918130345642566681e-02 -1.326310336589813232e-01 2.679234743118286133e-01 -5.412467718124389648e-01 1.360775530338287354e-01 1.796799600124359131e-01 2.197565734386444092e-01 -2.041012980043888092e-02 -2.513115704059600830e-01 1.711014891043305397e-03 -5.703479051589965820e-02 1.078419089317321777e-01 9.535607695579528809e-02 6.640312820672988892e-02 -5.633922293782234192e-02 -1.276475042104721069e-01 2.430880367755889893e-01 2.076790630817413330e-01 1.605458408594131470e-01
-4.018793702125549316e-01 -1.472347229719161987e-01 -9.764316491782665253e-03 -2.735587656497955322e-01 1.664222334511578083e-03 -5.649873986840248108e-02 2.112574428319931030e-01 -3.174886107444763184e-02 -1.605202555656433105e-01 1.558253020048141479e-01 1.580685377120971680e-01 -5.869610686204396188e-05 -4.944239929318428040e-02 -1.145204529166221619e-01 -4.702537059783935547e-01 2.273478060960769653e-01 -2.313348203897476196e-01 1.174339726567268372e-01 -6.738410890102386475e-02 -7.735079526901245117e-02 -8.042847365140914917e-02 -3.074857294559478760e-01 5.740853771567344666e-02 1.430666893720626831e-01 3.852079063653945923e-02 1.745201051235198975e-01 -9.111151099205017090e-02 8.091541379690170288e-02 1.866610646247863770e-01 1.750072389841079712e-01 -1.055512651801109314e-01 6.018650159239768982e-02
3.749051317572593689e-02 -2.658030390739440918e-01 -1.512753814458847046e-01 6.538832187652587891e-02 2.110123783349990845e-01 -1.185779273509979248e-01 5.639348179101943970e-02 2.748405933380126953e-01 1.961288601160049438e-01 -3.440863788127899170e-01 2.124853134155273438e-01 -5.563370138406753540e-02 -2.505491375923156738e-01 1.144374310970306396e-01 -3.535889983177185059e-01 8.893859386444091797e-02 -1.714568585157394409e-01 -1.486574709415435791e-01 -1.098685432225465775e-02 4.968516901135444641e-02 -2.207028418779373169e-01 -2.461977601051330566e-01 -1.025003641843795776e-01 -2.416921854019165039e-01 1.271813809871673584e-01 1.101453825831413269e-01 6.092074885964393616e-02 -4.307047463953495026e-03 2.365122288465499878e-01 9.375831484794616699e-02 -8.254040777683258057e-02 -1.168619170784950256e-01
-3.617136180400848389e-01 -2.531813979148864746e-01 -1.993632316589355469e-01 -2.311210334300994873e-02 -2.528002262115478516e-01 -2.287935614585876465e-01 2.183804363012313843e-01 -7.765439897775650024e-02 2.068709135055541992e-01 3.408229723572731018e-02 3.318822756409645081e-02 -7.839584723114967346e-03 -1.735637038946151733e-01 1.797441393136978149e-01 -2.669609189033508301e-01 2.135415673255920410e-01 -1.673126816749572754e-01 -3.474672511219978333e-02 4.563064128160476685e-02 -2.515233755111694336e-01 -7.312369346618652344e-02 -3.039991259574890137e-01 -3.321606665849685669e-02 -8.990703523159027100e-02 1.422630157321691513e-02 1.133983656764030457e-01 9.706958383321762085e-02 -3.003318607807159424e-01 1.236009150743484497e-01 1.535813659429550171e-01 1.199320629239082336e-01 5.440206825733184814e-02
-3.590297698974609375e-01 -1.245713457465171814e-01 -1.923774927854537964e-01 -4.021431785076856613e-03 -1.695433259010314941e-01 -1.998013257980346680e-01 4.382081627845764160e-01 -9.850040078163146973e-02 3.579987883567810059e-01 -5.436554551124572754e-03 3.363624215126037598e-02 -6.747340410947799683e-02 -1.399436891078948975e-01 -3.778309747576713562e-02 -1.094714328646659851e-01 1.527027040719985962e-01 -1.516852676868438721e-01 6.411491334438323975e-02 1.174928899854421616e-02 -1.858847141265869141e-01 -1.736924052238464355e-01 -4.336653649806976318e-01 -8.828281611204147339e-02 1.478436142206192017e-01 -1.969373598694801331e-02 -7.709254324436187744e-02 -8.417373895645141602e-02 2.473814971745014191e-02 1.164631471037864685e-01 8.536835759878158569e-02 5.378091335296630859e-02 1.024727746844291687e-01
-1.909436136484146118e-01 -7.842623442411422729e-02 -3.733123838901519775e-01 1.467348784208297729e-01 5.911420658230781555e-02 -1.795509308576583862e-01 9.645342081785202026e-02 4.672126099467277527e-02 -4.781121015548706055e-02 -8.384101837873458862e-02 -1.759493947029113770e-01 -2.229079902172088623e-01 9.539623558521270752e-02 1.439124792814254761e-01 -3.255750238895416260e-01 -7.050725072622299194e-02 -1.284859925508499146e-01 1.169988140463829041e-01 -1.084620207548141479e-01 -1.840524189174175262e-02 2.317549139261245728e-01 -2.525314986705780029e-01 -2.180553078651428223e-01 -7.995788007974624634e-02 -1.695156246423721313e-01 2.882819771766662598e-01 1.098511442542076111e-01 -8.553265035152435303e-02 1.626027747988700867e-02 3.055461943149566650e-01 -4.973982647061347961e-02 2.783672511577606201e-01
-7.935668341815471649e-03 1.464284956455230713e-01 -1.929893195629119873e-01 2.832884192466735840e-01 1.263233125209808350e-01 1.889279782772064209e-01 1.813116669654846191e-01 -2.986467629671096802e-02 -1.397775262594223022e-01 1.377895325422286987e-01 -1.007757186889648438e-01 -1.364243924617767334e-01 9.213846921920776367e-02 3.107377290725708008e-01 -1.720904931426048279e-02 1.157597526907920837e-01 -1.448295414447784424e-01 1.852994412183761597e-02 1.683806031942367554e-01 -1.208795420825481415e-02 5.310505628585815430e-02 -4.984924197196960449e-01 1.205972805619239807e-01 -1.015684977173805237e-01 1.680793166160583496e-01 3.847046196460723877e-01 -7.385125011205673218e-02 6.509009748697280884e-02 -1.077017113566398621e-01 1.551707834005355835e-01 -1.614170074462890625e-01 1.260255277156829834e-01
-1.589446067810058594e-01 -3.902537822723388672e-01 -2.603342533111572266e-01 2.476867437362670898e-01 1.061368361115455627e-01 2.117112129926681519e-01 2.394065260887145996e-01 1.139293089509010315e-01 -2.092855609953403473e-02 5.387889686971902847e-04 8.556238561868667603e-02 -1.075374335050582886e-01 -2.117777764797210693e-01 -1.901257336139678955e-01 -1.049478054046630859e-01 2.254712581634521484e-01 9.247743338346481323e-02 -4.411693289875984192e-02 -1.614114195108413696e-01 -1.196346729993820190e-01 -2.008918374776840210e-01 -1.599638164043426514e-01 1.890858262777328491e-01 -2.455272823572158813e-01 -3.399394825100898743e-02 2.925854921340942383e-01 -2.977412566542625427e-02 -1.452384423464536667e-02 -2.543018758296966553e-01 7.640245556831359863e-02 1.510385423898696899e-01 -1.036104708909988403e-01
-2.313192486763000488e-01 1.513621360063552856e-01 -5.302149802446365356e-02 -1.931050121784210205e-01 3.089185953140258789e-01 -7.768096774816513062e-02 2.672832310199737549e-01 2.474230229854583740e-01 -9.994550049304962158e-02 9.315960109233856201e-03 1.274497061967849731e-01 -1.615724563598632812e-01 -1.172988414764404297e-01 7.530719041824340820e-02 -7.442851364612579346e-02 8.932977169752120972e-02 -3.898748457431793213e-01 2.971412539482116699e-01 -1.041514649987220764e-01 -3.107431828975677490e-01 1.523869782686233521e-01 -2.488956302404403687e-01 5.920835211873054504e-02 1.161810010671615601e-01 7.921020686626434326e-02 9.416197985410690308e-02 1.449587345123291016e-01 -5.587706342339515686e-02 8.992172032594680786e-02 -1.813642531633377075e-01 4.842313006520271301e-02 -1.774926185607910156e-01
4.805428907275199890e-02 -1.067303270101547241e-01 -3.397241234779357910e-01 1.927621513605117798e-01 6.130115389823913574e-01 3.709801239892840385e-04 3.347379155457019806e-03 2.787081599235534668e-01 -1.310236006975173950e-01 7.006902992725372314e-02 -1.087712198495864868e-01 -6.543242931365966797e-02 -2.230154275894165039e-01 1.329956650733947754e-01 3.952291235327720642e-02 1.714618355035781860e-01 7.044918835163116455e-02 -7.037505507469177246e-02 3.434563428163528442e-02 -1.101030632853507996e-01 -1.439058929681777954e-01 -2.349874079227447510e-01 -1.773664727807044983e-02 3.966906294226646423e-02 2.927578091621398926e-01 1.251198202371597290e-01 -1.464042160660028458e-02 -2.065270394086837769e-02 6.505395472049713135e-02 1.490859687328338623e-01 1.906576007604598999e-02 1.175724416971206665e-01
2.992113307118415833e-02 -3.008072078227996826e-01 -3.268096148967742920e-01 -3.132538124918937683e-02 4.845275282859802246e-01 -2.427148073911666870e-01 9.960340708494186401e-02 -1.078584492206573486e-01 2.976725101470947266e-01 3.433029353618621826e-02 4.552118753053946421e-06 1.564359478652477264e-02 -3.092054724693298340e-01 1.653962582349777222e-01 4.854975640773773193e-02 1.054913625121116638e-01 -2.566626965999603271e-01 -3.224771097302436829e-02 1.460110545158386230e-01 -3.459518775343894958e-02 1.106820851564407349e-01 -1.954232007265090942e-01 -4.357905313372612000e-02 1.598784141242504120e-02 -4.500496387481689453e-02 6.904302537441253662e-02 1.026752293109893799e-01 2.077176123857498169e-01 -1.120965108275413513e-01 -7.265608757734298706e-03 8.712097257375717163e-02 -1.907971948385238647e-01
-1.553901880979537964e-01 -2.441109120845794678e-01 -1.898301541805267334e-01 -3.581362590193748474e-02 1.862818300724029541e-01 -1.390046924352645874e-01 1.528023332357406616e-01 1.811204552650451660e-01 -1.850755666055192705e-06 1.665843874216079712e-01 9.149227291345596313e-02 5.977802723646163940e-02 -2.833416163921356201e-01 -7.412349432706832886e-02 -1.129382103681564331e-01 8.025750517845153809e-02 -2.502325177192687988e-01 -9.103698283433914185e-02 -1.356408149003982544e-01 -1.387547105550765991e-01 -1.359665691852569580e-01 -4.174457490444183350e-02 7.220931351184844971e-02 -2.947885096073150635e-01 1.704357862472534180e-01 1.075093671679496765e-01 2.727935649454593658e-02 2.774047851562500000e-01 4.971360266208648682e-01 1.654355414211750031e-02 1.806868612766265869e-01 6.951630860567092896e-02
-2.448144704103469849e-01 -1.976197659969329834e-01 -3.347507715225219727e-01 1.238262802362442017e-01 2.386764287948608398e-01 5.822812393307685852e-02 7.413800805807113647e-02 -1.895486414432525635e-01 -2.725038826465606689e-01 1.641476750373840332e-01 1.651719328947365284e-03 1.368179321289062500e-01 -2.964932024478912354e-01 1.271740645170211792e-01 1.094867363572120667e-01 -3.445911034941673279e-02 -1.902905702590942383e-01 1.167969033122062683e-01 1.131265684962272644e-01 -3.437449410557746887e-02 -8.345565199851989746e-02 -2.065795212984085083e-01 5.931232869625091553e-02 -6.192375719547271729e-02 -1.477867737412452698e-02 9.064850956201553345e-02 3.011511862277984619e-01 2.432371377944946289e-01 2.044420838356018066e-01 7.801274955272674561e-02 -2.574232220649719238e-01 -2.034531235694885254e-01
-2.880918383598327637e-01 1.579387485980987549e-01 4.531394317746162415e-02 -8.032355457544326782e-02 -1.583021134138107300e-02 2.330377884209156036e-02 -3.456690162420272827e-02 2.473217099905014038e-01 5.720393359661102295e-02 6.258533149957656860e-02 -1.474435180425643921e-01 -1.620806753635406494e-01 8.076439797878265381e-02 3.672139644622802734e-01 -3.099511563777923584e-01 -8.418782800436019897e-02 -1.880358904600143433e-01 2.814320325851440430e-01 -7.083646953105926514e-02 -6.128042936325073242e-02 -2.691135555505752563e-02 -2.706479728221893311e-01 -4.896246269345283508e-02 -1.342152804136276245e-01 -1.242814734578132629e-01 3.402709364891052246e-01 2.851238846778869629e-01 8.633427321910858154e-02 5.840577185153961182e-02 2.141607254743576050e-01 1.739046275615692139e-01 -5.876241251826286316e-02
3.505066270008683205e-03 1.129223778843879700e-01 6.012582406401634216e-02 7.053640484809875488e-02 -6.396787241101264954e-03 8.877260237932205200e-02 6.379520893096923828e-02 1.492472589015960693e-01 1.866613328456878662e-01 -3.251644596457481384e-02 9.135749936103820801e-02 2.366705536842346191e-01 -1.116995885968208313e-01 3.797733783721923828e-01 -8.581233769655227661e-02 3.460385501384735107e-01 -3.383331894874572754e-01 4.908347725868225098e-01 -2.463350770995020866e-03 -4.304591938853263855e-02 1.209606602787971497e-01 -2.096130400896072388e-01 1.373762935400009155e-01 3.341474756598472595e-02 -4.145527724176645279e-03 2.158673852682113647e-01 -1.135049760341644287e-01 -2.407535351812839508e-02 1.159147247672080994e-01 1.507704257965087891e-01 1.680777072906494141e-01 -2.790345111861824989e-03
-9.495999664068222046e-02 -2.023722231388092041e-01 -5.001370608806610107e-02 3.381651341915130615e-01 8.553104847669601440e-02 1.342744529247283936e-01 1.996438801288604736e-01 -1.441776901483535767e-01 -1.005691513419151306e-01 2.020244449377059937e-01 -3.341221064329147339e-02 -1.310133934020996094e-01 -5.897096544504165649e-02 1.906083971261978149e-01 -1.178807467222213745e-01 4.418406486511230469e-01 -2.030064910650253296e-01 -1.914054155349731445e-01 2.086182832717895508e-01 -9.248234331607818604e-02 8.335570245981216431e-02 -1.606855094432830811e-01 1.605939716100692749e-01 -1.361206322908401489e-01 -1.768220402300357819e-02 3.386696577072143555e-01 1.059313938021659851e-01 -5.042232573032379150e-03 1.298218816518783569e-01 -4.701133444905281067e-02 1.040382087230682373e-01 2.566905617713928223e-01
-2.013429701328277588e-01 -2.507356405258178711e-01 -1.922373771667480469e-01 4.860115349292755127e-01 7.185468077659606934e-02 4.152549803256988525e-02 1.122274920344352722e-01 2.026078104972839355e-02 1.141658723354339600e-01 1.472100615501403809e-01 -1.432148665189743042e-01 3.478110581636428833e-02 -6.603072583675384521e-02 9.026260673999786377e-02 -1.630482077598571777e-02 3.474336266517639160e-01 -1.767392903566360474e-01 -2.289057821035385132e-01 3.336234688758850098e-01 -1.665524244308471680e-01 -1.879317611455917358e-01 -5.630709230899810791e-02 8.272828534245491028e-03 -9.203181415796279907e-02 -9.579458087682723999e-02 2.619017362594604492e-01 4.972577095031738281e-02 8.986607939004898071e-02 2.061966620385646820e-02 1.006802394986152649e-01 -1.806411705911159515e-02 2.114642858505249023e-01
1.159083172678947449e-01 -2.648715376853942871e-01 -2.300283312797546387e-01 1.871664971113204956e-01 4.027126729488372803e-01 1.947083622217178345e-01 1.808718219399452209e-02 8.336289227008819580e-02 6.030618026852607727e-02 -1.274681538343429565e-01 -9.441394358873367310e-02 -1.749311685562133789e-01 9.898639470338821411e-02 -2.474827170372009277e-01 -1.490886509418487549e-01 2.718107998371124268e-01 -4.297053813934326172e-02 9.742274996824562550e-04 -1.161333471536636353e-01 -3.368980884552001953e-01 -6.146991252899169922e-02 -3.202693760395050049e-01 4.924417007714509964e-03 -3.936047852039337158e-02 4.091090057045221329e-03 1.135372892022132874e-01 1.598833650350570679e-01 -7.212492171674966812e-03 1.444318443536758423e-01 1.868492513895034790e-01 1.054955869913101196e-01 -2.288235723972320557e-01
-1.484386716037988663e-02 -8.350051194429397583e-02 -2.155823558568954468e-01 1.170906499028205872e-01 3.709469139575958252e-01 2.335467785596847534e-01 2.456453293561935425e-01 1.349758207798004150e-01 2.744127810001373291e-01 1.906666904687881470e-01 -7.914537191390991211e-02 -3.148109093308448792e-02 -2.211820483207702637e-01 1.893088072538375854e-01 -7.194796204566955566e-02 2.657089233398437500e-01 1.281364411115646362e-01 2.941370308399200439e-01 -2.136445939540863037e-01 1.713811457157135010e-01 -9.636764973402023315e-02 -2.241506874561309814e-01 1.094890236854553223e-01 2.775882836431264877e-03 2.011396363377571106e-02 1.448648273944854736e-01 7.375645637512207031e-02 3.287956118583679199e-02 1.521353423595428467e-01 1.631771624088287354e-01 -5.338491126894950867e-02 -2.290347814559936523e-01
-5.255474895238876343e-02 4.483915865421295166e-02 -9.029906988143920898e-02 -5.168578587472438812e-03 1.608255803585052490e-01 -1.099494546651840210e-01 2.795303799211978912e-02 2.196978032588958740e-01 4.928753152489662170e-02 2.225507795810699463e-02 -4.537783563137054443e-02 -9.619411826133728027e-02 1.594169288873672485e-01 1.597980111837387085e-01 4.916547611355781555e-02 2.574829459190368652e-01 -1.329317837953567505e-01 3.305054306983947754e-01 9.638594835996627808e-02 1.848870962858200073e-01 -1.682383567094802856e-01 -3.595796227455139160e-01 2.031809687614440918e-01 1.892185658216476440e-01 1.166812404990196228e-01 3.319861292839050293e-01 3.144198954105377197e-01 -1.720950566232204437e-02 2.150893956422805786e-01 1.581205725669860840e-01 1.133383959531784058e-01 -2.323385477066040039e-01
-1.038231328129768372e-01 -1.018319576978683472e-01 -3.622276484966278076e-01 9.580482542514801025e-02 1.725594997406005859e-01 4.408159106969833374e-02 4.168958067893981934e-01 -8.694943040609359741e-02 9.517420083284378052e-02 1.398875415325164795e-01 -1.289385706186294556e-01 4.089568927884101868e-02 -2.104122042655944824e-01 3.390510976314544678e-01 2.302778214216232300e-01 8.169659227132797241e-02 -1.092964559793472290e-01 -6.474773585796356201e-02 -1.081204190850257874e-01 2.487169951200485229e-02 -5.938177183270454407e-02 -1.061576828360557556e-01 1.177075654268264771e-01 -2.767120301723480225e-01 1.320040374994277954e-01 2.170273065567016602e-01 2.022155374288558960e-01 2.694886326789855957e-01 1.211942732334136963e-01 7.735485583543777466e-02 -8.317225612699985504e-03 -1.645506024360656738e-01
-2.374798953533172607e-01 -2.151868790388107300e-01 5.551082082092761993e-03 -1.007028892636299133e-01 1.960315406322479248e-01 1.385136246681213379e-01 4.577561095356941223e-02 2.735610008239746094e-01 -2.112905830144882202e-01 2.683041989803314209e-02 7.602561265230178833e-02 -3.024764545261859894e-02 -1.010134667158126831e-01 1.643319278955459595e-01 1.225356832146644592e-01 4.181875884532928467e-01 -5.057318806648254395e-01 -6.625890731811523438e-02 8.065139502286911011e-02 -1.283502727746963501e-01 -3.169809281826019287e-02 -2.013520002365112305e-01 2.576779387891292572e-02 -5.296961963176727295e-02 2.280974388122558594e-01 5.561914294958114624e-02 6.945148110389709473e-02 1.686404645442962646e-01 8.038802444934844971e-02 -5.972960963845252991e-02 -2.037390917539596558e-01 7.309279590845108032e-02
-1.907806545495986938e-01 1.459927856922149658e-01 -2.169345021247863770e-01 -1.594172120094299316e-01 2.727995514869689941e-01 -1.401793360710144043e-01 1.383988559246063232e-01 1.876593194901943207e-02 5.749771371483802795e-02 1.036580577492713928e-01 6.766384840011596680e-02 1.755197346210479736e-01 1.983826607465744019e-01 1.664791852235794067e-01 -6.605888158082962036e-02 1.402799785137176514e-01 -2.534120082855224609e-01 4.746491834521293640e-02 3.044465556740760803e-02 -4.009977281093597412e-01 -2.336882650852203369e-01 -2.856966853141784668e-01 -3.320113569498062134e-02 -4.400275275111198425e-02 -2.690075635910034180e-01 2.261946648359298706e-01 -4.360728338360786438e-02 5.380111187696456909e-02 2.142296358942985535e-02 1.583633013069629669e-02 3.397847115993499756e-01 -6.108849495649337769e-02
-3.442268446087837219e-02 -3.071203529834747314e-01 -3.029870428144931793e-02 6.261657923460006714e-02 6.272506713867187500e-02 1.337599307298660278e-01 2.185904234647750854e-02 3.843180239200592041e-01 -1.406585425138473511e-01 -2.443488687276840210e-01 -2.290969938039779663e-01 -4.855773225426673889e-02 1.997097954154014587e-02 2.058209031820297241e-01 -1.292039901018142700e-01 2.379114925861358643e-01 -2.739819288253784180e-01 -1.845996081829071045e-01 2.475112080574035645e-01 9.935148805379867554e-02 2.100300043821334839e-01 -3.157225251197814941e-01 4.640219733119010925e-02 -7.085197418928146362e-02 -1.048857718706130981e-01 3.416893482208251953e-01 5.020495876669883728e-02 1.570634311065077782e-03 -8.485704311169683933e-04 8.289182931184768677e-02 5.265031382441520691e-02 -8.997964113950729370e-02
-2.890615761280059814e-01 -1.412149071693420410e-01 -1.199613064527511597e-01 -3.771806657314300537e-01 -1.545046418905258179e-01 -1.028551235795021057e-01 1.753584146499633789e-01 -6.232845410704612732e-02 -6.283194571733474731e-02 -5.082270503044128418e-02 7.204365730285644531e-02 -5.520535260438919067e-02 -1.020560860633850098e-01 -5.701310187578201294e-02 -3.367871046066284180e-01 9.273538738489151001e-02 -2.042496651411056519e-01 -1.475847363471984863e-01 -1.012170016765594482e-01 -1.738092675805091858e-02 -7.418168336153030396e-02 -3.771078288555145264e-01 1.452349126338958740e-01 1.789710111916065216e-02 3.909508138895034790e-02 3.201262652873992920e-01 -8.674114942550659180e-02 -8.316512405872344971e-02 3.472698032855987549e-01 1.935828924179077148e-01 2.412986196577548981e-02 4.914933815598487854e-03
-3.341982960700988770e-01 -1.261364668607711792e-02 -8.095283806324005127e-02 9.451033174991607666e-02 -5.393540114164352417e-02 2.549408003687858582e-02 -9.339167922735214233e-02 -7.822760939598083496e-02 -8.352341502904891968e-02 -3.477369248867034912e-02 -3.190280795097351074e-01 9.347903728485107422e-02 -9.540521353483200073e-02 -8.571539074182510376e-03 1.366305202245712280e-01 3.135430812835693359e-01 -4.541701674461364746e-01 1.249140966683626175e-02 1.605939120054244995e-01 4.537047073245048523e-02 -6.441747397184371948e-02 -3.260184228420257568e-01 3.088141977787017822e-02 1.106156557798385620e-01 -1.915400475263595581e-02 3.399395346641540527e-01 2.117841988801956177e-01 1.228459104895591736e-01 4.980605095624923706e-02 2.040677368640899658e-01 -1.771235316991806030e-01 -1.191041804850101471e-02
-2.069578021764755249e-01 9.790026582777500153e-03 -2.471094727516174316e-01 2.061377763748168945e-01 1.785302720963954926e-02 1.151754055172204971e-02 9.908730536699295044e-02 1.021024957299232483e-01 1.362693756818771362e-01 2.001854777336120605e-01 -1.518766134977340698e-01 8.776521682739257812e-02 6.866992264986038208e-02 -1.903983950614929199e-02 -2.745444476604461670e-01 2.147855311632156372e-01 -3.212887644767761230e-01 3.511928915977478027e-01 -4.813099652528762817e-02 -9.109248965978622437e-02 2.688355743885040283e-01 -3.312003910541534424e-01 -9.183279424905776978e-02 1.108609139919281006e-01 -1.130208894610404968e-01 2.300927788019180298e-01 1.037316918373107910e-01 3.037456609308719635e-02 -2.185101956129074097e-01 1.539410650730133057e-01 8.029253780841827393e-02 1.471942812204360962e-01
-1.899288743734359741e-01 -8.503377437591552734e-02 -8.313383162021636963e-02 1.049445271492004395e-01 2.234432697296142578e-01 -1.338493525981903076e-01 1.156945005059242249e-01 2.200100868940353394e-01 -2.819731533527374268e-01 1.678223758935928345e-01 2.146912217140197754e-01 1.023451909422874451e-01 -2.280243933200836182e-01 2.139142453670501709e-01 2.184192836284637451e-01 9.846080839633941650e-02 -3.623385727405548096e-01 1.422667950391769409e-01 2.363788783550262451e-01 5.583836138248443604e-02 -4.241668153554201126e-03 -2.173738032579421997e-01 4.856784269213676453e-02 -1.926659941673278809e-01 2.049226164817810059e-01 4.048744589090347290e-02 1.473269760608673096e-01 -8.786495774984359741e-02 2.342941053211688995e-02 1.759830862283706665e-01 2.945628762245178223e-01 -3.360000252723693848e-02
-3.619485795497894287e-01 -3.493653535842895508e-01 -2.440192252397537231e-01 -2.805505990982055664e-01 -2.673811316490173340e-01 -1.702794134616851807e-01 1.596183627843856812e-01 1.638807356357574463e-01 3.569185733795166016e-02 -1.134721003472805023e-02 7.459957897663116455e-02 -5.196484923362731934e-02 -9.404109418392181396e-02 -1.562700420618057251e-02 -2.753481268882751465e-01 2.386802434921264648e-01 -1.186382174491882324e-01 1.019162312150001526e-02 3.540858253836631775e-02 -1.059660874307155609e-02 -5.014458671212196350e-02 -2.658489346504211426e-01 7.768316194415092468e-03 -2.004572749137878418e-01 -1.759355887770652771e-03 -3.295345976948738098e-02 -1.619313359260559082e-01 -7.780111581087112427e-02 2.272739410400390625e-01 2.763778865337371826e-01 -1.162583902478218079e-01 -2.056493423879146576e-02
-1.588530652225017548e-02 2.559105455875396729e-01 -2.030240595340728760e-01 -5.235573276877403259e-03 1.831214576959609985e-01 1.139524653553962708e-01 3.858572989702224731e-02 -1.901364326477050781e-01 -2.010495364665985107e-01 1.087726466357707977e-02 -7.935543358325958252e-02 8.800582587718963623e-02 -1.220541447401046753e-02 2.184982299804687500e-01 -8.246876299381256104e-02 2.903805673122406006e-01 -1.159530431032180786e-01 1.373533010482788086e-01 1.615298986434936523e-01 -2.125739902257919312e-01 -1.924373954534530640e-01 -3.033765554428100586e-01 2.217863053083419800e-01 -1.062892097979784012e-02 2.730705142021179199e-01 3.561635315418243408e-01 3.491626679897308350e-02 -3.659158945083618164e-02 4.115618020296096802e-02 3.245532214641571045e-01 7.496210932731628418e-02 1.291111558675765991e-01
-9.259396791458129883e-02 -1.303882617503404617e-02 -1.027079597115516663e-01 -3.311431780457496643e-02 1.559869349002838135e-01 -1.049165427684783936e-02 3.530230820178985596e-01 1.176836118102073669e-01 -6.274355947971343994e-02 1.622092872858047485e-01 -5.489891394972801208e-02 -5.887893587350845337e-02 3.616504371166229248e-01 1.750070750713348389e-01 -5.508938804268836975e-03 1.788366138935089111e-01 -1.531221121549606323e-01 1.105779409408569336e-01 -1.308842897415161133e-01 -3.033049702644348145e-01 -6.836394965648651123e-02 -2.345066666603088379e-01 -2.413409799337387085e-01 -1.684696413576602936e-02 -2.581227757036685944e-02 3.889651000499725342e-01 -1.027239412069320679e-01 1.317512989044189453e-01 2.182010374963283539e-02 2.993162274360656738e-01 -4.161716904491186142e-03 2.314829379320144653e-01
-3.689078092575073242e-01 -1.407596319913864136e-01 -1.864305585622787476e-01 1.458676010370254517e-01 2.824660539627075195e-01 3.069496750831604004e-01 4.294770583510398865e-02 5.326139554381370544e-02 4.415763914585113525e-02 1.879467368125915527e-01 1.151466369628906250e-02 1.056064665317535400e-01 -1.781717836856842041e-01 3.088181279599666595e-02 1.311996728181838989e-01 3.881413042545318604e-01 -6.866659224033355713e-02 2.079413235187530518e-01 2.080408781766891479e-01 -4.285012185573577881e-02 2.159649133682250977e-01 -1.419532150030136108e-01 -1.623496711254119873e-01 -6.749667227268218994e-02 9.673378430306911469e-03 1.677467972040176392e-01 1.346622500568628311e-02 -1.753765493631362915e-01 2.243168354034423828e-01 2.374279946088790894e-01 5.939296633005142212e-02 9.130709804594516754e-03
-9.685706463642418385e-04 1.786428093910217285e-01 -2.403260916471481323e-01 -1.274969577789306641e-01 1.559231877326965332e-01 3.661089111119508743e-03 2.414227724075317383e-01 2.638089656829833984e-01 1.233868207782506943e-02 -1.402660906314849854e-01 -2.445441484451293945e-01 4.471735656261444092e-02 -2.917315959930419922e-01 -6.351447850465774536e-02 -6.633092649281024933e-03 1.690976619720458984e-01 -2.195256203413009644e-01 -1.638415008783340454e-01 -5.982271581888198853e-02 -7.329589873552322388e-02 -7.304593175649642944e-02 -2.215513288974761963e-01 8.778921514749526978e-02 1.342469453811645508e-01 4.137708246707916260e-01 2.777789533138275146e-01 -1.179566085338592529e-01 -1.701600253582000732e-01 1.916074752807617188e-01 1.765779405832290649e-01 1.358056515455245972e-01 2.741955779492855072e-02
-7.419592887163162231e-02 -3.823659420013427734e-01 -2.054727971553802490e-01 2.167326062917709351e-01 3.625176846981048584e-01 9.097253531217575073e-02 -4.313004761934280396e-02 7.841619849205017090e-02 -3.810078650712966919e-02 -2.210448533296585083e-01 1.027426123619079590e-01 -2.150950580835342407e-01 3.006428852677345276e-02 -1.628787219524383545e-01 -2.234397083520889282e-02 1.960790902376174927e-01 -1.640064455568790436e-02 5.643050000071525574e-02 4.314973205327987671e-02 -7.030613720417022705e-02 -1.856540795415639877e-03 -3.985345065593719482e-01 8.414732664823532104e-02 -3.060065507888793945e-01 1.003767773509025574e-01 1.741969883441925049e-01 1.117556542158126831e-01 -4.214599728584289551e-02 -6.234942376613616943e-02 4.456832259893417358e-02 2.687588334083557129e-01 -1.878236234188079834e-01
3.942644596099853516e-02 -4.865770041942596436e-02 -5.992711707949638367e-02 -1.412510573863983154e-01 1.759514063596725464e-01 -2.668184340000152588e-01 -4.186454787850379944e-02 -1.611547917127609253e-01 -2.407487034797668457e-01 1.412036120891571045e-01 -9.381008148193359375e-02 2.847432531416416168e-02 -3.504762947559356689e-01 1.516779512166976929e-01 -6.687728315591812134e-02 4.808596894145011902e-02 -3.076111376285552979e-01 1.927201896905899048e-01 -1.518832445144653320e-01 1.022706404328346252e-01 -4.849499464035034180e-02 -4.726265072822570801e-01 -9.608588367700576782e-02 -1.448873430490493774e-01 -2.057773470878601074e-01 2.278010398149490356e-01 1.403457224369049072e-01 -1.599926948547363281e-01 3.140112385153770447e-02 7.087387144565582275e-02 -9.149092435836791992e-02 -1.654340028762817383e-01
1.083033755421638489e-01 -3.963517397642135620e-02 -2.095313072204589844e-01 -2.684177272021770477e-02 7.698195404373109341e-04 2.182976901531219482e-01 5.908049643039703369e-02 -7.825904339551925659e-02 -2.235607802867889404e-01 -1.710676997900009155e-01 1.254387646913528442e-01 -2.809025645256042480e-01 -1.036349833011627197e-01 4.926174506545066833e-02 -7.227903604507446289e-02 6.785804778337478638e-02 -2.463196069002151489e-01 1.843707859516143799e-01 -6.379096210002899170e-02 -1.184968277812004089e-01 2.377863973379135132e-01 -5.530675053596496582e-01 -6.148534640669822693e-02 -2.218976467847824097e-01 -2.445827275514602661e-01 1.645388156175613403e-01 6.907519418746232986e-03 -1.273975223302841187e-01 -5.869298800826072693e-02 2.261901795864105225e-01 3.030698560178279877e-02 3.173137083649635315e-02
-1.416010223329067230e-02 -7.748807966709136963e-02 -3.184583485126495361e-01 3.033943176269531250e-01 -3.760868310928344727e-02 2.670373581349849701e-02 -6.965951994061470032e-03 -7.895489223301410675e-03 -5.302457511425018311e-02 4.668945446610450745e-02 -1.606075316667556763e-01 -1.994370669126510620e-02 7.367520034313201904e-02 1.453516930341720581e-01 -1.996819674968719482e-02 4.681367278099060059e-01 -1.677433401346206665e-01 6.604810804128646851e-02 2.074367552995681763e-02 -4.463252145797014236e-03 -4.447459876537322998e-01 -2.327581197023391724e-01 2.368132025003433228e-01 -7.271954417228698730e-02 1.939648389816284180e-01 2.495866119861602783e-01 -1.230760589241981506e-01 9.948826581239700317e-02 -4.089259356260299683e-02 -1.599246561527252197e-01 1.439174860715866089e-01 3.983166441321372986e-02
-8.000761270523071289e-02 -3.167448341846466064e-01 -2.535549104213714600e-01 1.101513579487800598e-01 2.434799522161483765e-01 -1.247760504484176636e-01 4.577219113707542419e-02 1.300531774759292603e-01 5.536968261003494263e-02 4.223966598510742188e-02 3.093938231468200684e-01 6.541757844388484955e-03 -1.027377098798751831e-01 2.795908749103546143e-01 2.498006075620651245e-01 1.904223859310150146e-01 -3.197631835937500000e-01 -3.730412945151329041e-02 -4.482540488243103027e-02 1.140718162059783936e-01 -2.342835813760757446e-01 -9.839544445276260376e-02 1.040225755423307419e-02 -1.833711862564086914e-01 7.803220301866531372e-02 1.043464541435241699e-01 1.254991888999938965e-01 7.463012635707855225e-02 4.044638276100158691e-01 5.342157557606697083e-02 -9.676799178123474121e-02 6.254698336124420166e-02
-3.091589510440826416e-01 -1.896132230758666992e-01 -2.126998007297515869e-01 6.843286752700805664e-02 2.190558016300201416e-01 9.285484254360198975e-02 -3.555636107921600342e-02 3.479270637035369873e-01 4.724184516817331314e-03 3.807265684008598328e-02 -2.389956079423427582e-02 -3.280353848822414875e-04 1.959722721949219704e-03 1.865156888961791992e-01 1.030981913208961487e-02 1.694712936878204346e-01 -2.596675157546997070e-01 -5.500913539435714483e-05 7.949066162109375000e-02 -1.161275207996368408e-01 -2.717863321304321289e-01 -3.398456871509552002e-01 7.740300893783569336e-02 -2.255455031991004944e-02 3.313880562782287598e-01 -1.684318035840988159e-01 -9.897299855947494507e-02 1.372543424367904663e-01 -2.017289958894252777e-02 2.527410089969635010e-01 -1.191216409206390381e-01 2.134608477354049683e-01
1.221955865621566772e-01 1.108510345220565796e-01 1.957859098911285400e-02 1.325285434722900391e-02 -1.523970365524291992e-01 8.224373683333396912e-03 9.529153257608413696e-02 4.176690876483917236e-01 1.162233874201774597e-01 2.228066772222518921e-01 -2.435322552919387817e-01 -9.691181476227939129e-04 -2.386420220136642456e-01 2.674202620983123779e-01 -3.360777199268341064e-01 1.597841531038284302e-01 -1.506045758724212646e-01 1.912977695465087891e-01 -1.259030997753143311e-01 -2.236568182706832886e-01 4.246829822659492493e-02 -3.195428848266601562e-01 9.083738923072814941e-02 -9.845552593469619751e-02 -1.636514961719512939e-01 2.797932028770446777e-01 7.000444084405899048e-02 -4.235497489571571350e-02 -6.721507012844085693e-02 -3.948051948100328445e-03 1.024004537612199783e-02 1.122181415557861328e-01
-2.535029649734497070e-01 -7.055000960826873779e-02 -1.842363923788070679e-01 -4.953054338693618774e-02 3.721423149108886719e-01 1.129764318466186523e-01 2.440750896930694580e-01 -4.919560998678207397e-02 2.503953874111175537e-03 3.219295442104339600e-01 5.796945467591285706e-02 -1.171579677611589432e-02 -4.206752181053161621e-01 3.622886165976524353e-02 -1.669841632246971130e-02 4.176279306411743164e-01 -1.279835999011993408e-01 1.683565825223922729e-01 1.326711382716894150e-02 1.473967880010604858e-01 -2.409205958247184753e-02 -1.199179366230964661e-01 -8.223933726549148560e-02 1.172342821955680847e-01 1.480548083782196045e-01 7.528188824653625488e-02 1.165999919176101685e-01 -6.970209628343582153e-02 -2.575185522437095642e-02 1.422389894723892212e-01 1.820542216300964355e-01 -1.372141987085342407e-01
4.598909988999366760e-02 -3.229254484176635742e-01 -6.421639025211334229e-02 -3.262657225131988525e-01 -3.214525058865547180e-02 -9.063580632209777832e-02 1.375185325741767883e-02 2.494316548109054565e-01 2.427015602588653564e-01 6.871917098760604858e-02 -1.709793657064437866e-01 1.573535501956939697e-01 -3.877868652343750000e-01 5.559342354536056519e-02 -7.469910196959972382e-03 1.737451553344726562e-01 -5.732422694563865662e-02 8.519399166107177734e-02 1.462746411561965942e-01 -2.301462292671203613e-01 1.250429153442382812e-01 -1.754604727029800415e-01 -2.658348344266414642e-02 -2.626428306102752686e-01 -7.448284327983856201e-02 2.287566810846328735e-01 1.649473905563354492e-01 1.740377992391586304e-01 2.565445601940155029e-01 -4.900457337498664856e-03 -1.104565039277076721e-01 -1.249523386359214783e-01
-1.843485087156295776e-01 -3.446248173713684082e-01 -1.890382468700408936e-01 3.306999802589416504e-02 1.394878029823303223e-01 -2.815109789371490479e-01 8.630846440792083740e-02 -1.133190561085939407e-02 2.040019631385803223e-01 1.376058906316757202e-03 -4.010812640190124512e-01 1.398181468248367310e-01 -4.428287968039512634e-02 -1.835418790578842163e-01 -1.059547737240791321e-01 9.523597359657287598e-02 -1.936803013086318970e-01 9.141296148300170898e-03 -1.090499758720397949e-01 -5.753307789564132690e-02 -1.740677468478679657e-02 -3.684282004833221436e-01 -7.163224369287490845e-02 -1.346947550773620605e-01 1.760294474661350250e-02 -6.164231803268194199e-03 -1.656974703073501587e-01 4.919134080410003662e-02 2.326902896165847778e-01 1.106604784727096558e-01 1.182364970445632935e-01 -3.216378986835479736e-01
1.156715005636215210e-01 -2.908809185028076172e-01 -6.661157310009002686e-02 2.023232877254486084e-01 4.014534354209899902e-01 8.314695954322814941e-02 5.610069632530212402e-02 -5.401520684245042503e-05 5.267855525016784668e-02 -4.452456161379814148e-02 -1.639347225427627563e-01 -1.539302915334701538e-01 -1.237397789955139160e-01 1.286849528551101685e-01 -1.541315317153930664e-01 2.494952678680419922e-01 6.365213543176651001e-02 1.703200638294219971e-01 6.768625229597091675e-03 -4.088697135448455811e-01 -6.932093203067779541e-02 -2.707514464855194092e-01 -4.158313944935798645e-02 -2.145306766033172607e-01 1.061952952295541763e-02 1.657857894897460938e-01 -1.735724359750747681e-01 1.632479205727577209e-02 1.071287989616394043e-01 7.572447881102561951e-03 1.246990412473678589e-01 -3.177863657474517822e-01
-8.426921814680099487e-02 1.877094358205795288e-01 -5.180894210934638977e-02 -2.575629353523254395e-01 2.567595541477203369e-01 9.151920676231384277e-03 9.135258942842483521e-02 4.898276329040527344e-01 3.849714621901512146e-02 -7.939433306455612183e-02 -1.473733782768249512e-01 1.744310557842254639e-01 -7.991926372051239014e-02 3.138055503368377686e-01 -2.831527888774871826e-01 -9.028437733650207520e-02 -2.693954110145568848e-01 1.070297732949256897e-01 -2.697207219898700714e-02 -4.203590378165245056e-02 -3.429423319175839424e-03 -2.169237285852432251e-01 -7.680505514144897461e-02 7.025158032774925232e-03 2.239630790427327156e-03 2.234684377908706665e-01 1.344572156667709351e-01 -4.424725845456123352e-02 3.208953440189361572e-01 3.034214861690998077e-02 7.396353036165237427e-02 -4.850221052765846252e-02
-1.923894882202148438e-01 -2.253497391939163208e-01 -3.398253396153450012e-02 -1.466293632984161377e-01 -1.769042015075683594e-01 -1.094100102782249451e-01 2.341535538434982300e-01 4.660177603363990784e-02 -1.785545051097869873e-01 1.307632029056549072e-01 -3.884422779083251953e-01 -1.704767346382141113e-02 -2.985095381736755371e-01 -9.080690890550613403e-02 -2.161687463521957397e-01 1.484718769788742065e-01 -1.247274279594421387e-01 -5.222785100340843201e-02 -6.556468456983566284e-02 -2.027429491281509399e-01 -2.245820164680480957e-01 -3.212034106254577637e-01 -2.343396246433258057e-01 -6.386587768793106079e-02 -1.001475155353546143e-01 6.970372051000595093e-02 -1.473631560802459717e-01 -3.172460198402404785e-02 -1.443843008019030094e-03 2.748005390167236328e-01 1.125630829483270645e-02 1.829010695219039917e-01
-2.266235202550888062e-01 -2.835512459278106689e-01 -3.475743830204010010e-01 1.115226298570632935e-01 -2.520931661128997803e-01 -4.078730344772338867e-01 9.029636532068252563e-02 -7.662097457796335220e-03 -8.152569085359573364e-02 -1.082306057214736938e-01 -5.649585649371147156e-02 -6.657143682241439819e-02 -6.147809326648712158e-02 1.986510865390300751e-02 -1.639705896377563477e-01 8.399841934442520142e-02 -3.109368085861206055e-01 -1.315924525260925293e-02 4.594602435827255249e-02 -3.207535948604345322e-03 -5.918409675359725952e-02 -4.878387749195098877e-01 -5.123476497828960419e-03 -1.532224267721176147e-01 7.147172838449478149e-02 9.504244476556777954e-02 1.958720982074737549e-01 -2.867191098630428314e-02 -1.008372530341148376e-01 3.439216315746307373e-02 3.985203057527542114e-02 5.034123733639717102e-02
-2.340352684259414673e-01 6.984043866395950317e-02 -1.965707242488861084e-01 3.193073347210884094e-02 2.852708697319030762e-01 2.723423577845096588e-02 1.946417987346649170e-01 2.661099135875701904e-01 -7.130587100982666016e-02 2.099142782390117645e-02 -8.220223337411880493e-02 1.723029911518096924e-01 -2.089381068944931030e-01 3.331715166568756104e-01 -2.215154916048049927e-01 1.381526738405227661e-01 -1.455966383218765259e-01 -2.292525619268417358e-01 3.151076138019561768e-01 -1.651079505681991577e-01 1.234766617417335510e-01 -1.674792915582656860e-01 7.693673484027385712e-03 1.336432248353958130e-01 1.729737371206283569e-01 1.808898150920867920e-01 1.234370470046997070e-01 2.685078680515289307e-01 1.688746362924575806e-01 -7.021398097276687622e-02 -6.235348526388406754e-03 -9.951508603990077972e-03
1.053869947791099548e-01 2.400729618966579437e-02 -4.131264686584472656e-01 1.202528029680252075e-01 3.867334127426147461e-02 2.379203680902719498e-03 1.844381093978881836e-01 -1.199282407760620117e-01 3.584694862365722656e-02 1.225638091564178467e-01 -1.899414062500000000e-01 1.379011869430541992e-01 1.558346450328826904e-01 3.567117750644683838e-01 -8.798515796661376953e-02 1.678074896335601807e-01 -2.828567028045654297e-01 -1.092432364821434021e-01 -2.532929182052612305e-01 -2.357900887727737427e-01 -2.810979485511779785e-01 -1.736498773097991943e-01 -4.297398403286933899e-02 -1.210252568125724792e-01 -8.826965093612670898e-02 3.030278384685516357e-01 7.351896911859512329e-02 5.282230675220489502e-02 4.319176450371742249e-02 2.080635130405426025e-01 6.330608576536178589e-02 -1.072282157838344574e-02
1.320555806159973145e-01 -3.795462846755981445e-01 1.718023978173732758e-02 -7.158889621496200562e-02 1.422992646694183350e-01 -1.068498343229293823e-01 1.569137424230575562e-01 5.759624019265174866e-02 -4.213546961545944214e-02 5.010644439607858658e-03 1.734298765659332275e-01 -1.090049371123313904e-01 -2.249598801136016846e-01 2.367702573537826538e-01 2.038128487765789032e-02 2.030421942472457886e-01 -5.078410506248474121e-01 1.889095604419708252e-01 5.400422960519790649e-02 3.420474706217646599e-03 9.750214964151382446e-02 -1.627791523933410645e-01 -1.020524278283119202e-01 -2.206846773624420166e-01 -6.756690889596939087e-02 8.973388373851776123e-02 2.054547369480133057e-01 2.575413584709167480e-01 2.570105791091918945e-01 1.214907132089138031e-02 2.959298156201839447e-02 3.923354297876358032e-02
-3.785784170031547546e-02 -1.984861195087432861e-01 -2.471095472574234009e-01 -1.298284232616424561e-01 2.231993824243545532e-01 -1.733209751546382904e-02 -1.724239587783813477e-01 1.940303742885589600e-01 2.277778387069702148e-01 4.050143659114837646e-01 4.153364524245262146e-02 1.728307455778121948e-01 -1.964197307825088501e-01 1.615538150072097778e-01 1.573146283626556396e-01 2.246564030647277832e-01 -8.957724273204803467e-02 -2.397037670016288757e-02 3.450229391455650330e-02 -4.482379555702209473e-02 -8.317866176366806030e-02 -3.655560910701751709e-01 -1.497705280780792236e-01 -2.565767765045166016e-01 -6.016786396503448486e-02 1.885106414556503296e-01 8.312359452247619629e-03 2.795278094708919525e-02 2.951620221138000488e-01 7.209529727697372437e-02 -3.205357491970062256e-02 4.876336455345153809e-02
-2.480519860982894897e-01 -2.039995938539505005e-01 -1.808818578720092773e-01 8.276163786649703979e-02 -3.742418717592954636e-03 -3.318034484982490540e-02 1.113244593143463135e-01 1.895759254693984985e-01 -2.892873436212539673e-02 -7.584608346223831177e-02 2.339158803224563599e-01 1.601278334856033325e-01 -2.513220999389886856e-03 2.039074450731277466e-01 2.762332260608673096e-01 2.423647791147232056e-01 -2.796585261821746826e-01 5.016124621033668518e-02 5.529029667377471924e-02 1.588469445705413818e-01 -8.171690255403518677e-02 -1.830500215291976929e-01 -2.523251622915267944e-02 -3.705638051033020020e-01 8.932732790708541870e-02 1.117326691746711731e-01 1.533370316028594971e-01 1.057971343398094177e-01 3.200610578060150146e-01 1.544278264045715332e-01 -2.455439865589141846e-01 -1.239404156804084778e-01
-2.910809218883514404e-01 -2.306263893842697144e-01 -2.034822404384613037e-01 2.836288213729858398e-01 6.536196917295455933e-02 4.754923284053802490e-02 9.188991785049438477e-02 4.161991178989410400e-02 -6.942225247621536255e-02 -2.035486251115798950e-01 -2.055961340665817261e-01 7.771057635545730591e-02 -3.375435173511505127e-01 1.878070980310440063e-01 1.807996258139610291e-02 5.275066941976547241e-02 9.259091317653656006e-02 2.020373195409774780e-01 9.788335859775543213e-02 -1.426330208778381348e-01 -1.999379545450210571e-01 -4.345518648624420166e-01 5.216165259480476379e-02 -7.593242824077606201e-02 -1.469302177429199219e-01 7.985220104455947876e-02 -1.875467002391815186e-01 2.253866344690322876e-01 -3.378411987796425819e-03 -1.803954243659973145e-01 2.699960768222808838e-02 -1.131901815533638000e-01
1.189799606800079346e-01 3.721717372536659241e-02 -2.093747854232788086e-01 1.622134447097778320e-01 -3.907025977969169617e-02 -5.019214376807212830e-02 -6.202145293354988098e-02 -1.185354590415954590e-02 1.788183599710464478e-01 -6.361883878707885742e-02 2.099616080522537231e-01 -1.119238585233688354e-01 2.037725597620010376e-02 -7.144599407911300659e-02 -1.538407206535339355e-01 1.190561503171920776e-01 -1.258127987384796143e-01 1.069304719567298889e-01 -3.461600840091705322e-01 -2.501516044139862061e-01 9.066409617662429810e-02 -4.572457671165466309e-01 1.801627874374389648e-01 -8.195290341973304749e-03 1.255734711885452271e-01 1.189772337675094604e-01 3.756838664412498474e-02 1.352659165859222412e-01 3.598669767379760742e-01 2.321173101663589478e-01 -1.021875143051147461e-01 -2.594935297966003418e-01
1.154027804732322693e-01 7.714942563325166702e-03 3.244954394176602364e-03 1.154414713382720947e-01 6.142241507768630981e-02 2.227466404438018799e-01 3.660940751433372498e-02 4.655747860670089722e-02 7.569497078657150269e-02 1.150718256831169128e-01 1.463759094476699829e-01 -3.783856052905321121e-03 -3.096251785755157471e-01 -9.235692024230957031e-02 -3.178415000438690186e-01 3.259459882974624634e-02 -1.672593206167221069e-01 9.140489250421524048e-02 7.295270264148712158e-02 -3.259468078613281250e-02 -4.359693452715873718e-02 -3.449625074863433838e-01 -6.058558449149131775e-02 -3.042312562465667725e-01 2.758681774139404297e-01 3.944014012813568115e-01 -7.837086915969848633e-02 -8.680099993944168091e-02 3.578316867351531982e-01 1.809836775064468384e-01 8.023437112569808960e-03 5.879504606127738953e-02
-2.151668816804885864e-01 -8.290283381938934326e-02 -6.362564116716384888e-02 8.912923932075500488e-02 7.646182179450988770e-02 6.782232224941253662e-02 -4.441805183887481689e-02 -1.659378781914710999e-02 -1.870014518499374390e-02 1.248238682746887207e-01 -4.301963746547698975e-02 -1.927678734064102173e-01 -4.054474532604217529e-01 -4.293910413980484009e-02 2.848796732723712921e-02 2.981605529785156250e-01 -3.552626669406890869e-01 3.735461235046386719e-01 -1.837438493967056274e-01 -7.259182166308164597e-03 -3.265112936496734619e-01 -1.486809700727462769e-01 -1.895062327384948730e-01 4.509347304701805115e-02 -5.569780245423316956e-02 1.861383765935897827e-01 1.220599040389060974e-01 -1.943278312683105469e-02 7.395526021718978882e-02 1.652079671621322632e-01 -2.433971464633941650e-01 -2.087962813675403595e-03
-6.294765323400497437e-02 -4.335515201091766357e-03 -1.903147101402282715e-01 1.096942126750946045e-01 4.721802175045013428e-01 -1.383630037307739258e-01 1.492250114679336548e-01 1.168252527713775635e-01 -2.068270444869995117e-01 2.101996354758739471e-02 -2.425951510667800903e-01 4.261847957968711853e-02 -2.978063523769378662e-01 1.025437042117118835e-01 -7.697200775146484375e-02 9.617681801319122314e-02 -1.745825111865997314e-01 4.703417047858238220e-02 -1.925757676362991333e-01 -2.274437062442302704e-02 1.155109852552413940e-01 -1.685320287942886353e-01 1.393307894468307495e-01 1.998040825128555298e-02 3.998711705207824707e-01 2.204601913690567017e-01 9.181289002299308777e-03 -1.131222993135452271e-01 -9.971731901168823242e-02 1.752533465623855591e-01 1.062055677175521851e-01 2.152099460363388062e-01
-1.479620635509490967e-01 -2.632657289505004883e-01 -3.509587049484252930e-01 2.019876614212989807e-02 -3.217008113861083984e-01 -1.764841377735137939e-01 3.433814039453864098e-03 -7.081800699234008789e-02 1.396447569131851196e-01 -2.069413661956787109e-01 -1.150964349508285522e-01 -1.096614077687263489e-01 -1.211445406079292297e-01 6.881985813379287720e-02 -2.115175426006317139e-01 2.379980385303497314e-01 -4.526855349540710449e-01 4.909665137529373169e-02 -4.752304777503013611e-02 -1.094791814684867859e-01 -8.462321013212203979e-02 -2.926103770732879639e-01 -7.242166996002197266e-02 -1.321542561054229736e-01 -5.927453190088272095e-02 1.400454193353652954e-01 9.544429183006286621e-02 -1.959121823310852051e-01 4.504505172371864319e-02 -1.135905534029006958e-01 1.017106696963310242e-01 6.477314978837966919e-02
-3.048100173473358154e-01 -2.025327831506729126e-01 -1.992405951023101807e-01 -2.590100169181823730e-01 1.494114380329847336e-02 -1.485872566699981689e-01 7.646926492452621460e-02 6.310146301984786987e-02 -6.281410157680511475e-02 1.669264435768127441e-01 1.926887482404708862e-01 -3.880824148654937744e-02 -3.388265147805213928e-02 -1.112700030207633972e-01 -3.662071824073791504e-01 2.875727713108062744e-01 -3.368940651416778564e-01 -1.325477361679077148e-01 -1.527155935764312744e-01 -1.068720817565917969e-01 -1.173505857586860657e-01 -2.518730461597442627e-01 1.527723371982574463e-01 2.365346550941467285e-01 5.520345270633697510e-02 3.665955364704132080e-02 -1.000845730304718018e-01 1.355883181095123291e-01 8.351606875658035278e-02 2.043175548315048218e-01 6.507615000009536743e-02 1.353521943092346191e-01
-1.178793758153915405e-01 -2.399245202541351318e-01 -2.448621392250061035e-01 1.153106093406677246e-01 1.495343446731567383e-01 4.478136077523231506e-02 1.189673319458961487e-01 1.096227243542671204e-01 -8.198263496160507202e-02 -3.309644460678100586e-01 1.577706933021545410e-01 -9.805183112621307373e-02 -2.190149277448654175e-01 2.617022395133972168e-01 -3.290469944477081299e-01 1.361665576696395874e-01 -2.417028099298477173e-01 -1.162979230284690857e-01 2.205068431794643402e-02 -4.235722497105598450e-02 -1.295835226774215698e-01 -2.271127253770828247e-01 -2.279930859804153442e-01 -1.425400376319885254e-01 1.016911342740058899e-01 -3.380843624472618103e-02 2.378534525632858276e-01 3.109478056430816650e-01 1.282300204038619995e-01 6.775541114620864391e-04 -1.047140061855316162e-01 -6.054274737834930420e-02
-5.924542620778083801e-02 -4.216929972171783447e-01 -2.232804894447326660e-01 1.307437010109424591e-02 1.673072725534439087e-01 3.806884214282035828e-02 -6.200553849339485168e-02 2.978397607803344727e-01 1.306404173374176025e-01 -2.626767754554748535e-01 7.589089125394821167e-02 -7.881623506546020508e-02 -1.123281046748161316e-01 2.882507145404815674e-01 -2.189744114875793457e-01 -2.594886114820837975e-03 -1.816336363554000854e-01 -2.349971607327461243e-02 -9.809337556362152100e-02 -1.898662149906158447e-01 -1.091753169894218445e-01 -1.466389298439025879e-01 -1.791278272867202759e-01 -2.226757109165191650e-01 2.003136724233627319e-01 -8.144721388816833496e-02 9.772881865501403809e-02 1.204656735062599182e-01 2.558765709400177002e-01 1.247637942433357239e-01 -1.973285228013992310e-01 -1.408477276563644409e-01
-1.332280486822128296e-01 -7.947229780256748199e-03 -9.642806649208068848e-02 1.411004066467285156e-01 1.265758723020553589e-01 -4.852001368999481201e-02 -9.303860366344451904e-02 9.419703483581542969e-02 3.571209684014320374e-02 -2.851993143558502197e-01 -9.867866337299346924e-02 4.809562116861343384e-02 -2.304138690233230591e-01 1.456744819879531860e-01 1.885639280080795288e-01 2.167197465896606445e-01 -1.513971090316772461e-01 2.593664824962615967e-01 -8.739016950130462646e-02 -9.391538053750991821e-02 -7.970169186592102051e-02 -2.204867452383041382e-01 -1.894118785858154297e-01 -2.394454032182693481e-01 3.888437151908874512e-01 2.769406437873840332e-01 -2.080206722021102905e-01 -1.523038148880004883e-01 -1.568129360675811768e-01 2.780212759971618652e-01 1.145364642143249512e-01 -3.712572902441024780e-02
3.160900622606277466e-02 -3.210592865943908691e-01 -8.212444186210632324e-02 2.750422358512878418e-01 2.415908128023147583e-01 1.551760882139205933e-01 9.470951743423938751e-03 2.235150635242462158e-01 -3.286026045680046082e-02 -1.293264776468276978e-01 -1.332652010023593903e-02 -6.179209053516387939e-02 3.940205648541450500e-02 1.588075906038284302e-01 9.395871311426162720e-02 3.111844062805175781e-01 -2.534087300300598145e-01 2.926822900772094727e-01 -1.507298797369003296e-01 -9.438566118478775024e-02 -2.059645205736160278e-01 -1.429584175348281860e-01 -3.109502792358398438e-02 -6.372116040438413620e-03 -6.607955694198608398e-02 -1.223229169845581055e-01 -2.422304004430770874e-01 -5.885272752493619919e-03 5.572640895843505859e-02 3.377521336078643799e-01 -2.414835989475250244e-01 -1.669982671737670898e-01
1.002158373594284058e-01 -5.950496718287467957e-02 -4.834795370697975159e-02 4.184174165129661560e-02 8.333118259906768799e-02 5.393916368484497070e-02 1.679787039756774902e-01 1.242280974984169006e-01 2.378217130899429321e-01 -5.527765676379203796e-02 1.475093960762023926e-01 1.549205780029296875e-01 -7.865458726882934570e-02 -3.409839048981666565e-02 -5.515396967530250549e-02 2.354650050401687622e-01 -5.815006047487258911e-02 4.061900079250335693e-01 -2.017397582530975342e-01 -1.758425384759902954e-01 -1.703266054391860962e-01 -1.418205201625823975e-01 1.343165617436170578e-02 1.524467915296554565e-01 7.611595839262008667e-02 2.833571135997772217e-01 -1.137168146669864655e-02 -2.625621259212493896e-01 3.827729821205139160e-01 2.844229638576507568e-01 7.368630915880203247e-02 -2.389254122972488403e-01
-4.939655065536499023e-01 -2.323719114065170288e-01 -3.576746284961700439e-01 7.341951131820678711e-03 -3.803774341940879822e-02 5.256831645965576172e-02 3.456388115882873535e-01 -1.568205654621124268e-01 8.101982064545154572e-03 1.015563402324914932e-02 7.115195691585540771e-02 6.131249293684959412e-02 -1.048365384340286255e-01 2.123777419328689575e-01 -9.685074537992477417e-02 1.408095657825469971e-01 -1.159455701708793640e-01 -2.091328799724578857e-02 8.278797566890716553e-02 -2.553587853908538818e-01 -1.658403128385543823e-01 -2.084955871105194092e-01 -6.385240703821182251e-03 -7.228667289018630981e-02 7.317999750375747681e-02 4.157819226384162903e-02 -1.871351003646850586e-01 -2.808749377727508545e-01 -2.485457621514797211e-02 -5.733245611190795898e-02 -1.787403225898742676e-01 -1.114658713340759277e-01
-3.261606097221374512e-01 -4.379566609859466553e-01 5.274392198771238327e-03 -1.254165321588516235e-01 -1.443632543087005615e-01 -1.435200721025466919e-01 1.878469884395599365e-01 1.840001344680786133e-01 2.491202205419540405e-02 -2.347918692976236343e-03 2.237304486334323883e-02 -2.739440463483333588e-02 -2.122729122638702393e-01 -1.031645312905311584e-01 -3.746238648891448975e-01 4.083592295646667480e-01 -5.634147673845291138e-02 -1.935365423560142517e-02 -1.166819930076599121e-01 -4.737263545393943787e-02 -3.045183233916759491e-02 -2.788006663322448730e-01 -6.284385174512863159e-02 9.397325105965137482e-03 -2.879004739224910736e-02 2.060651779174804688e-01 -5.343682318925857544e-02 -1.257597655057907104e-01 2.616026671603322029e-03 1.520561575889587402e-01 -1.509438008069992065e-01 2.858851850032806396e-02
-7.703687250614166260e-02 -2.314833700656890869e-01 -3.560066521167755127e-01 1.539043337106704712e-01 1.225549206137657166e-01 1.867980509996414185e-01 2.290595024824142456e-01 9.602023661136627197e-02 -1.234101057052612305e-01 -6.005380302667617798e-02 -1.067966073751449585e-01 8.968186378479003906e-02 4.789566248655319214e-02 2.740949094295501709e-01 -1.361711770296096802e-01 3.229206800460815430e-01 -1.165660843253135681e-01 -1.008771285414695740e-01 3.078204095363616943e-01 2.141392827033996582e-01 -3.679180890321731567e-02 -1.975914239883422852e-01 -1.568465381860733032e-01 -1.437698155641555786e-01 -2.956592738628387451e-01 2.027372121810913086e-01 -1.451371312141418457e-01 8.579246699810028076e-02 2.545784413814544678e-02 1.748880743980407715e-01 -4.124111682176589966e-02 -2.962982282042503357e-03
-2.513466179370880127e-01 -1.909443438053131104e-01 -2.492707222700119019e-02 3.126468062400817871e-01 2.507801912724971771e-02 -1.827527731657028198e-01 6.170941889286041260e-02 1.700144261121749878e-01 -1.174288243055343628e-01 6.034078821539878845e-02 -1.610040813684463501e-01 6.464030593633651733e-02 -6.566678732633590698e-02 -1.270533911883831024e-02 -7.892594486474990845e-02 3.698283433914184570e-01 -1.700203120708465576e-01 -7.646669447422027588e-02 3.475565612316131592e-01 -4.200474172830581665e-02 -4.190293326973915100e-02 -1.641936600208282471e-01 -6.155500933527946472e-02 -3.442550599575042725e-01 6.526338309049606323e-02 2.197730690240859985e-01 3.957156836986541748e-02 -2.311065793037414551e-01 1.339067220687866211e-01 1.823690831661224365e-01 2.054865360260009766e-01 1.759791374206542969e-01
-4.212969541549682617e-02 -3.055627048015594482e-01 -1.569014787673950195e-01 8.908827602863311768e-02 1.499468386173248291e-01 -1.628788709640502930e-01 -2.235864289104938507e-02 1.431072801351547241e-01 7.814728468656539917e-02 -3.839115500450134277e-01 1.824432164430618286e-01 -2.216452360153198242e-02 -8.848564326763153076e-02 1.490667611360549927e-01 -1.999354660511016846e-01 1.067403256893157959e-01 -3.949279487133026123e-01 1.474164277315139771e-01 9.040471911430358887e-02 -2.535544149577617645e-02 -2.064342051744461060e-01 -2.613492012023925781e-01 -1.341764926910400391e-01 -2.731165289878845215e-01 1.577656865119934082e-01 -1.463894695043563843e-01 1.356325596570968628e-01 2.387476116418838501e-01 1.052825525403022766e-01 6.428357958793640137e-02 5.932839121669530869e-03 -8.136345446109771729e-02
-2.552829384803771973e-01 -6.801147013902664185e-03 -1.504294574260711670e-01 2.729271166026592255e-02 2.520903013646602631e-02 1.919337511062622070e-01 1.453631371259689331e-01 1.473805904388427734e-01 3.946761041879653931e-02 -3.506280183792114258e-01 -1.565538048744201660e-01 -1.400386840105056763e-01 -2.084818854928016663e-02 -1.000604033470153809e-01 -8.978991210460662842e-02 3.775486648082733154e-01 -2.354137301445007324e-01 8.604047447443008423e-02 2.698200047016143799e-01 -5.442648194730281830e-03 -1.802231371402740479e-01 -2.085698992013931274e-01 -2.176114022731781006e-01 -8.413165062665939331e-02 -8.372838795185089111e-02 4.260742068290710449e-01 1.012470275163650513e-01 6.617581844329833984e-02 1.202786266803741455e-01 7.021540403366088867e-02 9.282031655311584473e-02 -6.444357335567474365e-02
-4.105708375573158264e-02 2.805793657898902893e-02 -2.284844964742660522e-01 1.534376442432403564e-01 4.024966359138488770e-01 6.481509655714035034e-02 2.877047955989837646e-01 9.225129336118698120e-02 3.763807564973831177e-02 1.312040090560913086e-01 -1.073052138090133667e-01 2.167986184358596802e-01 -2.659232318401336670e-01 -1.818506978452205658e-02 1.675525009632110596e-01 1.620815545320510864e-01 8.139355480670928955e-02 9.725138545036315918e-02 -1.203713491559028625e-01 -1.418671905994415283e-01 -3.670826926827430725e-02 -3.230992853641510010e-01 -1.976324915885925293e-01 -3.104878664016723633e-01 -6.917442381381988525e-02 1.082268953323364258e-01 1.842036694288253784e-01 1.996661722660064697e-01 1.857430115342140198e-02 1.453940868377685547e-01 -1.608238518238067627e-01 -1.794652938842773438e-01
1.196828186511993408e-01 -3.975740671157836914e-01 1.440444737672805786e-01 -5.104190483689308167e-02 6.119043007493019104e-02 -6.026913598179817200e-02 -1.574002802371978760e-01 1.111938506364822388e-01 -4.757520556449890137e-02 2.182130068540573120e-01 2.627696990966796875e-01 7.169100642204284668e-02 -2.823313474655151367e-01 1.379254609346389771e-01 -1.248730346560478210e-01 2.421836704015731812e-01 -3.517822623252868652e-01 8.343233168125152588e-02 -2.701024413108825684e-01 -1.230009496212005615e-01 -2.184904813766479492e-01 -3.163911104202270508e-01 -1.369832605123519897e-01 -1.976723521947860718e-01 8.258770219981670380e-03 1.501641124486923218e-01 -7.224057614803314209e-02 -2.382779493927955627e-03 9.857814759016036987e-02 5.064304918050765991e-03 -2.511760964989662170e-02 4.156786017119884491e-04
-3.033973276615142822e-01 -1.523170769214630127e-01 -4.246088862419128418e-02 -1.879418082535266876e-02 4.733389988541603088e-02 -2.844494022428989410e-02 -3.197745978832244873e-02 1.137467026710510254e-01 -9.902213513851165771e-02 -8.858853578567504883e-02 -2.454409003257751465e-01 2.223597653210163116e-02 -1.517978310585021973e-01 -1.226587221026420593e-02 1.023863181471824646e-01 2.736269235610961914e-01 -4.364429712295532227e-01 1.004644632339477539e-01 1.729372441768646240e-01 -1.909819245338439941e-01 -2.032077312469482422e-02 -8.030441589653491974e-03 3.222843408584594727e-01 7.207086682319641113e-02 1.461448073387145996e-01 4.346581399440765381e-01 2.273281216621398926e-01 -3.331744519528001547e-04 1.000994443893432617e-01 1.609446555376052856e-01 1.287761423736810684e-02 6.401021033525466919e-02
-1.534184068441390991e-01 -1.773726344108581543e-01 -3.906463086605072021e-01 -1.419604197144508362e-02 1.583488471806049347e-02 8.448850363492965698e-02 5.059025436639785767e-02 4.493454098701477051e-02 -1.023959666490554810e-01 3.649282753467559814e-01 3.568453192710876465e-01 8.727323263883590698e-02 -3.084262609481811523e-01 1.379335820674896240e-01 4.623272269964218140e-02 1.950671151280403137e-02 -1.758759319782257080e-01 -7.207706570625305176e-02 1.641850471496582031e-01 2.144761197268962860e-02 -1.279736012220382690e-01 -1.308109611272811890e-01 2.024815650656819344e-03 -5.913800746202468872e-02 -2.740865349769592285e-01 2.321202754974365234e-01 -7.346722483634948730e-02 7.821605540812015533e-03 2.894501388072967529e-01 1.886242926120758057e-01 -1.706488579511642456e-01 3.830573335289955139e-02
-2.604141235351562500e-01 -2.796456217765808105e-01 -1.111895069479942322e-01 1.047837957739830017e-01 2.129034511744976044e-02 3.287213295698165894e-02 1.175080835819244385e-01 2.421351224184036255e-01 -3.695092722773551941e-02 1.178495809435844421e-01 -2.063482552766799927e-01 -8.244503289461135864e-02 1.700110584497451782e-01 -2.718794345855712891e-01 -4.262003600597381592e-01 1.850529164075851440e-01 -1.618598550558090210e-01 2.105468511581420898e-01 1.062934398651123047e-01 -1.731328964233398438e-01 2.234719544649124146e-01 -3.140949606895446777e-01 -1.978203654289245605e-02 -2.425296790897846222e-02 2.859798632562160492e-02 2.540570795536041260e-01 -2.667390182614326477e-02 1.240756362676620483e-01 6.858509033918380737e-02 -1.036455109715461731e-01 -3.356737270951271057e-02 1.179208904504776001e-01
-1.758783310651779175e-01 4.371331632137298584e-02 -2.875862717628479004e-01 2.098652068525552750e-03 1.052008047699928284e-01 1.247991323471069336e-01 2.907722592353820801e-01 5.029046535491943359e-01 4.794131498783826828e-03 1.634443737566471100e-02 3.266922011971473694e-02 -1.973969116806983948e-02 -3.398282825946807861e-01 -3.618186712265014648e-02 -4.578133299946784973e-02 3.351345360279083252e-01 -2.809551060199737549e-01 -6.393633782863616943e-02 -5.901695042848587036e-02 6.915698945522308350e-02 3.568286448717117310e-02 -2.183365672826766968e-01 -1.123399212956428528e-01 -2.121592611074447632e-01 -1.627331674098968506e-01 -3.492934629321098328e-03 7.554611563682556152e-02 1.030535697937011719e-01 1.244281828403472900e-01 -1.444831788539886475e-01 -1.013591811060905457e-01 -8.556990884244441986e-03
3.304587900638580322e-01 -1.435104310512542725e-01 1.146495901048183441e-02 7.093627005815505981e-02 -4.848018288612365723e-03 1.617221534252166748e-02 2.659756317734718323e-02 2.416587173938751221e-01 1.130249649286270142e-01 7.205236703157424927e-02 -9.392891079187393188e-02 -2.720464766025543213e-01 3.949702251702547073e-03 1.597911491990089417e-02 -5.654520168900489807e-02 1.942286491394042969e-01 -2.362265139818191528e-01 2.594574689865112305e-01 1.187454313039779663e-01 1.363652199506759644e-01 -1.727330386638641357e-01 -4.343022108078002930e-01 9.631524235010147095e-02 5.342639237642288208e-02 -4.635184630751609802e-02 2.896549105644226074e-01 9.249114245176315308e-02 -1.544916164129972458e-02 3.739566802978515625e-01 -2.385475113987922668e-02 -4.179400950670242310e-02 -2.006274759769439697e-01
1.717593073844909668e-01 -4.572975262999534607e-02 -3.967605233192443848e-01 1.455622538924217224e-02 3.037508130073547363e-01 3.139438629150390625e-01 2.691814899444580078e-01 1.535340100526809692e-01 9.121692925691604614e-02 1.390001475811004639e-01 -1.446439698338508606e-02 2.337726391851902008e-02 2.217722311615943909e-02 8.510940521955490112e-02 2.346020191907882690e-01 2.053455859422683716e-01 -1.250722706317901611e-01 1.612905114889144897e-01 1.247896254062652588e-01 -2.184400856494903564e-01 -9.861390292644500732e-02 -2.943825423717498779e-01 -1.856723055243492126e-02 2.321719005703926086e-02 1.308213472366333008e-01 3.373942077159881592e-01 9.025501459836959839e-02 8.592645823955535889e-02 -2.169526740908622742e-02 1.314078271389007568e-01 1.822081953287124634e-02 -1.543294787406921387e-01
1.488171368837356567e-01 -1.832998394966125488e-01 6.483963131904602051e-02 -1.408727765083312988e-01 1.520952135324478149e-01 2.012540772557258606e-02 2.727659419178962708e-02 1.417946070432662964e-01 3.381993621587753296e-02 -7.649335265159606934e-02 -1.486834287643432617e-01 4.588335752487182617e-02 -4.796309471130371094e-01 -2.421575039625167847e-02 2.045111507177352905e-01 1.275554895401000977e-01 -8.239669352769851685e-02 1.613488942384719849e-01 1.667319536209106445e-01 -1.330432593822479248e-01 1.277778297662734985e-01 -3.749271631240844727e-01 1.661207824945449829e-01 -2.902808785438537598e-01 -3.723466768860816956e-02 3.104838728904724121e-01 4.035490751266479492e-02 1.013492122292518616e-01 2.317105233669281006e-01 -6.382711231708526611e-02 -1.739422678947448730e-01 -1.053441539406776428e-01
2.557773329317569733e-02 -3.417817652225494385e-01 -1.127789914608001709e-01 2.324098497629165649e-01 2.457269579172134399e-01 1.835433095693588257e-01 -5.500357225537300110e-02 -6.819622963666915894e-02 -6.012285128235816956e-03 -6.872047483921051025e-02 -9.922002255916595459e-02 -1.362683624029159546e-01 7.765832822769880295e-03 1.193627864122390747e-01 -1.285293549299240112e-01 3.866600990295410156e-01 3.505644202232360840e-02 2.209931164979934692e-01 -1.096677929162979126e-01 -3.450924456119537354e-01 -1.784532815217971802e-01 -3.032069206237792969e-01 -8.396667987108230591e-02 -1.435828953981399536e-01 -6.576330214738845825e-02 -5.178930610418319702e-02 -2.250441759824752808e-01 -2.955185808241367340e-02 1.462649405002593994e-01 2.125166654586791992e-01 4.090220108628273010e-02 -2.028830498456954956e-01
-3.868727013468742371e-03 1.299740970134735107e-01 -2.292803302407264709e-02 1.717329472303390503e-01 2.341870069503784180e-01 1.521842479705810547e-01 1.319387257099151611e-01 2.764436304569244385e-01 -1.445447653532028198e-01 -1.326535455882549286e-02 -2.145096659660339355e-01 -4.156389832496643066e-02 -1.233538165688514709e-01 1.160572394728660583e-01 1.601313650608062744e-01 1.822207123041152954e-01 -4.337644577026367188e-01 1.983777731657028198e-01 -2.828609384596347809e-02 -8.925934135913848877e-02 -3.995461389422416687e-02 -2.949636876583099365e-01 1.370346546173095703e-01 1.278334558010101318e-01 3.052658140659332275e-01 1.799389272928237915e-01 -1.395646035671234131e-01 4.581510147545486689e-04 2.409716509282588959e-02 3.264470398426055908e-01 1.127415224909782410e-01 -1.793601782992482185e-03
-7.536101341247558594e-02 -2.158622257411479950e-02 -2.095189690589904785e-01 9.103346616029739380e-03 2.334048040211200714e-02 -9.254159778356552124e-02 1.810235977172851562e-01 3.359341919422149658e-01 -1.482850462198257446e-01 2.180876582860946655e-01 2.825231552124023438e-01 -1.791331544518470764e-02 -1.123592928051948547e-01 1.696911901235580444e-01 -7.005884498357772827e-02 1.036917045712471008e-01 -2.578940987586975098e-01 2.906507253646850586e-01 4.455403685569763184e-01 4.598007351160049438e-02 -3.263140916824340820e-01 -2.446620017290115356e-01 1.945713534951210022e-02 -1.067515760660171509e-01 -7.497227191925048828e-02 8.366364240646362305e-02 -3.764241188764572144e-02 1.639810651540756226e-01 9.137876331806182861e-02 4.533257335424423218e-02 -6.268844008445739746e-02 -5.820815265178680420e-02
-1.993329823017120361e-01 -3.592324554920196533e-01 -1.371753513813018799e-01 1.917207539081573486e-01 -1.047672424465417862e-02 9.059213846921920776e-02 7.930751889944076538e-02 -4.569865390658378601e-02 -4.998479038476943970e-02 -1.351981610059738159e-01 -2.070415616035461426e-01 2.376451389864087105e-03 -5.117305517196655273e-01 9.629169106483459473e-02 -1.685450226068496704e-01 -2.288680896162986755e-02 -3.670900827273726463e-03 2.404655963182449341e-01 1.347725987434387207e-01 -7.660932838916778564e-02 -2.572278678417205811e-01 -3.970005810260772705e-01 -3.664568532258272171e-03 -1.312552369199693203e-03 -1.989685893058776855e-01 2.195555018261075020e-03 4.333452507853507996e-02 -6.255230307579040527e-02 -9.776039421558380127e-02 1.084303632378578186e-01 -1.062357723712921143e-01 -1.076323837041854858e-01
1.264857500791549683e-01 -1.200160160660743713e-01 -2.936494648456573486e-01 8.118049055337905884e-02 1.120195165276527405e-01 -1.301591247320175171e-01 2.881499528884887695e-01 1.606634557247161865e-01 -1.324147544801235199e-02 -3.485298156738281250e-02 3.364743292331695557e-01 -1.787640005350112915e-01 -2.965797781944274902e-01 8.874897658824920654e-02 -2.765170037746429443e-01 -1.063955128192901611e-01 -2.797845602035522461e-01 2.580738067626953125e-01 -6.306771188974380493e-02 9.675531089305877686e-02 -3.443798050284385681e-02 -2.913898825645446777e-01 -8.040232956409454346e-02 7.759086042642593384e-02 2.296346724033355713e-01 1.542142927646636963e-01 -1.494324416853487492e-03 -8.627908676862716675e-02 2.023031115531921387e-01 1.844325475394725800e-02 -1.155486255884170532e-01 1.135200262069702148e-01
-4.355683550238609314e-02 -6.617175880819559097e-03 -2.459528744220733643e-01 7.693177461624145508e-02 2.094505876302719116e-01 -6.180971488356590271e-02 -6.596449762582778931e-02 1.036201119422912598e-01 1.470846086740493774e-01 1.660970598459243774e-01 -1.405695453286170959e-02 9.476048289798200130e-04 -1.638746112585067749e-01 1.672003567218780518e-01 -2.347679585218429565e-01 5.750010907649993896e-02 1.442494094371795654e-01 7.622904330492019653e-02 1.385806947946548462e-01 -2.756023406982421875e-01 1.254827082157135010e-01 -3.422600328922271729e-01 2.297281324863433838e-01 1.374228745698928833e-01 -4.422702267765998840e-02 1.873874813318252563e-01 6.568235903978347778e-02 -1.517229974269866943e-01 -1.956195197999477386e-02 4.301608502864837646e-01 8.954130858182907104e-02 -3.493492305278778076e-01
1.957505010068416595e-03 -1.813556849956512451e-01 -1.017201393842697144e-01 -1.756194420158863068e-02 1.081272810697555542e-01 4.156058281660079956e-02 4.018684476613998413e-02 1.422846615314483643e-01 -1.838268786668777466e-01 -1.581514030694961548e-01 -1.244440153241157532e-01 -2.824355065822601318e-01 -1.510079205036163330e-01 5.561159551143646240e-02 -4.185238480567932129e-02 2.479440905153751373e-02 -1.796373128890991211e-01 1.200771182775497437e-01 -9.492566436529159546e-02 -1.482683271169662476e-01 3.737689554691314697e-01 -5.140630602836608887e-01 9.611975401639938354e-02 -1.587948203086853027e-01 -2.321173101663589478e-01 1.693095862865447998e-01 -4.019167274236679077e-02 5.561498180031776428e-02 -8.586418628692626953e-02 2.578927278518676758e-01 2.019886821508407593e-01 1.442735940217971802e-01
-7.148738950490951538e-02 8.778890222311019897e-02 -4.511369764804840088e-01 -2.047231607139110565e-02 9.787340462207794189e-02 9.036975353956222534e-02 2.524659736081957817e-03 2.510107159614562988e-01 6.463002413511276245e-02 -1.559437662363052368e-01 4.996163770556449890e-02 -4.255538806319236755e-02 -8.493067324161529541e-02 -1.416581422090530396e-01 4.203913733363151550e-02 4.738369882106781006e-01 -9.384577721357345581e-02 2.102496176958084106e-01 -5.585683882236480713e-02 -4.064220562577247620e-02 -3.216751217842102051e-01 -1.367780715227127075e-01 -1.015568152070045471e-01 1.896123439073562622e-01 2.401693927822634578e-04 2.926078438758850098e-01 8.050992339849472046e-02 -1.167270019650459290e-01 1.567300260066986084e-01 6.207586452364921570e-02 1.541676968336105347e-01 -1.787821799516677856e-01
-1.292566116899251938e-02 -1.639461964368820190e-01 -9.955841302871704102e-02 2.043463587760925293e-01 7.287760381586849689e-04 1.685540974140167236e-01 6.448049098253250122e-02 2.055398821830749512e-01 7.017660140991210938e-02 -9.199864417314529419e-02 -3.881274759769439697e-01 -1.560409516096115112e-01 -2.520411275327205658e-02 1.257259696722030640e-01 -1.259268671274185181e-01 -2.783591859042644501e-02 -3.586397171020507812e-01 -7.780262827873229980e-02 -2.135629057884216309e-01 -1.921697407960891724e-01 1.808616332709789276e-02 -3.333781361579895020e-01 8.881482481956481934e-02 -1.250473558902740479e-01 -1.914585083723068237e-01 -1.156470552086830139e-01 2.229069918394088745e-02 1.828081905841827393e-01 5.386864766478538513e-02 3.838422298431396484e-01 -3.316791355609893799e-02 -1.937134116888046265e-01
-3.883718326687812805e-02 2.086297571659088135e-01 -2.346814423799514771e-01 8.855070918798446655e-02 6.166517361998558044e-02 1.361831426620483398e-01 2.211339026689529419e-02 -1.554915588349103928e-02 -1.509749889373779297e-01 3.176419064402580261e-02 -2.084643244743347168e-01 1.735678501427173615e-02 -5.314382910728454590e-02 3.500208854675292969e-01 -9.653040766716003418e-02 4.329357296228408813e-02 -6.057551130652427673e-02 3.465298935770988464e-02 1.241450607776641846e-01 -1.311516761779785156e-01 -3.811356052756309509e-02 -4.208615720272064209e-01 1.434451937675476074e-01 3.779298812150955200e-02 2.637724578380584717e-01 3.728631436824798584e-01 -1.632202230393886566e-02 3.295350074768066406e-02 -1.231590434908866882e-01 4.284834861755371094e-01 -1.139394268393516541e-01 7.147210836410522461e-02
-1.429782807826995850e-01 1.116360425949096680e-01 -3.400076180696487427e-02 -4.686263203620910645e-02 4.064852297306060791e-01 -5.717470124363899231e-02 2.943469882011413574e-01 1.957176178693771362e-01 -1.624989211559295654e-01 -1.475654542446136475e-01 -1.388983577489852905e-01 -2.579851150512695312e-01 -1.591278463602066040e-01 1.550589054822921753e-01 -6.843550503253936768e-02 2.853684499859809875e-02 -1.138124018907546997e-01 -5.082770437002182007e-02 -8.078618906438350677e-03 -1.002700477838516235e-01 1.996159087866544724e-03 -2.845470905303955078e-01 1.928845494985580444e-01 -1.377238035202026367e-01 2.273653298616409302e-01 1.443279813975095749e-02 -2.723242342472076416e-01 7.658489048480987549e-02 -8.479017764329910278e-03 3.660120964050292969e-01 -1.196809560060501099e-01 1.957440972328186035e-01
1.198461577296257019e-01 -3.778880238533020020e-01 -3.093080222606658936e-01 -6.533967703580856323e-02 -1.743865944445133209e-02 -1.234630495309829712e-01 2.189169824123382568e-01 -4.646056890487670898e-02 -1.540295481681823730e-01 -1.719944737851619720e-02 -8.074343204498291016e-02 1.087941974401473999e-01 -4.906905442476272583e-02 3.158916234970092773e-01 -2.270927876234054565e-01 2.286342829465866089e-01 -5.429052561521530151e-02 2.119138091802597046e-01 -2.533588409423828125e-01 -2.730558998882770538e-02 -1.878176443278789520e-02 -8.301867544651031494e-02 3.459874168038368225e-02 -2.360867410898208618e-01 2.432442456483840942e-01 3.570263460278511047e-02 -1.280800551176071167e-01 1.431124955415725708e-01 2.866101861000061035e-01 8.535720407962799072e-02 2.530471682548522949e-01 3.297636285424232483e-02
-4.512907862663269043e-01 -1.142661571502685547e-01 1.391094326972961426e-01 1.583679765462875366e-01 1.799255609512329102e-01 -2.969642579555511475e-01 7.904548943042755127e-02 8.130455017089843750e-02 -2.509441040456295013e-02 1.566447615623474121e-01 1.208518147468566895e-01 -1.048672720789909363e-01 -1.467819958925247192e-01 2.234844267368316650e-01 -7.126537710428237915e-02 -2.307063899934291840e-02 9.078604727983474731e-02 1.580321639776229858e-01 -1.711731702089309692e-01 -1.857822388410568237e-02 -2.569546103477478027e-01 -1.331048458814620972e-01 -4.701500013470649719e-02 -1.609013527631759644e-01 8.778738230466842651e-02 4.119487106800079346e-01 2.524474263191223145e-01 5.995559319853782654e-02 1.726731359958648682e-01 1.262942552566528320e-01 -1.023518592119216919e-01 -4.334754124283790588e-02
-1.902550160884857178e-01 2.778336033225059509e-02 -1.537043601274490356e-01 -5.595373734831809998e-02 2.405643463134765625e-01 -7.015034556388854980e-02 5.741823092103004456e-02 1.024355962872505188e-01 2.959364950656890869e-01 2.664265930652618408e-01 -8.446146734058856964e-03 -9.966351836919784546e-02 -3.597245216369628906e-01 -2.297537168487906456e-03 1.469016522169113159e-01 3.274201154708862305e-01 7.243772596120834351e-02 1.010354980826377869e-01 1.719740629196166992e-01 -8.644465357065200806e-03 -1.108886487782001495e-02 -3.238601386547088623e-01 4.153183475136756897e-02 -2.243841886520385742e-01 1.063838452100753784e-01 1.521025151014328003e-01 8.156909793615341187e-02 3.345543444156646729e-01 7.195128500461578369e-02 2.477268129587173462e-01 -9.461448341608047485e-02 4.711037129163742065e-02
-3.267263472080230713e-01 9.158513695001602173e-02 -3.687954246997833252e-01 -1.821266859769821167e-01 1.644119620323181152e-01 2.260747104883193970e-01 5.150021612644195557e-02 1.262251138687133789e-01 -3.431782871484756470e-02 -2.004129141569137573e-01 -1.603621989488601685e-01 7.846993207931518555e-02 -2.097996622323989868e-01 -4.780501127243041992e-02 9.358204901218414307e-02 3.208123147487640381e-01 -2.199605852365493774e-01 1.404190063476562500e-01 2.147932946681976318e-01 -8.109772205352783203e-02 -8.477916941046714783e-03 -1.446142196655273438e-01 2.481841295957565308e-02 -2.754985988140106201e-01 1.289685256779193878e-02 3.284074366092681885e-01 -1.278154104948043823e-01 1.797183901071548462e-01 -8.277184516191482544e-02 6.672915071249008179e-02 2.550392597913742065e-02 -2.895858325064182281e-02
-2.355851978063583374e-01 -3.949823975563049316e-01 -2.968839108943939209e-01 4.506136476993560791e-02 2.838749997317790985e-02 -7.905819267034530640e-02 1.011260151863098145e-01 5.500918999314308167e-02 4.186845198273658752e-02 -1.291860193014144897e-01 -5.544936656951904297e-01 1.037002429366111755e-01 -8.494596928358078003e-02 -6.866455078125000000e-02 -1.677456200122833252e-01 1.737996703013777733e-03 -1.198968105018138885e-02 3.811371698975563049e-02 -7.729654759168624878e-02 -1.949379146099090576e-01 4.632643889635801315e-03 -3.392358124256134033e-01 -9.472964704036712646e-02 -1.366873681545257568e-01 3.554487228393554688e-02 1.473527494817972183e-02 -2.857128903269767761e-02 -8.183578401803970337e-02 1.803225129842758179e-01 2.527901530265808105e-02 4.984924569725990295e-02 -2.613665461540222168e-01
-8.751211687922477722e-03 2.879322506487369537e-02 -3.502944409847259521e-01 4.514712840318679810e-02 -3.602495416998863220e-02 -1.136108562350273132e-01 1.454301923513412476e-01 2.018790394067764282e-01 -4.704987630248069763e-02 2.573685348033905029e-01 2.344830930233001709e-01 1.345336586236953735e-01 -1.258355230093002319e-01 2.599931359291076660e-01 -7.790186256170272827e-02 -6.416454911231994629e-02 -1.759196221828460693e-01 2.240237891674041748e-01 3.132277727127075195e-01 -1.131873354315757751e-01 -3.300717771053314209e-01 -3.703990578651428223e-01 -1.260733157396316528e-01 -2.421740815043449402e-02 -1.046220306307077408e-02 9.100035578012466431e-02 3.223643288947641850e-04 1.022433862090110779e-01 1.646828353404998779e-01 -3.265904635190963745e-02 -2.439638078212738037e-01 -4.310280084609985352e-02
1.629766672849655151e-01 -9.912098199129104614e-02 1.517406105995178223e-02 1.307276487350463867e-01 -1.195795312523841858e-01 3.338786587119102478e-02 9.558937698602676392e-02 1.185041815042495728e-01 -1.555277854204177856e-01 2.562460303306579590e-01 -8.106207102537155151e-02 -1.403584145009517670e-02 -4.692412912845611572e-02 -1.567774713039398193e-01 -1.865029148757457733e-02 9.891471266746520996e-02 -1.303944140672683716e-01 2.254804521799087524e-01 -1.099276095628738403e-01 -2.965953648090362549e-01 -4.281165003776550293e-01 -3.995799422264099121e-01 -1.479143053293228149e-01 -2.941849529743194580e-01 -1.558887213468551636e-02 1.539066284894943237e-01 -8.150402456521987915e-02 -1.073194071650505066e-01 1.736054569482803345e-01 2.675107419490814209e-01 -1.006348058581352234e-02 -1.049101874232292175e-01
-1.610527783632278442e-01 -3.622237443923950195e-01 -9.784732013940811157e-02 4.167605563998222351e-02 1.694734394550323486e-01 1.999479681253433228e-01 1.182125359773635864e-01 2.414181679487228394e-01 6.537951529026031494e-02 -8.171074837446212769e-02 -2.544175386428833008e-01 -3.952142316848039627e-03 1.010522916913032532e-01 4.363925755023956299e-02 4.392024874687194824e-02 2.172200679779052734e-01 -4.272381365299224854e-01 1.504506468772888184e-01 1.586138084530830383e-02 1.578777283430099487e-01 9.524497389793395996e-02 -5.132588744163513184e-02 1.991379708051681519e-01 -1.141845136880874634e-01 1.183134093880653381e-01 3.356771767139434814e-01 1.049111858010292053e-01 3.669451177120208740e-02 -7.915364205837249756e-02 2.904320061206817627e-01 1.664262264966964722e-01 -3.968048095703125000e-02
-3.750602006912231445e-01 -1.471235901117324829e-01 -1.686080843210220337e-01 2.060926146805286407e-02 3.328752219676971436e-01 2.288708686828613281e-01 2.481242418289184570e-01 1.224706098437309265e-01 8.162754029035568237e-02 5.129281803965568542e-02 2.264530025422573090e-02 1.608023792505264282e-02 -1.756152510643005371e-01 1.732431948184967041e-01 8.394559472799301147e-02 3.200105726718902588e-01 8.202348649501800537e-02 3.016344010829925537e-01 1.062655225396156311e-01 7.751724123954772949e-02 7.425614446401596069e-02 -2.341832816600799561e-01 3.418947756290435791e-02 7.986909151077270508e-02 -1.214826945215463638e-02 7.305265963077545166e-02 3.027808070182800293e-01 -1.303115040063858032e-01 2.692426741123199463e-01 7.834368944168090820e-02 9.773026406764984131e-02 5.888427793979644775e-02
1.153884232044219971e-01 -1.873279064893722534e-01 -5.231438949704170227e-02 2.100235968828201294e-01 3.229010701179504395e-01 1.532277613878250122e-01 1.472381800413131714e-01 -4.026499018073081970e-02 1.507503092288970947e-01 -6.827668100595474243e-02 7.854409515857696533e-02 -1.227594539523124695e-02 6.631478667259216309e-02 -4.649078100919723511e-02 -2.190364897251129150e-01 3.995001018047332764e-01 -1.246193647384643555e-01 2.829990983009338379e-01 -2.138971164822578430e-02 -3.193822801113128662e-01 -1.798618286848068237e-01 -2.637319564819335938e-01 1.429924070835113525e-01 -1.947137266397476196e-01 -1.108770295977592468e-01 1.171507611870765686e-01 -1.351986080408096313e-01 -1.492134761065244675e-02 -1.217601262032985687e-02 1.541525423526763916e-01 6.093258783221244812e-02 -2.745355665683746338e-01
-1.430218070745468140e-01 -2.203738540410995483e-01 4.879090469330549240e-03 1.055419072508811951e-01 5.936551839113235474e-02 7.509846240282058716e-03 2.438443005084991455e-01 3.828455135226249695e-02 1.192752197384834290e-01 2.045457810163497925e-01 -4.560788720846176147e-02 7.887940853834152222e-02 1.534041948616504669e-02 -1.658596396446228027e-01 6.112888455390930176e-02 1.538780331611633301e-01 1.089979186654090881e-01 7.763715088367462158e-02 -1.010949537158012390e-01 -1.800708323717117310e-01 -3.225501775741577148e-01 -6.024227738380432129e-01 2.324879616498947144e-01 -1.195455938577651978e-01 8.104585111141204834e-02 2.340862751007080078e-01 3.909511491656303406e-02 2.429221011698246002e-02 2.223154455423355103e-01 -6.431022286415100098e-02 3.545617312192916870e-02 -1.470903903245925903e-01
1.565060913562774658e-01 -2.108327597379684448e-01 -4.432909488677978516e-01 2.166140265762805939e-02 -1.554621905088424683e-01 -4.460316151380538940e-02 1.804845333099365234e-01 5.001375079154968262e-02 -1.140642166137695312e-02 1.299854218959808350e-01 1.810332573950290680e-02 7.300107926130294800e-02 3.800452686846256256e-03 8.708180859684944153e-03 -5.045208707451820374e-02 2.815753817558288574e-01 -1.289852708578109741e-01 2.827539443969726562e-01 -1.605912148952484131e-01 -2.367920577526092529e-01 9.823286905884742737e-03 -1.995988637208938599e-01 -2.385900169610977173e-01 -2.651579380035400391e-01 2.243593037128448486e-01 1.598986983299255371e-02 -1.884685158729553223e-01 5.952218547463417053e-02 2.354130744934082031e-01 1.320689618587493896e-01 2.134924232959747314e-01 1.205324679613113403e-01
[truncated: 3,273,213 more chars]
