# Supplementary material for: The Language of Innovation
Source: PLoS One. 2020 Apr 30;15(4):e0230107. doi: 10.1371/journal.pone.0230107 (PMC7194493; doi:10.1371/journal.pone.0230107)
Supplement: S3 File — (GZ) [file pone.0230107.s003.tar.gz › 1981-1985/V2Run_24_VS_4500_embeddings1981-1985ED32.txt]

-1.041598096489906311e-01 -1.244877725839614868e-01 -1.513596773147583008e-01 -6.791167706251144409e-02 5.942492280155420303e-03 1.202041432261466980e-01 -1.396055333316326141e-03 -1.935860328376293182e-02 -2.846900373697280884e-02 1.192063018679618835e-01 8.983851224184036255e-02 3.226030170917510986e-01 -6.689381599426269531e-02 2.824031710624694824e-01 2.911388278007507324e-01 2.388301789760589600e-01 3.958630561828613281e-02 -2.767678499221801758e-01 -2.276549190282821655e-01 5.424170941114425659e-02 -2.838095650076866150e-02 -1.848933845758438110e-01 1.216227859258651733e-01 1.692321151494979858e-01 2.665837481617927551e-02 9.763628244400024414e-02 1.595891416072845459e-01 -1.813119202852249146e-01 -1.406405419111251831e-01 -3.889466822147369385e-01 -3.557676970958709717e-01 2.243024297058582306e-02
-2.819938659667968750e-01 -1.207999289035797119e-01 -4.207810014486312866e-02 -2.046035230159759521e-01 -1.700705289840698242e-01 -1.153823360800743103e-01 -2.239989489316940308e-01 1.819560676813125610e-01 6.978908181190490723e-02 -5.964630097150802612e-02 -1.934671849012374878e-01 -6.307371705770492554e-02 1.557563841342926025e-01 3.364175856113433838e-01 9.061750024557113647e-02 2.499895095825195312e-01 -2.401316463947296143e-01 -1.969546973705291748e-01 -4.425774887204170227e-02 -1.835210025310516357e-01 1.125471200793981552e-02 -1.092910394072532654e-02 -3.547222167253494263e-02 1.852760910987854004e-01 -2.502127289772033691e-01 -4.854483064264059067e-03 3.498953580856323242e-01 7.034467998892068863e-03 2.614763192832469940e-02 -2.945601344108581543e-01 -1.514789313077926636e-01 -1.238054558634757996e-01
-6.239664927124977112e-02 9.055497497320175171e-02 1.273513399064540863e-02 -4.286123439669609070e-02 -1.947334036231040955e-02 -4.341728091239929199e-01 -3.197865560650825500e-02 6.930441409349441528e-02 -3.334594145417213440e-02 8.334184437990188599e-02 3.859988600015640259e-02 4.754970595240592957e-02 -7.375670224428176880e-02 1.030132099986076355e-01 2.515109181404113770e-01 2.918351888656616211e-01 -2.042353339493274689e-02 -1.071693226695060730e-01 8.379022777080535889e-02 -3.212825581431388855e-02 -3.957104682922363281e-02 1.336094439029693604e-01 -1.937275081872940063e-01 2.736714482307434082e-01 -2.765937149524688721e-01 3.511950746178627014e-02 2.372399121522903442e-01 -2.099635154008865356e-01 3.739264607429504395e-01 -2.611213326454162598e-01 2.061768919229507446e-01 1.857194900512695312e-01
-1.721362471580505371e-01 5.034717917442321777e-02 1.713266521692276001e-01 -2.368453741073608398e-01 -2.046617269515991211e-01 7.521976530551910400e-02 1.170665696263313293e-01 -1.325824260711669922e-01 -3.923760354518890381e-02 -2.606163732707500458e-03 1.813039034605026245e-01 3.331454992294311523e-01 -3.347756862640380859e-01 3.619067370891571045e-01 1.775792390108108521e-01 4.298973456025123596e-02 -1.138558387756347656e-01 6.051070988178253174e-03 3.285120427608489990e-02 1.119962558150291443e-01 -1.135953888297080994e-01 -2.458765171468257904e-02 -3.092326782643795013e-02 1.970321387052536011e-01 -3.724257647991180420e-01 1.708697825670242310e-01 3.291925489902496338e-01 -8.170156925916671753e-02 -4.752462357282638550e-02 -1.217375397682189941e-01 -1.016859244555234909e-02 4.111826047301292419e-02
-2.804805040359497070e-01 7.392141968011856079e-02 1.513637453317642212e-01 -3.591757416725158691e-01 -1.946907639503479004e-01 3.315310925245285034e-02 -3.116403520107269287e-02 3.262554481625556946e-02 -2.205810695886611938e-01 6.827087700366973877e-02 -2.046911567449569702e-01 2.005487531423568726e-01 -1.647748202085494995e-01 -1.053627282381057739e-01 2.925129830837249756e-01 9.457555413246154785e-02 8.596373349428176880e-02 -1.378200799226760864e-01 2.865093573927879333e-02 -1.475291252136230469e-01 -2.114466875791549683e-01 1.450085360556840897e-02 -1.963942199945449829e-01 2.532255351543426514e-01 -2.158999145030975342e-01 1.259802728891372681e-01 3.791804313659667969e-01 6.799880415201187134e-02 1.901841014623641968e-01 3.509286791086196899e-02 -5.451187118887901306e-02 -8.288986235857009888e-02
-1.549696475267410278e-01 6.924914568662643433e-02 2.313393056392669678e-01 -3.270665705204010010e-01 -1.185305491089820862e-01 1.482560038566589355e-01 -8.705322444438934326e-02 6.565576046705245972e-02 6.312505900859832764e-02 -2.262461781501770020e-01 -5.108119547367095947e-02 1.168299093842506409e-01 -5.175517871975898743e-03 2.557131648063659668e-01 3.917679786682128906e-01 3.110067844390869141e-01 2.967982180416584015e-02 -1.472406536340713501e-01 -7.926928997039794922e-02 2.653122544288635254e-01 9.116017073392868042e-02 4.943340271711349487e-02 3.374305739998817444e-02 -9.435173124074935913e-03 -1.522177159786224365e-01 -3.812222927808761597e-02 3.001159727573394775e-01 -8.712773211300373077e-03 6.475130468606948853e-02 -3.710861504077911377e-01 -8.831022679805755615e-02 -6.680319085717201233e-03
-4.235617220401763916e-01 -8.398923277854919434e-02 1.381735205650329590e-01 -3.712514638900756836e-01 -4.211241845041513443e-03 -1.968664526939392090e-01 -5.264171864837408066e-03 9.437806904315948486e-02 -5.650955718010663986e-03 1.822031438350677490e-01 2.291447483003139496e-02 1.669910550117492676e-01 -3.233361244201660156e-02 2.971159517765045166e-01 -9.056536108255386353e-02 3.540175408124923706e-02 -4.667807370424270630e-03 -1.987597793340682983e-01 -2.970494031906127930e-01 2.138447463512420654e-01 -1.266123075038194656e-02 -1.684173382818698883e-02 4.934017360210418701e-02 2.666243016719818115e-01 7.742699235677719116e-02 8.269402384757995605e-02 1.997239887714385986e-01 2.342343563213944435e-03 3.490200340747833252e-01 -1.261116415262222290e-01 -7.800337672233581543e-02 6.707356125116348267e-02
-7.378665730357170105e-03 -2.355547249317169189e-01 -1.812435872852802277e-02 -2.835272252559661865e-01 6.931889802217483521e-02 1.332289427518844604e-01 -2.756844758987426758e-01 -9.132642298936843872e-03 3.085137344896793365e-02 1.395730674266815186e-01 -4.552580788731575012e-02 1.285048425197601318e-01 -2.287044525146484375e-01 -4.566343966871500015e-03 2.841164469718933105e-01 8.506459742784500122e-02 1.453540474176406860e-01 -7.106157951056957245e-03 -2.056184262037277222e-01 -1.081464365124702454e-01 -2.344444096088409424e-01 -2.510181963443756104e-01 -6.928693503141403198e-02 -1.983144581317901611e-01 -3.170941770076751709e-01 -1.600621491670608521e-01 1.420930474996566772e-01 -5.401846766471862793e-02 7.470629364252090454e-02 -2.324211150407791138e-01 3.607643246650695801e-01 9.754250198602676392e-02
9.254900366067886353e-02 1.653886958956718445e-02 1.126078069210052490e-01 -4.391387701034545898e-01 -2.045933902263641357e-01 -1.133183464407920837e-01 -1.131138280034065247e-01 5.025684460997581482e-02 1.228479817509651184e-01 -1.895313262939453125e-01 -1.540026068687438965e-01 2.601642608642578125e-01 3.836281225085258484e-02 2.194898389279842377e-02 1.705146580934524536e-01 3.417316973209381104e-01 -4.910440370440483093e-02 -5.247673951089382172e-03 6.360663473606109619e-02 1.391298621892929077e-01 3.828288242220878601e-02 1.003586351871490479e-01 -1.609639078378677368e-01 -9.264011681079864502e-02 -2.112484127283096313e-01 2.690689265727996826e-01 2.754237949848175049e-01 4.254082217812538147e-02 1.374451816082000732e-01 -3.563247919082641602e-01 1.554864551872014999e-02 1.128254383802413940e-01
6.830789148807525635e-02 -1.215417534112930298e-01 -3.161615692079067230e-03 -4.695117771625518799e-01 -1.429623812437057495e-01 2.175522893667221069e-01 -3.646970912814140320e-02 1.254099309444427490e-01 1.653342545032501221e-01 -6.735644489526748657e-02 2.338196188211441040e-01 4.369439184665679932e-01 -8.272435516119003296e-02 1.561884582042694092e-01 1.706739664077758789e-01 5.278307199478149414e-02 7.998234592378139496e-03 -4.970912635326385498e-02 -1.205595955252647400e-01 -5.635257810354232788e-02 1.988129131495952606e-02 -1.560473442077636719e-02 3.924713656306266785e-02 -1.732353866100311279e-01 -2.660463452339172363e-01 -1.329767256975173950e-01 -3.265293687582015991e-02 -4.778774455189704895e-02 5.788374692201614380e-02 -4.233451485633850098e-01 8.534432947635650635e-02 -2.375303953886032104e-02
-3.448083400726318359e-01 -1.256664693355560303e-01 -4.618186131119728088e-02 -3.873144090175628662e-01 -2.718448638916015625e-01 2.181880921125411987e-01 7.406080607324838638e-03 1.946445181965827942e-02 3.055393993854522705e-01 -1.852380633354187012e-01 -1.030947715044021606e-01 1.810935586690902710e-01 -1.312637794762849808e-02 1.266276277601718903e-02 8.719347417354583740e-02 1.934464126825332642e-01 -5.437927693128585815e-02 -3.869032859802246094e-01 1.281762421131134033e-01 -7.246766239404678345e-02 1.372995078563690186e-01 1.445489525794982910e-01 1.473285257816314697e-01 1.013348028063774109e-01 -1.663334220647811890e-01 -7.155801355838775635e-02 2.243620008230209351e-01 -1.029772460460662842e-01 1.030620858073234558e-01 -1.159880161285400391e-01 -8.162122964859008789e-02 6.529793143272399902e-02
-2.552551329135894775e-01 -9.012952446937561035e-02 5.437991768121719360e-02 -2.748772501945495605e-01 -4.306413233280181885e-02 6.637814640998840332e-02 -1.131341606378555298e-01 1.012067124247550964e-01 3.137626051902770996e-01 -3.213375434279441833e-02 -9.805069863796234131e-02 -1.343896891921758652e-02 2.748829312622547150e-02 1.436520963907241821e-01 9.094566106796264648e-02 5.498868227005004883e-02 -2.097751349210739136e-01 -8.808379620313644409e-02 8.908274467103183270e-04 -9.683193266391754150e-02 1.930964291095733643e-01 2.424556612968444824e-01 6.800526380538940430e-02 3.732980191707611084e-01 -3.569438457489013672e-01 -6.953652948141098022e-02 3.324129879474639893e-01 8.725354820489883423e-02 2.454165965318679810e-01 -1.790204793214797974e-01 1.646144986152648926e-01 7.761146873235702515e-02
-1.298651546239852905e-01 -1.937931329011917114e-01 2.196912765502929688e-01 -1.213527470827102661e-01 -2.440887987613677979e-01 -3.022806718945503235e-02 6.031279452145099640e-03 1.107751671224832535e-02 -1.459834352135658264e-02 -4.047161340713500977e-02 -4.617569968104362488e-02 3.415190577507019043e-01 -1.359627544879913330e-01 2.492452263832092285e-01 1.153590157628059387e-01 1.989795267581939697e-02 1.800373941659927368e-02 8.572998642921447754e-02 1.245808973908424377e-01 -4.311879575252532959e-01 -1.588553488254547119e-01 4.475059732794761658e-02 -1.770926862955093384e-01 1.994990259408950806e-01 -2.276652902364730835e-01 -2.985804714262485504e-02 2.346057295799255371e-01 -2.170284092426300049e-01 2.476069182157516479e-01 -2.131224423646926880e-01 -1.590613573789596558e-01 1.122205704450607300e-01
-1.222982481122016907e-01 8.405298739671707153e-02 -3.782668113708496094e-01 -2.069950401782989502e-01 -5.666375532746315002e-02 -5.552005395293235779e-02 3.203539550304412842e-02 -9.224549867212772369e-03 4.582018032670021057e-02 8.384000509977340698e-02 -2.703855037689208984e-01 3.015261292457580566e-01 -1.867708712816238403e-01 -1.256964951753616333e-01 -9.646023064851760864e-02 1.752238720655441284e-01 -5.622290819883346558e-02 -2.164444923400878906e-01 8.699521422386169434e-02 -2.730820178985595703e-01 2.191103398799896240e-01 -8.183444291353225708e-02 -3.221589922904968262e-01 -2.389730699360370636e-02 7.894571870565414429e-02 2.533939667046070099e-02 3.706759214401245117e-01 -3.015792742371559143e-02 8.211902529001235962e-02 -2.222766429185867310e-01 -4.771231114864349365e-02 1.611473560333251953e-01
-3.611274063587188721e-01 -1.284217387437820435e-01 8.304827846586704254e-03 -2.310314923524856567e-01 -9.204708039760589600e-03 1.262172460556030273e-01 1.010111644864082336e-01 5.101899802684783936e-02 1.720588654279708862e-01 -4.855348914861679077e-02 -2.071775794029235840e-01 3.108792304992675781e-01 -4.760095104575157166e-02 7.653442770242691040e-02 2.270745635032653809e-01 3.985268771648406982e-01 1.082499921321868896e-01 2.285348922014236450e-01 4.754533991217613220e-02 6.356242299079895020e-02 -1.980379968881607056e-01 -4.448575153946876526e-02 -3.791649267077445984e-02 7.392425835132598877e-02 -3.148873746395111084e-01 -3.956460207700729370e-02 -4.022056981921195984e-02 8.015112951397895813e-03 5.358288995921611786e-03 -3.392029702663421631e-01 -1.991516947746276855e-01 7.273814082145690918e-02
-1.800495684146881104e-01 2.253452986478805542e-01 1.141330599784851074e-01 -2.488100826740264893e-01 -1.217810288071632385e-01 5.737232789397239685e-02 -1.472626626491546631e-01 1.540774106979370117e-01 4.974823072552680969e-02 -8.693007379770278931e-02 1.151381339877843857e-02 3.081158921122550964e-02 -1.998963952064514160e-01 4.018453955650329590e-01 2.548278868198394775e-01 1.406125351786613464e-02 1.512083709239959717e-01 -1.126903966069221497e-01 1.936919838190078735e-01 1.314042694866657257e-02 1.464487705379724503e-02 -1.690172702074050903e-01 -1.741966009140014648e-01 2.988777458667755127e-01 -2.120068818330764771e-01 -4.547109454870223999e-02 3.160610096529126167e-03 -2.379479706287384033e-01 3.074463605880737305e-01 -2.645297050476074219e-01 8.661761879920959473e-02 5.728687345981597900e-02
-3.659590184688568115e-01 3.931661695241928101e-02 -1.517053544521331787e-01 -2.412648051977157593e-01 -2.821267843246459961e-01 -8.134131133556365967e-02 -4.096422810107469559e-03 1.194135695695877075e-01 3.333154618740081787e-01 -1.141572594642639160e-01 -7.711096107959747314e-02 1.374238282442092896e-01 -6.432206369936466217e-03 8.701917715370655060e-03 5.666590481996536255e-02 3.994978219270706177e-02 -2.080864161252975464e-01 -2.958919703960418701e-01 -1.961397007107734680e-02 3.239185214042663574e-01 -9.268122166395187378e-02 1.814332902431488037e-01 -1.703118346631526947e-02 2.620447278022766113e-01 -1.789807230234146118e-01 6.264899671077728271e-02 1.980031281709671021e-01 -1.311379671096801758e-01 7.586217671632766724e-02 -2.687109708786010742e-01 9.727340936660766602e-02 5.020759999752044678e-02
-3.011830449104309082e-01 -2.313992977142333984e-01 8.481787517666816711e-03 -4.409340023994445801e-02 5.289326608180999756e-02 -1.132188439369201660e-01 -2.936033308506011963e-01 5.076477676630020142e-02 7.407768070697784424e-02 -7.987018674612045288e-02 -1.736648194491863251e-02 4.006356745958328247e-02 -6.846951693296432495e-02 2.725368365645408630e-02 3.272523283958435059e-01 1.211805343627929688e-01 -6.225410103797912598e-02 -1.252542287111282349e-01 4.384512454271316528e-02 1.276552677154541016e-01 -3.041632473468780518e-01 -1.384821981191635132e-01 -8.225236088037490845e-02 1.006763130426406860e-01 -3.015424311161041260e-01 1.270028203725814819e-01 3.797194659709930420e-01 -5.827841907739639282e-02 -7.976004481315612793e-02 -6.735339760780334473e-02 -4.099087119102478027e-01 9.169269353151321411e-02
-4.603343829512596130e-02 2.145807631313800812e-02 -7.843408733606338501e-02 -2.165721803903579712e-01 -2.776289582252502441e-01 8.040345460176467896e-02 6.168847903609275818e-02 5.310844630002975464e-02 2.858157753944396973e-01 -3.145677596330642700e-02 -4.083050414919853210e-02 2.535166144371032715e-01 6.202670559287071228e-02 1.863627135753631592e-01 3.547319769859313965e-01 2.851727008819580078e-01 2.349309325218200684e-01 -1.494403332471847534e-01 1.751362681388854980e-01 2.063196301460266113e-01 -5.786037817597389221e-02 -1.133856102824211121e-01 -2.912176251411437988e-01 1.664033383131027222e-01 -2.583324015140533447e-01 -2.113522589206695557e-01 1.495244354009628296e-01 -9.327600151300430298e-02 3.479469940066337585e-02 3.173719719052314758e-02 -1.668395549058914185e-01 8.864405006170272827e-02
4.585903137922286987e-02 -5.916169658303260803e-02 7.300999015569686890e-02 -8.902441710233688354e-02 -8.178780227899551392e-02 -3.749017789959907532e-02 2.277792617678642273e-02 1.665013730525970459e-01 -1.049568727612495422e-01 -4.779441282153129578e-02 -5.822226405143737793e-02 4.472770988941192627e-01 1.381782293319702148e-01 -5.499101709574460983e-03 -1.663224771618843079e-02 1.276510506868362427e-01 3.028843924403190613e-02 -5.453146621584892273e-02 -2.714398503303527832e-01 -5.667733959853649139e-03 -1.529204994440078735e-01 7.443922758102416992e-02 2.310947179794311523e-01 -1.240336745977401733e-01 -5.226057171821594238e-01 1.552110910415649414e-01 2.536797225475311279e-01 6.785025447607040405e-02 6.088462844491004944e-02 -3.301499187946319580e-01 1.925460100173950195e-01 -3.318192437291145325e-02
1.173778325319290161e-01 4.795595631003379822e-02 -2.792862951755523682e-01 -1.011995524168014526e-01 -1.725485622882843018e-01 1.886383444070816040e-01 1.365208774805068970e-01 8.250553160905838013e-02 1.745475828647613525e-01 -1.131186559796333313e-01 -3.216621279716491699e-01 6.023508310317993164e-02 -2.143372595310211182e-01 1.962059736251831055e-01 1.494105607271194458e-01 -2.013325877487659454e-02 -1.428796071559190750e-02 -1.944102197885513306e-01 1.147496625781059265e-01 4.425752162933349609e-02 -2.941843271255493164e-01 1.385565698146820068e-01 1.943972520530223846e-02 4.789784923195838928e-02 -1.081464588642120361e-01 6.622175127267837524e-02 5.573729872703552246e-01 -1.414324045181274414e-01 6.618387997150421143e-02 -1.592177897691726685e-01 -7.912141829729080200e-02 -5.545033141970634460e-02
-1.083623543381690979e-01 4.467667266726493835e-02 1.235465407371520996e-01 -7.131947576999664307e-02 -2.123954743146896362e-01 -1.352191567420959473e-01 -6.477788090705871582e-02 1.418969929218292236e-01 1.456097364425659180e-01 7.018711417913436890e-02 -2.022125720977783203e-01 1.045430451631546021e-01 -2.567802071571350098e-01 1.253758966922760010e-01 3.502218425273895264e-01 3.077495694160461426e-01 1.991244554519653320e-01 -8.548742532730102539e-02 -5.181039869785308838e-02 -2.364134490489959717e-01 -8.595009893178939819e-02 7.923787087202072144e-02 -1.085494384169578552e-01 2.643709778785705566e-01 -2.682770192623138428e-01 -2.868732810020446777e-02 4.508124664425849915e-02 -4.526451230049133301e-01 1.380579769611358643e-01 1.112334243953227997e-02 -1.645960845053195953e-02 3.421956673264503479e-02
1.592162102460861206e-01 4.619908332824707031e-02 2.553050220012664795e-01 -4.255302846431732178e-01 -1.112294718623161316e-01 -3.204287961125373840e-02 3.769594430923461914e-01 5.043277889490127563e-02 2.860228531062602997e-02 3.543962240219116211e-01 -1.286810170859098434e-02 5.983609333634376526e-02 -2.963224053382873535e-01 2.190877199172973633e-01 1.863323897123336792e-01 9.435470402240753174e-02 1.722643226385116577e-01 4.479247331619262695e-02 -7.074054330587387085e-02 1.009719222784042358e-01 -3.878758475184440613e-02 7.355685532093048096e-02 8.711342699825763702e-03 1.779630035161972046e-01 -5.879847332835197449e-02 1.921320706605911255e-01 2.630457878112792969e-01 3.847000887617468834e-03 1.583558320999145508e-01 -1.290149986743927002e-01 -1.185287982225418091e-01 8.795332163572311401e-02
-1.915034949779510498e-01 -1.979265660047531128e-01 -9.145265072584152222e-02 -1.114010587334632874e-01 -2.614915668964385986e-01 -1.767229735851287842e-01 1.267268415540456772e-02 2.386752218008041382e-01 -1.772012561559677124e-01 5.135093629360198975e-02 6.372969597578048706e-02 -3.844559192657470703e-02 -1.448828876018524170e-01 2.915325760841369629e-01 2.043031752109527588e-01 1.415940523147583008e-01 1.778087168931961060e-01 -7.799221575260162354e-02 -1.314649432897567749e-01 -7.412143796682357788e-02 4.177218675613403320e-01 9.143280237913131714e-02 2.762503027915954590e-01 4.556115344166755676e-02 -1.231219246983528137e-01 2.832301333546638489e-02 2.146535813808441162e-01 6.861759722232818604e-02 -5.319865047931671143e-02 -2.612144947052001953e-01 1.149613186717033386e-01 2.579774260520935059e-01
-3.000968694686889648e-01 -2.975836955010890961e-02 6.729681789875030518e-02 -3.775485754013061523e-01 -2.172737754881381989e-02 -2.404696494340896606e-01 -4.675449430942535400e-02 2.456705421209335327e-01 1.268281415104866028e-02 1.434272378683090210e-01 1.574481576681137085e-01 3.085937500000000000e-01 5.545902531594038010e-03 1.273915767669677734e-01 1.434422880411148071e-01 2.320844531059265137e-01 -3.630111739039421082e-02 6.926528364419937134e-02 -1.060483306646347046e-01 -7.175932824611663818e-02 -7.326225936412811279e-02 -3.787644580006599426e-02 1.421971321105957031e-01 4.337171316146850586e-01 8.153723180294036865e-02 1.259668171405792236e-01 2.592272162437438965e-01 -1.361808180809020996e-01 1.016652435064315796e-01 -1.008869856595993042e-01 -1.960815489292144775e-01 -6.950376927852630615e-02
1.531143207103013992e-02 -2.233673185110092163e-01 1.158154904842376709e-01 -1.946043670177459717e-01 -2.630475759506225586e-01 1.625228971242904663e-01 9.539197385311126709e-02 1.114944815635681152e-01 2.225350141525268555e-01 5.774811282753944397e-02 -2.224596142768859863e-01 5.378705263137817383e-02 5.803324654698371887e-02 1.274674683809280396e-01 3.760865330696105957e-01 2.971169352531433105e-01 -7.372759282588958740e-02 -2.920109331607818604e-01 2.252950370311737061e-01 4.590426757931709290e-02 -1.950427442789077759e-01 -2.422624453902244568e-02 3.198958560824394226e-02 6.159047782421112061e-02 -1.314945966005325317e-01 2.282394617795944214e-01 3.741090595722198486e-01 -8.498909324407577515e-02 -8.626437932252883911e-02 -5.569151416420936584e-02 6.690345704555511475e-02 9.097464382648468018e-02
-1.816301494836807251e-01 -6.100053340196609497e-02 2.806703746318817139e-01 -4.827954173088073730e-01 -1.312531232833862305e-01 1.680943816900253296e-01 1.474509537220001221e-01 9.207046777009963989e-02 -8.407399803400039673e-02 1.854121871292591095e-02 -3.046195805072784424e-01 1.773354560136795044e-01 -1.845183819532394409e-01 1.535763442516326904e-01 1.593603789806365967e-01 -2.208522707223892212e-01 -1.365334820002317429e-02 -1.536972522735595703e-01 -1.638590544462203979e-01 4.893984645605087280e-03 7.640013005584478378e-03 1.642539054155349731e-01 -7.030709087848663330e-02 1.830409616231918335e-01 -1.452077478170394897e-01 -2.258505076169967651e-01 2.772541642189025879e-01 1.315174847841262817e-01 -4.941959679126739502e-02 -7.399785518646240234e-02 -4.140139743685722351e-02 1.421364098787307739e-01
-1.134043410420417786e-01 7.749409973621368408e-02 2.999866195023059845e-02 -5.470132082700729370e-02 -8.918216079473495483e-02 -9.290008246898651123e-02 1.886393576860427856e-01 3.377267718315124512e-02 -6.146604567766189575e-02 3.798163682222366333e-02 9.919374436140060425e-02 5.382309481501579285e-02 -8.269359916448593140e-02 2.688977122306823730e-01 2.698703110218048096e-01 2.827076017856597900e-01 2.246332168579101562e-01 -1.636126339435577393e-01 4.679541662335395813e-02 -1.554523110389709473e-01 -9.913685917854309082e-02 -7.335826009511947632e-02 6.192089989781379700e-02 7.848625630140304565e-02 -2.280222773551940918e-01 -2.443505674600601196e-01 3.105056583881378174e-01 -2.725164592266082764e-01 3.167895674705505371e-01 -2.677631974220275879e-01 7.064529508352279663e-02 2.930286526679992676e-01
-3.155016303062438965e-01 -1.398582756519317627e-01 2.109086811542510986e-01 -4.146033525466918945e-01 -1.950353197753429413e-02 2.605732977390289307e-01 -9.549252688884735107e-02 2.996665239334106445e-02 -4.873257502913475037e-02 -6.983289867639541626e-02 1.061983183026313782e-01 2.187312953174114227e-02 -1.627317667007446289e-01 3.390794098377227783e-01 1.051394492387771606e-01 5.862114951014518738e-02 2.090114541351795197e-02 -3.065860830247402191e-02 2.959419786930084229e-02 -1.309344023466110229e-01 -3.851667419075965881e-02 -8.205941319465637207e-02 -1.938558071851730347e-01 1.351943463087081909e-01 -1.561752855777740479e-01 3.326642885804176331e-02 4.680685997009277344e-01 3.255014866590499878e-02 -4.101866111159324646e-02 -1.024146191775798798e-02 2.323227822780609131e-01 1.624548435211181641e-01
-2.118765115737915039e-01 -5.154165253043174744e-02 1.171517819166183472e-01 -9.300560504198074341e-02 -2.029435187578201294e-01 1.300332844257354736e-01 1.045897379517555237e-01 2.958299964666366577e-02 5.901999399065971375e-02 -1.631918549537658691e-01 5.219998210668563843e-02 2.133686840534210205e-01 -3.401452898979187012e-01 3.904263377189636230e-01 2.079060375690460205e-01 2.522460222244262695e-01 8.938845247030258179e-02 4.155572876334190369e-02 7.802064716815948486e-02 -9.472215175628662109e-02 -1.737379729747772217e-01 -1.590504124760627747e-02 -2.266003936529159546e-01 -2.689424157142639160e-02 -1.962594836950302124e-01 3.544644415378570557e-01 2.960366308689117432e-01 1.076513621956110001e-02 1.277907937765121460e-01 -1.967879757285118103e-02 1.671058833599090576e-01 5.453293398022651672e-02
-1.847908049821853638e-01 -1.541786640882492065e-01 1.506522744894027710e-01 -3.017763197422027588e-01 -8.514952659606933594e-02 1.620433181524276733e-01 -9.290268644690513611e-03 -1.136806905269622803e-01 -8.055604994297027588e-02 -7.457873225212097168e-02 7.725715637207031250e-02 2.314126044511795044e-01 -1.556254923343658447e-01 3.573637306690216064e-01 1.102171540260314941e-01 3.563148975372314453e-01 7.281108200550079346e-02 -1.511521786451339722e-01 -1.146684512495994568e-01 -1.306099351495504379e-02 -2.184402346611022949e-01 2.248578937724232674e-03 -2.845696210861206055e-01 9.901986271142959595e-02 -4.357776045799255371e-01 -6.269667297601699829e-02 7.638800144195556641e-02 -1.744806766510009766e-02 1.887866258621215820e-01 -2.845801599323749542e-02 2.074475958943367004e-02 4.861484095454216003e-02
-2.295087575912475586e-01 -3.200509771704673767e-02 7.897465676069259644e-02 -2.832919359207153320e-01 -4.717189073562622070e-02 -6.298974901437759399e-02 -2.005688697099685669e-01 1.561365127563476562e-01 3.561944961547851562e-01 3.341123163700103760e-01 -4.212263599038124084e-02 1.591777801513671875e-01 -1.275198161602020264e-01 -8.192881196737289429e-02 1.740901768207550049e-01 1.316056251525878906e-01 1.788201779127120972e-01 -3.885171711444854736e-01 -1.737973839044570923e-01 2.238421589136123657e-01 -8.292783051729202271e-02 -1.030005812644958496e-01 -1.444510370492935181e-01 -2.027986496686935425e-01 -1.684234887361526489e-01 -1.045232936739921570e-01 1.268839836120605469e-01 1.535411737859249115e-02 3.595480695366859436e-02 -1.505057662725448608e-01 1.614094674587249756e-01 -6.674671918153762817e-02
-3.126097917556762695e-01 -1.185890287160873413e-01 1.265680938959121704e-01 -1.355725973844528198e-01 7.170786149799823761e-03 1.283662766218185425e-01 -1.784754097461700439e-01 -4.723091609776020050e-03 7.371446490287780762e-02 2.203423082828521729e-01 -2.407329976558685303e-01 2.477763220667839050e-02 -2.096536755561828613e-01 -1.429446414113044739e-02 -1.213855762034654617e-02 2.622646987438201904e-01 2.458135038614273071e-01 -2.262866199016571045e-01 -6.610117107629776001e-02 -9.901688992977142334e-02 3.514445945620536804e-02 2.836582362651824951e-01 1.949861645698547363e-01 2.535164058208465576e-01 -1.854460388422012329e-01 2.659677267074584961e-01 2.391992360353469849e-01 4.934941604733467102e-02 -1.640723496675491333e-01 -2.506374120712280273e-01 -2.904971316456794739e-02 1.208828911185264587e-01
-2.287335097789764404e-01 3.078860975801944733e-02 3.276703655719757080e-01 -4.392679631710052490e-01 -1.041201651096343994e-01 2.804672718048095703e-01 1.243890821933746338e-01 3.292724192142486572e-01 5.274226889014244080e-02 1.019551977515220642e-01 -4.306844621896743774e-02 1.468228697776794434e-01 -1.428386867046356201e-01 1.309772133827209473e-01 6.373728811740875244e-02 1.942198276519775391e-01 7.034312933683395386e-02 -1.534930616617202759e-01 -1.881683021783828735e-01 -9.623534977436065674e-02 -2.911042869091033936e-01 7.152441889047622681e-02 -1.744417548179626465e-01 1.471577584743499756e-01 1.346336752176284790e-01 8.681079000234603882e-02 1.960452944040298462e-01 -1.065203398466110229e-01 1.154658123850822449e-01 -1.473863492719829082e-03 -6.151727586984634399e-02 9.696219116449356079e-02
-2.979442179203033447e-01 -5.745999142527580261e-02 8.017681539058685303e-02 -1.691567152738571167e-02 8.864475041627883911e-02 2.404217422008514404e-01 1.858814209699630737e-01 7.008633017539978027e-02 -9.988404065370559692e-02 4.892415180802345276e-02 -1.013316512107849121e-01 1.205234322696924210e-02 2.040453255176544189e-01 2.834534347057342529e-01 1.830421537160873413e-01 1.703762114048004150e-01 2.463681846857070923e-01 -1.947293430566787720e-01 -6.221490725874900818e-02 8.953557163476943970e-02 -2.232159487903118134e-02 -4.364885389804840088e-02 2.004944086074829102e-01 5.577197670936584473e-02 -4.807610511779785156e-01 2.410955727100372314e-01 1.407137662172317505e-01 -1.562853008508682251e-01 -1.719099432229995728e-01 -2.629608809947967529e-01 -1.968950219452381134e-02 -1.725349575281143188e-03
-1.136623099446296692e-01 -8.257565647363662720e-02 9.820057451725006104e-02 -2.628078758716583252e-01 -3.448934108018875122e-02 3.143974393606185913e-02 -1.449027657508850098e-01 2.508031129837036133e-01 1.016033291816711426e-01 -1.629623621702194214e-01 -3.163665831089019775e-01 1.283470839262008667e-01 -3.177625536918640137e-01 -1.784578338265419006e-02 1.321858912706375122e-01 4.158660173416137695e-01 1.436595171689987183e-01 -2.508803270757198334e-02 -1.358448714017868042e-01 -5.933429300785064697e-02 -3.096266984939575195e-01 -3.294922783970832825e-02 -8.188304491341114044e-03 2.214454114437103271e-01 -1.779063194990158081e-01 -4.292612150311470032e-02 1.500044250860810280e-03 3.102259337902069092e-02 1.885624527931213379e-01 -7.191299647092819214e-02 -3.141353428363800049e-01 8.459480106830596924e-02
-4.249858111143112183e-02 -3.846073895692825317e-02 3.667647391557693481e-02 1.249938011169433594e-01 -5.746567994356155396e-02 1.029460951685905457e-01 -1.262016594409942627e-01 1.645186543464660645e-01 -2.980219572782516479e-02 -9.506352990865707397e-02 -1.524765044450759888e-01 2.208313196897506714e-01 -3.461599117144942284e-03 3.376946151256561279e-01 2.465865910053253174e-01 2.406831830739974976e-01 3.421979546546936035e-01 -1.467481255531311035e-01 -1.326347738504409790e-01 -3.974569216370582581e-02 -1.645574569702148438e-01 1.907216608524322510e-01 2.283783704042434692e-01 1.461113151162862778e-02 -3.527326583862304688e-01 3.066521286964416504e-01 8.656841516494750977e-02 -1.098576113581657410e-01 7.473699003458023071e-02 -2.647863030433654785e-01 -1.434735208749771118e-01 -1.407205034047365189e-02
-3.317041397094726562e-01 -1.502315849065780640e-01 3.554239496588706970e-02 -3.679906129837036133e-01 -2.568244934082031250e-01 6.612169742584228516e-02 2.067705392837524414e-01 4.411052539944648743e-02 9.908248466672375798e-05 -8.698523044586181641e-02 1.702109724283218384e-02 3.422324731945991516e-02 -2.733503654599189758e-02 3.722495436668395996e-01 1.164041683077812195e-01 1.452353000640869141e-01 -7.693960517644882202e-02 -3.461319580674171448e-02 -1.073474586009979248e-01 -1.452660858631134033e-01 -1.074763014912605286e-01 3.078587166965007782e-02 -1.028020903468132019e-01 -1.460484415292739868e-01 -2.141808271408081055e-01 1.426079571247100830e-01 4.139059782028198242e-01 -1.867194324731826782e-01 -8.148126304149627686e-02 -2.643550373613834381e-02 2.610110938549041748e-01 2.656805887818336487e-02
-3.071704804897308350e-01 -9.016422182321548462e-02 -1.124074831604957581e-01 -2.278989404439926147e-01 -2.517921291291713715e-02 6.806796789169311523e-02 -1.818567663431167603e-01 2.905127108097076416e-01 2.446426153182983398e-01 2.880167365074157715e-01 -7.281565666198730469e-02 2.422375380992889404e-01 4.722546786069869995e-02 -9.269458800554275513e-02 4.659650847315788269e-02 8.042875677347183228e-02 1.013733372092247009e-01 -4.034869968891143799e-01 -1.745515912771224976e-01 1.300644129514694214e-02 -2.641757391393184662e-02 -6.650850176811218262e-02 -1.793622076511383057e-01 -4.360717535018920898e-02 -3.314896821975708008e-01 -2.726908959448337555e-02 6.812640279531478882e-02 3.006130158901214600e-01 -4.176302999258041382e-02 -1.754000037908554077e-01 8.188475854694843292e-03 -5.324446782469749451e-02
-3.503836095333099365e-01 7.724932860583066940e-03 5.342963151633739471e-03 -1.450872570276260376e-01 -1.096154451370239258e-01 6.866239011287689209e-02 -1.769606620073318481e-01 2.232623249292373657e-01 3.083500564098358154e-01 2.729725539684295654e-01 -2.985429763793945312e-02 2.608653604984283447e-01 -5.279267579317092896e-02 1.138693317770957947e-01 5.347806960344314575e-02 -8.454780094325542450e-03 1.952544599771499634e-01 -4.471227228641510010e-01 -4.374710470438003540e-02 6.310322135686874390e-02 -7.031133770942687988e-02 -1.088584139943122864e-01 -1.417264193296432495e-01 -1.783661693334579468e-01 -3.125000372529029846e-02 -5.307700484991073608e-02 2.970736622810363770e-01 1.177761256694793701e-01 -1.025973185896873474e-01 -2.551275491714477539e-01 6.415643543004989624e-02 -5.193703249096870422e-02
8.862344175577163696e-02 -1.549952328205108643e-01 -1.889273077249526978e-01 -2.718996070325374603e-02 -2.364824414253234863e-01 8.923033624887466431e-02 1.602442935109138489e-02 3.101299405097961426e-01 5.603671073913574219e-02 8.103638887405395508e-02 1.085111871361732483e-01 8.648195117712020874e-02 -2.391663193702697754e-01 2.333684414625167847e-01 1.652957201004028320e-01 1.827846318483352661e-01 2.535362541675567627e-01 -9.414559602737426758e-02 -1.196434199810028076e-01 2.022262066602706909e-01 1.768115460872650146e-01 4.318197667598724365e-01 2.978236414492130280e-03 9.547723829746246338e-02 -5.862290784716606140e-02 2.992071770131587982e-02 3.313793540000915527e-01 -4.104981943964958191e-02 1.359439194202423096e-01 -2.621616125106811523e-01 -2.559298835694789886e-02 -1.053947359323501587e-01
-1.066373437643051147e-01 -7.078617066144943237e-02 1.643961668014526367e-01 -2.745539844036102295e-01 -2.221021056175231934e-01 1.207935288548469543e-01 2.498922646045684814e-01 7.384128868579864502e-02 -2.786496840417385101e-02 -1.393351703882217407e-01 1.299065817147493362e-02 1.474234610795974731e-01 -8.660377562046051025e-02 3.328823745250701904e-01 2.103386968374252319e-01 1.293307393789291382e-01 8.548378199338912964e-02 -3.510487452149391174e-02 -1.385121345520019531e-01 -7.532850652933120728e-02 -2.827922105789184570e-01 -1.037611514329910278e-01 -2.494732886552810669e-01 2.779395282268524170e-01 -3.266497254371643066e-01 -4.306620359420776367e-02 7.547439634799957275e-02 1.436451077461242676e-01 1.392610222101211548e-01 -2.232924997806549072e-01 1.345366686582565308e-01 -2.053211629390716553e-01
-2.762134373188018799e-01 6.510688364505767822e-02 7.750034332275390625e-02 -6.252079457044601440e-02 -3.825427964329719543e-03 1.751932501792907715e-02 -1.248219609260559082e-01 1.387413442134857178e-01 2.408405989408493042e-01 -3.625117540359497070e-01 -3.803128004074096680e-01 3.360660672187805176e-01 -4.754856228828430176e-02 1.849682331085205078e-01 1.822780817747116089e-01 3.422216773033142090e-01 3.662478551268577576e-02 -6.586134433746337891e-02 1.349711865186691284e-01 4.987476393580436707e-02 -4.048670455813407898e-02 -2.301169931888580322e-02 -2.052506059408187866e-01 -2.971486933529376984e-02 4.488718882203102112e-02 -2.419326640665531158e-02 2.102772146463394165e-01 -1.073973327875137329e-01 1.575648784637451172e-01 -2.372683286666870117e-01 1.639205962419509888e-02 1.711220294237136841e-01
2.312142997980117798e-01 -1.420458555221557617e-01 -8.320470154285430908e-02 -2.452111244201660156e-01 -1.343610882759094238e-01 -1.567099988460540771e-01 1.667774915695190430e-01 1.208201646804809570e-01 2.212271541357040405e-01 -2.597480081021785736e-02 1.351847648620605469e-01 3.979853987693786621e-01 1.072405204176902771e-01 -9.361992776393890381e-02 -1.155664399266242981e-01 1.405047923326492310e-01 5.502972751855850220e-02 -8.544080704450607300e-02 -1.660261005163192749e-01 -9.147419035434722900e-02 1.346516907215118408e-01 -5.465323477983474731e-02 -1.843042112886905670e-02 1.204979792237281799e-01 -1.114697158336639404e-01 2.474443754181265831e-03 4.225201308727264404e-01 -3.357356190681457520e-01 1.186712533235549927e-01 -2.419272512197494507e-01 1.771087571978569031e-02 -1.892239153385162354e-01
-2.827723622322082520e-01 -2.094252035021781921e-02 2.175369858741760254e-01 -2.812716662883758545e-01 -2.510949075222015381e-01 3.247960656881332397e-02 1.189123094081878662e-02 -7.979180663824081421e-02 -1.010991707444190979e-01 2.045134641230106354e-02 1.578996926546096802e-01 4.772758483886718750e-02 -2.474706321954727173e-01 3.319234848022460938e-01 1.365552395582199097e-01 3.963289856910705566e-01 -2.639411482959985733e-03 -1.282736510038375854e-01 4.946487955749034882e-03 -1.191461682319641113e-01 -6.351536512374877930e-02 1.197383087128400803e-02 -1.409526914358139038e-01 8.391821384429931641e-02 -5.491259694099426270e-02 2.042883820831775665e-02 4.124116301536560059e-01 -1.034511253237724304e-01 -9.390117973089218140e-02 -1.627832651138305664e-01 2.017245143651962280e-01 -1.247777119278907776e-01
-7.589121907949447632e-02 -1.485285609960556030e-01 5.699173733592033386e-02 -3.767610490322113037e-01 -1.362154930830001831e-01 -3.067781031131744385e-02 -6.262255460023880005e-02 7.616439834237098694e-04 3.336905734613537788e-03 -2.459215000271797180e-02 4.159292578697204590e-02 -1.214467063546180725e-01 -1.183795556426048279e-01 1.560707092285156250e-01 4.031483530998229980e-01 1.932524740695953369e-01 -1.408385783433914185e-01 7.809699513018131256e-03 -1.120269000530242920e-01 -7.272115349769592285e-02 9.861888363957405090e-03 -1.071805804967880249e-01 -8.152690529823303223e-02 2.759521603584289551e-01 -3.070551455020904541e-01 2.303184866905212402e-01 4.501903057098388672e-01 -2.857561782002449036e-02 -1.691073551774024963e-02 1.753950417041778564e-01 7.028853148221969604e-02 1.711716651916503906e-01
1.172956824302673340e-01 8.073536306619644165e-02 -7.592675834894180298e-02 -1.471817344427108765e-01 4.772909730672836304e-02 1.272792369127273560e-01 1.313768476247787476e-01 2.667927145957946777e-01 2.931264638900756836e-01 1.475150883197784424e-01 8.663106709718704224e-02 2.018929421901702881e-01 3.541240468621253967e-02 -1.186407208442687988e-01 2.264486700296401978e-01 1.421542763710021973e-01 3.578400909900665283e-01 -1.756059676408767700e-01 1.507775336503982544e-01 -2.224401384592056274e-01 1.160724163055419922e-01 -6.946376711130142212e-02 3.045358462259173393e-03 3.806958266068249941e-04 -1.451471596956253052e-01 6.345950812101364136e-02 1.736169010400772095e-01 -4.243588149547576904e-01 -1.206654682755470276e-01 -3.026871681213378906e-01 -3.494732547551393509e-03 -1.081485599279403687e-01
-9.331654757261276245e-02 -7.491913437843322754e-02 1.569186002016067505e-01 -1.007110029458999634e-01 -4.109821319580078125e-01 -4.067113623023033142e-03 -2.759816944599151611e-01 1.347094029188156128e-01 8.962080627679824829e-02 5.937836691737174988e-02 2.315092086791992188e-02 2.523964941501617432e-01 -1.125372350215911865e-01 -4.834792576730251312e-03 2.382657974958419800e-01 3.937434554100036621e-01 7.284917403012514114e-03 -1.356693655252456665e-01 -1.528081744909286499e-01 5.663733929395675659e-02 9.741611778736114502e-02 -2.080139964818954468e-01 1.753368973731994629e-01 1.819795072078704834e-01 -2.074294239282608032e-01 -1.381454337388277054e-02 1.447963714599609375e-01 9.078861214220523834e-03 2.440005987882614136e-01 -3.010351061820983887e-01 -9.961654990911483765e-02 -3.745336830615997314e-02
-3.411673605442047119e-01 1.367402374744415283e-01 -5.491352453827857971e-02 -3.764513731002807617e-01 -2.334884554147720337e-01 -3.856140747666358948e-02 -5.238721147179603577e-02 6.994661688804626465e-02 2.266653478145599365e-01 7.093552500009536743e-02 1.124797090888023376e-01 8.674088865518569946e-02 -4.637161269783973694e-02 -6.822859402745962143e-03 -1.507562249898910522e-01 4.647874832153320312e-02 2.197780013084411621e-01 -2.284911833703517914e-02 -1.822481602430343628e-01 1.623215824365615845e-01 8.033941686153411865e-02 -1.517718136310577393e-01 -1.613774448633193970e-01 -1.349286586046218872e-01 -3.727366030216217041e-01 7.312554121017456055e-02 2.139245718717575073e-01 -6.960826367139816284e-02 1.082082465291023254e-01 -2.669693231582641602e-01 -2.875562906265258789e-01 1.009047478437423706e-01
-1.341392695903778076e-01 -2.146282941102981567e-01 5.322424322366714478e-02 -3.810839354991912842e-01 -2.056803554296493530e-01 1.593924909830093384e-01 1.340955942869186401e-01 -3.006172180175781250e-02 1.257085520774126053e-02 -1.140785366296768188e-01 4.014185816049575806e-02 2.998588681221008301e-01 -1.944822072982788086e-01 1.886874437332153320e-01 5.496324598789215088e-02 3.365288078784942627e-01 -2.012394368648529053e-01 8.270162343978881836e-02 6.185582652688026428e-02 -2.661102823913097382e-02 -5.721332039684057236e-03 8.363354951143264771e-02 -1.366164982318878174e-01 2.670242190361022949e-01 -2.135614603757858276e-01 6.435035914182662964e-02 3.681128919124603271e-01 1.068703364580869675e-02 -4.644954204559326172e-02 -5.153656005859375000e-03 2.604945302009582520e-01 5.112274736166000366e-02
1.364351361989974976e-01 1.776568442583084106e-01 -2.845528535544872284e-02 -4.451197087764739990e-01 8.160063624382019043e-02 -5.803104117512702942e-02 2.642669901251792908e-02 3.138624429702758789e-01 2.264385521411895752e-01 -9.087312966585159302e-02 5.856998264789581299e-02 2.585284411907196045e-01 4.982784017920494080e-02 3.595382869243621826e-01 1.404984295368194580e-01 2.692489922046661377e-01 -9.885766357183456421e-02 -3.796901404857635498e-01 -1.499201953411102295e-01 7.287865132093429565e-02 -1.818993240594863892e-01 7.718268036842346191e-02 -1.051028538495302200e-02 2.018254809081554413e-02 9.923170506954193115e-02 6.955214589834213257e-02 6.865113228559494019e-02 2.265068888664245605e-02 -2.073581144213676453e-02 -9.867573529481887817e-02 1.850864440202713013e-01 4.734312370419502258e-02
-9.666836261749267578e-02 1.680677384138107300e-01 -1.112491860985755920e-01 -3.344168365001678467e-01 2.412200719118118286e-01 -7.459303736686706543e-02 -1.640706658363342285e-01 -1.507840901613235474e-01 1.879816055297851562e-01 8.035727590322494507e-02 -5.723662674427032471e-02 -4.700664058327674866e-02 -6.871532648801803589e-02 7.079280167818069458e-02 -8.891416341066360474e-02 2.164249271154403687e-01 3.125495612621307373e-01 -4.077652692794799805e-01 -4.608388990163803101e-02 -8.991949260234832764e-02 2.914618514478206635e-02 -3.779328614473342896e-02 -2.907698415219783783e-02 1.634364724159240723e-01 -2.529082000255584717e-01 4.492676854133605957e-01 9.418379515409469604e-02 9.785981476306915283e-02 -5.177081096917390823e-03 -9.802108258008956909e-02 -1.215561106801033020e-01 1.914436556398868561e-02
-1.800687015056610107e-01 8.489952236413955688e-02 5.032425746321678162e-02 -2.819396555423736572e-01 1.867571920156478882e-01 5.318380519747734070e-02 -2.223870605230331421e-01 1.432286798954010010e-01 1.612991392612457275e-01 -2.750342525541782379e-02 -1.046816930174827576e-01 2.811336815357208252e-01 -1.961405873298645020e-01 -3.999674692749977112e-02 1.783479899168014526e-01 3.692315816879272461e-01 2.416984364390373230e-02 -2.521736547350883484e-02 1.764266639947891235e-01 -2.057064324617385864e-01 -1.830221116542816162e-01 1.032317057251930237e-01 -5.410430580377578735e-02 2.246514558792114258e-01 -1.873792856931686401e-01 -1.514196693897247314e-01 2.122416198253631592e-01 -9.087840444408357143e-04 1.209015250205993652e-01 -1.167551428079605103e-01 -3.748133480548858643e-01 4.070868715643882751e-02
-2.574622929096221924e-01 -2.727968804538249969e-02 2.580963075160980225e-02 -1.302798241376876831e-01 4.219274036586284637e-03 7.725329697132110596e-02 -2.246540971100330353e-02 9.719190001487731934e-02 3.279225528240203857e-01 3.707012236118316650e-01 -1.182445511221885681e-01 3.013707101345062256e-01 -1.923815608024597168e-01 9.295319765806198120e-02 8.454467356204986572e-02 1.631549000740051270e-01 1.057911589741706848e-01 -4.138237535953521729e-01 -1.717769205570220947e-01 4.677668213844299316e-02 7.948503643274307251e-02 -1.716855168342590332e-02 -9.326627850532531738e-02 -2.647454440593719482e-01 -2.416488528251647949e-01 9.801724553108215332e-02 1.900037080049514771e-01 1.781119853258132935e-01 -6.677289307117462158e-02 -1.721535176038742065e-01 -2.455723733874037862e-05 -2.748136967420578003e-02
-2.813910841941833496e-01 -3.189250081777572632e-02 -2.296682149171829224e-01 -2.214622646570205688e-01 8.034202456474304199e-02 1.770648509263992310e-01 -2.275185286998748779e-01 1.686673015356063843e-01 2.507003210484981537e-02 -1.036942079663276672e-01 -1.662470549345016479e-01 1.154051497578620911e-01 -1.697092354297637939e-01 -9.853847324848175049e-02 1.139758452773094177e-01 1.905580610036849976e-02 2.426994293928146362e-01 -2.986139953136444092e-01 -1.958308182656764984e-02 -2.801440656185150146e-01 3.176221856847405434e-03 9.656082093715667725e-02 -3.869811594486236572e-01 2.611906826496124268e-01 7.430730015039443970e-02 7.039634883403778076e-02 -4.191020503640174866e-02 2.002448588609695435e-01 -1.904904097318649292e-02 -2.413348853588104248e-01 -3.593560308218002319e-02 1.712058335542678833e-01
-1.952053010463714600e-01 1.955904811620712280e-01 -2.536070644855499268e-01 -1.359867751598358154e-01 -6.736981868743896484e-02 2.355181127786636353e-01 -9.121556580066680908e-02 3.246195316314697266e-01 2.952480912208557129e-01 2.991808056831359863e-01 5.065090581774711609e-02 1.048098579049110413e-01 -2.209252864122390747e-01 -1.201335638761520386e-01 7.373142242431640625e-02 1.676039844751358032e-01 3.118441104888916016e-01 -1.448973715305328369e-01 -1.487468276172876358e-02 5.137732997536659241e-02 7.578107714653015137e-02 2.120746076107025146e-01 -5.221010744571685791e-02 4.819060862064361572e-02 -1.484788358211517334e-01 -3.141543641686439514e-02 2.473681569099426270e-01 -1.854889560490846634e-03 9.440059773623943329e-03 -3.326098322868347168e-01 -8.451299369335174561e-02 3.418304026126861572e-02
-1.134104579687118530e-01 9.406627714633941650e-02 1.016120985150337219e-01 -1.068022921681404114e-01 -1.031053662300109863e-01 1.145862862467765808e-01 -1.065289601683616638e-01 4.490617811679840088e-01 -3.098137862980365753e-02 -1.112332567572593689e-01 -3.403377830982208252e-01 1.751813143491744995e-01 1.831605657935142517e-02 1.650732904672622681e-01 2.134087085723876953e-01 2.477695345878601074e-01 1.462697833776473999e-01 -1.151464181020855904e-03 -1.507634669542312622e-02 -1.105629950761795044e-01 -4.395085200667381287e-02 -1.855278015136718750e-01 8.127979934215545654e-03 2.410952597856521606e-01 -3.231913447380065918e-01 1.906692534685134888e-01 2.200153917074203491e-01 1.346064507961273193e-01 1.257843687199056149e-04 7.640293985605239868e-02 -6.924226135015487671e-02 2.811865210533142090e-01
-1.727280318737030029e-01 9.657344222068786621e-02 1.959774456918239594e-02 -3.354824483394622803e-01 -6.664386391639709473e-02 2.231371700763702393e-01 -8.614899963140487671e-02 -8.507727831602096558e-02 -1.384300887584686279e-01 -1.041834726929664612e-01 -9.074226766824722290e-02 2.033659368753433228e-01 -7.095377147197723389e-02 2.295511364936828613e-01 2.394445389509201050e-01 3.420584499835968018e-01 -1.525760442018508911e-01 -2.056635916233062744e-01 2.059409394860267639e-02 5.701366811990737915e-02 -2.324064522981643677e-01 2.124373018741607666e-01 3.069358877837657928e-02 1.308542676270008087e-02 -2.760018035769462585e-02 1.182941719889640808e-01 2.028203606605529785e-01 -2.865411937236785889e-01 -5.418749153614044189e-02 -2.475553005933761597e-01 -6.975188851356506348e-02 3.012476265430450439e-01
-3.156931698322296143e-01 5.062623694539070129e-02 7.365896552801132202e-02 -2.956543266773223877e-01 -1.851947158575057983e-01 1.466508209705352783e-01 -1.286216676235198975e-01 2.271121442317962646e-01 3.568986654281616211e-01 2.438233792781829834e-01 9.180951863527297974e-03 2.525304257869720459e-01 -1.248992756009101868e-01 -3.998542204499244690e-02 1.952223479747772217e-02 6.813741475343704224e-02 1.961398683488368988e-02 -3.473381400108337402e-01 -1.798806935548782349e-01 4.851716570556163788e-03 -1.111543625593185425e-01 2.999797090888023376e-02 -5.017368122935295105e-02 -1.317259520292282104e-01 -1.532836556434631348e-01 5.452563241124153137e-02 1.702834814786911011e-01 2.640700936317443848e-01 -8.766648918390274048e-02 -2.028018683195114136e-01 2.111929208040237427e-01 5.438474193215370178e-02
2.027924172580242157e-02 1.013157144188880920e-01 -1.368848383426666260e-01 -2.407904565334320068e-01 -1.156276911497116089e-01 7.050886005163192749e-02 2.298987954854965210e-01 1.735872328281402588e-01 2.005303055047988892e-01 -8.056312799453735352e-02 -2.402187138795852661e-01 -4.664901643991470337e-02 -3.125004768371582031e-01 1.878065615892410278e-01 1.256842613220214844e-01 1.065711677074432373e-01 1.193532347679138184e-01 -2.514109611511230469e-01 1.041117906570434570e-01 1.870688498020172119e-01 -9.640868008136749268e-02 1.911801993846893311e-01 -2.841375768184661865e-01 5.632528290152549744e-02 2.225821092724800110e-02 -7.642476819455623627e-03 4.499908685684204102e-01 -1.516872942447662354e-01 2.499198764562606812e-01 -1.739381812512874603e-02 -2.970404550433158875e-02 4.331409558653831482e-02
-1.713425517082214355e-01 -9.004832059144973755e-02 2.086516022682189941e-01 -2.435940951108932495e-01 -2.771961987018585205e-01 1.496227085590362549e-01 -4.981144890189170837e-02 -4.203255102038383484e-02 4.374210163950920105e-02 -2.029342800378799438e-01 1.481250375509262085e-01 2.255953401327133179e-01 -2.449388951063156128e-01 3.119713366031646729e-01 -2.032773941755294800e-02 2.178090512752532959e-01 -1.038078144192695618e-01 -1.888500899076461792e-01 -1.134180575609207153e-01 4.287502542138099670e-02 -2.158231437206268311e-01 -9.496700018644332886e-02 -1.344250738620758057e-01 3.391757234930992126e-02 -5.908481404185295105e-02 -4.532735911197960377e-04 3.853060603141784668e-01 -1.528583765029907227e-01 -4.636353626847267151e-02 -5.318145081400871277e-02 2.775058746337890625e-01 2.044883072376251221e-01
1.209216713905334473e-01 6.971781700849533081e-02 -5.022278055548667908e-02 -3.737600445747375488e-01 -4.740477353334426880e-02 -1.201882064342498779e-01 1.995678991079330444e-01 2.061231583356857300e-01 -8.554276823997497559e-02 -1.666363477706909180e-01 8.883655071258544922e-02 2.440134296193718910e-03 -1.938569694757461548e-01 7.909789681434631348e-02 1.224079132080078125e-01 1.736109554767608643e-01 3.014773130416870117e-01 -3.803455829620361328e-01 -1.067520771175622940e-02 8.166931569576263428e-02 1.130786985158920288e-01 -3.839595615863800049e-02 -9.493930637836456299e-02 2.939357161521911621e-01 -1.542226877063512802e-02 3.134523928165435791e-01 3.836375847458839417e-02 -3.751422464847564697e-01 -1.451600063592195511e-02 -3.758338466286659241e-02 1.017974838614463806e-01 5.157182365655899048e-02
2.279138416051864624e-01 1.904273927211761475e-01 -5.276291072368621826e-02 -3.148801028728485107e-01 1.784242987632751465e-01 -4.313423484563827515e-02 6.745626777410507202e-02 5.809624493122100830e-02 8.991329371929168701e-02 1.905870586633682251e-01 -1.212380379438400269e-01 1.017160713672637939e-01 -3.429819047451019287e-01 7.387433946132659912e-02 1.950696110725402832e-01 1.491850167512893677e-01 5.972899124026298523e-02 -3.997310698032379150e-01 -9.293384104967117310e-02 1.993609517812728882e-01 1.308740526437759399e-01 -2.534828186035156250e-01 6.293037533760070801e-02 3.404006063938140869e-01 -3.192644333466887474e-03 -1.847687736153602600e-02 2.488265335559844971e-01 -1.976265572011470795e-02 1.257794797420501709e-01 -6.336192786693572998e-02 -1.271470338106155396e-01 6.145118921995162964e-02
-2.094641625881195068e-01 2.311132103204727173e-01 -2.603057026863098145e-01 -4.610810056328773499e-02 -2.205439284443855286e-02 2.830647528171539307e-01 -3.888647630810737610e-02 1.327879577875137329e-01 1.813753098249435425e-01 1.506271064281463623e-01 -1.306110471487045288e-01 1.237568259239196777e-01 -2.689354717731475830e-01 3.406235575675964355e-02 6.370703876018524170e-02 1.150022745132446289e-01 1.202986761927604675e-01 -2.867166697978973389e-01 2.085179835557937622e-02 1.620143949985504150e-01 2.211225777864456177e-01 3.005076944828033447e-02 1.621247380971908569e-01 9.230830520391464233e-02 -1.555330008268356323e-01 -2.670505084097385406e-02 3.588328957557678223e-01 -1.130899041891098022e-02 1.095201298594474792e-01 -3.781526386737823486e-01 -1.880963146686553955e-01 -4.696972295641899109e-02
-1.748183220624923706e-01 -2.653181254863739014e-01 -1.236801743507385254e-01 -1.137163117527961731e-01 1.111242249608039856e-01 3.219142928719520569e-02 -2.504275878891348839e-03 7.462373375892639160e-02 7.839137315750122070e-02 2.087839990854263306e-01 1.343067884445190430e-01 2.151808440685272217e-01 -8.595398813486099243e-02 1.393770128488540649e-01 5.284199491143226624e-02 1.215000003576278687e-01 -9.016171842813491821e-02 -2.349164895713329315e-02 -3.465749323368072510e-01 -3.783252239227294922e-01 -9.321434795856475830e-02 1.485911756753921509e-01 -7.670316845178604126e-02 -2.576372623443603516e-01 5.751919932663440704e-03 1.448651850223541260e-01 3.071617186069488525e-01 -3.210853934288024902e-01 2.427921295166015625e-01 -1.918853968381881714e-01 8.195682428777217865e-03 6.449017673730850220e-02
-3.043790459632873535e-01 2.288320213556289673e-01 -2.582901716232299805e-01 -4.917040094733238220e-02 8.282359689474105835e-03 5.010081455111503601e-03 2.201329618692398071e-01 6.047108024358749390e-02 -8.564569987356662750e-03 -3.169476985931396484e-01 1.092174053192138672e-01 2.685592472553253174e-01 -1.749576181173324585e-01 7.434353977441787720e-02 1.550552994012832642e-01 1.214689314365386963e-01 1.894223392009735107e-01 -1.859655678272247314e-01 -2.025307863950729370e-01 -4.877357557415962219e-02 1.669424623250961304e-01 -4.834413900971412659e-02 -1.479624807834625244e-01 1.246814876794815063e-01 -4.716979339718818665e-02 2.506825029850006104e-01 2.636803984642028809e-01 -3.099334836006164551e-01 -7.894167304039001465e-02 -1.289122998714447021e-01 1.608702242374420166e-01 -1.150825545191764832e-01
-1.457401067018508911e-01 -3.251691907644271851e-02 -2.352624088525772095e-01 2.946661785244941711e-02 -1.512192636728286743e-01 1.479595527052879333e-02 -1.145078614354133606e-01 2.675066292285919189e-01 1.354387104511260986e-01 3.892469108104705811e-01 -1.554603278636932373e-01 -4.429238662123680115e-02 -9.835348278284072876e-02 2.396689541637897491e-02 8.667493611574172974e-02 1.755918413400650024e-01 2.845841646194458008e-01 -2.910366356372833252e-01 2.361301146447658539e-02 1.864704303443431854e-02 6.427633017301559448e-02 1.126160696148872375e-01 -1.312330663204193115e-01 3.485756516456604004e-01 -1.122776567935943604e-01 1.370501816272735596e-01 3.147359788417816162e-01 1.737971417605876923e-02 -1.271821856498718262e-01 -2.743178009986877441e-01 1.553515791893005371e-01 2.649944834411144257e-02
-2.475841939449310303e-01 -3.294336842373013496e-03 1.071302779018878937e-02 -2.819182872772216797e-01 -1.046028956770896912e-01 3.428503870964050293e-02 -1.946829259395599365e-01 1.537171006202697754e-01 4.326021671295166016e-01 2.230755835771560669e-01 1.956801302731037140e-02 3.062966167926788330e-01 -3.469698503613471985e-02 -6.520076189190149307e-03 3.828665614128112793e-02 1.662816852331161499e-01 2.631021142005920410e-01 -3.379045426845550537e-01 -2.090721428394317627e-01 4.095473140478134155e-02 -3.730527684092521667e-02 -8.086984604597091675e-02 -1.379155814647674561e-01 -5.482180416584014893e-02 -9.142594039440155029e-02 1.410875767469406128e-01 2.110562175512313843e-01 2.477371841669082642e-01 1.067170575261116028e-01 -1.001544669270515442e-01 2.926267124712467194e-02 -9.367078542709350586e-02
1.192659288644790649e-01 2.200919203460216522e-02 -2.232654094696044922e-01 -1.258219629526138306e-01 1.477004438638687134e-01 5.787521228194236755e-02 2.020664811134338379e-01 2.530399560928344727e-01 -7.237888127565383911e-02 -7.048740237951278687e-02 -3.503665030002593994e-01 2.103515565395355225e-01 -8.484060317277908325e-02 -1.888590753078460693e-01 1.492994278669357300e-01 -7.239325344562530518e-02 3.135349452495574951e-01 -2.937238812446594238e-01 1.454723477363586426e-01 -2.083610147237777710e-01 9.052219241857528687e-02 -7.331077009439468384e-02 -1.429709941148757935e-01 2.078055888414382935e-01 -2.418155968189239502e-01 -7.959545403718948364e-02 2.466587722301483154e-01 6.235576793551445007e-02 1.499257702380418777e-02 -1.350866854190826416e-01 1.971511542797088623e-01 1.695626080036163330e-01
1.217219885438680649e-02 2.733872234821319580e-01 6.029382348060607910e-02 -2.895260453224182129e-01 -4.062401503324508667e-02 -9.210424125194549561e-02 -1.321862544864416122e-02 1.894912682473659515e-02 2.582525610923767090e-01 -8.695688843727111816e-02 9.231681935489177704e-03 2.375369891524314880e-02 -2.673411667346954346e-01 2.329598516225814819e-01 3.051064908504486084e-01 1.683967560529708862e-01 1.824126541614532471e-01 -2.252993434667587280e-01 -7.125286012887954712e-02 -1.379014253616333008e-01 -1.312224715948104858e-01 -2.782634198665618896e-01 -3.087421357631683350e-01 1.248519569635391235e-01 2.061065845191478729e-02 1.933322846889495850e-01 1.176658272743225098e-01 1.680013835430145264e-01 -2.968346774578094482e-01 -9.079432487487792969e-02 1.130735725164413452e-01 4.679036885499954224e-02
-1.022272184491157532e-01 -2.349356263875961304e-01 1.398769468069076538e-01 -2.865371704101562500e-01 8.228734880685806274e-02 2.815448045730590820e-01 -6.952756550163030624e-03 1.874892562627792358e-01 1.948531121015548706e-01 -5.406971322372555733e-04 2.469964139163494110e-02 2.176857143640518188e-01 -2.165409922599792480e-01 2.369958758354187012e-01 3.046530187129974365e-01 -8.604902774095535278e-02 2.915099076926708221e-02 -1.152426525950431824e-01 -1.041595712304115295e-01 -1.097862944006919861e-01 -4.822911322116851807e-02 -1.546571254730224609e-01 -2.071379423141479492e-01 -1.116443350911140442e-01 -1.762474626302719116e-01 -1.897608339786529541e-01 -6.482704728841781616e-02 -1.625295877456665039e-01 -8.363424986600875854e-02 -3.840170800685882568e-01 1.837083101272583008e-01 -1.328708231449127197e-01
4.607551544904708862e-02 3.728501200675964355e-01 -3.572406172752380371e-01 -3.926996886730194092e-01 1.119671016931533813e-01 1.251999586820602417e-01 -1.545566469430923462e-01 7.249021530151367188e-02 -8.023067377507686615e-03 -1.856641173362731934e-01 -9.675226360559463501e-02 5.302195250988006592e-02 -7.757367938756942749e-02 1.149912178516387939e-01 2.575635015964508057e-01 2.018470168113708496e-01 1.485687047243118286e-01 -1.177609488368034363e-01 6.045064888894557953e-03 -1.962432563304901123e-01 1.282605826854705811e-01 9.149416536092758179e-02 1.527277659624814987e-02 1.787470132112503052e-01 -2.347872108221054077e-01 -6.847596913576126099e-02 2.666255533695220947e-01 -1.151864528656005859e-01 -1.885121315717697144e-01 -2.785529009997844696e-02 1.853194534778594971e-01 1.790897548198699951e-02
-2.551664412021636963e-01 3.390413895249366760e-02 2.487163059413433075e-02 -2.996641099452972412e-01 -8.346395939588546753e-02 -2.859484590590000153e-02 -1.185174062848091125e-01 2.497133053839206696e-02 4.406077265739440918e-01 3.098736703395843506e-01 -1.237911954522132874e-01 2.353669255971908569e-01 -2.438623644411563873e-02 -3.536454215645790100e-02 8.935316652059555054e-02 2.852145396173000336e-02 1.503470838069915771e-01 -3.372103273868560791e-01 -7.211734354496002197e-02 7.098412141203880310e-03 -1.083207130432128906e-01 -3.454417362809181213e-02 -1.032215878367424011e-01 -1.513828635215759277e-01 -1.581767648458480835e-01 1.434182226657867432e-01 2.575910687446594238e-01 2.129641324281692505e-01 -1.660774089395999908e-02 -3.219960629940032959e-01 1.239921897649765015e-03 5.397185217589139938e-03
1.887487620115280151e-01 1.360883861780166626e-01 -2.522715926170349121e-01 -2.067761272192001343e-01 6.293961312621831894e-03 -3.513051569461822510e-02 -2.126291021704673767e-02 1.442803144454956055e-01 -4.683494940400123596e-02 1.775303930044174194e-01 -1.647244691848754883e-01 1.137990970164537430e-02 -1.927270442247390747e-01 1.350286304950714111e-01 2.133643813431262970e-02 3.910564184188842773e-01 4.421957135200500488e-01 -1.543476581573486328e-01 1.653721630573272705e-01 -1.128273233771324158e-01 2.523789927363395691e-02 -2.905867435038089752e-02 -2.578206658363342285e-01 2.188861817121505737e-01 -4.384553804993629456e-02 -6.687808036804199219e-02 2.020560204982757568e-01 -4.678770527243614197e-02 -1.065983325242996216e-01 -2.307979613542556763e-01 -1.945898979902267456e-01 1.413276642560958862e-01
-1.933618485927581787e-01 6.947598606348037720e-02 4.018826037645339966e-02 -1.754262596368789673e-01 -2.704249620437622070e-01 4.874182492494583130e-02 -2.060161232948303223e-01 1.506171971559524536e-01 2.337252497673034668e-01 1.304668001830577850e-02 1.531279236078262329e-01 2.635631151497364044e-02 -2.245037704706192017e-01 -5.716121196746826172e-02 -6.992056220769882202e-02 2.050931751728057861e-01 1.880084127187728882e-01 4.371963813900947571e-02 5.061862245202064514e-02 -3.276977688074111938e-02 -4.282447695732116699e-01 -2.075270414352416992e-01 -1.127676889300346375e-01 1.907557994127273560e-01 -1.731910109519958496e-01 -2.099232226610183716e-01 1.863892823457717896e-01 -1.186782792210578918e-01 1.885910183191299438e-01 -3.416674733161926270e-01 1.163494884967803955e-01 -3.241407917812466621e-03
1.106033846735954285e-01 1.353185623884201050e-01 1.646250486373901367e-01 -2.562862038612365723e-01 2.222530310973525047e-03 1.555053740739822388e-01 -6.802641600370407104e-02 1.403064876794815063e-01 2.646267116069793701e-01 7.341705262660980225e-03 -6.752683222293853760e-02 -3.744611889123916626e-02 -3.543812409043312073e-02 -1.480752080678939819e-01 1.180216521024703979e-01 -6.768357753753662109e-02 -1.000696420669555664e-02 -2.147594094276428223e-01 1.231294870376586914e-02 1.376519054174423218e-01 -3.718205541372299194e-02 -9.431775659322738647e-02 -2.636039853096008301e-01 3.417709842324256897e-02 -2.354835420846939087e-01 4.693390727043151855e-01 1.933627724647521973e-01 3.042569383978843689e-02 2.766053378582000732e-02 -4.663004279136657715e-01 -7.014521211385726929e-02 -1.643552333116531372e-01
-1.462202668190002441e-01 1.145579293370246887e-01 -2.886600792407989502e-01 -8.322305977344512939e-02 9.082394838333129883e-02 1.105517894029617310e-01 -1.024216040968894958e-02 9.725942462682723999e-02 1.026934683322906494e-01 2.999589741230010986e-01 -4.193618148565292358e-02 3.082715272903442383e-01 -2.443290203809738159e-01 -9.104616940021514893e-02 -4.496117681264877319e-02 4.188627377152442932e-02 2.212044596672058105e-01 -1.061081364750862122e-01 -1.183953657746315002e-01 1.077089384198188782e-01 3.103615045547485352e-01 1.796433627605438232e-01 -8.473335206508636475e-02 3.036855757236480713e-01 -1.293572783470153809e-01 -6.453132629394531250e-02 3.069137036800384521e-01 -6.262824404984712601e-03 -3.667206689715385437e-02 -3.641795217990875244e-01 -9.196050465106964111e-02 6.903836876153945923e-02
-1.368750929832458496e-01 -3.304304778575897217e-01 3.128381669521331787e-01 -3.066250123083591461e-02 -1.499014049768447876e-01 2.605952918529510498e-01 1.357446610927581787e-01 -1.741158775985240936e-02 -2.729999832808971405e-02 5.415167286992073059e-02 -1.219193711876869202e-01 2.791659832000732422e-01 -2.238428592681884766e-01 1.628372967243194580e-01 4.131436049938201904e-01 1.085521876811981201e-01 -1.325828605331480503e-03 -4.372578114271163940e-02 -1.496790945529937744e-01 -1.093474775552749634e-01 -1.459443420171737671e-01 6.151423975825309753e-02 -1.397155821323394775e-01 1.467547565698623657e-01 -2.715385854244232178e-01 1.915703341364860535e-02 2.799192965030670166e-01 8.624054491519927979e-02 8.939850330352783203e-02 -4.640620574355125427e-02 -1.704726815223693848e-01 8.414295315742492676e-02
-1.088235378265380859e-01 8.237745612859725952e-02 1.216417029500007629e-01 -3.821213245391845703e-01 9.118472784757614136e-02 -6.219185888767242432e-02 -1.662298105657100677e-02 2.624113261699676514e-01 1.727269403636455536e-02 -5.817657709121704102e-02 -8.439548313617706299e-02 2.166375666856765747e-01 -1.067986041307449341e-01 2.609649300575256348e-01 1.496875584125518799e-01 2.578446269035339355e-01 2.111117541790008545e-02 -1.337910592555999756e-01 -2.086484432220458984e-02 8.242963254451751709e-02 -2.653938233852386475e-01 1.201006993651390076e-01 1.936807483434677124e-01 1.543819159269332886e-01 -2.164718806743621826e-01 2.794450819492340088e-01 1.359924860298633575e-02 2.156766504049301147e-01 1.660878062248229980e-01 -1.569883227348327637e-01 4.760022088885307312e-02 3.393764197826385498e-01
-2.952260673046112061e-01 -1.664818674325942993e-01 -5.271828919649124146e-02 -4.606146514415740967e-01 -2.398726940155029297e-01 1.543393731117248535e-01 9.167834371328353882e-02 -6.083510816097259521e-02 -1.501704938709735870e-02 -1.015476807951927185e-01 7.589779794216156006e-02 1.871409267187118530e-01 -2.089896202087402344e-01 3.818471431732177734e-01 2.091104984283447266e-01 1.368234902620315552e-01 -1.284267287701368332e-02 -1.205405443906784058e-01 1.963927596807479858e-01 -4.730384796857833862e-02 -2.490107715129852295e-02 -3.595732897520065308e-02 -8.163421601057052612e-02 2.312282919883728027e-01 9.709344059228897095e-02 -3.157979622483253479e-02 3.766134381294250488e-01 -5.281839519739151001e-02 1.460750028491020203e-02 1.394066866487264633e-02 -1.316876895725727081e-02 -1.685170829296112061e-02
-1.139846816658973694e-01 2.733093313872814178e-02 3.955184295773506165e-02 -2.227720767259597778e-01 -8.439203351736068726e-02 1.531843990087509155e-01 -4.712572321295738220e-02 1.110902521759271622e-02 3.708146512508392334e-01 4.450106322765350342e-01 -3.765945136547088623e-02 1.754540055990219116e-01 1.483144890516996384e-02 1.065737158060073853e-01 -5.345992371439933777e-02 2.011221349239349365e-01 1.395074129104614258e-01 -1.419751495122909546e-01 2.975439280271530151e-02 1.229180991649627686e-01 2.372675091028213501e-01 5.312298983335494995e-02 -1.535304356366395950e-02 7.483272999525070190e-02 -1.470144838094711304e-01 1.518670376390218735e-02 3.768462538719177246e-01 1.067384183406829834e-01 -8.850727230310440063e-02 -4.162850081920623779e-01 2.353448420763015747e-02 4.486665129661560059e-02
-7.877092063426971436e-02 -1.205809693783521652e-02 -1.182623654603958130e-01 -3.232220411300659180e-01 -3.150556981563568115e-02 9.742975234985351562e-02 1.307356078177690506e-02 9.605838358402252197e-02 6.618282198905944824e-02 1.048324853181838989e-01 -1.492226868867874146e-01 -2.823219448328018188e-02 -6.722076237201690674e-02 1.435263156890869141e-01 6.479666382074356079e-02 -1.640474349260330200e-01 2.785412035882472992e-02 -4.487199187278747559e-01 6.653181463479995728e-02 8.921582251787185669e-02 -3.440731167793273926e-01 6.899499893188476562e-02 1.458938270807266235e-01 2.026004530489444733e-02 -1.250955164432525635e-01 -2.701558917760848999e-02 2.728984951972961426e-01 -7.619331777095794678e-02 3.800685405731201172e-01 -3.190430104732513428e-01 1.757941544055938721e-01 1.658001244068145752e-01
2.550384998321533203e-01 3.060944080352783203e-01 3.416562918573617935e-03 -2.567327022552490234e-01 1.585714705288410187e-02 -1.622526049613952637e-01 -1.335276663303375244e-01 1.454305835068225861e-02 -4.739508032798767090e-02 1.306800870224833488e-03 5.848962813615798950e-02 1.849327236413955688e-01 -4.515459835529327393e-01 1.337750852108001709e-01 2.553501725196838379e-02 3.359303772449493408e-01 1.375916451215744019e-01 -1.577036678791046143e-01 -1.055402830243110657e-01 -1.967249810695648193e-02 -1.627036482095718384e-01 -1.203974112868309021e-01 -5.980463325977325439e-02 1.024774387478828430e-01 -2.169903367757797241e-01 -1.024119788780808449e-03 1.288484632968902588e-01 2.194837480783462524e-01 -1.808706074953079224e-01 -1.887567937374114990e-01 2.490416020154953003e-01 5.440621823072433472e-02
-6.934287399053573608e-02 7.250501215457916260e-02 1.700355410575866699e-01 -3.714079260826110840e-01 -1.082385703921318054e-01 -1.010584756731987000e-01 2.411325424909591675e-01 1.061918586492538452e-01 1.955674439668655396e-01 2.752126753330230713e-01 -3.693929314613342285e-02 5.852148309350013733e-02 -1.775997132062911987e-01 2.119354903697967529e-01 1.839229613542556763e-01 1.142435148358345032e-01 1.258742958307266235e-01 1.474969647824764252e-02 -3.064953684806823730e-01 -1.420013606548309326e-01 -3.519467711448669434e-01 3.931733965873718262e-02 2.008442580699920654e-01 2.208198904991149902e-01 -9.183202683925628662e-02 2.164613008499145508e-01 1.771697103977203369e-01 -9.883021563291549683e-02 7.960829138755798340e-02 -8.484654128551483154e-02 -1.790899932384490967e-01 5.367041379213333130e-02
-1.676467061042785645e-01 -2.931384444236755371e-01 4.620492830872535706e-02 -8.294074237346649170e-02 1.581381559371948242e-01 9.391775727272033691e-02 -3.577794879674911499e-03 -6.886425614356994629e-02 2.337698489427566528e-01 1.861898303031921387e-01 3.095713257789611816e-01 3.104755282402038574e-01 -1.384645551443099976e-01 1.310677081346511841e-01 -9.493226185441017151e-03 3.449431806802749634e-02 1.789370179176330566e-01 -8.741468191146850586e-02 -2.784884572029113770e-01 -4.809606820344924927e-02 1.246262341737747192e-01 -7.365023344755172729e-02 -2.790560424327850342e-01 -6.146525219082832336e-02 -1.752735376358032227e-01 1.446950808167457581e-02 8.019236475229263306e-02 -5.250879004597663879e-02 2.658245563507080078e-01 -1.456301808357238770e-01 2.547918856143951416e-01 3.164624869823455811e-01
-9.851807355880737305e-02 -1.382806748151779175e-01 -2.543164491653442383e-01 -7.928746193647384644e-02 1.220229715108871460e-01 2.740416228771209717e-01 -8.612687699496746063e-03 3.177161812782287598e-01 5.551721900701522827e-02 -6.607130914926528931e-02 2.233761847019195557e-01 6.399730592966079712e-02 -8.139221370220184326e-02 4.606200847774744034e-03 -5.705136060714721680e-02 2.299663275480270386e-01 -4.732203111052513123e-02 -2.026074677705764771e-01 -1.650432795286178589e-01 -4.473940283060073853e-02 3.088345937430858612e-02 3.663272559642791748e-01 -1.615415662527084351e-01 -8.077596127986907959e-02 -2.156556546688079834e-01 -1.609086394309997559e-01 4.802245199680328369e-01 -2.609552443027496338e-02 6.686726119369268417e-03 -1.983908563852310181e-01 3.309655562043190002e-02 2.198464795947074890e-02
-1.684687286615371704e-01 -6.086746603250503540e-02 -1.046361401677131653e-01 -1.147043481469154358e-01 -3.028708398342132568e-01 -4.557655006647109985e-02 1.614137291908264160e-01 1.900169998407363892e-01 -2.959355711936950684e-01 9.262047708034515381e-02 -2.329334020614624023e-01 -2.153238095343112946e-02 -2.387686222791671753e-01 8.917579799890518188e-02 6.846825033426284790e-02 2.459808140993118286e-01 1.896561980247497559e-01 -6.905138492584228516e-02 -1.286649703979492188e-01 -1.387987285852432251e-01 2.264793217182159424e-01 -6.077246367931365967e-02 7.048022001981735229e-02 1.602870374917984009e-01 -4.060080945491790771e-01 -8.213275671005249023e-02 1.447802186012268066e-01 -2.195776402950286865e-01 1.201163381338119507e-01 -1.979647427797317505e-01 2.203703075647354126e-01 4.068903625011444092e-02
-1.949568539857864380e-01 9.707641601562500000e-02 2.763841152191162109e-01 -2.857247292995452881e-01 -1.717942208051681519e-01 -7.693033665418624878e-02 -4.973851889371871948e-02 2.357253432273864746e-02 -2.476421883329749107e-03 5.234223231673240662e-02 -3.227280378341674805e-01 2.445090562105178833e-01 8.653611876070499420e-03 9.260928630828857422e-02 2.519789040088653564e-01 7.666523009538650513e-02 1.430558413267135620e-01 1.255057100206613541e-02 -1.994105279445648193e-01 5.853077396750450134e-03 -1.547564119100570679e-01 -8.234305679798126221e-02 -3.914881944656372070e-01 1.252633780241012573e-01 -2.847731709480285645e-01 1.347108185291290283e-01 2.519724667072296143e-01 -1.174893453717231750e-01 2.164133340120315552e-01 -8.193310350179672241e-02 -1.249235570430755615e-01 -7.468938082456588745e-02
-1.898365020751953125e-01 -8.601862937211990356e-02 -2.459986954927444458e-01 -1.948160976171493530e-01 1.157964542508125305e-01 -9.694287925958633423e-02 6.237789243459701538e-02 -1.533489860594272614e-02 7.141105830669403076e-02 -4.336376190185546875e-01 5.694897845387458801e-02 1.347133219242095947e-01 -1.504729837179183960e-01 -1.150044500827789307e-01 1.405172199010848999e-01 -9.390752017498016357e-02 1.421878039836883545e-01 -3.727540969848632812e-01 -1.873521357774734497e-01 3.662510961294174194e-02 8.694349229335784912e-02 3.101766854524612427e-02 -2.965275645256042480e-01 2.658718526363372803e-01 -2.720234394073486328e-01 1.633038967847824097e-01 1.498428881168365479e-01 -1.492963284254074097e-01 -1.367922574281692505e-01 -2.456346154212951660e-02 1.564995050430297852e-01 -1.548722665756940842e-02
-1.062141880393028259e-01 -2.849754504859447479e-02 -3.470232784748077393e-01 -1.739373058080673218e-01 -6.612601876258850098e-02 2.472973428666591644e-03 -1.236821636557579041e-01 1.324164867401123047e-01 -1.362175680696964264e-02 -3.897298499941825867e-02 -1.288985610008239746e-01 3.044921159744262695e-01 -1.411777138710021973e-01 -1.751148551702499390e-01 4.414763674139976501e-02 -1.034949347376823425e-02 -1.212018206715583801e-01 -2.579238414764404297e-01 -1.394849121570587158e-01 1.478508710861206055e-01 1.153136864304542542e-01 -2.673833398148417473e-03 -1.761510223150253296e-01 1.923426091670989990e-01 2.723821997642517090e-01 9.186601638793945312e-02 3.899898231029510498e-01 8.402472734451293945e-02 7.376848161220550537e-02 -3.846797943115234375e-01 -6.402544677257537842e-03 1.929377764463424683e-01
-4.151513800024986267e-02 -1.310867220163345337e-01 -1.805530786514282227e-01 -3.669859468936920166e-01 -1.679670661687850952e-01 1.188879385590553284e-01 1.482626348733901978e-01 1.352772116661071777e-01 -1.394109129905700684e-01 3.463283553719520569e-02 -1.826484203338623047e-01 2.508870363235473633e-01 -1.373936086893081665e-01 1.269524842500686646e-01 3.468685969710350037e-02 -2.292877761647105217e-03 -9.240406751632690430e-02 -6.656322628259658813e-02 -1.039597764611244202e-01 1.828566044569015503e-01 1.087907999753952026e-01 2.222820371389389038e-01 -3.147657811641693115e-01 2.100565880537033081e-01 -4.025463759899139404e-01 1.735618114471435547e-01 6.467280536890029907e-02 3.127223346382379532e-03 -4.664492607116699219e-02 -4.522397741675376892e-02 -3.392364084720611572e-01 2.687650546431541443e-02
-5.690452829003334045e-02 -1.791147291660308838e-01 -2.120856195688247681e-02 -2.809393033385276794e-02 -3.183979094028472900e-01 1.072143390774726868e-02 4.757221788167953491e-02 1.132837012410163879e-01 1.246449053287506104e-01 -3.934121504426002502e-02 -3.458127081394195557e-01 -3.671349585056304932e-02 -1.596396565437316895e-01 2.226430028676986694e-01 -1.056602746248245239e-01 1.635729521512985229e-01 -1.666624248027801514e-01 -3.436017632484436035e-01 -1.666999161243438721e-01 4.998676851391792297e-02 1.050084978342056274e-01 1.391232609748840332e-01 1.803817600011825562e-01 4.975588619709014893e-02 -3.180795609951019287e-01 -7.875127345323562622e-02 4.301364421844482422e-01 -9.844018146395683289e-03 8.189672976732254028e-02 -7.280445843935012817e-02 1.416502445936203003e-01 1.725534647703170776e-01
-2.508764863014221191e-01 1.782864779233932495e-01 -1.574591100215911865e-01 -2.723669707775115967e-01 2.012604326009750366e-01 1.120246574282646179e-01 4.372190311551094055e-02 1.412617624737322330e-03 2.772831171751022339e-02 -5.579263716936111450e-02 -1.739643700420856476e-02 6.252369284629821777e-02 2.949597127735614777e-02 -6.594622880220413208e-02 2.816498875617980957e-01 -1.010783463716506958e-01 3.063800930976867676e-01 -9.155802428722381592e-02 -5.357176065444946289e-02 9.531517326831817627e-02 1.174207627773284912e-01 9.002955257892608643e-02 1.697132438421249390e-01 3.072960078716278076e-01 -2.502375543117523193e-01 8.404359221458435059e-02 3.702479898929595947e-01 -3.081072270870208740e-01 -1.024951972067356110e-02 -1.660733073949813843e-01 -1.875711679458618164e-01 1.567673087120056152e-01
-1.155711896717548370e-02 -1.924306601285934448e-01 -1.168839037418365479e-01 -9.664958715438842773e-02 5.526537820696830750e-02 2.404733002185821533e-02 7.635259628295898438e-02 -1.514613032341003418e-01 3.078602552413940430e-01 3.581507503986358643e-02 -1.478101611137390137e-01 1.907130181789398193e-01 -7.292012870311737061e-02 1.569002568721771240e-01 1.146967187523841858e-01 2.489694356918334961e-01 4.770040884613990784e-02 -2.836058475077152252e-02 -4.915100336074829102e-01 -4.419726878404617310e-02 2.532919123768806458e-02 -1.328305457718670368e-03 -1.515355557203292847e-01 1.766326278448104858e-02 -2.149925082921981812e-01 -2.444184757769107819e-02 2.815830707550048828e-01 -2.599191069602966309e-01 -2.159042842686176300e-02 -1.400106996297836304e-01 4.035000801086425781e-01 -3.152770921587944031e-02
-2.688474953174591064e-01 -2.503969073295593262e-01 2.507462799549102783e-01 -1.621097177267074585e-01 -1.510180234909057617e-01 1.545391883701086044e-02 3.012367151677608490e-02 -5.623488686978816986e-03 2.609174512326717377e-02 2.915293276309967041e-01 -2.253499031066894531e-01 -6.367437541484832764e-03 -1.495025306940078735e-01 -1.331671029329299927e-01 -5.642068758606910706e-02 3.147174119949340820e-01 1.798850595951080322e-01 -1.607403010129928589e-01 -4.431336745619773865e-02 -7.483313232660293579e-02 4.721720516681671143e-02 2.152970433235168457e-02 -3.521330654621124268e-02 3.244128227233886719e-01 -6.581371277570724487e-02 5.790407210588455200e-02 3.378005921840667725e-01 1.192228049039840698e-01 -1.937285959720611572e-01 -3.322980105876922607e-01 -6.845388561487197876e-02 9.743770211935043335e-02
-6.246896833181381226e-02 3.729524463415145874e-02 1.223975718021392822e-01 2.293723262846469879e-02 -1.702970266342163086e-02 -1.791913658380508423e-01 1.723251938819885254e-01 3.110290169715881348e-01 1.351268440485000610e-01 -2.179163992404937744e-01 -4.369549453258514404e-02 -1.500165611505508423e-01 -2.228786200284957886e-01 2.159456312656402588e-01 -2.948601357638835907e-02 -1.639391034841537476e-01 3.856908157467842102e-02 -2.591948807239532471e-01 -1.455945372581481934e-01 -4.338032007217407227e-02 -9.241676330566406250e-02 -2.970748245716094971e-01 -9.860787540674209595e-02 8.621532469987869263e-02 -2.308538258075714111e-01 1.913580484688282013e-02 3.453213572502136230e-01 1.919444054365158081e-01 2.046409696340560913e-01 -3.750572502613067627e-01 -7.346644252538681030e-02 5.252080783247947693e-02
-2.196649875259026885e-04 -3.378014862537384033e-01 1.570583879947662354e-02 -4.357803761959075928e-01 2.137380540370941162e-01 1.182672828435897827e-01 4.147482663393020630e-02 2.356098443269729614e-01 7.253188639879226685e-02 3.194722905755043030e-02 7.548450678586959839e-02 2.561144828796386719e-01 -9.164152294397354126e-02 1.995421946048736572e-01 2.143972516059875488e-01 -2.117804288864135742e-01 1.824016571044921875e-01 -1.253949999809265137e-01 -3.006874956190586090e-02 -6.400745362043380737e-02 2.238961160182952881e-01 -3.266930878162384033e-01 -7.002965360879898071e-02 8.211025036871433258e-03 -2.183201760053634644e-01 -6.480645388364791870e-02 -1.207986194640398026e-02 -3.941913321614265442e-02 -5.362475290894508362e-02 -2.436557263135910034e-01 1.931166462600231171e-02 -1.738517433404922485e-01
-3.409776985645294189e-01 4.975254461169242859e-02 -6.684955954551696777e-02 -1.760907620191574097e-01 -1.650936603546142578e-01 9.571700543165206909e-02 8.994917571544647217e-02 2.090661376714706421e-01 -1.007845625281333923e-02 3.061290681362152100e-01 -1.510296911001205444e-01 1.269916296005249023e-01 -2.504578828811645508e-01 7.111570239067077637e-02 -9.247722476720809937e-02 2.235755622386932373e-01 6.233841180801391602e-02 -1.722721159458160400e-01 -2.972008883953094482e-01 -9.587132185697555542e-02 -2.811842560768127441e-01 1.544157862663269043e-01 1.234203502535820007e-01 7.901797443628311157e-02 -1.941079832613468170e-02 8.469691127538681030e-02 3.893369138240814209e-01 -8.042561262845993042e-02 2.432941496372222900e-01 7.938854396343231201e-02 -6.274545192718505859e-02 8.935761451721191406e-02
-1.241131946444511414e-01 -2.417746782302856445e-01 -2.098506242036819458e-01 -1.327170878648757935e-01 -1.231958419084548950e-01 2.318330854177474976e-02 1.478103548288345337e-01 8.986076712608337402e-02 3.086317181587219238e-01 1.450426131486892700e-02 -2.344972938299179077e-01 2.209142893552780151e-01 -2.294832020998001099e-01 3.253809213638305664e-01 4.432893171906471252e-02 -5.636052228510379791e-03 1.991463359445333481e-03 -2.483018636703491211e-01 2.435233145952224731e-01 1.403232067823410034e-01 -2.016043066978454590e-01 2.426649332046508789e-01 -1.015611961483955383e-01 1.168928518891334534e-01 -1.373926103115081787e-01 2.023522742092609406e-02 2.908454537391662598e-01 -2.593110799789428711e-01 7.745887339115142822e-02 -1.097387149930000305e-01 -4.808605089783668518e-02 5.855479836463928223e-02
-2.267102152109146118e-01 3.452637791633605957e-02 1.154854670166969299e-01 -3.060129582881927490e-01 -2.674510180950164795e-01 2.502184510231018066e-01 -1.151038780808448792e-01 8.399633690714836121e-03 3.756546601653099060e-02 -1.354333013296127319e-01 -3.367443010210990906e-02 1.638275384902954102e-01 -3.077692911028862000e-02 2.423687726259231567e-01 9.857808053493499756e-02 2.825326919555664062e-01 -5.912172421813011169e-02 -1.139753311872482300e-01 2.405234612524509430e-02 -1.568089127540588379e-01 1.180826872587203979e-02 6.841319799423217773e-02 -1.539740860462188721e-01 3.490706533193588257e-02 1.264892667531967163e-01 2.387910783290863037e-01 4.686383605003356934e-01 -1.727006584405899048e-01 1.385553628206253052e-01 -2.733106315135955811e-01 3.477573022246360779e-02 -8.389612287282943726e-02
-9.898653626441955566e-02 -6.348517723381519318e-03 2.790794968605041504e-01 -5.952195078134536743e-02 -1.710534095764160156e-01 5.519991740584373474e-02 -2.111890763044357300e-01 8.087961375713348389e-02 -1.482987999916076660e-01 4.974811896681785583e-02 1.454057730734348297e-02 1.607190817594528198e-01 -7.061415910720825195e-02 4.821441769599914551e-01 2.759867608547210693e-01 1.364189088344573975e-01 1.598317921161651611e-01 8.078079670667648315e-02 -1.477596014738082886e-01 1.439932640641927719e-02 -1.071262732148170471e-01 8.444954454898834229e-02 -8.901794254779815674e-02 2.057556509971618652e-01 -3.619187772274017334e-01 1.222226470708847046e-01 3.089961707592010498e-01 2.212592028081417084e-02 -1.349388901144266129e-02 -2.141191363334655762e-01 1.097217723727226257e-01 1.400285959243774414e-01
-1.110942214727401733e-01 1.098904386162757874e-01 -1.454240828752517700e-01 -2.267250716686248779e-01 1.545943170785903931e-01 -1.153552234172821045e-01 -1.927791722118854523e-02 2.576207555830478668e-02 1.743124276399612427e-01 1.389703829772770405e-03 9.562610834836959839e-02 2.387181371450424194e-01 -1.496307998895645142e-01 4.792752489447593689e-02 4.734490811824798584e-01 -1.351376771926879883e-01 1.155242696404457092e-01 -9.803726524114608765e-02 -1.401599794626235962e-01 -1.171020194888114929e-01 -1.137731149792671204e-01 3.597712516784667969e-01 -1.730484366416931152e-01 1.147685497999191284e-01 -5.858805030584335327e-02 3.113878369331359863e-01 2.696349620819091797e-01 -8.853190392255783081e-02 1.974479258060455322e-01 -4.307908564805984497e-02 1.907196342945098877e-01 3.470770269632339478e-02
-1.975073367357254028e-01 -2.460827119648456573e-02 1.991222202777862549e-01 -1.397111713886260986e-01 2.249207161366939545e-02 8.772314339876174927e-02 -4.983605146408081055e-01 1.512714773416519165e-01 3.903152048587799072e-01 1.810324788093566895e-01 5.587569251656532288e-02 2.659680545330047607e-01 -9.338017553091049194e-02 1.686729341745376587e-01 1.130768656730651855e-01 8.215472847223281860e-02 1.546420753002166748e-01 -2.495462447404861450e-01 -1.439599096775054932e-01 -6.586287170648574829e-02 9.236296638846397400e-03 -9.753398597240447998e-02 3.969531878829002380e-02 6.186852231621742249e-02 -3.147837221622467041e-01 5.297874566167593002e-03 7.262358069419860840e-02 -2.011940628290176392e-01 -8.067199587821960449e-02 -1.529374420642852783e-01 -4.085556417703628540e-02 -5.826084688305854797e-02
-1.961519718170166016e-01 -2.638384234160184860e-03 -3.789409399032592773e-01 -1.240103915333747864e-01 9.996077977120876312e-03 -1.761713624000549316e-01 -4.073339700698852539e-02 2.002894282341003418e-01 9.696041047573089600e-02 -2.823357582092285156e-01 -1.399605423212051392e-01 3.846494257450103760e-01 1.520759984850883484e-02 2.154261618852615356e-02 2.974069118499755859e-01 2.897745370864868164e-02 1.917032003402709961e-01 -1.789944767951965332e-01 -1.940499693155288696e-01 8.237931132316589355e-02 1.519118249416351318e-01 -1.745831221342086792e-01 1.073921397328376770e-01 2.131094783544540405e-01 1.653718203306198120e-01 -2.431385405361652374e-02 2.771046757698059082e-01 8.428800851106643677e-02 -1.387496665120124817e-02 -1.664304733276367188e-01 -1.276656538248062134e-01 -5.683074891567230225e-02
-1.346142292022705078e-01 -5.366203561425209045e-02 5.357694998383522034e-02 -1.098190844058990479e-01 -2.785679697990417480e-01 5.587981641292572021e-02 8.930893987417221069e-02 1.581433862447738647e-01 1.405901759862899780e-01 -7.082982454448938370e-03 1.274609118700027466e-01 3.667291253805160522e-02 -1.742855906486511230e-01 3.928580284118652344e-01 2.000833302736282349e-01 1.143865361809730530e-01 3.985157608985900879e-02 3.380489349365234375e-02 7.470297068357467651e-02 -7.722063362598419189e-02 -3.467822372913360596e-01 -9.025350213050842285e-02 -3.102839291095733643e-01 2.126060426235198975e-01 -3.418698906898498535e-01 8.132801949977874756e-02 1.697523593902587891e-01 -2.416817396879196167e-01 1.897505521774291992e-01 -1.312100440263748169e-01 7.166584581136703491e-02 1.479700654745101929e-01
-2.146288566291332245e-02 -2.214073091745376587e-01 1.132837384939193726e-01 -5.731035396456718445e-02 3.689315170049667358e-02 7.428137212991714478e-02 -4.775298014283180237e-02 1.026439070701599121e-01 -1.887008845806121826e-01 1.155511587858200073e-01 1.102853659540414810e-02 4.299441277980804443e-01 1.999514102935791016e-01 1.598039269447326660e-01 1.763530671596527100e-01 2.404976040124893188e-01 6.120089069008827209e-02 -1.969873011112213135e-01 -7.180112600326538086e-02 3.430905938148498535e-01 -6.434713304042816162e-02 6.403835862874984741e-02 -2.124014943838119507e-01 2.493636608123779297e-01 -3.087804913520812988e-01 1.856528073549270630e-01 1.935820579528808594e-01 -2.541199093684554100e-03 6.467054784297943115e-02 -3.375518694519996643e-02 2.127309441566467285e-01 1.658046096563339233e-01
2.962659858167171478e-02 6.268315762281417847e-02 -5.533957481384277344e-01 -3.494768142700195312e-01 1.696650385856628418e-01 5.967269837856292725e-02 6.019839644432067871e-02 2.063943594694137573e-01 -1.620448529720306396e-01 -7.419091463088989258e-02 -1.715530306100845337e-01 2.785972058773040771e-01 2.888380177319049835e-02 -3.493402153253555298e-02 8.497592061758041382e-02 2.074414305388927460e-02 2.219202741980552673e-02 -1.459485292434692383e-01 2.775140479207038879e-02 -1.809600740671157837e-01 1.377375721931457520e-01 -5.516361817717552185e-02 5.212730914354324341e-02 7.494585216045379639e-02 -3.029488921165466309e-01 -1.254125088453292847e-01 3.152276575565338135e-01 -1.602371037006378174e-01 -4.278082028031349182e-02 -9.954506158828735352e-02 8.615873008966445923e-02 4.852628707885742188e-02
-1.806622743606567383e-01 1.308489441871643066e-01 1.508236229419708252e-01 -3.729045987129211426e-01 -2.817762196063995361e-01 -3.262837184593081474e-03 1.068432107567787170e-01 1.813400834798812866e-01 -6.003737822175025940e-02 2.114868611097335815e-01 -7.012950628995895386e-02 2.457396239042282104e-01 -1.516497284173965454e-01 1.669764369726181030e-01 7.425781339406967163e-02 1.993358284235000610e-01 6.068618036806583405e-03 -2.571217482909560204e-03 -2.802998721599578857e-01 1.323728859424591064e-01 -3.185803592205047607e-01 1.159444078803062439e-02 -1.043349280953407288e-01 1.743828058242797852e-01 -2.117703855037689209e-02 1.605834662914276123e-01 3.913560807704925537e-01 8.817979693412780762e-02 1.191990450024604797e-01 -2.741599082946777344e-02 -1.664280518889427185e-02 1.161722615361213684e-01
-4.766460880637168884e-02 1.258210390806198120e-01 4.653608798980712891e-02 -2.123520821332931519e-01 -1.224258318543434143e-01 1.648481190204620361e-01 -4.462823271751403809e-02 3.342156410217285156e-01 1.091206371784210205e-01 3.739579394459724426e-02 -1.829714924097061157e-01 4.473303258419036865e-02 1.247254759073257446e-01 -4.184948280453681946e-02 6.513678282499313354e-02 2.838269770145416260e-01 2.092653363943099976e-01 -6.487998180091381073e-03 1.330374926328659058e-01 2.418186701834201813e-02 -4.756616055965423584e-02 -1.950459927320480347e-01 4.016973823308944702e-02 1.168732345104217529e-01 -1.397900730371475220e-01 1.227127537131309509e-01 3.124331831932067871e-01 9.394033811986446381e-03 2.340219020843505859e-01 -5.287516713142395020e-01 -2.086650580167770386e-01 -2.258438616991043091e-03
-2.876097261905670166e-01 5.186388641595840454e-02 -6.413401663303375244e-02 -3.071054220199584961e-01 -1.787267178297042847e-01 3.489110246300697327e-02 2.636989653110504150e-01 2.527827322483062744e-01 -6.622020900249481201e-02 5.818212404847145081e-02 -2.221202850341796875e-01 -2.037867717444896698e-02 -3.365184664726257324e-01 1.299843788146972656e-01 8.180105127394199371e-03 1.279737353324890137e-01 1.311106085777282715e-01 -1.472730189561843872e-01 -1.232926845550537109e-01 8.069155365228652954e-02 -2.822891771793365479e-01 8.356852084398269653e-02 -7.756662368774414062e-02 2.629554569721221924e-01 8.386620320379734039e-03 1.243420615792274475e-01 3.664775788784027100e-01 -2.366397716104984283e-02 9.334415197372436523e-02 -1.035268325358629227e-02 -1.960242688655853271e-01 -1.593476980924606323e-01
-1.814172118902206421e-01 -1.604692041873931885e-01 -8.393251150846481323e-02 -1.774060428142547607e-01 -4.887330904603004456e-02 3.998605534434318542e-02 -1.144298240542411804e-01 1.468017417937517166e-02 1.757491230964660645e-01 2.416979372501373291e-01 -1.246565356850624084e-01 1.354176253080368042e-01 -9.348585456609725952e-02 -1.083479821681976318e-01 -2.208064496517181396e-02 2.044412940740585327e-01 1.382070928812026978e-01 -1.811722666025161743e-01 5.172076076269149780e-02 -8.716532588005065918e-02 5.343548208475112915e-02 1.547224223613739014e-01 1.521517336368560791e-01 2.940619289875030518e-01 -6.758449226617813110e-02 -4.398412257432937622e-02 4.059124290943145752e-01 1.372921019792556763e-01 -2.992257773876190186e-01 -4.344319403171539307e-01 1.261830031871795654e-01 1.290629804134368896e-01
2.177030406892299652e-02 -1.654902249574661255e-01 -2.126378864049911499e-01 -9.007158130407333374e-02 1.107340231537818909e-01 4.527311399579048157e-02 -2.597446143627166748e-01 3.162570595741271973e-01 -3.129279986023902893e-02 -2.218575775623321533e-01 -1.532994117587804794e-02 -2.038737982511520386e-01 -2.967313230037689209e-01 2.453309893608093262e-01 2.368858456611633301e-01 2.916403301060199738e-02 -5.121104419231414795e-02 -3.988703787326812744e-01 -2.568565495312213898e-02 4.962113127112388611e-02 -1.477575451135635376e-01 -1.243235319852828979e-01 1.244142502546310425e-01 7.565340399742126465e-02 8.320994675159454346e-03 1.367737501859664917e-01 2.818438410758972168e-01 1.060994416475296021e-01 2.285696715116500854e-01 -2.041634321212768555e-01 -6.157254055142402649e-02 9.639401733875274658e-02
-2.783361375331878662e-01 -1.567665934562683105e-01 2.839741297066211700e-02 -1.759307384490966797e-01 1.278698146343231201e-01 -3.565285727381706238e-02 -1.227908879518508911e-01 1.429654806852340698e-01 1.290872991085052490e-01 3.082569539546966553e-01 -9.301605820655822754e-02 3.354845196008682251e-02 5.333090946078300476e-02 -2.838864363729953766e-02 1.018308326601982117e-01 1.228944882750511169e-01 2.688951194286346436e-01 -3.483869135379791260e-01 1.074126586318016052e-01 7.843144237995147705e-02 1.326348632574081421e-01 3.589996322989463806e-02 1.131532862782478333e-01 1.630932390689849854e-01 -2.230861783027648926e-02 -1.638022996485233307e-02 2.419693022966384888e-01 -2.894009277224540710e-02 -2.339362651109695435e-01 -3.574299514293670654e-01 6.740967184305191040e-02 3.816290795803070068e-01
-2.094087451696395874e-01 -1.171043142676353455e-01 3.585057705640792847e-02 -2.557514607906341553e-01 -2.139056771993637085e-01 1.358089148998260498e-01 -2.327250689268112183e-02 2.328037023544311523e-01 3.978060781955718994e-01 3.855375647544860840e-01 4.895138368010520935e-02 7.903713732957839966e-02 5.889907106757164001e-02 1.049951929599046707e-02 4.890343989245593548e-04 1.398005038499832153e-01 7.234763354063034058e-02 -2.624077498912811279e-01 -1.798141747713088989e-02 -2.892205119132995605e-02 -7.845094799995422363e-02 -1.252271533012390137e-01 -2.441543340682983398e-01 -2.153823524713516235e-02 -2.307360172271728516e-01 6.791800260543823242e-02 3.262269794940948486e-01 1.909753978252410889e-01 -5.277426540851593018e-02 -1.552861183881759644e-01 -1.789451688528060913e-01 3.625481948256492615e-02
-5.236218869686126709e-02 1.419304758310317993e-01 -1.955264993011951447e-02 -2.320999056100845337e-01 -1.091434657573699951e-01 2.927038818597793579e-02 2.429050952196121216e-02 4.047173261642456055e-01 -1.008529886603355408e-01 -4.544902965426445007e-02 -1.726484149694442749e-01 7.125941663980484009e-02 -2.457934431731700897e-02 3.622480332851409912e-01 1.589728891849517822e-01 1.251632869243621826e-01 1.740857213735580444e-01 -2.056814879179000854e-01 -1.432428043335676193e-02 1.443659663200378418e-01 -8.511051535606384277e-02 -1.515111327171325684e-01 1.033000648021697998e-01 2.366399317979812622e-01 -2.888835072517395020e-01 3.406432867050170898e-01 1.117015331983566284e-01 1.161814779043197632e-01 4.809554666280746460e-02 -1.274381671100854874e-02 1.059789955615997314e-01 3.100281655788421631e-01
-4.111826419830322266e-03 6.645856052637100220e-02 -2.086894661188125610e-01 -6.843298673629760742e-02 -6.958001106977462769e-02 3.315502107143402100e-01 9.479432553052902222e-02 1.924877911806106567e-01 -8.036632090806961060e-03 7.401286065578460693e-02 6.032174918800592422e-03 4.668788239359855652e-02 -1.441158056259155273e-01 1.488417088985443115e-01 8.385973051190376282e-03 2.701954543590545654e-01 2.333791404962539673e-01 -4.776907563209533691e-01 -2.324960678815841675e-01 1.246370188891887665e-02 1.297797709703445435e-01 2.913529872894287109e-01 8.682321012020111084e-02 2.393083423376083374e-01 -1.913766115903854370e-01 -3.294755145907402039e-02 2.436213046312332153e-01 -1.833931356668472290e-01 1.336689591407775879e-01 -5.779910087585449219e-02 -4.855154827237129211e-02 -7.147963345050811768e-02
-1.398624628782272339e-01 -1.045258864760398865e-01 3.847137093544006348e-01 -2.751415371894836426e-01 9.525755047798156738e-02 -2.212390117347240448e-02 -1.882810145616531372e-01 1.613170802593231201e-01 -2.510620467364788055e-02 -9.201081097126007080e-02 -4.727653861045837402e-01 1.309500038623809814e-01 -1.352311670780181885e-01 7.420514523983001709e-02 9.383592754602432251e-02 2.701122760772705078e-01 1.172849461436271667e-01 -2.253453284502029419e-01 -2.798057161271572113e-02 -1.158854663372039795e-01 1.544443517923355103e-01 -6.468512862920761108e-02 7.218500971794128418e-02 -4.848428443074226379e-02 -2.115772813558578491e-01 3.371617943048477173e-02 1.598970592021942139e-01 -4.540713503956794739e-02 2.505671977996826172e-01 -1.487375646829605103e-01 2.005616873502731323e-01 -8.030138909816741943e-02
-6.210288032889366150e-02 -1.318918317556381226e-01 -2.472928725183010101e-02 -5.025826096534729004e-01 9.185438603162765503e-02 -1.384404022246599197e-02 6.439181417226791382e-02 -1.798883825540542603e-01 -1.998694092035293579e-01 7.531964033842086792e-02 -2.226809412240982056e-01 -3.065269812941551208e-02 1.363847553730010986e-01 2.212454974651336670e-01 2.918358445167541504e-01 3.274822980165481567e-02 -1.306934654712677002e-02 -3.220213055610656738e-01 1.032506953924894333e-02 -1.278124470263719559e-02 -7.878594100475311279e-02 -5.700950324535369873e-02 -2.816362492740154266e-02 5.309172347187995911e-02 -8.575688302516937256e-02 -1.175716444849967957e-01 3.758038580417633057e-01 4.796893149614334106e-02 1.840055584907531738e-01 -3.110296130180358887e-01 1.008202359080314636e-01 8.830063045024871826e-02
6.057541817426681519e-02 -2.649439871311187744e-01 6.966265849769115448e-03 -2.923206090927124023e-01 -3.650616407394409180e-01 -7.671715319156646729e-02 -1.477753371000289917e-01 4.378220811486244202e-02 -1.424853131175041199e-02 -1.312382221221923828e-01 -1.836800724267959595e-01 -1.474380027502775192e-02 -3.661662712693214417e-02 3.145019412040710449e-01 2.298036366701126099e-01 1.264261547476053238e-02 1.636289805173873901e-01 -2.237805575132369995e-01 -2.491537928581237793e-01 -1.581941545009613037e-02 5.038151890039443970e-02 -1.250851899385452271e-01 1.238479837775230408e-01 1.940624415874481201e-01 -2.351919710636138916e-01 -3.877326101064682007e-02 2.240311950445175171e-01 1.103894263505935669e-01 -1.327322516590356827e-02 2.312479913234710693e-02 7.666406035423278809e-02 3.701020777225494385e-01
-1.838909089565277100e-01 -1.168782189488410950e-01 1.250023394823074341e-01 -3.693378716707229614e-02 -2.459833323955535889e-01 1.679514348506927490e-01 -1.107497960329055786e-01 2.879073619842529297e-01 -7.508398592472076416e-02 -2.033684700727462769e-01 1.342802941799163818e-01 2.403920888900756836e-01 -1.448398977518081665e-01 3.739162683486938477e-01 3.203719556331634521e-01 1.689129918813705444e-01 4.827421903610229492e-02 3.890382125973701477e-03 -1.649854183197021484e-01 1.566973514854907990e-02 -2.354645729064941406e-02 -5.946864932775497437e-02 -8.321932703256607056e-02 4.608409479260444641e-02 -4.019692838191986084e-01 8.067644387483596802e-02 2.870583534240722656e-01 7.393487542867660522e-02 1.732290238142013550e-01 -5.800399929285049438e-02 -6.517522782087326050e-02 1.886052452027797699e-02
-7.600755430757999420e-03 3.126823902130126953e-01 -2.815169394016265869e-01 -2.308074533939361572e-01 2.505754865705966949e-02 -3.696572408080101013e-02 -2.424618005752563477e-01 1.682912409305572510e-01 6.991817615926265717e-03 1.798353493213653564e-01 -2.180051058530807495e-01 3.750368207693099976e-02 1.456117071211338043e-02 1.864811289124190807e-03 -1.943805627524852753e-02 9.494909644126892090e-02 9.342645108699798584e-02 -3.301197588443756104e-01 -4.252962023019790649e-02 -8.917291462421417236e-02 -7.564244419336318970e-02 9.358356148004531860e-02 -2.165290415287017822e-01 3.402911722660064697e-01 -1.255004703998565674e-01 -1.674669682979583740e-01 3.204371929168701172e-01 2.466582059860229492e-01 -9.676648676395416260e-02 -2.075480073690414429e-01 -3.635660931468009949e-02 1.546112000942230225e-01
4.266868904232978821e-02 -1.164388656616210938e-01 -2.290288805961608887e-01 -1.814377903938293457e-01 -4.329081252217292786e-02 2.607067525386810303e-01 1.146681830286979675e-01 2.606839537620544434e-01 -2.429598383605480194e-02 2.511686682701110840e-01 1.836175620555877686e-01 3.719835728406906128e-02 -1.995018273591995239e-01 3.374462202191352844e-02 -1.308828741312026978e-01 2.936423420906066895e-01 8.393704146146774292e-02 -3.340933620929718018e-01 -4.896833002567291260e-02 -7.644338905811309814e-02 5.782161280512809753e-02 1.503521502017974854e-01 -1.082429960370063782e-01 1.612822711467742920e-02 -7.470939308404922485e-02 -1.377315074205398560e-01 4.195505678653717041e-01 -1.852059662342071533e-01 2.337375283241271973e-01 -1.212668493390083313e-01 1.536717414855957031e-01 -1.121121346950531006e-01
-2.727647423744201660e-01 -1.361045241355895996e-01 -3.938396275043487549e-02 -3.209032118320465088e-01 -8.916763908928260207e-05 -1.817297772504389286e-03 1.316061615943908691e-01 3.843492269515991211e-01 1.120880544185638428e-01 -5.713144317269325256e-02 -2.167992852628231049e-02 -2.308343797922134399e-01 -1.270192414522171021e-01 1.489205062389373779e-01 -1.330363005399703979e-01 7.215637713670730591e-02 3.408408761024475098e-01 -5.113035067915916443e-02 3.053977526724338531e-02 -9.265257418155670166e-02 8.660161495208740234e-02 -1.306761652231216431e-01 -1.776799559593200684e-01 1.145950779318809509e-01 -1.428523361682891846e-01 2.666955292224884033e-01 8.319123089313507080e-02 1.688274592161178589e-01 2.665614485740661621e-01 -2.788539528846740723e-01 -1.252415925264358521e-01 -1.328890323638916016e-01
1.733701527118682861e-01 -1.509601026773452759e-01 -1.595677286386489868e-01 -9.966345131397247314e-02 2.417851984500885010e-01 -8.115379512310028076e-02 2.429457157850265503e-01 6.864307075738906860e-02 3.038811981678009033e-01 1.284849271178245544e-02 -1.348201185464859009e-01 2.279061377048492432e-01 -3.494466245174407959e-01 1.178368274122476578e-02 1.280618924647569656e-02 1.237034276127815247e-01 7.492534816265106201e-02 -1.966345459222793579e-01 9.848194196820259094e-03 -2.195238173007965088e-01 -4.956427216529846191e-02 -2.186724096536636353e-01 2.052498608827590942e-02 1.698410362005233765e-01 -2.669408321380615234e-01 4.850963875651359558e-02 4.093098044395446777e-01 9.689447470009326935e-03 -9.310275199823081493e-04 1.707362681627273560e-01 1.510673910379409790e-01 -1.315814107656478882e-01
-9.994719922542572021e-02 -1.203850060701370239e-01 -1.802413761615753174e-01 -1.176206171512603760e-01 -2.466128207743167877e-02 2.497138082981109619e-02 7.555188238620758057e-02 1.164202317595481873e-01 3.150253295898437500e-01 3.490456566214561462e-02 -2.783955335617065430e-01 1.144455187022686005e-02 -3.478305041790008545e-01 8.886149525642395020e-02 -2.253657206892967224e-03 6.654178351163864136e-02 -1.096103340387344360e-01 -2.702137529850006104e-01 2.543027997016906738e-01 1.948540657758712769e-01 -2.586414813995361328e-01 1.805082261562347412e-01 -1.573945730924606323e-01 1.342709958553314209e-01 -3.287782371044158936e-01 7.382489740848541260e-02 3.177503347396850586e-01 -1.038584262132644653e-01 1.303740441799163818e-01 -1.281358450651168823e-01 9.126521646976470947e-02 1.738733053207397461e-02
-3.926463052630424500e-02 -7.220090925693511963e-02 1.270786076784133911e-01 -1.614762544631958008e-01 -1.165527701377868652e-01 -8.052937686443328857e-02 -8.678252995014190674e-02 3.397129476070404053e-01 7.864750921726226807e-02 -1.536204665899276733e-01 -1.155225187540054321e-01 2.652635872364044189e-01 -1.810223162174224854e-01 2.563909394666552544e-03 2.484155744314193726e-01 3.036339879035949707e-01 2.257351428270339966e-01 1.149088144302368164e-01 8.153022080659866333e-02 -8.946767449378967285e-02 -2.422833591699600220e-01 1.015190631151199341e-01 -4.046559706330299377e-02 2.512114346027374268e-01 -3.780483305454254150e-01 -6.571070104837417603e-02 1.222342476248741150e-01 5.448110029101371765e-02 1.899195611476898193e-01 -1.590927541255950928e-01 -2.554323375225067139e-01 5.919689685106277466e-02
2.609654068946838379e-01 -5.622470751404762268e-02 6.217603012919425964e-02 -3.068407773971557617e-01 -1.040236204862594604e-01 -7.777845114469528198e-02 -2.038008160889148712e-02 1.533185690641403198e-01 -2.243194356560707092e-02 2.204565405845642090e-01 -2.904749512672424316e-01 2.133323997259140015e-01 -2.918402254581451416e-01 2.733907848596572876e-02 3.373368978500366211e-01 2.337562441825866699e-01 -5.733720585703849792e-02 1.060247793793678284e-02 8.205289021134376526e-03 -4.974517226219177246e-02 -1.139592602849006653e-01 3.374506905674934387e-02 -1.499187797307968140e-01 3.257331252098083496e-01 -2.357593178749084473e-01 -2.315443754196166992e-02 2.352813035249710083e-01 -4.840717837214469910e-02 2.372898012399673462e-01 -2.110727131366729736e-02 -5.203914362937211990e-03 -1.932258903980255127e-01
-3.828935027122497559e-01 -2.260000072419643402e-02 2.889064140617847443e-03 -1.827575117349624634e-01 -6.313189119100570679e-02 1.688821613788604736e-02 -7.370053976774215698e-02 2.851007878780364990e-01 4.623136520385742188e-01 1.957653462886810303e-01 1.432756241410970688e-02 1.360256522893905640e-01 -1.163920164108276367e-01 1.927121169865131378e-02 7.630523294210433960e-02 6.402353942394256592e-02 1.873480230569839478e-01 -3.045800626277923584e-01 -2.701714336872100830e-01 -2.209421806037425995e-02 -6.795407831668853760e-02 -1.105832979083061218e-01 -1.666799485683441162e-01 -2.000170648097991943e-01 -1.507127135992050171e-01 3.699367865920066833e-02 2.688379883766174316e-01 2.003463506698608398e-01 -1.042115017771720886e-01 -2.280905283987522125e-02 4.570069431792944670e-04 -4.627586342394351959e-03
-1.939976364374160767e-01 4.001637920737266541e-03 -1.013762690126895905e-02 -3.375140428543090820e-01 -6.877403706312179565e-02 -9.249202162027359009e-02 2.192329168319702148e-01 9.960523247718811035e-02 1.168635562062263489e-01 -4.434638097882270813e-02 1.134320050477981567e-01 1.321142166852951050e-01 4.463938251137733459e-02 3.300623297691345215e-01 4.378243088722229004e-01 1.733590364456176758e-01 7.597828656435012817e-02 -4.073664546012878418e-02 8.492235839366912842e-02 2.633882872760295868e-02 -2.098608762025833130e-01 -2.988966554403305054e-02 -2.754058241844177246e-01 1.864291578531265259e-01 -2.314850687980651855e-01 -2.316464036703109741e-01 2.810131013393402100e-01 3.967710956931114197e-02 1.413193941116333008e-01 -9.711331129074096680e-02 -9.513863921165466309e-02 3.634450584650039673e-02
-2.770609557628631592e-01 1.030570175498723984e-02 7.328096777200698853e-02 -1.200512349605560303e-01 -1.125618740916252136e-01 1.993952691555023193e-01 -6.650342047214508057e-02 8.845506608486175537e-02 3.282364010810852051e-01 3.771211504936218262e-01 -1.086569502949714661e-01 3.013453185558319092e-01 -1.174714714288711548e-01 -9.401929378509521484e-02 5.888235569000244141e-02 2.250909991562366486e-02 1.136899068951606750e-01 -3.843435943126678467e-01 -2.251314371824264526e-01 -5.215046554803848267e-02 -1.084190830588340759e-01 -9.019657224416732788e-02 -1.449380367994308472e-01 -6.999737024307250977e-02 -2.362086772918701172e-01 -6.027615163475275040e-03 3.330575227737426758e-01 5.487697944045066833e-02 5.008987337350845337e-02 -1.162813454866409302e-01 -2.855608798563480377e-02 -1.141217052936553955e-01
-2.183612138032913208e-01 2.138491719961166382e-01 4.618048295378684998e-02 -3.086642324924468994e-01 -2.023158818483352661e-01 -6.019715219736099243e-02 -2.566678524017333984e-01 1.909525096416473389e-01 1.915401816368103027e-01 1.414566785097122192e-01 -3.092316351830959320e-02 2.180579304695129395e-01 -2.384591996669769287e-01 -9.421071410179138184e-02 1.372666954994201660e-01 4.178509116172790527e-01 2.055692821741104126e-01 -8.549170941114425659e-02 -2.818920090794563293e-02 4.835851863026618958e-02 -2.699885703623294830e-02 -9.321457147598266602e-02 9.574266523122787476e-02 2.903948724269866943e-02 -1.761422455310821533e-01 -1.182649806141853333e-01 1.338622123003005981e-01 -2.545573413372039795e-01 1.238207593560218811e-01 -8.062490820884704590e-02 1.656376421451568604e-01 -2.208470702171325684e-01
-3.290311098098754883e-01 -2.405429780483245850e-01 1.353360712528228760e-01 -4.653499647974967957e-02 6.385998427867889404e-02 1.559507399797439575e-01 1.307217180728912354e-01 -4.693382605910301208e-02 1.539831310510635376e-01 5.935143306851387024e-02 -1.350470483303070068e-01 2.227217331528663635e-02 -8.433463424444198608e-02 1.300413608551025391e-01 3.124846816062927246e-01 2.571867406368255615e-01 1.417059451341629028e-01 -3.416519463062286377e-01 1.374623831361532211e-02 -1.154279410839080811e-01 -1.642863005399703979e-01 -5.643332004547119141e-02 -2.413969784975051880e-01 1.078568845987319946e-01 -1.146206334233283997e-01 -7.834051549434661865e-02 1.782718002796173096e-01 4.750853776931762695e-02 3.186748623847961426e-01 -2.384092211723327637e-01 -2.410386949777603149e-01 -1.082585081458091736e-01
9.851291775703430176e-02 -1.430977950803935528e-03 6.951607018709182739e-02 -2.851854562759399414e-01 2.982056736946105957e-01 -6.713104993104934692e-02 -3.892623260617256165e-02 -4.276057332754135132e-02 1.305614858865737915e-01 -8.377264440059661865e-02 -3.333885371685028076e-01 2.621076628565788269e-02 -3.281548023223876953e-01 1.857359558343887329e-01 -1.762789636850357056e-01 -1.174871772527694702e-01 6.529363989830017090e-02 -6.872217357158660889e-02 2.058945596218109131e-02 -9.873832575976848602e-03 -3.102375864982604980e-01 -1.774518489837646484e-01 1.154964230954647064e-02 2.303449809551239014e-01 -2.036602199077606201e-01 4.149584472179412842e-02 4.607127010822296143e-01 -7.311268150806427002e-02 4.804968088865280151e-02 -8.994768559932708740e-02 9.238035976886749268e-02 1.192580834031105042e-01
4.760732501745223999e-02 -1.569599360227584839e-01 -1.786392033100128174e-01 -1.082910448312759399e-01 -1.677302457392215729e-02 2.968950569629669189e-01 -4.335756897926330566e-01 1.064507737755775452e-01 1.358846127986907959e-01 7.031144946813583374e-02 1.359783560037612915e-01 4.486431181430816650e-01 2.923023886978626251e-02 1.418014615774154663e-01 -7.084404677152633667e-02 6.251003593206405640e-02 2.182005643844604492e-01 -5.447736009955406189e-02 -3.139149546623229980e-01 -3.897375613451004028e-02 -1.659860908985137939e-01 -7.028403133153915405e-02 -1.475827544927597046e-01 -3.427306190133094788e-02 -8.377675712108612061e-02 6.489978730678558350e-02 1.756958812475204468e-01 -1.504004597663879395e-01 8.812099695205688477e-02 -1.322806179523468018e-01 2.156695872545242310e-01 1.614277660846710205e-01
-6.406580656766891479e-02 4.292181227356195450e-03 -1.930408030748367310e-01 -2.396337687969207764e-01 1.469968259334564209e-01 1.801865547895431519e-01 3.659544289112091064e-01 6.947011686861515045e-03 2.834735512733459473e-01 8.755490183830261230e-03 1.114429533481597900e-01 1.304500997066497803e-01 -1.750276386737823486e-01 -1.175868138670921326e-02 4.992197453975677490e-01 4.700723104178905487e-03 1.374756991863250732e-01 -1.971364170312881470e-01 -2.025653868913650513e-01 -1.842774897813796997e-01 9.075951576232910156e-02 2.338614165782928467e-01 -1.430721729993820190e-01 3.951000049710273743e-02 1.972747221589088440e-02 1.048017889261245728e-01 2.672743797302246094e-01 -1.951008103787899017e-02 1.754056476056575775e-02 -4.841447249054908752e-02 -1.189313530921936035e-01 -7.455484569072723389e-02
1.253481507301330566e-01 -1.121544279158115387e-02 1.493955999612808228e-01 -5.044683814048767090e-01 -6.088389456272125244e-02 -1.349197328090667725e-02 7.353453338146209717e-02 4.109784960746765137e-02 -2.029775232076644897e-01 -8.502828329801559448e-02 -4.056299477815628052e-02 1.572482287883758545e-01 1.853079721331596375e-02 1.077243164181709290e-01 2.999705076217651367e-01 1.739139407873153687e-01 -2.758600562810897827e-02 -1.731598824262619019e-01 2.154652029275894165e-01 3.851306857541203499e-03 -4.280174523591995239e-02 3.172275051474571228e-02 5.010986700654029846e-02 9.721266478300094604e-02 -9.310991317033767700e-02 -8.413713425397872925e-02 4.167695343494415283e-01 -1.875976920127868652e-01 1.296611577272415161e-01 -3.281507194042205811e-01 1.773057430982589722e-01 1.297526806592941284e-01
-1.334806717932224274e-02 -2.409054487943649292e-01 -2.549225091934204102e-01 -9.816289693117141724e-02 -2.085344195365905762e-01 2.558240592479705811e-01 4.531155340373516083e-03 3.505549132823944092e-01 -5.349395051598548889e-02 2.454001456499099731e-02 -3.830002248287200928e-02 3.244900703430175781e-02 -1.296259462833404541e-01 2.242435142397880554e-02 -1.023150756955146790e-01 3.377031385898590088e-01 1.592528223991394043e-01 -2.319111078977584839e-01 -2.410417795181274414e-01 1.064259484410285950e-01 1.873895339667797089e-02 2.832896113395690918e-01 -2.068049013614654541e-01 1.289714709855616093e-03 -2.431584298610687256e-01 -4.178446158766746521e-02 8.250300586223602295e-02 -7.545531541109085083e-02 2.387288957834243774e-01 -2.432830184698104858e-01 1.339379698038101196e-01 8.992481231689453125e-02
-9.483479708433151245e-02 -2.046045660972595215e-01 -2.053954452276229858e-02 2.059766463935375214e-02 -3.435491919517517090e-01 -1.092416271567344666e-01 8.504258096218109131e-02 3.870736360549926758e-01 -9.395034611225128174e-02 1.353638619184494019e-01 -1.176921054720878601e-01 -1.872730255126953125e-02 -3.199200928211212158e-01 2.267506420612335205e-01 8.076160401105880737e-02 1.577748656272888184e-01 3.059295751154422760e-02 9.609537571668624878e-02 -8.137088268995285034e-02 -7.477778196334838867e-02 1.376079916954040527e-01 -1.709505915641784668e-01 -4.528698325157165527e-02 -3.651285544037818909e-02 -3.521472215652465820e-01 -1.239553913474082947e-01 2.273303568363189697e-01 -2.937285900115966797e-01 8.876003324985504150e-02 -2.122074216604232788e-01 1.033089980483055115e-01 1.410972028970718384e-01
2.760403156280517578e-01 1.611821204423904419e-01 4.654492810368537903e-02 -2.973881065845489502e-01 -3.230095654726028442e-02 -7.977500557899475098e-02 -5.490475799888372421e-03 -1.580640226602554321e-01 3.368245810270309448e-02 7.325620949268341064e-02 -5.544511368498206139e-04 1.280238330364227295e-01 -2.197472453117370605e-01 2.816284000873565674e-01 2.857345938682556152e-01 1.650947779417037964e-01 1.720183640718460083e-01 -2.087347805500030518e-01 -2.160694003105163574e-01 6.533243693411350250e-03 7.735738903284072876e-02 -1.194919943809509277e-01 -2.488512545824050903e-01 2.554917633533477783e-01 6.529929582029581070e-03 2.157082259654998779e-01 1.925739347934722900e-01 3.258796408772468567e-02 -2.180116474628448486e-01 -1.894031614065170288e-01 2.799084782600402832e-01 3.966619446873664856e-02
-8.817501366138458252e-02 -1.022699549794197083e-01 7.121013104915618896e-02 -1.917523443698883057e-01 2.140817642211914062e-01 1.357661783695220947e-01 5.906298384070396423e-02 1.276742964982986450e-01 1.110326349735260010e-01 -1.754264682531356812e-01 1.821653693914413452e-01 8.253105729818344116e-02 -1.918926835060119629e-01 -6.533808261156082153e-02 2.874098420143127441e-01 -1.743171811103820801e-01 3.940998576581478119e-03 -1.967814862728118896e-01 -3.947771713137626648e-02 -2.013577334582805634e-02 -5.742311850190162659e-02 2.274327129125595093e-01 2.596706748008728027e-01 9.057156741619110107e-02 -1.543853133916854858e-01 -4.094067960977554321e-02 4.987941980361938477e-01 -1.494264304637908936e-01 2.245131880044937134e-01 -2.441800236701965332e-01 -7.053931057453155518e-02 1.889293491840362549e-01
-1.625600457191467285e-01 4.225745797157287598e-02 7.865554653108119965e-03 8.861951529979705811e-03 -1.230768188834190369e-01 5.912434309720993042e-02 6.176903098821640015e-02 2.439112365245819092e-01 -6.023786589503288269e-02 -7.693334668874740601e-02 -1.230329424142837524e-01 2.172076106071472168e-01 -2.234641611576080322e-01 4.240390062332153320e-01 9.660255163908004761e-02 1.598529517650604248e-01 6.824470311403274536e-02 -1.933567821979522705e-01 -1.369934827089309692e-01 2.616702951490879059e-02 -9.568458795547485352e-02 -1.820348501205444336e-01 2.481270432472229004e-01 2.290880233049392700e-01 -3.139617145061492920e-01 3.272007703781127930e-01 9.719582647085189819e-02 1.737103313207626343e-01 2.121720835566520691e-02 -7.547538727521896362e-02 -1.566072739660739899e-02 2.893429994583129883e-01
-5.233910400420427322e-03 3.303629532456398010e-02 -4.516589939594268799e-01 -3.467124700546264648e-01 2.642764011397957802e-03 3.106973506510257721e-02 5.523353442549705505e-02 9.172047674655914307e-02 1.346893459558486938e-01 1.033161059021949768e-01 -2.665943503379821777e-01 1.582639515399932861e-01 -4.128807783126831055e-01 -7.140336930751800537e-02 -8.584801107645034790e-03 2.327056974172592163e-01 2.762238979339599609e-01 -2.386873066425323486e-01 2.286530844867229462e-02 -1.462318096309900284e-02 -3.366458043456077576e-02 2.114801257848739624e-01 2.652376517653465271e-02 2.204326987266540527e-01 -1.137535423040390015e-01 2.686362713575363159e-02 6.921962648630142212e-02 1.092587411403656006e-01 -6.041873246431350708e-02 -1.487739235162734985e-01 -1.124498471617698669e-01 9.762929379940032959e-02
-1.191307455301284790e-01 1.860916912555694580e-01 -8.856669068336486816e-02 -2.348138540983200073e-01 1.234282329678535461e-01 -9.921760298311710358e-03 -1.488333791494369507e-01 6.497035920619964600e-02 1.796840876340866089e-01 7.092628628015518188e-02 -3.199972510337829590e-01 -1.318757086992263794e-01 -1.901137381792068481e-01 1.108927279710769653e-01 2.076048702001571655e-01 7.220506668090820312e-03 2.406103312969207764e-01 -7.415606081485748291e-02 6.442764401435852051e-02 -2.664569020271301270e-01 -1.000884361565113068e-02 -1.486348267644643784e-02 -3.474796414375305176e-01 2.282301187515258789e-01 -6.892506033182144165e-02 -1.498028934001922607e-01 3.147426247596740723e-01 4.777583852410316467e-02 -4.964658617973327637e-02 -1.770926713943481445e-01 -1.352231204509735107e-01 3.247277736663818359e-01
-3.655255213379859924e-02 3.137962892651557922e-02 6.627581268548965454e-02 -1.634406447410583496e-01 3.278549294918775558e-03 -7.976107299327850342e-02 -1.130378097295761108e-01 2.344111353158950806e-01 -2.385393828153610229e-01 -1.058538723737001419e-02 -3.044335842132568359e-01 2.717811763286590576e-01 -1.299470663070678711e-01 2.891486883163452148e-01 2.150009870529174805e-01 -1.539998408406972885e-02 -2.307476401329040527e-01 -1.967196464538574219e-01 1.385342925786972046e-01 -1.529670804738998413e-01 -4.862894117832183838e-02 1.035416126251220703e-02 -4.192357659339904785e-01 5.818331986665725708e-02 -2.753403782844543457e-01 1.467705816030502319e-01 1.421317458152770996e-01 1.914451569318771362e-01 6.828487664461135864e-02 -1.474708616733551025e-01 -5.491942167282104492e-02 1.489249914884567261e-01
4.353109747171401978e-02 7.829643785953521729e-03 -3.190712630748748779e-01 -2.395037859678268433e-01 -2.166087180376052856e-01 1.808264292776584625e-02 -1.192978620529174805e-01 1.256189644336700439e-01 -6.791983544826507568e-02 -8.414559811353683472e-02 3.346958756446838379e-02 1.342290639877319336e-01 -2.938383221626281738e-01 -2.334765344858169556e-01 6.893445551395416260e-02 -4.596477001905441284e-02 -5.658789724111557007e-02 -3.060583174228668213e-01 -1.023452281951904297e-01 -7.843545824289321899e-02 7.458923012018203735e-02 -1.185817271471023560e-01 -1.087412908673286438e-01 1.570863276720046997e-02 -2.913897335529327393e-01 4.425059258937835693e-02 2.741248309612274170e-01 2.395767271518707275e-01 1.482482254505157471e-01 -7.824633270502090454e-02 -2.152266539633274078e-02 4.357758760452270508e-01
5.992732942104339600e-03 -2.137520164251327515e-01 -2.790434360504150391e-01 -2.545785307884216309e-01 -4.189252108335494995e-02 1.345066539943218231e-02 -8.208479732275009155e-02 -5.696851760149002075e-02 -9.185982495546340942e-02 -4.161055386066436768e-02 -1.050624176859855652e-01 3.328131437301635742e-01 -2.382106631994247437e-01 -2.741051614284515381e-01 4.123165085911750793e-02 4.024552553892135620e-02 1.930810809135437012e-01 -2.082075476646423340e-01 8.639766275882720947e-02 -1.522004306316375732e-01 8.636236190795898438e-02 -5.228015128523111343e-03 -2.281132489442825317e-01 1.543167382478713989e-01 -1.323920860886573792e-02 -4.485556390136480331e-03 1.954781711101531982e-01 1.714717410504817963e-02 2.799245715141296387e-01 -3.480236232280731201e-01 -2.722758054733276367e-02 3.146322071552276611e-01
1.257566921412944794e-02 -8.240832015872001648e-03 -2.304894626140594482e-01 -2.504507303237915039e-01 4.624453186988830566e-02 -4.807563498616218567e-02 5.105596035718917847e-02 1.685239523649215698e-01 1.129930615425109863e-01 -1.510157436132431030e-01 -1.785084903240203857e-01 2.751834988594055176e-01 -1.943961083889007568e-01 -3.567559719085693359e-01 1.819141060113906860e-01 3.739245533943176270e-01 1.265124790370464325e-02 -1.826061010360717773e-01 -9.099607914686203003e-02 -1.721713989973068237e-01 1.090483218431472778e-01 3.229562193155288696e-02 -5.828458815813064575e-02 1.571130752563476562e-01 1.109612211585044861e-01 3.317278251051902771e-02 3.243390619754791260e-01 1.349880695343017578e-01 1.614015549421310425e-01 -1.865425556898117065e-01 -1.961778402328491211e-01 1.368047744035720825e-01
9.026708081364631653e-03 -1.740941256284713745e-01 -6.802317220717668533e-03 -6.074011921882629395e-01 -2.216050028800964355e-02 1.764965355396270752e-01 -2.427037991583347321e-02 1.097103282809257507e-01 -8.468411117792129517e-02 -8.231974393129348755e-02 -3.684470057487487793e-01 4.776818677783012390e-02 7.562946528196334839e-02 1.345377117395401001e-01 1.260098069906234741e-01 2.111432552337646484e-01 6.772441416978836060e-02 -1.801899969577789307e-01 2.236322760581970215e-01 -1.634332090616226196e-01 -1.812708824872970581e-01 -9.864475578069686890e-03 6.412170827388763428e-02 7.199039310216903687e-02 -5.975900590419769287e-02 7.774832099676132202e-02 2.287356406450271606e-01 -2.125389575958251953e-01 -3.443739190697669983e-02 -1.789512336254119873e-01 1.257034242153167725e-01 8.916014432907104492e-02
-1.452661305665969849e-01 9.303892031311988831e-03 -2.598921209573745728e-02 -6.920446455478668213e-02 -1.805861741304397583e-01 -1.349709928035736084e-01 -1.746551878750324249e-02 3.528972864151000977e-01 -8.333700150251388550e-02 8.808202296495437622e-02 -1.804985404014587402e-01 -9.208542108535766602e-02 -2.983352839946746826e-01 2.041696310043334961e-01 1.084959730505943298e-01 2.872245609760284424e-01 1.128665357828140259e-01 1.113957464694976807e-01 -1.366986930370330811e-01 -6.613577902317047119e-02 2.580840289592742920e-01 -5.855997651815414429e-02 1.290548779070377350e-02 1.880593150854110718e-01 -3.157169520854949951e-01 -8.288220316171646118e-02 2.028623819351196289e-01 -2.158806622028350830e-01 1.685162931680679321e-01 -2.101340144872665405e-01 7.393624633550643921e-02 3.014172017574310303e-01
-2.317482233047485352e-01 2.165040932595729828e-02 -2.323668897151947021e-01 -1.314472258090972900e-01 -9.612083435058593750e-02 2.225538492202758789e-01 2.481671422719955444e-01 -1.107360422611236572e-01 8.478438109159469604e-02 -1.040558815002441406e-01 -2.622129917144775391e-01 -2.376156859099864960e-02 -1.954360008239746094e-01 3.727443516254425049e-01 3.031534552574157715e-01 1.873511821031570435e-01 1.698696613311767578e-01 4.612781852483749390e-02 -3.535633906722068787e-02 1.183179467916488647e-01 -2.033176720142364502e-01 1.491096764802932739e-01 -1.680007427930831909e-01 2.235752344131469727e-01 -4.334456101059913635e-02 1.019734591245651245e-01 2.050377875566482544e-01 -1.288065165281295776e-01 -7.488206773996353149e-02 -2.264574766159057617e-01 4.839506372809410095e-02 1.797342896461486816e-01
-2.082207351922988892e-01 -3.155333921313285828e-02 -8.916159719228744507e-02 -2.850835621356964111e-01 -2.275181263685226440e-01 1.340634226799011230e-01 7.672171294689178467e-02 1.986932903528213501e-01 -5.947299301624298096e-02 4.908743873238563538e-02 2.347215078771114349e-02 -1.940900227054953575e-03 -2.306986898183822632e-01 2.266620695590972900e-01 6.833696365356445312e-02 1.662045568227767944e-01 -1.639753393828868866e-02 2.113648131489753723e-02 1.689762920141220093e-01 -2.443813234567642212e-01 -2.350397855043411255e-01 5.477380007505416870e-03 -2.531640827655792236e-01 3.582668900489807129e-01 -3.343717157840728760e-01 1.050142869353294373e-01 1.343110110610723495e-02 -2.809371650218963623e-01 1.462170481681823730e-01 -1.643295586109161377e-01 1.233993992209434509e-01 7.529436796903610229e-02
9.809146076440811157e-02 -2.656435966491699219e-01 5.272129550576210022e-02 6.579967588186264038e-02 5.809260532259941101e-02 8.184272795915603638e-02 -4.532176628708839417e-02 3.374118804931640625e-01 -8.832385390996932983e-02 -7.610598206520080566e-02 1.012276741676032543e-03 2.580053508281707764e-01 2.779986895620822906e-02 1.031072884798049927e-01 4.178265854716300964e-02 1.483232378959655762e-01 1.320262700319290161e-01 -4.655677080154418945e-01 -2.365477085113525391e-01 -2.197210676968097687e-02 -1.774585545063018799e-01 -1.738319173455238342e-02 2.320717573165893555e-01 4.870093613862991333e-02 -3.299114108085632324e-01 2.729982137680053711e-01 1.244852244853973389e-01 -2.198940329253673553e-02 5.511116236448287964e-02 -2.437251061201095581e-01 -4.723032191395759583e-02 -1.695693433284759521e-01
-2.268519401550292969e-01 6.082487851381301880e-02 -6.752147525548934937e-02 -1.374652087688446045e-01 8.115452527999877930e-02 8.709009736776351929e-03 1.002588570117950439e-01 1.582566648721694946e-01 9.311828017234802246e-02 -2.977690994739532471e-01 -4.139798227697610855e-03 -1.194273456931114197e-01 9.668808430433273315e-02 6.487436592578887939e-02 3.370203971862792969e-01 5.848792195320129395e-02 2.045321911573410034e-01 -2.732248306274414062e-01 -5.191819369792938232e-02 -8.601240813732147217e-02 -1.903961747884750366e-01 -3.113199211657047272e-02 4.867386445403099060e-02 1.145645678043365479e-01 -7.530348747968673706e-02 1.629751622676849365e-01 4.109608530998229980e-01 -3.785495758056640625e-01 -9.942176192998886108e-02 -6.284782290458679199e-02 1.269856691360473633e-01 2.894350290298461914e-01
-1.702016443014144897e-01 -7.605701684951782227e-02 7.617241889238357544e-02 -7.217039167881011963e-02 5.763938184827566147e-03 -8.589787781238555908e-02 1.464288830757141113e-01 2.383582890033721924e-01 1.820780932903289795e-01 -3.369905054569244385e-01 -1.784556359052658081e-02 -1.177693679928779602e-01 -1.677439808845520020e-01 2.534575201570987701e-02 8.800867199897766113e-02 -9.171641618013381958e-02 2.903529405593872070e-01 -2.629086840897798538e-03 -2.229745388031005859e-01 -1.594990789890289307e-01 1.147354617714881897e-01 -1.318730860948562622e-01 -1.490875631570816040e-01 1.132183223962783813e-01 -1.750287264585494995e-01 2.509684860706329346e-01 3.102846443653106689e-01 1.478810161352157593e-01 2.582753300666809082e-01 -3.769566118717193604e-01 -5.950811132788658142e-02 1.163964346051216125e-01
-2.504963576793670654e-01 -2.631205506622791290e-02 2.809009701013565063e-02 -2.121805101633071899e-01 -2.203114479780197144e-01 1.162965595722198486e-02 -5.008245632052421570e-02 2.480619847774505615e-01 3.100420236587524414e-01 4.009479582309722900e-01 -5.736432503908872604e-03 1.334958374500274658e-01 -9.975308924913406372e-02 8.930646628141403198e-02 -1.559750270098447800e-02 2.765547484159469604e-02 2.300221472978591919e-01 -3.276645243167877197e-01 -6.093557178974151611e-02 -2.100181765854358673e-02 -3.156180307269096375e-02 4.595458507537841797e-02 -2.036900073289871216e-01 -2.076896876096725464e-01 -3.293041288852691650e-01 1.014201622456312180e-02 1.377194076776504517e-01 1.602370291948318481e-01 2.302472479641437531e-02 -2.689599990844726562e-01 3.060705959796905518e-02 -7.215675711631774902e-02
-1.680525690317153931e-01 8.083519339561462402e-02 -2.846804261207580566e-01 -1.665777862071990967e-01 -3.022996149957180023e-02 2.121666073799133301e-01 -2.803583443164825439e-01 3.823539242148399353e-02 -1.628730595111846924e-01 6.858827918767929077e-02 -2.247396558523178101e-01 3.487876057624816895e-01 -2.892049849033355713e-01 -2.018379718065261841e-01 -3.819951787590980530e-03 2.638826705515384674e-02 -5.206725373864173889e-02 -4.095648229122161865e-01 -1.021913439035415649e-01 -4.163451492786407471e-02 5.487832799553871155e-02 -2.869559638202190399e-02 -1.049195975065231323e-01 1.765294373035430908e-01 -6.351363845169544220e-03 1.960978507995605469e-01 1.703701317310333252e-01 2.310607396066188812e-02 1.532022058963775635e-01 -2.595045268535614014e-01 -5.452775582671165466e-02 1.071536540985107422e-01
1.550740152597427368e-01 1.394775509834289551e-01 -1.152198463678359985e-01 -2.605611085891723633e-01 -4.945826530456542969e-02 -9.519293904304504395e-02 2.176378220319747925e-01 -1.459586769342422485e-01 -4.218462109565734863e-02 -1.033489778637886047e-01 -1.048929616808891296e-01 8.633320033550262451e-02 -1.965027749538421631e-01 9.024016559123992920e-02 1.864266097545623779e-01 1.391533017158508301e-01 1.020045280456542969e-01 -1.366604715585708618e-01 -6.100871786475181580e-02 1.026979908347129822e-01 -2.586015686392784119e-02 -3.052138537168502808e-02 -3.351765573024749756e-01 5.114331841468811035e-01 -1.135891154408454895e-01 1.008899509906768799e-01 1.741693615913391113e-01 1.651150733232498169e-01 -9.592021256685256958e-02 -1.665062606334686279e-01 2.701361179351806641e-01 2.322191298007965088e-01
2.411496192216873169e-01 4.483535140752792358e-02 -3.643034696578979492e-01 -1.808618903160095215e-01 2.059349119663238525e-01 1.281136423349380493e-01 -8.832871168851852417e-02 1.280158758163452148e-01 -2.338944934308528900e-03 -1.190530657768249512e-01 -2.363271266222000122e-01 3.691210150718688965e-01 -1.092042624950408936e-01 -3.352085873484611511e-02 2.912817597389221191e-01 -1.526170969009399414e-01 5.175999924540519714e-02 -3.133779466152191162e-01 4.284115508198738098e-02 -2.048195302486419678e-01 1.682843714952468872e-01 5.940981209278106689e-02 1.418223232030868530e-02 5.318131670355796814e-02 -2.163414955139160156e-01 1.354878246784210205e-01 1.469922810792922974e-01 -9.401436150074005127e-02 6.932480633258819580e-02 -1.357411891222000122e-01 9.462808817625045776e-02 2.378828674554824829e-01
3.639231249690055847e-02 -1.709543541073799133e-02 -2.137522548437118530e-01 -2.477813810110092163e-01 4.669282212853431702e-02 1.336518675088882446e-01 -1.638138107955455780e-02 1.125505659729242325e-02 9.227744489908218384e-02 9.446778893470764160e-02 -2.720452249050140381e-01 -1.027737781405448914e-01 -6.168054416775703430e-02 2.263574898242950439e-01 1.567078083753585815e-01 1.146190837025642395e-01 4.654895365238189697e-01 -9.783810377120971680e-02 -3.992107883095741272e-02 -1.895130127668380737e-01 -1.159352622926235199e-02 1.386674344539642334e-01 -3.649708330631256104e-01 1.348306387662887573e-01 -7.773806899785995483e-02 4.693474248051643372e-02 2.636072337627410889e-01 1.198718622326850891e-01 -8.942025899887084961e-02 -1.421005576848983765e-01 -2.850849330425262451e-01 2.000960856676101685e-01
1.605968028306961060e-01 8.102706819772720337e-02 -3.797658719122409821e-03 -3.453902304172515869e-01 -9.956107474863529205e-03 -9.073755145072937012e-02 2.850029431283473969e-02 -2.967328578233718872e-02 3.670610487461090088e-02 -1.087908539921045303e-02 -1.224683001637458801e-01 4.210242629051208496e-02 -2.467117607593536377e-01 3.189185559749603271e-01 1.973821818828582764e-01 2.279373407363891602e-01 4.991791397333145142e-02 -1.741511523723602295e-01 2.466888278722763062e-01 1.275593191385269165e-01 -1.095576360821723938e-01 1.676150262355804443e-01 -1.511383503675460815e-01 1.349406987428665161e-01 -1.804455071687698364e-01 3.081654570996761322e-02 4.157626330852508545e-01 -7.487542182207107544e-02 -3.443244695663452148e-01 -4.107548296451568604e-02 -1.369599401950836182e-01 1.565417796373367310e-01
-4.266897141933441162e-01 8.483314514160156250e-02 -8.201242238283157349e-02 -1.979720294475555420e-01 -9.157711267471313477e-02 -3.846377134323120117e-02 -1.492568850517272949e-02 1.488308459520339966e-01 3.730281293392181396e-01 2.339896857738494873e-01 5.999138113111257553e-03 3.406419456005096436e-01 7.841204106807708740e-02 -5.125766992568969727e-02 -1.629856973886489868e-02 2.132216244935989380e-01 1.262787133455276489e-01 -2.993843853473663330e-01 -2.005431801080703735e-01 1.318165659904479980e-01 -1.279096752405166626e-01 -6.034410744905471802e-02 -1.400394141674041748e-01 -2.053361684083938599e-01 -1.992560774087905884e-01 7.921432703733444214e-02 1.872660666704177856e-01 5.916216224431991577e-02 -4.505499079823493958e-02 -1.727797836065292358e-01 4.691474884748458862e-02 6.726723909378051758e-02
2.354609370231628418e-01 -5.262029170989990234e-02 -1.348682194948196411e-01 -3.849505484104156494e-01 -5.719629675149917603e-02 -4.193937033414840698e-02 5.150786042213439941e-02 -1.123155280947685242e-01 -1.842467673122882843e-02 -1.674423366785049438e-02 -2.224504649639129639e-01 8.569020777940750122e-02 -1.099193170666694641e-01 1.207325085997581482e-01 8.045381866395473480e-03 1.595650166273117065e-01 1.179029494524002075e-01 1.365489214658737183e-01 -2.963363230228424072e-01 -1.047124117612838745e-01 -7.722977548837661743e-02 1.849388927221298218e-01 -2.555822432041168213e-01 2.873244285583496094e-01 -1.323538720607757568e-01 2.006419748067855835e-01 3.243838846683502197e-01 7.533710449934005737e-02 -2.575524449348449707e-01 -2.384554296731948853e-01 -1.560685187578201294e-01 9.942542761564254761e-02
-3.187718987464904785e-01 -1.957097649574279785e-01 2.014687806367874146e-01 -3.207015693187713623e-01 -6.316361017525196075e-03 1.989173889160156250e-01 -2.707043662667274475e-02 3.129670619964599609e-01 1.112311612814664841e-02 -1.012171134352684021e-01 1.741484850645065308e-01 2.305101975798606873e-02 -4.038552641868591309e-01 1.144542321562767029e-01 1.111781820654869080e-01 9.801800549030303955e-02 -1.327552348375320435e-01 3.039252012968063354e-02 -3.645507991313934326e-02 -3.347853571176528931e-02 -2.545783221721649170e-01 1.533578932285308838e-01 -2.034488767385482788e-01 1.162125393748283386e-01 -2.044686675071716309e-01 -1.581465080380439758e-02 2.745817005634307861e-01 -6.945674866437911987e-02 -1.750544309616088867e-01 -6.256760563701391220e-03 1.230064481496810913e-01 8.152069151401519775e-02
-2.003065943717956543e-01 -1.994141750037670135e-02 -8.119518309831619263e-02 -3.544632196426391602e-01 -1.276215314865112305e-01 1.472029983997344971e-01 -6.048962473869323730e-02 1.403597593307495117e-01 1.090142205357551575e-01 1.288566458970308304e-02 -2.981501817703247070e-01 1.809476763010025024e-01 8.990739285945892334e-02 -1.263362318277359009e-01 2.402977347373962402e-01 -1.447923928499221802e-01 -1.267979443073272705e-01 -4.522281587123870850e-01 3.298795968294143677e-02 1.350474655628204346e-01 -6.005368009209632874e-02 -1.628633216023445129e-02 1.189036071300506592e-01 1.323933303356170654e-01 -2.508989274501800537e-01 4.363926872611045837e-02 8.298327773809432983e-02 -1.154027208685874939e-01 1.734599173069000244e-01 -3.466109931468963623e-01 1.089151650667190552e-01 8.299881964921951294e-02
-7.941020280122756958e-02 -2.926238477230072021e-01 -2.354889363050460815e-01 -2.190694957971572876e-01 9.479387849569320679e-02 -1.581804007291793823e-01 -1.064835339784622192e-01 1.447328180074691772e-01 1.510184109210968018e-01 2.827526535838842392e-03 1.906596473418176174e-03 2.023862600326538086e-01 -3.986946642398834229e-01 2.256856672465801239e-02 7.373904436826705933e-02 1.515259146690368652e-01 7.878845185041427612e-02 3.334989398717880249e-02 -2.875030636787414551e-01 2.932266145944595337e-02 9.218440391123294830e-03 -5.218450725078582764e-02 -3.084785938262939453e-01 -1.342140436172485352e-01 -3.273365795612335205e-01 -2.241239100694656372e-01 8.481828845106065273e-04 -9.146974235773086548e-02 2.164683789014816284e-01 -1.849858909845352173e-01 6.171685829758644104e-02 -1.709652096033096313e-01
1.459521502256393433e-01 -2.183528095483779907e-01 -4.323442280292510986e-02 -4.390743095427751541e-03 -4.761555045843124390e-02 3.136990591883659363e-02 1.856278628110885620e-01 4.121939837932586670e-01 -1.137266606092453003e-01 5.723361298441886902e-02 -3.518194854259490967e-01 1.055386140942573547e-01 1.133268252015113831e-01 2.017332166433334351e-01 7.520163804292678833e-02 3.681640699505805969e-02 -1.118668839335441589e-01 -2.672854959964752197e-01 -1.915467977523803711e-01 -7.756611704826354980e-02 -1.241806671023368835e-01 -6.244281306862831116e-02 -2.685315907001495361e-01 1.118824109435081482e-01 -2.144267410039901733e-01 3.668635189533233643e-01 1.507427543401718140e-01 1.789296418428421021e-01 1.615973860025405884e-01 -9.775900095701217651e-02 -9.061896800994873047e-02 -6.732564419507980347e-03
-1.851137578487396240e-01 -3.586785495281219482e-02 -8.291600644588470459e-02 -4.277061671018600464e-02 -2.326307445764541626e-01 -1.568097434937953949e-02 -5.245715007185935974e-02 3.302232325077056885e-01 -1.617024242877960205e-01 7.985986769199371338e-02 -2.310015559196472168e-01 1.611777208745479584e-02 -2.631850838661193848e-01 2.847964465618133545e-01 5.001970008015632629e-02 2.945410311222076416e-01 1.677725762128829956e-01 -6.150787323713302612e-02 6.504596769809722900e-02 -1.548642814159393311e-01 2.378010451793670654e-01 -1.175647452473640442e-01 -1.495318859815597534e-01 -2.045991085469722748e-02 -3.084015250205993652e-01 -1.056006848812103271e-01 2.389049082994461060e-01 -1.539501100778579712e-01 2.416179925203323364e-01 3.703449293971061707e-02 7.589248567819595337e-02 2.407441288232803345e-01
-4.075129628181457520e-01 -1.855013072490692139e-01 5.630991235375404358e-02 -2.785183489322662354e-01 -1.495539397001266479e-01 7.015544176101684570e-02 5.332867801189422607e-02 -8.522274345159530640e-02 -1.887437552213668823e-01 6.906701624393463135e-02 -6.647948175668716431e-02 4.309384152293205261e-02 -3.125921785831451416e-01 1.203233450651168823e-01 6.410654634237289429e-02 -3.836355730891227722e-02 1.862614415585994720e-02 -9.998734295368194580e-02 1.030548810958862305e-01 6.295072287321090698e-02 -1.553910374641418457e-01 1.683376133441925049e-01 -3.339816629886627197e-01 2.792790234088897705e-01 -1.745462566614151001e-01 1.978408917784690857e-02 2.515161931514739990e-01 -4.005000367760658264e-02 -8.488653600215911865e-02 -2.123320549726486206e-01 -3.918816149234771729e-02 3.169221282005310059e-01
-2.070891112089157104e-01 4.278526082634925842e-02 -2.350517734885215759e-02 -2.577415704727172852e-01 2.233855426311492920e-01 -5.372920259833335876e-02 1.936491429805755615e-01 -1.060708314180374146e-01 2.307163476943969727e-01 2.854480147361755371e-01 -2.772132456302642822e-01 1.040438637137413025e-01 -1.616672128438949585e-01 8.939737081527709961e-02 -2.226756066083908081e-01 1.589760929346084595e-01 2.300932258367538452e-01 -7.947456091642379761e-02 -8.495634049177169800e-02 -1.846051067113876343e-01 8.095640689134597778e-02 -3.158017992973327637e-01 5.497847124934196472e-02 2.439405173063278198e-01 -2.773817181587219238e-01 2.014447599649429321e-01 1.134068146347999573e-01 1.315131187438964844e-01 5.588481947779655457e-02 -1.699557602405548096e-01 -7.685005664825439453e-02 2.075555361807346344e-02
-1.582351326942443848e-01 -7.997643947601318359e-02 -8.766585588455200195e-02 -2.735280990600585938e-01 -1.516743600368499756e-01 7.215208560228347778e-02 -2.601650953292846680e-01 -1.693691313266754150e-02 3.543190360069274902e-01 9.816846996545791626e-02 8.086742460727691650e-02 -4.521362483501434326e-02 -1.978207938373088837e-02 1.941316276788711548e-01 1.482701152563095093e-01 -2.414233051240444183e-02 6.002326682209968567e-02 -2.946908771991729736e-01 -2.573322951793670654e-01 1.403800994157791138e-01 -8.965795487165451050e-02 1.280684117227792740e-02 -1.004978269338607788e-01 -1.122224796563386917e-02 -3.018251657485961914e-01 -1.203497275710105896e-01 2.508804798126220703e-01 1.113346666097640991e-01 -4.694570600986480713e-02 -3.587498366832733154e-01 -1.375037133693695068e-01 -2.448235601186752319e-01
2.185746282339096069e-02 2.208693474531173706e-01 -1.516614854335784912e-01 -3.018487691879272461e-01 -4.697591066360473633e-02 -4.486341029405593872e-02 5.324085429310798645e-02 1.392807811498641968e-02 -5.566764250397682190e-02 1.256549656391143799e-01 -7.820200920104980469e-02 1.290292888879776001e-01 -3.486533164978027344e-01 9.891080111265182495e-02 8.942879736423492432e-02 1.573739647865295410e-01 1.888873130083084106e-01 -2.228357791900634766e-01 4.769608378410339355e-02 -4.022958576679229736e-01 -1.462136209011077881e-01 -5.708983168005943298e-02 3.157104179263114929e-02 3.975970298051834106e-02 -1.238209158182144165e-01 2.230892628431320190e-01 1.928640455007553101e-01 5.029674991965293884e-02 -4.035976231098175049e-01 -1.435415260493755341e-02 -9.725640527904033661e-03 2.809512615203857422e-01
-2.129742503166198730e-02 -4.203106462955474854e-02 1.481780111789703369e-01 -5.204090476036071777e-01 -6.120093911886215210e-02 -1.974620819091796875e-01 1.630192399024963379e-01 1.385096758604049683e-01 2.929666452109813690e-02 3.024094700813293457e-01 -1.143600195646286011e-01 2.071494907140731812e-01 -1.152804642915725708e-01 2.191731929779052734e-01 -4.833582416176795959e-02 1.797238886356353760e-01 2.472033351659774780e-01 1.626722365617752075e-01 -1.302028745412826538e-01 -3.800268843770027161e-02 -2.260398566722869873e-01 1.220072731375694275e-01 4.799202457070350647e-02 2.022025436162948608e-01 -7.334951311349868774e-02 1.587766706943511963e-01 2.392360717058181763e-01 7.113841362297534943e-03 1.979215145111083984e-01 -1.397512108087539673e-02 1.224381625652313232e-01 1.219277530908584595e-01
-1.411999166011810303e-01 -1.658111251890659332e-02 1.483220309019088745e-01 -4.202014803886413574e-01 -1.583520174026489258e-01 1.998527199029922485e-01 9.497334249317646027e-03 3.112377822399139404e-01 -2.748009860515594482e-01 -3.233283385634422302e-02 -6.791924685239791870e-02 1.045265644788742065e-01 -1.976543664932250977e-02 2.073087990283966064e-01 3.145403861999511719e-01 2.633759081363677979e-01 -1.411472912877798080e-02 -9.678840637207031250e-03 -4.542756080627441406e-02 1.034106463193893433e-01 -1.989462673664093018e-01 2.076579630374908447e-02 -4.584400355815887451e-02 -7.111556828022003174e-02 5.456282943487167358e-02 1.358007192611694336e-01 3.474246859550476074e-01 1.016995776444673538e-02 -1.576402038335800171e-02 -3.007287085056304932e-01 8.904675394296646118e-02 1.200473383069038391e-01
-5.260849744081497192e-02 1.187597885727882385e-01 -1.027498245239257812e-01 -2.555116713047027588e-01 -2.918988168239593506e-01 5.895979702472686768e-02 -1.521595418453216553e-01 3.642134368419647217e-01 -8.938662707805633545e-02 1.730266660451889038e-01 8.922439813613891602e-02 3.373985290527343750e-01 -1.522099226713180542e-01 2.405731827020645142e-01 -1.058395504951477051e-01 1.704398542642593384e-01 1.082568541169166565e-01 5.281543731689453125e-02 9.081085771322250366e-02 9.614563733339309692e-02 -1.302920728921890259e-01 4.161929339170455933e-02 -1.339405775070190430e-01 1.532689630985260010e-01 -1.812688410282135010e-01 -1.953480094671249390e-01 4.065563976764678955e-01 -1.059182640165090561e-02 1.779728531837463379e-01 -2.233995497226715088e-02 1.172387376427650452e-01 -8.544319123029708862e-02
1.240229457616806030e-01 6.796777248382568359e-03 -2.369817942380905151e-01 -3.558821380138397217e-01 6.867992877960205078e-02 -2.571502327919006348e-01 6.366160511970520020e-02 1.181382033973932266e-02 -2.743994295597076416e-01 2.449007891118526459e-02 -9.049510955810546875e-02 1.860866099596023560e-01 -2.095749527215957642e-01 1.106616556644439697e-01 -1.345296297222375870e-02 1.502904742956161499e-01 2.863669097423553467e-01 -1.332853734493255615e-01 -1.601822674274444580e-01 1.826004683971405029e-01 5.174468085169792175e-02 -2.219511270523071289e-01 1.078553497791290283e-01 2.743481397628784180e-01 5.350372754037380219e-03 2.462703883647918701e-01 1.850187629461288452e-01 5.215059220790863037e-02 -3.387680649757385254e-02 -2.857439219951629639e-01 -2.199334204196929932e-01 5.164260417222976685e-02
-1.262314319610595703e-01 -1.550314575433731079e-01 -3.804600834846496582e-01 -3.072990775108337402e-01 -2.046560943126678467e-01 -5.832527205348014832e-02 -3.634594008326530457e-02 1.431292891502380371e-01 7.611622661352157593e-02 1.159372255206108093e-01 -1.276540905237197876e-01 1.458818614482879639e-01 -3.140063881874084473e-01 5.323400348424911499e-02 1.999946981668472290e-01 -5.180643126368522644e-02 1.495332419872283936e-01 -3.625607788562774658e-01 2.993592619895935059e-01 1.870272904634475708e-01 -7.076512277126312256e-02 1.137626841664314270e-01 -1.518841236829757690e-01 1.148973256349563599e-01 2.010574936866760254e-02 1.270584017038345337e-01 2.524643540382385254e-01 5.377990379929542542e-02 -1.240975558757781982e-01 8.905611187219619751e-02 4.878315702080726624e-02 1.063590794801712036e-01
3.117587603628635406e-02 -7.351020723581314087e-02 -5.026581510901451111e-02 -2.216669023036956787e-01 1.445730030536651611e-02 -6.875670701265335083e-02 -1.562322974205017090e-01 4.323298111557960510e-02 2.997449040412902832e-01 2.191413938999176025e-01 1.502765417098999023e-01 4.097279012203216553e-01 -5.111385136842727661e-02 -8.495570719242095947e-02 -1.321465969085693359e-01 1.006446853280067444e-01 3.368355929851531982e-01 -2.927652001380920410e-01 -6.155627220869064331e-02 1.346140503883361816e-01 -7.236174307763576508e-03 -1.776122897863388062e-01 5.721376091241836548e-02 2.659120783209800720e-02 -2.019589543342590332e-01 7.503050565719604492e-02 8.412944525480270386e-02 1.551860123872756958e-01 2.235844135284423828e-01 -3.905142545700073242e-01 -9.071502834558486938e-02 6.202783435583114624e-03
-2.719858586788177490e-01 6.322513520717620850e-02 -1.568462699651718140e-01 -2.448796927928924561e-01 -8.103380352258682251e-02 5.902713909745216370e-02 -3.041780591011047363e-01 1.758057624101638794e-01 3.478379920125007629e-02 -5.533772055059671402e-03 1.724049001932144165e-01 1.761385798454284668e-02 -4.260560125112533569e-02 -6.515536457300186157e-02 -1.457354724407196045e-01 8.366730809211730957e-02 2.581004798412322998e-01 -1.884987652301788330e-01 1.283013354986906052e-02 1.761966496706008911e-01 2.277016788721084595e-01 -1.179081648588180542e-01 9.591278433799743652e-02 1.692555397748947144e-01 -2.465413510799407959e-01 -8.517266809940338135e-02 3.666845858097076416e-01 -2.235133759677410126e-02 4.951410740613937378e-02 -4.015184342861175537e-01 -1.287879496812820435e-01 1.349048316478729248e-01
-9.688307344913482666e-02 8.521811105310916901e-03 -7.683210819959640503e-02 -4.133696854114532471e-01 2.268883883953094482e-01 6.256125867366790771e-02 -1.078206226229667664e-01 2.007711976766586304e-01 2.170658670365810394e-03 8.295965194702148438e-02 -6.717631965875625610e-02 6.906696408987045288e-02 -2.847391664981842041e-01 2.665833830833435059e-01 -2.246612012386322021e-01 4.221515953540802002e-01 -9.248447418212890625e-02 -3.126149773597717285e-01 6.395914405584335327e-02 2.280031330883502960e-02 7.947889715433120728e-02 -2.644197344779968262e-01 -6.986271589994430542e-02 3.197547420859336853e-02 -3.422503918409347534e-02 -3.544712439179420471e-02 8.062542229890823364e-02 -9.345891326665878296e-02 -1.803918778896331787e-01 -1.300497502088546753e-01 2.140237241983413696e-01 -5.904077738523483276e-02
-1.350015699863433838e-01 6.728616356849670410e-02 -8.611445873975753784e-02 -2.410566508769989014e-01 7.541182637214660645e-02 -6.442239135503768921e-02 2.420396208763122559e-01 2.034476250410079956e-01 -8.553256094455718994e-02 -3.071507513523101807e-01 1.224159225821495056e-01 3.210029900074005127e-01 6.333155184984207153e-02 3.024585247039794922e-01 2.794286608695983887e-01 -2.887508571147918701e-01 1.767257004976272583e-01 -4.223216772079467773e-01 -1.387743949890136719e-01 -1.685922220349311829e-02 -6.554421782493591309e-02 -1.037552207708358765e-01 3.220206871628761292e-02 9.676737338304519653e-02 -9.437924623489379883e-02 -8.795849047601222992e-03 2.103260755538940430e-01 -2.773702144622802734e-02 -2.853529155254364014e-02 -1.143522560596466064e-01 4.900069534778594971e-02 -2.002865262329578400e-02
-2.376683354377746582e-01 -2.945487499237060547e-01 2.599608898162841797e-01 -3.187876939773559570e-01 7.066225633025169373e-03 -2.289188466966152191e-02 1.466563493013381958e-01 5.400313436985015869e-02 -6.850802153348922729e-02 -1.300545632839202881e-01 -7.620287686586380005e-02 1.439275294542312622e-01 -1.581954658031463623e-01 1.438078582286834717e-01 -3.499875962734222412e-02 8.859964460134506226e-02 -1.024657636880874634e-01 3.399414196610450745e-02 7.703969627618789673e-02 -1.008508354425430298e-01 -1.290701031684875488e-01 1.031264290213584900e-01 -3.532339930534362793e-01 1.524045020341873169e-01 -1.401308178901672363e-01 1.436069458723068237e-01 2.247770577669143677e-01 -3.861397877335548401e-02 -7.048832625150680542e-02 -3.212582468986511230e-01 1.018898636102676392e-01 3.817743062973022461e-01
-7.192560285329818726e-02 2.688814327120780945e-02 -1.486944705247879028e-01 -2.029391974210739136e-01 1.041894182562828064e-01 -2.688888907432556152e-01 -1.274130195379257202e-01 -3.465222194790840149e-02 8.816562592983245850e-02 1.282887458801269531e-01 -3.906625509262084961e-01 3.591825067996978760e-01 -1.836621910333633423e-01 1.626859307289123535e-01 1.456380486488342285e-01 8.709323406219482422e-02 6.916826963424682617e-02 -2.313880324363708496e-01 -1.796757057309150696e-02 -1.793766468763351440e-01 -2.344112396240234375e-01 1.105864346027374268e-01 1.127331852912902832e-01 3.815158084034919739e-02 -2.051506936550140381e-01 -3.404870033264160156e-01 1.974480003118515015e-01 -4.601012542843818665e-02 -1.495603919029235840e-01 -1.618431806564331055e-01 -5.274915695190429688e-02 1.128385439515113831e-01
5.124886520206928253e-04 -3.059694766998291016e-01 -5.553085356950759888e-02 -4.571215808391571045e-01 9.147758781909942627e-02 1.604039371013641357e-01 -7.550708949565887451e-02 4.768223315477371216e-02 3.912850618362426758e-01 3.344205021858215332e-02 3.058066964149475098e-01 2.881818115711212158e-01 -8.124324679374694824e-02 4.697427526116371155e-02 3.079347610473632812e-01 2.072481215000152588e-01 6.318096071481704712e-02 7.185405492782592773e-02 -7.709334045648574829e-02 -3.887892514467239380e-02 -9.661554545164108276e-02 -8.413328975439071655e-02 -1.864017546176910400e-01 3.193595260381698608e-02 -1.868088394403457642e-01 8.934010751545429230e-03 5.280731618404388428e-02 1.162268072366714478e-01 -6.244312226772308350e-02 -1.674466431140899658e-01 3.131992742419242859e-02 -1.480308622121810913e-01
-2.133210003376007080e-01 -1.132036969065666199e-01 6.671801384072750807e-05 -3.792558610439300537e-01 1.374404970556497574e-02 -3.554949164390563965e-02 -2.846353650093078613e-01 8.726120740175247192e-02 3.311981260776519775e-01 3.684810101985931396e-01 1.896226257085800171e-01 2.708795666694641113e-01 -3.660708963871002197e-01 -6.291103363037109375e-02 8.699932694435119629e-02 -3.434028476476669312e-03 1.110591962933540344e-01 -2.137577347457408905e-02 -7.522844523191452026e-02 5.390467867255210876e-02 1.300852298736572266e-01 1.141232252120971680e-01 -7.140892744064331055e-02 -4.694145545363426208e-02 -1.647615432739257812e-01 1.085267588496208191e-01 2.027251720428466797e-01 -1.651918590068817139e-01 -1.703289337456226349e-02 -1.391535103321075439e-01 -1.057188138365745544e-01 -1.032692119479179382e-01
-2.565294504165649414e-02 -2.786193490028381348e-01 -1.013006046414375305e-01 -3.664355352520942688e-02 1.570581495761871338e-01 1.144641563296318054e-01 -1.524392366409301758e-01 6.004872918128967285e-02 2.135497927665710449e-01 -6.354909390211105347e-02 -2.466903254389762878e-02 3.035382926464080811e-01 -1.774356961250305176e-01 8.401795476675033569e-02 7.749199867248535156e-02 1.500760912895202637e-01 1.074179355055093765e-02 7.653135806322097778e-02 -3.578069806098937988e-01 -3.524072840809822083e-02 -2.884161174297332764e-01 -8.243182301521301270e-02 -1.647987365722656250e-01 -1.492644399404525757e-01 -3.045822083950042725e-01 2.228735685348510742e-01 2.048527002334594727e-01 -2.317317947745323181e-02 1.492732018232345581e-01 -2.976715266704559326e-01 2.538259029388427734e-01 3.344935178756713867e-02
-3.065262176096439362e-02 1.783342212438583374e-01 6.332201510667800903e-02 -1.225942671298980713e-01 -8.719524741172790527e-02 -1.277774125337600708e-01 1.732470542192459106e-01 -5.199882760643959045e-02 4.544536583125591278e-03 -1.082613766193389893e-01 -1.355946362018585205e-01 1.741223037242889404e-01 -3.027499020099639893e-01 -1.477749496698379517e-01 -9.819274395704269409e-02 2.472773045301437378e-01 6.956604123115539551e-02 -2.803053855895996094e-01 -2.885121107101440430e-01 -3.381594419479370117e-01 -1.056049615144729614e-01 -2.234678901731967926e-02 -1.486514322459697723e-02 1.874443888664245605e-01 -2.677391767501831055e-01 8.319694548845291138e-02 9.378975629806518555e-02 2.919790707528591156e-02 -1.965391337871551514e-01 -1.565833836793899536e-01 -1.160864979028701782e-01 3.923701643943786621e-01
1.392557565122842789e-02 4.344931617379188538e-02 -1.269071847200393677e-01 -2.315798252820968628e-01 3.311851248145103455e-02 1.844360977411270142e-01 -6.938490550965070724e-03 3.960424661636352539e-02 -2.194454222917556763e-01 -1.749966293573379517e-01 4.178487136960029602e-02 -6.561042368412017822e-02 -1.313303112983703613e-01 9.747125208377838135e-02 -3.976490721106529236e-02 1.935701221227645874e-01 1.211811453104019165e-01 -1.621484607458114624e-01 -8.008438348770141602e-02 7.514529675245285034e-02 -3.694281876087188721e-01 9.966654330492019653e-02 1.291283071041107178e-01 2.774961292743682861e-01 -1.383611708879470825e-01 2.257386147975921631e-01 2.934744209051132202e-02 -1.790247261524200439e-01 2.219930887222290039e-01 -4.275285303592681885e-01 -2.126404494047164917e-01 2.596284747123718262e-01
-1.381493806838989258e-01 -1.216720044612884521e-01 -3.393612205982208252e-01 -2.978866100311279297e-01 1.624101400375366211e-01 6.194685027003288269e-02 -6.898459047079086304e-02 2.049484848976135254e-01 1.026583090424537659e-01 -1.610408574342727661e-01 -2.052378505468368530e-01 2.221662849187850952e-01 -2.313031107187271118e-01 5.179640650749206543e-02 5.941123515367507935e-02 -9.425548464059829712e-02 3.131644725799560547e-01 -1.405245661735534668e-01 1.859029289335012436e-03 -3.067862689495086670e-01 1.546074151992797852e-01 1.160645112395286560e-01 -1.285364627838134766e-01 1.950228214263916016e-01 1.999466866254806519e-02 -1.245186999440193176e-01 1.387859731912612915e-01 1.486350595951080322e-01 -1.441538184881210327e-01 -1.713225990533828735e-01 -2.069565504789352417e-01 1.859793365001678467e-01
-1.349671781063079834e-01 1.782332062721252441e-01 -3.390341401100158691e-01 -1.134947761893272400e-01 -5.286353826522827148e-02 1.471212506294250488e-01 -1.067827120423316956e-01 2.718444168567657471e-01 2.700921595096588135e-01 2.324437350034713745e-01 -3.483743220567703247e-02 2.258545756340026855e-01 -1.761151105165481567e-01 -4.364436119794845581e-02 3.936969861388206482e-02 2.047399729490280151e-01 8.459209650754928589e-02 -1.318011879920959473e-01 2.739749476313591003e-02 1.628192216157913208e-01 1.198870316147804260e-01 1.599840372800827026e-01 -1.375750452280044556e-01 1.822913289070129395e-01 -1.534287184476852417e-01 -1.206918433308601379e-02 3.665172755718231201e-01 5.973836407065391541e-02 1.297055333852767944e-01 -3.194004297256469727e-01 -1.791885495185852051e-01 2.014113962650299072e-02
-2.684709988534450531e-02 -1.044981554150581360e-01 -3.703883290290832520e-01 -2.203959375619888306e-01 -1.929372996091842651e-01 6.915076076984405518e-02 -1.127385422587394714e-01 1.657424867153167725e-01 3.125140368938446045e-01 -5.921833589673042297e-02 -2.039458453655242920e-01 -1.269882470369338989e-01 -2.062437534332275391e-01 1.859687417745590210e-01 1.387443393468856812e-01 3.321883380413055420e-01 -1.485989540815353394e-01 -1.593086421489715576e-01 -1.122559681534767151e-01 -2.000839710235595703e-01 1.241356208920478821e-01 1.979700662195682526e-02 1.273702532052993774e-01 2.049011886119842529e-01 -2.084462940692901611e-01 1.563196778297424316e-01 2.184094637632369995e-01 1.552012711763381958e-01 -9.033433347940444946e-02 2.779197692871093750e-02 3.291827067732810974e-02 1.760719865560531616e-01
2.574141137301921844e-02 4.010311793535947800e-03 -1.585776656866073608e-01 -3.303910791873931885e-01 3.168742656707763672e-01 -1.230741739273071289e-01 2.381293568760156631e-03 7.058076560497283936e-02 -1.274145692586898804e-01 -8.711245656013488770e-02 -1.899651139974594116e-01 8.303920179605484009e-02 -2.167655527591705322e-01 7.540830969810485840e-02 -2.500824034214019775e-01 1.597089320421218872e-01 1.756572723388671875e-01 -1.701241433620452881e-01 -7.413982599973678589e-02 -1.317876279354095459e-01 7.863586395978927612e-02 -2.644737064838409424e-01 4.525419697165489197e-02 -4.867765307426452637e-02 -5.057476833462715149e-02 1.900598108768463135e-01 4.902555048465728760e-01 5.301710963249206543e-02 -9.040755033493041992e-02 -1.239619329571723938e-01 2.588846683502197266e-01 -3.649836033582687378e-02
-4.025313556194305420e-01 -3.801045566797256470e-02 9.026853740215301514e-02 -1.693595945835113525e-01 -3.351590037345886230e-02 6.848601251840591431e-02 1.917569199576973915e-03 1.634749919176101685e-01 1.922190338373184204e-01 2.632619738578796387e-01 -2.164241522550582886e-01 7.690452039241790771e-02 -1.002967655658721924e-01 -1.192572787404060364e-01 -3.735208883881568909e-02 2.676869332790374756e-01 1.982691735029220581e-01 -8.374914526939392090e-02 -1.850239038467407227e-01 -3.502754494547843933e-02 5.138736218214035034e-02 2.438043430447578430e-02 9.636582434177398682e-02 3.351947665214538574e-01 4.043086245656013489e-02 1.241932958364486694e-01 2.378893643617630005e-01 4.741005226969718933e-02 -2.048982232809066772e-01 -3.619118034839630127e-01 2.387843281030654907e-02 2.339140921831130981e-01
-2.738637030124664307e-01 -4.673040285706520081e-02 -9.689570963382720947e-02 -3.268129229545593262e-01 -1.258082240819931030e-01 -5.740433558821678162e-02 -2.457010373473167419e-02 -8.848399855196475983e-03 1.124151274561882019e-01 -1.285332739353179932e-01 -2.128413766622543335e-01 2.420289367437362671e-01 5.155341699719429016e-02 4.205180704593658447e-02 2.177081704139709473e-01 1.594116985797882080e-01 5.315895006060600281e-02 1.318982243537902832e-01 -7.102099806070327759e-02 7.048373669385910034e-02 6.105504930019378662e-02 2.757209241390228271e-01 1.031067073345184326e-01 6.156780943274497986e-02 -4.522307515144348145e-01 -6.618725508451461792e-02 1.706519722938537598e-01 -9.142787754535675049e-02 2.295911312103271484e-02 -2.378829717636108398e-01 -2.178824543952941895e-01 3.180770576000213623e-01
-1.776266545057296753e-01 -7.915957272052764893e-02 -3.511319309473037720e-02 -1.083709448575973511e-01 -2.310087718069553375e-02 6.202285364270210266e-02 -7.636342942714691162e-02 -1.071507111191749573e-02 9.922120720148086548e-02 2.090400308370590210e-01 -1.986753791570663452e-01 -4.692516755312681198e-03 -1.324583888053894043e-01 -1.021426767110824585e-01 6.456960737705230713e-02 3.824055492877960205e-01 2.467015981674194336e-01 -1.235731914639472961e-01 -5.711413174867630005e-02 9.685525298118591309e-02 -3.658590093255043030e-02 1.504263728857040405e-01 1.665380746126174927e-01 2.611905932426452637e-01 -3.741740435361862183e-02 9.647238254547119141e-02 4.094175398349761963e-01 -2.989004179835319519e-02 -2.448813617229461670e-01 -4.092167317867279053e-01 -1.017799153923988342e-01 2.043425440788269043e-01
4.942735284566879272e-02 -3.783169761300086975e-02 1.756578236818313599e-01 -1.729750335216522217e-01 1.570214033126831055e-01 -1.848276332020759583e-02 2.114217579364776611e-01 -5.184876918792724609e-02 6.031497567892074585e-02 -2.154831141233444214e-01 -9.272468835115432739e-02 7.061409950256347656e-02 -3.840146660804748535e-01 9.838238358497619629e-02 1.554994098842144012e-02 2.202712446451187134e-01 1.914082318544387817e-01 -2.182218432426452637e-01 -2.524768412113189697e-01 1.922638416290283203e-01 1.024055853486061096e-01 1.833536662161350250e-02 -8.992306888103485107e-03 1.581482291221618652e-01 -1.182260811328887939e-01 7.381542772054672241e-02 7.795350253582000732e-02 3.895243406295776367e-01 -3.291186178103089333e-03 -4.035153687000274658e-01 1.647759228944778442e-01 7.280658930540084839e-02
-9.045002516359090805e-04 -1.656563431024551392e-01 -2.278263419866561890e-01 -1.722423732280731201e-01 1.303955912590026855e-01 1.735749244689941406e-01 2.211675420403480530e-02 -2.913476899266242981e-02 2.100584954023361206e-01 -1.562555730342864990e-01 2.360580563545227051e-01 -7.930278033018112183e-02 -8.966705203056335449e-02 1.270296890288591385e-02 3.888553380966186523e-01 1.075260713696479797e-01 -1.123276166617870331e-02 -1.285157203674316406e-01 -7.357383519411087036e-02 -1.310941725969314575e-01 8.766028285026550293e-02 3.203005790710449219e-01 -3.248171508312225342e-01 6.711827963590621948e-02 -2.267613261938095093e-01 3.173030912876129150e-01 2.499538213014602661e-01 -1.180589720606803894e-01 4.014208912849426270e-02 -1.479354351758956909e-01 1.076475754380226135e-01 1.336451470851898193e-01
-2.284204959869384766e-01 5.489151924848556519e-03 -4.090873897075653076e-02 -3.749890029430389404e-01 1.943929791450500488e-01 -3.212698176503181458e-02 9.258911758661270142e-02 3.620699346065521240e-01 -1.175244599580764771e-01 4.406382888555526733e-02 -1.472493857145309448e-01 1.099400818347930908e-01 -8.910329639911651611e-02 3.637042939662933350e-01 1.994719356298446655e-01 2.870593965053558350e-01 1.167587116360664368e-01 -1.201027184724807739e-01 -5.271384492516517639e-02 1.104744151234626770e-01 -2.948517799377441406e-01 -2.178155332803726196e-01 -3.791613131761550903e-02 4.414911940693855286e-02 -4.435863345861434937e-02 1.996486335992813110e-01 7.026720046997070312e-02 1.413087993860244751e-01 -3.596273250877857208e-03 2.460921369493007660e-02 -1.202765479683876038e-01 2.290284186601638794e-01
-1.882576616480946541e-03 -1.266170442104339600e-01 -3.718264102935791016e-01 -4.098796471953392029e-02 -7.793054729700088501e-02 -5.137258768081665039e-02 2.269353270530700684e-01 1.863245218992233276e-01 2.622563019394874573e-02 -3.102508932352066040e-02 1.792060583829879761e-01 -7.161407265812158585e-03 -1.334521360695362091e-02 4.254386574029922485e-02 1.145675107836723328e-01 1.275141239166259766e-01 2.101415842771530151e-01 -5.639507770538330078e-01 -1.196398213505744934e-01 -6.577645987272262573e-02 2.093856781721115112e-01 7.452521473169326782e-02 -4.913523420691490173e-02 -8.023177087306976318e-02 -2.775088548660278320e-01 9.165844321250915527e-02 7.785531133413314819e-02 1.011743992567062378e-01 1.732684299349784851e-02 -2.607579827308654785e-01 -1.075840815901756287e-01 2.514823973178863525e-01
1.384626179933547974e-01 -6.424985826015472412e-02 -1.552069187164306641e-01 -1.800487190485000610e-01 4.520059004426002502e-02 -6.172094121575355530e-02 -2.714049443602561951e-02 1.766204833984375000e-01 -2.229940705001354218e-02 2.073502987623214722e-01 -2.998277544975280762e-01 6.531182676553726196e-02 -1.655506491661071777e-01 -1.800309121608734131e-01 5.638374015688896179e-02 6.519800424575805664e-02 1.502286344766616821e-01 -2.116710506379604340e-02 -1.836685389280319214e-01 -5.338190123438835144e-03 -1.987687200307846069e-01 7.272434234619140625e-02 -4.843942821025848389e-01 2.187897115945816040e-01 3.626006888225674629e-03 2.535726726055145264e-01 3.415845930576324463e-01 -1.909255087375640869e-01 -2.635738849639892578e-01 -5.695483461022377014e-02 5.712150782346725464e-02 -1.040265196934342384e-03
-2.126038521528244019e-01 1.384760737419128418e-01 -2.876142039895057678e-02 -1.153352335095405579e-01 6.153928488492965698e-02 1.185952723026275635e-01 3.274041519034653902e-04 -1.404191106557846069e-01 2.705420255661010742e-01 1.072016209363937378e-01 -2.271152883768081665e-01 2.301142066717147827e-01 2.003561556339263916e-01 3.986341878771781921e-02 1.817045360803604126e-01 -5.638457834720611572e-02 -5.701859481632709503e-03 -3.281196355819702148e-01 1.437931805849075317e-01 -4.051349312067031860e-02 -1.313951462507247925e-01 -1.287096589803695679e-01 -4.337024688720703125e-02 3.912237286567687988e-02 -3.384580612182617188e-01 2.133830338716506958e-01 1.921078264713287354e-01 -2.058568298816680908e-01 2.965215742588043213e-01 -1.911320984363555908e-01 1.978747099637985229e-01 2.157399058341979980e-01
-3.026322722434997559e-01 -1.412405669689178467e-01 2.746820449829101562e-03 -1.731906533241271973e-01 -1.454365253448486328e-02 6.084645912051200867e-02 -8.408560603857040405e-02 2.779250591993331909e-02 3.105696439743041992e-01 2.171170115470886230e-01 2.448275499045848846e-02 2.384328544139862061e-01 1.303412765264511108e-01 1.178087815642356873e-01 4.948355723172426224e-03 -1.367948502302169800e-01 -1.688801199197769165e-01 -3.569814860820770264e-01 5.863927304744720459e-02 1.822997629642486572e-01 -7.151683419942855835e-02 1.233335211873054504e-01 -3.367929905652999878e-02 -6.988238310441374779e-04 -3.446054756641387939e-01 1.951606869697570801e-01 2.690337002277374268e-01 4.485873039811849594e-03 1.572794616222381592e-01 -3.302887380123138428e-01 4.918055981397628784e-02 1.283857077360153198e-01
-1.308653950691223145e-01 -2.067783027887344360e-01 -3.272940963506698608e-02 -1.552323102951049805e-01 3.334651887416839600e-02 8.047006279230117798e-02 1.054092217236757278e-02 1.451299786567687988e-01 2.341459095478057861e-01 7.020598649978637695e-02 -1.901532523334026337e-02 2.603065967559814453e-01 -1.638870984315872192e-01 6.303275376558303833e-02 7.097111642360687256e-02 -7.752626389265060425e-02 6.183901801705360413e-02 -3.587107360363006592e-01 2.438374757766723633e-01 3.965004980564117432e-01 -1.605356186628341675e-01 1.035853773355484009e-01 1.680233180522918701e-01 1.778562925755977631e-02 -2.790346145629882812e-01 -1.234080046415328979e-01 2.881423830986022949e-01 -1.870090700685977936e-02 2.654027193784713745e-02 -1.964787840843200684e-01 -1.082969307899475098e-01 2.733406722545623779e-01
-3.040105402469635010e-01 -1.598159670829772949e-01 3.813990158960223198e-03 -1.391110569238662720e-01 -1.958980970084667206e-02 1.897362321615219116e-01 2.503238618373870850e-01 -8.168960362672805786e-02 -1.369387842714786530e-02 2.293672710657119751e-01 -1.757517158985137939e-01 -1.273633539676666260e-01 -9.224316477775573730e-02 -1.046460047364234924e-01 2.546203434467315674e-01 3.042354881763458252e-01 2.046938613057136536e-02 -3.272864818572998047e-01 -3.333659172058105469e-01 -1.695434153079986572e-01 1.510584205389022827e-01 -1.216409355401992798e-01 1.368250399827957153e-01 2.117783278226852417e-01 -3.206309303641319275e-02 2.073489725589752197e-01 7.649017870426177979e-02 -4.256065934896469116e-02 -3.837644308805465698e-02 -1.770840436220169067e-01 7.138650119304656982e-02 2.048971801996231079e-01
-1.180942729115486145e-01 -2.920980155467987061e-01 2.825190685689449310e-02 -4.467291831970214844e-01 7.050810009241104126e-02 1.021966263651847839e-01 1.276466250419616699e-02 1.894043534994125366e-01 2.319978922605514526e-01 4.157249629497528076e-02 1.039519440382719040e-02 3.071254789829254150e-01 -1.129064038395881653e-01 7.412958890199661255e-02 2.082900404930114746e-01 4.028801247477531433e-02 1.248289644718170166e-01 -7.211858034133911133e-02 -1.445526033639907837e-01 -2.706607058644294739e-02 1.770290732383728027e-01 -2.675074338912963867e-01 -2.954292856156826019e-02 -6.199760362505912781e-02 -3.520632386207580566e-01 -1.319383922964334488e-02 -1.866589188575744629e-01 -1.578825712203979492e-01 -2.486272342503070831e-02 -3.003309965133666992e-01 4.669344425201416016e-02 -9.361127018928527832e-02
-3.671588599681854248e-01 -1.200747936964035034e-01 1.090479865670204163e-01 -3.490334749221801758e-01 8.725927770137786865e-02 3.341838717460632324e-02 1.976133882999420166e-01 1.925542503595352173e-01 1.184730045497417450e-02 1.483098268508911133e-01 1.647235453128814697e-02 -4.501218721270561218e-02 6.930375844240188599e-02 2.429825020954012871e-03 3.058937750756740570e-02 -3.086391603574156761e-03 9.535279870033264160e-02 -3.038685917854309082e-01 1.527244225144386292e-02 7.952536689117550850e-04 -1.010214164853096008e-01 -3.213260471820831299e-01 -6.212360039353370667e-02 6.992124021053314209e-02 -7.634758204221725464e-02 8.440545201301574707e-02 2.077525109052658081e-01 -3.471744060516357422e-02 2.700050175189971924e-01 -4.006218910217285156e-01 -2.813479900360107422e-01 9.094238281250000000e-02
-7.623107731342315674e-02 -2.378941141068935394e-02 8.800884336233139038e-02 -3.506010174751281738e-01 3.044039309024810791e-01 4.158388450741767883e-02 4.229373112320899963e-02 1.006148830056190491e-01 2.430700361728668213e-01 -3.485036641359329224e-02 -1.043328121304512024e-01 7.893247529864311218e-03 6.447270512580871582e-02 3.064900934696197510e-01 -1.820702292025089264e-02 1.598910093307495117e-01 -1.321608200669288635e-02 -5.929153561592102051e-01 -4.877493530511856079e-02 -1.031496003270149231e-01 2.327457070350646973e-03 -1.457594484090805054e-01 -1.975124627351760864e-01 1.824476718902587891e-01 -7.147399336099624634e-02 -1.943700201809406281e-02 3.726254682987928391e-03 -5.753044411540031433e-02 -2.068241834640502930e-01 -1.967518627643585205e-01 1.075376719236373901e-01 3.556525334715843201e-02
-5.847975611686706543e-02 -2.868954837322235107e-01 1.860325038433074951e-01 4.855983331799507141e-02 5.410243943333625793e-02 8.080680668354034424e-02 4.563903063535690308e-02 1.573178470134735107e-01 -2.617340385913848877e-01 8.846324682235717773e-02 -1.833526492118835449e-01 1.681593507528305054e-01 -8.337663114070892334e-02 1.216289326548576355e-01 3.222521021962165833e-02 3.185274600982666016e-01 2.568526566028594971e-01 -2.081910818815231323e-01 -4.282995313405990601e-02 1.460125148296356201e-01 -2.139799743890762329e-01 5.048949271440505981e-02 -3.315455317497253418e-01 -5.103288590908050537e-02 -3.284171819686889648e-01 3.711713254451751709e-01 5.112846568226814270e-02 -1.341715753078460693e-01 4.387712106108665466e-02 -1.125947386026382446e-01 6.586551666259765625e-02 -5.399252288043498993e-03
-2.339181452989578247e-01 -1.505531370639801025e-01 6.256806850433349609e-02 -8.736558258533477783e-02 4.248284921050071716e-02 -5.801002681255340576e-02 -2.054393440485000610e-01 -1.501249223947525024e-01 1.118704527616500854e-01 1.595854759216308594e-01 3.051401302218437195e-02 -4.026007372885942459e-03 -4.307318478822708130e-02 -2.037963569164276123e-01 9.995303303003311157e-02 2.960937917232513428e-01 1.838086694478988647e-01 -3.022458255290985107e-01 -3.740171343088150024e-02 -1.504083126783370972e-01 -1.090962532907724380e-02 1.512382179498672485e-01 9.805397689342498779e-02 6.682273000478744507e-02 -1.339077651500701904e-01 -2.724159695208072662e-02 3.929944634437561035e-01 1.068859994411468506e-01 -1.539905518293380737e-01 -4.483789205551147461e-01 -5.305995047092437744e-02 2.506576776504516602e-01
-3.395295739173889160e-01 -1.201592385768890381e-01 2.113510668277740479e-02 -3.883518278598785400e-01 -4.782043397426605225e-02 -1.181800216436386108e-01 -1.591438651084899902e-01 4.379068315029144287e-02 4.629590362310409546e-02 1.916285008192062378e-01 -2.179370969533920288e-01 1.346790641546249390e-01 -1.070262715220451355e-01 -1.590572893619537354e-01 -1.856523007154464722e-02 2.918576896190643311e-01 2.339072823524475098e-01 -1.287484467029571533e-01 -6.374578177928924561e-02 5.116510391235351562e-02 6.584568321704864502e-02 1.270442008972167969e-01 1.230628713965415955e-01 2.472116798162460327e-01 6.482490897178649902e-02 1.433713287115097046e-01 2.760710418224334717e-01 -1.020868867635726929e-01 -2.539753615856170654e-01 -2.637651562690734863e-01 -7.823362201452255249e-02 1.498195677995681763e-01
1.835216209292411804e-02 -7.878623902797698975e-02 -3.298076987266540527e-01 -1.399370133876800537e-01 -1.127616539597511292e-01 -1.142181083559989929e-01 2.049681842327117920e-01 2.818435728549957275e-01 -2.626335620880126953e-01 5.995116382837295532e-02 1.700723767280578613e-01 3.925390914082527161e-02 -7.799685746431350708e-02 -9.259372204542160034e-02 1.742365658283233643e-01 2.242143303155899048e-01 2.039936482906341553e-01 -3.731803894042968750e-01 -2.904560267925262451e-01 -1.641225367784500122e-01 2.252432852983474731e-01 1.166844740509986877e-01 1.595837436616420746e-02 -6.266722828149795532e-02 -1.945496499538421631e-01 3.213575109839439392e-02 1.973661780357360840e-01 2.603795379400253296e-02 -5.872400477528572083e-02 -2.091331779956817627e-01 -8.462818711996078491e-02 1.612383425235748291e-01
-1.092894896864891052e-01 3.346743434667587280e-02 1.850890517234802246e-01 -2.599425315856933594e-01 -4.630336537957191467e-02 8.277189917862415314e-03 -1.015965566039085388e-01 2.658438384532928467e-01 1.231234595179557800e-01 -1.493342816829681396e-01 -1.789329648017883301e-01 1.824167519807815552e-01 -1.463831812143325806e-01 8.835589140653610229e-02 2.754429280757904053e-01 6.753450632095336914e-02 2.192227393388748169e-01 2.380625754594802856e-01 6.467041093856096268e-03 -8.535161614418029785e-03 -3.339040279388427734e-01 -3.564566746354103088e-02 1.982467249035835266e-02 3.624351918697357178e-01 -4.092901647090911865e-01 7.803339511156082153e-02 8.949260413646697998e-02 -4.825654998421669006e-02 7.687870413064956665e-02 -1.627604365348815918e-01 -3.869046270847320557e-02 1.492567807435989380e-01
-4.736153036355972290e-02 1.302891131490468979e-02 -3.184980899095535278e-02 -2.794238924980163574e-01 -2.174838930368423462e-01 -8.771944791078567505e-02 6.951189041137695312e-02 1.725282073020935059e-01 3.749667853116989136e-02 1.340873092412948608e-01 4.690529033541679382e-02 1.543561965227127075e-01 -1.663124263286590576e-01 2.026272863149642944e-01 -1.308998912572860718e-01 1.310067474842071533e-01 2.202088385820388794e-01 1.035575047135353088e-01 -2.437419891357421875e-01 5.758577026426792145e-03 -2.204965204000473022e-01 2.350995503365993500e-02 -1.116788201034069061e-02 3.615679740905761719e-01 -6.417179014533758163e-03 2.196390330791473389e-01 4.812288284301757812e-01 -2.326976209878921509e-01 1.060269400477409363e-01 2.431965991854667664e-02 -1.577770262956619263e-01 1.051236465573310852e-01
-5.392646417021751404e-03 8.276211097836494446e-03 -3.665853142738342285e-01 1.224044263362884521e-01 -8.175631612539291382e-02 -8.411917835474014282e-02 -7.876487821340560913e-02 2.002072334289550781e-02 2.323562204837799072e-01 -7.238923758268356323e-02 -7.979612797498703003e-02 3.264006376266479492e-01 -1.123760640621185303e-01 -1.136745959520339966e-01 2.569547295570373535e-01 2.456759214401245117e-01 1.646232604980468750e-02 -3.007621765136718750e-01 -2.875863015651702881e-01 -2.396463304758071899e-01 -2.429972402751445770e-02 3.810228407382965088e-02 -1.708713024854660034e-01 1.428781896829605103e-01 8.975167572498321533e-02 -1.759858876466751099e-01 3.254278302192687988e-01 1.810329109430313110e-01 1.561230123043060303e-01 -1.315056681632995605e-01 6.439880281686782837e-02 -8.137650787830352783e-03
-3.925424814224243164e-01 -1.122374758124351501e-01 -1.253637224435806274e-01 -1.529707461595535278e-01 9.557789564132690430e-02 -2.620952129364013672e-01 -1.622026711702346802e-01 3.403391242027282715e-01 9.137000143527984619e-02 1.670213937759399414e-01 -7.529158890247344971e-02 -1.714336127042770386e-01 -1.528423279523849487e-01 -7.115095108747482300e-02 1.692254394292831421e-01 6.237545609474182129e-02 -9.592880308628082275e-02 -6.641343235969543457e-02 1.788697242736816406e-01 1.327289640903472900e-01 6.810363382101058960e-02 1.970404759049415588e-02 -3.842065855860710144e-02 5.518178921192884445e-03 -4.426794648170471191e-01 4.600942134857177734e-02 3.133315145969390869e-01 2.344141714274883270e-02 8.488952368497848511e-02 -2.363459765911102295e-01 -5.090262740850448608e-02 9.874875843524932861e-02
-6.366557627916336060e-02 1.224261745810508728e-01 -2.735919058322906494e-01 -3.435240089893341064e-01 5.957709625363349915e-02 -1.291573196649551392e-01 -6.742496788501739502e-02 3.640935420989990234e-01 7.966832816600799561e-02 -3.137144148349761963e-01 -2.119665890932083130e-01 -3.459249809384346008e-02 -3.150244429707527161e-02 -1.186063662171363831e-01 1.108748689293861389e-01 2.109770663082599640e-02 1.140009611845016479e-01 -1.532308012247085571e-01 -1.167134419083595276e-01 -2.133135497570037842e-01 -1.652690768241882324e-01 -2.018906027078628540e-01 -2.347320020198822021e-01 -9.134317189455032349e-02 -1.457327902317047119e-01 1.340630054473876953e-01 2.173772305250167847e-01 -5.506775155663490295e-02 -1.121160611510276794e-01 -6.338962167501449585e-02 3.369724452495574951e-01 7.290747761726379395e-02
-2.107997983694076538e-01 -9.201733022928237915e-02 1.369825154542922974e-01 -2.641399800777435303e-01 -3.110003657639026642e-02 -1.185851022601127625e-01 1.339556127786636353e-01 3.571245074272155762e-01 -2.208938635885715485e-02 7.248468697071075439e-02 -2.421240061521530151e-01 -1.961621642112731934e-01 -4.369395598769187927e-02 -9.675548225641250610e-02 -8.167146146297454834e-02 7.322102040052413940e-02 2.828703261911869049e-02 -2.106941044330596924e-01 1.881731115281581879e-02 2.261369973421096802e-01 -1.499292701482772827e-01 -1.431623548269271851e-01 1.009038370102643967e-02 1.047304272651672363e-01 -2.212593406438827515e-01 1.201389655470848083e-01 3.882655203342437744e-01 -2.581968009471893311e-01 1.810598671436309814e-01 -3.112988471984863281e-01 -6.099799275398254395e-02 8.341833949089050293e-02
-4.191803559660911560e-02 3.592684119939804077e-02 1.500897202640771866e-02 -2.502739429473876953e-01 -2.634780704975128174e-01 -1.769445650279521942e-02 2.493094950914382935e-01 1.056063547730445862e-01 2.234973311424255371e-01 2.599845230579376221e-01 -1.595827341079711914e-01 2.551278099417686462e-02 -6.317511200904846191e-02 1.317117363214492798e-01 1.085545346140861511e-01 -1.375567167997360229e-02 -1.382024735212326050e-01 -1.299711763858795166e-01 1.771036088466644287e-01 -1.183873564004898071e-01 2.935106754302978516e-01 -1.583774685859680176e-01 -2.736924886703491211e-01 1.186143457889556885e-01 -3.743810206651687622e-02 1.721231937408447266e-01 1.657348126173019409e-01 -2.795276045799255371e-01 -6.427354365587234497e-02 -4.210097193717956543e-01 5.855059996247291565e-02 -1.051306501030921936e-01
-3.258167505264282227e-01 -2.322775721549987793e-01 1.061217933893203735e-01 -3.286619782447814941e-01 1.603418029844760895e-02 -1.323497891426086426e-01 -8.092836290597915649e-02 3.868165910243988037e-01 -8.664111047983169556e-02 -1.212987601757049561e-01 -5.066703632473945618e-02 2.699860334396362305e-01 -5.488310009241104126e-02 1.155737861990928650e-01 3.604460060596466064e-01 1.069088950753211975e-01 4.869933798909187317e-02 -8.901445567607879639e-02 2.094141244888305664e-01 -3.884031251072883606e-02 2.824688702821731567e-02 1.688417941331863403e-01 -1.655588895082473755e-01 2.088885307312011719e-01 -5.953931063413619995e-02 -1.030432134866714478e-01 2.148007750511169434e-01 -9.194578044116497040e-03 -1.136985346674919128e-01 -5.161079391837120056e-02 -1.409820020198822021e-01 1.984905898571014404e-01
-4.759089648723602295e-02 -3.177121579647064209e-01 1.762413531541824341e-01 -3.460005521774291992e-01 -4.524711892008781433e-02 4.479151591658592224e-02 1.712641119956970215e-01 3.005744814872741699e-01 -5.955141782760620117e-02 -1.961427032947540283e-01 -1.903522200882434845e-02 2.561537921428680420e-01 -5.670586973428726196e-02 7.250836491584777832e-02 1.690284311771392822e-01 -1.110247150063514709e-01 -9.394519031047821045e-02 -3.032985888421535492e-02 -9.667477011680603027e-02 -2.627448551356792450e-02 -1.650071740150451660e-01 1.021209638565778732e-02 -3.984466791152954102e-01 8.015751838684082031e-02 -3.916159644722938538e-02 -1.657347977161407471e-01 2.601703107357025146e-01 2.289413213729858398e-01 -1.610440164804458618e-01 -2.071177214384078979e-01 -5.104783177375793457e-02 1.791070550680160522e-01
-1.007227152585983276e-01 -4.233368113636970520e-02 -1.283397078514099121e-01 -4.656466245651245117e-01 1.255276203155517578e-01 -5.624477192759513855e-02 1.760036945343017578e-01 1.356309652328491211e-01 -2.617955766618251801e-02 -3.155740201473236084e-01 -2.731298208236694336e-01 5.285158753395080566e-02 -5.233723297715187073e-02 -4.878601059317588806e-02 3.456685245037078857e-01 8.210385590791702271e-02 3.222154676914215088e-01 -1.879477649927139282e-01 1.133962906897068024e-02 -1.181228533387184143e-01 4.666564241051673889e-02 -1.252862997353076935e-02 -1.380083411931991577e-01 -8.359839022159576416e-02 -2.013197541236877441e-01 2.262158878147602081e-02 3.447596728801727295e-01 -3.282704204320907593e-02 -1.466823667287826538e-01 7.972753793001174927e-02 8.116325736045837402e-02 -2.055222913622856140e-02
-8.133745193481445312e-02 -2.283650934696197510e-01 2.009800076484680176e-01 -3.259102404117584229e-01 5.455484986305236816e-02 1.213116664439439774e-02 4.422400891780853271e-02 1.087617948651313782e-01 4.744096845388412476e-02 -8.886853605508804321e-02 -8.395525813102722168e-02 1.112609580159187317e-01 -1.229425221681594849e-01 1.606016606092453003e-01 2.723912298679351807e-01 6.319590657949447632e-02 -5.439425003714859486e-04 -2.156465351581573486e-01 -1.873660236597061157e-01 6.959754228591918945e-02 -3.337990939617156982e-01 1.936932951211929321e-01 -1.569859236478805542e-01 1.531729847192764282e-01 -1.151906624436378479e-01 -8.333606272935867310e-02 4.228058159351348877e-01 -1.059029623866081238e-01 -1.781713962554931641e-01 2.229176908731460571e-01 6.801006942987442017e-02 2.220018655061721802e-01
4.484288021922111511e-02 3.296813368797302246e-02 -8.927827700972557068e-03 -3.412631452083587646e-01 3.996657133102416992e-01 -1.537106744945049286e-02 3.454544395208358765e-02 1.009669974446296692e-01 1.740750521421432495e-01 -7.820957154035568237e-02 -2.330823540687561035e-01 6.315785925835371017e-03 -4.246283173561096191e-01 2.918916046619415283e-01 1.215183213353157043e-01 1.301089972257614136e-01 9.184858947992324829e-02 -8.262722939252853394e-02 -1.527320295572280884e-01 -1.062260475009679794e-02 -2.870517969131469727e-01 -1.865217834711074829e-01 1.453949362039566040e-01 2.226495295763015747e-01 7.329003512859344482e-02 6.506512314081192017e-02 1.931159794330596924e-01 -9.467945247888565063e-02 1.007608324289321899e-01 -9.278196096420288086e-02 9.444451890885829926e-03 1.403418630361557007e-01
3.513599187135696411e-02 3.331415951251983643e-01 -2.294804155826568604e-01 -4.836332499980926514e-01 9.595382958650588989e-02 2.869138866662979126e-02 -9.828164242208003998e-03 2.867743372917175293e-01 8.394717425107955933e-02 4.403780773282051086e-02 9.163613617420196533e-02 1.548479795455932617e-01 -2.487111091613769531e-02 2.687441706657409668e-01 -1.966817118227481842e-02 2.212719321250915527e-01 8.758386224508285522e-02 -2.134252935647964478e-01 9.826610982418060303e-02 -7.436667382717132568e-02 -1.047491729259490967e-01 -8.201465755701065063e-02 -1.037536635994911194e-01 1.478434354066848755e-01 9.334998903796076775e-04 2.192037701606750488e-01 7.570199668407440186e-02 -6.405323743820190430e-02 -1.772031337022781372e-01 -7.712315768003463745e-02 2.793450355529785156e-01 2.308788299560546875e-01
-1.229941844940185547e-01 -4.508294910192489624e-02 -1.428508609533309937e-01 -4.559075534343719482e-01 -2.593058906495571136e-02 1.813333481550216675e-01 6.723633408546447754e-02 -1.451379805803298950e-01 6.177072972059249878e-02 -7.850378751754760742e-02 -2.052360922098159790e-01 1.043081060051918030e-01 -2.633166015148162842e-01 1.172403022646903992e-01 2.680736780166625977e-01 1.543296277523040771e-01 9.370516240596771240e-02 -1.368479579687118530e-01 1.396392732858657837e-01 1.492444127798080444e-01 -2.471058070659637451e-01 2.493673861026763916e-01 -6.434422731399536133e-02 2.980455458164215088e-01 -7.495427876710891724e-02 2.018895447254180908e-01 1.192698851227760315e-01 -2.026304006576538086e-01 -4.936757311224937439e-02 -2.362974733114242554e-01 4.735559970140457153e-02 7.761173695325851440e-02
-1.548889130353927612e-01 -1.052489578723907471e-01 1.783352494239807129e-01 -1.354382839053869247e-02 -1.488699764013290405e-01 -8.168382197618484497e-02 4.645382612943649292e-02 1.320450305938720703e-01 -2.969133257865905762e-01 -7.539873570203781128e-02 -1.331765651702880859e-01 3.241412043571472168e-01 6.199800968170166016e-02 1.989713460206985474e-01 1.669653803110122681e-01 3.249940872192382812e-01 2.223284989595413208e-01 -2.517507076263427734e-01 -1.270963847637176514e-01 2.181127056246623397e-04 6.754444539546966553e-02 -2.070632278919219971e-01 3.981454297900199890e-02 1.981795728206634521e-01 -2.468104213476181030e-01 9.245240688323974609e-02 2.514104247093200684e-01 1.504224687814712524e-01 1.943371593952178955e-01 -1.829770803451538086e-01 1.096431240439414978e-01 -1.873847097158432007e-01
2.707038074731826782e-02 2.054044045507907867e-02 -2.835489511489868164e-01 -1.492205560207366943e-01 -1.953128874301910400e-01 -2.247050702571868896e-01 7.626706361770629883e-02 2.866171896457672119e-01 6.280814856290817261e-02 1.342356856912374496e-02 5.809462070465087891e-02 -6.482125073671340942e-02 -1.637788116931915283e-01 1.392884105443954468e-01 -1.100564524531364441e-01 3.068882524967193604e-01 1.196245104074478149e-01 -4.100356251001358032e-02 -2.242593318223953247e-01 -1.774064451456069946e-01 -2.790124854072928429e-03 1.466536372900009155e-01 -3.158419430255889893e-01 -1.652151346206665039e-01 -3.625868856906890869e-01 3.036782443523406982e-01 -2.877096645534038544e-02 -4.574726894497871399e-02 -1.861705631017684937e-01 -6.734655052423477173e-02 1.630877107381820679e-01 1.289449185132980347e-01
-1.565833538770675659e-01 -4.306506216526031494e-01 -3.676017373800277710e-02 -3.922917246818542480e-01 1.508941054344177246e-01 1.077592596411705017e-01 -2.807814255356788635e-02 -6.693312525749206543e-02 2.112179547548294067e-01 -9.606027044355869293e-03 4.466656222939491272e-02 3.582156300544738770e-01 -1.712100356817245483e-01 8.875261992216110229e-02 3.340956568717956543e-01 1.519410163164138794e-01 -6.693460745736956596e-04 -6.597855128347873688e-03 -1.302480101585388184e-01 -5.531265586614608765e-02 1.126739159226417542e-01 -8.907806128263473511e-02 -1.352054476737976074e-01 -7.189787179231643677e-02 -1.494634002447128296e-01 -1.581964939832687378e-01 -1.936280727386474609e-02 -6.417739391326904297e-02 -1.081731468439102173e-01 -3.348734974861145020e-01 9.040316939353942871e-02 -1.384507492184638977e-02
-1.777028143405914307e-01 -1.895548552274703979e-01 2.134361565113067627e-01 -2.134155929088592529e-01 -6.261284649372100830e-02 1.397756934165954590e-01 1.586572378873825073e-01 1.997661739587783813e-01 -1.620381772518157959e-01 -1.634958088397979736e-01 -3.390566445887088776e-03 2.193293869495391846e-01 -2.088330537080764771e-01 7.381413131952285767e-02 8.946051448583602905e-02 -2.889451757073402405e-02 8.107621967792510986e-02 8.775509148836135864e-02 -5.401787906885147095e-02 7.997626811265945435e-02 -1.404343247413635254e-01 1.568468064069747925e-01 -2.885805964469909668e-01 9.478977881371974945e-03 -3.115273118019104004e-01 -1.136203035712242126e-01 2.471435964107513428e-01 3.643775731325149536e-02 -2.408066391944885254e-02 -1.692950427532196045e-01 2.965484261512756348e-01 3.911817967891693115e-01
5.985169857740402222e-02 -9.892077744007110596e-02 1.069162413477897644e-01 -1.632148623466491699e-01 -1.849657148122787476e-01 -3.290728107094764709e-02 -1.563812196254730225e-01 2.926885187625885010e-01 1.152487248182296753e-01 -8.410093933343887329e-02 -2.469729185104370117e-01 1.979249268770217896e-01 -4.597923532128334045e-02 -1.282065361738204956e-01 1.652599275112152100e-01 1.740190088748931885e-01 -1.942349039018154144e-02 -4.744032025337219238e-02 1.101537719368934631e-01 -9.477110952138900757e-02 1.103249937295913696e-01 -2.410456240177154541e-01 -2.806561626493930817e-02 2.330426685512065887e-02 -1.625457964837551117e-02 8.908262848854064941e-02 3.858335912227630615e-01 -1.662589907646179199e-01 1.602186709642410278e-01 -5.050448775291442871e-01 -1.804569959640502930e-01 -1.145102381706237793e-01
-1.480464190244674683e-01 -1.911341995000839233e-01 3.581708669662475586e-01 -5.084900856018066406e-01 -1.076623871922492981e-01 -5.261103063821792603e-02 -5.103901773691177368e-02 2.470010668039321899e-01 -1.074032261967658997e-01 -6.846283376216888428e-02 5.336137115955352783e-02 1.385484188795089722e-01 -1.898821741342544556e-01 1.087194830179214478e-01 1.868900507688522339e-01 -1.416300050914287567e-02 7.510007172822952271e-02 -4.170063883066177368e-02 1.681999117136001587e-02 -1.268638968467712402e-01 -1.446352303028106689e-01 2.091868370771408081e-01 -1.063656881451606750e-01 -1.910447031259536743e-01 -1.297251135110855103e-01 9.864862263202667236e-02 3.848948776721954346e-01 1.385245658457279205e-02 -4.422241076827049255e-02 -1.539171040058135986e-01 -1.981522701680660248e-02 1.351927220821380615e-01
-1.540207862854003906e-01 -4.646265134215354919e-02 -8.744592964649200439e-02 -7.288079708814620972e-03 4.499067738652229309e-02 4.457378759980201721e-02 -3.409709036350250244e-02 3.739622980356216431e-02 2.677082121372222900e-01 2.682302594184875488e-01 -2.434914857149124146e-01 1.014435812830924988e-01 -2.152996957302093506e-01 -9.268814325332641602e-02 -8.048107475042343140e-02 2.514845728874206543e-01 1.583179235458374023e-01 -1.940994709730148315e-01 -5.703245848417282104e-02 1.471465826034545898e-01 -3.861616179347038269e-02 6.066199019551277161e-02 -4.501135274767875671e-02 3.638142645359039307e-01 -6.642983853816986084e-02 2.334783077239990234e-01 2.067061215639114380e-01 2.593326009809970856e-02 -2.420869618654251099e-01 -4.312691986560821533e-01 3.122746013104915619e-02 2.165288031101226807e-01
5.043277889490127563e-02 -1.964313089847564697e-01 -1.764943897724151611e-01 -2.038481533527374268e-01 -1.239176318049430847e-01 1.763713955879211426e-01 3.517478406429290771e-01 8.074461482465267181e-03 3.029333353042602539e-01 1.913432925939559937e-01 -2.093323469161987305e-01 5.776906013488769531e-02 -7.323984056711196899e-02 1.867264211177825928e-01 2.360256165266036987e-01 1.369715034961700439e-01 -1.920212209224700928e-01 -2.312036305665969849e-01 2.669146843254566193e-02 9.783657640218734741e-02 2.156719192862510681e-02 -2.893218956887722015e-02 -1.244938969612121582e-01 2.227083295583724976e-01 4.933257400989532471e-02 8.523572236299514771e-02 2.862764894962310791e-01 -2.796476781368255615e-01 -1.510656625032424927e-01 -1.392922252416610718e-01 -1.966255754232406616e-01 -8.900766074657440186e-02
1.543826311826705933e-01 -2.865907251834869385e-01 -1.659037545323371887e-02 -3.528451919555664062e-02 -4.042743146419525146e-02 -4.383991286158561707e-02 -4.967427626252174377e-02 -2.734238049015402794e-03 2.227758616209030151e-01 5.928407609462738037e-02 -1.746379435062408447e-01 1.984020769596099854e-01 6.723093800246715546e-03 2.295152656733989716e-02 1.756342053413391113e-01 1.743565350770950317e-01 4.944900795817375183e-02 -2.986035123467445374e-02 -3.286332488059997559e-01 -9.455063380300998688e-03 -9.211226552724838257e-02 -1.842815726995468140e-01 -1.320801526308059692e-01 -6.109119579195976257e-02 -3.300829529762268066e-01 2.449465990066528320e-01 1.410117000341415405e-01 -2.137701027095317841e-02 1.612764447927474976e-01 -3.783484697341918945e-01 3.472598195075988770e-01 2.180954068899154663e-01
-6.270184181630611420e-03 1.209797486662864685e-01 -1.915547251701354980e-01 -4.660878181457519531e-01 1.394952833652496338e-01 -6.610829383134841919e-02 -1.277469098567962646e-01 1.029080003499984741e-01 -3.463627025485038757e-02 -1.044631190598011017e-02 -1.630366891622543335e-01 1.636888086795806885e-01 -2.011927068233489990e-01 1.497417837381362915e-01 2.890716791152954102e-01 1.661118716001510620e-01 1.556140631437301636e-01 -8.895294368267059326e-02 8.102840930223464966e-02 7.280629873275756836e-02 -2.838043272495269775e-01 2.055335342884063721e-01 2.157029323279857635e-02 5.207582190632820129e-02 -2.602089643478393555e-01 -5.097197368741035461e-02 -2.619045972824096680e-02 1.191660482436418533e-02 -2.832238972187042236e-01 -2.810420989990234375e-01 -1.924825608730316162e-01 1.207014247775077820e-01
-6.197417899966239929e-02 -2.175858467817306519e-01 -1.589335799217224121e-01 -2.304104268550872803e-01 -1.405010074377059937e-01 -1.567047238349914551e-01 2.281457930803298950e-01 2.813611924648284912e-01 8.888224512338638306e-02 4.812829941511154175e-02 -2.621306180953979492e-01 7.653053849935531616e-02 8.049293421208858490e-03 1.963432580232620239e-01 3.219889998435974121e-01 -6.065795943140983582e-02 -1.394014805555343628e-01 -1.238626316189765930e-01 2.263383194804191589e-02 1.924879997968673706e-01 4.248410463333129883e-02 -2.021357715129852295e-01 -5.974564328789710999e-02 2.076022773981094360e-01 1.801038626581430435e-03 1.077659130096435547e-01 2.249899804592132568e-01 -2.056124955415725708e-01 -2.920402586460113525e-01 -2.434934228658676147e-01 -2.496022498235106468e-04 -2.311637699604034424e-01
1.556309610605239868e-01 -2.964013442397117615e-02 1.263564974069595337e-01 -3.353941738605499268e-01 -1.034744307398796082e-01 -8.203801512718200684e-02 9.966635704040527344e-02 -1.077261008322238922e-02 2.495216205716133118e-02 -2.257270365953445435e-01 -6.054097041487693787e-02 -3.328942880034446716e-02 -2.203500270843505859e-01 -5.714436527341604233e-03 1.638228632509708405e-02 8.912048488855361938e-02 8.938393555581569672e-03 -2.955795526504516602e-01 -7.716139405965805054e-02 -4.310235381126403809e-02 1.164475753903388977e-01 -2.019914537668228149e-01 1.187155488878488541e-02 2.623164951801300049e-01 -1.923904716968536377e-01 1.786024123430252075e-01 1.674424260854721069e-01 -5.254372954368591309e-02 -4.229196608066558838e-01 -1.435202956199645996e-01 4.211746156215667725e-02 4.316227138042449951e-01
2.263956218957901001e-01 -1.395391672849655151e-01 -3.025908172130584717e-01 -3.212885558605194092e-01 1.888067871332168579e-01 1.131482142955064774e-02 -1.210478320717811584e-01 2.263678163290023804e-01 1.266275346279144287e-01 -3.791899234056472778e-02 1.553540527820587158e-01 1.565906256437301636e-01 -3.912032395601272583e-02 9.219687432050704956e-02 -6.457301229238510132e-02 1.471703499555587769e-01 -9.813479334115982056e-02 -3.132592439651489258e-01 1.802916526794433594e-01 -2.389844506978988647e-02 -1.954921521246433258e-02 -2.828652262687683105e-01 -1.427540481090545654e-01 3.108862340450286865e-01 -9.456288814544677734e-02 -1.283938344568014145e-02 2.664020359516143799e-01 1.878097504377365112e-01 -1.927555054426193237e-01 -1.332042217254638672e-01 -9.699421375989913940e-02 -1.136244609951972961e-01
-3.150614798069000244e-01 -9.325958043336868286e-02 -7.962424308061599731e-02 2.672002650797367096e-02 -9.063885360956192017e-02 -1.589465290307998657e-01 1.949478089809417725e-01 1.632675081491470337e-01 -4.975574091076850891e-02 1.271710991859436035e-01 -8.101336658000946045e-02 9.476400166749954224e-02 -1.339594721794128418e-01 4.198294878005981445e-01 -8.185917139053344727e-02 7.859560847282409668e-02 6.619954109191894531e-02 -2.466971345711499453e-04 -1.537078171968460083e-01 -6.683917343616485596e-02 1.529127210378646851e-01 1.085022911429405212e-01 -3.361884951591491699e-01 1.546777337789535522e-01 -2.480167001485824585e-01 7.491560187190771103e-03 3.495207130908966064e-01 -8.792422711849212646e-02 1.894205063581466675e-01 -1.442356314510107040e-02 3.284503519535064697e-01 7.458148151636123657e-02
-3.406282514333724976e-02 3.342610225081443787e-02 -2.215246558189392090e-01 -2.485009282827377319e-01 2.820632457733154297e-01 1.525266319513320923e-01 1.099635064601898193e-01 1.601834744215011597e-01 1.462199091911315918e-01 -9.430044447071850300e-04 -1.890351027250289917e-01 1.401763111352920532e-01 -1.409488916397094727e-01 4.856150448322296143e-01 -1.096165738999843597e-02 3.993416726589202881e-01 1.209640130400657654e-02 -3.981532752513885498e-01 -2.942202985286712646e-02 5.955161526799201965e-02 -1.442482694983482361e-02 -8.800803683698177338e-03 -2.045450964942574501e-03 1.436400115489959717e-01 -1.575078219175338745e-01 -1.386064291000366211e-02 8.136060833930969238e-02 1.328007578849792480e-01 -1.026326417922973633e-01 5.716261453926563263e-03 -9.040173143148422241e-02 -4.767498373985290527e-02
-2.034834623336791992e-01 -4.740253984928131104e-01 -1.460243761539459229e-01 -2.283493578433990479e-01 -5.074536800384521484e-02 -2.059637382626533508e-02 4.223220422863960266e-02 1.388148516416549683e-01 -4.535454884171485901e-02 8.977049589157104492e-02 -1.823713630437850952e-01 2.057644724845886230e-01 -1.064462736248970032e-01 5.465994030237197876e-02 -2.403006143867969513e-02 6.000385805964469910e-02 1.970132440328598022e-01 4.934135451912879944e-02 -3.997762203216552734e-01 7.822518819011747837e-04 -3.823272138833999634e-02 -2.057612687349319458e-01 -1.264129430055618286e-01 -1.228495165705680847e-01 -1.692730188369750977e-01 -1.232063993811607361e-01 1.102332919836044312e-01 -6.033408269286155701e-02 2.058635652065277100e-01 -1.929299235343933105e-01 3.403506577014923096e-01 3.402488678693771362e-02
-4.382550716400146484e-01 4.687378183007240295e-02 6.463833898305892944e-02 -1.957252621650695801e-01 -5.555889010429382324e-02 1.618137955665588379e-01 6.710688117891550064e-03 -4.094845615327358246e-03 3.216234743595123291e-01 2.588796913623809814e-01 -1.330309957265853882e-01 1.035962328314781189e-01 -2.381763905286788940e-01 6.626275926828384399e-02 2.153593897819519043e-01 -2.754068188369274139e-02 -7.028365135192871094e-02 -2.340520024299621582e-01 1.571200191974639893e-01 7.409210503101348877e-02 -3.293566778302192688e-02 -5.817486345767974854e-02 -1.371244899928569794e-02 -1.652351021766662598e-02 -1.872819811105728149e-01 7.753505557775497437e-02 2.435808330774307251e-01 -8.116962015628814697e-02 7.121706008911132812e-02 -3.939000666141510010e-01 9.873511642217636108e-02 -2.344337850809097290e-01
-2.935227155685424805e-01 1.640953421592712402e-01 7.400903850793838501e-02 -1.990666240453720093e-01 -1.299973279237747192e-01 -1.507636159658432007e-01 -1.227486655116081238e-01 1.584579497575759888e-01 1.962365582585334778e-02 -6.202416867017745972e-02 -1.075202971696853638e-01 2.514618635177612305e-01 -1.499503701925277710e-01 -1.120385807007551193e-02 1.465819329023361206e-01 1.375928372144699097e-01 4.100158065557479858e-02 5.718083679676055908e-02 8.899757638573646545e-03 -3.269766643643379211e-02 2.347962260246276855e-01 -2.709933221340179443e-01 -6.923872977495193481e-02 -2.838343679904937744e-01 -4.216981530189514160e-01 4.305325821042060852e-02 2.272309809923171997e-01 -3.015025258064270020e-01 2.293029427528381348e-01 -1.557027697563171387e-01 -1.886058039963245392e-02 -2.305595576763153076e-02
3.013388514518737793e-01 -2.230473421514034271e-02 -2.154847234487533569e-01 -3.911159336566925049e-01 2.797778844833374023e-01 1.582270115613937378e-01 -6.129441782832145691e-02 3.533888161182403564e-01 1.248390376567840576e-01 2.396561764180660248e-02 1.262385398149490356e-01 1.664400249719619751e-01 -3.609371185302734375e-02 2.245528697967529297e-01 -1.684501171112060547e-01 1.309257894754409790e-01 -4.383394867181777954e-02 -2.249100059270858765e-01 1.381788998842239380e-01 -5.115058273077011108e-02 3.454703465104103088e-02 -3.457488864660263062e-02 1.286227162927389145e-02 2.186539322137832642e-01 -1.025847271084785461e-01 1.007224097847938538e-01 1.804002821445465088e-01 2.160383015871047974e-02 -1.869110614061355591e-01 -2.286730855703353882e-01 -1.487431079149246216e-01 1.807974725961685181e-01
-3.028415739536285400e-01 -2.601572312414646149e-02 3.242246806621551514e-02 -2.194467335939407349e-01 5.369053781032562256e-02 8.652385324239730835e-02 -2.038446962833404541e-01 2.203344404697418213e-01 2.693591117858886719e-01 2.928358316421508789e-01 -1.078151613473892212e-01 2.063648849725723267e-01 5.656200274825096130e-02 7.366303820163011551e-03 -7.438861578702926636e-02 1.980918645858764648e-01 1.440823227167129517e-01 -7.930769771337509155e-02 -1.160252094268798828e-01 5.747615918517112732e-02 1.902711540460586548e-01 -1.766011305153369904e-02 -1.037820726633071899e-01 1.827287822961807251e-01 -2.400487959384918213e-01 -9.211149811744689941e-02 4.431801736354827881e-01 -1.266437023878097534e-01 1.702921539545059204e-01 -2.297399044036865234e-01 -1.002750620245933533e-01 -5.007409304380416870e-02
-3.078132867813110352e-01 5.656431615352630615e-02 1.806408166885375977e-01 -9.246566891670227051e-02 2.518595159053802490e-01 -1.211545318365097046e-01 -8.910772390663623810e-03 3.336930274963378906e-01 -4.277174174785614014e-02 2.024299092590808868e-02 6.303706020116806030e-02 -1.063617244362831116e-01 -1.166447997093200684e-01 1.146290898323059082e-01 1.628805547952651978e-01 2.484383992850780487e-02 7.016292214393615723e-02 -2.366322726011276245e-01 6.130065023899078369e-02 -2.118800282478332520e-01 2.140078544616699219e-01 -1.240333914756774902e-01 -9.228663146495819092e-02 -2.923702448606491089e-02 -2.620651721954345703e-01 2.438962608575820923e-01 1.535813808441162109e-01 2.900049388408660889e-01 1.695498526096343994e-01 -3.164832890033721924e-01 4.481374099850654602e-02 2.302501052618026733e-01
6.241346523165702820e-02 1.137453913688659668e-01 -2.819410860538482666e-01 -4.177020490169525146e-01 -9.677556902170181274e-02 1.825816184282302856e-02 -1.100362166762351990e-01 1.955068558454513550e-01 1.672166287899017334e-01 -8.190918713808059692e-02 -2.328576743602752686e-01 1.729878485202789307e-01 -2.184027284383773804e-01 1.525955647230148315e-01 6.075783073902130127e-02 -1.994788795709609985e-01 2.462959438562393188e-01 -1.714434623718261719e-01 -2.427980750799179077e-01 -2.827091217041015625e-01 7.606923580169677734e-03 1.672890633344650269e-01 -1.466828882694244385e-01 1.842536032199859619e-01 1.582507491111755371e-01 9.799335896968841553e-02 5.925440415740013123e-02 5.409638583660125732e-02 3.540937602519989014e-02 -9.450845420360565186e-02 -1.622726768255233765e-01 2.141124308109283447e-01
5.937356874346733093e-02 -4.310907050967216492e-02 -2.295949310064315796e-01 9.180877357721328735e-02 -1.115622147917747498e-01 1.542058736085891724e-01 -4.094753786921501160e-02 2.232805192470550537e-01 4.610523879528045654e-01 -2.350489795207977295e-01 -7.617503404617309570e-02 -7.916812598705291748e-02 -1.577329337596893311e-01 2.076521664857864380e-01 1.488710194826126099e-01 1.231700703501701355e-01 1.820348389446735382e-02 -2.615503370761871338e-01 9.365556389093399048e-02 4.727045074105262756e-02 4.812337830662727356e-02 -1.254978626966476440e-01 1.641647703945636749e-02 2.422531098127365112e-01 -1.943593323230743408e-01 1.430045813322067261e-01 3.049035668373107910e-01 -8.671422302722930908e-02 2.077220231294631958e-01 -3.142746686935424805e-01 -1.794110139599069953e-04 -5.568945035338401794e-02
-1.535026133060455322e-01 -2.805070206522941589e-02 1.696931272745132446e-01 -1.914387196302413940e-01 -2.283637076616287231e-01 -8.770411461591720581e-02 -1.412121951580047607e-01 1.804627627134323120e-01 1.761004328727722168e-01 -3.459998965263366699e-01 -2.242003679275512695e-01 2.693405151367187500e-01 -5.969954282045364380e-02 1.256831288337707520e-01 2.194496542215347290e-01 1.034925952553749084e-01 1.705954223871231079e-01 8.168175816535949707e-02 9.899841248989105225e-02 -4.334118217229843140e-02 -2.485311925411224365e-01 -1.378455162048339844e-01 3.707094863057136536e-02 -3.290692716836929321e-02 -1.969816237688064575e-01 1.295661479234695435e-01 2.771565020084381104e-01 -1.458779722452163696e-01 -5.974197760224342346e-02 -2.954960465431213379e-01 -1.923723965883255005e-01 1.839289814233779907e-01
-2.277719601988792419e-02 8.943937718868255615e-02 -7.389738690108060837e-03 8.090941607952117920e-02 5.879889801144599915e-02 1.147371344268321991e-02 3.735600113868713379e-01 1.834063380956649780e-01 1.191082149744033813e-01 -1.629948019981384277e-01 -5.465638265013694763e-02 1.886112093925476074e-01 -1.250804811716079712e-01 3.087363541126251221e-01 1.487303227186203003e-01 2.106498032808303833e-01 1.281008273363113403e-01 -4.416443109512329102e-01 8.466715808026492596e-04 -4.684368148446083069e-03 5.233901366591453552e-02 2.530807554721832275e-01 3.237904235720634460e-02 -3.794535994529724121e-02 -2.938574850559234619e-01 2.920485734939575195e-01 1.082076877355575562e-01 -1.682575792074203491e-01 9.019208699464797974e-02 -6.992997229099273682e-02 -1.240607649087905884e-01 1.746266633272171021e-01
-2.851925194263458252e-01 -2.007376402616500854e-01 1.748072504997253418e-01 -7.919982820749282837e-02 1.150355860590934753e-01 -3.552304580807685852e-02 -2.174798585474491119e-02 2.490759193897247314e-01 1.342048346996307373e-01 2.929579913616180420e-01 -9.891815483570098877e-02 6.566495634615421295e-03 -1.234326213598251343e-01 -8.239629119634628296e-02 4.448856785893440247e-02 3.590467870235443115e-01 -4.197315778583288193e-03 -1.716615259647369385e-01 6.874903570860624313e-03 -1.466367579996585846e-02 -6.229612603783607483e-02 4.438253492116928101e-02 1.096912994980812073e-01 2.879363000392913818e-01 -3.235736489295959473e-02 2.027796208858489990e-02 4.274505078792572021e-01 1.016732975840568542e-01 -1.773403882980346680e-01 -3.491742610931396484e-01 1.312950849533081055e-01 4.788201302289962769e-02
-4.169427603483200073e-02 4.591048508882522583e-02 -2.750919759273529053e-01 -2.126001715660095215e-01 -1.062322482466697693e-01 8.597600460052490234e-02 4.154594615101814270e-02 2.341388165950775146e-02 1.362909078598022461e-01 -8.053162693977355957e-02 -3.401605188846588135e-01 3.378567397594451904e-01 -1.464980840682983398e-01 1.981364935636520386e-02 1.742789298295974731e-01 -4.050098732113838196e-02 3.391374349594116211e-01 1.088352594524621964e-02 -1.323031261563301086e-02 -2.513200640678405762e-01 7.867289334535598755e-02 -1.364872418344020844e-02 -1.396460831165313721e-01 2.933513820171356201e-01 4.234524071216583252e-02 -1.969615183770656586e-02 4.289526119828224182e-02 -2.188836038112640381e-02 1.533024758100509644e-01 -2.791710495948791504e-01 -2.021081149578094482e-01 3.291745483875274658e-01
-2.387559860944747925e-01 1.919416338205337524e-01 2.951587922871112823e-02 -2.012082189321517944e-01 2.341413050889968872e-01 2.287757396697998047e-01 1.313703209161758423e-01 2.629001140594482422e-01 -1.990613713860511780e-02 -1.954838633537292480e-01 -1.910657621920108795e-02 2.739094942808151245e-02 -8.418765664100646973e-02 1.961102932691574097e-01 3.444632589817047119e-01 3.720488026738166809e-02 1.378752887248992920e-01 -3.139064311981201172e-01 -7.148579228669404984e-03 2.748509049415588379e-01 -1.042014174163341522e-02 4.129794612526893616e-02 3.252659738063812256e-02 -6.738658994436264038e-02 -3.660352826118469238e-01 1.741683036088943481e-01 2.846923470497131348e-01 -9.358058124780654907e-02 -4.406627267599105835e-02 -7.715552300214767456e-02 5.787179991602897644e-02 5.479029845446348190e-03
1.523078382015228271e-01 6.503728032112121582e-02 3.374838083982467651e-02 -3.554837405681610107e-01 -3.840122520923614502e-01 6.231486424803733826e-02 -4.194255918264389038e-02 1.982417255640029907e-01 -4.860202968120574951e-02 -1.582937985658645630e-01 -2.102298587560653687e-01 8.498974144458770752e-03 -5.865394696593284607e-02 1.215711683034896851e-01 1.889306604862213135e-01 2.737066149711608887e-01 -2.599311294034123421e-03 -2.323000319302082062e-02 -1.027458831667900085e-01 -6.498000770807266235e-02 -1.898279190063476562e-01 -1.315634399652481079e-01 1.226233616471290588e-01 2.818131148815155029e-01 -1.255705654621124268e-01 3.112709522247314453e-01 2.552137374877929688e-01 -1.698163002729415894e-01 -3.630147501826286316e-02 -8.094358257949352264e-03 -1.214046478271484375e-01 2.574170827865600586e-01
1.632795669138431549e-02 -1.376565992832183838e-01 2.007111459970474243e-01 4.573062062263488770e-02 -2.036184817552566528e-02 1.364575028419494629e-01 -1.977384239435195923e-01 1.278742849826812744e-01 -2.252751737833023071e-01 -3.498571738600730896e-02 -2.586529850959777832e-01 2.629447281360626221e-01 -3.597531318664550781e-01 3.145265877246856689e-01 1.650221198797225952e-01 1.384823620319366455e-01 1.643406748771667480e-01 -2.240908145904541016e-01 -3.935783728957176208e-02 7.367958128452301025e-02 -7.311351597309112549e-02 -1.732138693332672119e-01 -1.229603365063667297e-01 -5.425509437918663025e-02 -2.818189561367034912e-01 -7.166950404644012451e-02 3.231173455715179443e-01 -1.755678839981555939e-02 1.641047000885009766e-01 6.839225441217422485e-02 8.839137852191925049e-02 -1.866569370031356812e-01
6.047608703374862671e-02 -3.128748387098312378e-02 1.073958426713943481e-01 -4.913440048694610596e-01 4.610638692975044250e-02 -1.108616441488265991e-01 1.078736707568168640e-01 2.608111202716827393e-01 7.974553108215332031e-02 -4.593213088810443878e-04 -1.297536641359329224e-01 1.991030387580394745e-02 -2.527142465114593506e-01 -1.117091476917266846e-01 -2.424537986516952515e-01 1.966958492994308472e-01 1.658988893032073975e-01 -1.628130525350570679e-01 -2.407157570123672485e-01 4.891574755311012268e-02 1.871234178543090820e-01 -2.471197396516799927e-01 -3.514884784817695618e-02 -9.857646375894546509e-02 -1.774151474237442017e-01 2.073632329702377319e-01 2.394647747278213501e-01 -4.855772946029901505e-03 1.089338660240173340e-01 3.254771605134010315e-02 2.804713249206542969e-01 -7.804503291845321655e-02
-9.020972996950149536e-02 -3.090127706527709961e-01 -8.766908198595046997e-03 -1.989816129207611084e-02 -2.708119750022888184e-01 1.810498163104057312e-02 2.904148101806640625e-01 1.376691311597824097e-01 -1.164250890724360943e-03 -1.152680367231369019e-01 -2.766930460929870605e-01 1.174002811312675476e-01 -2.256528437137603760e-01 1.547971963882446289e-01 7.250776886940002441e-02 3.548188209533691406e-01 1.581565886735916138e-01 -4.343225061893463135e-02 -1.879599839448928833e-01 -2.384897768497467041e-01 1.743883788585662842e-01 1.728116422891616821e-01 3.113554790616035461e-02 8.518747240304946899e-02 2.547207660973072052e-02 3.546125069260597229e-02 2.807790935039520264e-01 4.418795555830001831e-02 5.590442195534706116e-02 -5.018006078898906708e-03 8.928923308849334717e-02 3.575589358806610107e-01
-2.570680081844329834e-01 -2.837133407592773438e-01 2.337236553430557251e-01 -4.659189879894256592e-01 3.434694185853004456e-02 5.553650110960006714e-02 -4.437212646007537842e-02 1.620541214942932129e-01 -1.224847584962844849e-01 -6.247732788324356079e-02 -1.249432638287544250e-01 1.681947261095046997e-01 -1.530772447586059570e-01 3.771531861275434494e-03 2.412344366312026978e-01 6.599365174770355225e-02 -4.801765829324722290e-02 -1.621436923742294312e-01 -3.070788923650979996e-03 1.732284873723983765e-01 -9.304011613130569458e-02 2.944354414939880371e-01 -2.938469648361206055e-01 1.467329729348421097e-02 -1.521624028682708740e-01 -2.923035621643066406e-02 2.446378320455551147e-01 1.465656794607639313e-02 6.544657051563262939e-03 -8.734533190727233887e-02 1.001717969775199890e-01 2.410773336887359619e-01
4.081329405307769775e-01 1.106519997119903564e-01 -8.615177869796752930e-02 -2.135493606328964233e-01 -9.336584247648715973e-03 2.798623591661453247e-02 -5.510739609599113464e-02 7.603136450052261353e-02 1.654753983020782471e-01 1.679166704416275024e-01 -1.481200605630874634e-01 -4.479903262108564377e-03 -2.508444190025329590e-01 2.866612076759338379e-01 -1.825286261737346649e-02 2.132704108953475952e-01 8.529579639434814453e-02 -9.531503170728683472e-02 -1.170896887779235840e-01 -1.491937935352325439e-01 -5.126927420496940613e-02 -2.672128677368164062e-01 -1.203934773802757263e-01 2.641711533069610596e-01 -3.061972558498382568e-01 2.318562716245651245e-01 1.616236865520477295e-01 1.931974738836288452e-01 -1.786691099405288696e-01 -1.545678824186325073e-01 7.422055304050445557e-02 -8.421441167593002319e-02
-1.301478710956871510e-03 5.319595336914062500e-02 -1.118105351924896240e-01 -5.993254855275154114e-02 -1.160489246249198914e-01 6.371841882355511189e-04 -8.840145170688629150e-02 4.009598493576049805e-01 -3.487191349267959595e-02 -7.033115625381469727e-02 -2.026355266571044922e-01 2.271022796630859375e-01 -3.038413226604461670e-01 2.000772058963775635e-01 -1.417043339461088181e-02 1.857889145612716675e-01 5.716448184102773666e-03 -1.802706867456436157e-01 -1.187592446804046631e-01 1.351983845233917236e-01 -2.000781893730163574e-02 -1.591767668724060059e-01 1.374032050371170044e-01 2.155441939830780029e-01 -2.941850721836090088e-01 4.146368503570556641e-01 6.758297234773635864e-02 1.682042479515075684e-01 1.045538559556007385e-01 5.431888625025749207e-02 1.162612512707710266e-01 2.417419701814651489e-01
-2.287923395633697510e-01 1.259606052190065384e-02 1.671939790248870850e-01 -1.753908544778823853e-01 -2.045072168111801147e-01 -1.182029843330383301e-01 2.877920269966125488e-01 7.495113462209701538e-02 1.175012290477752686e-01 1.516322791576385498e-02 4.029051866382360458e-03 1.860329657793045044e-01 -7.654619961977005005e-02 2.609548568725585938e-01 1.721192598342895508e-01 1.783200651407241821e-01 5.950923264026641846e-02 4.677072539925575256e-02 -1.418651640415191650e-01 -2.628457546234130859e-01 -8.243386633694171906e-03 2.603357136249542236e-01 -3.943671286106109619e-01 7.432048022747039795e-02 -7.170972228050231934e-02 1.814756989479064941e-01 2.300994992256164551e-01 8.869350701570510864e-02 -1.088371723890304565e-01 -7.886198163032531738e-02 3.253291128203272820e-03 3.459829688072204590e-01
2.030604332685470581e-01 -1.096611768007278442e-01 -9.707396477460861206e-02 -1.128533557057380676e-01 8.067075908184051514e-02 -2.478844225406646729e-01 2.318835705518722534e-01 1.396002322435379028e-01 2.986245453357696533e-01 -3.681642189621925354e-02 -1.204539090394973755e-01 2.868691384792327881e-01 -5.250976607203483582e-02 1.263186335563659668e-01 -1.768842339515686035e-01 -2.299431152641773224e-02 2.213017791509628296e-01 -2.949721813201904297e-01 -1.538271903991699219e-01 -7.358589023351669312e-02 7.508955895900726318e-02 2.720961868762969971e-01 7.298029493540525436e-03 2.009024173021316528e-01 -1.852257698774337769e-01 2.356764525175094604e-01 6.995638459920883179e-02 -2.481476515531539917e-01 -9.279301017522811890e-02 -2.399344742298126221e-01 1.499353647232055664e-01 1.239754855632781982e-01
-2.312328219413757324e-01 -1.578724682331085205e-01 9.925068169832229614e-02 -2.383853644132614136e-01 -7.791676907800137997e-04 -6.014201324433088303e-03 -3.510600188747048378e-03 1.600322127342224121e-01 6.383085995912551880e-02 -1.579408943653106689e-01 -2.430416829884052277e-02 2.202999442815780640e-01 -2.503204047679901123e-01 1.284249871969223022e-01 2.173058241605758667e-01 5.719343200325965881e-02 -1.442271173000335693e-01 1.682769656181335449e-01 1.571039110422134399e-01 -2.113337256014347076e-02 -4.142735898494720459e-02 -4.749499727040529251e-03 -3.898814022541046143e-01 -6.695933640003204346e-02 1.861369796097278595e-02 1.005910784006118774e-01 3.820791244506835938e-01 6.798745691776275635e-02 2.521249838173389435e-02 -2.485162615776062012e-01 1.194772347807884216e-01 3.889241516590118408e-01
-3.450117260217666626e-02 5.849546939134597778e-02 2.035338133573532104e-01 -5.539780855178833008e-01 -2.181482464075088501e-01 1.453592628240585327e-01 8.391952142119407654e-03 2.631618976593017578e-01 -1.433315426111221313e-01 -1.665270030498504639e-01 -3.178088665008544922e-01 1.526014953851699829e-01 -1.169355306774377823e-02 9.256968647241592407e-02 8.376657217741012573e-02 7.369686663150787354e-02 2.561883255839347839e-02 -1.596058011054992676e-01 -1.556554529815912247e-02 7.141830772161483765e-02 -8.652488887310028076e-02 1.423379629850387573e-01 -8.986406028270721436e-02 -1.767044886946678162e-02 -8.789610862731933594e-02 -3.967568743973970413e-03 3.134212493896484375e-01 -5.915218498557806015e-03 -5.263907089829444885e-02 -3.378276228904724121e-01 -5.630769208073616028e-02 1.470472961664199829e-01
-4.459067806601524353e-02 -4.960035905241966248e-02 -1.452876776456832886e-01 -2.311559915542602539e-01 2.180976867675781250e-01 3.450517058372497559e-01 -2.369364723563194275e-02 1.685703098773956299e-01 7.212479598820209503e-03 2.720184996724128723e-02 -1.713882759213447571e-02 6.557111442089080811e-02 -3.073118925094604492e-01 2.825843691825866699e-01 -3.215981721878051758e-01 1.856571733951568604e-01 2.002654410898685455e-02 -4.432320594787597656e-01 1.356689333915710449e-01 -1.111988574266433716e-01 9.594105929136276245e-02 -1.950193196535110474e-01 2.660299278795719147e-02 8.119270950555801392e-02 -1.271251440048217773e-01 1.221281066536903381e-01 -5.065288394689559937e-02 -1.898903585970401764e-02 3.653908893465995789e-02 -2.685163021087646484e-01 1.284875720739364624e-01 4.147183895111083984e-02
7.420276850461959839e-02 -1.924765110015869141e-01 2.330884337425231934e-02 -3.295950293540954590e-01 1.714290492236614227e-02 1.264271587133407593e-01 1.164918467402458191e-01 3.776154294610023499e-02 3.144770264625549316e-01 1.999245882034301758e-01 1.296561509370803833e-01 2.650754749774932861e-01 -1.815589666366577148e-01 1.629574894905090332e-01 3.091379106044769287e-01 7.785581797361373901e-02 2.257647812366485596e-01 1.294798962771892548e-02 -2.093309611082077026e-01 -1.136294379830360413e-01 1.357623785734176636e-01 -2.171546816825866699e-01 -7.271815836429595947e-02 1.221032068133354187e-01 -1.752493232488632202e-01 3.993597999215126038e-02 -4.632069915533065796e-02 -6.312198936939239502e-02 -3.215829282999038696e-02 -3.546524047851562500e-01 1.775037348270416260e-01 -1.987411379814147949e-01
-2.010407894849777222e-01 -1.970941126346588135e-01 3.701273724436759949e-02 -2.288899123668670654e-01 1.159562319517135620e-01 -7.681968808174133301e-02 -1.949640214443206787e-01 2.008721381425857544e-01 7.703631371259689331e-02 -5.117664858698844910e-02 -9.635158628225326538e-02 2.155907601118087769e-01 1.466932445764541626e-01 -7.735655456781387329e-02 1.723500937223434448e-01 3.104290962219238281e-01 2.222411632537841797e-01 -2.167067080736160278e-01 -4.386067856103181839e-03 -4.507998004555702209e-02 3.083753883838653564e-01 -1.044101044535636902e-01 8.818203955888748169e-02 1.503172051161527634e-02 -1.718303114175796509e-01 1.527774613350629807e-02 1.135625168681144714e-01 -2.193697839975357056e-01 -5.752909183502197266e-02 -4.575502872467041016e-01 1.655305968597531319e-03 -1.884980648756027222e-01
-3.909122347831726074e-01 -2.136685550212860107e-01 1.202127113938331604e-01 -5.531528964638710022e-02 3.761016950011253357e-02 -2.677869200706481934e-01 2.581788785755634308e-02 -7.092321664094924927e-02 8.791011571884155273e-02 -7.002525776624679565e-02 -2.754757404327392578e-01 2.760951034724712372e-02 -9.290188550949096680e-02 1.434505432844161987e-01 -1.504977582953870296e-03 3.234502673149108887e-01 1.239835694432258606e-01 -3.347863852977752686e-01 -8.095258474349975586e-02 -1.935650035738945007e-02 7.957144081592559814e-02 3.694075345993041992e-02 -1.284740865230560303e-01 8.282691240310668945e-02 -3.234844505786895752e-01 -6.328552961349487305e-02 1.730712354183197021e-01 1.585436798632144928e-02 3.236222267150878906e-01 -1.660767048597335815e-01 -2.008067220449447632e-01 -7.181320339441299438e-02
-1.815152019262313843e-01 -2.636326551437377930e-01 -1.162086874246597290e-01 -3.815778195858001709e-01 -2.370275557041168213e-02 1.083020679652690887e-02 -1.713474392890930176e-01 -2.025979943573474884e-02 1.192687731236219406e-02 -8.812835812568664551e-02 -2.520753815770149231e-02 3.061834573745727539e-01 -3.120496571063995361e-01 5.155663192272186279e-02 1.786223649978637695e-01 -9.539999999105930328e-03 2.451495528221130371e-01 1.284524053335189819e-01 -3.421175777912139893e-01 -5.433559045195579529e-02 -9.072315692901611328e-02 -1.062989383935928345e-01 -4.960834980010986328e-02 -2.137250751256942749e-01 -2.312615066766738892e-01 1.472317278385162354e-01 5.118089169263839722e-02 -1.621509157121181488e-02 7.737849652767181396e-02 -2.641708254814147949e-01 2.352984845638275146e-01 1.506195869296789169e-02
-2.881218194961547852e-01 -8.627204596996307373e-02 -1.577161699533462524e-01 -2.760329842567443848e-01 -1.013220548629760742e-01 1.371853351593017578e-01 2.183285802602767944e-01 1.066266968846321106e-01 1.918371170759201050e-01 6.901602447032928467e-02 -1.716151535511016846e-01 2.047373801469802856e-01 -6.020733714103698730e-02 5.658445879817008972e-02 9.052456915378570557e-02 4.682321567088365555e-03 -6.814774870872497559e-02 -3.386619091033935547e-01 1.429111324250698090e-02 2.135366201400756836e-01 -3.736821189522743225e-02 3.218040168285369873e-01 -7.167774438858032227e-02 2.281763255596160889e-01 -7.696700096130371094e-02 2.655380219221115112e-02 3.518647551536560059e-01 6.349886208772659302e-02 2.182628959417343140e-01 -2.119440138339996338e-01 -1.950493603944778442e-01 -2.619326813146471977e-03
1.360563039779663086e-01 3.140244781970977783e-01 3.727822378277778625e-02 -1.552676111459732056e-01 1.394661962985992432e-01 -1.609620749950408936e-01 -1.646599471569061279e-01 2.269503623247146606e-01 1.346418261528015137e-02 -7.780145108699798584e-02 -2.549837529659271240e-01 3.022203780710697174e-02 -1.317951679229736328e-01 9.665109962224960327e-02 3.947757184505462646e-01 1.106487140059471130e-01 2.587299048900604248e-01 -1.186276040971279144e-02 -8.190014958381652832e-02 1.518770400434732437e-02 -2.125468254089355469e-01 -2.186565287411212921e-02 -2.177344262599945068e-01 3.294714689254760742e-01 -1.151498779654502869e-01 -7.111113518476486206e-02 2.933161258697509766e-01 1.132306903600692749e-01 -2.128390409052371979e-02 -2.264555245637893677e-01 -1.088177636265754700e-01 1.002561375498771667e-01
1.615874767303466797e-01 2.815270423889160156e-01 -7.791453506797552109e-03 -3.007594048976898193e-01 -4.872377216815948486e-02 -5.024619773030281067e-02 1.004951298236846924e-01 -9.033313393592834473e-02 7.667234539985656738e-02 5.153351649641990662e-02 -1.374522875994443893e-02 7.929501123726367950e-03 -2.455040365457534790e-01 3.307063281536102295e-01 3.293515741825103760e-01 2.923561930656433105e-01 1.642901152372360229e-01 -8.394984900951385498e-02 3.943867981433868408e-02 3.002026677131652832e-02 1.042963787913322449e-01 -7.419980317354202271e-02 -1.373214721679687500e-01 1.340272743254899979e-02 -2.993663847446441650e-01 8.633859455585479736e-02 2.147824168205261230e-01 1.784605830907821655e-01 -2.864522039890289307e-01 -2.370158284902572632e-01 1.526228636503219604e-01 9.610674344003200531e-03
-7.959810644388198853e-02 1.433928161859512329e-01 -6.151271983981132507e-03 -1.931971162557601929e-01 -2.124847285449504852e-02 9.224357455968856812e-02 -4.742330014705657959e-01 1.480313241481781006e-01 8.867170661687850952e-02 -1.920560747385025024e-02 -3.194627910852432251e-02 -1.110453754663467407e-01 -1.557698398828506470e-01 -1.220839247107505798e-01 -1.138622593134641647e-02 2.319804728031158447e-01 9.794323891401290894e-02 -1.596473306417465210e-01 6.167573388665914536e-03 -1.332109235227108002e-02 1.525629609823226929e-01 -1.325038969516754150e-01 -2.063825540244579315e-02 1.618210785090923309e-02 -2.314796149730682373e-01 -6.599901616573333740e-02 4.136553108692169189e-01 -2.463879585266113281e-01 1.180488020181655884e-01 -3.749012053012847900e-01 -1.669096648693084717e-01 1.278854161500930786e-01
2.509170398116111755e-02 -5.307694897055625916e-02 -1.728178411722183228e-01 9.414399042725563049e-03 -9.094566106796264648e-02 -3.025919497013092041e-01 -6.711543351411819458e-02 3.993167877197265625e-01 -1.407476663589477539e-01 5.160587280988693237e-02 1.340228021144866943e-01 8.706311881542205811e-02 -1.115285232663154602e-01 9.392039477825164795e-02 2.223787307739257812e-01 2.239806950092315674e-01 -4.590890556573867798e-02 -3.978809714317321777e-01 -2.283855527639389038e-01 -2.724689841270446777e-01 1.778592169284820557e-01 -5.026591941714286804e-02 1.147540062665939331e-01 -2.307239547371864319e-02 -1.560133546590805054e-01 5.830754339694976807e-02 1.456591337919235229e-01 -1.215412989258766174e-01 -1.125521659851074219e-01 -2.185982018709182739e-01 9.351466782391071320e-03 2.737987041473388672e-01
2.005656063556671143e-01 -3.767722845077514648e-02 -9.388270974159240723e-02 -2.321948483586311340e-02 3.464082479476928711e-01 -9.117572009563446045e-02 4.844328761100769043e-02 2.265715748071670532e-01 1.778138130903244019e-01 5.998694896697998047e-02 -2.475502714514732361e-02 2.872353792190551758e-01 -1.060971245169639587e-01 -3.939136490225791931e-02 1.847494840621948242e-01 1.381712406873703003e-01 1.658229678869247437e-01 -2.956326603889465332e-01 1.820550560951232910e-01 -3.454117774963378906e-01 2.493738085031509399e-01 2.028487324714660645e-01 -6.631183624267578125e-02 2.241498678922653198e-01 -2.568804323673248291e-01 2.084149600705131888e-04 1.678403615951538086e-01 -1.728648841381072998e-01 -3.868651390075683594e-02 -1.412855535745620728e-01 1.020799204707145691e-01 -3.740827739238739014e-02
-1.586432456970214844e-01 -3.465541601181030273e-01 -1.490256339311599731e-01 -3.164059519767761230e-01 -3.330975770950317383e-01 -8.617264777421951294e-02 -1.773287653923034668e-01 2.042977213859558105e-01 1.001490727066993713e-01 -1.030306965112686157e-01 -9.850421547889709473e-02 -1.125945821404457092e-01 -2.013562023639678955e-01 5.626076087355613708e-02 1.317471116781234741e-01 1.313125789165496826e-01 1.404208689928054810e-01 -1.368533372879028320e-01 -2.061841934919357300e-01 -9.497043676674365997e-03 1.032921895384788513e-01 -1.001694798469543457e-01 7.706268131732940674e-02 4.540293514728546143e-01 -5.597442761063575745e-02 3.057771921157836914e-01 -2.825300907716155052e-03 -2.046710811555385590e-02 -5.150953773409128189e-03 -1.274379808455705643e-02 4.973903670907020569e-02 7.717968523502349854e-02
6.464527454227209091e-03 6.626664102077484131e-02 -1.902322471141815186e-01 -2.615869641304016113e-01 -5.898942425847053528e-02 2.714756429195404053e-01 6.920961290597915649e-02 1.886599063873291016e-01 7.970213890075683594e-02 1.002241820096969604e-01 -1.087490003556013107e-02 -6.913474202156066895e-02 -3.852229416370391846e-01 3.332625329494476318e-01 1.744694113731384277e-01 -2.406918257474899292e-01 3.526169955730438232e-01 -1.640747636556625366e-01 1.389830932021141052e-02 -2.439600974321365356e-01 -1.069749146699905396e-01 1.644186079502105713e-01 -1.306195408105850220e-01 2.249366641044616699e-01 -4.017548263072967529e-02 -2.146896533668041229e-02 1.183331608772277832e-01 7.219604402780532837e-02 -2.054156959056854248e-01 -1.238813251256942749e-01 -6.457364559173583984e-02 6.446437537670135498e-02
-2.709913067519664764e-02 -1.063749790191650391e-01 -4.935057759284973145e-01 -3.699832782149314880e-02 -3.252255171537399292e-02 1.415747255086898804e-01 -1.518050134181976318e-01 1.113288998603820801e-01 7.384787499904632568e-02 -2.867367863655090332e-01 -1.544787362217903137e-02 1.001245379447937012e-01 -1.541353613138198853e-01 8.688394725322723389e-02 -6.316836923360824585e-03 1.184836328029632568e-01 2.344299703836441040e-01 -3.490741252899169922e-01 1.614586114883422852e-01 -1.310267299413681030e-01 -1.157208234071731567e-01 -2.005358636379241943e-01 4.133808240294456482e-02 3.186023831367492676e-01 -1.504598259925842285e-01 1.092091351747512817e-01 2.001941949129104614e-01 -1.256908476352691650e-01 -8.651224523782730103e-02 -1.946274191141128540e-01 1.077621057629585266e-01 -1.374277174472808838e-01
-3.239241242408752441e-02 -3.325824439525604248e-01 -2.032072283327579498e-02 -4.814626276493072510e-01 -3.229971230030059814e-02 8.038704097270965576e-02 -1.126432567834854126e-01 2.173032313585281372e-01 1.629461795091629028e-01 -3.216472268104553223e-02 5.811373516917228699e-02 3.005881607532501221e-01 -1.618731766939163208e-01 1.171479448676109314e-01 1.977286040782928467e-01 -6.793261319398880005e-02 1.202531084418296814e-01 -7.773178070783615112e-02 6.039113178849220276e-02 -1.358942538499832153e-01 1.383502185344696045e-01 -2.240911424160003662e-01 -9.958785027265548706e-02 1.496610417962074280e-02 -1.876873075962066650e-01 -7.991046644747257233e-03 -1.487209051847457886e-01 -7.882715016603469849e-02 -9.053439646959304810e-02 -3.911543488502502441e-01 7.970695942640304565e-02 -1.745321005582809448e-01
1.123279556632041931e-01 2.339764311909675598e-02 -1.109769046306610107e-01 -1.450706571340560913e-01 -1.638934761285781860e-01 1.023356150835752487e-02 4.100727662444114685e-02 1.133944615721702576e-01 -1.525041610002517700e-01 4.139964655041694641e-02 -1.956465840339660645e-02 -5.594503879547119141e-02 -4.597037136554718018e-01 2.181456238031387329e-01 2.918319702148437500e-01 1.564988344907760620e-01 6.853731721639633179e-02 -3.693971633911132812e-01 -5.498497933149337769e-02 -2.158789485692977905e-01 6.755460798740386963e-02 2.148436848074197769e-03 6.481678783893585205e-02 6.436664611101150513e-02 -1.278641819953918457e-01 -8.847708255052566528e-02 3.411492407321929932e-01 -6.932638585567474365e-03 -3.291783332824707031e-01 -6.140270456671714783e-02 -1.549492776393890381e-01 1.856699436902999878e-01
-1.306436359882354736e-01 -1.729703545570373535e-01 1.619795411825180054e-01 -3.621438145637512207e-01 -2.424844354391098022e-01 5.015231296420097351e-02 -1.058462448418140411e-02 7.004468888044357300e-02 -6.877855956554412842e-02 -7.490662485361099243e-02 -1.339593529701232910e-01 2.276057749986648560e-01 4.698579385876655579e-02 3.142947852611541748e-01 1.515647321939468384e-01 2.735110819339752197e-01 1.668620854616165161e-01 -7.168394327163696289e-02 2.728534638881683350e-01 -7.063602656126022339e-02 4.406332969665527344e-02 1.326955705881118774e-01 -2.110071331262588501e-01 -8.348751813173294067e-02 6.615132093429565430e-02 2.320321202278137207e-01 3.087709546089172363e-01 5.086081102490425110e-02 -3.764441609382629395e-02 -3.123936057090759277e-01 1.057785749435424805e-01 2.519340999424457550e-02
-1.932785362005233765e-01 6.135549768805503845e-02 -2.480617724359035492e-02 -2.824742347002029419e-02 -1.958235651254653931e-01 -3.403954580426216125e-02 9.263952076435089111e-02 3.050893247127532959e-01 -4.602429270744323730e-02 2.505933046340942383e-01 -9.334132075309753418e-02 -1.096825972199440002e-01 -2.021897286176681519e-01 9.683272242546081543e-02 2.288181781768798828e-01 6.859525293111801147e-02 1.847709268331527710e-01 2.874563634395599365e-02 -1.111323907971382141e-01 -1.622312143445014954e-02 -2.097330428659915924e-02 -1.902596950531005859e-01 -4.338476806879043579e-02 2.084992676973342896e-01 1.333326008170843124e-02 2.455412894487380981e-01 2.784897685050964355e-01 -1.686763912439346313e-01 2.894735038280487061e-01 -1.964516192674636841e-01 1.598348617553710938e-01 4.234796762466430664e-01
8.292362093925476074e-02 -3.290298581123352051e-01 9.818725287914276123e-02 1.913201622664928436e-02 8.424072712659835815e-02 -1.004445701837539673e-01 -1.500613987445831299e-01 2.126820832490921021e-01 5.279079079627990723e-02 -8.806547522544860840e-02 -1.747204363346099854e-01 4.260820746421813965e-01 -1.197774484753608704e-01 3.714227303862571716e-02 1.596288979053497314e-01 2.458996623754501343e-01 -4.898675717413425446e-03 -1.426252722740173340e-01 4.649136960506439209e-02 1.436445675790309906e-02 -3.440981507301330566e-01 8.951899409294128418e-02 -1.483464539051055908e-01 3.182736337184906006e-01 -2.599526643753051758e-01 6.508214026689529419e-02 2.557073831558227539e-01 -2.002776786684989929e-02 7.802493870258331299e-02 -4.829606972634792328e-03 -2.152323424816131592e-01 5.602286010980606079e-02
6.433130800724029541e-02 9.271334111690521240e-02 -4.208995029330253601e-02 -3.365757167339324951e-01 1.864847987890243530e-01 -4.468415305018424988e-02 2.325504571199417114e-01 3.612905144691467285e-01 1.277810633182525635e-01 6.245801225304603577e-02 -2.179319113492965698e-01 -1.824172884225845337e-01 -2.306187450885772705e-01 -1.034956872463226318e-01 -4.914962500333786011e-02 1.994437873363494873e-01 7.450527697801589966e-02 -1.299981623888015747e-01 -1.630476266145706177e-01 -1.929340660572052002e-01 9.372470527887344360e-02 -2.255945205688476562e-01 6.386890262365341187e-02 -1.279439218342304230e-02 -2.181668430566787720e-01 1.215261667966842651e-01 3.607988655567169189e-01 -3.537511453032493591e-02 -9.119451791048049927e-02 -1.162734627723693848e-01 2.681398689746856689e-01 -7.766251266002655029e-02
-2.507160045206546783e-02 -2.136493772268295288e-01 -4.213980585336685181e-02 -3.398323953151702881e-01 3.456715643405914307e-01 -3.297715215012431145e-03 5.689835175871849060e-03 1.470722556114196777e-01 3.727008700370788574e-01 4.426317289471626282e-02 -2.331447452306747437e-01 -1.065352708101272583e-01 -1.362594515085220337e-01 1.505138725042343140e-01 3.703899681568145752e-02 1.938216574490070343e-02 2.178385481238365173e-02 -1.382988095283508301e-01 -3.307707235217094421e-02 1.901603490114212036e-01 -2.578305304050445557e-01 -1.309292465448379517e-01 2.339799143373966217e-02 6.357143819332122803e-02 -1.527110338211059570e-01 1.165342852473258972e-01 2.124713659286499023e-01 -3.024706244468688965e-01 1.211791113018989563e-01 -1.437383592128753662e-01 -1.714565008878707886e-01 2.498425990343093872e-01
1.228749901056289673e-01 5.309888347983360291e-02 -1.222052723169326782e-01 -2.914595007896423340e-01 8.161944150924682617e-02 1.111258100718259811e-02 1.156111136078834534e-01 3.291240036487579346e-01 1.753695309162139893e-01 2.003385871648788452e-01 -5.915632005780935287e-03 -1.609121561050415039e-01 -1.466763019561767578e-01 2.696835696697235107e-01 -7.597085833549499512e-02 2.803994119167327881e-01 -2.299254387617111206e-02 -3.769049048423767090e-01 9.021610021591186523e-02 2.194907143712043762e-02 2.501832507550716400e-02 -2.298810631036758423e-01 9.950575232505798340e-02 1.814264953136444092e-01 -2.273780107498168945e-01 1.087583675980567932e-01 -1.065501943230628967e-01 4.925921559333801270e-03 1.427201367914676666e-02 -3.183796107769012451e-01 1.908096224069595337e-01 1.337563395500183105e-01
-1.543910205364227295e-01 -4.461348988115787506e-03 1.079074442386627197e-01 -2.569194436073303223e-01 2.085075974464416504e-01 1.534104049205780029e-01 6.548044830560684204e-02 2.089620530605316162e-01 -2.207144945859909058e-01 -4.590252786874771118e-02 1.198886930942535400e-01 2.784625291824340820e-01 -1.380705088376998901e-02 9.409888088703155518e-02 1.571580320596694946e-01 4.294223487377166748e-01 7.707123458385467529e-02 -4.422596395015716553e-01 5.533198639750480652e-02 -1.342470198869705200e-01 2.697979286313056946e-02 7.582895457744598389e-02 -1.782167330384254456e-02 5.868013203144073486e-02 -1.905251741409301758e-01 3.602779805660247803e-01 -1.558034028857946396e-02 -1.402973430231213570e-04 5.693290382623672485e-02 -4.447585903108119965e-03 4.022737219929695129e-02 1.362581998109817505e-01
9.408544003963470459e-02 -1.411529183387756348e-01 -1.918641477823257446e-02 -1.308966130018234253e-01 -1.070474833250045776e-01 -2.402048707008361816e-01 7.941931486129760742e-02 7.978954166173934937e-02 -1.801230460405349731e-01 -1.040226519107818604e-01 -4.608596116304397583e-02 7.734821736812591553e-02 -1.900581121444702148e-01 2.798076570034027100e-01 4.216354191303253174e-01 3.398218154907226562e-01 -2.370031774044036865e-01 -1.050968542695045471e-01 1.593586429953575134e-02 -1.035033762454986572e-01 -1.780496537685394287e-01 -1.329571455717086792e-01 -1.438602656126022339e-01 1.253277510404586792e-01 -1.747289299964904785e-01 5.855032801628112793e-02 1.697263866662979126e-01 1.013359725475311279e-01 -2.053872197866439819e-01 -2.193803042173385620e-01 -5.182436108589172363e-02 2.878410220146179199e-01
-1.176108643412590027e-01 -3.947516679763793945e-01 2.070677652955055237e-02 3.484889864921569824e-02 -1.660300344228744507e-01 -4.152982309460639954e-02 1.247261278331279755e-02 2.557790875434875488e-01 1.403944753110408783e-02 -3.112529171630740166e-03 5.689130723476409912e-02 -2.216844707727432251e-01 -1.680222004652023315e-01 9.696955233812332153e-02 2.167728245258331299e-01 1.460158079862594604e-01 -5.164670944213867188e-02 -1.546470373868942261e-01 -3.231999576091766357e-01 -1.127388253808021545e-01 1.668714545667171478e-02 -2.202079445123672485e-01 -5.252421647310256958e-02 3.972566723823547363e-01 -1.320306062698364258e-01 -1.096732020378112793e-01 4.782886803150177002e-02 1.135654002428054810e-01 6.610146909952163696e-02 -2.536692619323730469e-01 7.360694557428359985e-02 3.215895593166351318e-01
1.387768685817718506e-01 -3.332405984401702881e-01 1.162210702896118164e-01 1.779409497976303101e-02 1.847976744174957275e-01 -6.223309040069580078e-02 -1.226708516478538513e-01 1.749226599931716919e-01 -1.866934895515441895e-01 -4.151585698127746582e-02 -9.374915808439254761e-02 3.675127029418945312e-01 -1.670613437891006470e-01 -2.648164890706539154e-02 2.922133505344390869e-01 1.611148715019226074e-01 1.986296623945236206e-01 -5.919774621725082397e-02 -1.122064441442489624e-01 1.608385592699050903e-01 -1.897998601198196411e-01 6.029517948627471924e-02 -2.112285941839218140e-01 1.265121698379516602e-01 -1.815129071474075317e-01 1.449942141771316528e-01 2.439400851726531982e-01 7.262547314167022705e-02 2.664960920810699463e-01 -1.460843831300735474e-01 -1.881369650363922119e-01 1.536260396242141724e-01
-1.335880011320114136e-01 3.311368077993392944e-02 -3.722198903560638428e-01 -1.415797173976898193e-01 -4.078574478626251221e-02 1.543747335672378540e-01 2.507394552230834961e-02 2.393599748611450195e-01 1.231256127357482910e-01 2.347470372915267944e-01 -1.319631487131118774e-01 2.883819043636322021e-01 -1.715703904628753662e-01 -1.364883184432983398e-01 -1.054974645376205444e-01 1.560669243335723877e-01 1.499010771512985229e-01 -1.301788240671157837e-01 6.519877165555953979e-02 9.957125782966613770e-02 3.047478795051574707e-01 1.815980523824691772e-01 -1.811923533678054810e-01 2.639732956886291504e-01 -9.412506967782974243e-02 3.950770199298858643e-02 1.422830224037170410e-01 -6.622829288244247437e-02 5.717661231756210327e-02 -3.883283734321594238e-01 -7.433577906340360641e-03 1.163324415683746338e-01
-6.544576585292816162e-02 -3.865404129028320312e-01 -1.022248864173889160e-01 -4.428673535585403442e-02 -1.994354277849197388e-02 -1.022159531712532043e-01 4.429166764020919800e-02 5.136647447943687439e-02 1.608688384294509888e-01 -1.117920652031898499e-01 -1.025909930467605591e-01 7.196789979934692383e-02 -6.562700867652893066e-02 6.153833121061325073e-02 -1.771830767393112183e-02 3.820050656795501709e-01 4.803838953375816345e-02 -8.338048309087753296e-02 -3.205935955047607422e-01 -1.243280991911888123e-02 -1.029012873768806458e-01 -7.861022651195526123e-02 -3.031244874000549316e-02 -1.427123397588729858e-01 -1.929935663938522339e-01 1.369437873363494873e-01 3.836444318294525146e-01 -9.998011589050292969e-02 4.736113175749778748e-02 -2.768772542476654053e-01 3.803516626358032227e-01 -1.517580151557922363e-01
1.620226204395294189e-01 -1.378753781318664551e-01 -4.811130464076995850e-02 -2.029986083507537842e-01 -2.132535427808761597e-01 -2.387173771858215332e-01 9.737295657396316528e-02 3.380384147167205811e-01 -2.176847308874130249e-02 1.791500300168991089e-01 -1.646312773227691650e-01 -1.453932523727416992e-01 -3.821634352207183838e-01 -3.599342331290245056e-02 8.816546201705932617e-02 6.981027871370315552e-02 2.656829915940761566e-02 -4.224318861961364746e-01 -3.495290130376815796e-02 -1.678559482097625732e-01 2.271320670843124390e-01 8.815563470125198364e-02 -3.275753185153007507e-02 1.588949710130691528e-01 -2.432212829589843750e-01 -6.832382082939147949e-02 1.160953864455223083e-01 -7.472136616706848145e-02 -2.007401548326015472e-02 -1.895091682672500610e-02 -2.885930053889751434e-02 2.559008300304412842e-01
2.222014069557189941e-01 9.377907216548919678e-02 -6.874552927911281586e-03 -3.899222314357757568e-01 3.286633267998695374e-02 -9.812623262405395508e-02 2.164117991924285889e-01 4.261127486824989319e-02 1.106974333524703979e-01 -1.965018808841705322e-01 -1.526141017675399780e-01 -9.188138693571090698e-02 -1.022339984774589539e-01 9.919624775648117065e-02 1.331415176391601562e-01 2.791123986244201660e-01 2.569297254085540771e-01 -3.757930397987365723e-01 -2.125189155340194702e-01 -1.525721102952957153e-01 -6.281086057424545288e-02 -7.162712514400482178e-02 1.241758838295936584e-02 -5.594274774193763733e-02 -1.983442455530166626e-01 4.973027855157852173e-02 2.602436840534210205e-01 -2.186155468225479126e-01 1.706003211438655853e-02 1.300421450287103653e-02 2.888244986534118652e-01 5.114961043000221252e-02
-1.981487721204757690e-01 -2.765649855136871338e-01 -1.779901981353759766e-01 -4.153816103935241699e-01 -8.578377217054367065e-02 2.074455097317695618e-02 1.680416911840438843e-01 1.633147597312927246e-01 -1.392981410026550293e-01 2.888016775250434875e-02 -1.751824468374252319e-01 1.157978251576423645e-01 -8.047676831483840942e-02 1.479381173849105835e-01 3.128913342952728271e-01 2.599121928215026855e-01 -9.306644089519977570e-03 -2.291719764471054077e-01 2.005157470703125000e-01 1.004336774349212646e-01 -1.394039541482925415e-01 3.885586187243461609e-02 2.791615761816501617e-02 -9.887146949768066406e-02 9.965132921934127808e-02 2.106416225433349609e-01 1.842285245656967163e-01 -1.463736593723297119e-01 4.653155803680419922e-02 -1.724806576967239380e-01 2.821080088615417480e-01 6.008702144026756287e-02
-3.730087280273437500e-01 6.985986232757568359e-02 -3.006202876567840576e-01 3.997548017650842667e-03 -6.819653511047363281e-02 -2.467677369713783264e-02 -1.470206677913665771e-01 1.381655335426330566e-01 2.330109030008316040e-01 1.573462337255477905e-01 -6.147221475839614868e-02 -1.108282804489135742e-02 -3.121229708194732666e-01 -3.722502291202545166e-02 -1.101554036140441895e-01 2.735418379306793213e-01 2.063296884298324585e-01 -2.065913826227188110e-01 8.182100951671600342e-02 5.545030161738395691e-02 8.271258324384689331e-02 5.913564935326576233e-02 -1.083790883421897888e-02 2.638275921344757080e-01 -1.370971500873565674e-01 1.142921485006809235e-02 2.649991214275360107e-01 -1.008609533309936523e-01 -9.776666015386581421e-02 -2.797695696353912354e-01 9.790611267089843750e-02 2.812308371067047119e-01
-2.998337447643280029e-01 2.257886528968811035e-02 -1.765023618936538696e-01 -1.439954638481140137e-01 -1.330585777759552002e-02 6.966064870357513428e-02 -3.967238962650299072e-02 2.626530528068542480e-01 3.200981914997100830e-01 4.621530473232269287e-01 8.054907619953155518e-02 -7.147407531738281250e-02 -3.980586305260658264e-03 2.468738472089171410e-03 -2.832871302962303162e-02 8.475086838006973267e-02 7.054376602172851562e-02 -1.586440950632095337e-01 -1.936786994338035583e-02 2.923087403178215027e-02 -6.899695843458175659e-02 -1.474655512720346451e-02 -1.084184348583221436e-01 3.133896887302398682e-01 -2.568742930889129639e-01 6.638766825199127197e-02 3.267825543880462646e-01 2.632254175841808319e-02 -1.715149283409118652e-01 -1.505381315946578979e-01 8.079952094703912735e-04 2.649319469928741455e-01
-6.089382618665695190e-02 -1.772873401641845703e-01 -1.262816227972507477e-02 -1.616299152374267578e-01 -1.878311634063720703e-01 9.569637477397918701e-02 7.156403362751007080e-02 1.370884478092193604e-01 -1.263069063425064087e-01 1.771515458822250366e-01 1.460894942283630371e-01 9.883435815572738647e-02 -4.006294012069702148e-01 2.298398166894912720e-01 -4.587953537702560425e-02 2.294756323099136353e-01 -6.097678467631340027e-02 7.070643454790115356e-02 4.030836001038551331e-02 -5.686125904321670532e-02 -9.615679085254669189e-02 -9.283382445573806763e-02 -9.238037467002868652e-02 4.039858877658843994e-01 -3.174396753311157227e-01 8.489522337913513184e-02 2.049823291599750519e-02 -2.435196042060852051e-01 1.613545864820480347e-01 -1.815929263830184937e-01 1.195127815008163452e-01 2.819811999797821045e-01
3.856955468654632568e-02 -3.880214989185333252e-01 -7.359799742698669434e-02 -7.694573700428009033e-02 -5.707965465262532234e-04 -1.306858509778976440e-01 1.020530015230178833e-01 -1.646445319056510925e-02 1.315365284681320190e-01 1.915162242949008942e-02 -4.546899721026420593e-02 1.041564047336578369e-01 -3.732396662235260010e-02 -3.431689739227294922e-02 1.223903074860572815e-01 2.695782482624053955e-01 6.675557047128677368e-02 1.131576113402843475e-02 -4.977551698684692383e-01 -2.901683934032917023e-02 -8.589529246091842651e-02 1.095423102378845215e-01 -6.743147037923336029e-03 -1.385203301906585693e-01 -2.584762275218963623e-01 -7.319769263267517090e-02 3.279457688331604004e-01 -1.220860406756401062e-01 -1.072656549513339996e-02 -3.609618842601776123e-01 2.662611305713653564e-01 1.788818463683128357e-02
-2.047577649354934692e-01 1.728343516588211060e-01 -2.532968819141387939e-01 -1.500811576843261719e-01 -2.369498759508132935e-01 1.799145489931106567e-01 -1.289686411619186401e-01 1.732152998447418213e-01 1.521363109350204468e-01 2.233750969171524048e-01 -2.426890432834625244e-01 3.525200299918651581e-03 -1.407230645418167114e-01 -1.584189087152481079e-01 -7.975967228412628174e-02 1.702980697154998779e-01 8.666729927062988281e-02 -1.462514698505401611e-01 2.449714206159114838e-02 5.697980895638465881e-02 4.460656642913818359e-02 1.948231644928455353e-02 -3.261364623904228210e-02 3.321319818496704102e-01 -1.341031193733215332e-01 -4.851944372057914734e-02 3.209669291973114014e-01 -5.717684701085090637e-02 -1.371849328279495239e-01 -3.779269456863403320e-01 1.924769431352615356e-01 1.494609564542770386e-01
4.142260551452636719e-02 -1.255835145711898804e-01 -1.291497349739074707e-01 -3.889948725700378418e-01 2.772224843502044678e-01 -1.659150719642639160e-01 1.422617435455322266e-01 1.472792923450469971e-01 2.628415524959564209e-01 -1.256451010704040527e-02 -2.097893655300140381e-01 -1.183971241116523743e-01 -1.390785276889801025e-01 8.738654106855392456e-02 -8.386104553937911987e-02 5.975373461842536926e-02 -8.289024233818054199e-02 7.358822971582412720e-02 -3.095530532300472260e-02 6.563710048794746399e-04 -2.172101289033889771e-01 -2.346696257591247559e-01 -9.479247033596038818e-02 2.403689473867416382e-01 -1.016223132610321045e-01 3.241705521941184998e-02 3.148772716522216797e-01 -2.921233475208282471e-01 1.289980709552764893e-01 -2.150007933378219604e-01 -1.378528121858835220e-02 2.493511587381362915e-01
1.385098993778228760e-01 3.873484954237937927e-02 -1.289674788713455200e-01 -2.697584331035614014e-01 -1.769782975316047668e-02 -3.795351833105087280e-02 2.042407989501953125e-01 2.350847125053405762e-01 -8.126080781221389771e-02 -2.098688036203384399e-01 1.273728013038635254e-01 2.343141287565231323e-02 -2.026697397232055664e-01 -3.364282473921775818e-02 1.019930616021156311e-01 1.644543558359146118e-01 2.209921926259994507e-01 -4.503954052925109863e-01 -4.401120170950889587e-02 -3.924760501831769943e-03 -1.407851129770278931e-01 1.895869965665042400e-03 -8.588937344029545784e-04 9.080469608306884766e-02 -1.228604689240455627e-01 4.306032955646514893e-01 2.084365189075469971e-01 -2.683759033679962158e-01 -2.068538665771484375e-01 -5.218195170164108276e-02 2.435589022934436798e-02 -1.725032925605773926e-02
1.625809073448181152e-01 1.664878427982330322e-01 -6.277742236852645874e-02 -4.053765535354614258e-01 -2.440077811479568481e-01 -1.288847923278808594e-01 -6.369324773550033569e-02 -3.437040001153945923e-02 1.512481719255447388e-01 2.919465489685535431e-02 -1.144272834062576294e-01 4.900947585701942444e-02 -1.903693675994873047e-01 2.236303538084030151e-01 3.273334354162216187e-02 2.735598385334014893e-01 2.509504556655883789e-01 -1.574362814426422119e-01 -4.328671842813491821e-02 9.914397448301315308e-02 3.115219995379447937e-02 -7.286466658115386963e-02 -3.001041710376739502e-01 2.724803090095520020e-01 -1.519925147294998169e-01 1.666003614664077759e-01 1.157441809773445129e-01 8.399115502834320068e-02 -3.628411889076232910e-01 -9.012152999639511108e-02 1.006129160523414612e-01 5.955589190125465393e-02
3.177100792527198792e-02 -1.189736872911453247e-01 -6.090541556477546692e-02 -5.123294591903686523e-01 -9.726817905902862549e-02 6.131150946021080017e-02 -6.928481161594390869e-03 3.912608698010444641e-02 -2.834264636039733887e-01 -1.239407341927289963e-02 -2.033923119306564331e-01 4.628835991024971008e-02 4.093582555651664734e-02 2.146083116531372070e-01 3.221476972103118896e-01 3.985975682735443115e-02 9.464249759912490845e-02 -4.815828800201416016e-02 1.134013086557388306e-01 1.325436085462570190e-01 -1.043764408677816391e-02 -1.158376932144165039e-01 -1.047340035438537598e-01 2.432628348469734192e-02 -1.033040359616279602e-01 -2.912441827356815338e-02 4.016809463500976562e-01 -2.394154816865921021e-01 2.233165204524993896e-01 -2.647668719291687012e-01 5.261586979031562805e-02 8.384793251752853394e-02
-1.774083375930786133e-01 -4.311601072549819946e-02 -3.955546021461486816e-01 -1.896826624870300293e-01 -7.995568215847015381e-03 -3.253120779991149902e-01 6.702793389558792114e-02 2.917137462645769119e-03 6.219752877950668335e-02 -1.280220896005630493e-01 -1.341199409216642380e-02 3.084269817918539047e-03 -3.595588803291320801e-01 1.286933273077011108e-01 -1.010356564074754715e-02 1.975768804550170898e-01 2.260130345821380615e-01 -3.849581480026245117e-01 1.682964414358139038e-01 2.011226713657379150e-01 4.527238756418228149e-02 8.748240768909454346e-02 -1.656130254268646240e-01 7.340089231729507446e-02 -1.010369583964347839e-01 7.220871746540069580e-02 2.630552649497985840e-01 3.222486749291419983e-02 2.002234198153018951e-02 -5.508898943662643433e-02 -1.632669419050216675e-01 1.791163384914398193e-01
-9.310661256313323975e-02 6.073218211531639099e-02 2.699331939220428467e-01 -2.837540023028850555e-02 -1.658868491649627686e-01 8.474246412515640259e-02 -1.563377082347869873e-01 3.702349364757537842e-01 2.231577634811401367e-01 -8.013813197612762451e-02 -3.370221704244613647e-02 1.839598417282104492e-01 -1.189980581402778625e-01 1.175532639026641846e-01 1.294511705636978149e-01 5.124205350875854492e-01 -6.894873827695846558e-02 -6.667531281709671021e-02 1.124874805100262165e-03 -5.452729761600494385e-02 6.721294671297073364e-02 5.703580006957054138e-02 5.217247642576694489e-03 2.869340479373931885e-01 -3.206781148910522461e-01 4.626635089516639709e-02 1.969119459390640259e-01 -7.256121188402175903e-02 1.811594516038894653e-01 -1.579516083002090454e-01 9.408081322908401489e-02 -3.622120991349220276e-02
1.061875522136688232e-01 2.229087054729461670e-02 3.778477758169174194e-02 -1.953731030225753784e-01 -1.159552037715911865e-01 -6.646708399057388306e-02 1.057176515460014343e-01 7.276592403650283813e-02 6.443674117326736450e-02 -7.949364930391311646e-02 -2.261304706335067749e-01 -6.574742496013641357e-02 -4.777886867523193359e-01 1.424926072359085083e-01 2.120990157127380371e-01 1.035788208246231079e-01 9.989948570728302002e-02 -3.126399815082550049e-01 -1.533437520265579224e-01 -1.547730267047882080e-01 -1.217744126915931702e-02 1.973301619291305542e-01 1.576133072376251221e-02 -5.918462574481964111e-02 -2.579141557216644287e-01 7.482025027275085449e-02 7.114586234092712402e-02 -2.876126579940319061e-02 -1.148256510496139526e-01 -6.671869009733200073e-02 -2.332251146435737610e-02 4.998461604118347168e-01
-5.561147350817918777e-03 -2.338548563420772552e-02 -3.365783989429473877e-01 -1.378523558378219604e-01 8.337809145450592041e-02 -1.067762374877929688e-01 -1.219187527894973755e-01 1.864581853151321411e-01 -5.435228720307350159e-02 9.006385691463947296e-03 -4.169264063239097595e-02 3.444756940007209778e-02 2.489944174885749817e-02 -2.695220150053501129e-02 9.271347522735595703e-02 -1.004188954830169678e-01 4.755323529243469238e-01 -2.396975159645080566e-01 2.828860469162464142e-02 -8.954349160194396973e-02 -1.695990860462188721e-01 1.881766021251678467e-01 -2.411099821329116821e-01 7.958240807056427002e-03 -2.757711103186011314e-03 3.390323137864470482e-03 3.813813924789428711e-01 8.740969747304916382e-02 1.473738998174667358e-01 -3.290302157402038574e-01 2.228946387767791748e-01 1.600459367036819458e-01
1.352285742759704590e-01 -3.775170743465423584e-01 -2.543741837143898010e-02 -5.542677268385887146e-02 8.210714161396026611e-02 2.963288426399230957e-01 -1.611441075801849365e-01 9.483154863119125366e-02 -1.060140356421470642e-01 9.583429247140884399e-02 -1.708177328109741211e-01 4.029886126518249512e-01 -1.157114803791046143e-01 4.422574117779731750e-02 -1.025428920984268188e-01 2.392193526029586792e-01 9.120121598243713379e-02 1.668715924024581909e-01 -7.248970121145248413e-02 1.722240075469017029e-02 -2.624246105551719666e-02 -1.092163771390914917e-01 -1.609680503606796265e-01 1.576815247535705566e-01 -2.046466469764709473e-01 3.087767064571380615e-01 3.245434761047363281e-01 2.925616130232810974e-02 1.203537061810493469e-01 -1.372867971658706665e-01 -1.311371624469757080e-01 1.087700203061103821e-01
-8.719293400645256042e-03 -8.260422945022583008e-02 6.484372168779373169e-02 1.217011641710996628e-02 1.917479783296585083e-01 3.942167013883590698e-02 -5.685492232441902161e-02 2.887524962425231934e-01 1.177542209625244141e-01 -4.943504557013511658e-02 -1.206912994384765625e-01 1.802169382572174072e-01 3.662417829036712646e-02 2.387733608484268188e-01 1.874381154775619507e-01 1.567567735910415649e-01 1.571199744939804077e-01 -7.470480352640151978e-02 -4.355480968952178955e-01 1.957417000085115433e-03 -2.207207381725311279e-01 -3.858241066336631775e-02 5.023618414998054504e-02 -1.826324164867401123e-01 -2.651589810848236084e-01 1.688262633979320526e-02 2.658577263355255127e-01 4.146735370159149170e-02 1.090573668479919434e-01 -3.135302960872650146e-01 3.206968307495117188e-01 -1.425066739320755005e-01
-2.428291440010070801e-01 -6.159516423940658569e-02 -2.913533747196197510e-01 -1.872412413358688354e-01 4.040892794728279114e-02 -1.768618449568748474e-02 -1.018403023481369019e-01 -3.534099832177162170e-02 -1.191277429461479187e-01 5.159500241279602051e-02 -6.171548739075660706e-02 3.216071724891662598e-01 -2.332635372877120972e-01 -2.486037313938140869e-01 1.006473004817962646e-01 6.789103150367736816e-02 -2.364936284720897675e-03 -2.716985940933227539e-01 -1.185460835695266724e-01 2.436668425798416138e-01 1.327052712440490723e-01 -6.100115925073623657e-02 -2.258208394050598145e-01 2.302063629031181335e-02 2.077919058501720428e-02 -5.050947424024343491e-03 4.203029870986938477e-01 -8.649719506502151489e-02 7.412152737379074097e-02 -2.177837044000625610e-01 1.297983620315790176e-02 3.014705777168273926e-01
1.254902631044387817e-01 6.033417955040931702e-02 -1.463994979858398438e-01 -4.141851663589477539e-01 5.047207325696945190e-02 -2.243424020707607269e-02 1.886818557977676392e-01 6.872081011533737183e-02 9.677967429161071777e-02 -5.754876509308815002e-02 1.736637204885482788e-02 9.980326145887374878e-02 -1.411213167011737823e-02 1.863898038864135742e-01 -3.337459564208984375e-01 3.872982859611511230e-01 -2.309649018570780754e-03 -4.032669067382812500e-01 -1.983617395162582397e-01 -1.078431233763694763e-01 -9.040765464305877686e-02 1.489377766847610474e-01 4.381396865937858820e-04 1.636754721403121948e-01 -1.089546903967857361e-01 -1.248685363680124283e-02 2.386037260293960571e-01 -2.368678003549575806e-01 -1.355490088462829590e-01 -8.247968554496765137e-02 -1.064809877425432205e-02 -6.229554861783981323e-02
-2.414342761039733887e-01 -8.208262175321578979e-02 5.800555646419525146e-02 -7.198483496904373169e-02 6.675387173891067505e-02 5.579738691449165344e-02 -2.131016552448272705e-02 3.182137608528137207e-01 1.052096784114837646e-01 -3.703247383236885071e-02 -1.669365316629409790e-01 -2.021036744117736816e-01 -1.742146611213684082e-01 -3.207142651081085205e-02 -3.033142536878585815e-02 -7.533710449934005737e-02 -1.072526071220636368e-02 -2.615380585193634033e-01 -1.751203984022140503e-01 -1.328433603048324585e-01 -1.648806780576705933e-02 -1.057647019624710083e-01 -1.092272400856018066e-01 1.435947269201278687e-01 -2.243134975433349609e-01 2.727563381195068359e-01 -1.231805831193923950e-01 4.508267156779766083e-03 1.095813214778900146e-01 -6.140722036361694336e-01 8.739928156137466431e-02 2.313630469143390656e-02
7.649458944797515869e-02 9.154140949249267578e-02 -3.373151272535324097e-02 -3.102064728736877441e-01 1.419377774000167847e-01 -1.500500887632369995e-01 -8.099650591611862183e-02 1.289491951465606689e-01 7.780861109495162964e-02 -6.673518568277359009e-02 -1.113960221409797668e-01 3.425198793411254883e-02 1.214057113975286484e-02 3.156002163887023926e-01 1.320600211620330811e-01 3.645359277725219727e-01 -1.511673722416162491e-02 -2.593849003314971924e-01 -5.137017369270324707e-02 -1.958420872688293457e-02 -1.885411143302917480e-01 -1.378769576549530029e-01 -2.598560452461242676e-01 1.634009629487991333e-01 1.868399605154991150e-02 9.389334917068481445e-02 2.949573397636413574e-01 -4.030421003699302673e-02 -3.135434985160827637e-01 -4.107844457030296326e-02 2.774434685707092285e-01 2.330465316772460938e-01
-2.635906040668487549e-01 5.322868004441261292e-02 -2.035978808999061584e-02 -5.899040699005126953e-01 -6.954722572118043900e-03 8.517537266016006470e-02 -5.887888371944427490e-02 4.449300467967987061e-02 -5.777432583272457123e-03 3.155856132507324219e-01 3.314185142517089844e-02 1.328560709953308105e-01 -1.306652724742889404e-01 6.373056024312973022e-02 -2.346217036247253418e-01 -1.517527699470520020e-01 1.180856600403785706e-01 -1.941325217485427856e-01 -1.666620820760726929e-01 -1.324630081653594971e-01 -6.310850381851196289e-02 -1.675001680850982666e-01 3.788007795810699463e-02 -6.414929777383804321e-02 -3.454639017581939697e-01 1.229862123727798462e-01 1.221351101994514465e-01 -1.206362396478652954e-01 6.401192396879196167e-02 -2.038470059633255005e-01 -4.763226956129074097e-02 5.043373629450798035e-02
-2.784454450011253357e-02 -1.712335497140884399e-01 -2.919295802712440491e-02 4.875400289893150330e-02 2.376375943422317505e-01 4.458762332797050476e-02 5.959201231598854065e-02 9.675500541925430298e-02 2.685703635215759277e-01 1.004173830151557922e-01 4.743465036153793335e-02 4.883104562759399414e-01 1.646571792662143707e-02 1.840168833732604980e-01 7.172328978776931763e-02 -7.174645364284515381e-02 2.627623081207275391e-01 -7.208164036273956299e-02 -4.193935543298721313e-02 -8.115851879119873047e-02 4.965949803590774536e-02 -1.380752474069595337e-01 8.154689334332942963e-03 -6.445744633674621582e-02 -2.532021999359130859e-01 8.141911774873733521e-02 2.753393650054931641e-01 -4.242521524429321289e-02 3.095355443656444550e-02 -4.696484506130218506e-01 9.363844990730285645e-02 -2.024369388818740845e-01
-3.079383634030818939e-03 -1.674731671810150146e-01 -1.545002497732639313e-02 2.366885729134082794e-02 -5.956813693046569824e-02 3.855484724044799805e-01 7.003859430551528931e-02 2.274790108203887939e-01 -1.395617276430130005e-01 3.596133738756179810e-02 1.669326871633529663e-01 1.911806315183639526e-02 -1.383373439311981201e-01 9.185887128114700317e-02 -8.889515697956085205e-02 1.981198042631149292e-01 3.103490173816680908e-01 -3.823774158954620361e-01 -2.035775035619735718e-01 -1.586286001838743687e-03 1.264424473047256470e-01 5.230138078331947327e-02 -3.249787166714668274e-02 6.276015937328338623e-02 -1.503073722124099731e-01 -1.616932004690170288e-01 3.134879171848297119e-01 -3.477540314197540283e-01 1.238930076360702515e-01 -1.205056011676788330e-01 5.153910443186759949e-02 1.743540465831756592e-01
-9.027331322431564331e-02 -5.401503294706344604e-02 -4.786168411374092102e-02 -2.928341031074523926e-01 -1.957202702760696411e-01 -1.073693856596946716e-01 -2.847014069557189941e-01 9.783302247524261475e-02 4.584619104862213135e-01 6.974408030509948730e-02 7.018977403640747070e-02 1.954821497201919556e-01 -1.137725859880447388e-01 1.643832325935363770e-01 -5.605816375464200974e-03 -1.317333281040191650e-01 -1.008554697036743164e-01 -2.934482097625732422e-01 -1.015543639659881592e-01 2.296269983053207397e-01 1.344865858554840088e-01 -5.244094412773847580e-03 -6.251692026853561401e-02 -1.144052073359489441e-01 -3.268285989761352539e-01 -2.119112946093082428e-02 3.073889315128326416e-01 8.549215644598007202e-02 4.541952908039093018e-02 -1.884390115737915039e-01 -1.434084400534629822e-02 6.008167192339897156e-02
-2.008784115314483643e-01 -1.348613947629928589e-01 1.657560840249061584e-02 -1.049522608518600464e-01 5.693621002137660980e-03 2.168880254030227661e-01 1.565113663673400879e-01 1.066677644848823547e-01 1.650787144899368286e-01 -4.022982716560363770e-02 -1.875078976154327393e-01 -7.222845405340194702e-02 -2.360853254795074463e-01 1.969037353992462158e-01 -2.451466955244541168e-02 -9.305346012115478516e-02 6.415405869483947754e-02 -1.716104000806808472e-01 -6.636353582143783569e-02 -6.024469062685966492e-02 2.067030519247055054e-01 -4.309628605842590332e-01 -1.730246096849441528e-01 -1.123267859220504761e-01 -1.735380291938781738e-01 2.690348625183105469e-01 3.602428138256072998e-01 1.124812066555023193e-01 1.710970699787139893e-01 -1.340759247541427612e-01 -1.003558095544576645e-02 2.633025944232940674e-01
-1.632223278284072876e-01 -9.240618348121643066e-02 -7.083127647638320923e-02 3.219382464885711670e-02 -6.922543793916702271e-02 -1.756462641060352325e-02 5.505957454442977905e-02 2.414721548557281494e-01 -1.308064609766006470e-01 6.405705213546752930e-02 -2.609983682632446289e-01 9.285254776477813721e-02 -2.542851269245147705e-01 3.574136197566986084e-01 1.744475364685058594e-01 2.898505926132202148e-01 4.968764260411262512e-02 8.974337577819824219e-02 3.120447881519794464e-02 -1.945725679397583008e-01 1.857912540435791016e-01 4.820380825549364090e-03 -6.900236755609512329e-02 1.189153492450714111e-01 -4.131760299205780029e-01 8.424819260835647583e-02 1.661470681428909302e-01 -2.145929932594299316e-01 2.034644931554794312e-01 -1.121107414364814758e-01 5.554604157805442810e-02 2.760456502437591553e-01
-3.393695652484893799e-01 -5.681457370519638062e-02 2.596785128116607666e-01 -1.493068039417266846e-01 7.654543220996856689e-02 1.769439131021499634e-01 -2.549204528331756592e-01 8.693280071020126343e-02 3.115277588367462158e-01 7.751734554767608643e-02 -1.991977542638778687e-02 2.323056161403656006e-01 -1.339544653892517090e-01 9.546038508415222168e-02 2.060171663761138916e-01 -4.116370528936386108e-02 1.319005936384201050e-01 -1.506047993898391724e-01 -3.150836229324340820e-01 -1.981491595506668091e-01 6.519816815853118896e-02 -1.642351150512695312e-01 -4.062301293015480042e-02 9.533452242612838745e-02 -3.298510313034057617e-01 -8.414007723331451416e-02 -1.968929357826709747e-02 -3.267056494951248169e-02 -2.593342363834381104e-01 -2.101273387670516968e-01 -2.054959535598754883e-02 -6.164319440722465515e-02
-1.375281214714050293e-01 -7.211390137672424316e-02 -9.012570977210998535e-02 -1.896898448467254639e-01 -1.101789250969886780e-01 1.658189594745635986e-01 1.555721908807754517e-01 1.757879555225372314e-01 2.827036082744598389e-01 4.664428904652595520e-02 -1.543026864528656006e-01 1.391327977180480957e-01 -3.679324090480804443e-01 2.039454132318496704e-01 5.272218212485313416e-02 2.774258330464363098e-02 -1.078412532806396484e-01 -2.631609737873077393e-01 2.910496294498443604e-01 8.181359618902206421e-02 -2.848158031702041626e-02 1.925458759069442749e-01 2.095591835677623749e-02 2.123544961214065552e-01 -4.286874532699584961e-01 -7.578495889902114868e-02 2.257024943828582764e-01 -1.250642538070678711e-01 7.507035136222839355e-02 -7.539489865303039551e-02 8.137685060501098633e-02 -3.889987617731094360e-02
-1.482928544282913208e-01 7.868804037570953369e-02 -2.144792973995208740e-01 -1.923686712980270386e-01 -1.658129841089248657e-01 -1.958976313471794128e-02 1.783271133899688721e-01 3.449284657835960388e-02 1.232373043894767761e-01 -1.627110503613948822e-02 -7.107171416282653809e-02 4.354550838470458984e-01 -7.467344403266906738e-02 6.478333473205566406e-02 2.773079872131347656e-01 8.934217691421508789e-02 2.522433400154113770e-01 -7.113883644342422485e-02 1.025364995002746582e-01 8.608537167310714722e-02 -3.144888877868652344e-01 1.390048116445541382e-01 -9.914121776819229126e-02 1.240884214639663696e-01 -1.752299964427947998e-01 -2.310682237148284912e-01 2.170667946338653564e-01 3.679922595620155334e-02 -7.219949364662170410e-02 -2.740096151828765869e-01 -2.674334347248077393e-01 9.334830939769744873e-02
-2.681745588779449463e-01 -1.135851517319679260e-01 3.991964086890220642e-02 -3.140849769115447998e-01 2.026938460767269135e-02 9.060901403427124023e-02 8.193577826023101807e-02 -2.002793103456497192e-01 2.663396298885345459e-01 -9.241820126771926880e-02 -2.257516086101531982e-01 7.099597156047821045e-02 -3.862511813640594482e-01 1.961395144462585449e-01 1.450588703155517578e-01 3.291822224855422974e-02 4.973050206899642944e-02 -1.353737413883209229e-01 4.019007459282875061e-02 1.446858048439025879e-01 -3.997056931257247925e-02 1.640006005764007568e-01 -3.336226101964712143e-03 1.362263113260269165e-01 -4.537341743707656860e-02 1.504668593406677246e-01 -1.713945120573043823e-01 -1.418379396200180054e-01 9.168604761362075806e-02 -4.751543998718261719e-01 -6.134391296654939651e-03 1.241106092929840088e-01
-1.165406182408332825e-01 -1.084802113473415375e-02 3.017500638961791992e-01 -1.973802894353866577e-01 2.936949208378791809e-02 9.644418209791183472e-02 2.196056842803955078e-01 -1.325027942657470703e-01 1.649797260761260986e-01 8.177397400140762329e-02 -1.919637173414230347e-01 2.935567796230316162e-01 -7.289400696754455566e-02 1.333405077457427979e-01 1.709332615137100220e-01 2.724462747573852539e-01 3.207944333553314209e-01 -2.493363171815872192e-01 8.133640140295028687e-02 -1.072640120983123779e-01 -5.118192732334136963e-02 -7.170890271663665771e-02 -7.542240619659423828e-02 2.276561409235000610e-01 -3.298999071121215820e-01 -1.391806751489639282e-01 7.053808122873306274e-02 -5.359729006886482239e-02 1.744348406791687012e-01 -2.016433626413345337e-01 -1.462766081094741821e-01 -1.409155130386352539e-01
2.556085884571075439e-01 -2.271179407835006714e-01 2.553707733750343323e-02 -1.177764534950256348e-01 -5.089534446597099304e-03 -3.038791418075561523e-01 1.020183637738227844e-01 1.261644512414932251e-01 2.498698830604553223e-01 -6.372243165969848633e-03 -2.530913986265659332e-02 1.536101847887039185e-01 3.265540674328804016e-02 -8.353477716445922852e-02 1.862404346466064453e-01 1.530614942312240601e-01 1.777780801057815552e-01 -4.149515628814697266e-01 -3.067848980426788330e-01 -2.118204720318317413e-02 2.730431221425533295e-02 -2.422472462058067322e-02 2.884388202801346779e-03 3.583734482526779175e-02 2.511612698435783386e-02 -4.070508480072021484e-02 2.122229784727096558e-01 -1.937173008918762207e-01 1.491738855838775635e-01 -3.616557717323303223e-01 2.364529818296432495e-01 -4.694548249244689941e-02
2.315935045480728149e-01 -6.253958493471145630e-02 1.679713651537895203e-02 -2.527754306793212891e-01 -1.379994451999664307e-01 -7.785904407501220703e-02 9.534868597984313965e-02 2.202067058533430099e-03 -1.171170324087142944e-01 9.296638518571853638e-02 -1.055281534790992737e-01 1.097135171294212341e-01 -5.055404305458068848e-01 3.878019005060195923e-02 8.822567760944366455e-02 6.832995265722274780e-02 8.829331398010253906e-02 -3.315890431404113770e-01 -1.536711603403091431e-01 -1.963750272989273071e-01 5.952557921409606934e-02 4.340013489127159119e-02 -2.837657742202281952e-02 1.536068618297576904e-01 -3.289363980293273926e-01 -8.323061279952526093e-03 3.916535526514053345e-03 5.603674426674842834e-02 -2.255660891532897949e-01 -6.342884898185729980e-02 -3.941898420453071594e-02 3.890760540962219238e-01
1.151058152318000793e-01 -7.610631734132766724e-02 1.487528085708618164e-01 -1.014619246125221252e-01 1.386047750711441040e-01 1.812529414892196655e-01 -2.969715371727943420e-02 1.816911995410919189e-01 -3.825520873069763184e-01 1.627080887556076050e-01 -1.891808211803436279e-01 2.581304013729095459e-01 -1.744203567504882812e-01 1.158738881349563599e-01 2.070979326963424683e-01 2.199236899614334106e-01 -1.920288801193237305e-01 -2.817863225936889648e-01 1.736822724342346191e-02 1.061428990215063095e-02 2.987713180482387543e-02 -3.789482265710830688e-02 -2.840348780155181885e-01 1.530688852071762085e-01 -3.967137336730957031e-01 1.591993123292922974e-01 1.673075556755065918e-01 -4.335528239607810974e-02 3.304039686918258667e-02 -9.478532522916793823e-02 -7.872902601957321167e-02 1.529294718056917191e-02
-7.858128100633621216e-02 -2.552962303161621094e-01 1.589820720255374908e-02 -2.947576344013214111e-01 -1.453136950731277466e-01 -1.428686976432800293e-01 -1.070287972688674927e-01 3.281626105308532715e-02 5.322675406932830811e-02 -4.809971526265144348e-02 -2.643059790134429932e-01 -1.133394706994295120e-02 -3.915197253227233887e-01 3.776223585009574890e-02 1.747948080301284790e-01 2.000609040260314941e-01 1.417120397090911865e-01 -3.037994727492332458e-02 -2.991626560688018799e-01 -1.039814427495002747e-01 1.237503737211227417e-01 -1.617727130651473999e-01 1.388716399669647217e-01 3.948006629943847656e-01 -1.529654264450073242e-01 3.092522025108337402e-01 1.378900259733200073e-01 3.850703313946723938e-02 3.674342110753059387e-02 6.172509118914604187e-02 3.787140548229217529e-02 5.432548001408576965e-02
-7.651129364967346191e-02 -8.328627794981002808e-02 -2.660324871540069580e-01 -1.559090316295623779e-01 2.664601430296897888e-02 -7.456829189322888851e-04 1.300535649061203003e-01 1.433867365121841431e-01 -1.441789418458938599e-01 -1.329624950885772705e-01 -1.251800507307052612e-01 4.772600829601287842e-01 -2.572425305843353271e-01 -1.157793998718261719e-01 1.488430984318256378e-02 -1.550497859716415405e-01 2.912549376487731934e-01 -2.081050574779510498e-01 -1.375829875469207764e-01 -6.145946308970451355e-02 1.866170614957809448e-01 1.336980517953634262e-02 -1.629114001989364624e-01 1.656754501163959503e-02 1.232550106942653656e-02 7.930498570203781128e-02 2.949731945991516113e-01 5.618457868695259094e-02 1.251594871282577515e-01 -1.480547189712524414e-01 -1.991459578275680542e-01 2.857896387577056885e-01
-2.021310776472091675e-01 -1.661766506731510162e-02 -9.861391037702560425e-03 -2.339518517255783081e-01 -1.181228309869766235e-01 -7.530880626291036606e-03 -2.270623892545700073e-01 -2.010009018704295158e-03 1.677431315183639526e-01 3.818838000297546387e-01 3.039269894361495972e-02 1.986146271228790283e-01 -4.586524888873100281e-02 -1.685493737459182739e-01 -4.105189815163612366e-02 1.462502926588058472e-01 2.708167135715484619e-01 -1.415724754333496094e-01 5.500552710145711899e-03 6.746646761894226074e-02 1.395047008991241455e-01 1.107050031423568726e-01 -2.321160733699798584e-01 1.775155961513519287e-02 -2.626384794712066650e-01 1.494205743074417114e-01 1.836674809455871582e-01 -2.604199200868606567e-02 -2.711208164691925049e-01 -4.304056763648986816e-01 3.711311891674995422e-02 -2.840404212474822998e-02
-9.944369643926620483e-02 -6.169532891362905502e-03 9.151943027973175049e-02 -3.468520939350128174e-01 -1.561263650655746460e-01 -7.986651360988616943e-02 1.232591494917869568e-01 1.332813054323196411e-01 -5.421910434961318970e-02 -1.396254301071166992e-01 2.166523486375808716e-01 2.670231163501739502e-01 -1.357125490903854370e-01 3.203855752944946289e-01 1.771229058504104614e-01 -2.218566276133060455e-02 1.998150795698165894e-01 1.299602445214986801e-02 -1.487639695405960083e-01 -7.626660168170928955e-02 8.004562929272651672e-03 1.107903048396110535e-01 -3.502134978771209717e-01 1.324265450239181519e-01 -1.365418434143066406e-01 -4.509415850043296814e-02 2.359302192926406860e-01 -1.523056812584400177e-02 -7.483723014593124390e-02 3.608964011073112488e-02 -1.034699752926826477e-02 4.471310973167419434e-01
-8.163338154554367065e-02 -2.318526357412338257e-01 -2.702960558235645294e-02 -2.988048195838928223e-01 -1.262372266501188278e-02 6.814263015985488892e-02 -2.295938432216644287e-01 -4.356833547353744507e-02 5.994229018688201904e-02 -3.591822832822799683e-02 3.119082376360893250e-02 3.366054892539978027e-01 -3.708669245243072510e-01 1.088445708155632019e-01 2.511897683143615723e-01 2.392005175352096558e-02 3.362925648689270020e-01 -2.229611389338970184e-03 -2.499270141124725342e-01 -3.293170407414436340e-02 -4.247478023171424866e-02 -5.157539620995521545e-02 -8.203677088022232056e-02 -1.008330583572387695e-01 -1.804018914699554443e-01 1.097657456994056702e-01 -4.184788838028907776e-02 -1.038278266787528992e-01 2.144240289926528931e-01 -2.570991814136505127e-01 2.958743870258331299e-01 -5.641571059823036194e-02
-3.196426481008529663e-02 -8.973652869462966919e-02 -9.849035739898681641e-02 -3.404001593589782715e-01 9.275727719068527222e-02 1.058436334133148193e-01 1.658945977687835693e-01 6.101811677217483521e-02 -7.438286411343142390e-05 -2.774623408913612366e-02 -3.011825978755950928e-01 1.597724705934524536e-01 -1.662024259567260742e-01 3.606197834014892578e-01 3.164518773555755615e-01 1.639726161956787109e-01 -2.840711176395416260e-01 -1.862675994634628296e-01 9.499667584896087646e-02 -9.493635594844818115e-02 -3.674193471670150757e-02 -6.453230232000350952e-02 -4.890122450888156891e-03 7.715734839439392090e-02 7.414323091506958008e-02 -5.106936395168304443e-02 3.548298180103302002e-01 -2.950937449932098389e-01 -1.777502447366714478e-01 -1.107012555003166199e-01 -3.717450052499771118e-02 -3.677758201956748962e-02
-5.065660551190376282e-02 -1.917265653610229492e-01 5.438007414340972900e-02 -4.808854460716247559e-01 -2.027928531169891357e-01 6.415403634309768677e-02 2.724383473396301270e-01 2.653630673885345459e-01 -1.193405464291572571e-01 4.079748317599296570e-02 -1.645254045724868774e-01 2.472502291202545166e-01 -1.839562132954597473e-02 2.076240032911300659e-01 3.253849148750305176e-01 2.118262201547622681e-01 5.834405869245529175e-02 -1.777300238609313965e-01 2.387535423040390015e-01 2.046325244009494781e-02 -1.744710206985473633e-01 -5.735311657190322876e-02 3.497631102800369263e-02 -4.306434839963912964e-02 -1.666932851076126099e-01 1.397354602813720703e-01 1.466977596282958984e-01 -1.701250374317169189e-01 5.058927461504936218e-02 -6.360524147748947144e-02 1.334948651492595673e-02 -6.713036447763442993e-02
-1.418588566593825817e-03 -1.071104332804679871e-01 1.231502965092658997e-01 -2.740904092788696289e-01 5.697193741798400879e-02 -2.617626488208770752e-01 -9.569607675075531006e-02 3.593745827674865723e-01 1.196058839559555054e-01 2.054260578006505966e-03 -2.216126471757888794e-01 2.256286740303039551e-01 -1.601646095514297485e-01 -6.710448861122131348e-02 3.278797268867492676e-01 2.303889095783233643e-01 -1.075795069336891174e-01 -1.517597287893295288e-01 -2.430240809917449951e-01 -2.194599481299519539e-03 -2.396202683448791504e-01 -1.034777332097291946e-02 -1.132239028811454773e-01 4.292059242725372314e-01 -1.254042237997055054e-02 -2.491135150194168091e-02 1.337702721357345581e-01 3.748025372624397278e-02 1.178962215781211853e-01 2.001570351421833038e-02 -1.770400069653987885e-02 -1.294076535850763321e-02
-8.045613020658493042e-02 -1.005122065544128418e-01 -2.494712918996810913e-01 -1.865755170583724976e-01 4.367351159453392029e-02 -1.045917198061943054e-01 -1.331623829901218414e-02 2.191289663314819336e-01 -1.823633164167404175e-02 -5.928652733564376831e-02 -4.662751220166683197e-03 4.271079599857330322e-02 -4.926012456417083740e-02 -6.373863667249679565e-02 -2.042704224586486816e-01 2.376105785369873047e-01 1.308339536190032959e-01 -4.242387712001800537e-01 1.998490989208221436e-01 -1.377710402011871338e-01 5.217967182397842407e-02 -1.457759290933609009e-01 -5.970003083348274231e-02 2.085802108049392700e-01 -1.763700097799301147e-01 2.842388451099395752e-01 4.876103103160858154e-01 3.100239485502243042e-02 -1.416663378477096558e-01 3.487117961049079895e-02 -5.660789087414741516e-02 1.131180226802825928e-01
-1.765462011098861694e-01 -1.713903993368148804e-01 7.059842348098754883e-02 5.743642151355743408e-02 -1.226073205471038818e-01 1.442017853260040283e-01 -2.487737238407135010e-01 1.586126983165740967e-01 -9.007509797811508179e-03 2.221968173980712891e-01 -1.135032698512077332e-01 -4.626363888382911682e-02 -3.416879177093505859e-01 6.002523377537727356e-02 2.023381441831588745e-01 2.411036379635334015e-02 -5.408846959471702576e-02 -2.693296968936920166e-01 -7.519119977951049805e-02 -2.515072524547576904e-01 -2.316053584218025208e-02 1.604619249701499939e-02 9.892576187849044800e-02 2.395826429128646851e-01 -2.097914814949035645e-01 8.460777252912521362e-02 1.374905109405517578e-01 -2.425504177808761597e-01 2.064682915806770325e-02 -2.430994510650634766e-01 3.360953927040100098e-01 2.611634731292724609e-01
-1.315045058727264404e-01 8.930147439241409302e-02 1.260032355785369873e-01 -4.148694872856140137e-02 5.253807455301284790e-02 2.256236821413040161e-01 -9.630287438631057739e-02 1.800568252801895142e-01 1.163022741675376892e-01 -2.800017297267913818e-01 -3.266540467739105225e-01 3.373101949691772461e-01 -3.847938403487205505e-02 1.273885816335678101e-01 4.410565197467803955e-01 1.471691876649856567e-01 -7.593023777008056641e-02 -1.958646029233932495e-01 1.913463324308395386e-02 -1.445282697677612305e-01 -2.484273910522460938e-01 -3.884824737906455994e-02 -4.927483946084976196e-02 3.749973699450492859e-02 -3.142040371894836426e-01 9.228871017694473267e-02 1.574927717447280884e-01 -1.280630677938461304e-01 3.619037941098213196e-02 -1.141689270734786987e-01 -1.084515899419784546e-01 9.204612672328948975e-02
-9.066743776202201843e-03 1.840884834527969360e-01 1.884903293102979660e-03 -1.466781646013259888e-01 -2.354833297431468964e-02 1.561168730258941650e-01 -1.943448930978775024e-01 4.084600880742073059e-02 1.782929450273513794e-01 1.173244137316942215e-02 -1.347870081663131714e-01 2.792521417140960693e-01 -2.686882577836513519e-02 -1.269776374101638794e-01 3.925033286213874817e-02 -6.767639517784118652e-02 -8.961484581232070923e-02 -2.089106738567352295e-01 8.970152586698532104e-02 -1.465470250695943832e-02 2.220271825790405273e-01 -2.346536070108413696e-01 -3.724196553230285645e-02 2.033514529466629028e-01 -1.769118160009384155e-01 2.063363790512084961e-01 3.124974071979522705e-01 -1.154354289174079895e-01 2.657167315483093262e-01 -5.084878802299499512e-01 -8.735709637403488159e-02 -2.056146971881389618e-02
-1.687172055244445801e-01 -4.696061834692955017e-02 -1.986948996782302856e-01 -1.979232132434844971e-01 -2.737091295421123505e-02 -3.609723448753356934e-01 9.371615201234817505e-02 1.501517593860626221e-01 -5.801793932914733887e-02 9.813353419303894043e-02 2.137319184839725494e-02 1.347318887710571289e-01 -2.842102944850921631e-01 4.831420257687568665e-02 -1.454192996025085449e-01 2.020929940044879913e-02 2.696858905255794525e-02 -4.778451323509216309e-01 -2.445519417524337769e-01 1.600278168916702271e-02 -1.067353338003158569e-01 -1.386912465095520020e-01 -1.925886273384094238e-01 1.852493733167648315e-02 -7.780817896127700806e-02 -2.342695146799087524e-01 1.505907177925109863e-01 4.466284438967704773e-02 -2.008757293224334717e-01 -4.543877765536308289e-02 1.250120550394058228e-01 3.019737899303436279e-01
-2.757707536220550537e-01 7.140412926673889160e-02 -2.912284135818481445e-01 -3.391513824462890625e-01 1.155986338853836060e-01 1.590224802494049072e-01 1.693065091967582703e-02 -8.305888622999191284e-02 1.041115745902061462e-01 -1.111140474677085876e-01 -8.786487579345703125e-02 1.084541827440261841e-01 -6.033675000071525574e-02 3.400825336575508118e-02 2.549476027488708496e-01 1.913885921239852905e-01 4.912166297435760498e-02 -2.168399244546890259e-01 4.176940768957138062e-03 1.772165149450302124e-01 -2.739870846271514893e-01 2.229155153036117554e-01 1.781131327152252197e-02 -2.886200882494449615e-02 -2.348400652408599854e-01 2.824161052703857422e-01 1.683193594217300415e-01 -3.339395523071289062e-01 -9.940426796674728394e-02 -1.535162180662155151e-01 9.519290924072265625e-02 -7.263321429491043091e-03
-2.610566914081573486e-01 -1.821580678224563599e-01 -2.858276711776852608e-03 5.797346308827400208e-02 -1.248202025890350342e-01 2.383605809882283211e-03 7.936979085206985474e-02 3.033884167671203613e-01 -1.860389262437820435e-01 9.823985397815704346e-02 -1.091210469603538513e-01 6.554553657770156860e-02 -3.648697733879089355e-01 2.307505309581756592e-01 1.615891605615615845e-02 2.308727651834487915e-01 -2.022383920848369598e-02 9.935049712657928467e-02 -2.403148561716079712e-01 -5.780905112624168396e-02 1.515781134366989136e-01 -8.292343467473983765e-02 3.178843483328819275e-02 -3.279386088252067566e-02 -3.498433232307434082e-01 -9.891869127750396729e-02 2.151692509651184082e-01 -3.125226497650146484e-01 1.799963265657424927e-01 -1.920688003301620483e-01 1.044656634330749512e-01 1.459737271070480347e-01
-8.083935081958770752e-02 -2.773932814598083496e-01 -1.237558573484420776e-01 -1.940029263496398926e-01 -3.717823922634124756e-01 -7.137609273195266724e-02 -1.530464738607406616e-01 2.015944868326187134e-01 3.392259124666452408e-03 -4.750497266650199890e-02 -1.666481047868728638e-01 -8.344709128141403198e-02 -1.764838546514511108e-01 1.466119736433029175e-01 2.048945277929306030e-01 1.541395336389541626e-01 -9.407874941825866699e-02 -8.236923068761825562e-02 -4.005129933357238770e-01 -1.153389438986778259e-01 2.288805544376373291e-01 -1.121693477034568787e-01 1.711078733205795288e-01 2.604071795940399170e-01 -1.148358583450317383e-01 1.211464777588844299e-01 2.865239679813385010e-01 8.771913498640060425e-02 -8.228429406881332397e-02 -4.516893997788429260e-02 1.021070033311843872e-01 1.118085011839866638e-01
-6.680491566658020020e-02 -1.152090504765510559e-01 -2.646352946758270264e-01 -4.533358663320541382e-02 -2.423458099365234375e-01 -2.748416662216186523e-01 -1.875521801412105560e-02 3.893455564975738525e-01 5.165919288992881775e-02 -2.072803117334842682e-02 7.104785763658583164e-04 -2.099363319575786591e-02 -1.246403455734252930e-01 2.545595169067382812e-01 8.993854373693466187e-02 1.459976434707641602e-01 -1.578026823699474335e-02 9.212806820869445801e-03 -1.881571114063262939e-01 -1.417362838983535767e-01 2.173085361719131470e-01 2.040843293070793152e-02 1.855529397726058960e-01 3.839012607932090759e-02 -1.299533396959304810e-01 4.320055991411209106e-02 3.489955663681030273e-01 -3.669892251491546631e-02 -1.951527297496795654e-01 -2.680250108242034912e-01 -7.077882438898086548e-02 3.383586406707763672e-01
-3.214537166059017181e-03 -1.008631363511085510e-01 9.463047236204147339e-02 -3.394992053508758545e-01 -2.305468022823333740e-01 -1.082549095153808594e-01 1.655144542455673218e-01 -2.333419024944305420e-02 -6.076673790812492371e-02 -2.576187849044799805e-01 6.709974259138107300e-02 1.747519709169864655e-02 -1.626857370138168335e-01 2.825236916542053223e-01 2.534946799278259277e-01 1.714940071105957031e-01 1.689015887677669525e-02 -2.405458539724349976e-01 8.397838473320007324e-02 -1.649120897054672241e-01 -2.717380821704864502e-01 5.179075989872217178e-03 -3.350967541337013245e-02 1.464762538671493530e-01 -2.738139927387237549e-01 2.110453397035598755e-01 3.500148057937622070e-01 2.423081174492835999e-02 -3.670127317309379578e-02 5.756103619933128357e-02 2.009403556585311890e-01 1.465461254119873047e-01
-2.325223982334136963e-01 -2.689491510391235352e-01 -1.481467038393020630e-01 -3.453257679939270020e-01 2.974530160427093506e-01 -9.152359515428543091e-02 3.282588440924882889e-04 9.108364582061767578e-02 9.355773031711578369e-02 5.535262078046798706e-02 -2.074137926101684570e-01 -2.034064680337905884e-01 -1.930042169988155365e-02 2.204734086990356445e-01 -8.951652050018310547e-02 8.869798853993415833e-03 8.336435258388519287e-02 -7.454221695661544800e-02 -1.691731661558151245e-01 6.911073625087738037e-02 -1.776431649923324585e-01 -1.029664203524589539e-01 2.145144343376159668e-01 2.549640834331512451e-01 -1.736422926187515259e-01 4.308955371379852295e-02 2.206137329339981079e-01 -4.313479736447334290e-02 1.428184658288955688e-01 -2.569714486598968506e-01 -6.072810664772987366e-02 3.197240233421325684e-01
-2.695246934890747070e-01 -8.852757513523101807e-02 1.472630947828292847e-01 -2.004102170467376709e-01 -5.433119833469390869e-02 -4.134948179125785828e-02 -2.052294760942459106e-01 1.369077563285827637e-01 3.433499038219451904e-01 4.047583937644958496e-01 2.483247965574264526e-02 1.274111568927764893e-01 3.166519850492477417e-02 -1.295541673898696899e-01 6.767003983259201050e-02 1.763006448745727539e-01 1.769281178712844849e-01 -3.925659656524658203e-01 -1.088988333940505981e-01 -2.727853320538997650e-02 1.959761977195739746e-02 -9.103275835514068604e-02 -4.347616061568260193e-02 -5.808580317534506321e-04 -2.601995766162872314e-01 6.800203584134578705e-03 2.434894889593124390e-01 6.285998970270156860e-03 -1.171945780515670776e-01 -2.817503213882446289e-01 1.062834411859512329e-01 -7.769403979182243347e-03
1.859460324048995972e-01 -1.840250492095947266e-01 -6.401778012514114380e-02 -6.049740593880414963e-03 -2.415718585252761841e-01 -3.756772354245185852e-02 1.233047991991043091e-02 3.850365281105041504e-01 7.822952419519424438e-02 1.128608286380767822e-01 -1.012335047125816345e-01 1.051680374075658619e-04 -3.807709217071533203e-01 1.372860074043273926e-01 7.110571861267089844e-02 -9.022039920091629028e-02 2.698584198951721191e-01 -1.877557933330535889e-01 6.459924858063459396e-03 2.235942929983139038e-01 -1.238000467419624329e-01 1.381516456604003906e-01 -4.678455367684364319e-02 1.238829046487808228e-01 2.513538673520088196e-02 5.506392940878868103e-02 2.980393767356872559e-01 -9.815435856580734253e-02 1.854063421487808228e-01 -6.600218266248703003e-02 1.109802424907684326e-01 3.871448338031768799e-01
-2.579240314662456512e-02 2.966193668544292450e-02 -2.898719012737274170e-01 -2.059130668640136719e-01 7.852169871330261230e-02 -3.991328179836273193e-03 -3.570080921053886414e-02 1.162899285554885864e-01 1.650589853525161743e-01 -2.238451540470123291e-01 -8.869595825672149658e-02 9.307835996150970459e-02 -3.435481190681457520e-01 2.134028971195220947e-01 -1.031404808163642883e-01 2.207402437925338745e-01 9.341976046562194824e-02 -3.783763349056243896e-01 1.125201284885406494e-01 1.580013930797576904e-01 -4.865522310137748718e-02 -2.559931576251983643e-01 -7.697711139917373657e-02 1.120390072464942932e-01 -1.591386944055557251e-01 6.812699884176254272e-02 8.258472383022308350e-02 -3.290542364120483398e-01 -2.436789423227310181e-01 -1.251720786094665527e-01 7.626272737979888916e-02 -1.800324916839599609e-01
1.451328694820404053e-01 -1.894310861825942993e-01 -4.695071876049041748e-01 -1.588125228881835938e-01 -1.014230027794837952e-01 5.717658903449773788e-03 1.190960481762886047e-01 1.372018922120332718e-02 1.179650798439979553e-01 -8.971188217401504517e-03 -2.139990031719207764e-01 2.675557136535644531e-01 -4.403636455535888672e-01 -1.068840734660625458e-02 6.833416223526000977e-02 1.706022918224334717e-01 2.313624471426010132e-01 -1.370471268892288208e-01 -4.402976110577583313e-02 7.118347287178039551e-02 -8.645342290401458740e-02 4.509266838431358337e-02 -9.327837079763412476e-02 2.678703367710113525e-01 -6.122761592268943787e-02 1.847427189350128174e-01 1.368313580751419067e-01 2.253446727991104126e-01 -3.744038986042141914e-04 -1.364712715148925781e-01 -7.828270643949508667e-02 1.100084707140922546e-01
-1.284577995538711548e-01 -2.307788878679275513e-01 -1.809319481253623962e-02 -5.396716669201850891e-02 3.887353092432022095e-02 -2.782559096813201904e-01 -2.080841064453125000e-01 2.030719369649887085e-01 2.241107076406478882e-02 6.800434738397598267e-02 6.884657777845859528e-03 3.550431728363037109e-01 -1.596112549304962158e-01 1.179889738559722900e-01 3.399795666337013245e-02 -1.735466867685317993e-01 5.637682974338531494e-02 9.371745586395263672e-02 1.502294391393661499e-01 1.291413903236389160e-01 7.655440270900726318e-02 -7.277765125036239624e-02 6.535445898771286011e-02 1.743799597024917603e-01 -3.268148303031921387e-01 1.436055004596710205e-01 1.979008913040161133e-01 -5.016374960541725159e-02 -1.877977848052978516e-01 -4.459280967712402344e-01 -1.936474144458770752e-01 1.544298678636550903e-01
-3.271333575248718262e-01 1.831717044115066528e-01 -9.116448462009429932e-02 -9.950046241283416748e-02 -3.470877707004547119e-01 1.361327469348907471e-01 -1.965146698057651520e-02 2.596493661403656006e-01 6.731133162975311279e-02 6.045434996485710144e-02 7.924188673496246338e-02 2.689415812492370605e-01 -6.814000010490417480e-02 3.753745555877685547e-01 3.883798792958259583e-02 3.426750004291534424e-02 1.575353145599365234e-01 6.138251721858978271e-02 -5.460701882839202881e-02 -1.382359582930803299e-02 -2.023807615041732788e-01 1.708716452121734619e-01 -1.008734945207834244e-02 1.493066102266311646e-01 -1.044501140713691711e-01 -2.281838282942771912e-02 4.662400186061859131e-01 -9.308198839426040649e-02 1.990835368633270264e-02 -1.832069456577301025e-01 4.789805412292480469e-02 -3.675413876771926880e-02
-8.803480863571166992e-02 -5.555758625268936157e-02 -4.107191860675811768e-01 -2.553042769432067871e-01 -4.489538446068763733e-02 5.798495560884475708e-02 -2.235868722200393677e-01 2.409653365612030029e-01 2.493629790842533112e-02 -3.803495466709136963e-01 -7.831136137247085571e-02 8.154210448265075684e-02 -1.482101529836654663e-01 -7.617190480232238770e-02 5.665268748998641968e-02 8.445513248443603516e-02 3.643748164176940918e-01 -2.480978816747665405e-01 -7.188142091035842896e-02 -1.506502628326416016e-01 -5.578561499714851379e-02 -1.824260503053665161e-01 6.039630994200706482e-02 5.143561959266662598e-02 -1.662593483924865723e-01 -1.305339634418487549e-01 2.942488789558410645e-01 -8.363337814807891846e-02 -4.037753492593765259e-02 3.566248342394828796e-02 1.649500578641891479e-01 -1.115428730845451355e-01
-1.984494179487228394e-01 -1.538352668285369873e-02 2.297758609056472778e-01 -3.304848372936248779e-01 -1.899599283933639526e-01 2.470860779285430908e-01 1.661775261163711548e-02 1.580795645713806152e-01 -6.546955555677413940e-02 -8.382134139537811279e-03 1.191766113042831421e-01 1.882898211479187012e-01 -2.021175026893615723e-01 4.454564154148101807e-01 8.940478414297103882e-02 1.403615474700927734e-01 -2.740527689456939697e-01 -9.685344994068145752e-02 -1.371513307094573975e-01 -1.109173521399497986e-01 2.292442694306373596e-02 1.011289507150650024e-01 -1.498569268733263016e-02 -5.908276140689849854e-02 -1.539686322212219238e-01 7.758624851703643799e-02 2.921017110347747803e-01 1.617691814899444580e-01 8.802614361047744751e-02 -1.577735990285873413e-01 2.089944481849670410e-01 8.583223074674606323e-02
5.484958365559577942e-02 -1.376209855079650879e-01 -1.939224302768707275e-01 -1.908519268035888672e-01 -6.310518831014633179e-02 1.184361800551414490e-01 -2.234890908002853394e-01 1.331261694431304932e-01 2.000518292188644409e-01 -9.666296094655990601e-02 -3.293299674987792969e-01 2.658694684505462646e-01 -1.708576977252960205e-01 -8.873951435089111328e-02 4.669946432113647461e-02 -5.890245735645294189e-02 1.684377491474151611e-01 -2.713694870471954346e-01 -9.173472970724105835e-02 -2.181937098503112793e-01 3.649188205599784851e-02 1.067222282290458679e-02 -2.433722466230392456e-01 2.269244641065597534e-01 2.221311926841735840e-01 1.096695587038993835e-01 2.589986920356750488e-01 7.681174576282501221e-02 1.054444015026092529e-01 -1.853294372558593750e-01 -1.847162693738937378e-01 2.509443163871765137e-01
7.242149859666824341e-02 -1.469805687665939331e-01 -5.010599270462989807e-02 -2.791373133659362793e-01 -1.531043797731399536e-01 -1.603565812110900879e-01 3.747800737619400024e-02 1.983588188886642456e-01 -1.865165978670120239e-01 -9.062374383211135864e-02 -1.882533878087997437e-01 1.468092799186706543e-01 -1.963265389204025269e-01 -1.065239012241363525e-01 2.554697394371032715e-01 -1.398687157779932022e-02 -1.756600141525268555e-01 -1.776541769504547119e-01 5.228427052497863770e-02 7.817298173904418945e-02 -5.427934695035219193e-03 1.821369081735610962e-01 -3.496963679790496826e-01 3.634348809719085693e-01 -1.509667187929153442e-01 -1.344302296638488770e-01 2.055847793817520142e-01 2.205800861120223999e-01 -2.538993395864963531e-02 -3.074454963207244873e-01 3.910771757364273071e-02 1.242790557444095612e-02
-2.608233690261840820e-01 1.013684049248695374e-01 3.774194791913032532e-02 -1.803163588047027588e-01 -2.466317564249038696e-01 -2.125999704003334045e-02 -2.180168218910694122e-02 3.482365906238555908e-01 -7.145175337791442871e-02 -5.662240833044052124e-02 5.331308394670486450e-02 2.201587557792663574e-01 -1.258734315633773804e-01 3.931092321872711182e-01 1.333597153425216675e-01 7.151840627193450928e-02 1.362379789352416992e-01 1.778363585472106934e-01 -4.163634032011032104e-02 -1.140431910753250122e-01 -1.893662959337234497e-01 1.027929112315177917e-01 1.301793307065963745e-01 2.549397945404052734e-01 -1.774580478668212891e-01 -2.061893977224826813e-02 4.153262972831726074e-01 7.227916270494461060e-02 5.652351677417755127e-02 -1.410132944583892822e-01 -5.307943373918533325e-02 1.516734808683395386e-01
-2.212756127119064331e-01 1.122727151960134506e-02 1.505980938673019409e-01 -1.384162753820419312e-01 -2.363328449428081512e-02 1.135154366493225098e-01 -1.885492205619812012e-01 1.013727709650993347e-01 5.454178452491760254e-01 2.204145789146423340e-01 -6.837957352399826050e-02 3.159628212451934814e-01 -9.000802040100097656e-02 1.776490658521652222e-01 3.057792782783508301e-02 2.352541126310825348e-02 1.635856032371520996e-01 -1.642049998044967651e-01 -2.723351716995239258e-01 -1.409156769514083862e-01 -2.341147698462009430e-02 -4.457648098468780518e-02 6.601013243198394775e-02 1.337426621466875076e-02 -3.162715137004852295e-01 -8.347356319427490234e-02 1.086757332086563110e-01 -1.302677989006042480e-01 -1.609116420149803162e-02 -2.312231957912445068e-01 5.110599473118782043e-02 -1.055985763669013977e-01
-1.121205911040306091e-01 -8.408559858798980713e-02 3.453873097896575928e-02 6.246661767363548279e-03 -1.758287400007247925e-01 8.733924478292465210e-02 1.415814608335494995e-01 2.114217877388000488e-01 3.720578551292419434e-02 1.661996841430664062e-01 8.584453910589218140e-02 1.382993906736373901e-01 -3.004444241523742676e-01 2.112239152193069458e-01 -8.648463338613510132e-02 3.054610788822174072e-01 8.189467340707778931e-02 4.304178059101104736e-02 -1.138929557055234909e-02 -2.053297609090805054e-01 -2.253662794828414917e-02 -1.606608629226684570e-01 -1.632113009691238403e-01 3.534359633922576904e-01 -2.502877712249755859e-01 4.104647040367126465e-02 1.550603657960891724e-01 -2.872677445411682129e-01 2.660466134548187256e-01 -7.162179052829742432e-02 2.449176460504531860e-01 2.217041999101638794e-01
-8.630824834108352661e-02 6.546142045408487320e-03 -1.590310335159301758e-01 -2.373632043600082397e-01 1.850317567586898804e-01 -1.701475679874420166e-01 5.008040368556976318e-02 -5.932936072349548340e-02 -4.391320422291755676e-02 1.681143343448638916e-01 -1.013019159436225891e-01 -4.750696197152137756e-02 -3.502165079116821289e-01 5.739770457148551941e-02 1.015614867210388184e-01 3.336011469364166260e-01 2.075499445199966431e-01 -3.259969353675842285e-01 -2.310742288827896118e-01 2.831309139728546143e-01 2.925365045666694641e-02 -1.770003139972686768e-01 -2.073986269533634186e-02 1.840471774339675903e-01 2.958836592733860016e-02 9.447664767503738403e-02 2.288970947265625000e-01 2.808513119816780090e-02 8.318471163511276245e-02 -1.822728514671325684e-01 -3.055920600891113281e-01 7.409048080444335938e-02
-2.856186032295227051e-01 3.962879255414009094e-02 9.316909313201904297e-02 -4.161576628684997559e-01 -2.671389579772949219e-01 -8.806589990854263306e-03 5.474252626299858093e-02 1.923730075359344482e-01 -1.432002335786819458e-01 -3.276023268699645996e-02 -2.530214786529541016e-01 4.418163001537322998e-02 1.225816681981086731e-01 3.406590595841407776e-02 2.694897949695587158e-01 1.519641429185867310e-01 2.652516402304172516e-02 -3.506476581096649170e-01 -9.997016936540603638e-02 1.364189982414245605e-01 -7.488113641738891602e-02 7.361855357885360718e-03 -2.178789079189300537e-01 -5.697020143270492554e-02 4.886310547590255737e-02 1.467856466770172119e-01 3.258319795131683350e-01 -1.178268641233444214e-01 -3.685202449560165405e-03 -1.812009662389755249e-01 -2.644226327538490295e-02 1.947141140699386597e-01
-5.212322622537612915e-02 4.946130141615867615e-02 3.939729928970336914e-02 -2.370303571224212646e-01 8.529175817966461182e-02 -4.220285266637802124e-02 -4.812796041369438171e-02 4.040352404117584229e-01 -3.312975168228149414e-01 1.496306061744689941e-01 -2.569479309022426605e-02 1.590322405099868774e-01 2.146330662071704865e-02 1.836967766284942627e-01 1.277986764907836914e-01 1.648231744766235352e-01 4.991341754794120789e-02 -9.248674660921096802e-02 1.721238791942596436e-01 2.638340890407562256e-01 -2.751969695091247559e-01 -1.454650163650512695e-01 -6.151452288031578064e-02 -6.983502302318811417e-03 -3.421396315097808838e-01 1.623650491237640381e-01 2.987194061279296875e-01 -7.156825810670852661e-02 1.316432356834411621e-01 -2.438631206750869751e-01 -3.314164653420448303e-02 5.447921575978398323e-04
-1.156232357025146484e-01 -3.915385529398918152e-02 1.164265498518943787e-01 -1.500875800848007202e-01 -1.415221989154815674e-01 1.535339280962944031e-02 -3.276761174201965332e-01 1.265780031681060791e-01 4.463518559932708740e-01 1.585914492607116699e-01 1.062317043542861938e-01 3.180485069751739502e-01 -2.316250801086425781e-01 1.347991675138473511e-01 5.980835482478141785e-02 1.936039179563522339e-01 3.336318135261535645e-01 -5.726054310798645020e-02 -1.843184530735015869e-01 -6.756270769983530045e-03 -3.961245343089103699e-02 -1.655011624097824097e-01 6.213618814945220947e-02 -3.088803030550479889e-02 -1.695737540721893311e-01 2.248257771134376526e-02 7.028836011886596680e-02 -1.359863877296447754e-01 7.417944725602865219e-03 -2.643488049507141113e-01 -2.223688215017318726e-01 -3.460924699902534485e-02
1.179076209664344788e-01 -3.140320181846618652e-01 -4.087763652205467224e-02 -2.530186176300048828e-01 -2.114655375480651855e-01 1.616660803556442261e-01 -8.236160874366760254e-02 1.364104300737380981e-01 7.591580599546432495e-02 6.957776844501495361e-02 -2.743145823478698730e-01 -8.548595756292343140e-02 -1.802180111408233643e-01 2.745439708232879639e-01 1.040995046496391296e-01 2.621663510799407959e-01 -2.194227091968059540e-02 -1.448173373937606812e-01 -7.910431176424026489e-02 -2.122665196657180786e-01 3.239549994468688965e-01 1.732897944748401642e-02 1.200236156582832336e-01 2.097725719213485718e-01 -2.544106245040893555e-01 3.045001998543739319e-02 1.079718172550201416e-01 -2.575263939797878265e-02 4.397256672382354736e-02 -1.251527480781078339e-02 -1.417965739965438843e-01 3.291975259780883789e-01
-1.927935332059860229e-01 -3.302347287535667419e-02 2.111183702945709229e-01 -3.702759146690368652e-01 -2.667011320590972900e-01 1.161501333117485046e-01 9.582623094320297241e-02 1.674143970012664795e-01 -1.841027587652206421e-01 -5.023755505681037903e-02 -2.220761477947235107e-01 2.129065543413162231e-01 3.949528560042381287e-02 -3.603983297944068909e-02 2.543644309043884277e-01 4.456809535622596741e-02 3.612286224961280823e-02 -2.032001167535781860e-01 -2.330339103937149048e-01 1.144816800951957703e-01 -2.020328938961029053e-01 7.593767344951629639e-02 -1.586594879627227783e-01 6.683842092752456665e-02 -5.792707949876785278e-02 1.349329799413681030e-01 2.499329745769500732e-01 -1.204554215073585510e-01 -1.047208309173583984e-01 -1.865099370479583740e-01 -2.233256846666336060e-01 2.778995633125305176e-01
-1.654656678438186646e-01 -2.776233851909637451e-01 3.133976832032203674e-02 -3.054560348391532898e-02 -1.733322069048881531e-02 4.145464394241571426e-03 -6.593942642211914062e-02 3.876321762800216675e-02 1.572720557451248169e-01 3.136964142322540283e-01 -4.348031058907508850e-02 1.725377887487411499e-01 -2.399781644344329834e-01 -1.023756489157676697e-01 3.241325914859771729e-02 2.455025315284729004e-01 1.495337933301925659e-01 -5.741955339908599854e-02 3.284246101975440979e-02 1.215585879981517792e-02 1.656671613454818726e-01 1.622918806970119476e-02 -4.467773437500000000e-02 3.587402403354644775e-01 2.495593391358852386e-02 5.734676867723464966e-02 3.785070180892944336e-01 1.173239499330520630e-01 -2.026946544647216797e-01 -4.209886491298675537e-01 1.935443282127380371e-01 3.560093045234680176e-02
7.364679186139255762e-05 -1.396789550781250000e-01 2.530683577060699463e-01 -1.197206452488899231e-01 7.882031053304672241e-02 -6.373720616102218628e-02 1.290050446987152100e-01 2.527177631855010986e-01 2.416196763515472412e-01 -2.739570103585720062e-02 -5.367280682548880577e-04 2.811962664127349854e-01 1.681649088859558105e-01 1.199163198471069336e-01 4.186812322586774826e-03 2.375812232494354248e-01 2.606048285961151123e-01 -1.053265556693077087e-01 -9.855064004659652710e-02 -8.198335766792297363e-02 -2.016499191522598267e-01 -8.546675741672515869e-02 -2.926896698772907257e-02 -1.397936344146728516e-01 -4.607485532760620117e-01 7.978639006614685059e-02 2.883711159229278564e-01 -1.874919831752777100e-01 -2.483038045465946198e-02 -1.318022012710571289e-01 1.853952705860137939e-01 -1.444687992334365845e-01
1.652508229017257690e-01 2.055343389511108398e-01 3.416299447417259216e-02 -2.077061086893081665e-01 3.268661201000213623e-01 -4.628464579582214355e-03 -1.362231671810150146e-01 1.166346594691276550e-01 1.187142580747604370e-01 -8.311041444540023804e-02 -1.266301572322845459e-01 -1.310243308544158936e-01 -3.703229501843452454e-02 4.621118307113647461e-02 3.102614581584930420e-01 2.815711796283721924e-01 1.865308433771133423e-01 -2.525024116039276123e-01 2.924898825585842133e-02 -1.271841824054718018e-01 -1.742808073759078979e-01 1.533600836992263794e-01 -5.920454114675521851e-02 2.494527399539947510e-01 -8.702657371759414673e-02 -1.273654550313949585e-01 4.609466195106506348e-01 4.991909861564636230e-02 -7.525228708982467651e-02 -1.131537854671478271e-01 -1.003039553761482239e-01 1.066155135631561279e-01
1.656770356930792332e-03 -2.269064337015151978e-01 -8.135278522968292236e-02 -5.507692098617553711e-01 -1.418890617787837982e-02 1.284634172916412354e-01 5.558224022388458252e-02 1.250960528850555420e-01 -1.336880326271057129e-01 -1.696127951145172119e-01 -1.116214692592620850e-01 1.888621896505355835e-01 1.263158470392227173e-01 1.175897717475891113e-01 3.529661595821380615e-01 2.584499865770339966e-02 1.588702648878097534e-01 -1.520764827728271484e-01 1.605691909790039062e-01 3.884042799472808838e-02 -7.076645642518997192e-02 -3.314638510346412659e-02 2.639477327466011047e-02 1.204898357391357422e-01 1.017484813928604126e-01 -5.957101285457611084e-02 3.096147775650024414e-01 -2.760612219572067261e-02 2.052150219678878784e-01 -2.736912667751312256e-01 9.186219424009323120e-02 1.426007002592086792e-01
1.841974258422851562e-01 1.514223366975784302e-01 1.130142342299222946e-02 -3.499372601509094238e-01 -3.828262910246849060e-02 1.255448255687952042e-02 -5.437115952372550964e-02 -2.316579036414623260e-02 1.040608361363410950e-01 -1.253972798585891724e-01 -1.321540679782629013e-02 1.494695805013179779e-02 -1.782168820500373840e-02 3.779736161231994629e-01 1.179231181740760803e-01 3.154898583889007568e-01 9.447264671325683594e-02 -2.076008319854736328e-01 -1.512971222400665283e-01 5.625664815306663513e-02 1.557891070842742920e-01 -1.697464734315872192e-01 -3.413995504379272461e-01 6.752756237983703613e-02 -4.042768850922584534e-02 3.930230438709259033e-02 2.755675613880157471e-01 2.121674567461013794e-01 -2.307190597057342529e-01 -1.429158747196197510e-01 2.428090125322341919e-01 1.511601954698562622e-01
1.516613811254501343e-01 -4.370448887348175049e-01 -4.071653634309768677e-02 -1.260577142238616943e-01 -2.054390264675021172e-03 1.957386881113052368e-01 -2.095709294080734253e-01 8.060323446989059448e-02 1.928397566080093384e-01 9.034891426563262939e-02 -5.555114522576332092e-02 1.171914413571357727e-01 3.349161893129348755e-02 1.285659074783325195e-01 4.642800241708755493e-02 2.513810992240905762e-01 1.862334609031677246e-01 2.574848756194114685e-02 -2.405083924531936646e-01 -5.766817554831504822e-02 -1.302755773067474365e-01 -5.589786544442176819e-02 -1.287094354629516602e-01 -6.910961866378784180e-02 -1.875932961702346802e-01 1.247202083468437195e-01 3.265179991722106934e-01 -2.829115092754364014e-02 1.019477620720863342e-01 -2.425875663757324219e-01 4.009498059749603271e-01 9.176523983478546143e-02
-3.163761496543884277e-01 -2.539696693420410156e-01 -7.039598189294338226e-03 -5.342620983719825745e-02 -3.492344915866851807e-02 1.345852017402648926e-01 2.289206981658935547e-01 2.919828295707702637e-01 2.409235537052154541e-01 -2.257731258869171143e-01 6.804013997316360474e-02 1.043524965643882751e-01 -3.490991890430450439e-01 6.916484981775283813e-02 -1.776539534330368042e-01 1.243395544588565826e-02 8.416400849819183350e-02 -1.831305772066116333e-01 -2.562408149242401123e-02 -8.884900063276290894e-02 -7.680566981434822083e-03 -2.010189890861511230e-01 -9.433118253946304321e-02 2.266409993171691895e-02 -5.029162392020225525e-02 2.072670012712478638e-01 2.555375397205352783e-01 1.465167105197906494e-01 2.476659864187240601e-01 -2.287858873605728149e-01 -1.937469244003295898e-01 1.003925353288650513e-01
1.812151521444320679e-01 -2.069355696439743042e-01 1.724296063184738159e-02 -2.486705332994461060e-01 -1.934125721454620361e-01 5.620037764310836792e-02 -1.344522535800933838e-01 1.236112639307975769e-01 -6.817971915006637573e-02 -1.578664183616638184e-01 -2.139351516962051392e-01 -6.517793238162994385e-02 -1.375527679920196533e-01 3.089718222618103027e-01 3.285408318042755127e-01 1.117823570966720581e-01 1.789338439702987671e-01 -1.628876626491546631e-01 -1.737224757671356201e-01 -5.133152008056640625e-02 -5.250218138098716736e-02 3.084027022123336792e-02 1.665737628936767578e-01 2.369455695152282715e-01 -3.709612488746643066e-01 1.738448999822139740e-02 2.151912301778793335e-01 1.096026375889778137e-01 6.857528351247310638e-03 1.060808915644884109e-02 5.272588506340980530e-02 3.094173073768615723e-01
-1.602675206959247589e-02 -3.082606755197048187e-02 5.048249289393424988e-02 -1.128386929631233215e-01 1.859924569725990295e-02 4.653003439307212830e-02 5.113629624247550964e-02 2.048997133970260620e-01 3.467085361480712891e-01 4.380337297916412354e-01 -1.115405373275279999e-02 1.908593177795410156e-01 5.326240882277488708e-02 1.310464590787887573e-01 1.640466004610061646e-01 -1.497041732072830200e-01 1.042753309011459351e-01 -2.424834994599223137e-03 -1.865665614604949951e-01 -3.473277762532234192e-02 -1.087869778275489807e-01 -5.135145410895347595e-02 -1.242601498961448669e-01 -6.286093592643737793e-02 -9.788615256547927856e-02 -9.098833799362182617e-02 4.050231575965881348e-01 4.939298704266548157e-02 -2.195236384868621826e-01 -3.880678415298461914e-01 -4.503716900944709778e-02 2.291754782199859619e-01
-8.965951390564441681e-03 1.019983068108558655e-01 -3.638587146997451782e-02 9.778692573308944702e-02 7.384335249662399292e-02 3.848521411418914795e-01 -2.603100836277008057e-01 2.940237820148468018e-01 3.711675480008125305e-02 3.110413849353790283e-01 -1.467539966106414795e-01 3.908658325672149658e-01 -1.666642129421234131e-01 4.101390391588211060e-02 5.018029361963272095e-02 2.230060845613479614e-01 1.055131331086158752e-01 -6.763686891645193100e-03 -1.714448183774948120e-01 -7.177862524986267090e-02 -1.662239432334899902e-02 3.302847594022750854e-02 -9.317772090435028076e-02 -1.487677842378616333e-01 -1.685115098953247070e-01 -5.159267783164978027e-02 3.318810760974884033e-01 -2.260829806327819824e-01 -1.407801806926727295e-01 -1.313178986310958862e-01 9.374897927045822144e-02 2.518524229526519775e-02
-5.672324448823928833e-02 3.841672465205192566e-02 -3.431750833988189697e-02 -1.350633651018142700e-01 -1.992917209863662720e-01 -1.109711527824401855e-01 -1.319031715393066406e-01 -2.686697430908679962e-02 9.532409906387329102e-02 1.497543305158615112e-01 -1.017885841429233551e-02 4.188987314701080322e-01 2.706167846918106079e-02 -2.094546407461166382e-01 -2.350591681897640228e-02 -1.283131390810012817e-01 6.524836272001266479e-02 -2.904970943927764893e-01 -5.301633104681968689e-02 -1.520682126283645630e-01 7.173659652471542358e-02 -2.438229024410247803e-01 -2.878236174583435059e-01 1.751687824726104736e-01 -1.012552231550216675e-01 3.149339258670806885e-01 2.323542237281799316e-01 -5.627839639782905579e-02 2.339774519205093384e-01 -3.226890861988067627e-01 1.356743574142456055e-01 2.109769172966480255e-02
-9.997356683015823364e-03 9.012321382761001587e-02 -8.589383214712142944e-02 -4.373965859413146973e-01 3.219069540500640869e-01 5.462920293211936951e-03 1.417196244001388550e-01 1.514172405004501343e-01 1.492578089237213135e-01 -8.166056126356124878e-02 2.871905565261840820e-01 6.698327511548995972e-02 -2.732649818062782288e-02 1.998578608036041260e-01 -1.122245639562606812e-01 1.968625187873840332e-01 3.190612420439720154e-02 -3.487499356269836426e-01 9.066516160964965820e-02 -1.450533717870712280e-01 -1.139595806598663330e-01 9.369917958974838257e-02 -1.200936138629913330e-01 8.904027938842773438e-02 -1.317357867956161499e-01 6.718901917338371277e-03 6.694468855857849121e-02 1.402879226952791214e-02 -2.192089706659317017e-01 -3.615939319133758545e-01 2.021213769912719727e-01 -2.669163979589939117e-02
-2.753351032733917236e-01 -2.551765143871307373e-01 9.671934694051742554e-02 -6.976573169231414795e-02 -1.174695268273353577e-01 1.103739440441131592e-02 -2.317186444997787476e-02 8.181656897068023682e-02 -2.708970010280609131e-01 -3.498357906937599182e-02 -1.754785701632499695e-02 2.756114602088928223e-01 -5.429337546229362488e-02 1.379288733005523682e-01 3.851979374885559082e-01 3.156118988990783691e-01 2.215732932090759277e-01 -3.092235624790191650e-01 1.908011361956596375e-02 3.377018868923187256e-02 7.858933508396148682e-02 -6.971139460802078247e-02 8.445165306329727173e-02 -3.761288523674011230e-02 -3.574314415454864502e-01 -5.903832241892814636e-02 2.028198093175888062e-01 5.465272441506385803e-02 1.086958944797515869e-01 -6.114951521158218384e-02 -1.306199561804533005e-02 -2.144093811511993408e-01
1.045631542801856995e-01 -2.237874120473861694e-01 1.148878410458564758e-01 -6.085262298583984375e-01 1.026044636964797974e-01 2.191619388759136200e-02 -1.318906433880329132e-02 -2.794221602380275726e-02 -8.239584416151046753e-02 -1.927071958780288696e-01 -2.210423797369003296e-01 7.128489017486572266e-02 -8.761496841907501221e-02 5.250720772892236710e-03 1.397140473127365112e-01 2.105781808495521545e-02 6.898701190948486328e-02 -2.347373962402343750e-01 -1.095639616250991821e-01 -2.174502611160278320e-01 -1.959632039070129395e-01 -1.851400583982467651e-01 -1.723097711801528931e-01 -1.180969774723052979e-01 2.089175954461097717e-02 7.657098770141601562e-02 2.836473882198333740e-01 -7.963670790195465088e-02 1.784634292125701904e-01 -5.099509377032518387e-03 -1.924468204379081726e-03 2.398827821016311646e-01
6.539615988731384277e-02 -1.783734112977981567e-01 -8.767495304346084595e-02 -1.632888056337833405e-02 -4.625129699707031250e-02 -3.244318813085556030e-02 1.266872733831405640e-01 1.142657995223999023e-01 -2.359906584024429321e-02 -2.290954887866973877e-01 5.061822384595870972e-02 2.845302820205688477e-01 -1.510847806930541992e-01 -1.627106964588165283e-01 -1.372762862592935562e-02 6.213654298335313797e-03 3.312925398349761963e-01 -3.717235326766967773e-01 -1.741206273436546326e-02 3.550909087061882019e-02 3.876790031790733337e-02 1.424999088048934937e-01 -2.209322601556777954e-01 2.459755986928939819e-01 1.446323990821838379e-01 3.105930089950561523e-01 2.960664033889770508e-01 -8.595392853021621704e-02 -1.632386445999145508e-01 -2.519282102584838867e-01 -4.340343177318572998e-02 2.291610836982727051e-01
-1.334705352783203125e-01 -1.394753716886043549e-02 -1.443125903606414795e-01 -1.837125569581985474e-01 1.745499521493911743e-01 2.168543934822082520e-01 5.962030217051506042e-02 2.468473613262176514e-01 -2.738665938377380371e-01 1.153244227170944214e-01 -1.627569049596786499e-01 2.362462133169174194e-01 -1.471354365348815918e-01 -4.242007806897163391e-02 1.636197566986083984e-01 5.500731244683265686e-02 -6.464789807796478271e-02 -4.455564916133880615e-01 5.771828815340995789e-02 8.720491081476211548e-02 2.250194698572158813e-01 5.439241882413625717e-03 -2.921823263168334961e-01 2.357144653797149658e-01 -1.331765800714492798e-01 1.665200591087341309e-01 3.131069242954254150e-02 1.754021048545837402e-01 -1.958130113780498505e-02 -1.068276911973953247e-01 -2.566156089305877686e-01 -3.864140808582305908e-02
5.822089686989784241e-02 1.395484954118728638e-01 -2.061112374067306519e-01 -1.795114278793334961e-01 4.567461088299751282e-02 -4.442515596747398376e-02 -1.063546463847160339e-01 1.810224056243896484e-01 1.404902935028076172e-01 2.770007550716400146e-01 -1.207608655095100403e-01 -9.463809430599212646e-02 -3.894935250282287598e-01 2.363323420286178589e-01 1.745305359363555908e-01 2.724293768405914307e-01 8.956467360258102417e-02 -8.569794148206710815e-02 -1.037316322326660156e-01 -6.951504200696945190e-02 -1.912784874439239502e-01 -3.797513544559478760e-01 8.241906762123107910e-02 2.484037876129150391e-01 2.987994626164436340e-02 6.391078978776931763e-02 1.961347311735153198e-01 2.055803090333938599e-01 -4.019697953481227160e-04 -1.535160094499588013e-01 1.419784426689147949e-01 1.111659929156303406e-01
-2.033000439405441284e-01 -2.953479886054992676e-01 -2.790494821965694427e-02 -2.629999220371246338e-01 -1.083460729569196701e-02 2.016253173351287842e-01 -4.379892349243164062e-02 3.527556657791137695e-01 2.860464751720428467e-01 -1.998650142922997475e-03 8.846091479063034058e-02 4.548445045948028564e-01 -3.331679850816726685e-02 1.726077049970626831e-01 6.490080803632736206e-02 -6.820866465568542480e-02 1.739859431982040405e-01 -5.035022646188735962e-02 7.243154942989349365e-02 -2.060734033584594727e-01 4.346312582492828369e-02 -1.462910920381546021e-01 -1.248096302151679993e-01 6.862296140752732754e-04 -1.695534586906433105e-01 -6.304667145013809204e-02 4.459689371287822723e-03 -2.707043886184692383e-01 -1.185612007975578308e-01 -7.023448497056961060e-02 2.127288430929183960e-01 -9.169802069664001465e-02
-1.439512670040130615e-01 -3.629141747951507568e-01 -1.455834954977035522e-01 4.840482026338577271e-02 -5.241053923964500427e-02 -2.793644368648529053e-01 -4.570626839995384216e-02 7.329093664884567261e-02 1.112317964434623718e-01 1.047506704926490784e-01 -1.306159794330596924e-01 1.194676011800765991e-01 -3.023993968963623047e-01 1.113567650318145752e-01 1.249834746122360229e-01 8.114068955183029175e-02 8.190371841192245483e-02 -2.718021869659423828e-01 2.523653209209442139e-01 8.793641626834869385e-02 -1.679093241691589355e-01 4.910771921277046204e-02 1.860077828168869019e-01 8.910483121871948242e-02 -1.700064539909362793e-01 6.334539502859115601e-02 3.701481819152832031e-01 -1.008390728384256363e-02 -9.745710343122482300e-02 -1.699614524841308594e-01 -3.259197622537612915e-02 3.470315337181091309e-01
-3.873046115040779114e-02 -1.527266055345535278e-01 -1.956021189689636230e-01 -3.820794820785522461e-01 -2.146941795945167542e-02 -1.915198937058448792e-02 -2.539156079292297363e-01 8.739030454307794571e-04 1.561914235353469849e-01 -6.067528203129768372e-02 -1.025096029043197632e-01 2.998943924903869629e-01 -9.196669608354568481e-02 1.952469199895858765e-01 2.834116816520690918e-01 1.685566157102584839e-01 1.397630125284194946e-01 8.115101605653762817e-02 -2.820581793785095215e-01 8.366864174604415894e-02 4.524588584899902344e-02 -2.469863295555114746e-01 -2.034987807273864746e-01 -4.651039466261863708e-02 -1.514587402343750000e-01 -1.104230657219886780e-01 1.791889965534210205e-02 -1.250251382589340210e-01 1.264080107212066650e-01 -3.581018745899200439e-01 1.593603491783142090e-01 -4.237120226025581360e-02
-9.493224322795867920e-02 -4.344378411769866943e-02 -3.521881699562072754e-01 6.352145969867706299e-02 -2.369323745369911194e-02 1.946603953838348389e-01 -1.752507872879505157e-02 7.414376735687255859e-02 1.069273501634597778e-01 -3.529682159423828125e-01 -6.000753492116928101e-02 -2.713478356599807739e-02 -1.838191896677017212e-01 -1.234968677163124084e-01 8.220907300710678101e-02 2.718507125973701477e-02 2.737803161144256592e-01 -2.661292850971221924e-01 -2.798308432102203369e-02 -9.097500890493392944e-02 -1.447824835777282715e-01 -3.155686557292938232e-01 -4.249202087521553040e-02 2.333930581808090210e-01 -2.672196328639984131e-01 3.045109845697879791e-02 2.718360424041748047e-01 -1.320380419492721558e-01 5.048384517431259155e-02 -3.082108199596405029e-01 1.529563367366790771e-01 -6.009199842810630798e-02
-3.171103298664093018e-01 -2.733570635318756104e-01 3.134159743785858154e-01 -2.778246700763702393e-01 -5.503336712718009949e-02 1.194982975721359253e-02 8.814568817615509033e-02 2.050205767154693604e-01 1.314476225525140762e-02 -1.934206634759902954e-01 -4.418734088540077209e-02 1.375199407339096069e-01 -3.816561698913574219e-01 9.930147230625152588e-02 2.411738187074661255e-01 -4.891373589634895325e-02 2.952131209895014763e-03 -6.562584638595581055e-02 -6.710676848888397217e-02 8.434066176414489746e-02 -9.828153252601623535e-02 -2.303991932421922684e-03 -1.558731943368911743e-01 -3.316732123494148254e-02 -8.663914352655410767e-02 -5.082429572939872742e-02 3.693868219852447510e-01 -1.036769710481166840e-02 -1.090209707617759705e-01 -8.541952818632125854e-02 2.398709207773208618e-01 2.178099602460861206e-01
-3.633922338485717773e-02 2.012787163257598877e-01 -1.536913365125656128e-01 -4.957928955554962158e-01 2.943290770053863525e-02 -2.586667053401470184e-02 1.934878677129745483e-01 2.138589769601821899e-01 8.394511789083480835e-02 1.236393153667449951e-01 -3.476453199982643127e-02 7.657232880592346191e-02 6.465834379196166992e-02 1.749008595943450928e-01 -6.958646327257156372e-02 3.580005764961242676e-01 1.194655746221542358e-01 -3.377521932125091553e-01 -2.496476918458938599e-01 -4.011848941445350647e-02 -2.002945244312286377e-01 -1.464254707098007202e-01 -2.152799218893051147e-01 6.233388930559158325e-02 -1.518854349851608276e-01 7.907346636056900024e-02 -1.220360770821571350e-01 -1.694781705737113953e-02 -1.743814498186111450e-01 -3.506706282496452332e-02 1.448659896850585938e-01 7.513435184955596924e-02
1.186800673604011536e-01 3.064474149141460657e-04 -3.916522487998008728e-02 -2.944363355636596680e-01 6.483204662799835205e-03 -2.397757023572921753e-01 5.963011085987091064e-02 1.172940060496330261e-01 -4.078333079814910889e-02 -2.603982090950012207e-01 1.771291047334671021e-01 1.270256191492080688e-01 -1.854574382305145264e-01 -9.904897958040237427e-02 1.454947516322135925e-03 1.803736835718154907e-01 3.393884897232055664e-01 -2.791504561901092529e-01 -1.107206121087074280e-01 4.387483000755310059e-02 1.660720072686672211e-02 -3.229609876871109009e-02 -4.758363589644432068e-02 2.312996089458465576e-01 -1.107518300414085388e-01 3.693026304244995117e-01 2.018515020608901978e-01 -2.272339463233947754e-01 -2.196339964866638184e-01 -1.043260619044303894e-01 1.990726590156555176e-01 1.579836308956146240e-01
-7.831553928554058075e-03 -2.700285911560058594e-01 -1.179062873125076294e-01 -3.424349427223205566e-02 9.562707692384719849e-02 1.978634893894195557e-01 -8.017919957637786865e-03 1.377049386501312256e-01 2.625376284122467041e-01 -1.042028656229376793e-03 -3.527071326971054077e-02 1.745842695236206055e-01 -1.608844660222530365e-02 1.229794770479202271e-01 6.557361222803592682e-03 3.508875072002410889e-01 4.001941904425621033e-02 -1.418494246900081635e-02 -3.641012310981750488e-01 -4.243780672550201416e-02 -2.530232667922973633e-01 -7.641659677028656006e-02 -6.642449647188186646e-02 -1.659112721681594849e-01 -3.320131599903106689e-01 3.102565407752990723e-01 1.348661184310913086e-01 -2.127309702336788177e-02 1.716635376214981079e-01 -2.443743199110031128e-01 2.299497574567794800e-01 1.608598604798316956e-02
-3.978981673717498779e-01 -3.677073717117309570e-01 2.794094085693359375e-01 -3.727904856204986572e-01 -1.502474248409271240e-01 2.912172116339206696e-02 -2.347419038414955139e-02 1.941425651311874390e-01 -7.150930166244506836e-02 -1.766730695962905884e-01 6.437883526086807251e-02 1.024024784564971924e-01 -3.437854647636413574e-01 1.691994369029998779e-01 4.250556603074073792e-02 -9.553562849760055542e-03 9.400261193513870239e-02 -4.018535837531089783e-02 -8.229248970746994019e-02 6.630524247884750366e-02 -8.271235972642898560e-02 6.296922266483306885e-02 -1.767875850200653076e-01 1.010079234838485718e-01 -1.760852634906768799e-01 -5.418349802494049072e-02 2.223600447177886963e-01 1.245776284486055374e-02 -9.686152637004852295e-02 -9.001738578081130981e-02 2.303444892168045044e-01 -1.099448930472135544e-02
-2.098357677459716797e-02 -3.145896792411804199e-01 -1.433444768190383911e-01 -4.336721301078796387e-01 -3.829203546047210693e-02 1.733685880899429321e-01 -2.079385966062545776e-01 6.097585707902908325e-02 2.303825616836547852e-01 -2.158531546592712402e-02 8.132756501436233521e-02 3.271721303462982178e-01 -9.414196014404296875e-02 -4.617562517523765564e-03 3.186681568622589111e-01 1.271416097879409790e-01 1.062711551785469055e-01 2.856705337762832642e-02 -2.310399711132049561e-01 -8.747056126594543457e-02 7.832775823771953583e-03 -1.080450415611267090e-01 -1.400780677795410156e-01 -1.265394538640975952e-01 -1.731644421815872192e-01 -7.495383173227310181e-02 1.091803014278411865e-01 -2.234297841787338257e-01 1.857590973377227783e-01 -2.133682221174240112e-01 5.615162476897239685e-02 -1.362291127443313599e-01
-2.074152871500700712e-04 -2.905365824699401855e-01 -1.031607761979103088e-01 -3.172944188117980957e-01 -1.847867220640182495e-01 7.390649616718292236e-02 -1.083744764328002930e-01 1.109814122319221497e-01 3.219458460807800293e-01 3.296095505356788635e-02 -1.020716205239295959e-01 3.748131692409515381e-01 -1.067234277725219727e-01 1.390031129121780396e-01 -1.118876263499259949e-01 3.253364190459251404e-02 -3.870082274079322815e-02 3.424838557839393616e-02 -2.237854152917861938e-01 -7.197955250740051270e-02 -6.844510138034820557e-02 -3.329327404499053955e-01 -7.977886497974395752e-02 -2.188856154680252075e-01 -1.159770488739013672e-01 -1.465920954942703247e-01 2.718135416507720947e-01 -8.870167657732963562e-04 1.273123025894165039e-01 -2.576289474964141846e-01 1.459644883871078491e-01 -1.503180246800184250e-02
1.317351460456848145e-01 3.111484088003635406e-02 -1.082693189382553101e-01 -8.374647796154022217e-02 -2.033886685967445374e-02 -2.586918473243713379e-01 4.274315387010574341e-02 -1.271003275178372860e-03 1.969197094440460205e-01 -2.819293178617954254e-02 1.037902757525444031e-01 2.992253601551055908e-01 9.690411388874053955e-02 -1.614769548177719116e-02 1.019283235073089600e-01 3.201333747711032629e-04 5.131915956735610962e-02 -2.488801926374435425e-01 -3.508021235466003418e-01 -2.705377936363220215e-01 -8.268221281468868256e-03 -8.168639615178108215e-03 1.002899408340454102e-01 1.633291989564895630e-01 -5.148827657103538513e-02 -1.901700347661972046e-02 2.446604371070861816e-01 -2.554110288619995117e-01 -4.617439582943916321e-02 -5.167706012725830078e-01 1.244382634758949280e-01 1.529209762811660767e-01
1.801135540008544922e-01 3.058513067662715912e-02 -1.946552842855453491e-01 -1.811871826648712158e-01 -1.737070828676223755e-02 -2.080550789833068848e-01 -2.783339004963636398e-03 2.409833967685699463e-01 -1.394499242305755615e-01 -1.486057490110397339e-01 -4.454566631466150284e-03 -7.441122084856033325e-02 -2.311609983444213867e-01 -3.858515620231628418e-02 1.609855890274047852e-01 1.465737819671630859e-01 3.046142756938934326e-01 -2.198221385478973389e-01 -1.514831185340881348e-01 -1.123275980353355408e-01 -2.908746711909770966e-03 9.954793751239776611e-02 -2.805276215076446533e-01 -2.155834883451461792e-01 -1.350271701812744141e-01 -9.750232100486755371e-02 2.836390733718872070e-01 2.489631250500679016e-02 -1.760123521089553833e-01 -2.414061278104782104e-01 -9.565929323434829712e-02 3.547379970550537109e-01
-1.821131855249404907e-01 -2.410148084163665771e-01 -1.433730721473693848e-01 -6.435733288526535034e-02 9.181241691112518311e-02 2.503297328948974609e-01 8.697505295276641846e-02 3.304839432239532471e-01 1.304167956113815308e-01 2.177397757768630981e-01 1.128232777118682861e-01 -4.165991395711898804e-02 1.691915839910507202e-02 5.870235338807106018e-02 -9.834177792072296143e-02 2.656849920749664307e-01 1.189207881689071655e-01 -3.574031591415405273e-01 -3.060756027698516846e-01 6.447794288396835327e-02 -8.956602774560451508e-03 2.913963198661804199e-01 -1.157551035284996033e-01 1.121279522776603699e-01 -8.759846538305282593e-02 5.999589338898658752e-03 2.450084239244461060e-01 -1.426174212247133255e-02 1.482695192098617554e-01 -2.644331157207489014e-01 -1.034033298492431641e-01 1.098577529191970825e-01
-7.428967952728271484e-02 -2.000859677791595459e-01 2.005804888904094696e-02 2.622970007359981537e-02 2.417005598545074463e-02 -1.299682110548019409e-01 1.657065302133560181e-01 1.318625956773757935e-01 -3.364929556846618652e-02 1.734390258789062500e-01 -1.896661072969436646e-01 1.032114923000335693e-01 -3.307992592453956604e-02 1.385979801416397095e-01 1.931852549314498901e-01 4.541194532066583633e-03 1.363099962472915649e-01 -2.960288822650909424e-01 -1.421957015991210938e-01 1.044399142265319824e-01 -5.562283471226692200e-02 -2.172702401876449585e-01 1.077679544687271118e-01 9.952557832002639771e-02 -5.186319947242736816e-01 4.664617478847503662e-01 1.638045161962509155e-01 1.596180945634841919e-01 7.913744077086448669e-03 -2.858998626470565796e-02 5.744122341275215149e-02 5.774546787142753601e-02
5.016780644655227661e-02 -3.328124806284904480e-02 5.168126153876073658e-05 -1.975881159305572510e-01 2.909082546830177307e-02 2.546138130128383636e-02 1.004972457885742188e-01 4.617458954453468323e-02 -3.495739772915840149e-02 1.727411746978759766e-01 -4.677724465727806091e-02 -3.996646031737327576e-02 -3.908806145191192627e-01 1.526179909706115723e-01 2.482879012823104858e-01 1.856555938720703125e-01 8.894704282283782959e-02 -8.743755519390106201e-02 8.178675919771194458e-02 1.985094249248504639e-01 -2.728576660156250000e-01 6.897924840450286865e-02 4.735374823212623596e-02 2.630229890346527100e-01 -2.201795279979705811e-01 8.415918797254562378e-02 2.496338784694671631e-01 2.285708487033843994e-01 -4.439515173435211182e-01 -1.895221024751663208e-01 -7.314595580101013184e-02 1.256830841302871704e-01
6.616348773241043091e-02 6.505338009446859360e-03 1.178864836692810059e-01 -2.235232889652252197e-01 -3.065371811389923096e-01 -1.936292462050914764e-02 2.899934165179729462e-02 1.891613006591796875e-01 -4.154026508331298828e-02 -8.357825130224227905e-02 -1.010207533836364746e-01 1.401922702789306641e-01 -1.684295386075973511e-01 1.752489507198333740e-01 2.401620894670486450e-01 -1.744586378335952759e-01 4.621107876300811768e-02 -3.892262876033782959e-01 1.799654960632324219e-01 8.902207762002944946e-02 4.653111472725868225e-02 2.254657000303268433e-01 -1.564305871725082397e-01 5.406323075294494629e-02 -1.104060038924217224e-01 -1.340976059436798096e-01 2.486225962638854980e-01 4.738543927669525146e-02 1.865902096033096313e-01 -4.302817583084106445e-01 1.485931128263473511e-01 6.622954457998275757e-02
-2.604786157608032227e-01 2.642183899879455566e-01 1.438089553266763687e-02 -1.704208850860595703e-01 1.470498554408550262e-02 2.044017165899276733e-01 2.535231113433837891e-01 1.534804254770278931e-01 9.036596864461898804e-02 -1.889050900936126709e-01 1.253917347639799118e-02 2.971804738044738770e-01 -1.528657525777816772e-01 2.399752736091613770e-01 2.587212622165679932e-01 1.553184390068054199e-01 -1.285503208637237549e-01 -3.666470572352409363e-02 2.106626890599727631e-02 2.090931087732315063e-01 5.497350916266441345e-02 5.620601773262023926e-02 -1.714628785848617554e-01 1.666639894247055054e-01 -2.012564539909362793e-01 -8.671550452709197998e-02 3.313144147396087646e-01 6.640673428773880005e-02 -1.358504593372344971e-01 -2.333289682865142822e-01 1.322099566459655762e-01 1.447439789772033691e-01
1.144384965300559998e-02 3.458697721362113953e-02 -1.379174441099166870e-01 -3.867507874965667725e-01 -8.843547850847244263e-02 1.402941346168518066e-01 1.062292307615280151e-01 6.142056733369827271e-02 -6.349647045135498047e-02 1.193260923027992249e-01 -1.304763555526733398e-01 7.268498837947845459e-02 -2.153043448925018311e-02 -6.615959107875823975e-03 7.684057950973510742e-02 9.118697792291641235e-02 -9.718732535839080811e-02 -2.611072063446044922e-01 2.192731387913227081e-02 2.036263048648834229e-01 -5.505761504173278809e-01 -1.858313977718353271e-01 5.398521199822425842e-02 3.345626965165138245e-02 -1.821165531873703003e-01 8.599424362182617188e-02 3.400899171829223633e-01 -1.547367274761199951e-01 1.396236419677734375e-01 -2.598408460617065430e-01 -5.661934241652488708e-02 -2.363773994147777557e-02
1.136721372604370117e-01 -3.728171288967132568e-01 -5.166561156511306763e-02 -7.997296750545501709e-02 -1.513909250497817993e-01 -1.794165521860122681e-01 1.479582786560058594e-01 1.692424863576889038e-01 1.129489839076995850e-01 -6.457696110010147095e-02 -2.647243812680244446e-02 1.002996042370796204e-01 1.713618636131286621e-01 1.358015537261962891e-01 -5.570092052221298218e-02 -1.242895722389221191e-01 1.289842277765274048e-01 -3.824644386768341064e-01 -4.966107755899429321e-02 -2.268882542848587036e-01 2.333107590675354004e-01 7.505986094474792480e-02 -1.188521906733512878e-01 4.031268879771232605e-02 -3.774882555007934570e-01 3.745559602975845337e-02 2.048676013946533203e-01 1.144447457045316696e-02 1.484521776437759399e-01 -3.360805511474609375e-01 -1.467046588659286499e-01 -6.433712691068649292e-02
5.882212892174720764e-02 -3.011268079280853271e-01 -6.325135380029678345e-02 -2.502049803733825684e-01 -4.975171387195587158e-02 -1.373478323221206665e-01 -1.329259723424911499e-01 1.114527359604835510e-01 -3.841775655746459961e-02 -1.631277799606323242e-01 -8.404956758022308350e-02 9.931713342666625977e-02 -1.747088879346847534e-01 1.302124410867691040e-01 -2.570162899792194366e-02 -6.603077054023742676e-02 7.637712359428405762e-02 -1.237226184457540512e-02 -2.941693067550659180e-01 -2.541841566562652588e-01 -2.053524740040302277e-02 -1.084439232945442200e-01 2.125359475612640381e-01 4.691166579723358154e-01 -1.715104728937149048e-01 3.377508521080017090e-01 2.296933531761169434e-01 1.040464043617248535e-01 -1.097857952117919922e-02 -1.468200832605361938e-01 1.123682688921689987e-02 1.639515310525894165e-01
9.987250901758670807e-03 -4.763099551200866699e-02 -3.941318690776824951e-01 -2.758364379405975342e-01 5.609595775604248047e-02 -2.030152976512908936e-01 -1.631917953491210938e-01 2.393024712800979614e-01 -1.694818139076232910e-01 -2.012465298175811768e-01 -1.368567794561386108e-01 1.472198665142059326e-01 7.391936145722866058e-03 1.247473135590553284e-01 7.482372224330902100e-02 1.604021936655044556e-01 3.812240362167358398e-01 -8.265291154384613037e-02 -1.621047109365463257e-01 -1.135595366358757019e-01 -1.049366965889930725e-01 2.584942579269409180e-01 -6.746360659599304199e-02 8.326316252350807190e-03 2.043372951447963715e-02 3.302287682890892029e-02 2.432182282209396362e-01 -1.850148588418960571e-01 -1.520707085728645325e-02 -1.397278606891632080e-01 2.854171395301818848e-01 1.071194708347320557e-01
-1.825418025255203247e-01 6.239087134599685669e-02 -3.876637816429138184e-01 -1.347386986017227173e-01 1.722189188003540039e-01 -9.233417361974716187e-02 -1.184435635805130005e-01 2.544114887714385986e-01 -6.267899274826049805e-02 -2.085024416446685791e-01 -7.311835885047912598e-02 1.208503097295761108e-01 -2.092101275920867920e-01 1.517585963010787964e-01 1.184035837650299072e-01 1.142328456044197083e-01 2.695640027523040771e-01 -3.157589435577392578e-01 1.354233771562576294e-01 -2.515475749969482422e-01 -1.977689377963542938e-02 1.471241265535354614e-01 -5.753607675433158875e-02 -4.471424594521522522e-02 -1.253720521926879883e-01 -1.983824074268341064e-01 2.827470600605010986e-01 -5.867671594023704529e-02 -7.307361811399459839e-02 -1.210635229945182800e-01 2.711670696735382080e-01 5.354816094040870667e-02
-2.362754344940185547e-01 -2.755330801010131836e-01 -1.853359490633010864e-01 -4.886638373136520386e-02 1.585262715816497803e-01 1.366802491247653961e-02 -1.480029243975877762e-02 1.655774116516113281e-01 1.287129968404769897e-01 3.790973126888275146e-01 -7.356364279985427856e-02 -6.737077981233596802e-02 -9.595800936222076416e-02 -9.051270782947540283e-02 -7.575941085815429688e-02 2.786358296871185303e-01 1.131647229194641113e-01 -1.283068358898162842e-01 3.599692136049270630e-02 1.062407996505498886e-02 3.403587266802787781e-02 -7.935529202222824097e-02 -1.973713487386703491e-01 3.415362238883972168e-01 -7.498361915349960327e-02 6.080958992242813110e-02 3.264242708683013916e-01 -9.207412600517272949e-02 -1.248259991407394409e-01 -1.737765073776245117e-01 1.408430188894271851e-01 3.519267737865447998e-01
-6.763947010040283203e-02 -3.749341666698455811e-01 -8.665146678686141968e-02 -1.586807221174240112e-01 -6.872486323118209839e-02 -1.904201344586908817e-03 -6.953649222850799561e-02 1.553028672933578491e-01 2.776673436164855957e-01 1.541381236165761948e-03 -2.768500447273254395e-01 -1.995379477739334106e-01 -1.285384148359298706e-01 1.324288845062255859e-01 3.148369118571281433e-02 -3.871892765164375305e-02 -1.098112761974334717e-01 -2.312470227479934692e-01 2.945625483989715576e-01 -2.344495244324207306e-02 -7.927913963794708252e-02 8.467220515012741089e-02 -1.635870151221752167e-02 3.682917058467864990e-01 -3.197974860668182373e-01 1.005368903279304504e-01 2.084232717752456665e-01 -4.474738612771034241e-03 -1.028703600168228149e-01 -2.365651428699493408e-01 9.931916743516921997e-02 1.546222269535064697e-01
7.217399775981903076e-02 -2.132059037685394287e-01 -2.667146325111389160e-01 -7.413506507873535156e-02 -5.059652775526046753e-02 -6.834262609481811523e-02 -1.609844118356704712e-01 -4.687542840838432312e-02 3.683332726359367371e-02 -1.058946177363395691e-01 -1.124201938509941101e-01 3.969188779592514038e-02 -1.411787569522857666e-01 1.154978945851325989e-01 2.693851590156555176e-01 1.264537721872329712e-01 -9.583920240402221680e-03 -1.978483647108078003e-01 -5.525363981723785400e-02 -1.982119083404541016e-01 2.348750084638595581e-01 -2.737645506858825684e-01 1.566991358995437622e-01 2.641384303569793701e-01 -9.924963116645812988e-02 4.977427795529365540e-02 3.736638128757476807e-01 2.605065107345581055e-01 2.194877713918685913e-01 -2.013955712318420410e-01 1.434004604816436768e-01 2.315477728843688965e-01
-2.161426236853003502e-03 -2.086877226829528809e-01 -3.126735091209411621e-01 -4.341191351413726807e-01 -1.014242693781852722e-01 1.312522292137145996e-01 1.042667701840400696e-01 -1.510324608534574509e-02 1.180833280086517334e-01 -7.933253794908523560e-02 -1.898870170116424561e-01 1.753116101026535034e-01 -3.117030858993530273e-01 1.281345635652542114e-01 1.105680167675018311e-01 -5.695902928709983826e-02 2.311730086803436279e-01 -3.767975270748138428e-01 1.126438081264495850e-01 1.883344650268554688e-01 -2.418541014194488525e-01 1.315312236547470093e-01 -1.392308901995420456e-02 5.818314477801322937e-02 7.041554152965545654e-02 1.478849351406097412e-01 1.001331880688667297e-01 -7.406757771968841553e-02 2.004431933164596558e-01 -9.917958080768585205e-02 -8.677038364112377167e-03 -1.234628446400165558e-02
2.049678191542625427e-02 2.740085311233997345e-02 -1.208749786019325256e-01 -4.218414723873138428e-01 3.324347734451293945e-02 -2.420071512460708618e-02 1.107762008905410767e-01 1.549779027700424194e-01 8.408757299184799194e-02 4.105365369468927383e-03 9.904639422893524170e-02 2.776725590229034424e-01 4.976566135883331299e-02 4.845851063728332520e-01 3.760504722595214844e-02 3.759063482284545898e-01 -1.335731614381074905e-02 -2.824077904224395752e-01 6.779190897941589355e-02 1.027015075087547302e-01 -1.429214775562286377e-01 -1.680501848459243774e-01 -2.682127803564071655e-02 8.350841701030731201e-02 -8.606367558240890503e-02 1.647821813821792603e-01 1.951693743467330933e-01 -7.647658139467239380e-02 -1.611015051603317261e-01 5.091841891407966614e-02 1.360975056886672974e-01 1.313915848731994629e-01
-4.618829488754272461e-02 7.309717684984207153e-02 -2.536895871162414551e-01 -1.518596559762954712e-01 3.984312526881694794e-03 -1.556641329079866409e-02 4.038742557168006897e-02 2.092054113745689392e-02 3.572700545191764832e-02 -1.519637852907180786e-01 -3.021892011165618896e-01 1.441981941461563110e-01 -3.652973175048828125e-01 -1.898796111345291138e-01 1.078436300158500671e-01 1.699489206075668335e-01 1.180835906416177750e-02 -2.274099290370941162e-01 -7.590632140636444092e-02 -3.950733691453933716e-02 1.928604841232299805e-01 1.364587098360061646e-01 -2.757496833801269531e-01 -4.916727170348167419e-02 -1.107483133673667908e-01 1.373904049396514893e-01 9.527898579835891724e-02 1.964881122112274170e-01 1.869774758815765381e-01 -4.405100345611572266e-01 4.689821973443031311e-02 2.297862619161605835e-01
-8.353348821401596069e-02 3.641070798039436340e-02 4.116120561957359314e-02 -3.058565855026245117e-01 -1.270717568695545197e-02 -9.835741668939590454e-02 2.320194691419601440e-01 1.079663485288619995e-01 -8.406108617782592773e-02 -3.248940408229827881e-01 8.630331605672836304e-02 2.547801733016967773e-01 -1.068232432007789612e-01 -3.549808263778686523e-02 1.651808768510818481e-01 -1.926727741956710815e-01 -5.542115122079849243e-02 -4.466308951377868652e-01 -1.746639907360076904e-01 -1.329574733972549438e-01 -5.654754862189292908e-02 -2.045786976814270020e-01 6.661191582679748535e-02 2.138109654188156128e-01 -1.325522065162658691e-01 7.921157032251358032e-02 2.589760720729827881e-01 -1.899352967739105225e-01 -2.059153765439987183e-01 -1.155154258012771606e-01 1.742571443319320679e-01 -5.364623852074146271e-03
3.270727116614580154e-03 -3.888005912303924561e-01 -3.559956327080726624e-02 -5.119482800364494324e-02 -5.997133441269397736e-03 2.320309169590473175e-02 3.337060660123825073e-02 -6.365353614091873169e-02 1.946622580289840698e-01 7.514305412769317627e-02 -8.843261748552322388e-03 2.559577524662017822e-01 -4.887975752353668213e-02 9.559687227010726929e-02 1.661816984415054321e-01 3.566441237926483154e-01 1.319985538721084595e-01 -1.072762906551361084e-02 -3.325173854827880859e-01 -6.202891469001770020e-03 -1.224411129951477051e-01 -9.463623166084289551e-02 6.816647946834564209e-02 -9.260442107915878296e-02 -2.348313331604003906e-01 3.805151954293251038e-02 1.977067887783050537e-01 -2.341966927051544189e-01 1.883894205093383789e-01 -4.000496268272399902e-01 2.262345850467681885e-01 3.415446728467941284e-02
9.010452032089233398e-02 8.412307500839233398e-02 -2.259731590747833252e-01 -2.870263159275054932e-01 4.059136509895324707e-01 6.513567268848419189e-02 8.421195298433303833e-02 1.511043012142181396e-01 1.080484837293624878e-01 1.320951581001281738e-01 1.593311876058578491e-01 2.271608561277389526e-01 4.968978092074394226e-02 2.510606944561004639e-01 6.763759255409240723e-02 1.470839697867631912e-02 -6.545045971870422363e-02 -3.355715870857238770e-01 1.602463871240615845e-01 -1.911253333091735840e-01 9.188066422939300537e-02 -1.796296685934066772e-01 -2.468815892934799194e-01 8.708904683589935303e-02 -5.399055778980255127e-02 2.514586746692657471e-01 1.606720834970474243e-01 -1.484148651361465454e-01 -1.092196106910705566e-01 -1.954477578401565552e-01 1.486174166202545166e-01 3.835932165384292603e-02
2.248902618885040283e-01 -4.226564243435859680e-02 -1.019598245620727539e-01 -1.432965137064456940e-02 9.672994911670684814e-02 -1.680353134870529175e-01 1.975068747997283936e-01 1.310766637325286865e-01 2.597971856594085693e-01 1.277502030134201050e-01 -3.946771845221519470e-02 2.504404783248901367e-01 5.962319672107696533e-02 9.663827717304229736e-02 -1.229407563805580139e-01 2.139250189065933228e-01 1.314953863620758057e-01 -2.202748060226440430e-01 -2.023806422948837280e-01 -3.332463204860687256e-01 1.349915191531181335e-02 2.162833958864212036e-01 -3.055482730269432068e-02 2.051780968904495239e-01 -1.108867749571800232e-01 2.406792640686035156e-01 2.659538388252258301e-01 -2.374540716409683228e-01 -1.069066463969647884e-03 -3.339526653289794922e-01 -6.136750429868698120e-02 3.072399459779262543e-02
7.071498036384582520e-02 6.334821134805679321e-02 5.184599384665489197e-02 -4.038394689559936523e-01 5.205665528774261475e-02 -8.669163100421428680e-03 -1.767590828239917755e-02 -6.332386285066604614e-02 -9.957447648048400879e-02 -7.056390866637229919e-03 -2.176159322261810303e-01 2.735301107168197632e-02 -9.855740517377853394e-02 2.664085030555725098e-01 2.451209723949432373e-01 1.960588395595550537e-01 7.232389599084854126e-02 -2.125205248594284058e-01 7.604087889194488525e-02 -1.323762387037277222e-01 -1.622494161128997803e-01 -1.498948484659194946e-01 2.355450205504894257e-02 1.105955988168716431e-01 4.141164198517799377e-02 8.271810412406921387e-02 3.644293546676635742e-01 -2.363877892494201660e-01 1.162887886166572571e-01 -4.458533227443695068e-02 3.269317327067255974e-03 4.824692904949188232e-01
-1.448497176170349121e-01 -3.957262635231018066e-01 -1.048332750797271729e-01 -3.311847448348999023e-01 -5.074443295598030090e-03 -2.530560269951820374e-02 -4.881447553634643555e-02 1.201138570904731750e-01 1.586528122425079346e-01 7.045746594667434692e-02 -4.272736981511116028e-02 3.449397981166839600e-01 -2.066877037286758423e-01 -1.691365055739879608e-02 5.843487754464149475e-02 1.246960312128067017e-01 2.390229851007461548e-01 1.422724425792694092e-01 -3.256604075431823730e-01 5.074374843388795853e-03 -7.882190495729446411e-02 -4.193814471364021301e-02 4.290607199072837830e-02 -3.705263137817382812e-02 -2.050048410892486572e-01 -2.079061930999159813e-03 3.791950270533561707e-02 -8.064566552639007568e-02 1.102482303977012634e-01 -2.150672376155853271e-01 4.047807753086090088e-01 6.698805838823318481e-02
1.749932169914245605e-01 2.093255668878555298e-01 -2.651899158954620361e-01 -2.092560231685638428e-01 3.639152273535728455e-03 -6.485175341367721558e-02 5.716020986437797546e-02 8.294048160314559937e-02 -7.158114016056060791e-02 -4.965791478753089905e-03 5.511277541518211365e-02 -7.085108011960983276e-02 -3.575752377510070801e-01 1.883865892887115479e-01 1.909125894308090210e-01 8.915431052446365356e-02 4.613066315650939941e-01 -1.018414869904518127e-01 -2.021529823541641235e-01 -1.853455007076263428e-01 -1.197478547692298889e-02 1.835377886891365051e-02 -2.093072086572647095e-01 1.306576877832412720e-01 -1.198793724179267883e-01 -1.017022579908370972e-01 1.974917650222778320e-01 6.781094521284103394e-02 -1.313222050666809082e-01 -2.302496880292892456e-01 -1.518881767988204956e-01 2.339397519826889038e-01
-5.400694534182548523e-02 -1.360382586717605591e-01 -2.524016201496124268e-01 -2.213644236326217651e-01 -1.478431224822998047e-01 -2.280304133892059326e-01 1.058037728071212769e-01 1.414043605327606201e-01 -1.618341542780399323e-02 1.792799830436706543e-01 -1.510475855320692062e-02 1.930218487977981567e-01 -1.553542017936706543e-01 -2.501920461654663086e-01 8.466912806034088135e-02 -7.100626360625028610e-03 2.928952574729919434e-01 -3.104536533355712891e-01 3.306074813008308411e-02 -3.211890161037445068e-01 -5.206706002354621887e-02 -1.065547391772270203e-01 -1.958711743354797363e-01 -2.401797287166118622e-02 3.821124089881777763e-03 1.402107477188110352e-01 2.219849228858947754e-01 8.044008910655975342e-02 1.131361071020364761e-02 -1.018229275941848755e-01 -2.480528354644775391e-01 3.318201899528503418e-01
-1.472082883119583130e-01 -2.764244973659515381e-01 -1.322595775127410889e-01 -3.795249164104461670e-01 4.137577712535858154e-01 -1.807567030191421509e-01 4.424116760492324829e-02 -6.970126926898956299e-02 2.033107429742813110e-01 -1.157708987593650818e-01 -2.018719464540481567e-01 -3.945760056376457214e-02 -2.481709718704223633e-01 1.892428547143936157e-01 -8.968398720026016235e-02 4.341363161802291870e-02 2.914591133594512939e-01 -1.680160015821456909e-01 -1.019180789589881897e-01 7.606099545955657959e-02 -1.183240860700607300e-01 -1.605913639068603516e-01 3.740572184324264526e-02 1.407752335071563721e-01 -1.859283447265625000e-01 6.770514696836471558e-02 2.012002170085906982e-01 -1.775787919759750366e-01 5.016556382179260254e-02 2.029340155422687531e-02 6.158301234245300293e-02 1.306874752044677734e-01
1.963826566934585571e-01 3.488486260175704956e-02 -7.164015620946884155e-02 -2.131458073854446411e-01 1.187058985233306885e-01 -3.012359738349914551e-01 1.462225764989852905e-01 1.206607520580291748e-01 -2.401094138622283936e-01 -1.620497182011604309e-02 -7.225799839943647385e-03 -9.109485894441604614e-02 -2.454111278057098389e-01 4.734873026609420776e-02 2.306482493877410889e-01 1.934749186038970947e-01 1.229709759354591370e-01 -2.187501639127731323e-01 -2.305035740137100220e-01 2.320576757192611694e-01 -1.636227071285247803e-01 -1.805345714092254639e-01 -1.869661360979080200e-01 -5.923257395625114441e-02 -2.821379601955413818e-01 2.398687452077865601e-01 1.579484641551971436e-01 1.243325620889663696e-01 -2.155986800789833069e-02 -2.419976890087127686e-01 -5.671084672212600708e-02 2.047897577285766602e-01
-3.321443498134613037e-01 -9.916938841342926025e-02 -1.348630040884017944e-01 -1.219532862305641174e-01 1.190673112869262695e-01 9.829065203666687012e-02 6.289062649011611938e-02 2.155862599611282349e-01 1.738123148679733276e-01 4.555148780345916748e-01 1.281276345252990723e-01 -4.427012428641319275e-02 2.445928938686847687e-02 -4.088341258466243744e-03 -5.720367655158042908e-02 9.394957125186920166e-02 1.040175408124923706e-01 -2.701351642608642578e-01 -9.697204828262329102e-02 -1.733445972204208374e-01 -2.710783667862415314e-02 2.278377115726470947e-01 -8.813907206058502197e-02 3.103674352169036865e-01 -2.714218497276306152e-01 2.367331087589263916e-02 2.786772251129150391e-01 7.232547551393508911e-02 -1.692961901426315308e-01 -9.814783930778503418e-02 1.912582665681838989e-02 1.671863645315170288e-01
-8.532081544399261475e-02 -1.098180413246154785e-01 2.483904361724853516e-01 -2.165385335683822632e-01 -1.207467839121818542e-01 2.197249978780746460e-02 -1.015975028276443481e-01 4.345570504665374756e-01 2.456823885440826416e-01 -9.414904564619064331e-02 -1.165376231074333191e-01 4.291349276900291443e-02 5.956295132637023926e-02 -7.987914606928825378e-03 1.067300885915756226e-01 2.228273302316665649e-01 -1.270970236510038376e-02 -3.797368332743644714e-02 1.455655246973037720e-01 3.469615057110786438e-02 7.529678940773010254e-02 -1.338166594505310059e-01 -2.888982295989990234e-01 4.944661632180213928e-03 -1.363878846168518066e-01 3.978347480297088623e-01 1.297744363546371460e-01 2.548281475901603699e-02 -7.442852109670639038e-02 -3.897237777709960938e-01 -1.590975373983383179e-01 -1.966875605285167694e-02
4.286011680960655212e-03 -7.043128460645675659e-02 1.493254303932189941e-01 -2.611105740070343018e-01 6.864335387945175171e-02 -3.391603827476501465e-01 -1.309813261032104492e-01 -6.172266602516174316e-02 5.596229434013366699e-02 1.046034172177314758e-01 4.678589105606079102e-02 -1.144118234515190125e-01 -1.596494317054748535e-01 -1.321689188480377197e-01 1.488610804080963135e-01 1.285160928964614868e-01 2.977877855300903320e-01 -2.417678982019424438e-01 -2.698972523212432861e-01 -1.642335504293441772e-01 1.368958652019500732e-01 1.565510183572769165e-01 1.453854143619537354e-02 -8.229707926511764526e-02 -1.939552426338195801e-01 -1.212709210813045502e-02 1.803276687860488892e-01 -3.697262406349182129e-01 3.827081620693206787e-02 -3.142268359661102295e-01 -7.321573793888092041e-02 2.076712101697921753e-01
-7.028772681951522827e-02 2.017304599285125732e-01 -2.978054285049438477e-01 -2.100557088851928711e-01 5.954121053218841553e-02 -3.004971519112586975e-02 -4.028751701116561890e-02 2.825507149100303650e-02 -3.623113408684730530e-02 1.137948334217071533e-01 -1.784493327140808105e-01 1.223809900693595409e-03 -1.754548400640487671e-01 1.040782257914543152e-01 -1.231369376182556152e-02 1.041946560144424438e-02 4.605503678321838379e-01 -8.976193517446517944e-02 -1.115325018763542175e-01 3.999456763267517090e-02 -1.847898587584495544e-02 2.258256524801254272e-01 -3.334518969058990479e-01 1.248091235756874084e-01 -2.025262564420700073e-01 -1.081609725952148438e-01 3.681384623050689697e-01 -2.333037555217742920e-01 -2.256527990102767944e-01 -1.169141754508018494e-01 6.460754573345184326e-02 5.436263605952262878e-02
7.310096919536590576e-02 -1.047573313117027283e-01 2.981277182698249817e-02 -3.593292534351348877e-01 -6.871616095304489136e-02 2.344773411750793457e-01 -7.991284132003784180e-03 -3.616882860660552979e-02 -1.214218810200691223e-01 -9.081620723009109497e-02 -8.301733434200286865e-02 2.108689546585083008e-01 -7.691344618797302246e-02 2.035184353590011597e-01 2.992476224899291992e-01 9.848862886428833008e-02 -1.614055931568145752e-01 -1.725957095623016357e-01 2.033430635929107666e-01 7.421175390481948853e-02 -1.295729428529739380e-01 -1.298522800207138062e-01 -6.332305073738098145e-02 2.029510438442230225e-01 -2.694165892899036407e-02 8.212846703827381134e-03 4.651573300361633301e-01 -2.907467186450958252e-01 9.401679039001464844e-03 -2.024063766002655029e-01 2.079552710056304932e-01 6.420478969812393188e-02
1.801517456769943237e-01 2.273407727479934692e-01 -1.027649939060211182e-01 -3.637227118015289307e-01 -1.650070697069168091e-01 -1.814441382884979248e-02 -6.289169192314147949e-02 -5.777811631560325623e-02 1.821790635585784912e-01 -4.568597301840782166e-03 2.410782501101493835e-03 1.586522907018661499e-01 -1.267693042755126953e-01 2.182632386684417725e-01 3.712119758129119873e-01 3.178771138191223145e-01 1.545880883932113647e-01 -2.174368798732757568e-01 -4.030741378664970398e-02 1.100774556398391724e-01 1.460361201316118240e-02 -8.195414394140243530e-02 -2.512657940387725830e-01 1.869843006134033203e-01 -4.217502847313880920e-02 2.484433948993682861e-01 1.308015733957290649e-01 1.134633198380470276e-01 -1.379772126674652100e-01 -8.716510236263275146e-02 2.068560421466827393e-01 1.560778468847274780e-01
2.138044685125350952e-01 -2.806509733200073242e-01 1.644631326198577881e-01 1.087217777967453003e-01 -1.963438689708709717e-01 -1.288238614797592163e-01 -9.051121771335601807e-02 1.867925971746444702e-01 2.197110205888748169e-01 -2.588813006877899170e-01 -7.348299026489257812e-02 2.211783826351165771e-01 8.231734484434127808e-02 1.807055249810218811e-02 -1.048511192202568054e-01 1.686062812805175781e-01 1.386595517396926880e-01 -2.035935670137405396e-01 1.754538156092166901e-03 -2.569328248500823975e-02 1.115883216261863708e-01 4.812077805399894714e-02 -8.047421276569366455e-02 2.824645638465881348e-01 -2.637272775173187256e-01 1.019630357623100281e-01 4.048264324665069580e-01 -1.813082396984100342e-01 9.999223053455352783e-02 -1.864938437938690186e-01 -7.157479226589202881e-02 1.825112849473953247e-01
-1.723137646913528442e-01 -3.142855167388916016e-01 -1.262644678354263306e-01 -1.918495893478393555e-01 1.877515465021133423e-01 1.061052531003952026e-01 4.199613630771636963e-02 -5.780604854226112366e-02 2.798854112625122070e-01 -8.012584596872329712e-02 -3.553680777549743652e-01 -7.924183155409991741e-04 -3.767971396446228027e-01 3.231174051761627197e-01 -3.949548304080963135e-02 1.066424176096916199e-01 4.083717241883277893e-02 1.368563622236251831e-02 1.219000443816184998e-01 3.740472020581364632e-03 -2.447314709424972534e-01 -7.355388998985290527e-02 -5.684971436858177185e-02 1.329962760210037231e-01 -2.058325558900833130e-01 1.369898170232772827e-01 1.659572310745716095e-02 -7.419691234827041626e-02 7.538019865751266479e-02 -3.252972662448883057e-01 -9.432943910360336304e-02 8.092242479324340820e-02
-6.539973616600036621e-02 5.977582558989524841e-02 1.014475524425506592e-01 -2.676707804203033447e-01 -2.774091958999633789e-01 -5.874763056635856628e-02 4.756617173552513123e-02 8.930035680532455444e-02 -9.989648312330245972e-02 -1.281267032027244568e-02 -3.625409305095672607e-01 2.294175624847412109e-01 -1.024944428354501724e-02 1.881092041730880737e-01 2.441666647791862488e-02 -2.467584609985351562e-02 -2.545083314180374146e-02 -1.859999895095825195e-01 -1.182586792856454849e-02 3.251731991767883301e-01 -2.461061254143714905e-02 -3.374444693326950073e-02 -2.667090594768524170e-01 1.084782853722572327e-01 -3.005446791648864746e-01 1.959004402160644531e-01 1.005720123648643494e-01 1.461328715085983276e-01 1.733064055442810059e-01 -3.919971883296966553e-01 -2.655715309083461761e-02 1.353389471769332886e-01
-9.885960072278976440e-02 9.392473846673965454e-02 6.589625030755996704e-02 -2.009751051664352417e-01 3.067921474575996399e-02 1.418147608637809753e-02 1.031154990196228027e-01 2.580842971801757812e-01 2.731569409370422363e-01 2.203762680292129517e-01 5.511778965592384338e-02 2.947303950786590576e-01 -1.678211614489555359e-02 -1.157698258757591248e-01 1.126710772514343262e-01 -1.079287379980087280e-01 1.822673976421356201e-01 1.086666435003280640e-01 -2.588438987731933594e-01 7.674194127321243286e-02 1.912981867790222168e-01 -1.093651801347732544e-01 -1.329292505979537964e-01 6.517473608255386353e-02 -1.477446556091308594e-01 -1.754129230976104736e-01 3.465088009834289551e-01 1.009248197078704834e-01 -6.539177894592285156e-02 -4.252380728721618652e-01 1.134687364101409912e-01 1.948154419660568237e-01
-2.586810886859893799e-01 -1.820139288902282715e-01 -2.676447480916976929e-02 -1.012024208903312683e-01 -3.037390857934951782e-02 2.432006224989891052e-02 -8.927417546510696411e-02 1.751215159893035889e-01 2.428293079137802124e-01 3.656074702739715576e-01 -1.883458346128463745e-01 1.035120189189910889e-01 -9.306533634662628174e-02 -1.457233279943466187e-01 3.251578286290168762e-02 2.132795304059982300e-01 2.926124632358551025e-01 -2.212110459804534912e-01 -2.963781543076038361e-02 1.070450525730848312e-02 -2.093347311019897461e-01 9.584347158670425415e-02 2.216363698244094849e-02 4.553533792495727539e-01 -3.519136831164360046e-02 6.047588586807250977e-02 3.365731537342071533e-01 -6.596028804779052734e-02 9.927974082529544830e-03 -7.283523678779602051e-02 -1.845377869904041290e-02 9.441058337688446045e-02
1.040579378604888916e-01 -3.003497421741485596e-01 1.124906819313764572e-02 -1.742671728134155273e-01 -7.208003103733062744e-02 -1.537197530269622803e-01 2.062851488590240479e-01 9.453660249710083008e-02 1.397789455950260162e-02 -3.566667065024375916e-02 -1.517893075942993164e-01 1.274570524692535400e-01 4.774827882647514343e-02 3.035013973712921143e-01 2.782150506973266602e-01 1.620429903268814087e-01 1.381773650646209717e-01 -3.001775741577148438e-01 2.137941122055053711e-02 -2.273333817720413208e-01 3.306526318192481995e-02 8.132704347372055054e-02 -5.563127622008323669e-02 -1.128174830228090286e-02 -4.444467723369598389e-01 2.801610529422760010e-01 1.699224412441253662e-01 2.019167840480804443e-01 1.656698137521743774e-01 3.831619769334793091e-02 -4.890813305974006653e-02 1.012687385082244873e-02
5.821974482387304306e-03 -2.219779342412948608e-01 1.439863145351409912e-01 -2.293008118867874146e-01 1.543459743261337280e-01 3.182144369930028915e-03 -2.005058154463768005e-02 1.428222507238388062e-01 1.399569809436798096e-01 -7.410859316587448120e-02 4.328477084636688232e-01 4.466626346111297607e-01 -4.773170500993728638e-02 -3.074909932911396027e-02 -4.983105137944221497e-02 1.104153022170066833e-01 1.727836020290851593e-02 -3.422380238771438599e-02 -2.002441585063934326e-01 9.930194169282913208e-02 1.915831305086612701e-02 -1.382905840873718262e-01 -4.197470471262931824e-02 -1.598536781966686249e-02 -5.736875347793102264e-03 -1.530729681253433228e-01 3.348407447338104248e-01 9.649603813886642456e-02 9.826345741748809814e-02 -3.589494824409484863e-01 1.516297161579132080e-01 1.535634696483612061e-01
-3.062844648957252502e-02 -4.196287095546722412e-01 5.033949017524719238e-02 -2.314997762441635132e-01 -2.417219337075948715e-03 1.397877335548400879e-01 1.430319845676422119e-01 2.124454677104949951e-01 2.435854524374008179e-01 -3.324813768267631531e-02 1.519394963979721069e-01 3.243443071842193604e-01 3.104287572205066681e-02 -3.061070293188095093e-02 3.176287710666656494e-01 6.940183043479919434e-02 1.171181052923202515e-01 -1.857023537158966064e-01 -1.857118755578994751e-01 -5.255185440182685852e-02 1.061039566993713379e-01 -1.438292413949966431e-01 -2.125520706176757812e-01 1.252384781837463379e-01 -3.461664915084838867e-02 -7.948639988899230957e-02 -1.058535873889923096e-01 -2.814156189560890198e-02 -8.401026576757431030e-02 -3.196443021297454834e-01 2.795581221580505371e-01 -1.494595408439636230e-02
1.018025279045104980e-01 7.041703164577484131e-02 -8.178453892469406128e-02 -2.073709154501557350e-03 -7.484725862741470337e-02 9.022990614175796509e-02 1.922657191753387451e-01 7.555893808603286743e-02 -1.176470667123794556e-01 3.727808594703674316e-02 -1.435409039258956909e-01 3.329566419124603271e-01 7.436972111463546753e-02 3.046951591968536377e-01 2.725480794906616211e-01 1.036568731069564819e-01 1.584216803312301636e-01 -3.486735522747039795e-01 8.045724779367446899e-02 -5.540539324283599854e-02 -3.081535100936889648e-01 2.017688751220703125e-01 -8.660838007926940918e-02 -3.535639122128486633e-02 -1.883696764707565308e-01 1.467427760362625122e-01 3.393759727478027344e-01 -3.489192575216293335e-02 -2.062186598777770996e-01 -1.092993766069412231e-01 1.106528043746948242e-01 2.251961082220077515e-01
-1.046005934476852417e-01 -1.202383711934089661e-01 -1.961112022399902344e-01 -1.398863494396209717e-01 -7.251995056867599487e-02 1.141203381121158600e-02 9.881726652383804321e-02 5.860220175236463547e-03 1.906914636492729187e-02 -8.670644462108612061e-02 -1.171116009354591370e-01 3.180154561996459961e-01 -3.221367299556732178e-01 -9.074217826128005981e-02 1.088228225708007812e-01 -7.940839976072311401e-02 2.624612748622894287e-01 -3.460090160369873047e-01 -2.409489359706640244e-03 -5.007769539952278137e-02 1.630075722932815552e-01 1.775754541158676147e-01 -3.064827024936676025e-01 3.775505721569061279e-02 1.548521667718887329e-01 -1.769844628870487213e-02 3.432138562202453613e-01 7.010360062122344971e-02 1.430140733718872070e-01 -1.876914799213409424e-01 -3.698533773422241211e-02 3.160142600536346436e-01
-3.139526396989822388e-02 -4.426979273557662964e-02 6.906431168317794800e-02 -4.455266296863555908e-01 -2.019281685352325439e-01 1.561559289693832397e-01 -1.359521895647048950e-01 1.814431846141815186e-01 -2.292960286140441895e-01 -5.723441392183303833e-02 -4.716314375400543213e-02 3.594448566436767578e-01 3.568908665329217911e-03 3.847537636756896973e-01 1.737412363290786743e-01 1.138998046517372131e-01 -3.727565333247184753e-02 -8.715954422950744629e-02 1.212958618998527527e-01 9.782448410987854004e-02 -1.708390116691589355e-01 3.436530008912086487e-02 -9.513245895504951477e-03 -3.305039182305335999e-02 8.528077602386474609e-02 1.806737482547760010e-01 2.634702026844024658e-01 -4.154113680124282837e-02 6.195249781012535095e-02 -3.366692662239074707e-01 -4.814799129962921143e-02 5.798877775669097900e-02
-1.957235857844352722e-02 -1.999131171032786369e-03 -1.327907890081405640e-01 -2.568327188491821289e-01 -2.811125814914703369e-01 4.334100708365440369e-02 -1.872218959033489227e-02 2.827828982844948769e-03 1.903750598430633545e-01 -3.109531700611114502e-01 -3.255933523178100586e-01 1.730511188507080078e-01 -7.819402217864990234e-02 1.454780101776123047e-01 2.748466730117797852e-01 1.177825927734375000e-01 -4.335499554872512817e-02 -1.559527516365051270e-01 6.412669271230697632e-02 1.011335775256156921e-01 1.615561777725815773e-03 2.386418543756008148e-02 -5.829254910349845886e-02 -1.052392199635505676e-01 -2.338037490844726562e-01 -4.746269062161445618e-02 4.429691135883331299e-01 -1.464056223630905151e-01 1.539116054773330688e-01 -2.354349195957183838e-01 -1.204603239893913269e-01 1.593188494443893433e-01
-8.981427550315856934e-02 -2.758110463619232178e-01 -9.743280708789825439e-02 -5.561087727546691895e-01 1.729191653430461884e-02 1.664445176720619202e-02 4.657539725303649902e-02 -1.385641098022460938e-02 -2.075241357088088989e-01 -8.451518416404724121e-02 -1.521936058998107910e-01 1.221503242850303650e-01 -4.191660508513450623e-02 2.008700668811798096e-01 2.542515695095062256e-01 3.403506055474281311e-02 -2.533816546201705933e-02 -1.843158155679702759e-01 1.302391290664672852e-01 4.481285437941551208e-02 -7.396579533815383911e-02 -2.697214186191558838e-01 -1.609116643667221069e-01 5.991087108850479126e-02 -8.949344605207443237e-02 4.742132499814033508e-03 3.227435350418090820e-01 -2.978349626064300537e-01 6.639273464679718018e-02 2.811261266469955444e-02 1.673160344362258911e-01 5.091817677021026611e-02
-2.370154261589050293e-01 1.717501692473888397e-02 -3.468017280101776123e-02 -4.822234511375427246e-01 -9.980174154043197632e-02 2.490905486047267914e-02 -2.419568449258804321e-01 9.173762798309326172e-02 3.809123858809471130e-02 3.181597292423248291e-01 2.013354897499084473e-01 4.567460343241691589e-02 -1.216520592570304871e-01 2.906945720314979553e-02 -2.455013059079647064e-02 7.942200452089309692e-02 4.059028252959251404e-02 -1.251033246517181396e-01 -1.894368380308151245e-01 1.930880993604660034e-01 3.179489076137542725e-02 -9.059751778841018677e-02 -1.201127022504806519e-01 1.701475493609905243e-02 -2.443667948246002197e-01 2.093227207660675049e-01 1.899724006652832031e-01 -2.988285124301910400e-01 4.239303618669509888e-02 -1.601496785879135132e-01 -2.798305451869964600e-01 1.237772032618522644e-01
-1.274158060550689697e-01 -1.172552779316902161e-01 1.123017519712448120e-01 1.301665008068084717e-01 -1.982291191816329956e-01 1.918005198240280151e-01 -1.564659178256988525e-01 1.251803487539291382e-01 6.729120761156082153e-02 2.104531526565551758e-01 3.762394189834594727e-02 -1.227410212159156799e-01 -3.800643682479858398e-01 5.718858167529106140e-02 2.252404838800430298e-01 -2.568452619016170502e-03 9.437950700521469116e-02 -1.785713136196136475e-01 -5.616489797830581665e-02 -2.168431580066680908e-01 -1.053547561168670654e-01 8.757646381855010986e-02 1.350416988134384155e-01 2.204500287771224976e-01 -6.900391727685928345e-02 1.022049710154533386e-01 1.784829050302505493e-01 -3.622722625732421875e-01 -7.409861683845520020e-02 -3.405793905258178711e-01 2.186716049909591675e-01 1.904921680688858032e-01
-2.694608867168426514e-01 -2.705447003245353699e-02 7.293840497732162476e-02 -1.211442202329635620e-01 -1.846226900815963745e-01 3.452823683619499207e-02 1.577840000391006470e-01 2.403465956449508667e-01 3.979028016328811646e-02 -5.658145621418952942e-02 2.232216894626617432e-01 1.801259219646453857e-01 -2.056244909763336182e-01 3.215184509754180908e-01 2.100972831249237061e-01 8.759099245071411133e-02 9.688882529735565186e-02 2.609585225582122803e-02 6.917134672403335571e-02 -1.223422661423683167e-01 -1.878641545772552490e-01 -4.584723711013793945e-02 -1.397986859083175659e-01 3.141218721866607666e-01 -3.388861119747161865e-01 -5.214032717049121857e-03 -2.449213340878486633e-02 -1.963317543268203735e-01 2.229696959257125854e-01 -2.182520180940628052e-01 7.665733993053436279e-02 2.480356246232986450e-01
-1.922454535961151123e-01 -1.147080212831497192e-01 1.537602674216032028e-02 -3.180305659770965576e-01 -8.347412198781967163e-02 3.533522784709930420e-02 1.526045501232147217e-01 2.056445032358169556e-01 1.541764382272958755e-02 7.442393898963928223e-02 -1.132700443267822266e-01 5.158329010009765625e-02 -2.820337116718292236e-01 1.857580430805683136e-02 -2.523995935916900635e-02 3.455246612429618835e-02 1.002144888043403625e-01 -5.235021933913230896e-02 1.702837496995925903e-01 -1.353860199451446533e-01 8.850020915269851685e-02 -8.149115741252899170e-02 4.215212166309356689e-02 -3.491124510765075684e-02 -1.991779804229736328e-01 3.114470541477203369e-01 2.610259875655174255e-02 -2.440116368234157562e-02 1.690436005592346191e-01 -6.438758373260498047e-01 -3.623459860682487488e-02 -1.083148047327995300e-01
3.452058136463165283e-01 -4.240183904767036438e-02 8.945589512586593628e-02 -2.836740612983703613e-01 1.632698178291320801e-01 4.554404690861701965e-02 1.922944039106369019e-01 1.470460146665573120e-01 8.698657900094985962e-02 -2.949798293411731720e-02 2.653435990214347839e-02 -1.940601039677858353e-03 -2.568477988243103027e-01 -9.762042760848999023e-02 1.968344897031784058e-01 4.114093184471130371e-01 2.206784039735794067e-01 -1.137813404202461243e-01 -1.415094733238220215e-02 -4.301288723945617676e-02 -1.101474985480308533e-01 -3.613977506756782532e-02 5.381260439753532410e-02 1.114382967352867126e-01 -2.519996464252471924e-01 2.852439284324645996e-01 3.514298424124717712e-02 -5.296774581074714661e-02 -2.539167106151580811e-01 -1.921647489070892334e-01 -2.159214764833450317e-02 2.595377564430236816e-01
-1.095554605126380920e-02 -3.776078820228576660e-01 8.097695559263229370e-02 -3.387719690799713135e-01 1.185367852449417114e-01 1.241134628653526306e-01 6.651942431926727295e-02 1.537159383296966553e-01 3.081649541854858398e-01 -7.924997061491012573e-02 8.954453468322753906e-02 1.966296881437301636e-01 3.945445269346237183e-02 6.031615287065505981e-02 2.910592854022979736e-01 1.370926797389984131e-01 1.840430498123168945e-01 -8.269185572862625122e-02 -2.094471007585525513e-01 -2.831221818923950195e-01 2.270343340933322906e-02 -1.709340065717697144e-01 -1.789846271276473999e-01 -6.475438177585601807e-02 -1.290666162967681885e-01 -1.523755639791488647e-01 -4.091101884841918945e-02 -6.982815265655517578e-02 -8.453445136547088623e-02 -3.150626420974731445e-01 1.869124472141265869e-01 5.793295800685882568e-02
9.781562536954879761e-02 -4.018937647342681885e-01 -9.952750056982040405e-02 -5.127429217100143433e-02 -4.613485559821128845e-02 5.118759348988533020e-02 -1.012858450412750244e-01 1.109369248151779175e-01 2.338621169328689575e-01 -5.083632096648216248e-02 -1.311349123716354370e-01 1.493043899536132812e-01 -1.158916950225830078e-01 5.718873068690299988e-02 1.260521709918975830e-01 2.132999002933502197e-01 -6.491737812757492065e-02 4.443280864506959915e-03 -4.011037945747375488e-01 -7.081925123929977417e-02 -2.151336967945098877e-01 -6.564641743898391724e-02 -5.481704324483871460e-02 -2.418438903987407684e-02 -2.368555217981338501e-01 2.464938759803771973e-01 2.935765385627746582e-01 -3.275847434997558594e-02 -3.640485461801290512e-03 -2.404497861862182617e-01 3.395279049873352051e-01 -1.125560551881790161e-01
-3.152492046356201172e-01 -2.941078543663024902e-01 2.636823654174804688e-01 -3.535225093364715576e-01 4.365914966911077499e-03 1.154927611351013184e-01 1.218375340104103088e-01 2.308099269866943359e-01 -1.998609304428100586e-01 -2.836454659700393677e-02 3.650302439928054810e-02 1.461531519889831543e-01 -2.271666973829269409e-01 6.859340518712997437e-02 2.820071578025817871e-01 3.802045434713363647e-02 -6.116826459765434265e-02 4.137299209833145142e-02 -6.654816865921020508e-02 -2.016530930995941162e-01 -1.117239519953727722e-01 2.093696296215057373e-01 -1.216628700494766235e-01 4.476839303970336914e-02 -1.019718348979949951e-01 -7.480948697775602341e-04 2.821686267852783203e-01 5.938943475484848022e-02 -1.622054874897003174e-01 -2.414738088846206665e-01 1.185256019234657288e-01 1.467235684394836426e-01
-2.587972283363342285e-01 -3.321397006511688232e-01 3.633538484573364258e-01 -3.244397938251495361e-01 -8.808653801679611206e-02 6.503877043724060059e-02 4.448152333498001099e-02 2.358244061470031738e-01 -1.723189204931259155e-01 -1.079743057489395142e-01 1.629759743809700012e-02 -2.745595015585422516e-02 -2.432862222194671631e-01 5.156714841723442078e-02 1.445956677198410034e-01 6.747325509786605835e-02 -5.211506783962249756e-02 -1.109639704227447510e-01 -8.082771301269531250e-02 6.928897649049758911e-02 -2.276179790496826172e-01 5.242205783724784851e-02 -2.138321697711944580e-01 5.175941064953804016e-02 -8.378249406814575195e-02 1.112847030162811279e-01 3.554061651229858398e-01 8.025831729173660278e-02 -1.510934680700302124e-01 -2.030141055583953857e-01 2.014418691396713257e-01 -7.313877809792757034e-03
1.393072158098220825e-01 -2.035044580698013306e-01 1.063228994607925415e-01 -2.602667212486267090e-01 2.680662553757429123e-03 6.650330871343612671e-02 6.630836427211761475e-02 1.202628575265407562e-02 -3.189472854137420654e-02 -4.713748767971992493e-02 -9.337908029556274414e-02 1.945368498563766479e-01 -4.442376792430877686e-01 2.594840526580810547e-01 4.722107574343681335e-02 2.688509225845336914e-01 4.131571352481842041e-01 -2.250709235668182373e-01 -1.128712967038154602e-01 2.974256686866283417e-02 1.224682107567787170e-01 -6.918991357088088989e-02 1.250736415386199951e-01 9.548681974411010742e-02 8.951088041067123413e-02 1.155545487999916077e-01 7.204805151559412479e-04 2.717126905918121338e-01 7.661736104637384415e-03 -2.811489999294281006e-01 7.109589129686355591e-02 -5.738549679517745972e-02
-1.378438174724578857e-01 -1.649821996688842773e-01 1.745922416448593140e-01 -1.261489987373352051e-01 1.019863784313201904e-01 -1.064096987247467041e-01 8.059269189834594727e-02 3.961636126041412354e-01 -1.755404323339462280e-01 7.907214015722274780e-02 -7.665010541677474976e-02 -1.817717850208282471e-01 -2.903286218643188477e-01 -1.433671265840530396e-01 1.632823944091796875e-01 2.301514446735382080e-01 5.436291173100471497e-02 -2.377514541149139404e-01 -4.287965223193168640e-02 -7.431190460920333862e-02 -3.799533843994140625e-02 -5.020190402865409851e-02 1.224845498800277710e-01 2.397009134292602539e-01 -5.751111730933189392e-02 1.726998239755630493e-01 2.074982672929763794e-01 1.237623319029808044e-01 -2.828182578086853027e-01 -3.413273692131042480e-01 -1.098724305629730225e-01 -1.357472836971282959e-01
-1.715037226676940918e-01 -2.478276491165161133e-01 9.024297446012496948e-02 -9.563724696636199951e-02 -1.138042286038398743e-02 2.760098874568939209e-01 -4.505263641476631165e-02 2.137666493654251099e-01 2.731945514678955078e-01 4.529641941189765930e-02 -2.099077701568603516e-01 -2.497412413358688354e-01 -2.955032885074615479e-01 -1.391268372535705566e-01 2.658558189868927002e-01 7.869552820920944214e-02 -9.920950978994369507e-02 -2.933214306831359863e-01 -1.389803588390350342e-01 -1.348502933979034424e-01 -9.496236592531204224e-02 -1.970408260822296143e-01 7.551764138042926788e-03 3.158000707626342773e-01 -2.339221388101577759e-01 -7.683804258704185486e-03 8.614376932382583618e-02 -3.663625195622444153e-02 1.602641306817531586e-02 -1.083572804927825928e-01 8.753898739814758301e-02 1.922458857297897339e-01
-3.280240669846534729e-02 -2.362605631351470947e-01 -2.429037839174270630e-01 -2.131219357252120972e-01 -6.842470169067382812e-02 -1.386450231075286865e-01 -4.559189826250076294e-02 5.070575699210166931e-02 6.293526291847229004e-02 1.217448487877845764e-01 1.716607064008712769e-01 1.261833310127258301e-01 -3.685149848461151123e-01 3.474651277065277100e-02 1.288340687751770020e-01 1.507082283496856689e-01 3.687662072479724884e-03 -2.289949357509613037e-02 -2.271366715431213379e-01 1.673739552497863770e-01 4.790669679641723633e-02 -2.598803341388702393e-01 -3.447192907333374023e-01 -9.756349772214889526e-02 -2.345870584249496460e-01 -1.472624242305755615e-01 1.029579266905784607e-01 -2.513958215713500977e-01 1.235800310969352722e-01 -3.105510473251342773e-01 5.871220305562019348e-02 -1.600912213325500488e-01
-2.080809623003005981e-01 -1.611839234828948975e-01 -9.578661620616912842e-02 -1.578364223241806030e-01 4.287473857402801514e-02 2.563703358173370361e-01 -2.016406804323196411e-01 1.782254502177238464e-02 1.213534697890281677e-01 2.535499632358551025e-01 1.169583722949028015e-01 1.978774815797805786e-01 -1.254128962755203247e-01 1.439922004938125610e-01 -4.201716184616088867e-02 1.729069948196411133e-01 2.682622671127319336e-01 6.190322339534759521e-02 -2.739076018333435059e-01 -1.003179252147674561e-01 -1.435701176524162292e-02 -2.080814987421035767e-01 -1.352556049823760986e-02 -1.791070103645324707e-01 -1.724464893341064453e-01 1.766343265771865845e-01 2.070104330778121948e-01 -1.433240715414285660e-02 1.177275255322456360e-01 -3.145486414432525635e-01 3.543950319290161133e-01 9.526767581701278687e-02
-1.745716631412506104e-01 9.350864589214324951e-02 -2.688081562519073486e-01 1.056513004004955292e-02 2.014562487602233887e-01 2.124975174665451050e-01 2.514893710613250732e-01 7.140908390283584595e-02 8.869025856256484985e-02 -1.568549126386642456e-01 -1.592490263283252716e-02 2.529070675373077393e-01 -2.221868783235549927e-01 -6.607672572135925293e-02 3.075913488864898682e-01 -1.069694012403488159e-01 4.888561740517616272e-02 -2.853043973445892334e-01 -1.279769390821456909e-01 -1.187849789857864380e-01 8.434449881315231323e-02 -1.222647055983543396e-01 -2.726018801331520081e-02 1.296058893203735352e-01 -9.062875807285308838e-02 6.173245608806610107e-02 4.223563075065612793e-01 -3.397181630134582520e-01 -7.886771112680435181e-02 -5.733932927250862122e-02 8.991591632366180420e-02 -2.370672672986984253e-02
-1.810979247093200684e-01 6.649667024612426758e-02 -3.018262982368469238e-01 -3.288838565349578857e-01 -4.451341181993484497e-02 -1.514692306518554688e-01 -5.010498315095901489e-02 3.532075583934783936e-01 8.916956186294555664e-02 -2.395403832197189331e-01 -6.490078568458557129e-02 5.299231782555580139e-02 -1.969420164823532104e-01 -8.665011078119277954e-02 1.604372859001159668e-01 2.256700098514556885e-01 1.056229919195175171e-01 -3.486925959587097168e-01 -1.009415909647941589e-01 -1.947569698095321655e-01 -9.335980750620365143e-03 -4.133647307753562927e-02 -1.095673590898513794e-01 -7.869405299425125122e-02 -7.655805442482233047e-03 -3.046472184360027313e-02 1.464802324771881104e-01 -2.188435941934585571e-01 -3.057683072984218597e-02 4.540281742811203003e-02 3.748520016670227051e-01 -3.623644262552261353e-02
-2.379423975944519043e-01 -2.298555672168731689e-01 3.538576960563659668e-01 -4.060442745685577393e-01 8.713368326425552368e-03 1.517975330352783203e-01 -9.221411496400833130e-02 2.841567695140838623e-01 -2.360888272523880005e-01 -1.038660947233438492e-02 -5.883551016449928284e-02 2.238244414329528809e-01 -2.106730639934539795e-01 2.587026059627532959e-01 1.412127614021301270e-01 -2.807180583477020264e-02 -8.211475610733032227e-02 3.788452222943305969e-02 -1.236561760306358337e-01 3.643938899040222168e-02 -5.086791515350341797e-02 -3.542788699269294739e-02 -2.263209670782089233e-01 -3.941000625491142273e-02 -1.749871671199798584e-02 4.482530429959297180e-02 3.141458630561828613e-01 -1.133778989315032959e-01 -1.544478088617324829e-01 -1.632012724876403809e-01 2.982257306575775146e-02 -1.413736375980079174e-03
-1.371306926012039185e-01 -1.498526334762573242e-01 -4.785919189453125000e-01 -1.142050698399543762e-01 -2.621300145983695984e-02 -1.146518439054489136e-02 -1.331253796815872192e-01 2.617994695901870728e-02 1.996320039033889771e-01 -2.980469763278961182e-01 5.770698562264442444e-02 1.462010145187377930e-01 -2.935174293816089630e-02 9.667724370956420898e-03 -2.369483374059200287e-02 9.690009988844394684e-03 2.957680523395538330e-01 -2.992727160453796387e-01 3.992372006177902222e-02 -1.250342726707458496e-01 -6.040731444954872131e-02 -2.016874998807907104e-01 -4.474735632538795471e-02 2.272189408540725708e-01 -2.910023629665374756e-01 1.375221530906856060e-03 1.678782999515533447e-01 -1.758453249931335449e-01 -1.539034247398376465e-01 -1.825326830148696899e-01 1.743447184562683105e-01 -1.378494203090667725e-01
-1.626805663108825684e-01 -1.663315594196319580e-01 -1.989280283451080322e-01 -3.301981985569000244e-01 4.325396567583084106e-02 -9.464883804321289062e-02 -2.384097687900066376e-02 9.820109605789184570e-02 1.150107234716415405e-01 1.055720075964927673e-01 -2.353508919477462769e-01 7.752437889575958252e-02 -1.358935385942459106e-01 -8.436051756143569946e-02 -1.101478002965450287e-03 1.034662052989006042e-01 1.191863790154457092e-01 -3.756567239761352539e-01 2.138456553220748901e-01 4.169795811176300049e-01 -1.689361035823822021e-01 1.642944663763046265e-01 5.768314003944396973e-02 2.504360862076282501e-02 -1.650576442480087280e-01 9.630713611841201782e-02 3.000924289226531982e-01 1.042633224278688431e-02 6.786211580038070679e-02 -2.936130166053771973e-01 3.144339472055435181e-02 3.554908558726310730e-02
-3.708727657794952393e-01 9.266097843647003174e-02 2.000606060028076172e-02 -3.431307077407836914e-01 -3.227074742317199707e-01 1.438088417053222656e-01 -2.629493176937103271e-01 -1.330851856619119644e-02 3.789921477437019348e-02 -1.379760354757308960e-01 1.219452023506164551e-01 2.692214846611022949e-01 -7.776706665754318237e-02 2.534887790679931641e-01 6.503126025199890137e-02 2.391385883092880249e-01 7.418645918369293213e-02 -7.593148946762084961e-02 9.024517983198165894e-02 -6.594979763031005859e-02 -2.755598397925496101e-03 2.270672935992479324e-03 2.591798081994056702e-02 1.051626652479171753e-01 9.114185720682144165e-02 2.152591943740844727e-01 3.731227219104766846e-01 -1.092410739511251450e-02 -2.741132490336894989e-02 -2.507853806018829346e-01 4.969481378793716431e-02 -8.023997396230697632e-02
2.552743442356586456e-02 9.374384768307209015e-03 -2.013804614543914795e-01 -3.653294146060943604e-01 2.538474202156066895e-01 -2.903262712061405182e-02 6.724683940410614014e-02 3.915159702301025391e-01 2.059748023748397827e-01 -6.447042524814605713e-02 2.063031494617462158e-01 1.132417097687721252e-02 -2.184945940971374512e-01 1.663899123668670654e-01 4.508991912007331848e-02 3.506634831428527832e-01 -3.523514140397310257e-03 -2.711910605430603027e-01 1.084643509238958359e-02 -1.511804461479187012e-01 -1.763684749603271484e-01 -1.709605306386947632e-01 -1.911781728267669678e-02 1.308282166719436646e-01 -1.837837994098663330e-01 1.697496771812438965e-01 -3.085535019636154175e-03 -6.171044707298278809e-02 -1.731242537498474121e-01 -1.182054751552641392e-03 2.035565525293350220e-01 -1.717573031783103943e-02
-1.082091182470321655e-01 -2.290682345628738403e-01 -8.947485685348510742e-02 -4.058466553688049316e-01 -1.851006299257278442e-01 -1.872045397758483887e-01 -4.178172722458839417e-02 1.556378453969955444e-01 -2.687774598598480225e-01 -4.695902019739151001e-02 -2.668076157569885254e-01 2.839494645595550537e-01 -1.033928543329238892e-01 6.415871530771255493e-02 2.229464501142501831e-01 1.193999648094177246e-01 1.689266264438629150e-01 -1.225026100873947144e-01 3.283268585801124573e-02 2.820383012294769287e-02 -2.092510610818862915e-01 3.390701860189437866e-02 9.770596772432327271e-02 7.536327466368675232e-03 -2.416115105152130127e-01 -2.318398058414459229e-01 1.999961957335472107e-02 -2.830725908279418945e-01 1.837493628263473511e-01 -1.870738267898559570e-01 -2.773153409361839294e-02 -2.561067789793014526e-02
2.223080992698669434e-01 -2.597154676914215088e-01 3.157703578472137451e-02 -8.370280265808105469e-02 1.240423247218132019e-01 2.644225060939788818e-01 -9.314944595098495483e-02 1.838584095239639282e-01 1.265092045068740845e-01 6.776771694421768188e-02 5.777969583868980408e-02 2.286864370107650757e-01 7.762487977743148804e-02 -1.680616736412048340e-01 -1.682955324649810791e-01 1.422058045864105225e-01 2.175092101097106934e-01 -2.865489805117249489e-03 -7.037728279829025269e-02 -1.996845565736293793e-02 -2.601833343505859375e-01 -5.369672924280166626e-02 -2.777023054659366608e-02 1.301003396511077881e-01 -3.480059504508972168e-01 2.533088922500610352e-01 3.798710405826568604e-01 -3.044828213751316071e-02 -2.600122094154357910e-01 -2.116013020277023315e-01 5.580566078424453735e-02 3.665466979146003723e-02
-1.742592304944992065e-01 5.333882756531238556e-03 -5.522867292165756226e-02 -1.514358371496200562e-01 3.210634291172027588e-01 1.739594191312789917e-01 2.111601680517196655e-01 2.591082155704498291e-01 1.281986385583877563e-01 -2.198315709829330444e-01 -4.186825081706047058e-02 1.252466589212417603e-01 -6.192034855484962463e-02 1.063680462539196014e-02 3.593513369560241699e-01 2.123981527984142303e-02 1.166451424360275269e-01 -2.366452068090438843e-01 -1.327023841440677643e-02 2.013858556747436523e-01 5.375228077173233032e-02 1.075484529137611389e-01 -5.743238329887390137e-02 1.025930270552635193e-01 -4.085367619991302490e-01 2.805176079273223877e-01 2.534983456134796143e-01 -9.790321439504623413e-02 4.831123352050781250e-02 -8.260962553322315216e-03 4.205838590860366821e-02 1.434981077909469604e-01
-4.539657384157180786e-02 -2.271486073732376099e-01 1.279963925480842590e-02 -1.795411854982376099e-02 9.034053981304168701e-02 2.046454697847366333e-01 -2.846567928791046143e-01 1.541375815868377686e-01 9.912926703691482544e-02 -1.717219352722167969e-01 -7.971619814634323120e-02 7.218923419713973999e-02 -1.600619107484817505e-01 2.223551720380783081e-01 3.406369388103485107e-01 1.163623332977294922e-01 8.738183975219726562e-02 1.180937327444553375e-02 8.834059536457061768e-02 1.183001603931188583e-02 2.126733772456645966e-03 -1.932565122842788696e-01 2.349855005741119385e-01 4.174089431762695312e-01 -1.664914488792419434e-01 9.154292941093444824e-02 2.207886427640914917e-01 2.167152427136898041e-02 1.320597231388092041e-01 -3.312412202358245850e-01 -1.399239003658294678e-01 1.446893513202667236e-01
8.793453872203826904e-02 -2.532971799373626709e-01 -3.931173980236053467e-01 -6.492725759744644165e-02 -6.937227398157119751e-02 -7.965738326311111450e-02 1.241945698857307434e-01 1.023055985569953918e-01 5.960558354854583740e-02 2.674604207277297974e-02 -2.537260949611663818e-01 1.010894104838371277e-01 -4.684988558292388916e-01 4.565972462296485901e-02 3.471392393112182617e-02 1.938919126987457275e-01 1.149743124842643738e-01 -2.286384254693984985e-01 -6.836003065109252930e-02 5.040614306926727295e-02 -8.696796745061874390e-02 1.300959885120391846e-01 -1.020293980836868286e-01 4.190793931484222412e-01 -1.121770143508911133e-01 2.161419577896595001e-02 2.168883383274078369e-01 1.392401605844497681e-01 6.578283011913299561e-02 -8.376438170671463013e-02 -1.285100430250167847e-01 4.990974068641662598e-02
-1.869469881057739258e-01 1.751709431409835815e-01 8.861383050680160522e-02 -3.712606728076934814e-01 1.092972978949546814e-02 1.066650524735450745e-01 -6.813744083046913147e-03 1.632194668054580688e-01 9.849537163972854614e-02 -1.259364038705825806e-01 -2.106623649597167969e-01 1.040031388401985168e-01 1.334563642740249634e-01 4.847828671336174011e-02 6.174888461828231812e-02 4.773319512605667114e-02 -1.083562895655632019e-01 -2.476371973752975464e-01 -1.977615058422088623e-01 1.445584744215011597e-01 -6.968186795711517334e-02 -7.409431785345077515e-02 -1.155583858489990234e-01 3.057119250297546387e-01 -3.607422113418579102e-01 3.031141459941864014e-01 -3.215553984045982361e-02 -4.609975963830947876e-02 1.312524676322937012e-01 -1.826803535223007202e-01 -3.080090880393981934e-01 1.503799855709075928e-01
-1.874206662178039551e-01 -2.291252315044403076e-01 9.485416859388351440e-02 -1.941890418529510498e-01 2.254285104572772980e-02 -2.384486421942710876e-02 -9.854040294885635376e-02 2.200282365083694458e-01 5.721889063715934753e-02 2.975438833236694336e-01 -2.888251841068267822e-01 1.194903999567031860e-01 -6.467638909816741943e-02 -1.558790951967239380e-01 -7.201085984706878662e-02 1.782888770103454590e-01 1.082135289907455444e-01 -2.595471441745758057e-01 -7.114298641681671143e-02 -7.619857043027877808e-02 4.574783891439437866e-02 -2.514568530023097992e-02 1.101147979497909546e-01 3.549221754074096680e-01 -5.263872444629669189e-02 -6.730315834283828735e-02 4.420119822025299072e-01 -4.144563525915145874e-02 -2.330678552389144897e-01 -2.424333691596984863e-01 -4.241710528731346130e-02 3.823263198137283325e-02
5.393086001276969910e-02 -3.281703591346740723e-02 -1.621985435485839844e-01 -2.569247186183929443e-01 -8.801507763564586639e-03 6.406974792480468750e-02 5.038526281714439392e-02 3.800909221172332764e-02 -1.047415584325790405e-01 -5.035475641489028931e-02 -1.691198050975799561e-01 -1.211232021450996399e-01 -2.484415471553802490e-01 1.424181610345840454e-01 4.544441774487495422e-02 2.022291421890258789e-01 2.000566273927688599e-01 -3.927635848522186279e-01 -1.105889752507209778e-01 -6.703925132751464844e-02 -3.466882929205894470e-02 -1.521701961755752563e-01 1.384994834661483765e-01 2.972068488597869873e-01 -1.331332176923751831e-01 3.646351099014282227e-01 1.570536345243453979e-01 9.717945009469985962e-02 -3.031502068042755127e-01 -9.904527664184570312e-02 7.619477063417434692e-02 2.803447246551513672e-01
-9.216299653053283691e-02 -1.596837937831878662e-01 4.790695384144783020e-02 -2.573020160198211670e-01 -3.384627774357795715e-02 1.492818351835012436e-02 -4.545847699046134949e-02 1.626445651054382324e-01 3.949040547013282776e-02 1.097680330276489258e-01 -3.025759458541870117e-01 3.150660991668701172e-01 -1.900043189525604248e-01 5.624217540025711060e-02 5.009250640869140625e-01 3.000627756118774414e-01 -2.714385464787483215e-02 -1.792539507150650024e-01 -5.226712301373481750e-02 5.559711530804634094e-02 -2.568966150283813477e-01 -1.840346958488225937e-03 -3.018103307113051414e-03 3.051722943782806396e-01 -2.078213915228843689e-02 4.716010019183158875e-02 4.336125776171684265e-02 -1.030244901776313782e-01 1.491254866123199463e-01 6.527557503432035446e-03 1.485457867383956909e-01 -1.601138859987258911e-01
-2.683116495609283447e-01 6.287468224763870239e-02 6.020980421453714371e-03 -4.614614248275756836e-01 -2.053274214267730713e-02 5.775286257266998291e-02 -6.938077509403228760e-02 1.175017356872558594e-01 1.595033407211303711e-01 2.759575247764587402e-01 2.770346403121948242e-01 3.004243038594722748e-02 1.341875060461461544e-03 4.118444025516510010e-02 -6.340567022562026978e-02 5.095376819372177124e-02 6.620282679796218872e-02 -2.113172411918640137e-01 -1.179385259747505188e-01 -1.093736812472343445e-01 -1.469624638557434082e-01 -2.507371604442596436e-01 -8.902135491371154785e-02 -1.194142997264862061e-01 -9.847344458103179932e-02 1.354521512985229492e-01 2.842609286308288574e-01 -8.382003754377365112e-02 2.669905722141265869e-01 -3.116835653781890869e-01 -1.781992614269256592e-01 -5.928685888648033142e-02
-7.993919402360916138e-02 2.451549842953681946e-02 2.049741595983505249e-01 3.194568678736686707e-02 -1.583379507064819336e-01 1.357663273811340332e-01 2.113687619566917419e-02 2.067154496908187866e-01 -8.209003508090972900e-02 -1.885285228490829468e-01 1.710660755634307861e-01 2.569715678691864014e-01 -2.421476095914840698e-01 4.130707681179046631e-01 1.291079968214035034e-01 1.899130195379257202e-01 5.054655298590660095e-02 1.971356943249702454e-02 -1.982116848230361938e-01 -1.366289108991622925e-01 -8.492072671651840210e-02 1.648998260498046875e-01 4.130287840962409973e-02 1.585064977407455444e-01 -3.986244201660156250e-01 7.401361316442489624e-02 2.785752415657043457e-01 1.848418563604354858e-01 3.901078924536705017e-02 -2.018296867609024048e-01 -4.483408480882644653e-02 3.411736711859703064e-02
-9.294970333576202393e-02 -6.787343323230743408e-02 -2.200658917427062988e-01 3.999836742877960205e-02 -1.541091054677963257e-01 -3.010281920433044434e-01 6.532333791255950928e-02 2.584274113178253174e-01 1.343382596969604492e-01 2.075827419757843018e-01 2.560978988185524940e-03 1.004492118954658508e-01 -1.752433627843856812e-01 5.125818774104118347e-02 1.435632258653640747e-01 1.729136705398559570e-01 7.510024309158325195e-02 1.971235126256942749e-01 -1.323880702257156372e-01 -1.332357674837112427e-01 2.563986182212829590e-01 7.753071188926696777e-02 1.980532258749008179e-01 1.230881586670875549e-01 -2.244092971086502075e-01 1.140912175178527832e-01 3.014158010482788086e-01 -8.569901436567306519e-02 -1.386110931634902954e-01 -2.701918184757232666e-01 1.091365236788988113e-02 3.693414330482482910e-01
5.619693547487258911e-02 -1.462897360324859619e-01 1.764006465673446655e-01 -2.922460734844207764e-01 1.633198373019695282e-02 -3.002690970897674561e-01 -1.033957377076148987e-01 4.751306027173995972e-02 5.486384034156799316e-02 7.539576292037963867e-02 1.872571110725402832e-01 -5.537683144211769104e-02 5.103673320263624191e-03 -1.247159019112586975e-01 1.645580381155014038e-01 2.843372523784637451e-01 3.546557426452636719e-01 -3.416378796100616455e-01 -1.865583807229995728e-01 -3.878278657793998718e-02 1.712230294942855835e-01 1.868221610784530640e-01 -2.595426142215728760e-02 1.319099869579076767e-02 -1.740742623805999756e-01 1.305734217166900635e-01 1.657758802175521851e-01 -2.473267018795013428e-01 -1.249814685434103012e-02 -2.904879748821258545e-01 -2.976899407804012299e-02 1.410836428403854370e-01
3.549365326762199402e-02 -8.954543620347976685e-02 -3.468200266361236572e-01 -3.104330971837043762e-02 4.132692515850067139e-02 2.903016209602355957e-01 2.444665692746639252e-02 -3.948077559471130371e-03 1.475699990987777710e-01 -4.709527269005775452e-02 -1.355166435241699219e-01 -1.784851700067520142e-01 -2.822737097740173340e-01 2.680877037346363068e-02 8.049300312995910645e-02 6.780569441616535187e-03 2.139150798320770264e-01 -2.113517522811889648e-01 -4.934522137045860291e-02 -2.497836574912071228e-02 -2.944213151931762695e-02 -3.559038341045379639e-01 2.395270392298698425e-02 3.697040379047393799e-01 -2.143427431583404541e-01 -5.137975513935089111e-02 2.036157846450805664e-01 1.315468251705169678e-01 -9.553011041134595871e-04 -3.636255264282226562e-01 1.356218606233596802e-01 7.414505630731582642e-02
1.239417716860771179e-01 -5.076530948281288147e-02 1.608521044254302979e-01 -1.117344498634338379e-01 -8.024574816226959229e-02 6.451275944709777832e-02 -1.955303996801376343e-01 1.909528821706771851e-01 -1.459384709596633911e-01 -1.096053197979927063e-01 1.684346050024032593e-01 3.557055816054344177e-02 -1.506709903478622437e-01 -2.782443761825561523e-01 5.105451866984367371e-02 6.076862663030624390e-02 1.554882675409317017e-01 -3.853164017200469971e-01 -7.324953377246856689e-02 -1.490833237767219543e-02 2.447112351655960083e-01 -2.686724960803985596e-01 -7.580872625112533569e-02 1.845513284206390381e-01 -2.767612040042877197e-01 -5.192412063479423523e-02 3.806613683700561523e-01 -2.173900753259658813e-01 2.579262852668762207e-02 -2.090468406677246094e-01 -1.385485231876373291e-01 6.257271021604537964e-02
2.729799449443817139e-01 3.571856021881103516e-02 -2.198316901922225952e-01 -1.797470450401306152e-01 -3.686571493744850159e-02 -8.029296249151229858e-02 5.676506459712982178e-02 1.880877465009689331e-01 -5.395880341529846191e-02 1.598671311512589455e-03 1.395313441753387451e-01 3.477542102336883545e-02 -2.886281013488769531e-01 1.179144531488418579e-01 1.830585598945617676e-01 1.749056279659271240e-01 3.199186623096466064e-01 -1.319042891263961792e-01 -2.353611737489700317e-01 -2.614140510559082031e-01 4.530322924256324768e-02 7.077242434024810791e-02 -1.006464287638664246e-01 -2.034104429185390472e-02 -1.533380597829818726e-01 1.423817314207553864e-02 8.169043809175491333e-02 4.512120783329010010e-02 -2.397449314594268799e-01 -2.505371868610382080e-01 -5.449880287051200867e-02 4.421948194503784180e-01
1.604925692081451416e-01 1.668486893177032471e-01 -6.164499372243881226e-02 -1.312142163515090942e-01 -3.055537045001983643e-01 7.604417204856872559e-02 -2.932311594486236572e-02 -7.580784615129232407e-03 -6.448516249656677246e-02 -8.811528235673904419e-02 -6.822712719440460205e-02 2.268353104591369629e-01 -1.953205466270446777e-01 7.317917793989181519e-02 1.268138587474822998e-01 3.560805022716522217e-01 5.787969753146171570e-02 -9.435813874006271362e-02 -1.354430764913558960e-01 -1.646511703729629517e-01 -3.731119930744171143e-01 -1.995098739862442017e-01 1.351139098405838013e-01 5.832890421152114868e-02 -2.486115097999572754e-01 1.642711907625198364e-01 1.392979323863983154e-01 4.743487387895584106e-02 -3.501373231410980225e-01 -1.744363307952880859e-01 -7.991155609488487244e-03 2.213445156812667847e-01
-2.053342312574386597e-01 -9.183948487043380737e-02 6.824132055044174194e-02 -1.219301447272300720e-01 1.516622398048639297e-02 -2.236044406890869141e-01 1.004087030887603760e-01 6.066612899303436279e-02 -1.973615884780883789e-01 2.666714191436767578e-01 7.300245016813278198e-02 1.796869337558746338e-01 -1.643685102462768555e-01 1.653521656990051270e-01 1.142126843333244324e-01 3.091167807579040527e-01 2.521966695785522461e-01 -1.235628575086593628e-01 -2.407535910606384277e-01 5.920313298702239990e-02 -4.277260601520538330e-02 8.163421601057052612e-02 -4.291469156742095947e-01 1.387312114238739014e-01 -1.923940032720565796e-01 -2.595930993556976318e-01 2.265737503767013550e-01 3.584055975079536438e-02 -8.593527227640151978e-02 -7.034168392419815063e-02 1.385842710733413696e-01 -1.201764121651649475e-01
-1.844601333141326904e-01 -1.454326659440994263e-01 1.507328636944293976e-02 -2.892259955406188965e-01 -1.302078366279602051e-01 -5.321306362748146057e-02 1.627912372350692749e-01 2.016001790761947632e-01 3.103125095367431641e-01 1.048412695527076721e-01 -2.898221611976623535e-01 7.280199229717254639e-02 -8.721005916595458984e-02 4.252365231513977051e-02 3.070028424263000488e-01 -1.108722537755966187e-01 1.021843682974576950e-02 -1.953383982181549072e-01 6.476978212594985962e-02 1.193461492657661438e-01 2.334025204181671143e-01 -1.791686862707138062e-01 -2.669053077697753906e-01 1.737734824419021606e-01 -2.541615627706050873e-02 1.964270621538162231e-01 1.602377444505691528e-01 -3.043214678764343262e-01 -2.064478397369384766e-01 -1.068929880857467651e-01 -2.675680257380008698e-02 -6.694713234901428223e-02
-1.992906928062438965e-01 1.973011493682861328e-01 -1.412416100502014160e-01 -3.597665727138519287e-01 -5.999840423464775085e-02 2.533290684223175049e-01 4.219620302319526672e-02 -8.117848075926303864e-03 2.240651845932006836e-01 -1.271849125623703003e-01 -2.316195666790008545e-01 -7.161109894514083862e-02 5.948108155280351639e-03 9.918858855962753296e-02 2.146464735269546509e-01 -8.420351147651672363e-02 -4.861108213663101196e-02 -2.908517122268676758e-01 -2.634706720709800720e-02 1.856672465801239014e-01 -1.183162406086921692e-01 3.096953965723514557e-02 -1.824719645082950592e-02 1.363269984722137451e-01 -2.975170016288757324e-01 8.717278391122817993e-02 1.939461231231689453e-01 -5.803288519382476807e-02 3.848573938012123108e-02 -3.630536794662475586e-01 1.937747299671173096e-01 2.241029441356658936e-01
1.419557631015777588e-01 7.101435959339141846e-02 -4.235519170761108398e-01 -1.237411573529243469e-01 9.358116239309310913e-02 9.298823773860931396e-02 -2.180004492402076721e-02 1.173140779137611389e-01 1.443866640329360962e-01 -1.566502004861831665e-01 -1.037953048944473267e-01 9.978856891393661499e-02 -7.419979572296142578e-02 3.183292746543884277e-01 -1.462364494800567627e-01 1.546349525451660156e-01 1.630457788705825806e-01 -3.591601550579071045e-01 6.775438785552978516e-02 1.685713827610015869e-01 8.024372160434722900e-02 -1.281031817197799683e-01 -1.156129091978073120e-01 1.828908026218414307e-01 -4.033194184303283691e-01 -1.828756416216492653e-03 1.237811818718910217e-01 -2.200216948986053467e-01 -2.005150914192199707e-01 -2.574820630252361298e-02 4.340422153472900391e-02 5.286602303385734558e-02
-2.407018793746829033e-03 3.544393554329872131e-02 1.141673922538757324e-01 -3.117328286170959473e-01 1.792986392974853516e-01 5.195394530892372131e-02 -3.108357824385166168e-02 2.410460412502288818e-01 2.427793145179748535e-01 2.733051180839538574e-01 1.532594114542007446e-01 2.132550328969955444e-01 -8.311500400304794312e-02 -4.952870309352874756e-03 -6.620026379823684692e-02 -1.254439204931259155e-01 6.648579239845275879e-02 8.171504735946655273e-02 -2.494684755802154541e-01 1.998012065887451172e-01 8.303708583116531372e-02 -1.548555940389633179e-01 -2.407203763723373413e-01 -2.830810658633708954e-02 -1.129825040698051453e-01 -1.725000441074371338e-01 3.655048608779907227e-01 5.284687038511037827e-03 -2.145715244114398956e-02 -3.713080883026123047e-01 1.686287224292755127e-01 1.384567916393280029e-01
-1.137493737041950226e-02 -1.011577546596527100e-01 7.627471350133419037e-03 -1.267250329256057739e-01 -2.046662755310535431e-02 -8.419246226549148560e-02 -2.067675441503524780e-02 6.454074382781982422e-02 -1.155314296483993530e-01 2.459705248475074768e-02 -3.564313054084777832e-01 3.676151633262634277e-01 -1.436778455972671509e-01 2.724460326135158539e-02 3.920872807502746582e-01 2.052643299102783203e-01 -6.443804502487182617e-02 -1.529390215873718262e-01 -1.243468523025512695e-01 2.640714496374130249e-02 -3.677669763565063477e-01 -4.020100831985473633e-02 -7.852348685264587402e-02 1.827369630336761475e-01 -2.835765182971954346e-01 -1.334140300750732422e-01 2.206902503967285156e-01 -1.356012374162673950e-01 2.527951598167419434e-01 -1.266311258077621460e-01 4.712346568703651428e-02 2.083425596356391907e-02
-3.710415363311767578e-01 8.382900804281234741e-02 -1.542917042970657349e-01 -1.083059832453727722e-01 -4.992973431944847107e-02 1.727243810892105103e-01 -3.058217763900756836e-01 1.637381166219711304e-01 -8.048612624406814575e-02 7.015470415353775024e-02 -7.514873892068862915e-02 1.898717731237411499e-01 -1.653713136911392212e-01 -5.519456695765256882e-03 -7.321481406688690186e-02 1.377027332782745361e-01 1.208228245377540588e-01 -4.624254256486892700e-02 -1.058913320302963257e-01 -1.509701274335384369e-02 2.365405485033988953e-02 3.608913719654083252e-02 -1.284534186124801636e-01 3.845231533050537109e-01 -1.700806617736816406e-02 -1.766597777605056763e-01 7.768932729959487915e-02 -2.107413858175277710e-01 1.014545112848281860e-01 -5.105934143066406250e-01 -1.189738437533378601e-01 2.838191017508506775e-02
5.456693097949028015e-02 -5.736793391406536102e-03 -2.206345498561859131e-01 -3.953656852245330811e-01 4.456494003534317017e-02 -7.740617543458938599e-02 1.280750036239624023e-01 3.960458636283874512e-01 -1.200934201478958130e-01 -1.730688065290451050e-01 2.242586910724639893e-01 -4.615066945552825928e-02 -1.475621014833450317e-01 -1.572337746620178223e-02 -7.110455073416233063e-03 4.328993335366249084e-02 1.241110414266586304e-01 -3.993704915046691895e-01 -4.244977235794067383e-02 6.942252814769744873e-02 1.071196980774402618e-02 -4.922315105795860291e-02 1.593776163645088673e-03 2.210956811904907227e-01 -3.147084265947341919e-02 3.780582547187805176e-01 1.986687928438186646e-01 -9.880614280700683594e-02 -1.937295049428939819e-01 -1.371569782495498657e-01 5.301740765571594238e-02 6.906139105558395386e-02
-2.290265411138534546e-01 -2.242083996534347534e-01 -7.317703962326049805e-02 -3.041758835315704346e-01 4.056766331195831299e-01 -1.706731766462326050e-01 1.570329628884792328e-02 5.184068158268928528e-02 2.223142832517623901e-01 2.377384155988693237e-02 -1.191793531179428101e-01 -1.197636350989341736e-01 -3.258676230907440186e-01 3.940500020980834961e-01 6.552226096391677856e-02 -1.076670959591865540e-01 -3.539182944223284721e-03 -1.521251946687698364e-01 7.935372740030288696e-02 -1.162257865071296692e-01 -2.956737205386161804e-02 2.662825398147106171e-02 4.712453857064247131e-02 7.201764732599258423e-02 -2.069451361894607544e-01 -9.595501469448208809e-04 1.329701691865921021e-01 -1.673056483268737793e-01 1.339764595031738281e-01 -1.454922258853912354e-01 8.114748448133468628e-02 2.464217394590377808e-01
-3.440854549407958984e-01 -1.417929679155349731e-01 -2.194762527942657471e-01 -4.150157794356346130e-03 -7.451474666595458984e-02 5.232405290007591248e-02 -8.555277250707149506e-03 2.799080908298492432e-01 9.875112026929855347e-02 2.384530007839202881e-01 -1.234211251139640808e-01 -9.544558823108673096e-03 -1.335592269897460938e-01 -1.488019526004791260e-01 -3.069270029664039612e-02 2.266398966312408447e-01 1.495184749364852905e-01 -2.263776510953903198e-01 1.636190712451934814e-02 -8.524263650178909302e-02 5.196215212345123291e-02 4.554373770952224731e-02 1.115549262613058090e-02 4.372605085372924805e-01 -4.888762533664703369e-02 -6.511913239955902100e-02 3.742116689682006836e-01 -1.398673653602600098e-01 -2.416631877422332764e-01 -1.838535368442535400e-01 2.065240219235420227e-02 1.276250928640365601e-01
-1.905968487262725830e-01 1.867001056671142578e-01 -1.839599758386611938e-01 -6.717143952846527100e-02 -1.468542516231536865e-01 3.589532673358917236e-01 -2.441874444484710693e-01 9.609474986791610718e-02 2.730495631694793701e-01 2.083992063999176025e-01 4.161062464118003845e-02 3.073102235794067383e-01 -2.167364656925201416e-01 -6.974675692617893219e-03 -5.653021857142448425e-02 1.945760846138000488e-01 2.381847649812698364e-01 -1.359530091285705566e-01 5.826205480843782425e-03 1.957612931728363037e-01 1.104774847626686096e-01 8.387501537799835205e-02 -3.854043036699295044e-02 7.256804406642913818e-02 -2.966527640819549561e-01 -4.295603558421134949e-02 2.539455890655517578e-01 5.676372442394495010e-03 1.049056723713874817e-01 -1.017145290970802307e-01 -2.478513494133949280e-02 2.303339689970016479e-01
-3.107984960079193115e-01 1.894232630729675293e-02 -1.944079101085662842e-01 -1.480112522840499878e-01 1.098169609904289246e-01 -6.613457202911376953e-02 -1.257998794317245483e-01 1.298084855079650879e-01 -2.241857796907424927e-01 2.187605947256088257e-01 9.690733999013900757e-02 2.010505497455596924e-01 -1.608268022537231445e-01 1.203251779079437256e-01 3.281567618250846863e-02 2.560222744941711426e-01 1.627506166696548462e-01 -8.640557527542114258e-02 -1.619906574487686157e-01 -1.920614838600158691e-01 -1.424184292554855347e-01 8.566269278526306152e-02 -5.000593662261962891e-01 2.466476857662200928e-01 -2.045429199934005737e-01 -1.375291347503662109e-01 9.105987846851348877e-02 2.198833227157592773e-02 5.493930354714393616e-02 -8.439508080482482910e-02 -9.909877181053161621e-02 -1.193811595439910889e-01
[truncated: 3,274,412 more chars]
