# Supplementary material for: The Language of Innovation
Source: PLoS One. 2020 Apr 30;15(4):e0230107. doi: 10.1371/journal.pone.0230107 (PMC7194493; doi:10.1371/journal.pone.0230107)
Supplement: S3 File — (GZ) [file pone.0230107.s003.tar.gz › 1981-1985/V2Run_26_VS_4500_embeddings1981-1985ED32.txt]

-3.493301570415496826e-01 -1.078348904848098755e-01 9.621270745992660522e-02 -9.637816995382308960e-02 -3.217962384223937988e-01 -3.432795032858848572e-02 1.189365386962890625e-01 1.453500986099243164e-01 8.204961568117141724e-02 3.956381380558013916e-01 1.132256002165377140e-03 -1.132047772407531738e-01 -8.187601715326309204e-02 2.538014650344848633e-01 5.741725116968154907e-02 2.604663670063018799e-01 -6.837297230958938599e-02 -4.880379512906074524e-02 1.127102077007293701e-01 -7.490650750696659088e-03 -1.588874012231826782e-01 6.504564732313156128e-02 -2.725857794284820557e-01 2.025163024663925171e-01 -1.274838857352733612e-02 -4.011777788400650024e-02 1.609995067119598389e-01 -1.272082179784774780e-01 -4.014400839805603027e-01 -9.863453358411788940e-02 9.512799978256225586e-02 3.223126754164695740e-02
-1.046748980879783630e-01 -6.582802534103393555e-02 2.949136681854724884e-02 8.156371116638183594e-02 -1.466948986053466797e-01 -1.732562333345413208e-01 -2.703495919704437256e-01 -1.003701537847518921e-01 4.735963791608810425e-02 6.042563542723655701e-02 -3.302852511405944824e-01 7.019484788179397583e-02 3.539324998855590820e-01 1.975412368774414062e-01 4.416942968964576721e-02 -9.563224017620086670e-02 5.518977530300617218e-03 7.674578111618757248e-03 1.714161932468414307e-01 -1.412172764539718628e-01 2.276857942342758179e-01 -1.426927000284194946e-01 -1.517900824546813965e-01 4.960018768906593323e-02 -4.214505553245544434e-01 -1.328815519809722900e-01 -9.961374104022979736e-02 4.988845437765121460e-02 -3.315549194812774658e-01 -1.226034946739673615e-02 2.516640722751617432e-01 1.377274990081787109e-01
-6.351729389280080795e-03 -1.377416891045868397e-03 4.020324721932411194e-02 -2.467544823884963989e-01 -1.836930066347122192e-01 -2.419661879539489746e-01 -2.750850021839141846e-01 6.763962097465991974e-03 8.993146568536758423e-02 -1.993318647146224976e-01 6.194249540567398071e-02 -2.207660349085927010e-03 1.211108788847923279e-01 1.734436303377151489e-01 -3.767123073339462280e-02 4.027695581316947937e-02 -3.925960958003997803e-01 -1.340919733047485352e-01 1.986181363463401794e-02 -2.206386327743530273e-01 1.431065648794174194e-01 2.335583567619323730e-01 -7.832271978259086609e-03 -2.550451755523681641e-01 -2.613912224769592285e-01 -1.102596987038850784e-03 5.197700578719377518e-03 2.689501345157623291e-01 -3.145395219326019287e-01 -1.418106853961944580e-01 1.963831782341003418e-01 1.018065959215164185e-01
8.944000117480754852e-03 2.444851100444793701e-01 -7.925930619239807129e-02 -1.252887696027755737e-01 3.433758765459060669e-02 7.614488154649734497e-02 -3.448095023632049561e-01 -1.246983837336301804e-02 -8.117215335369110107e-02 6.729833781719207764e-02 -4.001284763216972351e-02 -2.336373925209045410e-02 2.069719582796096802e-01 2.113859206438064575e-01 -2.145210802555084229e-01 1.614985987544059753e-02 -2.293686568737030029e-01 5.620276927947998047e-02 1.475885212421417236e-01 -3.269457519054412842e-01 8.806612342596054077e-03 -3.220414742827415466e-02 -3.587536513805389404e-02 1.136491354554891586e-02 -8.438948541879653931e-02 -3.126734495162963867e-02 2.471934705972671509e-01 2.932924330234527588e-01 -5.022493004798889160e-01 -2.112336009740829468e-01 3.939259797334671021e-02 6.670526415109634399e-02
1.120394021272659302e-01 6.081907078623771667e-02 -8.446677774190902710e-02 -2.581685408949851990e-02 -6.521246582269668579e-02 -1.899983286857604980e-01 -1.589911431074142456e-01 1.130908876657485962e-01 -1.676571965217590332e-01 3.397803604602813721e-01 1.440373063087463379e-01 -1.795545369386672974e-01 2.457039505243301392e-01 1.703785657882690430e-01 -1.493669301271438599e-01 -7.344064116477966309e-02 -1.803814247250556946e-02 -1.050026416778564453e-01 1.698835492134094238e-01 -4.642688035964965820e-01 -2.108881920576095581e-01 -3.846382349729537964e-02 -9.622852504253387451e-02 1.784944534301757812e-01 -2.511915564537048340e-01 1.266900151968002319e-01 -3.350592777132987976e-02 2.960279583930969238e-02 -3.774976432323455811e-01 -2.519080648198723793e-03 4.564039036631584167e-02 1.237215250730514526e-01
-2.343947738409042358e-01 1.176794171333312988e-01 9.958440065383911133e-02 6.734175980091094971e-02 -2.627266347408294678e-01 7.567922025918960571e-02 -1.409796476364135742e-01 2.878845334053039551e-01 2.048167586326599121e-02 1.193582192063331604e-01 -3.192724287509918213e-01 -3.511026129126548767e-02 9.946363419294357300e-02 2.223692238330841064e-01 -1.774641424417495728e-01 1.975528448820114136e-01 -1.859391927719116211e-01 -1.850985437631607056e-01 8.934408426284790039e-03 -1.486306190490722656e-01 1.195400953292846680e-01 8.442318439483642578e-02 -1.266559958457946777e-01 1.663772761821746826e-01 -1.974130570888519287e-01 -1.243790313601493835e-01 1.717717573046684265e-02 3.725814074277877808e-02 -4.446955621242523193e-01 9.871728718280792236e-02 2.309971302747726440e-01 1.357496678829193115e-01
-7.367821037769317627e-02 -3.307662904262542725e-01 -1.091887429356575012e-01 2.495393855497241020e-03 -1.112505719065666199e-01 5.564842745661735535e-02 -1.608799546957015991e-01 1.815258264541625977e-01 2.403464913368225098e-01 2.429070174694061279e-01 -1.744927167892456055e-01 -5.264429003000259399e-02 -2.399237453937530518e-02 -4.303346574306488037e-02 1.437459439039230347e-01 1.581808924674987793e-01 -3.831488192081451416e-01 6.061851978302001953e-02 8.083061873912811279e-02 -1.481365412473678589e-01 -9.074390679597854614e-02 -2.118726968765258789e-01 -9.892065078020095825e-02 -1.995809935033321381e-02 -2.737087905406951904e-01 1.490834951400756836e-01 5.808302666991949081e-03 5.716820061206817627e-02 -4.472276270389556885e-01 6.250720471143722534e-02 3.849765285849571228e-02 2.296053320169448853e-01
-2.325966358184814453e-01 8.921973407268524170e-03 -8.678286522626876831e-02 1.276662945747375488e-01 -2.502560317516326904e-01 -2.437244355678558350e-01 1.012434139847755432e-01 8.870746195316314697e-02 1.288026720285415649e-01 -9.228871017694473267e-02 1.010274291038513184e-01 7.791972905397415161e-02 1.230254396796226501e-01 1.386442929506301880e-01 4.009121954441070557e-01 1.032711043953895569e-01 4.321667179465293884e-02 1.420866847038269043e-01 -8.174283057451248169e-02 7.598669081926345825e-02 -2.517074346542358398e-01 9.140077233314514160e-02 -2.214519679546356201e-01 -7.940620929002761841e-02 -2.485907226800918579e-01 9.629020094871520996e-02 1.414334774017333984e-02 1.868249475955963135e-01 -3.976294100284576416e-01 -6.393679231405258179e-02 -1.072858646512031555e-01 3.053731918334960938e-01
-7.518847286701202393e-02 3.267452865839004517e-02 -5.725368112325668335e-02 2.610395848751068115e-01 -1.069289520382881165e-01 -5.858412757515907288e-02 -1.369315683841705322e-01 2.435546517372131348e-01 -4.468427971005439758e-02 -1.681545190513134003e-02 -2.737522125244140625e-01 -8.754877746105194092e-02 -5.191975086927413940e-02 4.767668545246124268e-01 -3.230305761098861694e-02 1.102607045322656631e-02 -1.758727729320526123e-01 -1.743656843900680542e-01 5.380761623382568359e-02 -1.718092262744903564e-01 -8.224705606698989868e-02 1.944324076175689697e-01 -3.114467263221740723e-01 1.698332428932189941e-01 -1.981149762868881226e-01 -2.262044250965118408e-01 9.893816709518432617e-02 -2.264893054962158203e-02 -3.311392366886138916e-01 -4.337432235479354858e-02 1.277607679367065430e-01 1.419021487236022949e-01
-1.369646489620208740e-01 8.413534611463546753e-02 1.045327857136726379e-01 -2.825831994414329529e-03 -2.761837281286716461e-02 7.837102748453617096e-03 -1.445833295583724976e-01 -1.627722680568695068e-01 3.126710355281829834e-01 3.275537863373756409e-02 2.267816066741943359e-01 -2.707252278923988342e-03 1.722670346498489380e-01 4.370997250080108643e-01 1.436635106801986694e-01 -1.505054906010627747e-02 -1.094905473291873932e-02 2.201808989048004150e-01 -2.662928961217403412e-02 -1.911121159791946411e-01 -3.063392639160156250e-01 -2.118461206555366516e-02 -2.889058738946914673e-02 6.830995529890060425e-02 -1.007358729839324951e-01 -6.990024447441101074e-02 7.669021189212799072e-02 -1.378980726003646851e-01 -3.375853300094604492e-01 -2.139844596385955811e-01 -2.917744964361190796e-02 3.700958490371704102e-01
-2.286400496959686279e-01 4.284133203327655792e-03 7.535480707883834839e-02 2.083416730165481567e-01 -8.751963824033737183e-02 -2.796391546726226807e-01 5.362474545836448669e-02 4.723939299583435059e-02 2.343231439590454102e-02 1.116956397891044617e-01 -1.467058509588241577e-01 6.802136451005935669e-02 5.361388996243476868e-02 2.468724548816680908e-02 -2.131549715995788574e-01 3.769844770431518555e-02 -6.482654064893722534e-02 -2.702177762985229492e-01 -1.908857747912406921e-02 -3.790045082569122314e-01 -3.562300000339746475e-03 -1.338610947132110596e-01 -2.136324048042297363e-01 1.454535871744155884e-01 -2.563772499561309814e-01 1.941652595996856689e-02 6.127955764532089233e-02 -2.627706527709960938e-01 -2.709538936614990234e-01 -1.319499462842941284e-01 1.550314277410507202e-01 3.980126976966857910e-01
-2.750404179096221924e-01 -8.878033608198165894e-02 5.132950842380523682e-02 -1.125564798712730408e-01 -1.683413833379745483e-01 -8.769943378865718842e-03 -2.838683724403381348e-01 -1.353417336940765381e-01 -2.099936306476593018e-01 1.522274017333984375e-01 -1.965500563383102417e-01 1.989087611436843872e-01 2.296069860458374023e-01 1.065299808979034424e-01 -1.218411773443222046e-01 -2.056363672018051147e-01 -2.707767784595489502e-01 -1.156890988349914551e-01 1.465877424925565720e-02 -2.058413922786712646e-01 1.027075424790382385e-01 -4.577789828181266785e-02 -2.055502235889434814e-01 1.007122918963432312e-02 -3.005820214748382568e-01 1.335227787494659424e-01 4.147705808281898499e-02 -1.583617478609085083e-01 -2.837583720684051514e-01 -1.915717422962188721e-01 6.077460199594497681e-02 2.588644623756408691e-01
2.358328551054000854e-02 -1.095689237117767334e-01 -6.411652266979217529e-02 -6.816951185464859009e-02 -8.952235430479049683e-02 -3.015375435352325439e-01 -2.958951890468597412e-01 5.992889404296875000e-02 -3.984306380152702332e-02 2.149891257286071777e-01 -9.389630518853664398e-03 -1.706541478633880615e-01 1.556861549615859985e-01 2.373980283737182617e-01 -1.290823668241500854e-01 8.981724269688129425e-03 -1.165062934160232544e-01 2.014361321926116943e-01 5.349567532539367676e-02 -2.963456809520721436e-01 1.047788485884666443e-01 6.991614401340484619e-02 -1.870937049388885498e-01 -1.552975326776504517e-01 -2.307227998971939087e-01 -2.468430250883102417e-01 2.899387106299400330e-02 4.003857374191284180e-01 -2.365765422582626343e-01 -1.924836486577987671e-01 1.372155696153640747e-01 -8.518646657466888428e-02
-1.621142923831939697e-01 2.643050849437713623e-01 2.496024593710899353e-02 -2.371936887502670288e-01 -1.113707423210144043e-01 -3.264124095439910889e-01 -3.073609992861747742e-02 9.717415273189544678e-02 -7.721951603889465332e-02 1.358956396579742432e-01 1.692117601633071899e-01 -1.752862781286239624e-01 1.215742379426956177e-01 3.265348970890045166e-01 9.145205467939376831e-02 -2.132560312747955322e-01 -3.403647616505622864e-02 -2.836152017116546631e-01 1.151153258979320526e-02 1.508674025535583496e-02 -4.605415463447570801e-02 -2.442421466112136841e-01 -4.843797534704208374e-02 -3.772895336151123047e-01 -8.331902325153350830e-02 1.814002245664596558e-01 -1.330245751887559891e-02 4.656933248043060303e-03 -1.910410672426223755e-01 2.370042353868484497e-01 5.366158112883567810e-02 1.859776675701141357e-01
-1.259896159172058105e-02 1.669135838747024536e-01 -5.801707040518522263e-03 7.765811681747436523e-02 -1.156104505062103271e-01 -1.225172281265258789e-01 1.725425943732261658e-02 3.139301389455795288e-02 1.860938221216201782e-01 2.577548027038574219e-01 -1.142392009496688843e-01 1.950437873601913452e-01 3.030067980289459229e-01 1.743081808090209961e-01 -7.600616663694381714e-02 2.575340569019317627e-01 1.296089142560958862e-01 -8.488340675830841064e-02 -2.969863414764404297e-01 -3.453401029109954834e-01 -2.103435397148132324e-01 1.142788976430892944e-01 -1.045493632555007935e-01 -6.940296292304992676e-02 -1.904534399509429932e-01 -3.216879069805145264e-02 8.525752276182174683e-02 1.169470250606536865e-01 -3.710618019104003906e-01 -1.441114097833633423e-01 1.973658353090286255e-01 1.721106320619583130e-01
-1.673234999179840088e-01 -1.253352612257003784e-01 1.093669533729553223e-01 -4.455848131328821182e-03 -2.222016304731369019e-01 -1.186560168862342834e-01 -1.293139755725860596e-01 -1.270164549350738525e-01 -1.604989171028137207e-01 2.018876560032367706e-02 9.856937825679779053e-02 4.475103691220283508e-02 1.515229344367980957e-01 8.247882872819900513e-02 7.762046903371810913e-02 1.914810985326766968e-01 -3.749273717403411865e-01 -1.314456015825271606e-01 -6.901510059833526611e-03 -5.452251434326171875e-01 -1.626966446638107300e-01 8.298750966787338257e-03 -1.181638836860656738e-01 3.648272529244422913e-02 -3.342561423778533936e-02 -1.999676525592803955e-01 5.162393301725387573e-02 1.494610160589218140e-01 -2.729995846748352051e-01 -1.601916849613189697e-01 1.569231450557708740e-01 2.230352610349655151e-01
-1.311390399932861328e-01 -9.472008049488067627e-02 -4.418241232633590698e-02 -1.681583561003208160e-02 -2.133483290672302246e-01 -2.031783312559127808e-01 2.940453216433525085e-02 -1.445218361914157867e-02 2.989635616540908813e-02 5.741288885474205017e-02 -3.824059963226318359e-01 2.151286303997039795e-01 6.586038321256637573e-02 3.019711077213287354e-01 -9.991375356912612915e-02 -1.088507249951362610e-01 -1.753628700971603394e-01 -1.042602509260177612e-01 -2.160579264163970947e-01 -3.883749842643737793e-01 -5.348885804414749146e-02 -1.892211735248565674e-01 -1.560861319303512573e-01 4.513414949178695679e-02 -1.192296966910362244e-01 -2.635200507938861847e-03 7.426525652408599854e-02 -1.577669978141784668e-01 -3.980271518230438232e-01 -1.341119501739740372e-02 -1.334565281867980957e-01 2.107477784156799316e-01
-2.210775762796401978e-01 -7.872650772333145142e-02 3.535351529717445374e-02 -1.866134814918041229e-02 1.545329540967941284e-01 -2.656869292259216309e-01 -1.334394067525863647e-01 1.129908487200737000e-01 4.518589749932289124e-02 3.422670364379882812e-01 -6.123484671115875244e-02 1.644056662917137146e-02 9.411808848381042480e-02 8.180505037307739258e-02 -1.893920302391052246e-01 -1.706515401601791382e-01 -1.937901377677917480e-01 -1.293253600597381592e-01 -1.971222013235092163e-01 1.714710146188735962e-02 -1.049476712942123413e-01 1.866194456815719604e-01 -3.381296098232269287e-01 -1.383417099714279175e-01 -3.906362056732177734e-01 1.560620404779911041e-02 -2.062979787588119507e-01 1.439817696809768677e-01 -2.357953339815139771e-01 -1.198158562183380127e-01 1.552461385726928711e-01 1.777853965759277344e-01
-1.832696348428726196e-01 -6.129612773656845093e-02 1.459008008241653442e-01 1.738266833126544952e-02 9.396861307322978973e-03 -1.186371501535177231e-02 3.554137889295816422e-03 -1.403011679649353027e-01 9.618292562663555145e-03 2.586237490177154541e-01 -2.013556212186813354e-01 6.570944190025329590e-02 -5.584650114178657532e-02 2.939536273479461670e-01 -1.430528908967971802e-01 1.465609818696975708e-01 -3.673350065946578979e-02 1.898700138553977013e-04 -2.006588727235794067e-01 -3.081416189670562744e-01 -1.980710923671722412e-01 3.862610459327697754e-02 1.362208127975463867e-01 1.540281921625137329e-01 -1.234894394874572754e-01 -2.105259448289871216e-01 -6.718552112579345703e-02 5.736542493104934692e-02 -5.905969738960266113e-01 -1.717517375946044922e-01 7.580398023128509521e-02 8.265981823205947876e-02
-3.968489170074462891e-01 -3.555094301700592041e-01 -2.213244736194610596e-01 -5.594515427947044373e-02 6.763881444931030273e-02 -1.887317597866058350e-01 -1.714064180850982666e-01 -5.157637968659400940e-02 8.034454286098480225e-02 2.361186295747756958e-01 1.122717186808586121e-01 4.644799605011940002e-02 2.525910139083862305e-01 7.241496443748474121e-02 6.545491516590118408e-02 1.141309887170791626e-01 -7.599957287311553955e-02 -1.030787378549575806e-01 2.493158429861068726e-01 -8.763590455055236816e-02 -1.317774951457977295e-01 1.128472313284873962e-01 1.416548639535903931e-01 -9.239770472049713135e-03 -1.089719012379646301e-01 -1.147921681404113770e-01 1.828310936689376831e-01 5.568717420101165771e-02 -2.113324850797653198e-01 6.534619256854057312e-03 -2.263224273920059204e-01 3.666760623455047607e-01
-1.086033880710601807e-01 2.985731326043605804e-02 -1.104897037148475647e-01 -2.395734935998916626e-02 -1.332948207855224609e-01 -1.854950934648513794e-01 -3.520163297653198242e-01 1.021312549710273743e-01 1.716804057359695435e-01 4.853500053286552429e-02 -3.472202122211456299e-01 -1.543821245431900024e-01 1.730756610631942749e-01 2.074451744556427002e-01 -2.205315977334976196e-01 -2.811550162732601166e-02 -3.470097482204437256e-02 -2.922930717468261719e-01 1.751429885625839233e-01 -3.051503300666809082e-01 5.206550937145948410e-03 -4.267815127968788147e-02 -9.365239739418029785e-02 -1.742178350687026978e-01 5.347992852330207825e-02 1.911609619855880737e-01 -2.794500999152660370e-02 -2.234061211347579956e-01 -3.451454043388366699e-01 -1.608740240335464478e-01 -4.932602122426033020e-02 2.087700180709362030e-02
-2.494762092828750610e-02 -4.489075765013694763e-02 2.130377739667892456e-01 -1.243787351995706558e-02 -2.830631732940673828e-01 -5.900461971759796143e-02 -7.709917426109313965e-02 -7.428257912397384644e-02 -3.893733769655227661e-02 1.420492529869079590e-01 4.330423474311828613e-02 -1.375697553157806396e-01 2.562737464904785156e-01 2.572260797023773193e-01 -9.507820755243301392e-02 3.397823274135589600e-01 -3.867243230342864990e-01 5.540185421705245972e-02 8.994622156023979187e-03 -2.280862480401992798e-01 1.786250472068786621e-01 1.882231682538986206e-01 -4.008165746927261353e-02 4.138441756367683411e-02 -1.561176627874374390e-01 -7.083029951900243759e-03 -1.207776293158531189e-01 2.543550133705139160e-01 -3.590670824050903320e-01 -2.191606909036636353e-01 -2.590116113424301147e-02 -3.470594808459281921e-02
1.148553639650344849e-01 1.497737318277359009e-01 -2.074190080165863037e-01 2.162250922992825508e-03 -1.726365089416503906e-02 -1.190790608525276184e-01 1.216821894049644470e-01 2.213515490293502808e-01 9.663297235965728760e-02 1.043737381696701050e-01 -1.269926130771636963e-01 -2.352538406848907471e-01 6.799372285604476929e-02 1.391428560018539429e-01 1.487089246511459351e-01 -1.119414195418357849e-01 -3.440126478672027588e-01 1.609249114990234375e-01 1.731426082551479340e-02 -4.786296784877777100e-01 9.550418704748153687e-02 1.629351451992988586e-02 -4.449635744094848633e-02 -1.184193640947341919e-01 -6.009955424815416336e-03 1.223408207297325134e-01 -6.528408825397491455e-02 1.582553088665008545e-01 -3.598140478134155273e-01 -2.724879384040832520e-01 -6.918250769376754761e-02 2.022524476051330566e-01
-2.925831675529479980e-01 -1.287512928247451782e-01 1.912055760622024536e-01 9.023941308259963989e-02 -2.158198058605194092e-01 -2.193753607571125031e-03 -2.182823419570922852e-01 2.934754267334938049e-02 8.112935721874237061e-02 9.011533856391906738e-02 -6.594687700271606445e-02 2.774648368358612061e-01 -5.072170495986938477e-02 4.374448359012603760e-01 1.155814975500106812e-01 -6.747113168239593506e-02 -3.768070787191390991e-02 1.169424578547477722e-01 8.958396315574645996e-02 -3.270109742879867554e-02 3.570514321327209473e-01 -3.707304829731583595e-03 -3.291317075490951538e-02 -1.126554384827613831e-01 2.004530653357505798e-02 1.711852252483367920e-01 8.815565705299377441e-02 4.932845383882522583e-02 -3.044863641262054443e-01 -3.336043953895568848e-01 -1.261719129979610443e-02 2.015083432197570801e-01
7.670241408050060272e-03 -1.149335354566574097e-01 -6.716313213109970093e-02 2.715172171592712402e-01 1.132974177598953247e-01 -2.271798402070999146e-01 -1.395470499992370605e-01 -9.882266819477081299e-02 7.215046137571334839e-02 2.223740965127944946e-01 -2.704240381717681885e-02 -9.319835156202316284e-02 5.812301859259605408e-02 9.394527226686477661e-02 2.694126032292842865e-02 2.077171802520751953e-01 -3.896121382713317871e-01 1.103336289525032043e-01 1.979602575302124023e-01 -2.451050430536270142e-01 -1.590309143066406250e-01 -5.359010025858879089e-02 6.225759629160165787e-03 -9.947449713945388794e-02 -3.675509095191955566e-01 7.678020000457763672e-02 -1.156546324491500854e-01 1.510842442512512207e-01 -2.964261770248413086e-01 -9.553559869527816772e-02 2.392129898071289062e-01 2.488391399383544922e-01
-6.669881939888000488e-02 8.660441637039184570e-02 1.631180942058563232e-01 -2.609894797205924988e-02 -1.674261838197708130e-01 4.520656913518905640e-02 -3.121688663959503174e-01 9.412120282649993896e-02 -4.646034911274909973e-02 1.141711473464965820e-01 -2.379607260227203369e-01 3.262905776500701904e-02 -7.784183323383331299e-02 3.213190734386444092e-01 -1.868892610073089600e-01 -4.687513783574104309e-02 4.884325340390205383e-02 -1.566385328769683838e-01 2.861784696578979492e-01 -3.135288357734680176e-01 8.310624957084655762e-02 3.095884919166564941e-01 -8.917850255966186523e-02 -8.367846906185150146e-02 2.172631025314331055e-02 -3.709629550576210022e-02 1.156633123755455017e-01 -3.693199902772903442e-02 -1.955578178167343140e-01 -2.243921160697937012e-01 1.758443564176559448e-01 3.796482682228088379e-01
9.620534256100654602e-03 1.264934390783309937e-01 1.474103480577468872e-01 -7.173690199851989746e-02 8.491178601980209351e-02 -6.859761476516723633e-02 -1.722679287195205688e-01 4.436267316341400146e-01 -4.299959912896156311e-02 3.746019303798675537e-01 -1.103765964508056641e-01 -2.017556130886077881e-01 -1.012104749679565430e-01 1.035392731428146362e-01 -2.129484564065933228e-01 -2.032295167446136475e-01 -8.618782460689544678e-02 -3.482394292950630188e-02 3.489416465163230896e-02 -2.674686014652252197e-01 -1.148751154541969299e-01 -1.757449656724929810e-02 -5.041745305061340332e-02 -6.146093085408210754e-02 -2.372599020600318909e-02 3.738066926598548889e-02 2.132014334201812744e-01 -9.015750139951705933e-02 -4.763090610504150391e-01 1.056837267242372036e-03 1.093591228127479553e-01 1.426892578601837158e-01
2.187927067279815674e-02 -1.596106886863708496e-01 2.488200664520263672e-01 -3.222085908055305481e-02 4.237437620759010315e-02 -1.948550045490264893e-01 -8.593795448541641235e-02 5.881935358047485352e-02 1.695824414491653442e-01 -7.218459248542785645e-02 3.476781398057937622e-02 -2.991934306919574738e-02 3.115174174308776855e-01 1.222500577569007874e-01 -1.929132640361785889e-01 5.857243761420249939e-02 -3.116662502288818359e-01 -9.812526404857635498e-02 -4.835107550024986267e-02 -3.673339188098907471e-01 1.881424635648727417e-01 1.493433713912963867e-01 -1.329867839813232422e-01 -1.241787597537040710e-01 -1.355950981378555298e-01 -1.969011723995208740e-01 2.653172016143798828e-01 7.802379876375198364e-02 -4.251949191093444824e-01 -1.399645954370498657e-01 -5.266615003347396851e-02 -1.203420571982860565e-02
-1.029310747981071472e-01 2.906993031501770020e-01 1.702081561088562012e-01 4.606800619512796402e-03 -2.655837237834930420e-01 -5.788614228367805481e-02 -2.215163856744766235e-01 -5.239653214812278748e-02 2.250413149595260620e-01 3.224976360797882080e-01 5.238286033272743225e-02 -7.353298366069793701e-02 7.529487460851669312e-02 3.758084028959274292e-02 1.059225797653198242e-01 -1.037841010838747025e-02 -5.426926538348197937e-02 7.710299640893936157e-02 2.465384751558303833e-01 -4.013183116912841797e-01 1.002795249223709106e-01 -1.130959577858448029e-02 -1.365513354539871216e-01 -8.621257543563842773e-02 -2.291559576988220215e-01 -2.104049921035766602e-01 2.853116691112518311e-01 1.344636529684066772e-01 -3.070332705974578857e-01 -4.753274470567703247e-02 9.232706576585769653e-02 2.624727971851825714e-02
-1.549320667982101440e-01 1.445651501417160034e-01 -1.159839704632759094e-01 1.317151039838790894e-01 -8.796997368335723877e-02 -2.759825810790061951e-02 -2.804053127765655518e-01 -5.897857248783111572e-02 6.712711602449417114e-02 2.105098068714141846e-01 1.394537389278411865e-01 -2.310774661600589752e-02 1.047832742333412170e-01 2.273642122745513916e-01 -3.459902107715606689e-02 -8.516290038824081421e-02 -3.995485976338386536e-02 -4.700949043035507202e-02 1.432043462991714478e-01 -5.217990279197692871e-01 8.722992986440658569e-02 2.580333352088928223e-01 -4.097319021821022034e-02 -5.420352146029472351e-02 2.994755748659372330e-03 -1.194225549697875977e-01 2.953177690505981445e-01 2.314948886632919312e-01 -3.811229765415191650e-01 -1.058967560529708862e-01 -6.903707236051559448e-02 4.540066048502922058e-02
-1.401991844177246094e-01 -3.034842945635318756e-02 -1.407919824123382568e-02 1.825199648737907410e-02 -1.778179258108139038e-01 9.077702648937702179e-03 -1.324910819530487061e-01 9.072528779506683350e-02 1.490387972444295883e-02 2.335956096649169922e-01 1.005292162299156189e-01 -8.286675810813903809e-02 -6.392996758222579956e-03 6.720864772796630859e-02 -1.080748960375785828e-01 1.523098498582839966e-01 5.650537833571434021e-02 -1.141580194234848022e-01 2.067283987998962402e-01 -3.036922812461853027e-01 -6.084294989705085754e-02 1.255965828895568848e-01 3.389903903007507324e-02 2.263279259204864502e-02 -1.675750911235809326e-01 -2.419376075267791748e-01 1.782546341419219971e-01 3.791445195674896240e-01 -5.870400071144104004e-01 2.633059397339820862e-02 1.655005961656570435e-01 -5.512261763215065002e-02
-8.969458192586898804e-02 -1.163992471992969513e-02 7.862047851085662842e-02 2.370736747980117798e-01 -2.956157326698303223e-01 -1.617423892021179199e-01 4.690803214907646179e-02 -1.575704514980316162e-01 2.336096316576004028e-01 -1.049785614013671875e-01 -8.641277253627777100e-02 -9.713923186063766479e-02 9.383285045623779297e-02 2.460546940565109253e-01 -7.677547633647918701e-02 -4.536985978484153748e-02 -2.055603414773941040e-01 2.149698734283447266e-01 4.440286196768283844e-03 -4.618537798523902893e-02 -3.143303990364074707e-01 -1.620905846357345581e-01 -1.374359149485826492e-02 -1.082942485809326172e-01 -2.386188060045242310e-01 9.825052320957183838e-02 1.125492602586746216e-01 -1.462887078523635864e-01 -5.198465585708618164e-01 -1.150970309972763062e-01 6.665550917387008667e-02 1.133785024285316467e-01
-2.736001312732696533e-01 -1.930582970380783081e-01 2.757258117198944092e-01 8.852358907461166382e-02 -3.262510895729064941e-01 -1.177718043327331543e-01 1.684011518955230713e-02 -7.777779549360275269e-02 -2.246610261499881744e-02 2.768305242061614990e-01 -2.053320705890655518e-01 -1.094813123345375061e-01 6.444168835878372192e-02 1.484279930591583252e-01 -9.230659157037734985e-02 -8.421165496110916138e-02 -2.748168110847473145e-01 -8.078964799642562866e-02 1.924979090690612793e-01 6.086391955614089966e-02 -7.884337007999420166e-02 -1.027708523906767368e-03 1.088695824146270752e-01 1.087072417140007019e-01 3.102615242823958397e-03 2.268011868000030518e-01 2.178796827793121338e-01 1.971508711576461792e-01 -2.030761241912841797e-01 -3.388354480266571045e-01 2.398794144392013550e-01 1.434999611228704453e-02
-1.088169738650321960e-01 1.046351343393325806e-01 1.258162781596183777e-02 -2.151362411677837372e-02 -8.362496644258499146e-02 1.347250863909721375e-02 -1.795648187398910522e-01 3.429427742958068848e-01 5.327929183840751648e-02 2.881705462932586670e-01 -4.333226755261421204e-02 -5.119223594665527344e-01 1.864292621612548828e-01 -8.465676754713058472e-02 1.159539818763732910e-01 4.806412383913993835e-03 -1.307911127805709839e-01 8.804076910018920898e-02 7.922384887933731079e-02 -3.516991138458251953e-01 1.871246099472045898e-02 1.911724545061588287e-02 -5.094838142395019531e-02 -1.212139334529638290e-02 -1.461193263530731201e-01 -3.164608776569366455e-02 1.728701442480087280e-01 2.716594338417053223e-01 -2.968053221702575684e-01 7.721456140279769897e-02 7.174729835242033005e-03 1.895264536142349243e-01
-1.041027903556823730e-01 -1.821694225072860718e-01 1.205656677484512329e-01 -1.124143451452255249e-01 -5.002379044890403748e-02 2.188012599945068359e-01 -2.263897210359573364e-01 -1.003545597195625305e-01 2.411889731884002686e-01 1.952104270458221436e-01 -2.532668709754943848e-01 6.223269179463386536e-02 3.005867004394531250e-01 3.209923207759857178e-01 -1.340542137622833252e-01 1.676938682794570923e-01 -5.917843803763389587e-02 -2.912158519029617310e-02 1.022205799818038940e-01 -7.767151296138763428e-02 -5.046767648309469223e-03 6.431499868631362915e-02 2.132581472396850586e-01 1.937789469957351685e-01 4.946982953697443008e-03 -9.068785607814788818e-02 2.202268242835998535e-01 8.348299562931060791e-02 -2.553475201129913330e-01 -1.193404719233512878e-01 -3.270051181316375732e-01 2.349670231342315674e-01
-9.963236749172210693e-02 -1.145848557353019714e-01 1.264240890741348267e-01 1.280292868614196777e-01 -1.461772173643112183e-01 -3.993153870105743408e-01 1.245077624917030334e-01 3.079867660999298096e-01 1.070629879832267761e-01 3.463332653045654297e-01 -5.630070716142654419e-02 -1.032003015279769897e-01 2.755466997623443604e-01 7.998734712600708008e-02 -1.040424779057502747e-01 1.398616284132003784e-01 -1.654925346374511719e-01 -1.762852519750595093e-01 -4.322056099772453308e-02 -1.750555485486984253e-01 -6.332306563854217529e-02 1.298431754112243652e-01 2.983616665005683899e-02 9.626254439353942871e-03 -6.199062615633010864e-02 9.318955987691879272e-02 -2.130357772111892700e-01 3.466588258743286133e-01 -3.070165812969207764e-01 -4.153767228126525879e-02 9.327422827482223511e-03 9.201833605766296387e-02
-2.879575788974761963e-01 -2.846433781087398529e-02 -1.104653719812631607e-02 -6.538987904787063599e-02 3.545235469937324524e-02 -1.006393134593963623e-01 -1.718132495880126953e-01 4.365877062082290649e-02 1.672266423702239990e-01 3.470126688480377197e-01 -4.949407652020454407e-03 1.378574073314666748e-01 3.823638558387756348e-01 2.457370460033416748e-01 -2.126763015985488892e-01 4.983582347631454468e-02 -8.002457767724990845e-02 -1.374244540929794312e-01 2.296193689107894897e-02 -1.157613471150398254e-01 1.988526880741119385e-01 3.598603606224060059e-01 9.563064575195312500e-02 1.944175362586975098e-01 -1.787551343441009521e-01 1.509991884231567383e-01 1.856835186481475830e-01 7.147422432899475098e-02 -2.100471705198287964e-01 -1.570088118314743042e-01 -7.252889126539230347e-02 1.541758030652999878e-01
-2.607808113098144531e-01 7.141449023038148880e-03 6.278087943792343140e-02 4.920371249318122864e-02 8.688152767717838287e-03 6.339397281408309937e-02 -1.877136677503585815e-01 -1.078282594680786133e-01 3.352038562297821045e-01 2.447993606328964233e-01 -1.806302182376384735e-02 -5.305478349328041077e-03 4.059311002492904663e-02 1.551481932401657104e-01 -1.367821395397186279e-01 -2.289429120719432831e-02 -1.017641425132751465e-01 8.397958427667617798e-02 3.419857919216156006e-01 -4.763784408569335938e-01 7.723432779312133789e-02 -1.100885123014450073e-01 -2.042371034622192383e-01 1.154076680541038513e-02 9.234449244104325771e-04 -2.017640322446823120e-01 2.036496102809906006e-01 1.151254698634147644e-01 -2.887947559356689453e-01 -2.016425281763076782e-01 -3.367192670702934265e-02 1.231452003121376038e-01
-8.650766313076019287e-02 1.177004501223564148e-01 7.590172439813613892e-02 -5.117635801434516907e-02 -2.430921047925949097e-01 -3.173280060291290283e-01 1.420326996594667435e-02 -2.298208326101303101e-01 2.332792431116104126e-01 -1.329940184950828552e-02 5.653754342347383499e-03 -2.836676537990570068e-01 1.145098060369491577e-01 9.077740460634231567e-02 -2.272891625761985779e-02 -2.783504426479339600e-01 -2.309093028306961060e-01 1.037219613790512085e-01 8.331278711557388306e-02 4.198782145977020264e-02 -2.161609381437301636e-01 -2.813690900802612305e-02 -1.687340587377548218e-01 -1.293624192476272583e-01 -2.808784246444702148e-01 8.231671154499053955e-02 1.741639226675033569e-01 -2.825624644756317139e-01 -3.096404969692230225e-01 -1.517717540264129639e-01 9.037337452173233032e-02 1.860153526067733765e-01
-1.432173550128936768e-01 3.620313480496406555e-02 3.122453810647130013e-03 1.771650761365890503e-01 -1.251775920391082764e-01 -1.489471197128295898e-01 3.598895668983459473e-02 -2.541185021400451660e-01 2.614276707172393799e-01 1.264404058456420898e-01 7.750263810157775879e-02 -1.846578717231750488e-01 4.264088347554206848e-02 1.133429780602455139e-01 -1.961133927106857300e-01 -1.603161841630935669e-01 -1.666766554117202759e-01 -1.309972815215587616e-02 1.085308641195297241e-01 -1.085710078477859497e-01 -3.115051090717315674e-01 -1.913603246212005615e-01 -9.219003468751907349e-02 -2.089745402336120605e-01 -2.881663143634796143e-01 -1.864995621144771576e-02 3.189566731452941895e-01 -9.697723388671875000e-02 -4.365402460098266602e-01 -1.064506098628044128e-01 5.941435322165489197e-02 4.993745312094688416e-02
-2.925685942173004150e-01 1.011644825339317322e-01 -9.489080309867858887e-02 2.719394303858280182e-02 -1.910020858049392700e-01 -1.017897725105285645e-01 -1.954199820756912231e-01 6.374849379062652588e-02 1.616040803492069244e-02 5.020436272025108337e-02 -9.740782529115676880e-02 -3.841669857501983643e-01 5.032037943601608276e-02 3.663090169429779053e-01 -7.967977784574031830e-03 -6.960753817111253738e-03 -5.818895250558853149e-02 -5.137976724654436111e-03 -1.088072732090950012e-01 -1.134007573127746582e-01 2.232514321804046631e-01 8.108304440975189209e-02 8.004597574472427368e-02 9.357804059982299805e-02 -5.274642631411552429e-02 3.965254426002502441e-01 2.504760026931762695e-01 -1.412099599838256836e-01 -2.099345475435256958e-01 -3.190461397171020508e-01 1.386227756738662720e-01 -3.443996608257293701e-02
-7.263508439064025879e-02 1.343113332986831665e-01 -1.865085959434509277e-01 -1.799136549234390259e-01 -4.593707621097564697e-02 -1.236756816506385803e-01 -4.058270156383514404e-02 -2.147765643894672394e-02 1.433880776166915894e-01 2.161586284637451172e-01 1.387801170349121094e-01 -2.617517411708831787e-01 4.074490815401077271e-02 1.812073588371276855e-01 -1.415944844484329224e-01 5.008544772863388062e-02 -1.020239386707544327e-02 -1.108117327094078064e-01 -3.567524626851081848e-02 -4.073491394519805908e-01 1.085360795259475708e-01 6.186269596219062805e-02 -1.287172734737396240e-01 1.267126947641372681e-02 -1.052303537726402283e-01 -1.636078208684921265e-01 2.016226351261138916e-01 3.632536530494689941e-01 -4.401945173740386963e-01 1.013332456350326538e-01 2.191427946090698242e-01 5.890275537967681885e-02
-7.310173660516738892e-02 1.932907849550247192e-01 2.143242210149765015e-01 -1.665382273495197296e-02 -1.032520234584808350e-01 -2.657436430454254150e-01 -9.770426899194717407e-02 1.173533871769905090e-01 2.006249576807022095e-01 2.464383542537689209e-01 -1.600002944469451904e-01 1.236552596092224121e-01 2.287483215332031250e-01 4.067117869853973389e-01 -1.592889875173568726e-01 1.126147061586380005e-01 -2.507195770740509033e-01 -7.563085854053497314e-02 2.757375687360763550e-02 -3.761291205883026123e-01 3.546444699168205261e-02 -5.211624503135681152e-02 8.272116631269454956e-02 1.910834759473800659e-01 -1.909141242504119873e-01 -1.199122443795204163e-01 1.066742166876792908e-01 -9.151022881269454956e-02 -7.372035831212997437e-02 -1.479109227657318115e-01 2.004089653491973877e-01 1.123193427920341492e-01
-3.351241648197174072e-01 -2.179381400346755981e-01 2.479957044124603271e-01 -8.190488815307617188e-02 -2.257536910474300385e-02 7.784622162580490112e-02 -6.586689502000808716e-02 2.522555291652679443e-01 8.763161301612854004e-02 -7.883840799331665039e-02 2.822665274143218994e-01 -2.344004362821578979e-01 2.643148601055145264e-01 2.856757342815399170e-01 -1.452637761831283569e-01 -2.844124138355255127e-01 -2.242780476808547974e-01 -9.498345106840133667e-02 1.182260662317276001e-01 4.095310345292091370e-02 -1.381344199180603027e-01 -3.293525800108909607e-02 1.299410462379455566e-01 -4.639284312725067139e-02 -1.501408368349075317e-01 -4.404028132557868958e-02 1.526127904653549194e-01 -8.101226389408111572e-02 -1.271862536668777466e-01 -5.678096786141395569e-02 -1.555602550506591797e-01 2.887055873870849609e-01
-3.552515208721160889e-01 2.163155674934387207e-01 -8.454899489879608154e-02 3.151548653841018677e-02 8.801250951364636421e-04 1.464544236660003662e-01 -4.880720749497413635e-02 2.700181119143962860e-02 7.672609388828277588e-02 1.963520497083663940e-01 1.284469962120056152e-01 -1.026847139000892639e-01 4.190658219158649445e-03 1.529430150985717773e-01 -1.635184884071350098e-01 1.455522179603576660e-01 1.974302111193537712e-03 8.101539313793182373e-02 2.094755917787551880e-01 -3.992065787315368652e-01 1.034969463944435120e-01 -5.452445149421691895e-02 -2.661282122135162354e-01 2.174824103713035583e-02 -2.961162626743316650e-01 -6.371252238750457764e-02 2.085195630788803101e-01 -5.628658691421151161e-04 -4.323333203792572021e-01 -1.830375045537948608e-01 1.313695963472127914e-02 -2.961993217468261719e-02
-1.850789934396743774e-01 -6.713986396789550781e-02 -8.461412787437438965e-02 1.185928937047719955e-02 -2.638027444481849670e-02 -6.361811608076095581e-02 1.733779348433017731e-02 8.694799244403839111e-02 4.739425331354141235e-02 9.837087988853454590e-02 -6.534586846828460693e-02 1.990586519241333008e-01 1.772107034921646118e-01 8.536805957555770874e-02 2.031805664300918579e-01 -5.657393485307693481e-02 2.684237435460090637e-03 -3.882310166954994202e-02 2.322445511817932129e-01 -3.843753635883331299e-01 8.930102735757827759e-02 -1.971847116947174072e-01 -4.664455950260162354e-01 1.849557161331176758e-01 -6.531898677349090576e-02 2.632340975105762482e-02 2.065768241882324219e-01 2.495539635419845581e-01 -3.805707693099975586e-01 -1.682854741811752319e-01 -1.309901624917984009e-01 -1.691605336964130402e-02
-2.515965700149536133e-01 -1.813203394412994385e-01 2.133194059133529663e-01 -9.724225103855133057e-02 1.568129360675811768e-01 -1.789304018020629883e-01 3.408039733767509460e-02 2.707702815532684326e-01 2.695960402488708496e-01 1.874863207340240479e-01 1.965291099622845650e-03 -2.712341547012329102e-01 -1.010923013091087341e-01 2.910018563270568848e-01 -4.718050360679626465e-02 -3.406929597258567810e-02 -1.383961886167526245e-01 -1.128665655851364136e-01 -4.520987719297409058e-02 2.302365601062774658e-01 -1.096908003091812134e-01 -1.623675376176834106e-01 -2.616077102720737457e-02 2.647036015987396240e-01 -1.274610310792922974e-01 -1.317461729049682617e-01 2.256089597940444946e-01 -1.795909553766250610e-01 -1.306066960096359253e-01 -4.363099858164787292e-02 -6.219469383358955383e-02 3.200072050094604492e-01
-2.773633301258087158e-01 -1.662839055061340332e-01 -2.449976801872253418e-01 6.764804571866989136e-02 -2.066756337881088257e-01 -2.926142811775207520e-01 7.097624242305755615e-02 3.353640809655189514e-02 -8.895152807235717773e-02 1.675277203321456909e-02 2.825546637177467346e-02 1.664998531341552734e-01 2.895562350749969482e-01 2.852253317832946777e-01 -2.624898850917816162e-01 1.782416999340057373e-01 -8.796919137239456177e-02 -5.999148264527320862e-02 3.228904306888580322e-02 -1.882728338241577148e-01 -1.239035427570343018e-01 -2.224044501781463623e-02 -9.110151231288909912e-02 1.714951097965240479e-01 -3.283771276473999023e-01 2.077859044075012207e-01 1.664035208523273468e-02 8.560919016599655151e-02 -2.673514187335968018e-01 -1.426569521427154541e-01 5.896311998367309570e-02 1.960548460483551025e-01
-1.665372699499130249e-01 3.872335329651832581e-02 1.198135390877723694e-01 1.084664016962051392e-01 -3.484265208244323730e-01 6.712529808282852173e-02 -6.352555751800537109e-02 -3.903456032276153564e-03 6.443362683057785034e-02 2.423822730779647827e-01 1.363959014415740967e-01 -2.857142388820648193e-01 3.540021777153015137e-01 1.495639830827713013e-01 -1.638044565916061401e-01 -5.237390473484992981e-02 -2.936485707759857178e-01 -1.907971315085887909e-02 -1.141024529933929443e-01 -1.409777998924255371e-01 -3.380366563796997070e-01 -1.915737092494964600e-01 -2.152955830097198486e-01 -2.881708741188049316e-01 -8.254273235797882080e-02 7.273179292678833008e-02 1.457866728305816650e-01 -3.761528804898262024e-02 -6.726176291704177856e-02 3.391736745834350586e-02 4.134408384561538696e-02 1.796707957983016968e-01
-1.094815358519554138e-01 1.951085329055786133e-01 -2.622755616903305054e-02 4.303166642785072327e-02 -2.383693307638168335e-02 -6.435616314411163330e-02 -3.193981051445007324e-01 -1.025878116488456726e-01 7.092159986495971680e-02 1.874639540910720825e-01 -1.087295264005661011e-01 -9.788762778043746948e-02 -8.250218816101551056e-03 1.232578232884407043e-01 -1.219157055020332336e-01 1.602153927087783813e-01 1.154348403215408325e-01 6.604979187250137329e-02 1.983484923839569092e-01 -3.743938803672790527e-01 -4.976388812065124512e-02 -4.544343333691358566e-03 -4.252538979053497314e-01 -1.036567986011505127e-01 -1.202965080738067627e-01 -2.613050490617752075e-02 3.513031303882598877e-01 1.566010862588882446e-01 -3.701500892639160156e-01 -1.384013891220092773e-01 2.807810343801975250e-02 3.818802535533905029e-02
1.239432208240032196e-02 7.056912779808044434e-02 1.411437690258026123e-01 2.251149341464042664e-02 -1.221985742449760437e-01 -4.398855939507484436e-02 -1.365443319082260132e-01 2.121343463659286499e-01 1.241618543863296509e-01 1.669094264507293701e-01 1.981045305728912354e-01 -1.423836946487426758e-01 -5.973103642463684082e-02 -1.312800496816635132e-01 1.554594486951828003e-01 6.073587387800216675e-02 -2.293119430541992188e-01 -1.540235877037048340e-01 2.027017772197723389e-01 -1.711566746234893799e-02 4.307545721530914307e-02 2.266291528940200806e-01 -7.327555119991302490e-02 9.976857341825962067e-03 2.178654819726943970e-01 -1.361717134714126587e-01 6.058906391263008118e-02 -7.158677279949188232e-02 -4.806613922119140625e-01 -1.929050683975219727e-01 -1.913335174322128296e-01 4.317868053913116455e-01
-2.034163773059844971e-01 -1.614599302411079407e-02 -1.150346398353576660e-01 -1.376357376575469971e-01 -2.609502375125885010e-01 -2.233154624700546265e-01 1.358120441436767578e-01 -9.690047055482864380e-02 5.400976538658142090e-02 6.663268059492111206e-02 -2.910993695259094238e-01 -2.052408754825592041e-01 1.099572256207466125e-01 1.509806960821151733e-01 -6.692457944154739380e-02 2.432640939950942993e-01 1.009362116456031799e-01 -3.768719732761383057e-01 2.188677638769149780e-01 1.678836047649383545e-01 -1.918270885944366455e-01 -4.938948899507522583e-02 -2.960126101970672607e-02 -1.761371344327926636e-01 3.802349045872688293e-02 -2.390747144818305969e-02 -4.984620958566665649e-02 2.047172337770462036e-01 -1.325324773788452148e-01 -2.811847627162933350e-01 -3.366946429014205933e-02 3.224947154521942139e-01
1.193471029400825500e-01 -3.426163643598556519e-02 1.175503954291343689e-01 4.709996655583381653e-02 -1.135654971003532410e-01 -3.535618782043457031e-01 -1.245514079928398132e-01 7.579576224088668823e-02 9.455762058496475220e-02 3.261908590793609619e-01 1.251872722059488297e-02 1.449286565184593201e-02 3.044421672821044922e-01 3.824969530105590820e-01 -8.271908015012741089e-02 5.932535976171493530e-02 -2.584264278411865234e-01 -9.521599113941192627e-02 -1.877641677856445312e-01 -1.907878369092941284e-01 -2.300468236207962036e-01 -8.699136227369308472e-02 -8.446718752384185791e-02 9.986814856529235840e-02 -2.206014841794967651e-01 3.256018832325935364e-02 -1.581857353448867798e-01 2.040831893682479858e-01 -2.654049098491668701e-01 -1.392036229372024536e-01 7.757286727428436279e-02 -8.360420167446136475e-02
-5.374854058027267456e-02 1.029031574726104736e-01 1.384910047054290771e-01 1.988893598318099976e-01 -2.575978040695190430e-01 -2.204022109508514404e-01 8.448590338230133057e-02 -2.985677123069763184e-01 1.177514716982841492e-01 9.026105701923370361e-02 -6.407406926155090332e-02 -3.151731491088867188e-01 2.188551574945449829e-01 6.065761670470237732e-02 -1.246789097785949707e-01 -1.213380396366119385e-01 -1.864010393619537354e-01 1.062385514378547668e-01 -3.179708123207092285e-02 1.300661242567002773e-03 -2.557313740253448486e-01 -5.953885242342948914e-02 -1.162857487797737122e-01 -1.139883622527122498e-01 -2.572367787361145020e-01 1.416943594813346863e-02 1.759172230958938599e-01 -1.562644690275192261e-01 -4.701598286628723145e-01 -1.516297459602355957e-01 2.970715053379535675e-03 3.134864941239356995e-02
-1.581007242202758789e-01 -3.955530747771263123e-02 6.015848703100346029e-05 -2.966344654560089111e-01 4.263584315776824951e-02 -3.515727818012237549e-01 4.920735210180282593e-02 8.533840626478195190e-02 9.961193799972534180e-02 2.826721966266632080e-01 1.284551769495010376e-01 1.137231066823005676e-01 6.888920813798904419e-02 4.426579475402832031e-01 9.339101612567901611e-02 -1.266756467521190643e-02 -5.608427524566650391e-02 -4.372317809611558914e-03 1.837908029556274414e-01 -2.331408411264419556e-01 -2.090476751327514648e-01 -3.299947082996368408e-01 6.371525116264820099e-03 -2.823203206062316895e-01 -7.044842094182968140e-02 1.352694630622863770e-01 -2.641038037836551666e-02 1.563178747892379761e-01 -1.430617868900299072e-01 -1.635541021823883057e-01 1.791283860802650452e-02 4.377410933375358582e-02
-1.894854009151458740e-01 9.364065527915954590e-02 -6.962041556835174561e-02 -5.924816429615020752e-02 -1.493264436721801758e-01 -1.152952462434768677e-01 1.912312768399715424e-02 -1.358148753643035889e-01 6.289664655923843384e-02 2.526364028453826904e-01 -4.338517785072326660e-02 -2.566315829753875732e-01 2.508150935173034668e-01 2.459780871868133545e-01 -2.143031209707260132e-01 5.921383854001760483e-03 -1.021924838423728943e-01 -1.549664437770843506e-01 -1.180998831987380981e-01 -1.260317116975784302e-01 -1.187290549278259277e-01 -6.416812539100646973e-02 2.019317448139190674e-01 -2.976700961589813232e-01 -7.164844870567321777e-02 2.584205269813537598e-01 3.457318246364593506e-01 -1.969085484743118286e-01 -2.603054642677307129e-01 -1.206304207444190979e-01 2.390887141227722168e-01 7.803463935852050781e-02
-6.991522014141082764e-02 -2.051279842853546143e-01 -1.074149012565612793e-01 1.193758025765419006e-01 -6.881842017173767090e-02 -3.845913708209991455e-01 -1.892046332359313965e-01 5.425427854061126709e-02 -6.197147071361541748e-02 3.628303110599517822e-01 -1.754786372184753418e-01 1.007805615663528442e-01 1.272115707397460938e-01 2.760666608810424805e-01 -8.686349540948867798e-02 4.868753720074892044e-03 -4.382856190204620361e-02 4.649444296956062317e-02 1.538154482841491699e-01 -9.103486686944961548e-02 6.530669331550598145e-02 3.318775594234466553e-01 -3.343876451253890991e-02 1.194320544600486755e-01 6.145090982317924500e-02 1.132291182875633240e-01 -1.714409515261650085e-02 3.088036179542541504e-01 -3.355883359909057617e-01 -3.879614174365997314e-02 -8.626012504100799561e-02 2.445851713418960571e-01
-9.643643349409103394e-02 3.017966151237487793e-01 1.029919460415840149e-01 -3.930709883570671082e-02 -1.590018905699253082e-02 -4.294583573937416077e-03 4.251557961106300354e-02 1.898489445447921753e-01 1.983298733830451965e-02 1.943094134330749512e-01 -1.792829334735870361e-01 -7.167162001132965088e-02 -7.308078557252883911e-02 1.628624647855758667e-01 -3.084657490253448486e-01 -6.656098365783691406e-02 -2.232703715562820435e-01 -1.239012405276298523e-01 1.871462166309356689e-01 -3.591300547122955322e-01 -7.146859169006347656e-02 2.103604525327682495e-01 -3.093536794185638428e-01 5.545085668563842773e-02 -2.955096364021301270e-01 -9.214080125093460083e-02 1.457853615283966064e-01 2.036875039339065552e-01 -1.891189962625503540e-01 -2.170573770999908447e-01 -6.412688642740249634e-02 1.399526149034500122e-01
-1.375078111886978149e-01 1.119563281536102295e-01 9.602224826812744141e-02 4.691373184323310852e-02 -3.525709211826324463e-01 -1.488014608621597290e-01 1.773665547370910645e-01 -3.224752247333526611e-01 3.499060571193695068e-01 1.209167297929525375e-02 6.898336857557296753e-02 -6.146001070737838745e-02 6.706075370311737061e-02 1.476345956325531006e-01 -2.576322294771671295e-02 -9.867729991674423218e-02 -2.389746904373168945e-01 -4.047759249806404114e-02 8.851941674947738647e-02 -8.878209441900253296e-02 -2.279507070779800415e-01 -1.363212168216705322e-01 -8.910144120454788208e-02 -3.429530188441276550e-02 -2.135521769523620605e-01 1.673190742731094360e-01 2.950415909290313721e-01 -1.110651195049285889e-01 -3.966557383537292480e-01 -2.564791776239871979e-02 -4.343265667557716370e-02 1.429606825113296509e-01
-2.283762246370315552e-01 1.684735901653766632e-02 -5.495288968086242676e-02 -1.793109476566314697e-01 2.945145592093467712e-02 -9.953796118497848511e-02 -1.256099790334701538e-01 9.054352343082427979e-02 1.411896347999572754e-01 1.110443696379661560e-01 -2.929059863090515137e-01 -2.006268799304962158e-01 -3.266846761107444763e-02 3.343690335750579834e-01 -3.765633329749107361e-02 -1.424327790737152100e-01 -2.086496800184249878e-01 -2.101283222436904907e-01 5.712651461362838745e-02 -4.879182279109954834e-01 1.039536111056804657e-02 -2.751865983009338379e-01 3.888709843158721924e-02 8.556754142045974731e-02 1.113685742020606995e-01 9.460885822772979736e-02 9.412682056427001953e-02 -3.394963219761848450e-02 -2.659852206707000732e-01 -2.063872814178466797e-01 -1.568492799997329712e-01 4.188115149736404419e-02
-1.858302652835845947e-01 2.923981249332427979e-01 -1.928890869021415710e-02 5.456090718507766724e-02 -1.010002568364143372e-01 -3.180580213665962219e-03 -3.051590919494628906e-01 -5.861755460500717163e-02 1.504088789224624634e-01 8.280254900455474854e-02 1.234955191612243652e-01 -1.721430942416191101e-02 -1.173595264554023743e-01 1.521951407194137573e-01 2.594522573053836823e-02 2.543891668319702148e-01 -1.618823409080505371e-01 -8.152445778250694275e-03 3.476523160934448242e-01 -3.236117959022521973e-01 3.291223570704460144e-02 -2.494963072240352631e-02 -3.208033442497253418e-01 4.244689270853996277e-02 -9.715164452791213989e-02 -6.611822545528411865e-02 3.207480311393737793e-01 7.991309277713298798e-03 -3.354392647743225098e-01 -2.214322611689567566e-02 8.279868215322494507e-02 1.661386489868164062e-01
5.561329796910285950e-02 -1.092111784964799881e-02 2.734182476997375488e-01 -1.302114278078079224e-01 -1.890252977609634399e-01 -5.686539039015769958e-02 -3.595646917819976807e-01 2.809560671448707581e-02 2.335117943584918976e-02 -1.379326134920120239e-01 1.842990666627883911e-01 -2.932019829750061035e-01 3.897609114646911621e-01 1.707514971494674683e-01 9.547928720712661743e-02 4.831899702548980713e-02 -6.009746715426445007e-02 -2.671409845352172852e-01 1.525546014308929443e-01 -2.451038733124732971e-02 -9.735088795423507690e-02 3.198454156517982483e-02 -9.812480956315994263e-02 -1.531728729605674744e-02 1.629697680473327637e-01 1.071062833070755005e-01 5.415545031428337097e-02 1.476996839046478271e-01 -2.376385331153869629e-01 -2.527152001857757568e-01 -2.957628369331359863e-01 1.191870197653770447e-01
-2.088661342859268188e-01 7.909428328275680542e-02 2.645646780729293823e-02 -2.660858929157257080e-01 -2.064509838819503784e-01 -1.352252066135406494e-02 1.948346346616744995e-01 1.257196813821792603e-01 -1.195815280079841614e-01 2.312296330928802490e-01 -3.297096192836761475e-01 -2.482749223709106445e-01 8.392138779163360596e-02 1.186339855194091797e-01 -5.346117168664932251e-02 1.202522590756416321e-01 2.929037436842918396e-02 -1.006716415286064148e-01 2.513622045516967773e-01 -1.685430556535720825e-01 -1.458037197589874268e-01 -1.458762288093566895e-01 9.891008958220481873e-03 -6.263432651758193970e-02 3.187633752822875977e-01 1.911378651857376099e-01 1.029992103576660156e-01 9.496714919805526733e-02 -3.013415634632110596e-01 -7.411093264818191528e-02 -1.686948239803314209e-01 2.717075645923614502e-01
-7.324508577585220337e-02 3.329122066497802734e-02 -1.166715249419212341e-01 -1.074620895087718964e-02 -1.543552726507186890e-01 -1.187165826559066772e-01 -8.317098952829837799e-03 -2.677539885044097900e-01 4.133025929331779480e-02 2.325012683868408203e-01 -2.064611464738845825e-01 -2.068997025489807129e-01 2.011235207319259644e-01 2.815991938114166260e-01 -1.362839788198471069e-01 1.814500093460083008e-01 -4.943079873919487000e-02 -3.760379850864410400e-01 -2.076601143926382065e-03 -1.846438199281692505e-01 -1.028784364461898804e-01 -2.925328910350799561e-01 1.343013942241668701e-01 -1.625906080007553101e-01 -4.060813039541244507e-02 9.789233654737472534e-02 2.777087688446044922e-01 -9.386333078145980835e-02 -1.704553216695785522e-01 -8.103679120540618896e-02 2.113893777132034302e-01 2.482418864965438843e-01
-1.761831641197204590e-01 1.244574859738349915e-01 -1.651965379714965820e-01 -7.060367614030838013e-02 -7.080671191215515137e-02 -4.316608905792236328e-01 6.443203985691070557e-02 -4.517546668648719788e-02 1.308705657720565796e-01 -2.142459154129028320e-01 2.397432774305343628e-01 -2.070770598948001862e-02 5.418024957180023193e-02 2.832244634628295898e-01 -5.715748295187950134e-02 -1.032175123691558838e-02 1.786072701215744019e-01 3.133726492524147034e-02 1.084884926676750183e-01 -1.175980269908905029e-01 2.056368626654148102e-02 -6.016049161553382874e-02 1.545008178800344467e-02 -3.638399019837379456e-02 -2.320002019405364990e-01 1.012716442346572876e-02 4.851869940757751465e-01 1.592914611101150513e-01 -1.037405729293823242e-01 -1.947686076164245605e-01 4.727769643068313599e-03 2.978030741214752197e-01
-2.629982233047485352e-01 2.450546771287918091e-01 2.988021671772003174e-01 -7.910847663879394531e-03 -8.631749451160430908e-02 -1.964841634035110474e-01 -1.157022938132286072e-01 1.925055384635925293e-01 -1.825709114200435579e-05 -6.382587552070617676e-02 1.840652525424957275e-01 -1.528976112604141235e-01 3.449099063873291016e-01 1.345954388380050659e-01 1.340977102518081665e-01 -2.334835529327392578e-01 -1.225990429520606995e-01 -3.825319409370422363e-01 8.827658742666244507e-02 -2.678053826093673706e-02 -1.674049496650695801e-01 1.350043565034866333e-01 -8.923073112964630127e-02 1.028738617897033691e-01 -1.148504689335823059e-01 2.462767437100410461e-02 9.904243797063827515e-02 3.016892261803150177e-02 -1.790207475423812866e-01 -3.259202539920806885e-01 1.238877549767494202e-01 3.494744002819061279e-02
-2.642367482185363770e-01 -1.759169101715087891e-01 -3.818318247795104980e-02 -1.153985187411308289e-01 -1.697339117527008057e-01 -2.903137505054473877e-01 2.207807749509811401e-01 -2.381944954395294189e-01 4.869581200182437897e-03 1.408631652593612671e-01 -1.593405902385711670e-01 -1.184227615594863892e-01 2.167750447988510132e-01 9.590866416692733765e-02 1.025475561618804932e-01 -9.853244572877883911e-02 -2.599565386772155762e-01 -2.204423695802688599e-01 1.153574883937835693e-02 -1.291465163230895996e-01 6.342918425798416138e-02 2.882469817996025085e-02 2.702974155545234680e-02 -1.273915469646453857e-01 5.440006032586097717e-02 2.281113713979721069e-01 2.296102643013000488e-01 -5.220248829573392868e-03 -2.945444285869598389e-01 -3.950039446353912354e-01 1.362374424934387207e-01 7.941161841154098511e-02
-1.502067595720291138e-01 -1.116226613521575928e-01 5.392020940780639648e-02 1.547573357820510864e-01 -2.632265388965606689e-01 -2.753644883632659912e-01 7.493347674608230591e-02 -2.172193527221679688e-01 2.497047185897827148e-01 1.008954346179962158e-01 1.166784912347793579e-01 -2.180245518684387207e-01 1.625837236642837524e-01 9.049098193645477295e-02 -1.938202530145645142e-01 -1.468784213066101074e-01 -2.633788883686065674e-01 3.800791501998901367e-02 -7.352694869041442871e-03 -5.687699839472770691e-02 -2.179266661405563354e-01 -2.391170524060726166e-02 -3.925833851099014282e-02 -1.112346872687339783e-01 -2.160368412733078003e-01 9.772484749555587769e-02 1.269340217113494873e-01 -2.596000134944915771e-01 -4.656915962696075439e-01 7.946715503931045532e-02 -2.867519110441207886e-02 1.138100773096084595e-01
-2.783376276493072510e-01 1.177372261881828308e-01 3.303846120834350586e-01 -1.347551345825195312e-01 -1.688256263732910156e-01 -3.268945813179016113e-01 -9.083700925111770630e-02 2.439249753952026367e-01 1.008190065622329712e-01 1.633906811475753784e-01 -2.577313780784606934e-01 1.054326444864273071e-01 6.438601016998291016e-02 2.696322500705718994e-01 1.144674494862556458e-01 1.781278401613235474e-01 -5.049810186028480530e-02 -2.013857513666152954e-01 2.844744920730590820e-01 1.003002002835273743e-01 -1.294475346803665161e-01 -1.689766645431518555e-01 4.665797576308250427e-02 -9.694949537515640259e-02 -6.448253989219665527e-02 9.112759679555892944e-02 -6.541963666677474976e-02 -1.816691160202026367e-01 -2.352454066276550293e-01 -1.258279085159301758e-01 -1.724207103252410889e-01 2.308298088610172272e-02
-1.750120669603347778e-01 7.024606317281723022e-02 2.740007340908050537e-01 -2.926004864275455475e-02 1.201329723699018359e-04 5.071599781513214111e-02 2.134053707122802734e-01 -1.521460413932800293e-01 6.605562567710876465e-02 -3.886946663260459900e-02 3.713868558406829834e-02 -1.290601491928100586e-01 1.796357184648513794e-01 1.788174510002136230e-01 2.512631714344024658e-01 -3.652787208557128906e-02 -1.932242661714553833e-01 -9.627246111631393433e-02 3.573711812496185303e-01 -2.709586620330810547e-01 -1.733633726835250854e-01 9.938915073871612549e-02 -2.558516561985015869e-01 -6.595306098461151123e-02 1.606076210737228394e-01 -8.031497895717620850e-02 -1.184418275952339172e-01 8.686810731887817383e-02 -4.707959294319152832e-01 -7.339629530906677246e-02 -1.585604697465896606e-01 3.379925712943077087e-02
-1.063139885663986206e-01 1.840490996837615967e-01 2.115848213434219360e-01 -5.595843493938446045e-02 8.987474441528320312e-02 -9.309042245149612427e-02 -6.368403136730194092e-02 -1.100198328495025635e-01 1.798784136772155762e-01 1.138281747698783875e-01 3.165825009346008301e-01 -1.792990788817405701e-02 1.254060864448547363e-01 2.390871942043304443e-01 1.988245695829391479e-01 1.232392489910125732e-01 -1.800526678562164307e-01 2.248173654079437256e-01 -5.322299525141716003e-02 4.231841769069433212e-03 -1.062650308012962341e-01 -7.099373638629913330e-02 -2.506090104579925537e-01 7.629433646798133850e-03 -2.824401259422302246e-01 -5.069874227046966553e-02 5.249462649226188660e-02 -7.336737960577011108e-02 -3.867410719394683838e-01 4.426674544811248779e-02 1.357203423976898193e-01 4.184681475162506104e-01
-1.590159088373184204e-01 2.646590173244476318e-01 6.690534204244613647e-02 -1.105050444602966309e-01 -1.974468678236007690e-01 -2.726553678512573242e-01 5.913391336798667908e-02 2.478146851062774658e-01 3.670410811901092529e-01 9.090995788574218750e-02 -1.446740776300430298e-01 -7.161896675825119019e-02 2.446575015783309937e-01 8.402079343795776367e-02 1.499239802360534668e-01 -1.173636540770530701e-01 -9.015969932079315186e-03 -3.305341005325317383e-01 1.147576346993446350e-01 3.070638515055179596e-02 -1.380772739648818970e-01 9.561471641063690186e-02 8.855196088552474976e-02 -1.754648610949516296e-02 1.830368191003799438e-01 1.148091778159141541e-01 1.073770523071289062e-01 1.216529533267021179e-01 -2.502274811267852783e-01 -3.651158213615417480e-01 -9.081911295652389526e-02 2.339740283787250519e-02
-1.465130001306533813e-01 -1.212170533835887909e-02 1.142957881093025208e-01 8.599203079938888550e-02 -3.361938595771789551e-01 -5.374115332961082458e-02 3.232416138052940369e-02 -1.276370733976364136e-01 1.996102631092071533e-01 1.878466308116912842e-01 -1.245325580239295959e-01 -1.119057238101959229e-01 1.353931725025177002e-01 6.466840952634811401e-02 -1.508425176143646240e-01 -1.896115094423294067e-01 -2.924860715866088867e-01 6.933043897151947021e-02 -4.334204643964767456e-02 2.193541638553142548e-02 -2.884714901447296143e-01 -3.141272068023681641e-02 -7.321657985448837280e-02 -1.804371774196624756e-01 -2.283218204975128174e-01 1.932119019329547882e-02 3.269707858562469482e-01 -2.816724777221679688e-01 -4.039877653121948242e-01 -7.648951560258865356e-02 -3.110869042575359344e-02 1.291668713092803955e-01
3.156607598066329956e-02 7.123186439275741577e-02 2.667943537235260010e-01 -1.294779330492019653e-01 1.148512288928031921e-01 -8.572286367416381836e-02 5.943251773715019226e-02 -7.341412454843521118e-02 5.882890149950981140e-02 2.241569608449935913e-01 -9.203261137008666992e-02 -1.252272576093673706e-01 1.406411379575729370e-01 3.521602153778076172e-01 -1.269470900297164917e-01 7.886015810072422028e-03 -2.311234474182128906e-01 -1.301619224250316620e-02 1.491539329290390015e-01 4.050006344914436340e-02 -2.332425117492675781e-01 -3.063202798366546631e-01 9.897275269031524658e-02 -7.626642286777496338e-02 2.390480786561965942e-01 1.891669183969497681e-01 9.600913152098655701e-03 1.076007410883903503e-01 -4.589959383010864258e-01 -2.848475873470306396e-01 1.806731149554252625e-02 2.510369569063186646e-02
-4.168343544006347656e-01 -1.678189486265182495e-01 7.024510949850082397e-02 -1.047086790204048157e-01 -2.166895419359207153e-01 -7.319895178079605103e-02 -3.898236528038978577e-02 9.835757315158843994e-02 -9.927346557378768921e-02 -8.575428277254104614e-03 -2.179647795855998993e-02 4.007182270288467407e-02 1.990840733051300049e-01 2.037612944841384888e-01 -9.188450127840042114e-02 1.192331593483686447e-02 -1.467912495136260986e-01 9.426491707563400269e-02 -1.180647015571594238e-01 -3.466202914714813232e-01 -3.290452063083648682e-01 -9.886352717876434326e-02 1.034616120159626007e-02 -4.729867354035377502e-02 -3.901501893997192383e-01 5.531432479619979858e-02 1.813257187604904175e-01 2.805758416652679443e-01 -2.333137243986129761e-01 5.063424259424209595e-02 6.812999024987220764e-03 9.001185745000839233e-02
-7.261452078819274902e-02 2.094175852835178375e-02 1.507466286420822144e-02 2.726953625679016113e-01 -3.641657829284667969e-01 -1.702824831008911133e-01 -2.650607824325561523e-01 -7.122639566659927368e-03 5.261263251304626465e-02 2.594780921936035156e-01 -1.144260019063949585e-01 -8.681607246398925781e-02 2.726892530918121338e-01 2.806059718132019043e-01 -1.132172048091888428e-01 -2.729152739048004150e-01 -1.550519466400146484e-01 -9.954548627138137817e-02 1.189443841576576233e-01 1.754898726940155029e-01 -2.856043875217437744e-01 -2.569897659122943878e-02 9.026920050382614136e-02 -1.272636055946350098e-01 6.152723357081413269e-02 -1.937436759471893311e-01 5.174255743622779846e-02 5.105205997824668884e-02 6.128788925707340240e-03 1.144989654421806335e-01 -5.903978273272514343e-02 3.285446166992187500e-01
-2.475615143775939941e-01 8.750326000154018402e-03 -8.500812947750091553e-02 -1.676288992166519165e-01 -2.169714123010635376e-01 -1.273127831518650055e-02 1.278750747442245483e-01 -2.636232376098632812e-01 5.357687175273895264e-02 2.751975655555725098e-01 -2.194128632545471191e-01 -2.613186240196228027e-01 1.641259044408798218e-01 2.641943395137786865e-01 7.180456072092056274e-02 -2.541653579100966454e-03 -8.133447170257568359e-02 -2.190560102462768555e-01 -1.840624809265136719e-01 3.812185302376747131e-02 -1.049669384956359863e-01 -1.763799786567687988e-01 1.707281321287155151e-01 -2.375861108303070068e-01 1.628859527409076691e-02 -2.628382854163646698e-02 2.615615427494049072e-01 -4.026128351688385010e-02 -3.353922963142395020e-01 -1.554128378629684448e-01 2.145078778266906738e-01 4.459307715296745300e-02
-2.518329210579395294e-02 -5.142798274755477905e-02 -6.956396996974945068e-02 -1.454712003469467163e-01 -4.860940575599670410e-02 6.536743789911270142e-02 -3.048032224178314209e-01 2.640584111213684082e-01 1.135746762156486511e-01 3.515244126319885254e-01 7.633950561285018921e-02 -1.665490120649337769e-01 1.348573714494705200e-01 3.291107714176177979e-01 -1.090103611350059509e-01 6.203478667885065079e-03 -2.130657732486724854e-01 -1.267814338207244873e-01 1.436888873577117920e-01 -2.644950151443481445e-01 4.965763539075851440e-02 1.576704978942871094e-01 -1.232113391160964966e-01 -1.685949116945266724e-01 -1.664150804281234741e-01 -5.264265835285186768e-02 -6.233353540301322937e-02 3.102858364582061768e-01 -3.304295539855957031e-01 1.033738404512405396e-01 -1.176897808909416199e-01 -7.510504871606826782e-02
-4.517377912998199463e-02 -4.506989195942878723e-02 2.621509432792663574e-01 -4.690512642264366150e-02 4.740258306264877319e-02 -5.084770545363426208e-02 -7.943821698427200317e-02 1.389112174510955811e-01 -5.839600414037704468e-02 2.190663218498229980e-01 -1.528866589069366455e-01 -5.754356831312179565e-02 2.050073146820068359e-01 3.454620763659477234e-02 1.321833133697509766e-01 -8.683339506387710571e-02 -2.873111069202423096e-01 -1.999579071998596191e-01 -8.887469768524169922e-03 -2.190876603126525879e-01 2.207138203084468842e-02 2.671682536602020264e-01 -1.618647426366806030e-01 2.484081685543060303e-01 8.796583116054534912e-02 -1.263321284204721451e-02 6.083694472908973694e-02 3.399258553981781006e-01 -3.371170759201049805e-01 1.385467033833265305e-02 7.720858603715896606e-02 4.134184122085571289e-01
-1.683062911033630371e-01 1.778394877910614014e-01 1.599053293466567993e-01 -1.032734513282775879e-01 -2.834230363368988037e-01 -2.949545904994010925e-02 -2.437426596879959106e-01 5.923617258667945862e-02 8.937519788742065430e-02 1.896382719278335571e-01 -1.190830580890178680e-02 -2.203761041164398193e-01 -4.697281867265701294e-02 1.175983399152755737e-01 -1.392371803522109985e-01 1.451835483312606812e-01 6.855111569166183472e-02 6.159500405192375183e-02 1.345573514699935913e-01 -4.904745519161224365e-01 9.302059561014175415e-02 -1.527048200368881226e-01 -2.181898653507232666e-01 2.378702610731124878e-01 -7.321159541606903076e-02 3.784800693392753601e-02 1.409515887498855591e-01 -1.633944921195507050e-02 -3.665184676647186279e-01 -1.689536720514297485e-01 1.131867840886116028e-01 6.774854660034179688e-02
-3.097700178623199463e-01 -1.228433325886726379e-01 7.546902447938919067e-02 -6.928402185440063477e-02 -1.476465314626693726e-01 -1.239843666553497314e-01 1.188493613153696060e-02 -1.865593791007995605e-01 7.529758661985397339e-02 1.996709033846855164e-02 -1.480825990438461304e-01 -6.722772121429443359e-02 3.059877455234527588e-01 7.239803671836853027e-03 -1.589966267347335815e-01 -1.985876560211181641e-01 -3.110072016716003418e-01 -4.089919105172157288e-02 4.769203066825866699e-02 1.548847532831132412e-03 -3.050880730152130127e-01 -1.029108911752700806e-01 9.774164296686649323e-03 -2.130034118890762329e-01 -6.160520762205123901e-02 1.058741100132465363e-02 2.433197796344757080e-01 -1.270170658826828003e-01 -3.241298794746398926e-01 -1.468421705067157745e-02 3.547748327255249023e-01 2.350066304206848145e-01
-1.647917479276657104e-01 -2.979850769042968750e-01 -5.155172944068908691e-02 2.507085679098963737e-03 -2.728424668312072754e-01 9.860912710428237915e-02 -6.895723193883895874e-02 2.287284731864929199e-01 2.078375816345214844e-01 3.061473071575164795e-01 -2.484122812747955322e-01 -1.143136471509933472e-01 1.348906010389328003e-01 2.293360792100429535e-02 -2.595654428005218506e-01 -1.469247192144393921e-01 2.162852510809898376e-02 -2.712577581405639648e-01 -6.382633000612258911e-02 -1.429885029792785645e-01 -1.040120124816894531e-01 -1.154763549566268921e-01 -1.692849546670913696e-01 -6.236319988965988159e-02 2.591611072421073914e-02 -2.142188325524330139e-02 9.268069267272949219e-02 1.212241966277360916e-02 -3.759449124336242676e-01 -2.360491156578063965e-01 -1.934617757797241211e-01 1.454247087240219116e-01
-3.691563382744789124e-02 3.075613081455230713e-01 -2.234898880124092102e-02 -6.577694416046142578e-02 -3.143670037388801575e-02 6.743580102920532227e-02 -5.988621339201927185e-02 -1.595954447984695435e-01 4.586441442370414734e-02 -9.113541990518569946e-02 -4.951348528265953064e-02 -3.321967124938964844e-01 3.706021234393119812e-02 2.192058414220809937e-01 1.203238219022750854e-01 -8.291781693696975708e-02 -1.669410914182662964e-01 6.856533139944076538e-02 4.577917754650115967e-01 7.842489331960678101e-02 -9.800047427415847778e-02 1.938260905444622040e-02 -8.519381284713745117e-02 -1.597094982862472534e-01 2.445686459541320801e-01 -1.369961351156234741e-01 2.641118830069899559e-03 1.303087174892425537e-01 -4.025193154811859131e-01 -1.922530382871627808e-01 1.692973077297210693e-01 2.374410033226013184e-01
1.056985277682542801e-02 1.143267378211021423e-01 -9.222616255283355713e-02 3.840443491935729980e-02 -1.888141408562660217e-02 -7.464884221553802490e-02 1.589539833366870880e-02 1.571999788284301758e-01 1.423033773899078369e-01 3.945767506957054138e-02 -2.181480228900909424e-01 -7.712312042713165283e-02 3.347188234329223633e-01 6.211431324481964111e-02 2.284381240606307983e-01 2.488717995584011078e-02 -2.359878867864608765e-01 7.080247998237609863e-02 1.470316648483276367e-01 -3.989837765693664551e-01 5.944471340626478195e-03 -7.804562896490097046e-02 1.280734837055206299e-01 -6.764525920152664185e-02 -1.657900065183639526e-01 1.824632287025451660e-01 7.531949132680892944e-02 3.388867378234863281e-01 -3.096075952053070068e-01 -1.546535491943359375e-01 -9.716581553220748901e-02 3.503920435905456543e-01
-1.410315334796905518e-01 1.364970356225967407e-01 -4.309501498937606812e-02 -5.815602373331785202e-03 -1.777567341923713684e-02 3.099947981536388397e-02 1.165015622973442078e-01 4.145253077149391174e-02 4.295725375413894653e-02 -2.874753996729850769e-02 1.111569628119468689e-01 -2.621068954467773438e-01 2.189449965953826904e-02 4.842508584260940552e-02 6.217972934246063232e-02 1.371665019541978836e-02 -6.808120012283325195e-02 2.644480168819427490e-01 -1.313757747411727905e-01 3.128363518044352531e-03 -1.155056133866310120e-01 5.123341456055641174e-02 -3.010239601135253906e-01 -3.024559020996093750e-01 -4.019249081611633301e-01 -1.236708685755729675e-01 3.030975461006164551e-01 5.382373556494712830e-02 -2.628494799137115479e-01 -3.329507708549499512e-01 7.299041748046875000e-02 3.250199854373931885e-01
-2.352874726057052612e-01 -9.846093505620956421e-02 -1.244291197508573532e-02 -5.107557401061058044e-03 -9.053390473127365112e-02 -2.904896736145019531e-01 -1.217558905482292175e-01 1.880805790424346924e-01 1.609362079761922359e-03 -7.319939136505126953e-02 -4.210989922285079956e-02 -2.937751412391662598e-01 3.736209496855735779e-02 2.388530522584915161e-01 1.345596015453338623e-01 2.255266308784484863e-01 -5.383304506540298462e-02 -2.596460878849029541e-01 -1.194519177079200745e-01 -8.053687959909439087e-02 1.910027861595153809e-02 -1.680560559034347534e-01 1.796102374792098999e-01 -1.896118521690368652e-01 -5.339637398719787598e-02 1.515575945377349854e-01 3.950193524360656738e-01 -9.296671301126480103e-02 -2.642445564270019531e-01 -1.610280424356460571e-01 2.609402239322662354e-01 1.699814498424530029e-01
-1.823968440294265747e-01 -9.810956567525863647e-02 2.853935062885284424e-01 -8.682013303041458130e-02 -5.936247482895851135e-02 -8.560881763696670532e-02 1.450918316841125488e-01 9.802671521902084351e-02 2.292586304247379303e-02 -7.041347026824951172e-02 -5.884923506528139114e-03 9.777923673391342163e-02 2.335477024316787720e-01 3.825971186161041260e-01 6.759764254093170166e-02 1.904999166727066040e-01 -2.579563260078430176e-01 5.601127445697784424e-02 1.218155026435852051e-01 -4.157626330852508545e-01 1.787643581628799438e-01 -4.063154757022857666e-02 -2.290710955858230591e-01 -2.478982806205749512e-01 -1.702357083559036255e-01 2.155705541372299194e-01 1.450058072805404663e-01 1.188790202140808105e-01 -1.967106461524963379e-01 -6.194840371608734131e-02 -1.075294241309165955e-01 1.118315104395151138e-02
3.615873400121927261e-03 1.369252204895019531e-01 -1.603119224309921265e-01 -1.094682216644287109e-01 -5.160080641508102417e-02 -4.734447225928306580e-02 -3.109142556786537170e-02 2.131516039371490479e-01 -9.812393784523010254e-02 2.526571154594421387e-01 -7.770557422190904617e-03 -1.726413369178771973e-01 8.837404102087020874e-02 3.757764995098114014e-01 -2.093789279460906982e-01 -9.267197549343109131e-02 -5.853726528584957123e-03 2.219912596046924591e-03 6.345206871628761292e-03 -4.116944372653961182e-01 -1.016246452927589417e-01 1.124119460582733154e-01 3.151144832372665405e-02 -7.801705598831176758e-02 -3.483399152755737305e-01 -3.841005498543381691e-03 -1.103934571146965027e-01 2.224856615066528320e-01 -3.974720835685729980e-01 8.165607601404190063e-02 -1.382001396268606186e-02 1.999391466379165649e-01
-4.986170306801795959e-02 1.644447147846221924e-01 3.356929123401641846e-01 -7.050425559282302856e-02 -9.550359100103378296e-02 -9.299793839454650879e-02 -4.485614225268363953e-02 3.435719907283782959e-01 -7.745771110057830811e-02 5.716857686638832092e-02 5.950025841593742371e-02 -2.084689438343048096e-01 2.234527021646499634e-01 1.581427752971649170e-01 1.335600912570953369e-01 7.705911248922348022e-02 2.871163561940193176e-02 -4.863898158073425293e-01 -8.050019294023513794e-02 -9.298403561115264893e-02 -3.153231739997863770e-02 -2.125141769647598267e-02 -4.641066491603851318e-02 -9.993879497051239014e-02 -1.478930264711380005e-01 -2.124518603086471558e-01 1.972201913595199585e-01 1.539637297391891479e-01 -2.598096430301666260e-01 -3.017966747283935547e-01 -1.822154223918914795e-02 7.326140999794006348e-02
-2.438847422599792480e-01 3.504530340433120728e-02 1.221740036271512508e-03 -4.330871105194091797e-01 -1.432822346687316895e-01 -3.229051232337951660e-01 -4.301360622048377991e-02 -1.992248892784118652e-01 -1.765507906675338745e-01 2.950491905212402344e-01 8.645825833082199097e-02 6.746347527951002121e-03 1.578427255153656006e-01 3.146853148937225342e-01 9.101425856351852417e-02 -1.224442869424819946e-01 -1.218475475907325745e-01 -2.179985344409942627e-01 1.198421791195869446e-02 4.326548799872398376e-02 -8.642335981130599976e-02 -5.357123911380767822e-02 1.487118154764175415e-01 -3.178187310695648193e-01 -7.189940661191940308e-02 1.851023361086845398e-02 4.141516610980033875e-02 -1.064808294177055359e-01 -2.215684056282043457e-01 -1.474974397569894791e-02 -6.332374364137649536e-02 2.066203951835632324e-01
1.065048649907112122e-01 2.248653024435043335e-01 1.842426694929599762e-02 -7.269192487001419067e-02 2.323717474937438965e-01 -7.551004737615585327e-02 -6.854934990406036377e-02 3.083568625152111053e-02 1.188190579414367676e-01 4.426330924034118652e-01 -2.044807821512222290e-01 -3.844830095767974854e-01 -8.608598262071609497e-02 1.986214965581893921e-01 -4.512148723006248474e-02 1.963225901126861572e-01 -6.083111092448234558e-02 -1.471497714519500732e-01 -7.657949626445770264e-02 -1.529331505298614502e-01 -1.654778122901916504e-01 8.195006847381591797e-02 -8.327220380306243896e-02 -7.564610987901687622e-02 -1.847132295370101929e-01 1.277423202991485596e-01 1.108129024505615234e-01 -1.446630060672760010e-01 -2.730842828750610352e-01 -1.935119032859802246e-01 -1.103269308805465698e-01 2.660818994045257568e-01
-2.259963601827621460e-01 -7.315422594547271729e-02 -3.428911790251731873e-02 5.645056441426277161e-02 -1.692539304494857788e-01 -2.376473844051361084e-01 -1.654293388128280640e-01 7.929498702287673950e-02 -1.090417578816413879e-01 3.377555683255195618e-02 -2.034140080213546753e-01 2.067099697887897491e-02 2.194470316171646118e-01 1.160370856523513794e-01 -1.139038614928722382e-02 -1.771447211503982544e-01 -7.268789410591125488e-02 -8.632117509841918945e-02 1.036651432514190674e-01 -3.726488649845123291e-01 4.362982809543609619e-01 -1.011353507637977600e-01 -7.394056767225265503e-02 -1.843037158250808716e-01 4.001094494014978409e-03 1.064299717545509338e-01 9.051750600337982178e-02 -1.207634657621383667e-01 -2.448482960462570190e-01 -8.401089906692504883e-02 1.861974895000457764e-01 3.664698898792266846e-01
-2.897421717643737793e-01 -1.300996690988540649e-01 8.841696381568908691e-02 -4.150142148137092590e-02 -1.283387839794158936e-01 -1.285205185413360596e-01 2.046800800599157810e-04 -6.086539477109909058e-02 1.571998149156570435e-01 8.527734875679016113e-02 -1.702030152082443237e-01 3.703569248318672180e-02 1.787458658218383789e-01 1.770423054695129395e-01 5.152658093720674515e-03 -6.231013219803571701e-03 -2.091391086578369141e-01 -4.763555824756622314e-01 -1.913577169179916382e-01 -1.457515507936477661e-01 -1.104900538921356201e-01 -1.123866215348243713e-01 2.807692065834999084e-02 6.908227503299713135e-02 -1.587239056825637817e-01 -1.565867066383361816e-01 1.328349411487579346e-01 1.763902455568313599e-01 -2.261767238378524780e-01 -3.820304870605468750e-01 -2.335319370031356812e-01 -1.348335891962051392e-01
-3.581076860427856445e-01 -1.141609400510787964e-01 5.766072869300842285e-02 -1.818928718566894531e-01 -1.682975739240646362e-01 -4.569277539849281311e-02 -1.962419152259826660e-01 2.572099268436431885e-01 9.930592775344848633e-02 1.367815434932708740e-01 8.614622056484222412e-02 -1.485528945922851562e-01 5.365055426955223083e-02 8.466992527246475220e-02 1.046831905841827393e-01 -1.139610111713409424e-01 9.452065825462341309e-02 3.605375289916992188e-01 4.263035207986831665e-02 1.025891527533531189e-01 -1.160467565059661865e-01 2.099968641996383667e-01 9.546842426061630249e-03 -5.540773272514343262e-02 -2.106303870677947998e-01 8.152720332145690918e-02 1.948487758636474609e-01 1.178319379687309265e-01 -2.096909731626510620e-01 -2.826561331748962402e-01 4.292251914739608765e-02 3.932226598262786865e-01
-1.564690917730331421e-01 -3.140079379081726074e-01 1.448436975479125977e-01 2.772906720638275146e-01 -4.338634759187698364e-02 -3.204551041126251221e-01 1.199703961610794067e-01 -1.070961207151412964e-01 8.156700059771537781e-03 3.436559140682220459e-01 -1.749427467584609985e-01 -7.507467269897460938e-02 1.124408170580863953e-01 1.509763747453689575e-01 1.005074158310890198e-01 -1.241609826683998108e-01 -3.643094003200531006e-01 -9.104520827531814575e-02 1.750284582376480103e-01 -7.796677760779857635e-03 -6.425524502992630005e-02 -1.716156303882598877e-01 9.506841003894805908e-02 -3.875624760985374451e-02 -9.831915050745010376e-02 4.663311317563056946e-02 1.793466657400131226e-01 1.862718909978866577e-01 -2.684167623519897461e-01 -1.429849267005920410e-01 2.069145292043685913e-01 5.841406434774398804e-02
1.918702572584152222e-01 -1.980378292500972748e-02 -1.072411891072988510e-02 1.734665245749056339e-03 -4.067268371582031250e-01 -2.150991000235080719e-03 -1.770534515380859375e-01 -1.615536659955978394e-01 1.694603590294718742e-03 1.947713196277618408e-01 1.662899255752563477e-01 -1.188399121165275574e-01 2.472929507493972778e-01 9.405855089426040649e-02 2.880418300628662109e-01 -1.106129512190818787e-01 -1.603341847658157349e-01 -2.624706327915191650e-01 4.916629288345575333e-03 1.561475079506635666e-02 1.574824750423431396e-01 -4.853167384862899780e-02 -9.658446162939071655e-02 -1.753273420035839081e-02 -1.341503411531448364e-01 9.067124873399734497e-02 3.801949694752693176e-02 1.952899694442749023e-01 -1.697865724563598633e-01 -2.056333124637603760e-01 5.827915295958518982e-02 4.721341729164123535e-01
7.288909517228603363e-03 1.365999877452850342e-01 1.676459461450576782e-01 4.980295151472091675e-02 -1.213097348809242249e-01 -8.857694268226623535e-02 -2.315445393323898315e-01 1.780055649578571320e-02 1.099195703864097595e-01 6.210238113999366760e-02 1.858814060688018799e-01 -1.079480722546577454e-01 2.206061184406280518e-01 2.687494158744812012e-01 2.975467145442962646e-01 -3.731869533658027649e-02 -2.983579635620117188e-01 1.912999004125595093e-01 -1.914363056421279907e-01 2.131761312484741211e-01 -9.046714007854461670e-02 -2.364668250083923340e-02 -4.053388163447380066e-02 -7.665956392884254456e-03 -8.576896041631698608e-02 -2.744745612144470215e-01 2.424515597522258759e-02 -1.371542215347290039e-01 -4.120433032512664795e-01 -7.034996151924133301e-02 -5.354217439889907837e-02 3.215723633766174316e-01
-2.958199009299278259e-02 -2.712410390377044678e-01 -1.151140257716178894e-01 3.880956396460533142e-02 1.029378026723861694e-01 -1.909716129302978516e-01 1.078413892537355423e-02 8.370937407016754150e-02 -4.597296193242073059e-02 2.071129679679870605e-01 -1.672477126121520996e-01 -2.641280591487884521e-01 2.544132769107818604e-01 8.036939427256584167e-03 2.630136907100677490e-03 4.843586683273315430e-02 -6.901178508996963501e-02 2.094829082489013672e-01 2.090656384825706482e-02 -3.088428080081939697e-01 2.083588624373078346e-04 -3.166206777095794678e-01 4.641058668494224548e-02 -4.307205975055694580e-02 -1.581817716360092163e-01 2.749269902706146240e-01 2.280445247888565063e-01 1.534616947174072266e-01 -4.148612618446350098e-01 1.241014525294303894e-02 -2.448660507798194885e-02 2.212879657745361328e-01
-1.050919443368911743e-01 -8.068774640560150146e-02 -5.035866796970367432e-02 1.809646002948284149e-02 -1.039892658591270447e-01 -3.264342546463012695e-01 -1.162235289812088013e-01 -5.625642463564872742e-02 9.069985896348953247e-02 3.226998150348663330e-01 -3.121206164360046387e-01 2.836714126169681549e-02 -1.824383437633514404e-02 1.334186196327209473e-01 -1.358724236488342285e-01 -1.639882773160934448e-01 1.055076941847801208e-01 -2.094390839338302612e-01 5.833885818719863892e-02 -2.984906435012817383e-01 -5.151353031396865845e-02 1.129901707172393799e-01 -1.965634226799011230e-01 -1.644194424152374268e-01 2.141594327986240387e-02 4.627523478120565414e-03 7.606993615627288818e-02 -1.973829418420791626e-01 -3.993979394435882568e-01 -2.775288820266723633e-01 -2.254626899957656860e-01 1.013628244400024414e-01
-1.438667923212051392e-01 2.330829501152038574e-01 -1.255796104669570923e-01 2.292635887861251831e-01 -1.989550739526748657e-01 1.527910679578781128e-01 -1.250373870134353638e-01 1.223685666918754578e-01 -6.723561882972717285e-02 1.112688630819320679e-01 -2.584188580513000488e-01 -1.746008098125457764e-01 1.533245146274566650e-01 3.079864084720611572e-01 -1.403741985559463501e-01 1.970302909612655640e-01 -3.415508195757865906e-02 3.751648962497711182e-02 4.704863578081130981e-02 -3.770418465137481689e-01 2.257916377857327461e-03 -1.179453730583190918e-02 -1.727144420146942139e-01 8.927588909864425659e-02 -1.230538412928581238e-01 -2.949755191802978516e-01 2.330733835697174072e-01 1.019927859306335449e-01 -2.586661875247955322e-01 -6.557222455739974976e-02 -7.678728550672531128e-02 2.077821195125579834e-01
-2.921045720577239990e-01 -9.736251831054687500e-02 -1.650301963090896606e-01 6.287693232297897339e-02 7.093663513660430908e-02 -9.184361994266510010e-02 -2.037863880395889282e-01 1.350471526384353638e-01 7.050141226500272751e-03 3.308978974819183350e-01 1.302131563425064087e-01 1.525398045778274536e-01 2.441418357193470001e-02 1.871853470802307129e-01 -7.268790155649185181e-02 -8.250167593359947205e-03 -3.516603410243988037e-01 -2.241158112883567810e-02 1.248926818370819092e-01 -1.628592014312744141e-01 9.823221713304519653e-02 1.293710023164749146e-01 -1.876160502433776855e-01 8.221961557865142822e-02 -1.953894942998886108e-01 2.832982502877712250e-02 1.924980580806732178e-01 2.516750395298004150e-01 -4.650212824344635010e-01 -5.335062742233276367e-02 9.814900346100330353e-03 -1.297017186880111694e-01
-2.873651087284088135e-01 3.504993021488189697e-02 -1.084025874733924866e-01 -2.074399143457412720e-01 -1.210115849971771240e-02 -2.310882210731506348e-01 -3.225254416465759277e-01 -1.025470439344644547e-02 3.068940043449401855e-01 2.423389069736003876e-02 5.629665777087211609e-02 -1.552774310111999512e-01 -1.631944477558135986e-01 1.557466685771942139e-01 -1.370263751596212387e-02 6.720829010009765625e-02 -1.229121442884206772e-02 -4.218314886093139648e-01 1.877591566881164908e-04 -4.444298520684242249e-02 -1.106461212038993835e-01 -1.297209560871124268e-01 -1.658595651388168335e-01 2.412731386721134186e-02 -2.281105071306228638e-01 -2.402077168226242065e-01 1.437218934297561646e-01 2.336516231298446655e-01 -2.214581668376922607e-01 -2.263693958520889282e-01 5.949410796165466309e-02 7.021591532975435257e-03
-9.928159415721893311e-02 -2.490407600998878479e-02 -1.257895529270172119e-01 4.842234402894973755e-02 -2.069724500179290771e-01 1.438985951244831085e-02 -7.877946645021438599e-02 -2.755132317543029785e-01 2.332459390163421631e-01 7.507368922233581543e-02 1.538117080926895142e-01 -2.115832418203353882e-01 3.337581157684326172e-01 4.361846446990966797e-01 -2.542939186096191406e-01 -4.493067413568496704e-02 -1.514852643013000488e-01 6.488436460494995117e-02 2.684147842228412628e-02 1.489311307668685913e-01 -1.599615514278411865e-01 4.698431864380836487e-02 -9.484016150236129761e-02 5.577585846185684204e-02 -2.865274250507354736e-01 2.024511098861694336e-01 -1.285233069211244583e-02 -2.275664918124675751e-02 -3.138135373592376709e-01 -4.970084503293037415e-02 1.201540380716323853e-01 1.424177289009094238e-01
-1.440725028514862061e-01 2.237987071275711060e-01 1.392874121665954590e-01 -1.741671413183212280e-01 -3.595490381121635437e-02 -2.271372675895690918e-01 -9.916339814662933350e-02 -6.790950149297714233e-02 -1.279799789190292358e-01 3.345896005630493164e-01 8.697684109210968018e-02 -1.378418505191802979e-01 5.115931034088134766e-01 7.310281693935394287e-02 -2.808757126331329346e-03 1.243520155549049377e-01 5.928467214107513428e-02 -3.054220378398895264e-01 1.132561191916465759e-01 -3.072111681103706360e-02 -9.068809449672698975e-03 -1.696098446846008301e-01 5.767151340842247009e-02 1.421630829572677612e-01 -2.591453790664672852e-01 -4.195793718099594116e-02 -1.293900609016418457e-01 -7.580333389341831207e-03 -1.851783692836761475e-01 -1.130370721220970154e-01 2.637153267860412598e-01 9.680524468421936035e-02
-2.559915184974670410e-01 1.442478876560926437e-02 1.036657914519309998e-01 -1.543294936418533325e-01 -3.115173578262329102e-01 -7.820046693086624146e-02 -2.331208139657974243e-01 -6.530145183205604553e-03 -5.237232893705368042e-02 1.390139907598495483e-01 3.895557299256324768e-02 2.109081018716096878e-03 5.439189076423645020e-02 1.432696580886840820e-01 -1.190363913774490356e-01 7.147584855556488037e-02 -3.834030777215957642e-02 1.213735565543174744e-01 -6.880761682987213135e-02 -4.465167224407196045e-01 6.839724630117416382e-02 9.453531354665756226e-02 -6.393074244260787964e-02 -2.244966663420200348e-02 2.018152363598346710e-02 -5.025502666831016541e-02 1.792226880788803101e-01 4.022240340709686279e-01 -4.816881120204925537e-01 -6.662114709615707397e-02 2.669848268851637840e-03 6.301291286945343018e-02
1.051943153142929077e-01 -2.540998719632625580e-02 -1.732310205698013306e-01 -9.792267531156539917e-02 3.169547393918037415e-02 9.236090630292892456e-02 -1.522148549556732178e-01 4.460733756422996521e-02 -7.035772502422332764e-02 2.224904298782348633e-01 -1.480924934148788452e-01 1.092585325241088867e-01 1.175520718097686768e-01 8.175525069236755371e-02 1.482590138912200928e-01 1.995046287775039673e-01 -1.236152946949005127e-01 -2.084172070026397705e-01 2.103638499975204468e-01 -1.465884316712617874e-02 -2.417791634798049927e-01 3.583523929119110107e-01 -2.450415492057800293e-01 -1.057519242167472839e-01 -2.499896734952926636e-01 -1.072042360901832581e-01 3.485165238380432129e-01 3.946248441934585571e-02 -3.834912776947021484e-01 -6.824501603841781616e-02 -2.591018378734588623e-02 1.808268576860427856e-01
-1.797330677509307861e-01 1.548535674810409546e-01 -2.572906389832496643e-02 -1.174375340342521667e-01 5.943926423788070679e-02 -3.482177555561065674e-01 -1.050393912009894848e-03 2.894518971443176270e-01 2.073986530303955078e-01 1.934786289930343628e-01 1.038069650530815125e-02 -5.877863243222236633e-02 1.580271571874618530e-01 5.109854973852634430e-03 7.052584737539291382e-02 -7.259456068277359009e-02 6.068628653883934021e-02 -3.592807948589324951e-01 2.324474155902862549e-01 4.411241412162780762e-02 2.475733123719692230e-02 -1.639786362648010254e-01 1.665751487016677856e-01 -2.339833043515682220e-02 -1.911158561706542969e-01 2.392450869083404541e-01 1.319040358066558838e-01 -1.612927764654159546e-01 -3.787880241870880127e-01 -1.279001832008361816e-01 -1.412119269371032715e-01 1.998502463102340698e-01
-1.142033264040946960e-01 1.062827408313751221e-01 -1.340377926826477051e-01 -8.340932428836822510e-02 -1.130388528108596802e-01 5.190033465623855591e-02 -1.125544682145118713e-01 2.316969484090805054e-01 5.349178612232208252e-02 2.716549634933471680e-01 -1.004881486296653748e-01 -2.287525981664657593e-01 9.201422333717346191e-02 3.285746322944760323e-03 -7.585597038269042969e-02 2.792577259242534637e-02 -1.841806024312973022e-01 1.608000397682189941e-01 2.179865539073944092e-01 -3.091750442981719971e-01 -7.047556340694427490e-02 9.197277575731277466e-02 1.403022855520248413e-01 7.198705524206161499e-02 -7.241218537092208862e-02 2.117394953966140747e-01 2.113106250762939453e-01 2.061152607202529907e-01 -5.340682268142700195e-01 8.270496129989624023e-02 6.341022998094558716e-02 2.008439004421234131e-01
-2.876397781074047089e-02 -4.564254358410835266e-02 1.237505115568637848e-02 1.447082962840795517e-02 -2.497339993715286255e-01 -1.744854152202606201e-01 -7.438831031322479248e-02 2.103452533483505249e-01 -4.243599250912666321e-02 2.610918879508972168e-01 -3.083417713642120361e-01 -5.674872174859046936e-02 3.412075042724609375e-01 2.797921299934387207e-01 -1.826497316360473633e-01 3.843005001544952393e-02 -2.475771903991699219e-01 8.233592659235000610e-02 -5.331147834658622742e-02 -4.602779820561408997e-02 -4.303322732448577881e-02 -2.881267108023166656e-02 1.089289039373397827e-02 2.695623785257339478e-02 -1.576130092144012451e-01 -1.176953036338090897e-02 9.997510164976119995e-02 1.221727207303047180e-01 -3.752530086785554886e-03 -7.525368779897689819e-02 2.325474172830581665e-01 5.197191238403320312e-01
-1.434001475572586060e-01 1.227927729487419128e-01 -7.142953574657440186e-03 -1.251112967729568481e-01 4.640471190214157104e-02 -1.319404095411300659e-01 -1.507893949747085571e-01 5.330184474587440491e-02 1.126751489937305450e-02 1.163690239191055298e-01 -2.724776268005371094e-01 -3.715576231479644775e-01 2.300824224948883057e-01 1.058877725154161453e-02 8.565091341733932495e-02 -1.208513230085372925e-02 -2.511470317840576172e-01 2.527802437543869019e-02 7.847687602043151855e-02 -4.333958625793457031e-01 -4.471851885318756104e-02 -1.532701551914215088e-01 -6.233975291252136230e-02 -2.954021096229553223e-03 -1.697524338960647583e-01 2.889046669006347656e-01 -1.258138567209243774e-01 -1.554616261273622513e-03 -4.273251593112945557e-01 -7.817611098289489746e-03 -2.277157455682754517e-02 1.364682912826538086e-01
-2.412962764501571655e-01 -8.167921751737594604e-02 2.237071096897125244e-01 4.328854754567146301e-02 -1.730145364999771118e-01 -2.385098636150360107e-01 2.826202809810638428e-01 -1.956394016742706299e-01 9.284015744924545288e-02 2.227507382631301880e-01 -1.455787718296051025e-01 -1.988258957862854004e-01 -5.444877780973911285e-03 1.769472956657409668e-01 2.387271448969841003e-02 -2.776994407176971436e-01 -2.946025133132934570e-01 -1.681789159774780273e-01 1.506829820573329926e-02 5.504696816205978394e-02 -1.373902708292007446e-01 4.355475248303264380e-04 1.110505387187004089e-01 -6.110452115535736084e-02 -1.135557442903518677e-01 6.061328575015068054e-02 7.695106416940689087e-02 1.417630910873413086e-01 -2.748649716377258301e-01 -2.717867493629455566e-01 2.927164137363433838e-01 1.387948393821716309e-01
9.666023403406143188e-02 -1.094515621662139893e-01 -2.094312943518161774e-02 -1.603350937366485596e-01 -3.033936023712158203e-01 -1.340710669755935669e-01 -1.404137015342712402e-01 6.391891092061996460e-02 8.264410495758056641e-02 2.962050139904022217e-01 -1.241991762071847916e-02 -1.282381545752286911e-02 1.992659270763397217e-01 1.508519351482391357e-01 -1.434143539518117905e-02 -4.454918950796127319e-02 -2.657781727612018585e-02 -3.043192625045776367e-01 4.335918277502059937e-02 1.616342812776565552e-01 2.094699740409851074e-01 -7.037350535392761230e-02 -4.519419968128204346e-01 1.213855296373367310e-01 5.297116562724113464e-02 3.595602810382843018e-01 6.832762062549591064e-02 1.099926535971462727e-03 -2.865468859672546387e-01 1.995194517076015472e-02 -9.701586514711380005e-02 2.033474892377853394e-01
-1.117143929004669189e-01 -1.389163881540298462e-01 1.761462241411209106e-01 -1.608182340860366821e-01 -2.109960019588470459e-01 -3.775807321071624756e-01 6.658532470464706421e-02 -1.480776220560073853e-01 2.835526168346405029e-01 2.014035284519195557e-01 -4.273503646254539490e-02 -5.766467750072479248e-02 1.733014136552810669e-01 4.081395640969276428e-02 -1.188983488827943802e-02 -2.457161247730255127e-01 -1.553952991962432861e-01 7.317450828850269318e-03 -4.959687218070030212e-02 9.667684137821197510e-02 -5.019717663526535034e-02 7.439165376126766205e-03 -5.402978137135505676e-02 -2.297256886959075928e-01 -1.448324918746948242e-01 -4.842688515782356262e-02 2.226320207118988037e-01 1.246908903121948242e-01 -1.547783911228179932e-01 -3.971636593341827393e-01 3.338112533092498779e-01 6.095688417553901672e-02
-1.758011877536773682e-01 1.348357349634170532e-01 -7.558573782444000244e-02 8.982941508293151855e-02 -3.222811818122863770e-01 -1.483427286148071289e-01 4.052514582872390747e-02 -8.576302975416183472e-02 2.903905212879180908e-01 1.989539712667465210e-01 -2.878028340637683868e-02 -1.373432427644729614e-01 3.276866078376770020e-01 -6.042004097253084183e-03 -3.909437358379364014e-02 -2.660880982875823975e-01 -2.759842872619628906e-01 3.242041543126106262e-02 1.073926966637372971e-02 -1.631593704223632812e-01 -2.458321452140808105e-01 -6.060969457030296326e-02 -1.867467537522315979e-02 -1.921417117118835449e-01 -2.083629220724105835e-01 1.297003626823425293e-01 2.345298677682876587e-01 -1.219498887658119202e-01 -2.966499328613281250e-01 -1.412988156080245972e-01 1.741926521062850952e-01 7.185728102922439575e-02
-1.603237241506576538e-01 1.793503202497959137e-02 -1.259310245513916016e-01 1.097994595766067505e-01 -1.875140517950057983e-02 -1.657928228378295898e-01 -7.410268485546112061e-02 -4.330277442932128906e-02 -7.327427715063095093e-02 2.406863719224929810e-01 -1.878897845745086670e-01 -7.942172139883041382e-02 1.030502542853355408e-01 1.838762126863002777e-02 -3.694147616624832153e-02 -5.010116379708051682e-03 -6.390134990215301514e-02 -2.412345260381698608e-01 1.096097975969314575e-01 -1.909561455249786377e-01 2.111698687076568604e-01 2.978944182395935059e-01 -1.171445250511169434e-01 1.533935219049453735e-01 1.153224408626556396e-01 1.035419199615716934e-02 1.164262741804122925e-01 3.367895781993865967e-01 -3.389836251735687256e-01 -7.243710756301879883e-02 -1.174974739551544189e-01 4.877544343471527100e-01
-2.461063414812088013e-01 -6.618495285511016846e-02 5.840926989912986755e-02 -2.098425775766372681e-01 9.115152806043624878e-02 -1.823015213012695312e-01 -1.697550863027572632e-01 2.618664130568504333e-02 -1.192784160375595093e-01 6.648893654346466064e-02 -4.522385820746421814e-02 -2.424997538328170776e-01 1.503491103649139404e-01 1.645697206258773804e-01 -8.156629651784896851e-02 2.559825479984283447e-01 -1.580218076705932617e-01 -9.165115654468536377e-02 1.400566659867763519e-02 1.912969350814819336e-02 9.280309826135635376e-02 -1.449640244245529175e-01 -4.421905055642127991e-02 1.567972898483276367e-01 -7.682669907808303833e-03 3.432935178279876709e-01 3.672818839550018311e-01 -1.631512939929962158e-01 -3.335546851158142090e-01 -3.527574539184570312e-01 8.971178531646728516e-02 4.386373236775398254e-02
-1.728791594505310059e-01 -2.823087275028228760e-01 -5.965524911880493164e-02 -1.482640951871871948e-01 -2.421646267175674438e-01 7.726384699344635010e-02 -2.153176069259643555e-01 2.296488136053085327e-01 8.043909072875976562e-02 9.518177807331085205e-02 -5.378283187747001648e-02 -3.154460340738296509e-02 2.668718397617340088e-01 4.971319437026977539e-01 -2.936076745390892029e-02 1.773196272552013397e-02 -1.716686636209487915e-01 -1.321306675672531128e-01 2.819174826145172119e-01 -1.004459857940673828e-01 1.302678603678941727e-03 8.992151170969009399e-02 -7.458969205617904663e-02 3.334585428237915039e-01 -3.496655821800231934e-02 7.645419239997863770e-02 8.003517985343933105e-02 6.757737603038549423e-03 -1.460442095994949341e-01 1.242190822958946228e-01 2.083314061164855957e-01 8.475417643785476685e-02
1.040117368102073669e-01 -1.415372341871261597e-01 3.586706891655921936e-02 -1.230843514204025269e-01 -2.084296941757202148e-01 3.899566456675529480e-02 3.912807255983352661e-02 1.433651596307754517e-01 1.770201176404953003e-01 -4.449540376663208008e-02 -5.131101235747337341e-02 -1.849826425313949585e-01 -5.324516817927360535e-02 1.752275377511978149e-01 -1.786291748285293579e-01 -9.588743001222610474e-02 -2.255031466484069824e-01 -3.162610530853271484e-01 1.235755756497383118e-01 -2.717081606388092041e-01 9.113392233848571777e-02 -1.444253176450729370e-01 -3.391521871089935303e-01 9.794520586729049683e-02 -1.730823516845703125e-01 -2.058647722005844116e-01 -6.281141191720962524e-02 7.181543391197919846e-03 -4.511316120624542236e-01 -1.702754646539688110e-01 1.649087816476821899e-01 1.051711440086364746e-01
6.940308213233947754e-02 7.888505607843399048e-02 -1.158338487148284912e-01 3.547824919223785400e-02 -2.010439485311508179e-01 8.483905345201492310e-02 -1.588587835431098938e-02 -1.923396438360214233e-02 1.853104084730148315e-01 1.687254160642623901e-01 2.180790528655052185e-02 1.140491142868995667e-01 1.046912297606468201e-01 3.268734514713287354e-01 2.731038928031921387e-01 2.178660333156585693e-01 -4.669580608606338501e-02 -1.424274742603302002e-01 2.318331152200698853e-01 -2.077231407165527344e-01 3.278007805347442627e-01 -3.310132306069135666e-03 -2.285066097974777222e-01 3.597408905625343323e-02 4.441327601671218872e-02 2.659903466701507568e-01 -3.171707689762115479e-02 9.197886288166046143e-02 -3.751800358295440674e-01 -2.154525518417358398e-01 3.178619965910911560e-02 2.432730048894882202e-01
-5.410399660468101501e-02 8.584288880228996277e-03 -2.171234637498855591e-01 5.162974447011947632e-02 -1.852424442768096924e-01 -5.050979927182197571e-02 -2.530938088893890381e-01 1.071459352970123291e-01 3.047945722937583923e-02 4.096127748489379883e-01 6.975057721138000488e-02 1.153593882918357849e-01 2.216364592313766479e-01 2.270586937665939331e-01 -4.405473545193672180e-02 1.669822335243225098e-01 -1.845933198928833008e-01 -5.207234993577003479e-02 1.531669497489929199e-01 -3.168962001800537109e-01 2.254592329263687134e-01 1.544106453657150269e-01 -9.987079352140426636e-02 -6.456144899129867554e-02 -6.291211396455764771e-02 -4.253845289349555969e-02 2.372093796730041504e-01 2.622363865375518799e-01 -3.539672493934631348e-01 2.432789094746112823e-02 -3.600505366921424866e-02 9.965119510889053345e-02
-1.004042848944664001e-01 1.579767614603042603e-01 9.388497471809387207e-02 -1.617742925882339478e-01 -9.522241353988647461e-02 -3.791705965995788574e-01 1.764191240072250366e-01 -5.901588499546051025e-02 3.220790997147560120e-02 1.129942089319229126e-01 -2.669120132923126221e-01 5.615758523344993591e-02 -5.153076723217964172e-02 4.722000956535339355e-01 -8.421932905912399292e-02 1.171447187662124634e-01 -2.569296658039093018e-01 -1.051906272768974304e-01 4.442762583494186401e-02 6.170928850769996643e-02 -2.833967506885528564e-01 -2.044722437858581543e-01 -2.795569039881229401e-02 -1.272717267274856567e-01 1.345657259225845337e-01 1.784202605485916138e-01 4.055493697524070740e-02 4.716582596302032471e-02 -2.770727574825286865e-01 -2.299333363771438599e-01 8.096891455352306366e-03 -4.909793287515640259e-02
-2.069107741117477417e-01 1.304175890982151031e-02 -1.429459601640701294e-01 -7.751448452472686768e-02 -1.718633472919464111e-01 -2.578440010547637939e-01 -2.089198976755142212e-01 1.193484887480735779e-01 -7.761412858963012695e-02 -1.356971263885498047e-01 -5.053292214870452881e-02 -2.940171957015991211e-01 2.369448691606521606e-01 1.829179674386978149e-01 2.235527634620666504e-01 -4.845365881919860840e-02 5.037889629602432251e-02 5.076960846781730652e-02 -1.336878091096878052e-01 -1.763659156858921051e-02 6.158367544412612915e-02 -2.614372782409191132e-02 -5.386454286053776741e-04 -2.065171450376510620e-01 1.251982990652322769e-02 5.172984302043914795e-02 3.808573484420776367e-01 -8.346055448055267334e-02 -2.652899026870727539e-01 -3.691170811653137207e-01 2.891427576541900635e-01 7.612966001033782959e-02
1.062459722161293030e-01 -2.577175013720989227e-02 -8.530800789594650269e-02 1.232519894838333130e-01 -3.105410337448120117e-01 1.990787833929061890e-01 -5.534936115145683289e-02 -3.917693719267845154e-02 -1.705135554075241089e-01 3.712432384490966797e-01 -1.554953306913375854e-01 -1.805616915225982666e-01 1.442309617996215820e-01 3.221124708652496338e-01 1.565777510404586792e-01 8.017448335886001587e-02 6.377754360437393188e-02 -8.764401823282241821e-02 -1.926342770457267761e-02 2.275754883885383606e-02 -1.372436732053756714e-01 -2.456181496381759644e-01 -2.280082106590270996e-01 -1.302201598882675171e-01 -1.531887501478195190e-01 -3.833676502108573914e-02 1.219982057809829712e-01 1.781575381755828857e-01 -1.881916671991348267e-01 7.598794996738433838e-02 -1.138098984956741333e-01 3.991005420684814453e-01
-8.472035825252532959e-02 4.008676856756210327e-02 1.594398319721221924e-01 -2.546563744544982910e-01 -3.612308576703071594e-02 -4.126027822494506836e-01 -3.703956492245197296e-03 2.224601060152053833e-01 -1.992141157388687134e-01 -1.483177244663238525e-01 -9.314522892236709595e-02 -2.552731633186340332e-01 2.340299189090728760e-01 1.977504193782806396e-01 -7.655426114797592163e-02 -1.767413020133972168e-01 -2.070010602474212646e-01 -1.806792616844177246e-01 4.419683218002319336e-01 1.366056352853775024e-01 4.790551960468292236e-02 -1.647760421037673950e-01 -3.875220194458961487e-02 3.133673965930938721e-02 -8.972033858299255371e-02 5.136276036500930786e-02 2.172079496085643768e-02 1.945073604583740234e-01 -1.122784167528152466e-01 2.938064187765121460e-02 1.214990112930536270e-02 1.713679432868957520e-01
-5.905129015445709229e-02 -1.039392650127410889e-01 4.997930955141782761e-03 -4.825786873698234558e-02 -1.808806359767913818e-01 -3.648925423622131348e-01 -2.248818129301071167e-01 -8.402473479509353638e-02 2.016402781009674072e-02 1.126924753189086914e-01 -1.434151083230972290e-01 -1.638710945844650269e-01 -6.256420165300369263e-02 1.052450090646743774e-01 -1.206724867224693298e-01 -1.682842075824737549e-01 -1.556734591722488403e-01 -3.596223592758178711e-01 -2.245505340397357941e-02 -3.735084831714630127e-01 -1.515565365552902222e-01 3.512768447399139404e-02 -3.043644428253173828e-01 -1.162791773676872253e-01 1.603560149669647217e-01 1.264048218727111816e-01 9.991732984781265259e-02 -1.124377772212028503e-01 -2.851518392562866211e-01 -4.637846723198890686e-02 -1.711791381239891052e-02 2.635316550731658936e-01
-1.113978475332260132e-01 -6.541840732097625732e-02 6.666451692581176758e-02 -8.140707761049270630e-02 -1.552446633577346802e-01 -2.735190093517303467e-01 -1.100893244147300720e-01 1.242979913949966431e-01 3.752542659640312195e-02 3.539028763771057129e-01 -1.185735911130905151e-01 1.487758755683898926e-01 3.695779144763946533e-01 2.585858404636383057e-01 -2.279208600521087646e-02 1.860969513654708862e-01 -2.367874681949615479e-01 -7.403340935707092285e-02 -1.459473520517349243e-01 -2.036032378673553467e-01 -9.064223617315292358e-02 2.227670848369598389e-01 -1.079269200563430786e-01 5.742646008729934692e-02 -1.241360604763031006e-01 2.239525318145751953e-02 -9.200033545494079590e-02 3.428455293178558350e-01 -3.199047446250915527e-01 1.331066619604825974e-02 4.723378270864486694e-02 -2.332659251987934113e-02
7.333575189113616943e-02 -2.050527483224868774e-01 -1.506842523813247681e-01 -2.398197799921035767e-01 7.414393126964569092e-02 -2.994884848594665527e-01 -2.237274870276451111e-02 6.494739651679992676e-02 3.039169311523437500e-02 8.399495482444763184e-02 6.477578729391098022e-02 -1.936785429716110229e-01 2.291272133588790894e-01 2.228907644748687744e-01 -2.670236825942993164e-01 2.588631510734558105e-01 -6.368326395750045776e-02 -4.194181412458419800e-02 8.467471599578857422e-02 -2.702573835849761963e-01 -1.537904441356658936e-01 -1.169800944626331329e-02 2.413560450077056885e-02 9.591815620660781860e-02 -1.381743401288986206e-01 -3.574544191360473633e-02 -2.526704668998718262e-01 3.846688568592071533e-02 -4.607861042022705078e-01 -1.837179958820343018e-01 -9.970384836196899414e-02 1.447947174310684204e-01
-9.386137127876281738e-02 1.781835108995437622e-01 8.299634605646133423e-02 1.639144122600555420e-01 -3.207466602325439453e-01 -2.174747586250305176e-01 -6.134867295622825623e-02 -1.984112411737442017e-01 2.241644114255905151e-01 -1.571756042540073395e-02 4.575257003307342529e-02 -1.548473387956619263e-01 8.176581561565399170e-02 1.680038720369338989e-01 -1.256424188613891602e-01 -2.247836887836456299e-01 -2.733862102031707764e-01 4.425475373864173889e-02 7.549386937171220779e-03 6.358014047145843506e-02 -1.408154964447021484e-01 -3.482937067747116089e-02 -9.661927819252014160e-02 -1.365924030542373657e-01 -2.859340310096740723e-01 1.347457319498062134e-01 2.368287444114685059e-01 -1.335178911685943604e-01 -4.933748245239257812e-01 -1.118096243590116501e-02 5.523623153567314148e-02 -6.580584496259689331e-02
-6.183277815580368042e-02 7.273595035076141357e-02 8.836312592029571533e-02 -2.870267629623413086e-02 -3.262378275394439697e-02 -2.922249585390090942e-02 -1.400329023599624634e-01 -3.274295851588249207e-02 1.540103852748870850e-01 1.607224196195602417e-01 -8.644091337919235229e-02 -8.680111169815063477e-02 -1.493004113435745239e-01 3.133082091808319092e-01 -4.900918155908584595e-02 -2.244064526166766882e-04 -2.101355344057083130e-01 -5.527447536587715149e-02 -1.713628023862838745e-01 -3.791543543338775635e-01 -8.072004467248916626e-02 2.248626798391342163e-01 1.320318505167961121e-02 2.042532861232757568e-01 -1.050906702876091003e-01 -1.352761238813400269e-01 9.056645631790161133e-02 1.575595587491989136e-01 -5.821397900581359863e-01 -5.775462836027145386e-02 2.185419797897338867e-01 2.409569360315799713e-02
-1.424303203821182251e-01 1.181758791208267212e-01 1.070019379258155823e-01 1.016745995730161667e-02 -3.663440048694610596e-01 -2.333825528621673584e-01 -5.087406560778617859e-02 -2.874735929071903229e-02 3.003900349140167236e-01 -1.264327950775623322e-02 -5.147032439708709717e-02 -2.671813666820526123e-01 1.457862854003906250e-01 2.248725667595863342e-02 -1.913570165634155273e-01 -1.271630525588989258e-01 -1.599975526332855225e-01 -3.766128048300743103e-02 1.263935565948486328e-01 4.719104617834091187e-02 -4.171063899993896484e-01 -9.556352347135543823e-02 -7.435715943574905396e-02 -1.499426811933517456e-01 -2.433117330074310303e-01 4.257816448807716370e-02 2.261963784694671631e-01 -2.616763301193714142e-02 -3.560861349105834961e-01 5.331807211041450500e-02 1.510363817214965820e-01 3.836676850914955139e-02
-2.850496470928192139e-01 -1.568836271762847900e-01 1.325022727251052856e-01 2.133082896471023560e-01 -4.395811259746551514e-01 -2.164271622896194458e-01 7.562849670648574829e-02 -8.793799579143524170e-02 -3.592912480235099792e-02 1.901890933513641357e-01 5.751272290945053101e-02 -1.043358519673347473e-01 2.459446191787719727e-01 2.553669810295104980e-01 -1.285128295421600342e-01 1.712646782398223877e-01 -5.152632668614387512e-02 1.539473980665206909e-01 -6.151344254612922668e-02 -1.955434679985046387e-01 -7.941565662622451782e-02 3.235509619116783142e-02 1.603999584913253784e-01 1.616251319646835327e-01 -2.840809226036071777e-01 6.924439966678619385e-02 2.316830120980739594e-02 2.286815643310546875e-02 -3.337049484252929688e-01 1.518602371215820312e-01 1.480659237131476402e-03 7.607713341712951660e-02
8.434863388538360596e-02 -1.247490718960762024e-01 -3.255724310874938965e-01 -7.836673408746719360e-02 -1.556911617517471313e-01 2.193705923855304718e-02 -1.844217069447040558e-02 9.210429340600967407e-02 7.134942710399627686e-02 2.598978877067565918e-01 -5.004863068461418152e-02 -1.157409474253654480e-01 2.420013397932052612e-01 4.040330350399017334e-01 -4.204655066132545471e-03 5.153189599514007568e-02 4.485104698687791824e-03 -8.120336383581161499e-02 -1.585121899843215942e-01 -3.028414845466613770e-01 -5.021179467439651489e-02 -1.389797776937484741e-01 1.455764621496200562e-01 1.056982874870300293e-01 -6.268015503883361816e-02 -1.889575570821762085e-01 1.766418851912021637e-02 2.350246161222457886e-01 -2.993829548358917236e-01 -3.081268966197967529e-01 1.925449669361114502e-01 1.553651839494705200e-01
-9.894455969333648682e-02 -5.375113338232040405e-02 1.124905273318290710e-01 -1.093858014792203903e-02 -2.200896292924880981e-01 -1.932459324598312378e-01 -1.271555423736572266e-01 2.128401994705200195e-01 3.307441994547843933e-02 -2.310606837272644043e-01 -4.517788290977478027e-01 -3.676609396934509277e-01 -1.341985315084457397e-01 1.250367611646652222e-01 -5.479085072875022888e-02 -7.986044138669967651e-02 -3.158367872238159180e-01 -1.805847883224487305e-01 1.231423839926719666e-01 8.552278392016887665e-03 -1.226865574717521667e-01 -2.185878902673721313e-02 -6.746499985456466675e-02 -6.924998760223388672e-02 -8.341247215867042542e-03 3.735437616705894470e-02 9.336023777723312378e-02 3.010966479778289795e-01 -2.607712149620056152e-01 -3.371820226311683655e-02 -5.298408493399620056e-02 2.127095460891723633e-01
-1.624501198530197144e-01 1.418015509843826294e-01 -2.995847761631011963e-01 3.725121542811393738e-02 -1.044836193323135376e-01 -8.112872391939163208e-02 -1.399248745292425156e-02 5.434094369411468506e-02 7.651556283235549927e-02 -1.479520350694656372e-01 -4.749306663870811462e-02 -7.761529088020324707e-02 -7.296754978597164154e-03 2.938676774501800537e-01 8.030028641223907471e-02 3.573709353804588318e-02 -9.624598920345306396e-02 8.590130507946014404e-02 -5.804123729467391968e-02 1.191119700670242310e-01 -3.134173750877380371e-01 2.534603178501129150e-01 -3.345492528751492500e-03 -1.525866389274597168e-01 -3.620071411132812500e-01 -1.484750360250473022e-01 3.503189086914062500e-01 5.998238176107406616e-02 -3.220487534999847412e-01 -2.898493111133575439e-01 -5.835223570466041565e-02 1.450576633214950562e-01
-3.777188658714294434e-01 5.589943006634712219e-02 2.325298637151718140e-02 9.717966616153717041e-02 -1.543623208999633789e-01 -2.155115902423858643e-01 -5.243471264839172363e-01 5.224829539656639099e-02 6.083590537309646606e-02 6.208278983831405640e-02 5.941715836524963379e-02 -1.585011929273605347e-01 -1.584498733282089233e-01 1.878574043512344360e-01 1.909214705228805542e-01 -6.425634771585464478e-02 -1.968268454074859619e-01 -2.641565501689910889e-01 8.518549054861068726e-02 -1.285447459667921066e-02 -1.487501561641693115e-01 -1.911698281764984131e-01 8.941033482551574707e-02 -1.070151999592781067e-01 -1.724900305271148682e-01 -9.488166868686676025e-02 1.298653036355972290e-01 2.720580995082855225e-02 -1.938921362161636353e-01 -2.578989863395690918e-01 -6.698065996170043945e-02 -8.849609643220901489e-03
1.989585459232330322e-01 -6.432580947875976562e-02 1.977241486310958862e-01 -1.129422783851623535e-01 -2.332741171121597290e-01 6.893733888864517212e-02 -3.312656655907630920e-02 1.313213109970092773e-01 1.613164991140365601e-01 7.395979017019271851e-02 -1.183947026729583740e-01 -7.893260568380355835e-02 -6.823278963565826416e-02 2.192769497632980347e-01 -1.668873429298400879e-01 -6.824257969856262207e-02 -1.346616297960281372e-01 -1.560906022787094116e-01 2.924347221851348877e-01 -3.489433526992797852e-01 3.826022148132324219e-02 2.454455755650997162e-02 -1.168144717812538147e-01 1.170911565423011780e-01 -2.116553783416748047e-01 -2.220483273267745972e-01 1.181390061974525452e-01 -8.898518048226833344e-03 -3.512806892395019531e-01 -3.677330315113067627e-01 2.978082001209259033e-02 2.075480818748474121e-01
-1.272097975015640259e-01 7.727197557687759399e-02 -1.672592312097549438e-01 -1.860890388488769531e-01 2.270857617259025574e-02 -3.199999034404754639e-01 6.668258458375930786e-02 -3.659414499998092651e-02 -2.161044031381607056e-01 -7.168297469615936279e-02 -7.070022821426391602e-02 -1.645570844411849976e-01 7.080229371786117554e-02 4.076658189296722412e-01 2.641256749629974365e-01 9.655515849590301514e-02 5.854162573814392090e-02 8.815803378820419312e-02 -8.393486961722373962e-03 -1.435330659151077271e-01 1.634447276592254639e-01 -7.930794358253479004e-02 5.136274546384811401e-02 4.439856484532356262e-02 -2.158602476119995117e-01 1.542336046695709229e-01 3.511825501918792725e-01 -5.025907978415489197e-02 -2.918832600116729736e-01 -2.223703265190124512e-01 2.155976295471191406e-01 1.596369147300720215e-01
-1.840240694582462311e-02 -1.425527036190032959e-01 1.918195337057113647e-01 7.946504279971122742e-03 -1.713344454765319824e-01 -3.682068586349487305e-01 6.874470505863428116e-03 2.571498975157737732e-02 -2.832743152976036072e-02 1.125134602189064026e-01 1.313099116086959839e-01 1.239405423402786255e-01 6.190641596913337708e-02 2.573929429054260254e-01 3.739745542407035828e-02 2.250476479530334473e-01 -2.329437583684921265e-01 1.903887540102005005e-01 -1.706435345113277435e-02 -2.395937293767929077e-01 2.911240458488464355e-01 1.077566444873809814e-01 -2.850006818771362305e-01 -1.807824373245239258e-01 -9.886144846677780151e-02 1.605098098516464233e-01 2.327637374401092529e-01 -3.277442231774330139e-02 -3.059454560279846191e-01 -1.614925414323806763e-01 -1.824204027652740479e-01 8.011790364980697632e-02
-4.710048064589500427e-02 1.537950932979583740e-01 7.184360176324844360e-02 -5.714616551995277405e-02 -1.613927483558654785e-01 -1.049485877156257629e-01 5.719634518027305603e-02 -1.412550657987594604e-01 -5.178929865360260010e-02 1.720093004405498505e-02 8.692401647567749023e-02 -1.488429456949234009e-01 1.572039425373077393e-01 1.106291115283966064e-01 1.515484452247619629e-01 6.009528413414955139e-02 -1.276312321424484253e-01 -1.178944483399391174e-01 4.315677881240844727e-01 -1.326894462108612061e-01 -2.129459530115127563e-01 4.007585048675537109e-01 -1.776548177003860474e-01 -1.852974742650985718e-01 2.128940969705581665e-01 -5.963873118162155151e-03 -1.096620485186576843e-01 1.221594586968421936e-01 -4.163049757480621338e-01 -2.029409259557723999e-01 4.120612516999244690e-03 1.283785849809646606e-01
-1.334768086671829224e-01 -3.279145359992980957e-01 1.256828308105468750e-01 1.151680871844291687e-01 -1.937646567821502686e-01 -1.034892648458480835e-01 7.069849222898483276e-02 -1.883531548082828522e-02 2.543257176876068115e-01 2.189750373363494873e-01 -4.628697037696838379e-02 -1.744075492024421692e-02 -2.370680123567581177e-01 2.583699226379394531e-01 1.023166626691818237e-01 1.175735332071781158e-02 5.495471879839897156e-02 -4.047579169273376465e-01 -1.164135709404945374e-02 -3.085695207118988037e-01 9.064823389053344727e-03 -1.113378480076789856e-01 -2.075022086501121521e-02 9.953056275844573975e-02 -1.837202906608581543e-01 -1.523114442825317383e-01 2.549150884151458740e-01 4.184158146381378174e-02 -2.654758691787719727e-01 -2.176458239555358887e-01 -1.249148324131965637e-01 3.459457680583000183e-02
-1.613428145647048950e-01 -7.931338995695114136e-02 2.595848171040415764e-03 2.742033824324607849e-02 4.396027699112892151e-02 -3.117684088647365570e-02 -2.003425359725952148e-01 -1.747330725193023682e-01 -1.055070534348487854e-01 2.832087874412536621e-01 -4.522481933236122131e-02 -7.892840355634689331e-02 1.000071018934249878e-01 1.767822206020355225e-01 1.492555439472198486e-02 8.804341405630111694e-02 -3.012773692607879639e-01 -1.009151414036750793e-01 1.184287145733833313e-01 -6.834928691387176514e-02 2.408490926027297974e-01 2.025459706783294678e-01 -1.119576767086982727e-01 1.500690132379531860e-01 1.888061314821243286e-01 1.472494602203369141e-01 2.780422940850257874e-02 3.332980275154113770e-01 -3.669327497482299805e-01 -8.757175877690315247e-03 1.079608779400587082e-02 4.321380257606506348e-01
-9.126826375722885132e-02 1.579572819173336029e-02 8.463850617408752441e-02 -1.365380585193634033e-01 -1.543689817190170288e-01 -2.649155557155609131e-01 -9.705261141061782837e-02 4.979799687862396240e-02 -3.819098696112632751e-02 3.214007019996643066e-01 -1.279814839363098145e-01 -2.388298362493515015e-01 8.465574681758880615e-02 1.405303925275802612e-01 7.690552622079849243e-02 4.576732218265533447e-02 -1.126793920993804932e-01 -1.685809046030044556e-01 7.402800768613815308e-02 -1.096890121698379517e-01 -1.208838596940040588e-01 -3.505329787731170654e-01 -5.642290040850639343e-02 -3.815280199050903320e-01 1.649761646986007690e-01 7.669558282941579819e-03 -8.599360287189483643e-02 3.742112964391708374e-02 -3.300926089286804199e-01 -3.872774243354797363e-01 8.025769144296646118e-02 1.691353134810924530e-02
-1.646888814866542816e-02 1.194321364164352417e-01 7.815665006637573242e-02 -2.200204879045486450e-01 4.576183110475540161e-02 -2.941149771213531494e-01 6.389908492565155029e-02 -1.313675045967102051e-01 1.210136786103248596e-01 1.737269610166549683e-01 1.352377235889434814e-01 2.382658608257770538e-02 -7.913929224014282227e-02 2.898535728454589844e-01 -4.200027510523796082e-02 4.534263163805007935e-02 -2.003740817308425903e-01 -1.782914549112319946e-01 -7.822433859109878540e-02 -1.770919188857078552e-02 -2.112597972154617310e-01 -2.521720528602600098e-01 1.925815828144550323e-02 2.881046384572982788e-02 2.392121404409408569e-02 2.076320648193359375e-01 -1.595150865614414215e-02 4.201895892620086670e-01 -2.790467441082000732e-01 -3.566730916500091553e-01 1.122854202985763550e-01 1.929975748062133789e-01
1.789450496435165405e-01 2.123844474554061890e-01 3.490440919995307922e-02 -9.508878737688064575e-02 1.033313870429992676e-01 -2.248093783855438232e-01 -4.782880842685699463e-02 9.412631392478942871e-02 -1.463263779878616333e-01 3.702129721641540527e-01 -5.705209821462631226e-02 -5.726181343197822571e-02 -6.116945878602564335e-04 3.731860816478729248e-01 -2.256163954734802246e-01 6.932279211468994617e-04 5.029774829745292664e-02 -1.666110157966613770e-01 1.859819293022155762e-01 -1.821961700916290283e-01 -1.063048914074897766e-01 1.695060580968856812e-01 -3.478337451815605164e-02 8.783118426799774170e-02 -1.033453419804573059e-01 9.528787434101104736e-02 1.591206640005111694e-01 1.555170863866806030e-01 -3.817984461784362793e-01 1.657631695270538330e-01 -1.548896878957748413e-01 2.674669623374938965e-01
-2.665890455245971680e-01 -7.466656714677810669e-02 -3.560487553477287292e-02 -2.143800854682922363e-01 -2.052103430032730103e-01 -8.224488794803619385e-02 -1.810589879751205444e-01 -1.107382550835609436e-01 -5.104940012097358704e-02 2.899788618087768555e-01 1.443860083818435669e-01 -1.869003325700759888e-01 1.305238455533981323e-01 2.906022667884826660e-01 -3.000106103718280792e-02 1.642180085182189941e-01 1.254430115222930908e-01 -1.794977784156799316e-01 3.598168492317199707e-02 1.495404094457626343e-01 2.208239287137985229e-01 -5.930241197347640991e-02 1.079500317573547363e-01 -1.374695003032684326e-01 1.353937834501266479e-01 2.180624157190322876e-01 -1.108962371945381165e-01 -1.337721198797225952e-01 -3.308771550655364990e-01 1.019198745489120483e-01 1.233502477407455444e-01 3.532413840293884277e-01
-4.006291925907135010e-01 6.527632474899291992e-02 2.153960242867469788e-02 -1.555083990097045898e-01 -1.087297033518552780e-02 -2.597866654396057129e-01 8.509043604135513306e-02 -3.714781999588012695e-02 -1.089049279689788818e-01 3.400628566741943359e-01 1.583341807126998901e-01 -6.520196911878883839e-04 1.102005392313003540e-01 4.515520036220550537e-01 6.935372948646545410e-02 -2.189766056835651398e-02 -1.167624220252037048e-01 -2.555769383907318115e-01 9.798788279294967651e-02 -1.705743521451950073e-01 6.833211332559585571e-02 -2.527517974376678467e-01 6.398107856512069702e-02 -1.642239540815353394e-01 2.115092799067497253e-02 2.488878183066844940e-02 -8.608985692262649536e-02 -1.555108577013015747e-01 -2.412386387586593628e-01 1.071495935320854187e-02 -2.238142639398574829e-01 4.607710614800453186e-02
-3.399950861930847168e-01 3.034960329532623291e-01 1.696014851331710815e-01 -3.359178900718688965e-01 -2.629568241536617279e-02 -3.125934302806854248e-01 -7.637402415275573730e-02 1.193102970719337463e-01 -8.412821590900421143e-02 8.488386869430541992e-02 1.361378133296966553e-01 1.239281892776489258e-02 2.211511433124542236e-01 2.525479197502136230e-01 -2.415690422058105469e-01 3.394105285406112671e-02 -9.465105086565017700e-02 -2.396142929792404175e-01 4.853071644902229309e-02 -2.104919031262397766e-02 4.409844428300857544e-02 -1.101200357079505920e-01 5.245535075664520264e-02 -2.401193678379058838e-01 9.341933578252792358e-02 6.659779697656631470e-02 -3.266339004039764404e-02 -2.445608004927635193e-02 -1.153515875339508057e-01 -1.833535134792327881e-01 1.963210552930831909e-01 2.882747948169708252e-01
7.045010104775428772e-03 6.939980085007846355e-04 1.480003744363784790e-01 -1.990375667810440063e-01 -1.342097520828247070e-01 7.442142814397811890e-02 -1.391433477401733398e-01 2.158779054880142212e-01 1.889093071222305298e-01 -7.532241195440292358e-02 -1.461812853813171387e-01 -1.182387173175811768e-01 2.021046429872512817e-01 3.353889286518096924e-01 -2.812458872795104980e-01 -3.053298890590667725e-01 -1.062031611800193787e-01 -1.053702235221862793e-01 2.343868017196655273e-01 -2.620619535446166992e-01 9.532003104686737061e-02 1.250524967908859253e-01 -1.780387312173843384e-01 1.388594806194305420e-01 -1.327536255121231079e-01 -6.827808171510696411e-02 -4.432135820388793945e-02 2.852381952106952667e-02 -2.449820339679718018e-01 -3.152695894241333008e-01 -4.693612828850746155e-02 1.953736990690231323e-01
-1.819828003644943237e-01 -9.518797695636749268e-02 1.168590784072875977e-01 5.861577391624450684e-02 -2.119726985692977905e-01 -2.032833397388458252e-01 2.018047124147415161e-01 2.106460044160485268e-03 -7.543613761663436890e-02 -3.572439774870872498e-02 4.550307616591453552e-02 1.046357825398445129e-01 6.161566823720932007e-02 3.107184171676635742e-01 9.677272289991378784e-03 9.332511574029922485e-02 -3.124487698078155518e-01 -7.015130668878555298e-02 -4.881943110376596451e-03 -3.720200061798095703e-01 3.441053926944732666e-01 9.829794615507125854e-02 -1.567772924900054932e-01 -1.596470922231674194e-01 -1.937324404716491699e-01 9.266218543052673340e-02 7.597544044256210327e-02 1.978072673082351685e-01 -3.064315021038055420e-01 -1.655714362859725952e-01 -2.218065559864044189e-01 6.305260956287384033e-02
-3.211960792541503906e-01 1.736643165349960327e-01 -9.054733067750930786e-02 -4.448435083031654358e-02 -2.773604989051818848e-01 -2.218085825443267822e-01 -1.701070219278335571e-01 -7.647379487752914429e-02 1.496785432100296021e-01 1.868789941072463989e-01 -2.304103523492813110e-01 -6.425589323043823242e-02 -1.481494456529617310e-01 -4.528414458036422729e-03 -1.873468011617660522e-01 1.436151564121246338e-02 -3.786488622426986694e-02 -4.425490275025367737e-02 4.055153205990791321e-02 -2.431739419698715210e-01 -1.677288115024566650e-01 1.990505680441856384e-02 -1.062749996781349182e-01 2.201841473579406738e-01 3.690801560878753662e-02 7.163600623607635498e-02 1.036123372614383698e-02 2.713545262813568115e-01 -4.884028732776641846e-01 -2.156391292810440063e-01 -7.625845819711685181e-02 1.422161143273115158e-02
-1.265765875577926636e-01 8.217010647058486938e-02 1.032861843705177307e-01 -2.405108362436294556e-01 -2.895919382572174072e-01 -2.699957787990570068e-01 -1.311128437519073486e-01 -5.414850637316703796e-02 -2.337583899497985840e-01 3.889311337843537331e-03 -2.534089237451553345e-02 -1.280337572097778320e-01 9.175211191177368164e-02 -3.288515657186508179e-02 -1.970389671623706818e-02 5.039216578006744385e-02 -5.359469726681709290e-02 1.066918522119522095e-01 -2.284325659275054932e-02 -4.728266596794128418e-01 5.546124652028083801e-02 1.142952293157577515e-01 -1.774471700191497803e-01 -1.839421093463897705e-01 -1.273370385169982910e-01 -7.522380352020263672e-02 1.927358806133270264e-01 3.250163197517395020e-01 -3.598288893699645996e-01 -8.398845046758651733e-02 8.126343041658401489e-02 1.418235749006271362e-01
-2.806318104267120361e-01 -2.004109323024749756e-01 1.214434765279293060e-02 -1.212058290839195251e-01 -5.672159790992736816e-02 -7.846739888191223145e-02 -1.180697083473205566e-01 -8.771848678588867188e-02 2.624978721141815186e-01 1.448564827442169189e-01 -1.334549859166145325e-02 1.155237201601266861e-02 4.528832137584686279e-01 2.806735634803771973e-01 3.974593710154294968e-03 1.853591799736022949e-01 -6.415560841560363770e-02 -1.799793541431427002e-01 3.510894179344177246e-01 1.927024498581886292e-02 5.499057844281196594e-02 2.568185925483703613e-01 9.672566317021846771e-03 -1.110035628080368042e-01 -1.385837793350219727e-01 -1.017189398407936096e-01 2.275170832872390747e-01 1.748286336660385132e-01 -1.270954031497240067e-03 -1.218199729919433594e-02 -1.002339795231819153e-01 2.513203620910644531e-01
1.000472530722618103e-02 -3.838807716965675354e-02 2.725920379161834717e-01 -1.422460526227951050e-01 -1.523840278387069702e-01 -1.328635811805725098e-01 -1.196926906704902649e-01 -8.717911690473556519e-02 2.503306567668914795e-01 1.472547501325607300e-01 -3.332400694489479065e-02 9.724134206771850586e-02 2.739774286746978760e-01 1.319149509072303772e-03 7.696703821420669556e-02 3.944348916411399841e-02 -5.449361726641654968e-02 -3.526438772678375244e-01 2.667082846164703369e-01 -2.033706307411193848e-01 -3.868214786052703857e-02 3.993635252118110657e-02 -6.669159233570098877e-02 4.508908838033676147e-02 -2.215668112039566040e-01 -9.245037287473678589e-02 1.851998269557952881e-01 6.131485104560852051e-02 -2.288631200790405273e-01 -5.154637694358825684e-01 -5.137498024851083755e-03 -2.067817933857440948e-02
1.887626498937606812e-01 3.086763247847557068e-02 1.451226919889450073e-01 1.375762932002544403e-02 -1.983152925968170166e-01 -1.065344288945198059e-01 -1.354487091302871704e-01 -1.238162443041801453e-01 1.777753233909606934e-01 1.986653208732604980e-01 6.089523062109947205e-02 -3.521208465099334717e-02 -3.504375740885734558e-02 4.245322346687316895e-01 1.447399258613586426e-01 -7.162938360124826431e-03 -1.738546192646026611e-01 -1.803669184446334839e-01 1.274619847536087036e-01 1.295838505029678345e-01 7.757674157619476318e-02 -8.612814545631408691e-02 -1.766787618398666382e-01 -2.037991583347320557e-02 -3.709048330783843994e-01 6.796415895223617554e-02 -6.562978029251098633e-02 2.270138263702392578e-01 -6.964512914419174194e-02 -2.956729531288146973e-01 -2.559186331927776337e-02 3.840715289115905762e-01
-7.174327969551086426e-02 -2.007167227566242218e-02 6.225434690713882446e-02 1.481910347938537598e-01 -2.761211693286895752e-01 -1.258749514818191528e-01 1.198641806840896606e-01 -1.805126518011093140e-01 2.423192858695983887e-01 1.313990633934736252e-02 -9.241664409637451172e-02 -2.774320840835571289e-01 1.560111343860626221e-01 5.455601215362548828e-02 -1.862003803253173828e-01 -1.158955544233322144e-01 -2.301426976919174194e-01 -3.079067543148994446e-02 -7.793074473738670349e-03 -9.203670918941497803e-02 -2.824196517467498779e-01 -8.402050286531448364e-02 -4.609354957938194275e-02 -3.507759794592857361e-02 -1.588407754898071289e-01 -4.263764247298240662e-03 2.789033949375152588e-01 -2.232915461063385010e-01 -5.184653401374816895e-01 -5.212283506989479065e-02 1.211076080799102783e-01 1.343501061201095581e-01
-1.940707862377166748e-01 5.845025647431612015e-03 -2.818271750584244728e-03 -3.333299160003662109e-01 -4.071264863014221191e-01 -2.280694544315338135e-01 -6.834979355335235596e-02 8.471844345331192017e-02 -1.631473153829574585e-01 2.592137157917022705e-01 5.210173875093460083e-02 7.643912732601165771e-02 2.626825496554374695e-02 5.149573683738708496e-01 9.422167204320430756e-03 3.889299556612968445e-02 2.447003498673439026e-02 -1.169624179601669312e-01 5.997610837221145630e-02 6.062413007020950317e-02 -1.899629533290863037e-01 -1.347664743661880493e-01 5.032272636890411377e-02 -3.215419650077819824e-01 -2.206912636756896973e-02 9.719468653202056885e-02 2.011067047715187073e-02 -1.296147257089614868e-01 -1.525239050388336182e-01 -6.981844548135995865e-03 -3.310680389404296875e-02 1.358774006366729736e-01
-7.796389609575271606e-02 6.800947710871696472e-03 1.542821079492568970e-01 -3.234299272298812866e-02 -3.334504365921020508e-02 -6.612052768468856812e-02 -1.072783246636390686e-01 -4.995130747556686401e-02 -1.857691705226898193e-01 3.560837730765342712e-02 -7.833482325077056885e-02 -2.915135025978088379e-01 8.386473357677459717e-02 1.180946603417396545e-01 -8.377599716186523438e-02 -1.065807864069938660e-01 -5.363004282116889954e-02 -2.252853959798812866e-01 2.624690830707550049e-01 -2.207842320203781128e-01 -2.542564868927001953e-01 -3.144356235861778259e-02 3.586081787943840027e-02 -1.267344196094200015e-04 1.056573092937469482e-01 -6.340713798999786377e-02 -2.145051807165145874e-01 2.615703344345092773e-01 -5.756787657737731934e-01 -2.770269513130187988e-01 -8.548132330179214478e-02 5.269846878945827484e-03
-2.316833287477493286e-01 2.496868520975112915e-01 2.587291970849037170e-02 -1.704569309949874878e-01 -1.017954945564270020e-01 -1.770100444555282593e-01 1.154712140560150146e-01 2.815080583095550537e-01 1.766342967748641968e-01 2.449095845222473145e-01 -3.393287211656570435e-02 9.662721306085586548e-02 -7.697422057390213013e-02 2.784181535243988037e-01 -1.328022871166467667e-02 1.148418784141540527e-01 1.553251892328262329e-01 -2.617373168468475342e-01 3.249308764934539795e-01 3.818592056632041931e-02 1.012049838900566101e-01 -1.229071840643882751e-01 2.308677649125456810e-03 -1.518043875694274902e-01 -3.285306394100189209e-01 9.505833685398101807e-02 5.458678677678108215e-02 -1.422399878501892090e-01 -1.194487810134887695e-01 -2.540254592895507812e-01 -1.442343890666961670e-01 1.834496557712554932e-01
-1.027533560991287231e-01 9.400745481252670288e-02 1.635300666093826294e-01 -2.424197047948837280e-01 -6.905230879783630371e-02 -1.689037382602691650e-01 -5.005220323801040649e-02 -1.794036924839019775e-01 1.447007507085800171e-01 2.253524214029312134e-01 9.659546613693237305e-02 -1.076061874628067017e-01 4.980722069740295410e-02 3.330648243427276611e-01 -2.967800199985504150e-02 -1.733143180608749390e-01 -2.455152869224548340e-01 5.810929834842681885e-02 8.128032833337783813e-02 -3.756332397460937500e-02 -2.477305531501770020e-01 -2.683153152465820312e-01 6.230806931853294373e-02 -3.204545378684997559e-02 1.455027014017105103e-01 3.785690367221832275e-01 -7.428093999624252319e-02 2.297757118940353394e-01 -3.335030078887939453e-01 -2.023994475603103638e-01 -5.985933914780616760e-02 4.032718390226364136e-02
-3.251633420586585999e-02 1.691452115774154663e-01 1.225872412323951721e-01 -1.122486144304275513e-01 1.380417495965957642e-01 -1.257179081439971924e-01 -1.441289037466049194e-01 -8.907608687877655029e-02 3.440178632736206055e-01 2.412140667438507080e-01 -2.144359201192855835e-01 -1.575829684734344482e-01 2.208758890628814697e-02 5.930930748581886292e-02 -1.992089450359344482e-01 9.018454700708389282e-03 -4.861767217516899109e-02 -1.513256430625915527e-01 2.332461774349212646e-01 -1.295786052942276001e-01 -2.593397162854671478e-02 -7.861841470003128052e-02 -2.005213797092437744e-01 -1.341803185641765594e-02 2.340663075447082520e-01 -9.866100549697875977e-02 -6.276389956474304199e-02 8.700299263000488281e-02 -5.220333337783813477e-01 -3.091900646686553955e-01 1.247787731699645519e-03 -1.303655933588743210e-02
-8.242050558328628540e-02 3.859163029119372368e-03 -1.068505109287798405e-03 4.105442017316818237e-02 -1.775462925434112549e-01 -2.471886426210403442e-01 3.400745615363121033e-02 -2.117751687765121460e-01 2.725860476493835449e-01 3.133740648627281189e-02 -7.134498655796051025e-02 -8.351013064384460449e-02 1.984184235334396362e-01 -3.625948727130889893e-02 -6.598571781069040298e-03 -2.878137119114398956e-02 -8.251123875379562378e-02 9.036254882812500000e-02 7.649721950292587280e-02 6.605298072099685669e-02 -2.262012064456939697e-01 -2.296220958232879639e-01 -1.106830835342407227e-01 -1.791664808988571167e-01 -3.790014088153839111e-01 7.969680428504943848e-02 3.271231353282928467e-01 -1.677741110324859619e-01 -4.935379028320312500e-01 -6.693311035633087158e-02 7.280769199132919312e-02 1.096556112170219421e-01
1.177861243486404419e-01 1.628022789955139160e-01 2.932357788085937500e-02 -1.622952073812484741e-01 -1.619876921176910400e-01 1.651642471551895142e-01 -6.693804264068603516e-02 -4.288446530699729919e-02 7.436428964138031006e-02 2.497305423021316528e-01 -6.517577171325683594e-02 2.802314981818199158e-02 -3.996273502707481384e-02 2.201902568340301514e-01 3.516411185264587402e-01 -3.575456514954566956e-02 -1.367338299751281738e-01 -4.836984351277351379e-02 2.880064072087407112e-03 1.084165796637535095e-01 -1.033077910542488098e-01 9.717657230794429779e-03 4.698696732521057129e-02 -1.082513332366943359e-01 7.808155566453933716e-02 2.808044850826263428e-01 -1.439941767603158951e-02 9.689348936080932617e-02 -5.856775641441345215e-01 -3.336621224880218506e-01 -1.258859597146511078e-02 1.345441192388534546e-01
-2.129865139722824097e-01 2.922340035438537598e-01 3.036930924281477928e-03 -2.189180105924606323e-01 -1.684925258159637451e-01 -2.299927175045013428e-02 -2.232294976711273193e-01 2.419128715991973877e-01 1.682619899511337280e-01 2.783710956573486328e-01 1.183756664395332336e-01 -7.478228956460952759e-02 9.057048708200454712e-02 -9.213630110025405884e-02 -7.254344969987869263e-02 -3.004092909395694733e-02 -1.843287944793701172e-01 5.596547573804855347e-02 2.134717851877212524e-01 -2.343509942293167114e-01 3.385785594582557678e-02 -4.073582217097282410e-02 -3.348683118820190430e-01 -2.074328958988189697e-01 1.509666722267866135e-02 -1.932259052991867065e-01 2.739337980747222900e-01 1.184160187840461731e-01 -3.083209395408630371e-01 -2.587402239441871643e-02 1.315182000398635864e-01 2.322841994464397430e-02
-5.300731211900711060e-02 -1.241935417056083679e-01 3.372091427445411682e-02 1.481447964906692505e-01 -4.883964359760284424e-02 -9.991418570280075073e-02 -1.472969800233840942e-01 1.331664323806762695e-01 1.935759484767913818e-01 7.503286004066467285e-03 -2.354662418365478516e-01 1.268941909074783325e-02 2.522122859954833984e-01 1.404861807823181152e-01 -2.611341774463653564e-01 -2.293174117803573608e-01 -8.972899615764617920e-02 -2.455505281686782837e-01 -2.687233090400695801e-01 -2.058645486831665039e-01 -7.027596235275268555e-02 -1.119167730212211609e-01 -6.173367425799369812e-02 -8.379135280847549438e-02 -1.078588068485260010e-01 -1.563708782196044922e-01 9.873478114604949951e-02 -2.002478390932083130e-01 -4.033388793468475342e-01 -1.968986988067626953e-01 -1.083405241370201111e-01 3.150699436664581299e-01
-1.956628113985061646e-01 1.104346513748168945e-01 1.923939585685729980e-01 8.039844781160354614e-02 -3.614788353443145752e-01 -3.135681152343750000e-01 6.050192750990390778e-03 1.318380683660507202e-01 -8.449950069189071655e-02 -2.339436858892440796e-02 1.387286782264709473e-01 -2.912687063217163086e-01 -2.272988483309745789e-02 2.673692703247070312e-01 1.559636592864990234e-01 -6.854685489088296890e-03 -3.540260717272758484e-02 2.049615830183029175e-01 -1.132655963301658630e-01 5.513915792107582092e-02 -2.570880949497222900e-01 7.694558799266815186e-02 9.139146655797958374e-02 -3.177341818809509277e-02 -1.246365830302238464e-01 6.908922642469406128e-02 -1.251972019672393799e-01 2.819680422544479370e-02 -2.663787603378295898e-01 2.315127290785312653e-02 -2.062314888462424278e-03 4.502246081829071045e-01
-9.519353508949279785e-02 -3.656989336013793945e-02 -1.776851527392864227e-02 -2.274701744318008423e-01 9.053324908018112183e-02 -2.206036746501922607e-01 1.017205193638801575e-01 -1.481258273124694824e-01 -1.377382595092058182e-02 3.669063448905944824e-01 -2.053505927324295044e-01 -1.925764023326337337e-03 8.948694169521331787e-02 1.274844110012054443e-01 -2.179887890815734863e-02 3.092011623084545135e-02 -3.034110367298126221e-02 -1.176120489835739136e-01 3.630510568618774414e-01 2.129821665585041046e-02 8.719237148761749268e-02 2.732999026775360107e-01 -2.868500649929046631e-01 2.513164468109607697e-02 -2.636187970638275146e-01 6.205275654792785645e-02 1.803361624479293823e-01 -6.633252650499343872e-02 -2.091898322105407715e-01 2.229613214731216431e-01 -2.378439158201217651e-01 2.705305218696594238e-01
-1.234633922576904297e-01 -9.754000604152679443e-02 1.019885689020156860e-01 9.892464429140090942e-02 -1.025167405605316162e-01 -2.998497784137725830e-01 -9.482178092002868652e-02 1.438001990318298340e-01 -1.165343448519706726e-01 -5.850693583488464355e-02 5.855955556035041809e-02 -7.452169805765151978e-02 9.708476811647415161e-02 3.462155163288116455e-01 1.149879544973373413e-01 1.984020471572875977e-01 -3.039915263652801514e-01 -2.211535349488258362e-02 1.815399737097322941e-03 -3.785051405429840088e-01 3.901623785495758057e-01 9.060078114271163940e-02 -9.069171547889709473e-02 -1.387175172567367554e-01 -2.357385493814945221e-02 -1.485989801585674286e-02 1.577181220054626465e-01 8.477111905813217163e-02 -2.254037857055664062e-01 -2.396086007356643677e-01 -2.101533561944961548e-01 8.837580680847167969e-02
3.259891644120216370e-02 1.767471432685852051e-01 3.423941507935523987e-02 -1.872970908880233765e-01 -9.967354685068130493e-02 8.146913349628448486e-02 -3.462836146354675293e-01 2.676099725067615509e-02 -1.764701306819915771e-02 3.127727806568145752e-01 -7.850995287299156189e-03 -1.647535264492034912e-01 -8.079814724624156952e-03 1.459385454654693604e-01 -1.553572565317153931e-01 -1.920504122972488403e-01 -3.261584043502807617e-01 -3.903219848871231079e-02 -3.525318205356597900e-02 -1.836349964141845703e-01 6.112849712371826172e-02 -1.690941154956817627e-01 -2.745473682880401611e-01 -6.366910785436630249e-02 -2.027690559625625610e-01 4.213608428835868835e-02 4.320921376347541809e-03 -6.559260189533233643e-02 -5.084930062294006348e-01 1.196473743766546249e-02 -1.309935003519058228e-01 -9.387294948101043701e-02
1.337295621633529663e-01 -6.100875511765480042e-02 -9.672717005014419556e-02 2.239736169576644897e-02 -1.452482342720031738e-01 -1.558342576026916504e-01 6.243992224335670471e-02 -3.497711941599845886e-02 9.642377495765686035e-02 4.892219975590705872e-02 -3.218496739864349365e-01 -1.490205526351928711e-01 9.138864278793334961e-02 1.544943358749151230e-02 3.797932714223861694e-02 1.411919146776199341e-01 -3.225632309913635254e-01 -9.384037926793098450e-03 2.775979638099670410e-01 2.694460153579711914e-01 -3.339499980211257935e-02 -3.349425196647644043e-01 -2.147998660802841187e-01 -2.008179128170013428e-01 -1.353323757648468018e-01 2.971076034009456635e-02 -1.550702005624771118e-02 2.953532338142395020e-01 -3.519647419452667236e-01 2.891836129128932953e-02 1.014556884765625000e-01 2.352316528558731079e-01
-2.435650378465652466e-01 1.284989863634109497e-01 -6.496234983205795288e-02 1.394889056682586670e-01 -3.751768469810485840e-01 1.732558570802211761e-02 -2.492951229214668274e-03 -1.291537433862686157e-01 2.720650136470794678e-01 6.755790859460830688e-02 -1.744494587182998657e-01 -3.271119669079780579e-02 1.323129385709762573e-01 2.929461598396301270e-01 5.392683297395706177e-02 -5.297965928912162781e-02 -2.090272605419158936e-01 4.500582441687583923e-02 3.308628872036933899e-02 -9.448358416557312012e-02 -1.703571379184722900e-01 8.602079935371875763e-03 -3.368224576115608215e-02 -1.206836551427841187e-01 -3.373607993125915527e-01 6.420888751745223999e-02 -1.523709446191787720e-01 -3.519937396049499512e-01 -2.885311543941497803e-01 -2.190741002559661865e-01 9.497920423746109009e-02 1.332901865243911743e-01
-3.176667988300323486e-01 2.367477864027023315e-01 -1.155854016542434692e-02 1.492498368024826050e-01 -7.141117006540298462e-02 -1.162766963243484497e-01 1.280360016971826553e-02 -2.129582129418849945e-02 1.668809056282043457e-01 5.209440737962722778e-02 -1.092898026108741760e-01 -2.062373906373977661e-01 2.143797874450683594e-01 8.659277856349945068e-02 -6.982210278511047363e-02 1.701896078884601593e-02 9.469174593687057495e-02 -3.007906973361968994e-01 2.178820371627807617e-01 3.810364007949829102e-02 7.894515991210937500e-02 8.370205760002136230e-03 2.882937900722026825e-02 -4.517989978194236755e-02 2.748602330684661865e-01 5.397072434425354004e-02 -9.392129629850387573e-02 3.269974291324615479e-01 -5.281475782394409180e-01 -1.532727330923080444e-01 -4.923099279403686523e-02 3.350341320037841797e-02
-9.272575378417968750e-02 -1.847683638334274292e-02 -1.438069194555282593e-01 1.959124356508255005e-01 -4.883031547069549561e-02 -1.910851299762725830e-01 1.170799061655998230e-01 2.883871197700500488e-01 1.657111495733261108e-01 1.538510620594024658e-01 -1.783527731895446777e-01 -1.198311597108840942e-01 2.059548161923885345e-02 -5.979612469673156738e-02 1.643685400485992432e-01 -5.573152005672454834e-02 -1.875874996185302734e-01 1.262126564979553223e-01 2.120315879583358765e-01 -4.111815989017486572e-01 2.002040483057498932e-02 -3.545764461159706116e-02 -6.495638191699981689e-02 -7.498201727867126465e-02 -1.428349018096923828e-01 1.750154346227645874e-01 1.234482601284980774e-01 2.362518459558486938e-01 -3.962006568908691406e-01 -1.277262270450592041e-01 -2.187965363264083862e-01 2.119188606739044189e-01
6.676057726144790649e-02 2.070010751485824585e-01 6.345032900571823120e-02 5.190325155854225159e-02 -9.696093946695327759e-02 -5.186942219734191895e-02 -1.076592281460762024e-01 3.605721890926361084e-01 1.785150319337844849e-01 1.687669008970260620e-01 -3.453880921006202698e-02 -7.614555209875106812e-02 7.626021653413772583e-02 1.992820799350738525e-01 -2.281442880630493164e-01 -1.141327843070030212e-01 -1.550000905990600586e-01 1.324714720249176025e-01 2.062748968601226807e-01 -3.256495296955108643e-01 1.358046680688858032e-01 1.954191774129867554e-01 -1.180904060602188110e-01 1.605630666017532349e-01 -1.316457986831665039e-01 -1.711558550596237183e-01 2.532347440719604492e-01 7.975035905838012695e-02 -3.316090404987335205e-01 4.906358942389488220e-02 -1.020256057381629944e-01 2.964977920055389404e-01
-2.775598168373107910e-01 -1.652357727289199829e-02 -2.405654937028884888e-01 2.442781254649162292e-02 -2.727288901805877686e-01 -2.538611888885498047e-01 -2.038615196943283081e-01 6.888458877801895142e-02 -2.013127505779266357e-01 2.122377306222915649e-01 -1.949263960123062134e-01 -6.096091493964195251e-02 1.011242419481277466e-01 2.069354802370071411e-01 9.533640928566455841e-03 1.288319230079650879e-01 -2.244409918785095215e-01 2.328023463487625122e-01 9.205151349306106567e-02 -2.883751094341278076e-01 -6.326387077569961548e-02 -4.773567244410514832e-02 9.642519988119602203e-03 -5.872713774442672729e-02 -3.964595124125480652e-02 9.507173299789428711e-02 2.668673992156982422e-01 -3.250606730580329895e-02 -3.832907080650329590e-01 1.684511154890060425e-01 -6.400483846664428711e-02 -1.173454746603965759e-01
-8.566950261592864990e-02 8.270097523927688599e-02 -1.664110869169235229e-01 2.873169491067528725e-03 1.280007660388946533e-01 1.424930393695831299e-01 5.612931773066520691e-02 -1.463803052902221680e-01 3.358819335699081421e-02 2.316017746925354004e-01 -1.937503665685653687e-01 -3.959907293319702148e-01 3.091126382350921631e-01 2.030188888311386108e-01 -1.549678444862365723e-01 1.623532772064208984e-01 -1.041553169488906860e-01 -4.816679656505584717e-02 2.396394461393356323e-01 -4.766038060188293457e-02 -1.913415826857089996e-02 -1.622355729341506958e-01 -4.127965494990348816e-02 -9.163393080234527588e-02 8.486834913492202759e-02 2.606681548058986664e-02 -1.622918993234634399e-01 2.381815761327743530e-01 -3.356528580188751221e-01 -3.209830522537231445e-01 -6.243470311164855957e-02 2.010013759136199951e-01
-2.288578748703002930e-01 2.995937317609786987e-02 2.341907322406768799e-01 -2.444016188383102417e-01 -3.224320709705352783e-01 -2.385137826204299927e-01 -1.295313984155654907e-01 5.682118982076644897e-02 -3.886318206787109375e-02 3.338172733783721924e-01 -4.877164959907531738e-02 -1.490967869758605957e-01 -1.004891470074653625e-01 9.374425560235977173e-02 7.227707654237747192e-02 -2.132199406623840332e-01 7.392263412475585938e-02 -2.620367407798767090e-01 -7.689053192734718323e-03 -4.366029426455497742e-02 -4.657092690467834473e-02 1.056311950087547302e-01 -2.635056078433990479e-01 -1.386018395423889160e-01 1.831023693084716797e-01 2.773112356662750244e-01 -1.933592930436134338e-02 -2.413507997989654541e-01 -2.591436207294464111e-01 -8.838663250207901001e-02 -1.055845096707344055e-01 1.045547127723693848e-01
-3.099571466445922852e-01 -9.408371150493621826e-02 1.073285005986690521e-02 1.267603784799575806e-01 -7.476657629013061523e-02 -6.631144136190414429e-02 8.755296468734741211e-02 -1.603246480226516724e-01 3.803171217441558838e-02 -1.924176141619682312e-02 -9.507483989000320435e-02 -1.979509443044662476e-01 2.134665399789810181e-01 2.049942761659622192e-01 -1.556580215692520142e-01 1.902430504560470581e-01 -1.456472724676132202e-01 -1.892397366464138031e-02 6.830871850252151489e-02 9.473025053739547729e-02 -3.382642865180969238e-01 -2.186423689126968384e-01 -1.355898231267929077e-01 -3.475734591484069824e-01 -2.571565210819244385e-01 -2.651909887790679932e-01 1.994190923869609833e-02 -1.704729497432708740e-01 -2.686977684497833252e-01 -7.624214887619018555e-02 4.735911265015602112e-02 2.338434010744094849e-01
-5.487387254834175110e-02 -1.598706394433975220e-01 1.454170197248458862e-01 -4.466033726930618286e-02 -3.653789162635803223e-01 -2.409024909138679504e-02 3.326494619250297546e-02 3.973646461963653564e-02 -1.167006269097328186e-01 2.186425030231475830e-01 -1.594133675098419189e-01 -2.453015148639678955e-01 4.280826747417449951e-01 3.548443317413330078e-01 -5.530747026205062866e-02 -2.469697222113609314e-02 -1.467769443988800049e-01 -7.786219567060470581e-02 -1.776292026042938232e-01 1.092927604913711548e-01 -3.890452161431312561e-02 -1.288720518350601196e-01 -1.326431483030319214e-01 -2.616420090198516846e-01 -2.976794242858886719e-01 1.189407184720039368e-01 4.762504622340202332e-02 -1.120081171393394470e-01 -1.024224311113357544e-01 -6.059389188885688782e-02 1.454762816429138184e-01 1.532977521419525146e-01
-9.921828657388687134e-02 -2.162599749863147736e-02 -1.020646318793296814e-01 -1.246766522526741028e-01 -6.723888963460922241e-02 -1.167723312973976135e-01 1.603639721870422363e-01 2.894448935985565186e-01 -1.309314817190170288e-01 2.286300510168075562e-01 1.478438526391983032e-01 -1.218747943639755249e-01 1.455262005329132080e-01 5.625729262828826904e-02 -6.884024292230606079e-02 -8.390585891902446747e-03 -2.602201998233795166e-01 2.984100766479969025e-02 3.862413763999938965e-01 -4.773279279470443726e-02 -1.377373337745666504e-01 -1.637814342975616455e-01 -3.546670973300933838e-01 8.322659134864807129e-02 2.354853004217147827e-01 -1.883510798215866089e-01 9.795862436294555664e-02 -2.137104421854019165e-02 -1.952743679285049438e-01 -2.414943724870681763e-01 -1.372178345918655396e-01 2.931840717792510986e-01
-1.201348230242729187e-01 1.636904180049896240e-01 4.007566273212432861e-01 -4.751949384808540344e-02 -8.249775320291519165e-02 -2.596233785152435303e-01 -2.286576926708221436e-01 -4.513772949576377869e-02 5.443045124411582947e-02 2.516098916530609131e-01 8.951934427022933960e-02 -4.398959502577781677e-02 9.562973678112030029e-02 -3.169666975736618042e-02 9.481590986251831055e-02 -1.118633374571800232e-01 -5.756324157118797302e-02 -1.991797387599945068e-01 1.996205002069473267e-01 -3.387766703963279724e-02 9.884851169772446156e-05 1.679522991180419922e-01 -1.566248089075088501e-01 -2.431483753025531769e-02 -3.376843929290771484e-01 -3.088726997375488281e-01 1.010702773928642273e-01 1.224488839507102966e-01 -1.239351779222488403e-01 -3.225026726722717285e-01 -1.934314221143722534e-01 1.754046231508255005e-01
-2.901041321456432343e-02 2.471563518047332764e-01 -5.496222153306007385e-02 -6.946911662817001343e-02 -2.614232003688812256e-01 1.287693344056606293e-02 -3.355320096015930176e-01 1.093008518218994141e-01 3.839398548007011414e-02 3.709375858306884766e-01 6.819607317447662354e-02 -1.193337514996528625e-01 -1.348340064287185669e-01 2.632252871990203857e-03 -8.606453984975814819e-02 -1.361537873744964600e-01 -6.160038337111473083e-02 1.981711983680725098e-01 6.997232139110565186e-02 -4.837666824460029602e-02 8.683309704065322876e-02 8.719543367624282837e-02 -3.195959925651550293e-01 -7.075104117393493652e-02 -1.813172101974487305e-01 -1.656315326690673828e-01 5.070379003882408142e-02 -2.900745347142219543e-02 -4.926678836345672607e-01 -2.110539376735687256e-01 1.676386338658630848e-03 1.073010116815567017e-01
-1.769782453775405884e-01 1.629184931516647339e-01 -1.769868582487106323e-01 5.649451538920402527e-02 -1.144983768463134766e-01 -4.958034455776214600e-01 -1.334389299154281616e-01 7.383003085851669312e-02 1.216062605381011963e-01 1.751026213169097900e-01 -2.182133682072162628e-02 -2.988228201866149902e-01 4.286056384444236755e-02 3.510886132717132568e-01 -1.555148214101791382e-01 1.616740226745605469e-02 -1.303623318672180176e-01 -3.405646234750747681e-02 -8.696916699409484863e-02 4.300177842378616333e-02 3.507170826196670532e-02 1.750396043062210083e-01 5.870324000716209412e-02 3.218177333474159241e-02 1.273297220468521118e-01 -1.699067056179046631e-01 -1.772011816501617432e-01 1.818953268229961395e-02 -3.007720708847045898e-01 -3.201591670513153076e-01 6.341860443353652954e-02 -5.429827421903610229e-02
-2.222526520490646362e-01 6.880176812410354614e-02 9.359172731637954712e-02 -6.322337780147790909e-03 -7.094154506921768188e-02 2.031264081597328186e-02 -5.005204305052757263e-02 -2.927098609507083893e-02 1.433732956647872925e-01 -5.788559094071388245e-02 2.734676003456115723e-01 -1.145226210355758667e-01 1.768580228090286255e-01 3.770124316215515137e-01 7.008390128612518311e-02 1.838797628879547119e-01 -1.506960950791835785e-02 6.467408966273069382e-03 -1.518307626247406006e-01 -4.768210276961326599e-02 -4.679368734359741211e-01 -1.161297224462032318e-02 -9.245387464761734009e-02 1.293450444936752319e-01 -1.154731810092926025e-01 -3.957043588161468506e-02 1.593015789985656738e-01 4.296723008155822754e-02 -4.462437331676483154e-01 2.651318209245800972e-03 2.498985975980758667e-01 1.750163733959197998e-01
-2.150342166423797607e-01 -1.795348972082138062e-01 -9.096501767635345459e-02 -2.776858396828174591e-02 -3.729225397109985352e-01 4.399112612009048462e-02 1.393479704856872559e-01 -1.351525485515594482e-01 1.656806319952011108e-01 2.707878649234771729e-01 7.953566499054431915e-03 -8.167261630296707153e-02 3.424120545387268066e-01 2.254286557435989380e-01 1.487250477075576782e-01 -1.691025197505950928e-01 -2.118006348609924316e-01 5.833528190851211548e-02 -3.083873726427555084e-02 1.484755054116249084e-02 -3.963800966739654541e-01 2.584957145154476166e-02 -2.081858552992343903e-02 -7.066743820905685425e-02 -1.268326491117477417e-01 -2.535326173529028893e-03 7.469031494110822678e-03 -2.400370240211486816e-01 -3.244759440422058105e-01 -6.786486506462097168e-02 4.550843685865402222e-02 9.554127603769302368e-02
-4.222182929515838623e-01 5.347559228539466858e-03 -7.337841391563415527e-02 6.016977131366729736e-02 -1.785368472337722778e-02 3.287486732006072998e-02 -3.805178031325340271e-02 -4.626908153295516968e-02 2.366689592599868774e-01 3.189643844962120056e-02 1.227839849889278412e-02 -8.766758441925048828e-02 1.675061583518981934e-01 1.526990681886672974e-01 1.581791788339614868e-01 5.910557508468627930e-02 5.747191235423088074e-02 2.676359564065933228e-02 5.682308226823806763e-02 1.711853779852390289e-02 -3.347083926200866699e-01 1.392264217138290405e-01 2.809546701610088348e-02 -1.050830706954002380e-01 -1.683511286973953247e-01 1.543308645486831665e-01 2.794478833675384521e-01 2.026320248842239380e-01 -3.232018053531646729e-01 -2.806837260723114014e-01 -3.998412564396858215e-02 3.949877917766571045e-01
-2.164329290390014648e-01 1.559754461050033569e-01 2.096099555492401123e-01 1.604885905981063843e-01 -2.271170914173126221e-01 1.271349191665649414e-01 -1.126447319984436035e-01 1.919477619230747223e-02 -1.185797974467277527e-01 6.981493532657623291e-02 -1.385301500558853149e-01 -2.240885980427265167e-02 1.801129281520843506e-01 3.372084498405456543e-01 -2.200231850147247314e-01 2.191208153963088989e-01 1.373811215162277222e-01 -6.456648558378219604e-02 1.838404834270477295e-01 7.065647095441818237e-02 7.620178163051605225e-02 -1.140104606747627258e-01 1.197948902845382690e-01 -1.089571565389633179e-01 2.262369245290756226e-01 2.993159927427768707e-03 -4.652591422200202942e-02 2.221316099166870117e-01 -5.128571987152099609e-01 4.501692578196525574e-02 -7.280512154102325439e-02 1.312321722507476807e-01
-1.691820323467254639e-01 -2.443733438849449158e-02 2.594635821878910065e-02 -3.186678886413574219e-02 -1.889311969280242920e-01 2.405444085597991943e-01 -8.986026793718338013e-02 1.448693573474884033e-01 -2.211551368236541748e-02 1.518660485744476318e-01 -2.779531180858612061e-01 -1.777727156877517700e-01 9.209737926721572876e-02 1.707863993942737579e-03 -1.061971113085746765e-01 2.344331890344619751e-01 -1.052017584443092346e-01 -1.800067722797393799e-01 5.346444994211196899e-02 -1.499710232019424438e-01 -1.720370352268218994e-01 1.132017523050308228e-01 -2.599305808544158936e-01 -2.370044589042663574e-01 -1.697346568107604980e-01 1.544654965400695801e-01 1.461338698863983154e-01 2.866643071174621582e-01 -1.660273671150207520e-01 -3.690619468688964844e-01 -2.613501250743865967e-01 1.268671452999114990e-01
-3.447165787220001221e-01 1.605605930089950562e-01 5.448464676737785339e-02 -1.818010956048965454e-01 7.048337161540985107e-02 -3.543059229850769043e-01 -2.886053733527660370e-02 3.647700324654579163e-02 8.017081022262573242e-02 4.647619128227233887e-01 5.224143713712692261e-02 -1.363504379987716675e-01 1.001508161425590515e-01 2.357505708932876587e-01 1.572969928383827209e-02 5.311372503638267517e-02 -1.592432111501693726e-01 -7.353782653808593750e-02 1.464974135160446167e-01 3.186333552002906799e-02 -8.343970030546188354e-02 -2.464834153652191162e-01 9.285909682512283325e-02 -2.402600497007369995e-01 -3.888668492436408997e-02 7.832734286785125732e-02 1.941762864589691162e-02 2.946172654628753662e-01 -1.039674058556556702e-01 -2.824172973632812500e-01 -2.061910927295684814e-02 -3.396145999431610107e-02
-1.685713678598403931e-01 1.008252147585153580e-02 -6.611510366201400757e-02 -2.479987293481826782e-01 -1.547147184610366821e-01 -2.049728035926818848e-01 -5.579032376408576965e-02 -1.659871786832809448e-01 8.011497557163238525e-03 1.891625374555587769e-01 -2.045916467905044556e-01 -1.796027123928070068e-01 1.488893479108810425e-01 3.186400532722473145e-01 -8.208228647708892822e-02 -4.652398638427257538e-03 -1.491002887487411499e-01 -1.674478948116302490e-01 -1.745610982179641724e-01 -6.574892252683639526e-02 -1.362399160861968994e-01 -1.052705198526382446e-01 1.900442540645599365e-01 -2.532913982868194580e-01 -8.252246677875518799e-02 1.802596896886825562e-01 2.156864106655120850e-01 -1.392604112625122070e-01 -3.746716678142547607e-01 -6.888649612665176392e-02 2.764092981815338135e-01 1.638528406620025635e-01
-1.088160872459411621e-01 2.059628814458847046e-02 6.300883740186691284e-02 1.292076706886291504e-01 -3.448919206857681274e-02 -1.676301807165145874e-01 -1.613602042198181152e-02 -1.686304658651351929e-01 -1.802379935979843140e-01 -3.025651909410953522e-02 -1.418561786413192749e-01 -7.060229033231735229e-02 1.772060245275497437e-01 3.840926587581634521e-01 7.328107208013534546e-02 -1.397039294242858887e-01 -1.187642887234687805e-01 -1.160153970122337341e-01 3.409848213195800781e-01 -1.349080204963684082e-01 2.338353693485260010e-01 -3.486783429980278015e-02 -3.237660825252532959e-01 -1.284318119287490845e-01 -6.371422111988067627e-02 3.791696131229400635e-01 -9.572727978229522705e-02 -7.992651313543319702e-02 -3.014727532863616943e-01 -3.692659735679626465e-02 1.325461175292730331e-02 2.273832857608795166e-01
4.044543206691741943e-02 1.243886351585388184e-02 1.167748942971229553e-01 -4.135327935218811035e-01 -2.505707368254661560e-02 -1.289046108722686768e-01 4.823489114642143250e-03 1.052695661783218384e-01 1.886605173349380493e-01 -7.723449170589447021e-02 -1.098083853721618652e-01 -1.459897458553314209e-01 3.938828408718109131e-01 3.642061725258827209e-02 5.366064608097076416e-03 -1.604578047990798950e-01 -8.639048039913177490e-02 -1.281748414039611816e-01 2.895559072494506836e-01 1.605359911918640137e-01 -5.435518920421600342e-02 -1.944713741540908813e-01 -2.107264548540115356e-01 -1.561332494020462036e-01 7.594539970159530640e-02 -4.062091559171676636e-02 5.543905124068260193e-02 -1.864428259432315826e-02 -2.029779404401779175e-01 -1.445870846509933472e-01 1.966437138617038727e-02 4.600494503974914551e-01
-2.220649868249893188e-01 -1.907560676336288452e-01 1.188219711184501648e-01 1.483878791332244873e-01 -2.011870890855789185e-01 -1.998139321804046631e-01 2.745732069015502930e-01 -7.115869224071502686e-02 -5.617985501885414124e-02 3.104545772075653076e-01 -1.858693510293960571e-01 2.260377444326877594e-02 2.222868353128433228e-01 2.406734973192214966e-01 -5.560234561562538147e-02 -2.271868139505386353e-01 -2.922942340373992920e-01 2.894575707614421844e-02 1.258735507726669312e-01 -9.884879738092422485e-02 -1.387312710285186768e-01 -9.251096099615097046e-02 1.755264848470687866e-01 -1.379817277193069458e-01 -6.242430210113525391e-02 2.419807389378547668e-02 1.785876154899597168e-01 1.445410996675491333e-01 -2.212170809507369995e-01 -2.887851595878601074e-01 1.829509884119033813e-01 8.974106609821319580e-02
-1.051604747772216797e-01 3.405612409114837646e-01 7.420212030410766602e-02 9.768284857273101807e-02 -2.312764674425125122e-01 -1.802986413240432739e-01 -5.427844822406768799e-02 4.747948795557022095e-02 -8.933179080486297607e-02 2.560171782970428467e-01 -2.834098935127258301e-01 -7.998990267515182495e-02 1.291507333517074585e-01 1.498418748378753662e-01 -2.656908631324768066e-01 1.017408594489097595e-01 -2.227943092584609985e-01 -1.487956792116165161e-01 -1.506434828042984009e-01 -2.030021995306015015e-01 1.094964444637298584e-01 2.576878070831298828e-01 -2.429101169109344482e-01 -5.026039108633995056e-02 -9.181325882673263550e-02 -1.473538726568222046e-01 -1.551123894751071930e-02 5.718569085001945496e-02 -2.911010384559631348e-01 -2.110704034566879272e-01 2.142972052097320557e-01 4.384759813547134399e-02
-1.304149031639099121e-01 -1.794543415307998657e-01 1.111230701208114624e-01 1.865291744470596313e-01 -1.675712019205093384e-01 -1.004933342337608337e-01 2.237574011087417603e-01 6.009549275040626526e-02 -4.252439830452203751e-03 3.838087916374206543e-01 -2.680863142013549805e-01 -1.820285469293594360e-01 -6.342370808124542236e-02 3.370988368988037109e-01 -1.068543121218681335e-01 -9.792868793010711670e-02 -8.045196533203125000e-02 -2.170666009187698364e-01 7.383765280246734619e-02 -7.303819060325622559e-02 -2.302874177694320679e-01 -1.996261999011039734e-02 1.035666093230247498e-01 -1.775031089782714844e-01 -6.033258978277444839e-04 5.060803890228271484e-02 1.679244190454483032e-01 1.066907942295074463e-01 -2.420303523540496826e-01 -2.944434583187103271e-01 2.707933187484741211e-01 -1.372037571854889393e-03
1.404653787612915039e-01 -4.871728643774986267e-02 5.322444811463356018e-02 -1.056762412190437317e-01 -7.860174030065536499e-02 -1.049436852335929871e-01 2.076756805181503296e-01 -1.420937199145555496e-02 -1.215387359261512756e-01 -1.541334539651870728e-01 -6.761545687913894653e-02 -3.969245553016662598e-01 1.541260629892349243e-01 2.026371955871582031e-01 1.205559913069009781e-02 1.629094481468200684e-01 -2.247812300920486450e-01 -5.385097116231918335e-02 -4.241269826889038086e-02 2.270321734249591827e-02 -5.809155106544494629e-02 -9.856840595602989197e-03 -2.412178069353103638e-01 -3.181227250024676323e-03 2.800818765535950661e-03 -9.371562302112579346e-02 -2.329213321208953857e-01 1.365122944116592407e-01 -3.535592555999755859e-01 -2.913466393947601318e-01 2.370717972517013550e-01 3.821583092212677002e-01
-1.728448867797851562e-01 -1.809385567903518677e-01 -2.553731761872768402e-02 -1.226323619484901428e-01 -1.491817086935043335e-01 -9.224069118499755859e-02 -3.518486917018890381e-01 1.306229531764984131e-01 5.640316754579544067e-02 -1.407276652753353119e-02 1.015790179371833801e-01 1.187720522284507751e-02 -1.129062548279762268e-01 2.148611694574356079e-01 3.077158890664577484e-02 1.690894812345504761e-01 9.518902003765106201e-02 -3.670511245727539062e-01 5.370594561100006104e-02 -1.504753902554512024e-02 -1.244796589016914368e-01 -3.594240173697471619e-02 -2.140676528215408325e-01 -5.787719786167144775e-02 -1.534710824489593506e-01 -1.120149865746498108e-01 3.458738625049591064e-01 -2.016189694404602051e-01 -2.984160780906677246e-01 -3.854303956031799316e-01 2.206347510218620300e-02 2.112870849668979645e-02
1.361296772956848145e-01 1.503190845251083374e-01 -5.083046481013298035e-02 -1.113461405038833618e-01 1.471251398324966431e-01 -7.035400718450546265e-02 -3.521804884076118469e-02 2.225502282381057739e-01 4.519616439938545227e-02 1.683899462223052979e-01 -2.892488427460193634e-02 -1.740845292806625366e-01 -9.543978609144687653e-03 2.777829952538013458e-02 -7.623345404863357544e-02 4.134954512119293213e-02 -2.546007335186004639e-01 -1.053872257471084595e-01 6.812773644924163818e-02 -1.683984324336051941e-02 2.460995502769947052e-02 3.144437372684478760e-01 -2.908445596694946289e-01 8.363331854343414307e-02 3.195629268884658813e-02 1.561192423105239868e-02 6.289721280336380005e-02 3.752667009830474854e-01 -3.947090506553649902e-01 -9.783104807138442993e-02 3.008473850786685944e-02 4.608328044414520264e-01
-2.754826843738555908e-01 -1.566070020198822021e-01 1.220679506659507751e-01 -6.969942152500152588e-02 1.015544086694717407e-01 -8.650470525026321411e-02 -8.004098385572433472e-02 1.586771383881568909e-02 -8.307470381259918213e-02 1.720050126314163208e-01 1.407557427883148193e-01 -2.218220531940460205e-01 2.245341688394546509e-01 5.354539752006530762e-01 1.116042397916316986e-02 1.732091046869754791e-02 2.267351299524307251e-01 -2.406658083200454712e-01 2.240529656410217285e-01 7.296025753021240234e-02 1.279932260513305664e-01 -1.777296662330627441e-01 8.817138522863388062e-02 -3.389137983322143555e-02 2.134869843721389771e-01 -5.950096622109413147e-02 2.168059349060058594e-01 2.153654769062995911e-02 -1.748306751251220703e-01 -1.863304525613784790e-01 9.105131775140762329e-02 1.428609639406204224e-01
1.127920970320701599e-01 -5.463622137904167175e-02 -1.682475805282592773e-01 -1.632608920335769653e-01 -1.098333969712257385e-01 6.038179621100425720e-02 -8.055463433265686035e-02 -1.254570484161376953e-01 1.143716499209403992e-01 1.342141628265380859e-01 -8.567978627979755402e-03 -1.497599929571151733e-01 1.439663581550121307e-03 3.449257016181945801e-01 1.381542086601257324e-01 -2.383436113595962524e-01 -1.583872735500335693e-01 -3.150672614574432373e-01 2.280165702104568481e-01 1.253087669610977173e-01 -2.072541564702987671e-01 -3.274732828140258789e-02 1.823874711990356445e-01 -3.392587229609489441e-02 -8.911528438329696655e-02 1.577436476945877075e-01 -9.045348502695560455e-03 -1.596744544804096222e-02 -5.670989155769348145e-01 -1.113781929016113281e-01 -4.615026991814374924e-03 -7.244473695755004883e-02
-2.118383944034576416e-01 -6.919603794813156128e-02 5.335366819053888321e-03 1.613309830427169800e-01 -1.946816295385360718e-01 -2.268385589122772217e-01 -1.823881715536117554e-01 1.375704109668731689e-01 8.743013441562652588e-02 -1.073304563760757446e-02 -1.718120127916336060e-01 1.633882522583007812e-01 1.777042448520660400e-01 -5.731909349560737610e-02 -2.360523194074630737e-01 -2.431032210588455200e-01 -2.872988581657409668e-01 -3.142422437667846680e-01 1.130222808569669724e-02 -1.215387433767318726e-01 -9.047061949968338013e-02 -4.302002023905515671e-03 -1.148810386657714844e-01 -1.453640162944793701e-01 -1.009119525551795959e-01 -3.930108547210693359e-01 8.889243006706237793e-02 1.031782329082489014e-01 -2.947903871536254883e-01 -1.415179967880249023e-01 -2.227420918643474579e-02 1.993511766195297241e-01
-1.927294135093688965e-01 -1.186147183179855347e-01 1.453937590122222900e-01 1.104007586836814880e-01 -2.914393544197082520e-01 -1.043674573302268982e-01 -1.958621591329574585e-01 4.116798564791679382e-02 4.564248919486999512e-01 1.295883506536483765e-01 -1.613653004169464111e-01 1.287558227777481079e-01 2.007864043116569519e-02 1.061249151825904846e-01 -1.601334959268569946e-01 -1.249698549509048462e-01 -2.925981283187866211e-01 -1.603548675775527954e-01 -1.754505187273025513e-01 7.732279598712921143e-02 -2.068663686513900757e-01 -8.656740933656692505e-02 -8.399400860071182251e-02 -1.018192246556282043e-01 -1.417731195688247681e-01 1.016607955098152161e-01 2.981447055935859680e-02 -1.314660161733627319e-01 -4.103432893753051758e-01 7.106719166040420532e-02 2.919972315430641174e-02 1.422051191329956055e-01
-7.417920231819152832e-02 -1.210842654109001160e-01 1.616480648517608643e-01 -1.367075741291046143e-01 -2.210377305746078491e-01 -3.078067600727081299e-01 -8.144220337271690369e-03 -1.975279003381729126e-01 3.486615121364593506e-01 3.402608036994934082e-01 -2.772289812564849854e-01 -8.075650781393051147e-02 1.288983374834060669e-01 9.228582680225372314e-02 -1.594366580247879028e-01 -1.197895780205726624e-02 1.280415356159210205e-01 -1.485990881919860840e-01 -1.823539286851882935e-01 -1.182699725031852722e-01 -1.534574329853057861e-01 8.830772340297698975e-02 -3.341445028781890869e-01 -2.189137339591979980e-01 5.891399458050727844e-03 7.883638888597488403e-02 6.715533137321472168e-02 -8.233078569173812866e-02 -2.336583733558654785e-01 -7.704941183328628540e-02 -5.272273719310760498e-02 1.530519425868988037e-01
-4.058136418461799622e-02 -2.084172517061233521e-01 2.514477670192718506e-01 2.022300362586975098e-01 -4.191892594099044800e-02 2.390922792255878448e-02 -3.983753919601440430e-02 -1.897811293601989746e-01 -8.845035731792449951e-02 1.462188661098480225e-01 7.882556319236755371e-02 3.578664362430572510e-02 1.985440254211425781e-01 3.198795616626739502e-01 3.085052967071533203e-02 -1.982450485229492188e-01 -2.911788821220397949e-01 4.038323834538459778e-02 3.438364267349243164e-01 -1.608336120843887329e-01 -2.156530693173408508e-02 -1.783292144536972046e-01 -3.993223235011100769e-02 -2.483561784029006958e-01 1.996654719114303589e-01 7.655190676450729370e-02 1.872442066669464111e-01 2.793196737766265869e-01 -1.544113159179687500e-01 -1.937563419342041016e-01 -1.405801344662904739e-02 2.138449847698211670e-01
-6.939857453107833862e-02 5.929267778992652893e-02 5.845141783356666565e-02 6.109789945185184479e-03 -1.995498090982437134e-01 -1.782874763011932373e-01 -8.288306742906570435e-02 -2.618460729718208313e-02 2.689205408096313477e-01 5.474260449409484863e-02 2.675258517265319824e-01 6.821485701948404312e-03 2.147365957498550415e-01 3.543713986873626709e-01 2.797963321208953857e-01 -7.468502223491668701e-02 -2.001561075448989868e-01 1.772799044847488403e-01 -4.002546891570091248e-02 3.830040618777275085e-02 -2.331169694662094116e-01 -7.180877495557069778e-03 -3.684674948453903198e-02 1.204225495457649231e-01 -9.108053147792816162e-02 -1.527777761220932007e-01 1.966745592653751373e-02 -1.027405261993408203e-01 -4.468763768672943115e-01 1.313523352146148682e-01 3.957622498273849487e-02 3.172615468502044678e-01
2.028675675392150879e-01 -1.127010583877563477e-01 -1.999336183071136475e-01 3.064265847206115723e-02 -2.803054451942443848e-01 -1.389613896608352661e-01 -6.409136205911636353e-02 3.976287320256233215e-02 3.916223645210266113e-01 2.365799248218536377e-01 2.746987342834472656e-02 -6.250705569982528687e-02 1.072093620896339417e-01 2.251522094011306763e-01 -1.507285982370376587e-02 -5.578437703661620617e-04 -2.028555124998092651e-01 4.299112409353256226e-02 -1.496119350194931030e-01 -2.021151334047317505e-01 -3.800315037369728088e-02 -3.275552988052368164e-01 -1.359487324953079224e-01 -1.523038595914840698e-01 -1.319698542356491089e-01 -6.150696799159049988e-02 1.544538438320159912e-01 1.766734719276428223e-01 -1.169317290186882019e-01 -1.058324351906776428e-01 -1.486532241106033325e-01 3.812581896781921387e-01
-1.705998741090297699e-02 1.530901640653610229e-01 7.637995481491088867e-02 -1.543326973915100098e-01 -1.426575630903244019e-01 -2.437858581542968750e-01 1.557834893465042114e-01 -3.719128295779228210e-02 6.674868986010551453e-03 4.866899177432060242e-02 1.063840687274932861e-01 -6.505459547042846680e-02 2.050884813070297241e-01 1.101019978523254395e-01 -8.058473467826843262e-02 2.533888220787048340e-01 -3.384007811546325684e-01 -6.931929290294647217e-02 1.766839623451232910e-01 9.360115230083465576e-02 -8.942480385303497314e-02 -1.408872753381729126e-01 -2.064581774175167084e-02 2.344647049903869629e-01 8.979339152574539185e-02 -3.004608452320098877e-01 1.063750707544386387e-03 4.602724313735961914e-02 -3.241343498229980469e-01 -2.090532928705215454e-01 -2.854877114295959473e-01 3.536464571952819824e-01
6.506553292274475098e-02 -6.397289037704467773e-02 -1.928149312734603882e-01 -5.025201663374900818e-02 6.686175614595413208e-02 1.763405203819274902e-01 -1.921631023287773132e-02 7.170996069908142090e-02 1.138508617877960205e-01 2.363678812980651855e-01 -4.140140861272811890e-02 7.400130480527877808e-02 2.026844769716262817e-01 3.827646970748901367e-01 2.133657336235046387e-01 2.063792198896408081e-02 -3.906679525971412659e-02 -1.692072153091430664e-01 8.265747874975204468e-02 -1.805500984191894531e-01 -1.474377512931823730e-01 3.544327616691589355e-01 -3.982217237353324890e-02 5.275284871459007263e-02 -1.340753436088562012e-01 8.745982497930526733e-02 3.905410766601562500e-01 5.786377564072608948e-02 -3.094373643398284912e-01 -2.841980382800102234e-02 -2.839298546314239502e-01 1.460888087749481201e-01
-1.051034778356552124e-01 -2.963832914829254150e-01 1.140964403748512268e-01 1.584751307964324951e-01 -1.382599174976348877e-01 -1.637057065963745117e-01 2.562307417392730713e-01 -1.205094829201698303e-01 7.730884104967117310e-02 1.600659638643264771e-01 1.071600522845983505e-02 -2.630767524242401123e-01 9.230089932680130005e-02 2.785739302635192871e-01 -1.997414529323577881e-01 -2.027071565389633179e-01 3.488597460091114044e-03 -2.113040685653686523e-01 8.130426704883575439e-02 1.620051115751266479e-01 -1.767966151237487793e-01 8.093473315238952637e-02 7.785544544458389282e-02 -1.590037047863006592e-01 -1.075116917490959167e-01 1.439037919044494629e-01 1.292516589164733887e-01 1.950523555278778076e-01 -1.792337149381637573e-01 -2.855715155601501465e-01 2.567567527294158936e-01 2.357264608144760132e-01
-2.242860496044158936e-01 -2.906006276607513428e-01 1.740337759256362915e-01 -4.592125490307807922e-02 -2.675024271011352539e-01 -2.727066874504089355e-01 7.753008604049682617e-02 1.331119611859321594e-02 6.588955968618392944e-02 3.985689282417297363e-01 -2.451694905757904053e-01 -9.486441500484943390e-03 1.501670759171247482e-02 2.832951247692108154e-01 -2.306490950286388397e-02 -1.779047548770904541e-01 -1.681052297353744507e-01 -6.902801990509033203e-02 1.688864678144454956e-01 5.559003353118896484e-02 -2.881535291671752930e-01 2.765088342130184174e-02 1.304421275854110718e-01 -1.787255704402923584e-02 -1.306514441967010498e-01 8.612962812185287476e-02 8.758541941642761230e-02 1.420991569757461548e-01 -2.219105958938598633e-01 -2.412561625242233276e-01 1.293755620718002319e-01 -4.866655543446540833e-02
-3.857792019844055176e-01 -4.943724721670150757e-02 7.517892867326736450e-02 8.013436198234558105e-02 2.758863568305969238e-02 -2.422855608165264130e-02 -5.095545202493667603e-02 1.877161860466003418e-01 7.222295552492141724e-02 2.360801696777343750e-01 2.184835523366928101e-01 -1.148056462407112122e-01 1.913877576589584351e-01 3.581371307373046875e-01 -5.534778162837028503e-02 1.118228882551193237e-01 2.560683786869049072e-01 -1.741095930337905884e-01 6.979922205209732056e-02 4.300766438245773315e-02 2.157876193523406982e-01 -1.515989601612091064e-01 -9.828951209783554077e-02 -2.132261246442794800e-01 9.406521171331405640e-02 8.325273543596267700e-02 3.021190762519836426e-01 2.130802161991596222e-02 -2.500100135803222656e-01 -2.541064321994781494e-01 1.806268393993377686e-01 -2.570264227688312531e-02
-6.162763386964797974e-02 8.639497309923171997e-02 9.095031768083572388e-02 -9.235949814319610596e-02 -1.515524238348007202e-01 -1.179973930120468140e-01 4.276686161756515503e-02 1.089545190334320068e-01 2.398900315165519714e-02 2.731795608997344971e-01 -1.389547288417816162e-01 1.216078847646713257e-01 3.259674608707427979e-01 1.592936813831329346e-01 -1.287803947925567627e-01 2.503564953804016113e-01 -4.023277759552001953e-01 -9.667250514030456543e-02 2.096059359610080719e-02 -2.289471775293350220e-01 -2.007299810647964478e-01 2.176637053489685059e-01 -1.925316900014877319e-01 -2.258186228573322296e-02 -8.986552059650421143e-02 1.821249909698963165e-02 -3.700927644968032837e-02 3.826614618301391602e-01 -2.721910178661346436e-01 1.030016541481018066e-01 2.703803218901157379e-02 1.009922102093696594e-01
-6.237399205565452576e-02 8.388411253690719604e-02 7.497742772102355957e-02 1.352680027484893799e-01 -1.492374688386917114e-01 -1.749569773674011230e-01 -1.517210751771926880e-01 2.422872781753540039e-01 1.688084751367568970e-02 1.445589214563369751e-01 -5.195301491767168045e-03 -2.964354455471038818e-01 -5.769410729408264160e-02 1.060194447636604309e-01 2.296247333288192749e-01 1.271128356456756592e-01 -3.198429346084594727e-01 4.181101545691490173e-02 2.128576934337615967e-01 -3.554085195064544678e-01 -6.020071357488632202e-02 -1.991119235754013062e-02 4.960340633988380432e-02 -4.927219823002815247e-02 -9.070958942174911499e-02 4.122598767280578613e-01 1.323802769184112549e-01 1.963430941104888916e-01 -2.274518311023712158e-01 -2.875598892569541931e-02 -5.502651631832122803e-02 2.521540224552154541e-01
-1.631769835948944092e-01 8.849174529314041138e-02 -9.974878281354904175e-03 -2.567078471183776855e-01 -2.979878894984722137e-02 -4.692474603652954102e-01 5.640763789415359497e-02 1.397277414798736572e-01 -1.589072309434413910e-02 4.398339986801147461e-02 1.976012736558914185e-01 -3.105963580310344696e-02 1.748116165399551392e-01 3.468076288700103760e-01 -2.072250247001647949e-01 -3.646590411663055420e-01 6.098817288875579834e-02 2.740661427378654480e-02 -4.005959630012512207e-02 6.251489371061325073e-02 2.355680987238883972e-02 -2.554690241813659668e-01 -5.715102329850196838e-02 -1.647581532597541809e-02 -5.401897430419921875e-02 1.084529682993888855e-01 -1.908745383843779564e-03 -1.776346117258071899e-01 -2.813380658626556396e-01 -2.707401514053344727e-01 -4.792704805731773376e-02 -8.049499243497848511e-02
-5.498575046658515930e-02 -1.813087314367294312e-01 1.929533779621124268e-01 -1.366563141345977783e-01 -1.457913964986801147e-01 -7.406572997570037842e-02 -1.464479863643646240e-01 -2.720991075038909912e-01 1.756098419427871704e-01 1.643586456775665283e-01 -7.298543304204940796e-02 1.985738612711429596e-02 6.013873219490051270e-02 3.385697305202484131e-01 -1.832174807786941528e-01 -2.740146219730377197e-01 -5.302281305193901062e-02 -1.046247184276580811e-01 -2.054876238107681274e-01 -8.253231062553822994e-04 -9.056071937084197998e-02 7.905665040016174316e-02 -3.150431215763092041e-01 6.330065429210662842e-03 -1.571445316076278687e-01 2.245237082242965698e-01 1.164669021964073181e-01 1.997940242290496826e-01 -1.535185277462005615e-01 -1.372054964303970337e-01 2.256422489881515503e-01 3.223001658916473389e-01
-1.119669675827026367e-01 9.264801442623138428e-02 3.442068696022033691e-01 -2.867293357849121094e-01 -2.262650132179260254e-01 -2.813111841678619385e-01 1.356033384799957275e-01 7.703068852424621582e-02 2.581265866756439209e-01 1.656720414757728577e-02 -5.038690194487571716e-02 7.893857546150684357e-03 2.799398005008697510e-01 3.711519995704293251e-03 4.192086756229400635e-01 -2.518613124266266823e-03 9.747045487165451050e-02 -1.103056669235229492e-01 1.019235700368881226e-01 -1.577218770980834961e-01 -2.067131549119949341e-02 -2.002752125263214111e-01 -1.700964719057083130e-01 -1.840179413557052612e-02 1.811857707798480988e-02 -1.004419550299644470e-01 2.021943330764770508e-01 -1.753881759941577911e-02 -2.345850318670272827e-01 -1.369665861129760742e-01 -5.463575571775436401e-02 2.116202414035797119e-01
7.944414019584655762e-02 -2.927183806896209717e-01 -1.749554462730884552e-02 1.337165534496307373e-01 -7.308468967676162720e-02 7.530608773231506348e-02 -1.506306529045104980e-01 7.839979231357574463e-02 2.316009998321533203e-01 1.725071072578430176e-01 -1.126189902424812317e-01 -1.330512911081314087e-01 2.106739580631256104e-01 3.429914116859436035e-01 -3.536337241530418396e-02 -3.090578317642211914e-01 -1.737612783908843994e-01 -2.116863243281841278e-02 -1.484400182962417603e-01 -2.597155272960662842e-01 -8.429123461246490479e-02 -1.943403333425521851e-01 -3.017589747905731201e-01 -1.643694937229156494e-01 -3.575935587286949158e-02 1.063187494874000549e-01 9.240881353616714478e-02 2.425203919410705566e-01 -1.387064009904861450e-01 -1.525079458951950073e-01 1.259888261556625366e-01 2.366572022438049316e-01
1.756955683231353760e-01 -1.139120906591415405e-01 -7.922194898128509521e-02 -2.529475092887878418e-01 -5.876410752534866333e-02 -1.885768622159957886e-01 -3.069570362567901611e-01 -5.114585533738136292e-02 1.209725663065910339e-01 1.451175212860107422e-01 8.943918347358703613e-02 1.195829012431204319e-03 -1.241692993789911270e-02 2.494307607412338257e-01 -2.777713835239410400e-01 -4.418187588453292847e-02 -3.364713117480278015e-02 1.095027010887861252e-02 -6.371927261352539062e-02 1.225766912102699280e-01 -4.298992827534675598e-02 -1.838529109954833984e-01 -1.501684077084064484e-02 6.487161666154861450e-02 1.760082133114337921e-02 -1.772790402173995972e-01 2.652404606342315674e-01 -1.608383804559707642e-01 -4.100647568702697754e-01 4.799718037247657776e-02 1.174521073698997498e-01 4.384498596191406250e-01
2.669628895819187164e-02 1.589875370264053345e-01 3.041866719722747803e-01 1.853433437645435333e-02 -9.242153912782669067e-02 -1.510151475667953491e-01 -1.820767670869827271e-01 2.091007530689239502e-01 1.240968182682991028e-01 4.789260625839233398e-01 -1.786760687828063965e-01 -1.679439470171928406e-02 6.872721761465072632e-02 1.864550560712814331e-01 1.745315194129943848e-01 -3.197361528873443604e-02 -1.923411935567855835e-01 6.357889622449874878e-03 9.742643684148788452e-02 -2.056715488433837891e-01 -9.014435112476348877e-02 1.593016684055328369e-01 -3.318026065826416016e-01 5.395196750760078430e-02 -5.538006871938705444e-02 -1.682354211807250977e-01 -8.885535597801208496e-02 8.634544909000396729e-02 -2.151630967855453491e-01 -1.532005071640014648e-01 2.688742280006408691e-01 2.915512211620807648e-02
-4.148756340146064758e-02 6.574752181768417358e-02 1.900516599416732788e-01 -4.672189801931381226e-02 -7.719522714614868164e-02 -2.576580941677093506e-01 -1.952058672904968262e-01 2.523215413093566895e-01 2.950709462165832520e-01 4.901514649391174316e-01 6.318665691651403904e-04 -2.426496446132659912e-01 -1.891030371189117432e-01 1.654836684465408325e-01 -1.269903331995010376e-01 -1.812810450792312622e-01 -2.694494789466261864e-03 1.895174533128738403e-01 1.481006294488906860e-01 -1.300050914287567139e-01 -5.282168462872505188e-02 -2.667625993490219116e-02 -6.357847154140472412e-02 -4.037592932581901550e-02 -9.959734044969081879e-03 -2.274297028779983521e-01 5.183592811226844788e-02 1.600721664726734161e-02 -3.737925887107849121e-01 3.219457343220710754e-03 -5.605284124612808228e-02 4.041367769241333008e-02
-1.304417252540588379e-01 2.489257603883743286e-01 2.012700438499450684e-01 -2.871077358722686768e-01 -9.253096580505371094e-02 -1.977792531251907349e-01 -2.565690577030181885e-01 1.684592366218566895e-01 2.975755333900451660e-01 2.938352990895509720e-03 -1.298605054616928101e-01 -6.107234954833984375e-02 2.521580159664154053e-01 9.605520218610763550e-02 1.205230057239532471e-01 -2.623472213745117188e-01 8.357145637273788452e-02 -2.728384733200073242e-01 2.744477093219757080e-01 -2.108135074377059937e-01 -4.354758933186531067e-02 -2.207215279340744019e-01 8.101213723421096802e-02 8.285075426101684570e-02 -6.713002920150756836e-02 5.855612084269523621e-02 1.171207800507545471e-01 7.567599415779113770e-02 -2.744453251361846924e-01 -5.857972428202629089e-02 4.595775390043854713e-04 1.397066861391067505e-01
-1.612493693828582764e-01 8.811826258897781372e-02 1.525126099586486816e-01 -2.158666551113128662e-01 5.698346346616744995e-02 -1.741579920053482056e-02 -2.206134200096130371e-01 2.935090363025665283e-01 2.847915887832641602e-01 3.719979226589202881e-01 -1.387268155813217163e-01 -1.136773973703384399e-01 2.009584456682205200e-01 -3.264396637678146362e-02 -5.091497208923101425e-03 -7.999858260154724121e-02 -6.972672790288925171e-02 1.171164028346538544e-02 2.110733538866043091e-01 -2.529789805412292480e-01 4.125897586345672607e-02 3.836413472890853882e-02 -2.714002430438995361e-01 -1.373940706253051758e-01 2.251125127077102661e-02 -6.068901345133781433e-02 5.191823840141296387e-02 1.242241710424423218e-01 -4.478965699672698975e-01 -1.441402733325958252e-01 -4.104505851864814758e-02 -6.186184659600257874e-02
4.745240136981010437e-02 1.243093758821487427e-01 1.017582789063453674e-01 -2.131767198443412781e-02 -2.158472836017608643e-01 -1.008094325661659241e-01 3.974838554859161377e-02 4.001592397689819336e-01 6.182329729199409485e-02 -1.704007089138031006e-01 -2.240363508462905884e-01 -2.348419874906539917e-01 -2.787654846906661987e-02 7.305758446455001831e-02 -6.055116537027060986e-04 5.904978886246681213e-02 -3.413542509078979492e-01 -1.515658050775527954e-01 1.827856749296188354e-01 -8.471361547708511353e-02 -7.272895425558090210e-02 1.095612719655036926e-02 -1.805629879236221313e-01 -1.771631240844726562e-01 2.503869496285915375e-02 1.119706258177757263e-01 -1.379077229648828506e-02 2.909010648727416992e-01 -3.491105139255523682e-01 -1.683341860771179199e-01 3.347505256533622742e-02 3.262340426445007324e-01
8.577425777912139893e-02 1.699710823595523834e-02 1.271554082632064819e-01 1.428098976612091064e-01 -6.500852108001708984e-02 -1.654846966266632080e-01 9.400266408920288086e-02 1.238153129816055298e-01 -7.226199842989444733e-03 2.090166509151458740e-01 5.752750486135482788e-02 -1.938892900943756104e-01 7.009510695934295654e-02 1.005255132913589478e-01 1.411690115928649902e-01 1.039758790284395218e-03 -4.600533097982406616e-02 -9.198877960443496704e-02 3.246559500694274902e-01 4.686736688017845154e-02 -9.896133095026016235e-02 4.285955801606178284e-02 -8.512219041585922241e-02 5.206800997257232666e-02 1.082658767700195312e-01 -9.738805145025253296e-02 -2.494872175157070160e-02 1.415677089244127274e-02 -4.948393404483795166e-01 -3.470025658607482910e-01 -4.221924841403961182e-01 2.740542292594909668e-01
-1.859205961227416992e-01 7.481832802295684814e-02 -7.289831992238759995e-03 -2.163234651088714600e-01 -1.551872789859771729e-01 -1.791306734085083008e-01 -1.919753700494766235e-01 7.219080347567796707e-03 5.714348331093788147e-02 -1.118668238632380962e-03 -1.910498291254043579e-01 -5.350018292665481567e-02 2.965312264859676361e-02 1.461647897958755493e-01 -3.283478021621704102e-01 -1.050143539905548096e-01 -7.554847747087478638e-02 -1.916004419326782227e-01 8.755898475646972656e-02 -2.552357316017150879e-01 -2.285416573286056519e-01 6.460320670157670975e-03 -3.498668074607849121e-01 6.487514078617095947e-02 -3.714933618903160095e-02 -5.299885571002960205e-02 -5.660432949662208557e-02 1.346560120582580566e-01 -3.894800245761871338e-01 -2.856227457523345947e-01 -2.842083871364593506e-01 5.003051459789276123e-02
1.982648670673370361e-02 -1.897024512290954590e-01 -3.085615932941436768e-01 1.676690881140530109e-03 -7.371370494365692139e-02 1.849743723869323730e-02 1.429503504186868668e-02 8.040140569210052490e-02 7.623624801635742188e-02 3.127296864986419678e-01 2.373488619923591614e-03 1.488559097051620483e-01 5.133839324116706848e-02 2.978773415088653564e-01 -2.439558506011962891e-02 3.397565782070159912e-01 1.089851409196853638e-01 -1.547870188951492310e-01 2.521021962165832520e-01 -6.342009454965591431e-02 1.670116484165191650e-01 1.318905502557754517e-01 -1.070073544979095459e-01 1.227012127637863159e-01 -3.014166355133056641e-01 -9.421673417091369629e-02 8.834875375032424927e-02 1.170841902494430542e-01 -3.839863836765289307e-01 -3.622895106673240662e-02 3.020770661532878876e-02 2.768903970718383789e-01
-5.891503021121025085e-02 1.625831425189971924e-01 1.178499087691307068e-01 1.429140474647283554e-02 5.327167734503746033e-02 -1.631382107734680176e-01 -1.734258048236370087e-02 1.196919307112693787e-01 5.325320735573768616e-02 -8.840645104646682739e-02 1.071072556078433990e-02 2.201542705297470093e-01 1.927810907363891602e-01 3.949645161628723145e-01 6.844498962163925171e-02 9.360886365175247192e-02 1.588550806045532227e-01 -6.801150739192962646e-02 4.405755698680877686e-01 5.320606753230094910e-02 -3.952319920063018799e-02 -3.233126364648342133e-03 -3.718066960573196411e-02 -3.523798584938049316e-01 1.742189824581146240e-01 1.487172245979309082e-01 3.021835386753082275e-01 -3.907573409378528595e-03 -3.392575979232788086e-01 1.231717020273208618e-01 1.216034218668937683e-01 5.746741220355033875e-02
-1.090188845992088318e-01 6.468797475099563599e-02 3.017044961452484131e-01 1.402757167816162109e-01 -9.740537405014038086e-02 -4.443396814167499542e-03 1.095176264643669128e-01 4.460639879107475281e-02 1.039274930953979492e-01 5.426921322941780090e-02 2.643016278743743896e-01 -3.788510337471961975e-02 1.415162235498428345e-01 2.348055839538574219e-01 3.270707726478576660e-01 2.259247452020645142e-01 -1.812887489795684814e-01 1.810560375452041626e-01 -9.409446269273757935e-02 -1.020724922418594360e-01 -2.026538848876953125e-01 -1.101215928792953491e-02 -8.827244490385055542e-02 2.009607106447219849e-02 -6.859989464282989502e-02 -1.170170754194259644e-01 1.777157187461853027e-01 -4.616984352469444275e-02 -4.286373555660247803e-01 -1.334940493106842041e-01 1.983903199434280396e-01 3.227902650833129883e-01
1.175327319651842117e-02 1.369221955537796021e-01 1.304944008588790894e-01 -9.875437617301940918e-02 -1.552222520112991333e-01 -7.650023698806762695e-02 -3.749087154865264893e-01 2.146794497966766357e-01 1.125456094741821289e-01 4.534870386123657227e-01 2.688506841659545898e-01 7.938072085380554199e-02 -2.729907259345054626e-02 -1.144952476024627686e-01 -2.842911705374717712e-02 4.670188575983047485e-02 -1.380982100963592529e-01 6.739977747201919556e-02 1.682684756815433502e-02 -1.487402766942977905e-01 -1.629243046045303345e-02 -2.859513647854328156e-02 -2.583757042884826660e-01 -8.755015581846237183e-02 -7.558207958936691284e-02 -4.179809615015983582e-02 1.379706412553787231e-01 -6.985870748758316040e-02 -4.953139424324035645e-01 -1.035461425781250000e-01 -6.561870127916336060e-02 1.036045402288436890e-01
-5.048680678009986877e-02 7.309465110301971436e-02 1.231978386640548706e-01 4.849363490939140320e-02 -8.645095676183700562e-02 -2.091408818960189819e-01 -2.163757681846618652e-01 1.945768594741821289e-01 -2.352566830813884735e-02 7.853568345308303833e-02 -1.654143780469894409e-01 -3.685530275106430054e-02 1.176729127764701843e-01 4.300135076045989990e-01 -2.846167087554931641e-01 -3.015130292624235153e-03 -1.806308180093765259e-01 2.661920338869094849e-02 3.316759318113327026e-02 1.186297833919525146e-01 -1.079619489610195160e-02 -8.041553199291229248e-02 -2.189676612615585327e-01 -2.803621627390384674e-02 -2.665859162807464600e-01 -3.526141121983528137e-02 9.068136662244796753e-02 1.550162136554718018e-01 6.587652117013931274e-02 -6.551188975572586060e-02 3.042599856853485107e-01 4.624667167663574219e-01
-1.673769056797027588e-01 2.163386670872569084e-03 1.260425150394439697e-01 1.799336820840835571e-02 -1.111079603433609009e-01 -2.850842475891113281e-02 -2.488933056592941284e-01 3.477989733219146729e-01 1.683634705841541290e-02 3.962899446487426758e-01 3.226135624572634697e-03 -1.669795066118240356e-02 9.414462745189666748e-02 6.993275880813598633e-02 -4.908990487456321716e-02 -2.603441774845123291e-01 2.359864860773086548e-02 1.730021536350250244e-01 3.395007848739624023e-01 -2.597221732139587402e-01 -1.563531011343002319e-01 2.331540547311306000e-02 -3.497442305088043213e-01 -1.312077492475509644e-01 -1.557651758193969727e-01 -1.359143853187561035e-01 6.573319435119628906e-02 1.161432564258575439e-01 -2.382650822401046753e-01 -1.831131614744663239e-02 1.108933519572019577e-02 1.504510939121246338e-01
-2.165662497282028198e-01 -1.716522276401519775e-01 8.900008350610733032e-02 -4.090431332588195801e-02 -1.944435983896255493e-01 -1.052128970623016357e-01 2.679511606693267822e-01 -1.877586692571640015e-01 2.828836254775524139e-02 3.080004453659057617e-01 -3.985164761543273926e-01 -1.274923831224441528e-01 1.557278484106063843e-01 1.795638203620910645e-01 2.219605632126331329e-02 -9.317699819803237915e-02 -1.277564615011215210e-01 -6.615478545427322388e-02 1.514543592929840088e-01 -2.416589064523577690e-03 -1.128987371921539307e-01 -4.042198881506919861e-03 1.346177309751510620e-01 -2.832306623458862305e-01 8.905160427093505859e-02 -9.134686738252639771e-02 2.516424655914306641e-01 2.727657370269298553e-02 -2.373374700546264648e-01 -2.283351272344589233e-01 2.137471884489059448e-01 1.801809370517730713e-01
1.342443674802780151e-01 -1.105440128594636917e-02 1.216363906860351562e-01 -1.361780464649200439e-01 -1.500700265169143677e-01 -8.358466625213623047e-02 -2.565460503101348877e-01 -1.198470816016197205e-01 9.242402762174606323e-02 2.693805098533630371e-01 -1.040404811501502991e-01 -2.867021858692169189e-01 1.573382914066314697e-01 8.716421574354171753e-02 -2.736765444278717041e-01 7.136178016662597656e-02 3.841280937194824219e-03 -4.804923012852668762e-02 3.705424815416336060e-02 -7.870247960090637207e-02 -1.252912078052759171e-02 1.932854950428009033e-02 1.641076244413852692e-02 1.880816817283630371e-01 1.779265701770782471e-01 -4.757057875394821167e-02 2.256204187870025635e-01 -3.065280616283416748e-01 -4.094112515449523926e-01 -2.613858878612518311e-01 2.556798756122589111e-01 1.618404239416122437e-01
-2.561827301979064941e-01 -3.352644667029380798e-02 -1.106519326567649841e-01 -1.192723587155342102e-01 -1.796539425849914551e-01 -9.895901381969451904e-02 -5.056972056627273560e-02 -9.246662259101867676e-02 6.486218422651290894e-02 8.234606683254241943e-02 -3.999306634068489075e-02 -2.383530139923095703e-02 1.753211170434951782e-01 1.059831380844116211e-01 5.400760471820831299e-02 -2.151850424706935883e-02 2.381683290004730225e-01 8.524977415800094604e-02 9.891608357429504395e-02 1.385530531406402588e-01 -2.623745501041412354e-01 1.568753123283386230e-01 1.224450990557670593e-01 1.470267921686172485e-01 -2.283782958984375000e-01 3.579339012503623962e-02 3.080929517745971680e-01 2.364194989204406738e-01 -3.468043506145477295e-01 -2.035953551530838013e-01 -2.154456265270709991e-02 4.534543454647064209e-01
8.806563168764114380e-02 3.518285453319549561e-01 -2.982788719236850739e-02 -6.753344088792800903e-02 -7.523071020841598511e-02 -5.214685201644897461e-01 3.657358139753341675e-02 -1.475348174571990967e-01 1.773895025253295898e-01 2.350151091814041138e-01 -1.210528835654258728e-01 -7.665801048278808594e-02 4.513835161924362183e-02 8.128324151039123535e-02 -1.247968152165412903e-01 -7.404033094644546509e-02 -1.613432765007019043e-01 -1.680860221385955811e-01 1.635114252567291260e-01 -8.713243901729583740e-02 -4.202212393283843994e-02 2.694152109324932098e-02 2.354477718472480774e-02 1.013851910829544067e-02 9.089723229408264160e-02 -1.375349014997482300e-01 -1.694762110710144043e-01 2.213294953107833862e-01 -4.111472070217132568e-01 -2.308188676834106445e-01 8.008283376693725586e-02 2.532359212636947632e-03
1.242454797029495239e-01 -1.266332864761352539e-01 -6.523898243904113770e-02 -4.105642065405845642e-02 -3.199594840407371521e-02 -2.242131233215332031e-01 -2.338877618312835693e-01 -2.051434665918350220e-02 3.027673363685607910e-01 8.414965122938156128e-02 -2.208825759589672089e-02 -6.272729486227035522e-02 8.207595348358154297e-02 6.932190060615539551e-02 -1.708901673555374146e-01 2.476079622283577919e-03 -1.603863835334777832e-01 -4.749402403831481934e-02 1.881225407123565674e-01 -1.103255450725555420e-01 5.242580547928810120e-02 -4.224940761923789978e-02 -8.022885769605636597e-02 9.553919732570648193e-02 1.501221060752868652e-01 -2.728924453258514404e-01 8.287138491868972778e-02 -2.199411988258361816e-01 -4.280565083026885986e-01 -2.594108283519744873e-01 3.585557639598846436e-01 2.920030951499938965e-01
-1.402402073144912720e-01 -1.743619702756404877e-02 1.963090151548385620e-01 2.529462613165378571e-02 -2.201286107301712036e-01 1.368141919374465942e-01 2.048243209719657898e-02 -2.393972724676132202e-01 2.232839614152908325e-01 1.623083720915019512e-03 1.718654632568359375e-01 -5.943582952022552490e-02 1.426469236612319946e-01 1.226732283830642700e-01 -9.787774085998535156e-02 1.826593838632106781e-02 1.226577237248420715e-01 -2.632130682468414307e-01 3.080717623233795166e-01 7.626949250698089600e-02 -3.293342888355255127e-02 -1.019404232501983643e-01 -2.927898168563842773e-01 -1.890593767166137695e-02 1.117772832512855530e-01 1.170711740851402283e-01 -1.240745484828948975e-01 2.083756327629089355e-01 -3.979214131832122803e-01 -2.926428914070129395e-01 -3.476247191429138184e-02 2.736631035804748535e-01
-1.158587560057640076e-01 1.766959875822067261e-01 2.810907661914825439e-01 1.194495521485805511e-02 5.259815603494644165e-02 -3.075111210346221924e-01 1.226255819201469421e-01 2.063145190477371216e-01 -1.935157030820846558e-01 2.208452224731445312e-01 -1.290950030088424683e-01 -1.714466661214828491e-01 1.740414798259735107e-01 2.079689875245094299e-02 1.735870987176895142e-01 -4.643396288156509399e-02 -2.795169055461883545e-01 -1.001756116747856140e-01 3.914395719766616821e-02 3.175998032093048096e-01 8.665832877159118652e-02 -1.467901170253753662e-01 -8.499869704246520996e-02 -5.881977826356887817e-02 1.752864122390747070e-01 -1.329313069581985474e-01 -3.745869919657707214e-02 -6.820574402809143066e-02 -3.208299279212951660e-01 -1.985689252614974976e-01 2.459891885519027710e-02 3.134491145610809326e-01
-1.202872842550277710e-01 9.755779057741165161e-02 1.419796943664550781e-01 3.803022578358650208e-02 -5.688559729605913162e-03 -2.975624501705169678e-01 -1.656001955270767212e-01 1.182609125971794128e-01 -9.811545908451080322e-02 -1.324118673801422119e-01 -7.402806077152490616e-03 1.465522348880767822e-01 -1.221267208456993103e-01 1.923905611038208008e-01 2.311573773622512817e-01 1.143329367041587830e-01 -2.116019427776336670e-01 2.145171537995338440e-02 1.871263980865478516e-01 -2.507837712764739990e-01 1.386760473251342773e-01 -1.864329539239406586e-02 -9.186389297246932983e-02 -3.571366071701049805e-01 -1.548197865486145020e-01 1.049590017646551132e-02 2.944540381431579590e-01 8.221846818923950195e-02 -4.590809941291809082e-01 1.151052191853523254e-01 -1.120127514004707336e-01 6.704649329185485840e-02
1.632825471460819244e-02 2.319702953100204468e-01 -2.651345729827880859e-02 -3.154425024986267090e-01 6.961000710725784302e-02 -1.439007371664047241e-01 -5.509773269295692444e-02 6.899091601371765137e-02 1.897569280117750168e-03 2.184784859418869019e-01 -6.034868955612182617e-02 -1.012666895985603333e-01 1.198591217398643494e-01 6.476808339357376099e-02 1.067017614841461182e-01 -6.128602847456932068e-02 -3.266830742359161377e-01 -2.615676522254943848e-01 1.601424366235733032e-01 5.560364946722984314e-02 1.050876546651124954e-02 -1.007591113448143005e-01 -4.513986036181449890e-02 4.569349810481071472e-02 3.752946257591247559e-01 -7.218033820390701294e-02 1.340783536434173584e-01 4.117575660347938538e-02 -3.186794817447662354e-01 -2.574352622032165527e-01 -9.856005012989044189e-02 3.943281173706054688e-01
-2.937536835670471191e-01 -7.947437465190887451e-03 6.010841950774192810e-02 2.125711292028427124e-01 -1.357093006372451782e-01 -2.607555985450744629e-01 1.130176037549972534e-01 1.849945038557052612e-01 -3.050272911787033081e-02 2.947846800088882446e-02 -3.726968541741371155e-02 -3.893985226750373840e-02 3.668998181819915771e-02 1.294055432081222534e-01 2.716382741928100586e-01 -1.092949360609054565e-01 -2.130557224154472351e-02 2.964435815811157227e-01 -4.529147595167160034e-02 -7.107479125261306763e-02 -2.524227499961853027e-01 1.496661007404327393e-01 1.406121104955673218e-01 -4.329367727041244507e-02 -8.682927489280700684e-02 -1.287363320589065552e-01 3.196817636489868164e-01 6.112913787364959717e-02 -3.804728090763092041e-01 -4.123126715421676636e-02 -1.423763781785964966e-01 3.506210148334503174e-01
-1.052466407418251038e-01 -1.831799373030662537e-02 -1.241425126791000366e-01 3.207041323184967041e-02 -3.986862599849700928e-01 -2.582101821899414062e-01 -1.648959219455718994e-01 -1.990285962820053101e-01 2.530712187290191650e-01 1.041162163019180298e-01 -1.854117214679718018e-01 -9.879587590694427490e-02 -3.262076154351234436e-02 1.226177290081977844e-01 -2.514236867427825928e-01 -8.915899693965911865e-02 -3.307435661554336548e-02 -7.244432717561721802e-02 -1.214377433061599731e-01 -3.003077954053878784e-02 -2.567582726478576660e-01 -1.594566106796264648e-01 2.770703658461570740e-02 1.843006014823913574e-01 -1.378672719001770020e-01 -2.153247967362403870e-02 1.174219027161598206e-01 -9.416771121323108673e-03 -3.427620232105255127e-01 2.376405149698257446e-02 7.910925894975662231e-02 4.095150828361511230e-01
-1.013476476073265076e-01 6.162994541227817535e-03 2.836460620164871216e-02 5.942894145846366882e-02 -4.032322168350219727e-01 -2.941790223121643066e-01 1.177578698843717575e-02 4.599834233522415161e-02 9.688850492238998413e-02 -8.560418337583541870e-02 -1.048621833324432373e-01 -1.781039088964462280e-01 9.863688796758651733e-02 1.997212022542953491e-01 2.494697086513042450e-02 3.148685693740844727e-01 -1.365592628717422485e-01 1.230840682983398438e-01 -3.003543615341186523e-01 -1.006040796637535095e-01 1.039745938032865524e-02 3.224031627178192139e-02 -2.493278980255126953e-01 2.836448252201080322e-01 -3.022941350936889648e-01 -3.841640055179595947e-02 4.661371558904647827e-02 2.219902127981185913e-01 -1.300963312387466431e-01 -9.882046282291412354e-02 1.541284918785095215e-01 2.291132956743240356e-01
-2.152096778154373169e-01 1.981411278247833252e-01 7.907751202583312988e-02 4.273742064833641052e-02 4.879558086395263672e-02 -3.258994221687316895e-01 1.185377091169357300e-01 8.764647692441940308e-02 7.249930407851934433e-03 1.766298115253448486e-01 -1.136570051312446594e-01 -4.463159292936325073e-02 4.067501053214073181e-02 -1.452913880348205566e-02 2.949515581130981445e-01 -9.002041816711425781e-02 -2.518328428268432617e-01 -1.179971173405647278e-02 2.167011350393295288e-01 2.943302989006042480e-01 2.163677662611007690e-02 -2.139854729175567627e-01 -1.465904563665390015e-01 -9.176924824714660645e-02 1.688682734966278076e-01 -8.872497081756591797e-02 1.607021391391754150e-01 -2.019439637660980225e-01 -3.491904437541961670e-01 -1.879828423261642456e-01 -2.491671144962310791e-01 1.929419636726379395e-01
-1.801476925611495972e-01 -1.543291509151458740e-01 1.946912333369255066e-02 -1.776408404111862183e-01 -2.208441495895385742e-01 -4.860148951411247253e-02 -1.351273059844970703e-01 -1.112250462174415588e-01 2.652941346168518066e-01 3.438704088330268860e-02 -1.814403682947158813e-01 -5.521703884005546570e-02 2.268402576446533203e-01 3.489338159561157227e-01 -1.130444779992103577e-01 3.057128284126520157e-03 -3.036603629589080811e-01 -3.818504139780998230e-02 -2.640665508806705475e-02 -4.557944089174270630e-02 -2.412450462579727173e-01 -1.064905673265457153e-01 -3.557804599404335022e-02 -1.404324024915695190e-01 -2.809600532054901123e-01 1.724096685647964478e-01 1.755556613206863403e-01 3.048182837665081024e-02 -2.009422332048416138e-01 -4.010782763361930847e-02 3.648147284984588623e-01 1.844962835311889648e-01
4.993839561939239502e-02 -1.714717894792556763e-01 -1.136137470602989197e-01 -7.065507024526596069e-02 -2.204934507608413696e-01 -2.251587361097335815e-01 -2.211089730262756348e-01 3.200757876038551331e-02 5.877330154180526733e-02 2.002567797899246216e-01 -1.305278041400015354e-03 6.805529817938804626e-03 -6.851536780595779419e-02 2.355024665594100952e-01 2.264451682567596436e-01 -1.046443283557891846e-01 -9.565282613039016724e-02 -2.017088383436203003e-01 -1.253152191638946533e-01 2.540777623653411865e-01 2.631463706493377686e-01 -2.588054351508617401e-02 -6.869855523109436035e-02 1.219976693391799927e-01 2.557574026286602020e-02 2.476700767874717712e-02 3.470830619335174561e-01 2.649280726909637451e-01 -2.007867991924285889e-01 -3.641652315855026245e-02 6.106531247496604919e-03 4.263487160205841064e-01
-3.552809655666351318e-01 2.017284780740737915e-01 1.725993002764880657e-03 -1.446156948804855347e-01 6.785680353641510010e-02 -1.723368018865585327e-01 -2.337970957159996033e-02 2.801052853465080261e-02 -1.952452398836612701e-02 2.843531668186187744e-01 8.911574631929397583e-02 -8.552165329456329346e-02 1.161170527338981628e-01 2.041555643081665039e-01 5.803530290722846985e-02 1.744292825460433960e-01 1.041262969374656677e-01 -4.293529316782951355e-02 1.159429475665092468e-01 -9.080062806606292725e-02 -1.806635111570358276e-01 -3.447569012641906738e-01 -8.651254326105117798e-02 -2.271355688571929932e-01 -1.207594797015190125e-01 2.036472409963607788e-01 2.497701160609722137e-02 3.963670432567596436e-01 -2.617489993572235107e-01 -2.451445907354354858e-01 -5.237171798944473267e-02 3.157593309879302979e-02
3.989192470908164978e-02 -1.768588572740554810e-01 -3.089986927807331085e-02 1.630721688270568848e-01 -3.478800952434539795e-01 -2.227646559476852417e-01 9.286537766456604004e-03 -1.534623205661773682e-01 -1.232746616005897522e-01 1.329308003187179565e-01 -2.404085844755172729e-01 1.228929162025451660e-01 2.436662018299102783e-01 2.249556034803390503e-01 5.153949558734893799e-02 4.215821623802185059e-02 1.161223128437995911e-01 -3.773498535156250000e-01 1.190884038805961609e-01 -9.953995048999786377e-02 4.179920628666877747e-02 -1.004606261849403381e-01 -8.703006058931350708e-02 7.668683677911758423e-02 -2.753964811563491821e-02 1.475084573030471802e-01 5.546070635318756104e-02 -1.947971135377883911e-01 -3.436125516891479492e-01 -9.997589141130447388e-02 -8.693963289260864258e-02 3.474164605140686035e-01
-2.970280051231384277e-01 8.544968813657760620e-02 1.719311326742172241e-01 7.499530166387557983e-02 -1.566037386655807495e-01 -2.210578024387359619e-01 -7.366247475147247314e-02 3.490965366363525391e-01 -2.781776711344718933e-02 1.646692752838134766e-01 -3.437614738941192627e-01 1.450656652450561523e-01 2.837832272052764893e-01 2.658951580524444580e-01 -6.606709957122802734e-02 3.976193815469741821e-02 -2.029003351926803589e-01 1.287609636783599854e-01 -8.966198563575744629e-02 -2.164634168148040771e-01 -1.219856888055801392e-01 2.253997772932052612e-01 -2.400307059288024902e-01 -2.554173953831195831e-02 -1.235414892435073853e-01 -1.021271795034408569e-01 -8.340247720479965210e-02 1.245433464646339417e-01 -1.733098179101943970e-01 -1.027350649237632751e-01 9.524550288915634155e-02 9.949596971273422241e-02
5.843227263540029526e-03 -1.293346732854843140e-01 1.243207678198814392e-01 -1.852877438068389893e-01 2.236931174993515015e-01 -1.589499562978744507e-01 -1.088655665516853333e-01 -8.317910134792327881e-02 7.907603681087493896e-02 1.560891419649124146e-01 -2.333947867155075073e-01 -2.239380404353141785e-02 1.462717950344085693e-01 2.486079782247543335e-01 -2.062339335680007935e-01 7.601641584187746048e-03 2.709577046334743500e-02 -3.393050134181976318e-01 5.053856596350669861e-02 1.062829867005348206e-01 1.943273842334747314e-01 6.907270848751068115e-02 3.991792723536491394e-02 1.738605350255966187e-01 4.841284081339836121e-02 -2.043678909540176392e-01 3.588767647743225098e-01 2.204697579145431519e-01 -3.439356088638305664e-01 -2.141591310501098633e-01 -1.539367139339447021e-01 1.206844896078109741e-01
-1.738758683204650879e-01 -1.571688950061798096e-01 1.182609498500823975e-01 -1.337510626763105392e-02 -1.032171696424484253e-01 -3.092086017131805420e-01 2.280098199844360352e-01 -2.190608084201812744e-01 5.546031892299652100e-02 3.064504563808441162e-01 -2.052011340856552124e-01 -9.505311399698257446e-02 1.271059960126876831e-01 5.709083005785942078e-02 -3.707170858979225159e-02 -1.866653412580490112e-01 -2.097242772579193115e-01 -9.940216690301895142e-02 2.210032045841217041e-01 -3.651645034551620483e-02 -1.178409159183502197e-01 5.465504154562950134e-02 -1.627962589263916016e-01 -7.745838165283203125e-02 -3.114157617092132568e-01 1.216331264004111290e-03 2.404048144817352295e-01 1.810347437858581543e-01 -1.196366772055625916e-01 -2.434628754854202271e-01 2.923782765865325928e-01 1.444241553544998169e-01
-1.506998091936111450e-01 2.288911491632461548e-01 1.988559514284133911e-01 -1.706266701221466064e-01 1.240229606628417969e-01 -2.980356812477111816e-01 7.361216843128204346e-02 1.055709049105644226e-01 -1.903335750102996826e-01 3.062358498573303223e-01 1.306995898485183716e-01 9.092668443918228149e-02 1.066861152648925781e-01 2.732037007808685303e-01 -8.936150930821895599e-03 -5.723393708467483521e-02 -7.865153253078460693e-02 -2.521895989775657654e-02 -1.446561515331268311e-01 -1.432396024465560913e-01 -1.364643126726150513e-01 -2.096611261367797852e-01 2.734713442623615265e-02 -2.241263091564178467e-01 -1.126439198851585388e-01 1.961119621992111206e-01 -9.897855669260025024e-02 2.025325745344161987e-01 -3.199946880340576172e-01 -2.635411620140075684e-01 -8.049297332763671875e-02 2.204885035753250122e-01
-1.477695703506469727e-01 -4.590224847197532654e-02 3.978366777300834656e-02 -2.673055604100227356e-02 -1.469823624938726425e-02 -7.429256290197372437e-02 -2.385162562131881714e-01 -9.852252900600433350e-02 2.421602457761764526e-01 1.415431201457977295e-01 -2.375162690877914429e-01 -8.664445579051971436e-02 2.548033893108367920e-01 1.245771646499633789e-01 1.827889829874038696e-01 -9.243370592594146729e-02 -3.103902377188205719e-02 -4.242533147335052490e-01 -2.816623449325561523e-02 -2.046017050743103027e-01 -6.825050711631774902e-02 1.850660294294357300e-01 -5.593184009194374084e-02 2.774659693241119385e-01 -4.994113463908433914e-03 -2.464084476232528687e-01 2.878443002700805664e-01 1.323808431625366211e-01 -2.809659540653228760e-01 -1.603586673736572266e-01 -8.195779472589492798e-02 1.459537446498870850e-01
-3.934860974550247192e-02 6.948362290859222412e-02 5.180677771568298340e-02 1.686893403530120850e-01 -5.290955305099487305e-02 -1.275320723652839661e-02 -7.576171308755874634e-02 1.366517394781112671e-01 1.545127183198928833e-01 8.944397419691085815e-02 7.591619342565536499e-02 -5.829333886504173279e-02 3.423611819744110107e-01 2.363716512918472290e-01 -2.047677785158157349e-01 6.094121187925338745e-02 -1.734911203384399414e-01 -2.085992693901062012e-01 2.116064131259918213e-01 -3.589366674423217773e-01 4.001977667212486267e-02 7.958047837018966675e-02 -1.443263143301010132e-01 1.913376599550247192e-01 1.126274988055229187e-01 3.960481584072113037e-01 4.214766435325145721e-03 2.782690525054931641e-01 -2.684555053710937500e-01 -1.151562407612800598e-01 -2.278082817792892456e-02 1.729350984096527100e-01
-1.013301014900207520e-01 -4.671552777290344238e-02 -3.476631939411163330e-01 -1.834681034088134766e-01 -6.211255118250846863e-02 -1.326637864112854004e-01 8.714739978313446045e-02 5.246322974562644958e-02 1.121356189250946045e-01 2.189628034830093384e-01 8.937709778547286987e-02 -7.227917760610580444e-02 1.450943797826766968e-01 3.160501420497894287e-01 1.641692966222763062e-01 1.448318511247634888e-01 -1.316833496093750000e-01 -2.148184031248092651e-01 4.016360044479370117e-01 -2.789654731750488281e-01 5.640655383467674255e-02 2.589120864868164062e-01 -7.207185029983520508e-03 8.940280228853225708e-02 -1.971382349729537964e-01 -2.175931818783283234e-02 1.631240397691726685e-01 9.253934025764465332e-02 -2.711482644081115723e-01 9.877705574035644531e-02 1.322039365768432617e-01 -4.966527223587036133e-02
1.756296865642070770e-02 -1.136038079857826233e-01 1.314657032489776611e-01 -2.875008583068847656e-01 -9.272872656583786011e-02 -2.077347040176391602e-01 2.486539306119084358e-03 1.039975956082344055e-01 2.045725733041763306e-01 2.569733187556266785e-02 3.292871266603469849e-02 2.304320223629474640e-02 2.989113330841064453e-01 1.924370601773262024e-02 1.095920130610466003e-01 1.536200493574142456e-01 -2.230332344770431519e-01 -1.545208245515823364e-01 1.587425768375396729e-01 2.083354443311691284e-01 -3.039783835411071777e-01 -1.536658257246017456e-01 -3.962207734584808350e-01 -1.614128053188323975e-01 2.976215444505214691e-02 -1.273143589496612549e-01 1.731538176536560059e-01 2.692222595214843750e-01 -2.486685812473297119e-01 -1.016518920660018921e-01 8.523852378129959106e-02 1.205885559320449829e-01
-1.598382890224456787e-01 7.885733246803283691e-02 1.013390570878982544e-01 1.148466393351554871e-01 8.138342201709747314e-02 -2.125474512577056885e-01 -1.088075339794158936e-01 -6.230529863387346268e-03 -8.866316080093383789e-02 9.837782382965087891e-02 -4.358090460300445557e-02 -2.118133008480072021e-02 -1.660245656967163086e-01 5.000293850898742676e-01 -6.732986122369766235e-02 1.227854117751121521e-01 -5.055873095989227295e-02 7.218056172132492065e-02 2.361914813518524170e-01 -2.180441915988922119e-01 4.065373241901397705e-01 -1.773003190755844116e-01 6.220202147960662842e-02 -1.546843536198139191e-02 -9.725159406661987305e-02 1.959502249956130981e-01 1.297336630523204803e-02 1.140684112906455994e-01 -3.850481510162353516e-01 -1.050443425774574280e-01 1.552247405052185059e-01 8.756907284259796143e-02
-3.914605476893484592e-04 1.320537775754928589e-01 8.395976573228836060e-02 -1.118227392435073853e-01 -1.156562287360429764e-02 6.554974615573883057e-02 -1.728673726320266724e-01 3.365877568721771240e-01 1.893915832042694092e-01 5.220937728881835938e-01 -1.057997345924377441e-01 -6.132714077830314636e-02 1.537607461214065552e-01 2.017513215541839600e-01 -5.396374687552452087e-02 -2.311474680900573730e-01 -1.336758490651845932e-02 2.126147737726569176e-03 4.837175831198692322e-02 -2.600237131118774414e-01 8.428809791803359985e-02 4.343203827738761902e-02 -2.628872692584991455e-01 -1.737760156393051147e-01 -6.970546394586563110e-02 -1.954480856657028198e-01 9.153496474027633667e-02 -9.584128856658935547e-02 -3.000010550022125244e-01 -9.362903982400894165e-02 -1.556924730539321899e-01 9.615693241357803345e-02
-2.692357003688812256e-01 7.528339326381683350e-02 5.816666409373283386e-02 -1.293588131666183472e-01 -2.362315654754638672e-01 -4.598077014088630676e-02 9.676845371723175049e-02 -1.637478172779083252e-02 -1.040967181324958801e-01 -1.265825331211090088e-01 -1.976305246353149414e-01 -1.256764084100723267e-01 1.276075374335050583e-02 2.138404846191406250e-01 1.397470571100711823e-02 1.167695596814155579e-01 -3.182413280010223389e-01 -3.686073422431945801e-02 5.906301140785217285e-01 -2.538088243454694748e-03 -6.890116631984710693e-02 1.426129508763551712e-02 -1.427633911371231079e-01 4.650339949876070023e-03 1.759004443883895874e-01 -4.406703263521194458e-02 -1.831266470253467560e-02 1.078791618347167969e-01 -3.767050206661224365e-01 -1.186229735612869263e-01 1.100029870867729187e-01 5.447714030742645264e-02
-2.704653739929199219e-01 -5.937221273779869080e-02 -6.110481545329093933e-02 4.643192142248153687e-02 -9.679544717073440552e-02 -1.407803148031234741e-01 -1.414608806371688843e-01 -1.380967050790786743e-01 -1.601730138063430786e-01 3.032588660717010498e-01 -1.738016605377197266e-01 -1.091242432594299316e-01 1.433033943176269531e-01 1.241689920425415039e-01 1.819541454315185547e-01 -2.198378555476665497e-02 -1.791909784078598022e-01 -1.897756904363632202e-01 9.390363842248916626e-02 -4.886685684323310852e-02 2.268424779176712036e-01 2.970486581325531006e-01 -2.008586004376411438e-02 7.432332495227456093e-04 2.813820540904998779e-01 1.339337825775146484e-01 4.617390036582946777e-02 2.496657520532608032e-01 -3.566335439682006836e-01 1.148342192173004150e-01 -1.036511436104774475e-01 2.962365448474884033e-01
-2.184112817049026489e-01 1.175077632069587708e-01 -1.469506770372390747e-01 -4.900808632373809814e-02 1.267329454421997070e-01 6.544066965579986572e-02 -2.104542702436447144e-01 -1.028197351843118668e-03 4.767715185880661011e-02 4.390563368797302246e-01 -6.572168320417404175e-02 -2.538715898990631104e-01 -1.464499682188034058e-01 2.159311622381210327e-02 7.294392585754394531e-02 -4.744863137602806091e-03 -7.274933904409408569e-02 -4.243545234203338623e-03 5.087703093886375427e-02 -6.408774107694625854e-02 1.082891076803207397e-01 2.453659661114215851e-02 -2.629710137844085693e-01 -2.917227335274219513e-02 -1.207375973463058472e-01 -1.669498234987258911e-01 1.000681966543197632e-01 2.365626394748687744e-01 -5.544361472129821777e-01 -1.126990392804145813e-01 -1.868655532598495483e-01 3.164393827319145203e-02
-2.470515668392181396e-01 1.441632118076086044e-02 3.859041631221771240e-02 -2.277162522077560425e-01 1.553450375795364380e-01 -1.114100776612758636e-02 8.001245558261871338e-02 -8.134453743696212769e-02 1.234875917434692383e-01 -1.899651065468788147e-02 1.476170271635055542e-01 -1.653863042593002319e-01 2.448252886533737183e-01 9.578192234039306641e-02 -1.725142151117324829e-01 9.159839898347854614e-02 -3.276972472667694092e-01 -3.011696040630340576e-01 3.401788771152496338e-01 1.741718053817749023e-01 1.544300466775894165e-01 -7.752639055252075195e-02 1.492839157581329346e-01 -4.613374918699264526e-02 -1.407160311937332153e-01 5.705905146896839142e-03 2.963287234306335449e-01 1.207573860883712769e-01 -2.850618958473205566e-01 -1.797816753387451172e-01 -7.564708590507507324e-02 1.901846975088119507e-01
1.922645047307014465e-02 1.930477619171142578e-01 1.642344594001770020e-01 3.595424816012382507e-02 -2.249879539012908936e-01 1.072443276643753052e-01 -4.146928787231445312e-01 1.889176815748214722e-01 6.125758215785026550e-02 4.418842196464538574e-01 -2.392763830721378326e-02 -1.375192552804946899e-01 -5.760267376899719238e-02 5.211740732192993164e-02 -1.576325893402099609e-01 7.712371647357940674e-02 -5.846884846687316895e-02 2.364243939518928528e-02 -4.183312505483627319e-02 -1.016158163547515869e-01 1.163731440901756287e-01 -1.118601039052009583e-01 -2.253129333257675171e-01 -3.235808387398719788e-02 4.496448859572410583e-02 -1.447658091783523560e-01 1.204082444310188293e-01 5.823657289147377014e-02 -4.789299666881561279e-01 -1.419119387865066528e-01 9.442266076803207397e-02 1.255740970373153687e-01
1.059137955307960510e-01 -2.646566554903984070e-02 1.295646429061889648e-01 1.473861373960971832e-02 -1.049968302249908447e-01 -4.778433963656425476e-02 -2.444605678319931030e-01 2.843258976936340332e-01 1.029913127422332764e-02 3.366607725620269775e-01 -2.902638912200927734e-01 -2.562621831893920898e-01 1.062439903616905212e-01 2.051424980163574219e-01 -1.661589890718460083e-01 -2.371225208044052124e-01 -1.595458984375000000e-01 -4.139991942793130875e-03 1.536399424076080322e-01 -1.638981252908706665e-01 1.349743008613586426e-01 9.835033863782882690e-02 -1.081290617585182190e-01 2.255910634994506836e-01 -2.007950693368911743e-01 -5.166482925415039062e-02 1.295519769191741943e-01 -9.952776134014129639e-02 -3.691176474094390869e-01 1.821951754391193390e-02 3.728573024272918701e-02 2.062264978885650635e-01
-8.625192940235137939e-02 5.873348936438560486e-02 -1.480498462915420532e-01 -8.565856516361236572e-02 -2.754008173942565918e-01 -1.354208886623382568e-01 1.229959353804588318e-01 1.752911806106567383e-01 -1.948415338993072510e-01 2.065823376178741455e-01 -3.502157330513000488e-02 -1.567451506853103638e-01 1.029829531908035278e-01 1.125079914927482605e-01 1.512341853231191635e-02 6.843735277652740479e-02 -4.642550051212310791e-01 -1.867225468158721924e-01 6.838150322437286377e-02 5.652284249663352966e-02 -9.360421448945999146e-03 -2.931279838085174561e-01 -1.686683595180511475e-01 1.111627593636512756e-01 1.345301419496536255e-01 -8.729902654886245728e-02 2.080229818820953369e-01 5.088414996862411499e-02 -1.719745248556137085e-01 -2.494383752346038818e-01 -3.108896613121032715e-01 2.002208828926086426e-01
-2.636770606040954590e-01 9.879475831985473633e-02 1.049933284521102905e-01 2.291853539645671844e-02 -1.522689033299684525e-02 7.146461308002471924e-02 -2.292113751173019409e-01 2.149039208889007568e-01 1.922172307968139648e-01 -1.684023290872573853e-01 1.682013571262359619e-01 -7.970717549324035645e-02 2.245168983936309814e-01 3.566263616085052490e-01 1.159969568252563477e-01 1.281940490007400513e-01 9.710094891488552094e-03 1.222287565469741821e-01 -1.026721820235252380e-01 7.924889214336872101e-03 -2.128095924854278564e-01 -1.800691336393356323e-01 -6.355442106723785400e-02 -4.206046927720308304e-03 -1.449277251958847046e-01 -4.055828601121902466e-02 7.549183815717697144e-02 -3.324746713042259216e-02 -4.782091677188873291e-01 1.302561461925506592e-01 1.432524919509887695e-01 3.076363503932952881e-01
-1.077641025185585022e-01 -3.499477505683898926e-01 9.521648287773132324e-02 -1.396867167204618454e-02 -7.640796154737472534e-02 -1.239829882979393005e-01 -5.428694561123847961e-02 2.020121812820434570e-01 1.680511236190795898e-01 1.626164913177490234e-01 5.185185372829437256e-02 -1.512905806303024292e-01 3.600192666053771973e-01 4.573814272880554199e-01 2.715393155813217163e-02 4.511497542262077332e-02 -1.481551229953765869e-01 -1.366509404033422470e-02 -2.795995958149433136e-02 1.188301071524620056e-01 -4.093111678957939148e-02 3.632264211773872375e-02 -4.290900006890296936e-02 2.001120746135711670e-01 -2.550801336765289307e-01 -8.852645009756088257e-02 9.829519689083099365e-02 -9.436186403036117554e-02 -2.842985279858112335e-02 -1.884610801935195923e-01 2.513559758663177490e-01 3.113755881786346436e-01
-1.420597881078720093e-01 -9.184379875659942627e-02 -1.333882510662078857e-01 -9.416040033102035522e-02 -4.184083044528961182e-01 -2.960347104817628860e-03 -2.841673791408538818e-02 -8.889890275895595551e-03 5.372606217861175537e-02 1.594299525022506714e-01 6.816010177135467529e-02 3.630413115024566650e-02 1.654815375804901123e-01 4.256602823734283447e-01 1.721881777048110962e-01 -7.871907949447631836e-02 -1.744197309017181396e-01 -1.976393759250640869e-01 -1.462898999452590942e-01 -2.271004617214202881e-01 1.788286715745925903e-01 -3.468865901231765747e-02 1.105871275067329407e-01 1.574669927358627319e-01 -1.108940616250038147e-01 -4.751072824001312256e-02 -1.752141267061233521e-01 2.291225492954254150e-01 -2.732808887958526611e-01 -4.010505601763725281e-02 1.889071762561798096e-01 2.601613104343414307e-01
-3.190270066261291504e-01 4.150858893990516663e-02 4.979100078344345093e-02 1.868693828582763672e-01 -2.497677654027938843e-01 -1.145201548933982849e-02 -3.290650993585586548e-02 5.354085937142372131e-02 2.003576606512069702e-02 -8.186709880828857422e-02 1.774652898311614990e-01 -1.602294147014617920e-01 -6.170805543661117554e-02 8.358536660671234131e-02 3.227939009666442871e-01 -1.023031473159790039e-01 6.359939277172088623e-02 1.645563356578350067e-02 5.533742159605026245e-02 -7.765832543373107910e-02 -2.099294066429138184e-01 2.402662783861160278e-01 -4.730980843305587769e-02 1.770947687327861786e-02 -2.684851884841918945e-01 -1.321837306022644043e-02 2.054315209388732910e-01 7.208593189716339111e-02 -4.371829032897949219e-01 5.336358770728111267e-02 2.078753150999546051e-02 4.136213958263397217e-01
-7.205807417631149292e-02 -9.202611632645130157e-03 -5.035807564854621887e-02 -1.607726365327835083e-01 -1.572990864515304565e-01 -1.651711612939834595e-01 -1.312515288591384888e-01 1.046696677803993225e-02 1.581009179353713989e-01 2.293689846992492676e-01 -3.170128166675567627e-01 -1.980403363704681396e-01 -9.236969798803329468e-02 1.787882298231124878e-01 -2.888831794261932373e-01 -1.392331272363662720e-01 5.037296563386917114e-02 -1.776838898658752441e-01 -1.417603790760040283e-01 -3.141228258609771729e-01 -1.246616169810295105e-01 -2.784479260444641113e-01 -5.603356752544641495e-03 -9.605086594820022583e-02 -2.834278643131256104e-01 1.038258895277976990e-01 1.753587871789932251e-01 -5.356564745306968689e-02 -3.255392611026763916e-01 -1.342359930276870728e-01 3.606362268328666687e-02 1.763019561767578125e-01
1.491447985172271729e-01 1.560697555541992188e-01 -1.774596050381660461e-02 -1.913934201002120972e-01 -1.365084107965230942e-02 -1.853832304477691650e-01 -1.046753823757171631e-01 -9.175492823123931885e-02 1.399266570806503296e-01 2.107371091842651367e-01 -1.879662126302719116e-01 -7.188888732343912125e-03 1.691681295633316040e-01 3.865177035331726074e-01 -1.701464056968688965e-01 1.584970653057098389e-01 -8.752640336751937866e-02 -1.017253696918487549e-01 7.793717086315155029e-02 1.062758117914199829e-01 -8.802137523889541626e-02 -2.911433391273021698e-02 2.316738069057464600e-01 9.583192318677902222e-02 -1.123328208923339844e-01 1.051479429006576538e-01 -1.014298424124717712e-01 3.714713156223297119e-01 -4.515277445316314697e-01 -1.699969321489334106e-01 1.334224641323089600e-01 4.128067940473556519e-02
-7.666890323162078857e-02 2.007468342781066895e-01 1.245914548635482788e-01 -5.248775705695152283e-02 -8.136191219091415405e-02 -1.441565752029418945e-01 1.620770394802093506e-01 -1.329018771648406982e-01 8.532591909170150757e-02 -1.102732145227491856e-03 -5.558017641305923462e-02 -1.103417128324508667e-01 -4.658780246973037720e-02 1.694633960723876953e-01 1.223307847976684570e-01 2.011705487966537476e-01 7.295729126781225204e-03 -9.752875566482543945e-02 3.529305160045623779e-01 -1.802070140838623047e-01 -3.184902369976043701e-01 1.485541164875030518e-01 -2.563787102699279785e-01 -7.728268206119537354e-02 1.686553210020065308e-01 -1.000408753752708435e-01 -6.741364300251007080e-02 7.937017828226089478e-02 -4.887863993644714355e-01 -2.272205203771591187e-01 1.596521586179733276e-01 1.679551303386688232e-01
-6.045333668589591980e-02 -6.247562170028686523e-02 1.463635116815567017e-01 -1.795840561389923096e-01 -4.361281692981719971e-01 -2.076559513807296753e-02 2.604899555444717407e-02 -1.571003906428813934e-02 -8.991207927465438843e-02 1.008039787411689758e-01 -1.434547752141952515e-01 -1.234770864248275757e-01 3.119962811470031738e-01 5.301670432090759277e-01 -1.923590451478958130e-01 -2.821400575339794159e-02 -1.253499239683151245e-01 -2.756241010501980782e-03 -6.822448223829269409e-02 1.238467618823051453e-01 -8.888906240463256836e-02 1.252971589565277100e-01 2.297338824064354412e-06 -2.524485588073730469e-01 -1.820043176412582397e-01 2.174458056688308716e-01 1.374448388814926147e-01 -8.697129786014556885e-03 -1.228545419871807098e-02 -4.824573546648025513e-02 -1.960461400449275970e-02 2.272335737943649292e-01
-2.368586361408233643e-01 -1.264813989400863647e-01 2.686563730239868164e-01 2.309114784002304077e-01 -1.393095701932907104e-01 -2.013653963804244995e-01 -2.092140465974807739e-01 -1.976564992219209671e-03 -1.815871149301528931e-02 5.306331068277359009e-02 2.872779965400695801e-01 -5.391098186373710632e-02 8.001638203859329224e-02 3.668478727340698242e-01 2.056433632969856262e-02 -2.402075380086898804e-02 1.216715350747108459e-01 -1.022958159446716309e-01 1.190018355846405029e-01 1.351976990699768066e-01 3.816052079200744629e-01 7.260797172784805298e-02 -2.373476698994636536e-02 -9.070806950330734253e-02 1.752347648143768311e-01 7.602513581514358521e-02 1.410531848669052124e-01 6.126781925559043884e-02 -3.372735977172851562e-01 -1.613559722900390625e-01 4.559284821152687073e-02 2.207161039113998413e-01
-2.794063091278076172e-01 3.009377047419548035e-02 1.537924259901046753e-01 -1.173341646790504456e-01 1.066534779965877533e-03 -8.711931109428405762e-02 -9.589274227619171143e-02 4.310071170330047607e-01 2.692669928073883057e-01 2.685787379741668701e-01 -1.628349274396896362e-01 -1.892348229885101318e-01 1.009542196989059448e-01 1.621934324502944946e-01 -1.945344954729080200e-01 8.424879610538482666e-02 -1.641451269388198853e-01 -1.104242578148841858e-01 1.062470600008964539e-01 2.759361267089843750e-01 1.766926795244216919e-01 -1.033888831734657288e-01 6.043605506420135498e-02 -4.695663973689079285e-02 -1.239118129014968872e-01 9.910646826028823853e-02 1.468312144279479980e-01 -5.168453976511955261e-02 -5.554159730672836304e-02 -2.639866471290588379e-01 -1.610184758901596069e-01 2.649685144424438477e-01
-3.326270878314971924e-01 1.868149265646934509e-02 7.535081822425127029e-03 2.218052297830581665e-01 -1.845855414867401123e-01 -7.560499012470245361e-02 -1.830270737409591675e-01 -1.202962771058082581e-01 6.034048274159431458e-02 6.096327304840087891e-02 -1.556924879550933838e-01 -8.218877762556076050e-02 2.166016101837158203e-01 3.631089329719543457e-01 2.444774210453033447e-01 -4.055198282003402710e-02 -2.797372639179229736e-01 -6.665572524070739746e-02 1.242223381996154785e-01 -1.411009579896926880e-01 1.682535558938980103e-01 -1.714302599430084229e-02 -3.797416687011718750e-01 1.442963257431983948e-02 2.236414104700088501e-01 2.721139192581176758e-01 8.936396986246109009e-02 6.382503360509872437e-02 -7.123282551765441895e-02 -7.361302524805068970e-02 1.793610490858554840e-02 1.883606463670730591e-01
-2.548905313014984131e-01 1.467434316873550415e-01 -1.130032092332839966e-01 6.797917187213897705e-03 8.896837383508682251e-02 -2.502941787242889404e-01 -2.526925317943096161e-02 -3.996788337826728821e-02 8.959908038377761841e-02 2.233863323926925659e-01 1.611256413161754608e-02 -1.679966971278190613e-02 -2.404197901487350464e-01 3.152305483818054199e-01 1.740297973155975342e-01 1.302688866853713989e-01 -7.471215724945068359e-02 -3.574731573462486267e-02 1.925216168165206909e-01 -1.354203373193740845e-01 -2.436740398406982422e-01 -2.042061537504196167e-01 -3.452919423580169678e-01 -1.365190744400024414e-01 1.253219973295927048e-02 1.214880123734474182e-01 2.182817086577415466e-02 8.842032402753829956e-02 -3.146523833274841309e-01 -2.920402586460113525e-01 -2.018797397613525391e-01 -1.245746538043022156e-01
9.921151399612426758e-02 2.157737687230110168e-02 1.547983586788177490e-01 1.257535070180892944e-01 5.457143299281597137e-03 -3.692106902599334717e-01 9.785466641187667847e-02 1.541069447994232178e-01 -1.215663105249404907e-01 -4.196291789412498474e-03 -9.639795869588851929e-02 -3.793491795659065247e-02 3.571981787681579590e-01 3.285624682903289795e-01 1.009475290775299072e-01 -3.012047149240970612e-02 -1.254033446311950684e-01 -4.335783421993255615e-01 2.583165764808654785e-01 -5.916837602853775024e-02 -4.743610322475433350e-02 -2.109279036521911621e-01 -1.710082143545150757e-01 -5.297072604298591614e-02 -3.819711878895759583e-02 -2.029432542622089386e-02 1.184208020567893982e-01 -2.510129213333129883e-01 -1.926140785217285156e-01 -1.430280953645706177e-01 -1.198563799262046814e-01 6.719755381345748901e-02
-1.137328520417213440e-01 2.026467956602573395e-02 1.160283759236335754e-01 4.490191116929054260e-02 -1.479810029268264771e-01 -1.205439865589141846e-01 -1.720779240131378174e-01 3.679693862795829773e-02 2.199039906263351440e-01 1.225924119353294373e-01 2.437135726213455200e-01 -6.434462219476699829e-02 1.728583425283432007e-01 3.942012488842010498e-01 3.238415718078613281e-01 1.513874903321266174e-02 -1.720040440559387207e-01 2.088136523962020874e-01 -1.491087675094604492e-01 3.289259225130081177e-02 -3.195605799555778503e-02 -1.558282077312469482e-01 -9.373012930154800415e-02 8.113715052604675293e-02 -9.602774679660797119e-02 -2.172482907772064209e-01 1.949158683419227600e-02 -1.691232621669769287e-01 -4.134648144245147705e-01 -6.730893161147832870e-03 7.481906563043594360e-02 2.954790592193603516e-01
-1.284322291612625122e-01 2.274559251964092255e-02 1.696206927299499512e-01 2.102597802877426147e-01 -1.039382517337799072e-01 -4.793829843401908875e-02 -1.063014566898345947e-01 -1.309893000870943069e-02 1.587189733982086182e-01 2.613598108291625977e-01 1.241479665040969849e-01 -2.093038856983184814e-01 1.207418069243431091e-01 8.243776857852935791e-02 4.795495420694351196e-02 1.511358749121427536e-02 2.469242736697196960e-02 -1.868608295917510986e-01 2.469127327203750610e-01 -1.236057952046394348e-01 1.754116564989089966e-01 -1.313272714614868164e-01 -7.409232109785079956e-02 -1.608512699604034424e-01 1.899336874485015869e-01 2.680789232254028320e-01 -2.036669850349426270e-01 6.382133066654205322e-02 -5.289937853813171387e-01 -1.676573902368545532e-01 2.291703224182128906e-01 6.085907295346260071e-02
-1.744447201490402222e-01 9.960845857858657837e-02 -2.360114268958568573e-02 -3.170518204569816589e-02 -2.454565912485122681e-01 6.184561923146247864e-02 -2.047809958457946777e-01 1.816771477460861206e-01 -2.807391621172428131e-02 2.095882594585418701e-01 -1.464397013187408447e-01 -1.051112860441207886e-01 -1.551815588027238846e-02 3.337669670581817627e-01 -1.090069487690925598e-01 2.623646892607212067e-02 7.256204634904861450e-02 1.706824153661727905e-01 1.500001549720764160e-01 -2.613041400909423828e-01 -1.510145608335733414e-03 6.130225025117397308e-03 -4.019765853881835938e-01 3.724833726882934570e-01 -2.146224677562713623e-01 -1.528964489698410034e-01 1.728133112192153931e-01 1.168516092002391815e-02 -2.095425873994827271e-01 -7.364175468683242798e-02 -5.478951707482337952e-02 2.008191645145416260e-01
-6.677371263504028320e-02 -3.230961263179779053e-01 1.815322935581207275e-01 -1.090786159038543701e-01 -2.257246226072311401e-01 -9.275367856025695801e-02 1.767008453607559204e-01 5.615569651126861572e-02 -2.362949252128601074e-01 9.700786322355270386e-02 1.188866570591926575e-01 7.859950512647628784e-02 3.088152594864368439e-02 -2.906263247132301331e-02 -6.038165092468261719e-02 1.869235374033451080e-02 -2.770819365978240967e-01 4.729080200195312500e-02 1.263140235096216202e-02 -1.836260408163070679e-01 1.258537620306015015e-01 -1.536570210009813309e-02 -1.967426240444183350e-01 7.906333543360233307e-03 -1.298918575048446655e-01 3.275913596153259277e-01 1.080167964100837708e-01 2.091483920812606812e-01 -5.032907724380493164e-01 -7.116615772247314453e-02 -7.207302004098892212e-02 2.238782197237014771e-01
2.483664751052856445e-01 -1.991346925497055054e-01 -1.063236147165298462e-01 -2.530089616775512695e-01 -9.714070707559585571e-03 -2.745249569416046143e-01 -1.097059398889541626e-01 2.075572311878204346e-01 1.074273064732551575e-01 3.530667424201965332e-01 -6.933587789535522461e-02 -7.752341777086257935e-02 3.658964931964874268e-01 3.184662759304046631e-01 3.608068451285362244e-02 1.095693409442901611e-01 -2.340279519557952881e-02 -1.947939842939376831e-01 -3.487631306052207947e-02 1.678612641990184784e-02 1.601677015423774719e-02 2.676012217998504639e-01 -6.468805670738220215e-02 -1.381279379129409790e-01 -4.160457476973533630e-02 -3.856275603175163269e-02 -8.874127268791198730e-02 6.026133149862289429e-02 -3.806503117084503174e-01 3.825996816158294678e-02 -2.689214609563350677e-02 1.475481688976287842e-02
-6.789356470108032227e-02 -2.756247222423553467e-01 7.116892933845520020e-02 -3.382689058780670166e-01 -1.490285396575927734e-01 -1.103966608643531799e-01 -2.307729050517082214e-02 1.846161857247352600e-02 1.150501742959022522e-01 -1.751699484884738922e-02 1.699157059192657471e-02 -2.258563935756683350e-01 9.323506057262420654e-02 -8.846293389797210693e-02 2.884851396083831787e-01 8.224363625049591064e-02 -1.161771938204765320e-01 -2.110903412103652954e-01 2.986596226692199707e-01 4.304435476660728455e-02 -2.228725850582122803e-01 -2.781091332435607910e-01 -2.516802251338958740e-01 -8.855931460857391357e-02 -1.716263592243194580e-02 -1.518875956535339355e-01 1.808940917253494263e-01 4.096557199954986572e-02 -3.520886301994323730e-01 4.186862334609031677e-02 6.201686337590217590e-02 2.422209978103637695e-01
-1.094414070248603821e-01 2.656664885580539703e-02 -1.723110489547252655e-02 2.316986024379730225e-01 2.163533307611942291e-02 -1.195319294929504395e-01 5.352013930678367615e-02 1.945250779390335083e-01 2.537091672420501709e-01 -6.238707527518272400e-02 -2.333830595016479492e-01 -2.715589702129364014e-01 -1.178721413016319275e-01 1.657194197177886963e-01 -1.612980961799621582e-01 -3.175776302814483643e-01 -2.397476583719253540e-01 -2.198581844568252563e-01 -1.030720174312591553e-01 -1.143785864114761353e-01 -7.212339341640472412e-02 2.354077249765396118e-02 -1.818656474351882935e-01 -2.411335259675979614e-01 -2.368212677538394928e-02 2.698872238397598267e-02 7.985176891088485718e-02 1.638190299272537231e-01 -2.257891744375228882e-01 -1.934463381767272949e-01 -9.455206990242004395e-02 3.934838175773620605e-01
1.405776739120483398e-01 -4.053634777665138245e-02 -6.142114847898483276e-02 1.607650145888328552e-02 -1.330816894769668579e-01 -7.179569453001022339e-02 1.721545308828353882e-01 1.108657196164131165e-02 -2.602425515651702881e-01 1.817682236433029175e-01 1.138532906770706177e-02 -8.585530519485473633e-02 4.384716972708702087e-02 1.283251028507947922e-02 2.447257936000823975e-02 2.931734919548034668e-01 -2.988429367542266846e-01 -2.188104577362537384e-02 2.725889086723327637e-01 1.920843869447708130e-02 6.650843471288681030e-02 -1.530404090881347656e-01 -1.629940420389175415e-01 -1.400089859962463379e-01 1.109551936388015747e-01 -1.088988408446311951e-01 1.525999009609222412e-01 8.851688355207443237e-02 -3.519251346588134766e-01 -3.298563361167907715e-01 -1.809550821781158447e-01 4.072688221931457520e-01
8.344141393899917603e-02 -9.005425125360488892e-02 -5.786743015050888062e-03 -6.813244521617889404e-02 1.754019558429718018e-01 -2.577607035636901855e-01 -2.727332115173339844e-01 -5.446463823318481445e-02 8.735447376966476440e-02 1.987012475728988647e-01 7.411931455135345459e-02 -1.032986789941787720e-01 2.703139185905456543e-01 1.125506162643432617e-01 6.207449734210968018e-02 2.100512385368347168e-02 8.699536323547363281e-02 -1.905577033758163452e-01 1.008982434868812561e-01 1.651539057493209839e-01 4.532540589570999146e-02 1.777036190032958984e-01 -1.619475483894348145e-01 2.195304483175277710e-01 8.139515668153762817e-02 3.415151266381144524e-03 3.233391940593719482e-01 1.252238918095827103e-02 -4.279948472976684570e-01 -6.008895114064216614e-02 -2.901363372802734375e-01 2.840514481067657471e-01
1.030135825276374817e-01 6.999834626913070679e-02 1.916151940822601318e-01 2.360649704933166504e-01 2.628239691257476807e-01 -9.097403287887573242e-02 -9.850123524665832520e-02 7.736836373805999756e-02 1.328464150428771973e-01 1.666701138019561768e-01 1.019414514303207397e-02 -1.010877490043640137e-01 1.163593456149101257e-01 4.409802854061126709e-01 -1.210531070828437805e-01 -4.884200543165206909e-02 -3.533197194337844849e-02 -7.877264171838760376e-02 2.759739756584167480e-01 -1.359170675277709961e-01 5.975528061389923096e-02 1.249472331255674362e-02 -2.150681316852569580e-01 -2.253480022773146629e-03 1.296658366918563843e-01 1.955846138298511505e-02 -7.200008630752563477e-02 2.819055020809173584e-01 -4.724822640419006348e-01 -4.504788666963577271e-02 1.959428638219833374e-01 2.498932182788848877e-02
1.253903843462467194e-02 -8.409483358263969421e-03 8.806663751602172852e-02 6.896626204252243042e-02 -1.434594690799713135e-01 -1.958430558443069458e-01 3.434372320771217346e-02 -1.623613089323043823e-01 -8.762443810701370239e-02 1.176555901765823364e-01 1.201157718896865845e-01 1.101722419261932373e-01 3.083930909633636475e-01 2.068579047918319702e-01 1.312761101871728897e-02 -3.362430036067962646e-01 -3.572720587253570557e-01 3.137502074241638184e-02 1.803971827030181885e-01 -3.426945582032203674e-02 4.281202554702758789e-01 -8.455839008092880249e-02 -2.047706991434097290e-01 2.423913450911641121e-03 4.613100364804267883e-02 8.597560226917266846e-02 1.387524455785751343e-01 1.334867477416992188e-01 -3.288331925868988037e-01 -2.246458381414413452e-01 4.065806418657302856e-02 -3.044335637241601944e-03
8.225005865097045898e-02 -4.985942319035530090e-02 -2.471005320549011230e-01 6.920668482780456543e-02 -7.059107068926095963e-03 -1.982496231794357300e-01 1.041046530008316040e-01 1.390406489372253418e-01 2.474902123212814331e-01 4.460541307926177979e-01 -2.883328869938850403e-02 -1.347868591547012329e-01 3.388554751873016357e-01 2.161165624856948853e-01 3.319138288497924805e-02 2.586597800254821777e-01 1.733174175024032593e-02 -1.278227716684341431e-01 1.388889998197555542e-01 -1.241583302617073059e-01 2.878896519541740417e-02 3.536986112594604492e-01 -1.121196448802947998e-01 -6.670607626438140869e-02 -1.395807415246963501e-01 8.158057183027267456e-02 2.212649211287498474e-02 -1.601343303918838501e-01 -2.382771670818328857e-01 -1.934309303760528564e-01 -7.534793764352798462e-02 1.383933052420616150e-02
-1.082678288221359253e-01 1.103288084268569946e-01 6.775907427072525024e-02 -2.663142085075378418e-01 -3.138822689652442932e-02 -1.547821611166000366e-01 6.819994747638702393e-02 -2.347954064607620239e-01 3.441065922379493713e-02 3.386698961257934570e-01 -1.206520423293113708e-01 -5.521082878112792969e-02 1.834250241518020630e-01 3.470773100852966309e-01 1.463596075773239136e-01 -2.031783945858478546e-02 -1.115353181958198547e-01 -2.369445413351058960e-01 -1.377005428075790405e-01 -7.455468177795410156e-02 -2.410552836954593658e-02 -1.431192904710769653e-01 1.849698722362518311e-01 -3.184069693088531494e-01 -1.069866567850112915e-01 9.851751476526260376e-02 3.195964992046356201e-01 -1.224402487277984619e-01 -2.853018939495086670e-01 -1.066358685493469238e-01 1.414148956537246704e-01 7.499887049198150635e-02
-2.793333828449249268e-01 -1.572043262422084808e-02 8.824272453784942627e-02 -1.327848136425018311e-01 -3.298293352127075195e-01 -6.585819274187088013e-02 -1.481804698705673218e-01 1.569773852825164795e-01 9.053783118724822998e-02 2.065697759389877319e-01 1.616026759147644043e-01 -9.026335924863815308e-02 2.897149026393890381e-01 -1.744780130684375763e-02 9.821301698684692383e-02 8.810975402593612671e-02 9.236501157283782959e-02 1.197052896022796631e-01 1.049633324146270752e-01 5.339438840746879578e-02 -1.146555617451667786e-01 2.568157613277435303e-01 1.947117745876312256e-01 9.973535686731338501e-02 -1.181797161698341370e-01 1.766756623983383179e-01 2.164517492055892944e-01 1.082885563373565674e-01 -3.062498271465301514e-01 -2.427836805582046509e-01 4.276002943515777588e-02 3.574842512607574463e-01
-2.390752881765365601e-01 -9.209559857845306396e-02 1.531066000461578369e-01 1.957388371229171753e-01 -7.144954800605773926e-02 -3.645363077521324158e-02 -1.434095501899719238e-01 -6.833214312791824341e-02 -2.605924010276794434e-02 -2.730867639183998108e-02 1.123300418257713318e-01 -3.039772808551788330e-01 2.545773424208164215e-02 4.293241798877716064e-01 1.195232570171356201e-01 -4.874588921666145325e-02 -1.852493882179260254e-01 -2.227986603975296021e-01 -6.359016895294189453e-02 -3.953047841787338257e-02 3.494858741760253906e-01 -1.260342895984649658e-01 -1.685508936643600464e-01 -2.329705953598022461e-01 1.647742390632629395e-01 -1.020161062479019165e-02 -1.333504319190979004e-01 2.223692238330841064e-01 -2.659707069396972656e-01 -1.314292997121810913e-01 1.507611572742462158e-01 1.317632943391799927e-01
-1.089676767587661743e-01 -9.447088092565536499e-02 3.645419776439666748e-01 -2.638441622257232666e-01 -5.038074776530265808e-02 -1.538794487714767456e-01 -3.297826647758483887e-02 2.366032600402832031e-01 2.326102256774902344e-01 -8.665000647306442261e-02 -9.850979782640933990e-03 -6.872091442346572876e-02 1.490470468997955322e-01 -1.176727116107940674e-01 4.967124760150909424e-02 -1.776969642378389835e-03 1.145929694175720215e-01 -1.677703112363815308e-01 3.044796586036682129e-01 1.097759082913398743e-01 -6.599163264036178589e-02 -5.709481611847877502e-02 -2.377696186304092407e-01 5.889369919896125793e-02 3.122713416814804077e-03 2.174477465450763702e-02 9.883465617895126343e-02 2.405646592378616333e-01 -5.013963580131530762e-01 -1.112216562032699585e-01 -4.666832461953163147e-02 2.017922401428222656e-01
1.983576267957687378e-02 -6.576703488826751709e-02 1.716375201940536499e-01 -2.403527796268463135e-01 -3.386193513870239258e-01 -9.717174619436264038e-02 -1.205372065305709839e-01 1.470851153135299683e-01 1.086207702755928040e-01 6.706981360912322998e-02 -1.276291012763977051e-01 8.988334983587265015e-02 5.226727575063705444e-02 1.462420821189880371e-01 -6.359972059726715088e-02 -1.233780384063720703e-01 2.097848802804946899e-01 -2.606777474284172058e-02 2.259721457958221436e-01 -2.981380820274353027e-01 2.080362103879451752e-02 1.286475956439971924e-01 -4.065562486648559570e-01 -2.717941626906394958e-02 -5.292961001396179199e-02 -2.873218059539794922e-01 3.967387229204177856e-02 -1.039355807006359100e-02 -3.710826337337493896e-01 -7.543291896581649780e-02 -5.352199822664260864e-02 2.505791187286376953e-01
-2.361428439617156982e-01 -1.591511070728302002e-01 2.857597768306732178e-01 -7.111626863479614258e-02 -2.026794701814651489e-01 -8.574697375297546387e-02 1.337784063071012497e-02 -2.284599095582962036e-01 -1.038020849227905273e-01 1.986049413681030273e-01 -2.024835348129272461e-01 -1.859834883362054825e-03 1.963548511266708374e-01 2.322292178869247437e-01 5.570055916905403137e-02 -3.291614726185798645e-02 -2.223743051290512085e-01 -2.353382408618927002e-01 -2.811716310679912567e-02 -1.130133792757987976e-01 -3.865865990519523621e-02 1.117765456438064575e-01 3.371163830161094666e-02 -4.215384721755981445e-01 6.002030801028013229e-03 1.530950516462326050e-01 2.066788226366043091e-01 -1.001971736550331116e-01 -2.918753623962402344e-01 -1.664437800645828247e-01 1.862439066171646118e-01 9.200804680585861206e-02
-5.240035802125930786e-02 -2.259327322244644165e-01 8.024752885103225708e-02 -1.347054541110992432e-01 7.272228598594665527e-02 -1.312516927719116211e-01 2.390696108341217041e-01 -1.459315866231918335e-01 1.810425966978073120e-01 1.097061261534690857e-01 -1.782077550888061523e-01 -1.410196125507354736e-01 2.388401031494140625e-01 1.514613628387451172e-01 -1.035652309656143188e-01 -1.527203321456909180e-01 -2.906178832054138184e-01 -1.042889896780252457e-02 -7.126815617084503174e-02 -1.077133566141128540e-01 6.994986440986394882e-03 -4.362331330776214600e-02 -8.429563045501708984e-02 -2.386288493871688843e-01 -2.095701545476913452e-01 1.962014436721801758e-01 1.222485750913619995e-01 -5.567553639411926270e-02 -3.832271397113800049e-01 -3.472364246845245361e-01 2.528393864631652832e-01 1.053264662623405457e-01
-2.108024209737777710e-01 -1.318709254264831543e-01 9.000251442193984985e-02 -5.809341371059417725e-02 -2.614911794662475586e-01 -3.669898211956024170e-01 7.006823271512985229e-02 8.590644598007202148e-02 -2.069807797670364380e-01 -9.418803453445434570e-02 -1.568252965807914734e-02 8.202890306711196899e-02 7.530906796455383301e-02 -4.433918371796607971e-02 -1.089303642511367798e-01 7.384891062974929810e-02 -1.536489129066467285e-01 1.307601928710937500e-01 5.888422951102256775e-02 -3.107797503471374512e-01 1.325436681509017944e-01 -7.824145257472991943e-02 -9.739580750465393066e-02 -1.091774478554725647e-01 7.841415703296661377e-02 -7.392490655183792114e-02 2.951213419437408447e-01 3.165952861309051514e-01 -4.863417744636535645e-01 -1.103547401726245880e-03 2.059531025588512421e-02 7.717008888721466064e-02
-3.629134297370910645e-01 -1.404050737619400024e-01 9.702209383249282837e-03 -2.216339856386184692e-01 -1.548733860254287720e-01 -1.819552630186080933e-01 8.100469596683979034e-03 2.141927927732467651e-01 1.580120772123336792e-01 7.668247818946838379e-02 2.496261149644851685e-01 -1.672945916652679443e-01 1.828605085611343384e-01 1.243890449404716492e-01 -1.130758523941040039e-01 6.119682639837265015e-02 1.377304047346115112e-01 2.344163656234741211e-01 -3.049308806657791138e-02 3.665892034769058228e-02 -4.722161963582038879e-02 2.213286608457565308e-01 1.187693402171134949e-01 1.392903178930282593e-01 -4.390076175332069397e-02 9.731325507164001465e-02 1.981754302978515625e-01 1.450195908546447754e-01 -3.064543604850769043e-01 -3.253429234027862549e-01 -5.061350762844085693e-02 2.734821736812591553e-01
-9.329789131879806519e-02 -1.825916022062301636e-01 1.177364587783813477e-02 -1.426770836114883423e-01 -2.392453253269195557e-01 -1.644221842288970947e-01 1.416887640953063965e-01 -1.652075052261352539e-01 -8.721293509006500244e-02 2.170469015836715698e-01 -1.399366557598114014e-01 6.201985478401184082e-02 3.333159685134887695e-01 3.441015481948852539e-01 4.307173565030097961e-02 -1.825197637081146240e-01 -1.990082561969757080e-01 -1.662428826093673706e-01 -1.325994580984115601e-01 -1.314386129379272461e-01 -1.143004223704338074e-01 -4.490227997303009033e-02 1.904952675104141235e-01 -2.409794777631759644e-01 6.695941090583801270e-02 1.609185934066772461e-01 1.895812451839447021e-01 2.285262383520603180e-02 -3.544548153877258301e-01 -3.351793065667152405e-02 2.241412252187728882e-01 8.727627992630004883e-02
4.358807951211929321e-02 -8.814720064401626587e-02 1.254213452339172363e-01 1.874755918979644775e-01 3.148081526160240173e-02 -1.061822548508644104e-01 -2.638723328709602356e-02 3.420915007591247559e-01 1.858119964599609375e-01 -8.032290637493133545e-02 -2.641958892345428467e-01 -2.620153427124023438e-01 -6.461459398269653320e-02 1.949937492609024048e-01 7.788534462451934814e-02 -1.831525713205337524e-01 -2.685768008232116699e-01 -1.865707486867904663e-01 -4.932570829987525940e-02 4.597769677639007568e-02 -1.374993473291397095e-01 -3.906269371509552002e-02 -3.064011037349700928e-01 -2.340399026870727539e-01 -3.438699617981910706e-02 -1.424105465412139893e-02 5.082393437623977661e-02 3.194034397602081299e-01 -2.449254393577575684e-01 -1.585746258497238159e-01 2.433208003640174866e-02 2.755636870861053467e-01
-1.884721815586090088e-01 1.071956604719161987e-01 3.125825524330139160e-01 -1.107212230563163757e-01 -1.325408965349197388e-01 1.925296150147914886e-03 -1.532371342182159424e-01 -4.221499711275100708e-02 3.677041083574295044e-02 3.285555914044380188e-02 7.411678135395050049e-02 -2.599402368068695068e-01 3.633654713630676270e-01 1.288187503814697266e-01 8.156639337539672852e-02 2.175470590591430664e-01 6.951507180929183960e-02 -2.921642065048217773e-01 2.947601675987243652e-01 7.712250202894210815e-02 -9.185329079627990723e-02 4.112784937024116516e-02 -2.503324151039123535e-01 6.673076003789901733e-02 3.695974126458168030e-02 1.059303507208824158e-01 2.227556556463241577e-01 1.651413440704345703e-01 -2.814212441444396973e-01 -1.737410277128219604e-01 -2.507544159889221191e-01 -8.449254557490348816e-03
-1.808395385742187500e-01 1.305957585573196411e-01 1.545950472354888916e-01 8.432520180940628052e-02 -3.751271218061447144e-02 -4.104867950081825256e-02 3.757857531309127808e-02 -1.034194603562355042e-01 8.233632147312164307e-02 3.603619709610939026e-02 -5.282843112945556641e-02 -1.877407133579254150e-01 -4.633511975407600403e-02 2.847268581390380859e-01 -1.051119994372129440e-03 -1.266154795885086060e-01 -1.145792007446289062e-01 -1.362148523330688477e-01 3.787029087543487549e-01 -5.883295834064483643e-02 -3.099029362201690674e-01 1.630804985761642456e-01 -1.000141575932502747e-01 -1.545409262180328369e-01 1.813128888607025146e-01 -7.629765663295984268e-03 -2.368617206811904907e-01 4.639487341046333313e-02 -4.835342168807983398e-01 -2.860862016677856445e-01 -5.445872247219085693e-02 1.173948347568511963e-01
2.205508351325988770e-01 4.803658276796340942e-02 1.570974360220134258e-03 -1.432167440652847290e-01 -3.037096858024597168e-01 -6.972807645797729492e-02 9.220591187477111816e-02 2.846320867538452148e-01 2.252874821424484253e-01 1.314861774444580078e-01 -8.898084610700607300e-02 -8.812926709651947021e-02 1.893847808241844177e-02 1.624288260936737061e-01 -1.727495193481445312e-01 -2.919145859777927399e-02 -7.610667496919631958e-02 -1.542893201112747192e-01 8.342006057500839233e-02 -2.913910746574401855e-01 6.660979241132736206e-02 3.308461979031562805e-02 -3.708785772323608398e-01 1.874585896730422974e-01 -1.556544005870819092e-01 -7.677467167377471924e-02 1.628443300724029541e-01 7.371801137924194336e-02 -3.857340216636657715e-01 -2.449469864368438721e-01 8.673572540283203125e-02 1.505900174379348755e-01
-2.626554965972900391e-01 8.567651361227035522e-02 2.505746781826019287e-01 -1.949958503246307373e-01 -4.906775895506143570e-03 -2.549136281013488770e-01 1.987467408180236816e-01 1.004294492304325104e-02 -6.808155030012130737e-02 2.981054782867431641e-01 -1.582630872726440430e-01 -3.330953717231750488e-01 1.190188080072402954e-01 1.380212455987930298e-01 -6.762933731079101562e-02 -1.671369671821594238e-01 -3.084161318838596344e-02 -3.024151325225830078e-01 3.918657824397087097e-02 -4.650172963738441467e-02 5.764886736869812012e-02 -1.346325576305389404e-01 -3.176970779895782471e-01 -1.373791974037885666e-02 1.338561177253723145e-01 9.711460024118423462e-02 -1.750753372907638550e-01 -1.085892990231513977e-01 -2.955377995967864990e-01 -1.698819249868392944e-01 -1.245580390095710754e-01 5.335271358489990234e-02
-3.515088260173797607e-01 -3.564928174018859863e-01 -1.022533252835273743e-01 -2.229765988886356354e-03 -2.367994487285614014e-01 -1.237678527832031250e-01 -2.322585731744766235e-01 1.049800068140029907e-01 -1.191628426313400269e-01 1.419339329004287720e-01 2.632953785359859467e-02 2.474840432405471802e-01 2.084715813398361206e-01 2.769397199153900146e-01 -1.392839998006820679e-01 2.255709618330001831e-01 -1.041639372706413269e-01 2.931926026940345764e-02 7.276938855648040771e-02 -1.566996425390243530e-01 6.513668596744537354e-02 4.336567653808742762e-04 -4.622870683670043945e-02 1.463318914175033569e-01 -1.045881733298301697e-01 1.037090569734573364e-01 5.076577886939048767e-02 3.866056352853775024e-02 -4.005949795246124268e-01 7.682680338621139526e-02 2.013317495584487915e-01 1.173847243189811707e-01
-2.675772272050380707e-02 -2.540335617959499359e-02 2.377367317676544189e-01 1.019268110394477844e-01 -1.272841989994049072e-01 1.729411184787750244e-01 -1.560533940792083740e-01 -1.207316527143120766e-03 1.235328689217567444e-01 1.133074164390563965e-01 4.945055395364761353e-02 -2.333215326070785522e-01 -2.383759617805480957e-02 2.354115247726440430e-01 6.154642440378665924e-03 1.021937727928161621e-01 2.942344406619668007e-03 -1.729278266429901123e-01 4.040066152811050415e-03 -1.692100986838340759e-02 2.356758266687393188e-01 -6.051990762352943420e-02 -1.029036790132522583e-01 -6.453821808099746704e-02 1.304037421941757202e-01 2.664175033569335938e-01 -1.680654734373092651e-01 1.889190971851348877e-01 -6.471391320228576660e-01 -5.379402264952659607e-02 -7.329352945089340210e-02 1.632951945066452026e-01
-1.991443186998367310e-01 -1.338018625974655151e-01 1.059429645538330078e-01 -1.819958388805389404e-01 -1.127394437789916992e-01 -3.085508942604064941e-01 -3.792184591293334961e-02 -1.489806771278381348e-01 2.109510302543640137e-01 1.873316764831542969e-01 -6.994751095771789551e-02 -1.965215802192687988e-01 9.666408598423004150e-02 2.729315757751464844e-01 1.575381606817245483e-01 -2.523681335151195526e-02 1.613200604915618896e-01 -7.636493444442749023e-02 5.117538943886756897e-02 -5.592722818255424500e-02 -7.161755114793777466e-03 -2.993035018444061279e-01 1.798004806041717529e-01 -4.544173926115036011e-02 -1.432998925447463989e-01 2.402623742818832397e-01 1.662578135728836060e-01 -3.020627610385417938e-02 -2.524274885654449463e-01 -3.350178599357604980e-01 -2.977184057235717773e-01 -3.331724554300308228e-02
1.591654308140277863e-02 8.621969074010848999e-02 -4.713757336139678955e-01 -3.626666963100433350e-02 -7.551529258489608765e-02 -2.161194533109664917e-01 -6.755198538303375244e-02 4.627743735909461975e-02 4.043386876583099365e-02 2.247596830129623413e-01 -7.527579367160797119e-02 -1.388939470052719116e-01 1.714463979005813599e-01 2.729471921920776367e-01 1.552401483058929443e-01 1.562532931566238403e-01 6.630674004554748535e-02 -1.420265734195709229e-01 1.191134303808212280e-01 1.801575422286987305e-01 -1.945159584283828735e-01 3.820166289806365967e-01 -3.215847313404083252e-01 -8.187925815582275391e-02 -6.483615934848785400e-02 1.327460110187530518e-01 1.414498537778854370e-01 -1.057684645056724548e-01 -1.852083355188369751e-01 -2.617817744612693787e-02 -5.208525061607360840e-02 1.560175120830535889e-01
-2.051948457956314087e-01 -8.492209017276763916e-02 1.564138568937778473e-02 -1.486142426729202271e-01 -1.369540691375732422e-01 -2.698689512908458710e-02 -3.340795263648033142e-02 1.565161496400833130e-01 1.908646821975708008e-01 5.494980141520500183e-02 9.049532562494277954e-02 1.032983139157295227e-01 3.579169213771820068e-01 2.075739800930023193e-01 9.852362563833594322e-04 -4.624250531196594238e-02 -6.818562000989913940e-02 1.288963407278060913e-01 2.422502189874649048e-01 2.084690146148204803e-03 -2.384210228919982910e-01 4.090379774570465088e-01 4.756370931863784790e-02 -1.893016695976257324e-02 -1.020154207944869995e-01 -3.353839367628097534e-02 1.941156238317489624e-01 2.122854590415954590e-01 -1.387625485658645630e-01 -1.907063722610473633e-01 -7.721795700490474701e-03 4.415007233619689941e-01
-2.512591779232025146e-01 3.281604126095771790e-02 5.877233669161796570e-02 -2.767670750617980957e-01 -2.270930558443069458e-01 -2.226485311985015869e-01 1.245899796485900879e-01 -3.279342874884605408e-02 2.717102644965052605e-03 1.092874333262443542e-01 9.337362647056579590e-02 3.037999384105205536e-02 4.695804417133331299e-02 4.104701876640319824e-01 -8.628175593912601471e-03 3.787383064627647400e-02 -9.288622438907623291e-02 -3.740643858909606934e-01 1.227966845035552979e-01 -1.805598884820938110e-01 -5.284133180975914001e-02 -7.330268621444702148e-02 4.608261957764625549e-02 -3.728016614913940430e-01 9.988278150558471680e-03 -1.058334335684776306e-01 5.639634281396865845e-02 -3.027227222919464111e-01 -2.888933420181274414e-01 6.396079063415527344e-02 -9.879627265036106110e-03 -7.021851837635040283e-02
-1.980683058500289917e-01 2.702456526458263397e-02 2.595233321189880371e-01 -1.201046109199523926e-01 3.920957818627357483e-02 2.212239895015954971e-03 5.635793507099151611e-02 -3.384386003017425537e-02 -3.923134133219718933e-02 -1.041417717933654785e-01 1.070374026894569397e-01 -1.460581272840499878e-01 2.726191014517098665e-04 7.456298172473907471e-02 7.817976176738739014e-02 8.454641327261924744e-03 -2.690855562686920166e-01 -2.246131300926208496e-01 1.794725507497787476e-01 1.887456923723220825e-01 5.336290225386619568e-02 -8.718958497047424316e-02 -4.548123572021722794e-03 1.589381545782089233e-01 1.820794492959976196e-01 5.359475687146186829e-02 3.606656789779663086e-01 -2.718102000653743744e-02 -3.960484564304351807e-01 -3.478676378726959229e-01 -1.676676273345947266e-01 3.409279584884643555e-01
6.009545177221298218e-02 -3.775355964899063110e-02 -1.584745198488235474e-01 2.038470506668090820e-01 -1.395838111639022827e-01 -5.510065332055091858e-02 7.750016637146472931e-03 -2.364412993192672729e-01 2.155188322067260742e-01 3.278238773345947266e-01 -1.303191184997558594e-01 1.305058300495147705e-01 2.080064713954925537e-01 2.065156847238540649e-01 1.027548033744096756e-02 -1.903696507215499878e-01 -9.560013562440872192e-02 -2.299222908914089203e-02 5.756893008947372437e-02 1.248083412647247314e-01 -3.416526317596435547e-02 -2.235363423824310303e-01 -1.526975631713867188e-01 -3.947198763489723206e-02 -6.695962697267532349e-02 -1.777692884206771851e-01 1.531680375337600708e-01 2.062481790781021118e-01 -2.275108695030212402e-01 -2.906823456287384033e-01 -2.277977764606475830e-02 4.429306685924530029e-01
-7.116196677088737488e-03 1.376970410346984863e-01 2.010650187730789185e-01 -1.803601384162902832e-01 -8.527399599552154541e-02 -1.400384455919265747e-01 1.673449128866195679e-01 3.520639240741729736e-02 2.474236935377120972e-01 9.672912210226058960e-02 1.114974245429039001e-01 -2.114647626876831055e-01 6.338647007942199707e-02 7.560764253139495850e-02 1.168259084224700928e-01 -6.356103718280792236e-02 -8.354444056749343872e-02 -6.960068643093109131e-02 2.864363789558410645e-01 -3.846944868564605713e-02 -9.402809292078018188e-02 2.712439000606536865e-02 -8.293677121400833130e-02 1.348289251327514648e-01 1.811299622058868408e-01 -7.295381277799606323e-02 -4.247861728072166443e-02 1.514906883239746094e-01 -5.508410334587097168e-01 -8.181051909923553467e-02 -3.551867604255676270e-01 2.600280344486236572e-01
1.183812022209167480e-01 4.991339519619941711e-02 -3.874393925070762634e-02 -1.985510997474193573e-02 -1.585422456264495850e-01 -1.296646893024444580e-01 9.026264399290084839e-02 2.299783527851104736e-01 3.271994292736053467e-01 2.073405832052230835e-01 -8.243112266063690186e-02 -1.900230795145034790e-01 3.220789134502410889e-01 3.068286180496215820e-01 1.519730836153030396e-01 -9.143098443746566772e-02 -1.877863109111785889e-01 2.805591821670532227e-01 1.312888413667678833e-01 6.065974012017250061e-03 -2.723722755908966064e-01 -1.864624321460723877e-01 -2.003518044948577881e-01 -2.128812074661254883e-01 -2.518267035484313965e-01 8.799348026514053345e-02 1.643399447202682495e-01 5.611801147460937500e-02 -1.136349216103553772e-01 5.211858451366424561e-02 -3.862884640693664551e-02 1.105596497654914856e-01
-4.036267995834350586e-01 2.230751141905784607e-02 -6.220173835754394531e-02 -7.669287919998168945e-02 4.922677204012870789e-02 -8.170754648745059967e-03 -2.275367528200149536e-01 -2.478506229817867279e-02 2.844481468200683594e-01 8.576691616326570511e-04 -5.013742297887802124e-02 -3.157804012298583984e-01 2.619756162166595459e-01 2.575204670429229736e-01 -2.405395498499274254e-03 4.786883667111396790e-02 -1.489857435226440430e-01 6.856455653905868530e-02 -1.202863231301307678e-01 3.179143071174621582e-01 2.803149633109569550e-02 4.729128442704677582e-03 1.468520611524581909e-01 -1.238404810428619385e-01 -2.798837423324584961e-01 -1.674545854330062866e-01 8.108589798212051392e-02 -1.141122803092002869e-01 -2.442717701196670532e-01 -6.422873586416244507e-02 -1.147369444370269775e-01 2.617146670818328857e-01
-2.264221571385860443e-02 -1.604541689157485962e-01 1.995858848094940186e-01 3.490520268678665161e-02 -1.757715344429016113e-01 -8.845853805541992188e-02 -1.647598892450332642e-01 1.607619822025299072e-01 -3.003921210765838623e-01 -8.000534027814865112e-02 -3.734612837433815002e-02 -3.838502168655395508e-01 1.331973820924758911e-01 2.772243618965148926e-01 1.101429387927055359e-01 1.970186531543731689e-01 -1.472195982933044434e-01 9.012798219919204712e-02 6.833166629076004028e-02 3.378959000110626221e-02 1.225407198071479797e-01 -7.306480407714843750e-02 -3.050722647458314896e-03 -1.157390549778938293e-01 -6.401713192462921143e-02 1.390474736690521240e-01 4.339607059955596924e-01 -1.504569202661514282e-01 -3.053858280181884766e-01 -2.241417616605758667e-01 4.147434234619140625e-02 -3.293152153491973877e-02
-2.403545677661895752e-01 5.568487569689750671e-02 -8.156121522188186646e-02 2.022365033626556396e-01 -2.884505987167358398e-01 -8.502867817878723145e-02 1.092247888445854187e-01 -2.083620056509971619e-02 5.457130819559097290e-02 7.079441566020250320e-04 -2.213499844074249268e-01 6.564673781394958496e-02 1.910977959632873535e-01 1.900373548269271851e-01 -7.582257688045501709e-02 -1.155447661876678467e-01 -3.404589593410491943e-01 -1.068208143115043640e-01 5.688720941543579102e-02 -3.205918893218040466e-02 -2.426605075597763062e-01 -5.514686182141304016e-02 -1.258368641138076782e-01 -1.155609339475631714e-01 -2.412326335906982422e-01 8.741400390863418579e-02 -3.758733626455068588e-03 -3.660271465778350830e-01 -4.512661397457122803e-01 2.352273277938365936e-02 1.263966970145702362e-02 1.178264245390892029e-01
2.112186402082443237e-01 1.177551299333572388e-01 -4.787521436810493469e-02 1.079084724187850952e-01 -2.005289644002914429e-01 2.334724925458431244e-02 -2.125203609466552734e-02 -1.368383318185806274e-01 -2.065831273794174194e-01 3.925973773002624512e-01 1.915758103132247925e-01 3.520736098289489746e-02 3.742168843746185303e-02 2.630374133586883545e-01 6.198895722627639771e-02 -1.478672027587890625e-01 -1.641066968441009521e-01 -7.581453770399093628e-02 8.197601884603500366e-02 7.952134311199188232e-02 1.103209182620048523e-01 -1.071596890687942505e-01 -7.633620873093605042e-03 -1.107468754053115845e-01 -2.943865060806274414e-01 2.099163085222244263e-01 1.845676898956298828e-01 1.104089841246604919e-01 -3.445601761341094971e-01 2.156741172075271606e-02 -1.499229520559310913e-01 3.691304028034210205e-01
-1.429693400859832764e-01 -3.854104131460189819e-02 2.801414728164672852e-01 -1.012127101421356201e-01 -7.245171070098876953e-02 -4.369590878486633301e-01 9.565582498908042908e-03 1.071503087878227234e-01 -1.913114823400974274e-02 5.830853059887886047e-02 2.614174410700798035e-02 8.839499205350875854e-02 7.433098554611206055e-02 2.773995995521545410e-01 2.201381511986255646e-02 -2.013186365365982056e-02 -3.609332442283630371e-01 6.833451241254806519e-02 3.802375867962837219e-02 -2.446837127208709717e-01 2.716318070888519287e-01 2.525807321071624756e-01 -6.694559752941131592e-02 6.444847583770751953e-02 -3.876830264925956726e-02 1.118687689304351807e-01 2.417538464069366455e-01 2.926460504531860352e-01 -2.248750925064086914e-01 -7.514419406652450562e-02 -1.643312722444534302e-01 4.656554386019706726e-02
-4.823064059019088745e-02 9.895659983158111572e-02 -1.179285198450088501e-01 -1.759030483663082123e-02 4.535563290119171143e-03 -4.113082215189933777e-02 -1.746080070734024048e-01 -2.134489417076110840e-01 1.334000974893569946e-01 -1.482659485191106796e-02 3.180943727493286133e-01 -5.551334470510482788e-02 3.257134258747100830e-01 3.433421850204467773e-01 -8.967259526252746582e-02 1.282774806022644043e-01 -2.443920075893402100e-01 9.269512444734573364e-02 4.552358761429786682e-02 1.137155443429946899e-01 -2.035529762506484985e-01 -1.894166618585586548e-01 -3.880788087844848633e-01 1.178600639104843140e-01 -1.744635403156280518e-01 9.104836732149124146e-02 2.166441380977630615e-01 -9.210551530122756958e-02 -3.001979291439056396e-01 -1.058603227138519287e-01 -1.201178785413503647e-02 6.638148427009582520e-02
-1.499425619840621948e-01 -5.512514710426330566e-02 5.489803478121757507e-02 -2.845838479697704315e-02 -1.778503954410552979e-01 -2.396317869424819946e-01 -2.546948194503784180e-01 -2.622623443603515625e-01 -6.145509332418441772e-02 2.929222285747528076e-01 -8.386946469545364380e-02 5.742600653320550919e-03 -7.671897113323211670e-02 1.078299358487129211e-01 -1.993547677993774414e-01 -2.020577341318130493e-01 -4.710108786821365356e-02 -2.166344523429870605e-01 3.002426214516162872e-02 -3.622552156448364258e-01 6.913188099861145020e-02 -3.458475694060325623e-02 -5.891886353492736816e-02 -9.110420942306518555e-03 9.794282168149948120e-02 5.575630068778991699e-02 3.886914253234863281e-02 -1.804751604795455933e-01 -4.808651208877563477e-01 -9.659637510776519775e-02 -9.849044680595397949e-02 2.556647360324859619e-01
-1.225285157561302185e-01 2.442258298397064209e-01 4.771566763520240784e-02 -2.912813723087310791e-01 6.653854250907897949e-02 -3.277040421962738037e-01 -8.162435889244079590e-02 5.597646348178386688e-03 -1.556197460740804672e-02 2.077476531267166138e-01 -1.218651160597801208e-01 2.091055363416671753e-02 -1.161901578307151794e-01 3.134103715419769287e-01 -2.726257964968681335e-02 -2.076787501573562622e-02 -1.408474743366241455e-01 -1.159270182251930237e-01 -2.172508835792541504e-01 -2.467901855707168579e-01 -9.445902705192565918e-02 1.794312447309494019e-01 8.690092712640762329e-02 -8.989364840090274811e-03 -3.079098835587501526e-02 -9.649740904569625854e-02 -2.523337863385677338e-02 -8.775073103606700897e-03 -5.072149634361267090e-01 -1.625118255615234375e-01 2.515248656272888184e-01 8.419228717684745789e-03
-1.580172404646873474e-02 1.365950852632522583e-01 3.932804614305496216e-02 -4.024147242307662964e-02 -1.407087594270706177e-01 -1.028607934713363647e-01 -9.340181201696395874e-02 -2.229830771684646606e-01 -1.331914067268371582e-01 1.056830212473869324e-01 -3.130959719419479370e-02 -1.589597575366497040e-02 2.628499828279018402e-02 1.476897578686475754e-02 -3.052034676074981689e-01 -2.361077219247817993e-01 -5.621266365051269531e-02 -5.181482061743736267e-02 -6.598357856273651123e-02 -1.034683287143707275e-01 -2.995355129241943359e-01 -6.021424755454063416e-02 -4.093264043331146240e-01 1.734775258228182793e-03 -1.234563961625099182e-01 -8.710592240095138550e-02 -2.172859152778983116e-03 1.465925127267837524e-01 -3.622237443923950195e-01 -2.055926173925399780e-01 -1.982761472463607788e-01 4.126028120517730713e-01
-1.367353647947311401e-01 -3.054052777588367462e-02 -1.769250258803367615e-02 -2.309240996837615967e-01 -2.144059836864471436e-01 2.495890669524669647e-02 2.630071341991424561e-02 1.507395356893539429e-01 1.319584436714649200e-02 2.422293871641159058e-01 -1.158354897052049637e-02 -8.996064960956573486e-02 1.186120808124542236e-01 4.091463685035705566e-01 6.144750863313674927e-02 3.944516927003860474e-02 -4.372087121009826660e-02 -2.222656011581420898e-01 -1.875267177820205688e-01 -3.922647237777709961e-01 -3.136276081204414368e-02 7.612939924001693726e-03 1.465481817722320557e-01 5.837998539209365845e-02 -1.486549526453018188e-01 -2.799706161022186279e-01 3.863446041941642761e-02 2.736366987228393555e-01 -2.655332982540130615e-01 6.348255090415477753e-03 1.897523403167724609e-01 2.305725216865539551e-01
-8.581906557083129883e-02 -7.509311195462942123e-03 1.330583244562149048e-01 -1.041530221700668335e-01 2.971960231661796570e-03 -2.690655365586280823e-02 3.794073313474655151e-02 2.004510760307312012e-01 9.113673865795135498e-02 8.194558322429656982e-03 1.903835535049438477e-01 -2.121239751577377319e-01 4.114748537540435791e-01 1.661150902509689331e-01 -1.153430268168449402e-01 -2.088248729705810547e-01 -4.465746134519577026e-02 1.051547974348068237e-01 2.103379815816879272e-01 2.217373251914978027e-01 7.153420150279998779e-02 8.066533505916595459e-02 2.275199741125106812e-01 -1.335414946079254150e-01 -2.010139822959899902e-01 -2.042810171842575073e-01 2.621157765388488770e-01 3.399245142936706543e-01 -2.832479178905487061e-01 -1.391099765896797180e-02 9.454920887947082520e-02 1.865552961826324463e-01
-1.855669021606445312e-01 -8.654371649026870728e-02 1.916506886482238770e-01 1.765722185373306274e-01 -1.941518187522888184e-01 8.563830703496932983e-02 -1.269101649522781372e-01 6.552072614431381226e-02 1.044205576181411743e-01 2.507919073104858398e-01 1.628573611378669739e-02 -1.622819155454635620e-01 -1.015020683407783508e-01 2.497967183589935303e-01 1.329884380102157593e-01 2.218430787324905396e-01 -1.040054950863122940e-02 -7.568015158176422119e-02 1.706881523132324219e-01 1.180366352200508118e-01 1.909059882164001465e-01 -1.807389259338378906e-01 -1.852031052112579346e-01 -1.769514977931976318e-01 2.588051259517669678e-01 -5.723741650581359863e-02 -2.060809731483459473e-01 1.908334046602249146e-01 -4.973777234554290771e-01 -4.246518760919570923e-02 4.670911654829978943e-02 2.445825003087520599e-02
1.720997393131256104e-01 2.575484104454517365e-02 -4.673616588115692139e-02 -3.005202114582061768e-02 2.627901136875152588e-01 -1.075260937213897705e-01 -8.594071865081787109e-02 6.742227077484130859e-02 2.160459309816360474e-01 2.842412889003753662e-01 -1.062442138791084290e-01 -9.133170545101165771e-02 9.526211768388748169e-02 3.823152482509613037e-01 3.517535515129566193e-04 1.884222775697708130e-01 -1.348018646240234375e-01 -2.217126041650772095e-01 2.412433475255966187e-01 4.027861356735229492e-02 -2.213270217180252075e-01 1.372527182102203369e-01 -1.999421268701553345e-01 8.543205913156270981e-04 -2.589211165904998779e-01 1.478830873966217041e-01 2.923541367053985596e-01 9.146033227443695068e-02 -2.802171409130096436e-01 1.502910405397415161e-01 -1.291925013065338135e-01 2.723980508744716644e-02
-2.905585467815399170e-01 5.480714887380599976e-02 -9.175422787666320801e-02 1.772647351026535034e-01 -1.173327341675758362e-01 -1.480038315057754517e-01 -1.009108871221542358e-01 -1.986872032284736633e-02 6.582516431808471680e-02 8.465139567852020264e-02 -1.547503620386123657e-01 -6.016444414854049683e-02 3.096825778484344482e-01 2.804920673370361328e-01 1.588346511125564575e-01 1.526452004909515381e-01 -2.548381388187408447e-01 -7.987043261528015137e-02 2.024606466293334961e-01 -9.229478240013122559e-02 1.425161361694335938e-01 -6.642299890518188477e-02 -3.143144845962524414e-01 -6.024824082851409912e-02 1.982471346855163574e-01 3.422727584838867188e-01 6.800586730241775513e-02 2.357044070959091187e-01 -1.449079960584640503e-01 -3.860912099480628967e-02 6.778557598590850830e-02 2.694653868675231934e-01
-2.501198053359985352e-01 1.602299362421035767e-01 1.387101858854293823e-01 -3.583459556102752686e-01 -1.010766252875328064e-01 -7.650365680456161499e-02 -3.892260789871215820e-02 2.102309465408325195e-01 -9.741999953985214233e-02 3.906949460506439209e-01 1.453663408756256104e-01 -1.477561146020889282e-01 1.212041899561882019e-01 3.777285814285278320e-01 8.037807047367095947e-02 -6.897744536399841309e-02 4.144527018070220947e-03 -9.233037382364273071e-02 5.562858283519744873e-02 -2.524383552372455597e-02 1.660019457340240479e-01 2.845003828406333923e-02 2.196780741214752197e-01 -2.629239261150360107e-01 -1.128689944744110107e-01 -1.161890849471092224e-02 -8.010989427566528320e-02 -6.164945289492607117e-02 -2.834408879280090332e-01 -2.299661040306091309e-01 -1.171789914369583130e-01 -2.396431751549243927e-02
-2.158462554216384888e-01 -1.208737567067146301e-01 1.145711094141006470e-01 -4.381908103823661804e-02 -2.133383303880691528e-01 -1.732862442731857300e-01 1.222203597426414490e-01 -7.314348965883255005e-02 1.362390071153640747e-01 2.484328895807266235e-01 3.858476132154464722e-02 -9.958934038877487183e-02 7.319618016481399536e-02 2.665239274501800537e-01 -1.612503379583358765e-01 -1.589746959507465363e-02 -3.226033151149749756e-01 2.528128214180469513e-02 1.223855614662170410e-01 1.875313818454742432e-01 -3.873574137687683105e-01 -2.915192581713199615e-02 1.512193381786346436e-01 -2.040629237890243530e-01 -1.482657808810472488e-02 -3.394535451661795378e-04 3.489412069320678711e-01 -1.728100627660751343e-01 -2.249854058027267456e-01 -7.279665768146514893e-02 1.929655522108078003e-01 1.353913098573684692e-01
1.003612764179706573e-02 7.719825208187103271e-02 2.028676681220531464e-03 -1.392100304365158081e-01 5.462976172566413879e-02 -2.408683001995086670e-01 -2.687023580074310303e-01 -7.642791420221328735e-02 2.073722928762435913e-01 5.025662779808044434e-01 -2.132982946932315826e-02 -1.061885058879852295e-01 -1.337514370679855347e-01 3.199002519249916077e-02 1.643979698419570923e-01 -4.976824671030044556e-02 -7.512222975492477417e-02 5.148145928978919983e-02 9.130539745092391968e-02 -5.320609360933303833e-02 2.116011083126068115e-02 -1.039876118302345276e-01 -1.263049989938735962e-01 1.515217274427413940e-01 -1.394011825323104858e-01 -3.084491705521941185e-03 2.920835912227630615e-01 3.037405014038085938e-01 -4.067475497722625732e-01 -2.020705938339233398e-01 -8.197063952684402466e-02 1.207432430237531662e-02
-3.136758506298065186e-01 1.308540999889373779e-02 1.439770460128784180e-01 1.736807972192764282e-01 -2.281942963600158691e-01 1.410415116697549820e-02 -1.142102703452110291e-01 -5.914940685033798218e-02 6.242685019969940186e-03 -8.811285346746444702e-02 1.028783544898033142e-01 -7.732857018709182739e-02 2.702846564352512360e-02 1.361094862222671509e-01 3.279763758182525635e-01 -8.376917988061904907e-02 1.002983674407005310e-01 1.210893038660287857e-02 -6.075536832213401794e-03 8.965538814663887024e-03 -2.445129305124282837e-01 2.488013952970504761e-01 -9.112001210451126099e-02 -1.262668669223785400e-01 -2.668862342834472656e-01 -1.726550906896591187e-01 1.255614310503005981e-01 1.085631772875785828e-01 -5.165577530860900879e-01 -1.993751153349876404e-02 6.055352836847305298e-02 2.603357136249542236e-01
-1.176111586391925812e-02 1.191447451710700989e-01 8.958912640810012817e-02 -2.747566401958465576e-01 -2.648223638534545898e-01 -9.088388830423355103e-02 -8.991465717554092407e-02 -3.566013276576995850e-02 3.377474546432495117e-01 6.214128434658050537e-02 -2.033923417329788208e-01 -3.868170380592346191e-01 4.202215746045112610e-02 1.378485709428787231e-01 -2.408695071935653687e-01 -2.459233626723289490e-02 -7.592992484569549561e-02 -9.424855560064315796e-02 2.028293609619140625e-01 -1.775763183832168579e-01 1.319636255502700806e-01 1.046865582466125488e-01 -1.565905660390853882e-01 2.198828607797622681e-01 1.214397624135017395e-01 -2.951192259788513184e-01 7.336018979549407959e-02 1.668235287070274353e-02 -3.086885809898376465e-01 -9.850164502859115601e-02 1.414815485477447510e-01 7.074499130249023438e-02
3.354620933532714844e-02 -9.811422973871231079e-02 1.460220217704772949e-01 -3.208033740520477295e-01 -5.954363569617271423e-02 1.063619107007980347e-01 -1.771138608455657959e-01 1.159083545207977295e-01 4.622471705079078674e-02 1.817988455295562744e-01 -1.242848411202430725e-01 -8.986159414052963257e-02 2.001137286424636841e-02 2.442405968904495239e-01 -7.778675109148025513e-02 2.623712085187435150e-02 -1.110545694828033447e-01 -5.772405490279197693e-02 1.994409710168838501e-01 -4.259350299835205078e-01 -6.526780873537063599e-02 1.598885506391525269e-01 -2.469650208950042725e-01 2.022462487220764160e-01 -7.702980935573577881e-02 -1.735447496175765991e-01 5.897789821028709412e-02 -7.351917028427124023e-02 -3.403003215789794922e-01 -9.177196770906448364e-02 1.126946955919265747e-01 3.597260713577270508e-01
5.754757300019264221e-02 -2.076945453882217407e-01 2.344389110803604126e-01 -1.813169941306114197e-02 6.552962958812713623e-02 -2.105245143175125122e-01 -2.773916721343994141e-02 2.863726615905761719e-01 2.773429639637470245e-02 2.935079336166381836e-01 -2.288959175348281860e-02 -1.195768173784017563e-02 1.779151111841201782e-01 2.617983520030975342e-01 -4.230926185846328735e-02 3.248843550682067871e-01 3.248446807265281677e-02 1.186242559924721718e-03 1.301179677248001099e-01 -1.055074036121368408e-01 -1.669793576002120972e-01 1.139830350875854492e-01 3.015393391251564026e-02 -4.555207863450050354e-02 -2.128038108348846436e-01 1.719435453414916992e-01 -2.433508932590484619e-01 4.683117568492889404e-02 -4.739473462104797363e-01 -4.531081393361091614e-02 2.555853128433227539e-02 1.875615119934082031e-01
-2.010502815246582031e-01 -2.089354209601879120e-02 3.023469746112823486e-01 -1.324174851179122925e-01 9.203021973371505737e-02 -1.708249896764755249e-01 -1.491000782698392868e-02 -5.934232845902442932e-02 -6.091795116662979126e-02 1.304364651441574097e-01 -5.513665452599525452e-02 -2.928144335746765137e-01 4.651624262332916260e-01 1.390144228935241699e-01 -1.516894400119781494e-01 -8.069338649511337280e-02 7.292965892702341080e-03 -3.213299512863159180e-01 1.950295269489288330e-01 2.267137318849563599e-01 -1.004644706845283508e-01 9.270834177732467651e-02 -1.673166006803512573e-01 -1.690430641174316406e-01 -7.873274385929107666e-03 2.596429884433746338e-01 1.952292956411838531e-02 -2.031422778964042664e-02 -1.000031977891921997e-01 -4.245448857545852661e-02 1.214054878801107407e-02 2.930044233798980713e-01
-2.601707279682159424e-01 -2.238550931215286255e-01 3.064423799514770508e-03 1.199912354350090027e-01 -1.637109369039535522e-01 -3.080191016197204590e-01 8.232407271862030029e-02 6.542023271322250366e-02 -2.064281553030014038e-01 6.203205138444900513e-02 8.294954150915145874e-02 1.163789555430412292e-01 1.057134196162223816e-01 2.340698838233947754e-01 2.746644802391529083e-02 -1.774557977914810181e-01 -3.991906046867370605e-01 3.578947111964225769e-02 6.248989328742027283e-02 -9.610492736101150513e-02 6.695843487977981567e-02 2.159616351127624512e-01 -3.126049041748046875e-01 -2.451563030481338501e-01 2.207363396883010864e-01 1.648060828447341919e-01 2.339802682399749756e-01 3.223194926977157593e-02 -2.029671967029571533e-01 -6.772667169570922852e-02 -8.646883070468902588e-03 9.856177121400833130e-02
-3.431430459022521973e-02 9.320553392171859741e-02 1.113176345825195312e-01 -1.691702306270599365e-01 -1.882551312446594238e-01 -3.455238044261932373e-01 -1.409243494272232056e-01 2.650859653949737549e-01 6.797451525926589966e-03 2.485505789518356323e-01 -8.377572149038314819e-02 1.273145377635955811e-01 2.871484458446502686e-01 3.723227381706237793e-01 -9.046256542205810547e-02 1.270197927951812744e-01 -6.327328085899353027e-02 -9.671451151371002197e-02 1.987754181027412415e-02 -1.712314486503601074e-01 -4.507854115217924118e-03 2.889651060104370117e-01 -1.020598504692316055e-02 2.289914488792419434e-01 -9.225663542747497559e-02 -2.277337312698364258e-01 -4.384675621986389160e-02 2.047708183526992798e-01 -1.633004695177078247e-01 -7.869843393564224243e-02 -1.328591555356979370e-01 1.996162831783294678e-01
-1.600150167942047119e-01 1.094293221831321716e-02 -1.303035579621791840e-02 5.057428032159805298e-02 -4.606604278087615967e-01 -1.581074595451354980e-01 -1.170350387692451477e-01 -9.818302467465400696e-03 3.276534378528594971e-02 1.828093975782394409e-01 -2.226104438304901123e-01 1.192134246230125427e-01 1.830458641052246094e-01 4.356198906898498535e-01 -1.615981608629226685e-01 1.094027385115623474e-01 -1.951757669448852539e-01 -1.564599275588989258e-01 7.481097429990768433e-02 7.601538300514221191e-02 -1.253761500120162964e-01 -1.931880116462707520e-01 4.737670719623565674e-02 -2.673473656177520752e-01 -1.075309664011001587e-01 -1.579785495996475220e-01 5.028675310313701630e-03 -1.252763569355010986e-01 -5.599986016750335693e-02 2.934875898063182831e-02 7.094635069370269775e-02 3.145729601383209229e-01
-2.303814888000488281e-01 8.529198169708251953e-02 -3.235161304473876953e-02 7.533493451774120331e-03 -1.068073958158493042e-01 -5.520427227020263672e-02 1.556632816791534424e-01 9.824845008552074432e-03 1.108709573745727539e-01 1.196862459182739258e-01 1.283221542835235596e-01 -3.729731440544128418e-01 1.905323565006256104e-01 2.550172805786132812e-01 -1.256700456142425537e-01 -8.958837389945983887e-02 -8.060984313488006592e-02 -1.007188558578491211e-01 -2.506760694086551666e-02 -2.492057904601097107e-02 2.171037048101425171e-01 -1.627561748027801514e-01 1.534107029438018799e-01 -1.557099074125289917e-01 2.786703407764434814e-01 -6.612767279148101807e-02 1.020218431949615479e-01 2.800892889499664307e-01 -4.704267978668212891e-01 8.927289396524429321e-02 -2.288528233766555786e-01 -2.421555481851100922e-02
-2.690025568008422852e-01 4.280750080943107605e-02 -5.895403400063514709e-02 -7.653721421957015991e-02 -2.426045089960098267e-01 -2.723014056682586670e-01 -3.028477430343627930e-01 1.576241999864578247e-01 1.023443713784217834e-01 -5.146067216992378235e-02 -1.514184474945068359e-01 2.346017770469188690e-02 2.423603981733322144e-01 8.231353014707565308e-03 -6.024708971381187439e-02 -2.840188145637512207e-01 8.517856895923614502e-02 -3.283754587173461914e-01 -7.008214946836233139e-03 -1.512939333915710449e-01 -8.168659359216690063e-02 9.086274355649948120e-02 -2.284965664148330688e-01 -3.411664161831140518e-03 9.995891898870468140e-02 -1.220114454627037048e-01 2.127376198768615723e-01 1.126865521073341370e-01 -3.054447770118713379e-01 -2.502956092357635498e-01 -2.079248130321502686e-01 3.766163485124707222e-03
-1.404325664043426514e-01 -4.648236185312271118e-02 2.445570230484008789e-01 5.554850772023200989e-02 -2.783718705177307129e-01 -1.542823612689971924e-01 5.947673320770263672e-02 1.190249472856521606e-01 -4.029720276594161987e-02 8.766578510403633118e-03 1.322495043277740479e-01 1.518818587064743042e-01 2.314484268426895142e-01 3.059659600257873535e-01 1.301414072513580322e-01 1.387176960706710815e-01 -2.545068860054016113e-01 5.258270353078842163e-02 1.109616598114371300e-03 -2.788457870483398438e-01 2.317559123039245605e-01 2.299211472272872925e-01 -1.652672886848449707e-01 -1.791771203279495239e-01 -6.231607496738433838e-02 1.659621000289916992e-01 2.404662072658538818e-01 1.845719176344573498e-03 -2.934762537479400635e-01 -1.134181916713714600e-01 -2.283747643232345581e-01 -1.375359892845153809e-01
-2.609001398086547852e-01 9.254164248704910278e-02 -4.770856723189353943e-02 1.485870927572250366e-01 -3.946172818541526794e-02 -1.270427554845809937e-01 -7.662443071603775024e-02 -1.218306720256805420e-01 4.534362256526947021e-02 4.785525426268577576e-02 -4.089820012450218201e-02 3.597017377614974976e-02 3.150618374347686768e-01 4.067860245704650879e-01 1.727849990129470825e-01 -1.578724831342697144e-01 -6.838715821504592896e-02 3.590249642729759216e-02 1.478408426046371460e-01 -1.875049769878387451e-01 3.805222511291503906e-01 -9.733958542346954346e-02 -2.518954575061798096e-01 -1.333267539739608765e-01 2.182572148740291595e-02 2.673235237598419189e-01 1.464683115482330322e-01 2.004576027393341064e-01 -1.454606950283050537e-01 -1.640061587095260620e-01 6.909494847059249878e-02 2.211025059223175049e-01
-2.052394449710845947e-01 1.921905018389225006e-02 1.489608436822891235e-01 6.255257874727249146e-02 -2.568879723548889160e-01 -2.136736065149307251e-01 -4.432722926139831543e-02 -1.855261027812957764e-01 -6.487219361588358879e-04 5.104885250329971313e-02 1.394616663455963135e-01 1.127109304070472717e-01 8.939911425113677979e-02 3.613183796405792236e-01 -7.936518639326095581e-02 -7.977190427482128143e-03 2.542271018028259277e-01 3.937330842018127441e-02 1.609585881233215332e-01 -1.118803322315216064e-01 3.210512995719909668e-01 4.028264805674552917e-02 -1.014276742935180664e-01 -1.994584798812866211e-01 -6.990406662225723267e-02 2.977642118930816650e-01 4.325729981064796448e-02 1.120191439986228943e-01 -2.897800803184509277e-01 -1.674705147743225098e-01 -7.887019217014312744e-02 3.436911106109619141e-01
-4.732798412442207336e-02 1.684620082378387451e-01 1.021487563848495483e-01 -2.516070008277893066e-01 -6.465370208024978638e-02 1.254989802837371826e-01 -1.272273361682891846e-01 -1.626858562231063843e-01 2.071599662303924561e-01 1.839203238487243652e-01 7.540925592184066772e-02 8.270529657602310181e-02 7.716850936412811279e-02 9.818179160356521606e-02 1.334039121866226196e-01 6.791163980960845947e-02 2.046682126820087433e-02 -2.768192291259765625e-01 1.975669562816619873e-01 -3.187266290187835693e-01 2.013412266969680786e-01 1.588442921638488770e-01 -3.767514526844024658e-01 6.917900592088699341e-02 -1.291377544403076172e-01 2.742905542254447937e-02 9.593116492033004761e-02 1.455788165330886841e-01 -4.206645786762237549e-01 -1.556482017040252686e-01 -1.008780747652053833e-01 1.281955689191818237e-01
1.547650694847106934e-01 -8.999082446098327637e-02 2.804827503859996796e-02 1.146293878555297852e-01 -1.499732583761215210e-01 -5.906456336379051208e-02 -4.584328085184097290e-02 2.581049501895904541e-01 6.780496239662170410e-02 1.155179832130670547e-02 -3.685351610183715820e-01 9.885900653898715973e-03 6.409740447998046875e-02 1.559287756681442261e-01 -1.004844089038670063e-03 -3.173038959503173828e-01 -2.152861952781677246e-01 -2.659926563501358032e-02 4.652253910899162292e-02 3.659619763493537903e-02 -2.571214921772480011e-03 3.149229288101196289e-02 -1.969526559114456177e-01 -2.875003814697265625e-01 4.578839987516403198e-03 1.470304727554321289e-01 1.440317928791046143e-01 2.055772244930267334e-01 -2.769667506217956543e-01 -2.421300262212753296e-01 3.987388312816619873e-02 4.415795505046844482e-01
-2.366717308759689331e-01 -1.651219427585601807e-01 1.045717522501945496e-01 1.179124265909194946e-01 -2.591146826744079590e-01 -1.169746071100234985e-01 1.427547186613082886e-01 -1.868620961904525757e-01 2.953959703445434570e-01 1.599045246839523315e-01 -9.104311466217041016e-02 -1.170103251934051514e-01 2.256026417016983032e-01 1.950444281101226807e-01 -2.853380441665649414e-01 6.455243099480867386e-03 -1.865850836038589478e-01 7.557442039251327515e-02 1.121109072118997574e-02 1.014664694666862488e-01 -2.194531857967376709e-01 -1.212514843791723251e-02 -2.921199984848499298e-02 -6.507100164890289307e-02 -2.830756604671478271e-01 3.462195023894309998e-02 2.967517971992492676e-01 -1.328248977661132812e-01 -2.799934744834899902e-01 -1.873144805431365967e-01 8.008060604333877563e-02 1.982033699750900269e-01
-2.258964776992797852e-01 -1.741216778755187988e-01 1.443757265806198120e-01 -1.727404296398162842e-01 -1.421064138412475586e-01 -5.760438367724418640e-02 -1.111524831503629684e-02 2.537868618965148926e-01 -6.634194287471473217e-04 2.286678552627563477e-01 -2.852826379239559174e-02 -2.021728605031967163e-01 -7.109033316373825073e-02 -9.216808527708053589e-02 -4.281918331980705261e-02 1.158164963126182556e-01 -2.174277454614639282e-01 -3.694025101140141487e-03 -2.025561481714248657e-01 -5.368048697710037231e-02 2.724713683128356934e-01 1.767276041209697723e-02 -1.918221712112426758e-01 -1.138571873307228088e-01 1.942980661988258362e-02 3.170127868652343750e-01 -3.780106082558631897e-02 -5.402532964944839478e-02 -4.535215497016906738e-01 -2.805395424365997314e-01 8.438771218061447144e-02 2.119270861148834229e-01
9.897384047508239746e-02 1.258851885795593262e-01 -3.925687447190284729e-02 -8.601903170347213745e-02 -2.535388469696044922e-01 -1.589162349700927734e-01 1.227948665618896484e-01 2.587807178497314453e-01 -1.048733964562416077e-01 1.020444035530090332e-01 -1.175594329833984375e-01 4.418632760643959045e-02 3.739641010761260986e-01 2.004592493176460266e-02 -4.193536192178726196e-02 7.040444761514663696e-02 -4.156250879168510437e-02 -1.722502112388610840e-01 2.323812693357467651e-01 4.831988736987113953e-02 -2.110689878463745117e-02 -2.648403644561767578e-01 -6.358215957880020142e-02 7.022251188755035400e-02 2.152042835950851440e-01 -2.129308730363845825e-01 2.035851776599884033e-01 -1.089175492525100708e-01 -4.566161930561065674e-01 -2.628812789916992188e-01 -5.047315731644630432e-02 1.314376145601272583e-01
-1.651162310736253858e-04 1.857480220496654510e-02 -9.327895939350128174e-03 -2.561846077442169189e-01 -7.649198919534683228e-02 -2.296861112117767334e-01 -9.971288591623306274e-02 -1.382244229316711426e-01 -2.684377729892730713e-01 2.416803687810897827e-01 -1.556931342929601669e-02 -2.053660899400711060e-01 9.873200207948684692e-02 2.329245805740356445e-01 5.690643563866615295e-02 2.593078315258026123e-01 7.435420993715524673e-03 -2.095455974340438843e-01 8.666624128818511963e-02 2.693684585392475128e-02 5.112427845597267151e-02 -1.861952245235443115e-01 -1.651246696710586548e-01 -2.706915438175201416e-01 1.145938262343406677e-01 7.533586770296096802e-02 -1.967049986124038696e-01 -9.033681452274322510e-02 -5.047631263732910156e-01 -1.447901725769042969e-01 -3.471381217241287231e-02 7.921975851058959961e-02
-2.293827831745147705e-01 -1.273683309555053711e-01 1.204471141099929810e-01 -2.710864879190921783e-02 -2.088877111673355103e-01 -2.026193737983703613e-01 -8.735910803079605103e-02 2.355171553790569305e-02 1.828446835279464722e-01 3.976726830005645752e-01 -4.431229457259178162e-02 -2.532418631017208099e-02 2.177132070064544678e-01 3.875364661216735840e-01 -3.855125606060028076e-02 1.742408983409404755e-02 -1.209787651896476746e-01 5.131093785166740417e-02 -3.429924249649047852e-01 2.540065348148345947e-01 -4.222605749964714050e-02 2.338594943284988403e-01 -2.945519387722015381e-01 -9.270242415368556976e-03 1.368839889764785767e-01 -4.801304265856742859e-02 5.356486141681671143e-02 1.630633920431137085e-01 -8.193089067935943604e-02 4.483107849955558777e-02 9.442737698554992676e-02 1.363716423511505127e-01
-1.689625680446624756e-01 3.256298229098320007e-02 9.189145267009735107e-02 2.120642364025115967e-01 -1.842241287231445312e-01 -5.163227394223213196e-02 -2.663878798484802246e-01 -2.197086624801158905e-02 -1.792814768850803375e-02 3.756788372993469238e-01 -2.543911337852478027e-01 4.464339464902877808e-02 6.764636933803558350e-02 1.402414590120315552e-01 9.325865656137466431e-02 1.330580413341522217e-01 -2.032376229763031006e-01 8.068996667861938477e-02 8.292626589536666870e-02 -3.580741584300994873e-01 -2.698009833693504333e-02 -6.053231284022331238e-02 -1.355451792478561401e-01 -2.295194715261459351e-01 -2.023351043462753296e-01 1.952628493309020996e-01 2.397347986698150635e-01 -1.132158469408750534e-02 -3.594647645950317383e-01 1.549994498491287231e-01 -1.362688466906547546e-02 -4.086188971996307373e-02
-1.005744859576225281e-01 9.788773208856582642e-02 6.692960858345031738e-02 -7.590509951114654541e-02 -1.587455570697784424e-01 -3.971512317657470703e-01 1.281740069389343262e-01 3.261541128158569336e-01 1.033113151788711548e-01 -7.359696552157402039e-03 -1.666986644268035889e-01 -8.911468088626861572e-02 5.266443490982055664e-01 2.288841605186462402e-01 1.405358761548995972e-01 -9.406910091638565063e-02 2.327138930559158325e-01 -2.161752283573150635e-01 -1.369906868785619736e-02 -2.390232123434543610e-02 -3.872676566243171692e-02 -1.654602438211441040e-01 2.020748890936374664e-02 8.591528236865997314e-02 6.027150899171829224e-02 -4.894067719578742981e-02 1.187476366758346558e-01 -4.401421546936035156e-02 -2.933589518070220947e-01 -1.019179746508598328e-01 -5.198796838521957397e-02 3.203277883585542440e-04
-5.786276981234550476e-02 1.092721447348594666e-01 -6.828971952199935913e-02 -3.990387544035911560e-02 -7.722613960504531860e-02 -1.295369397848844528e-02 -2.334012985229492188e-01 3.869199380278587341e-02 -4.800159111618995667e-02 2.847998142242431641e-01 -1.225268561393022537e-02 -1.777814179658889771e-01 6.564230471849441528e-02 5.294379219412803650e-02 -7.208511233329772949e-02 -4.800847917795181274e-02 3.035228699445724487e-02 1.033141016960144043e-01 2.834209799766540527e-01 -2.924016118049621582e-01 2.691247761249542236e-01 4.802120476961135864e-02 -2.439799308776855469e-01 3.333419561386108398e-02 -1.577182710170745850e-01 -1.523088663816452026e-01 4.893200993537902832e-01 1.238294020295143127e-01 -3.588885366916656494e-01 1.195218972861766815e-02 1.194932311773300171e-01 1.664639860391616821e-01
-3.399615287780761719e-01 1.040956676006317139e-01 5.258780438452959061e-03 -2.119803279638290405e-01 -1.432354212738573551e-03 -2.020388841629028320e-01 1.189864352345466614e-01 1.073372066020965576e-01 -1.502301245927810669e-01 3.783722817897796631e-01 1.445463150739669800e-01 -5.109165329486131668e-03 4.240098595619201660e-02 2.714915871620178223e-01 5.174504593014717102e-02 -1.903075375594198704e-03 -3.939907625317573547e-02 -1.266209185123443604e-01 3.469108417630195618e-02 -7.878179848194122314e-02 -6.604374200105667114e-02 -1.176849529147148132e-01 -1.142976284027099609e-01 -4.684135317802429199e-01 -2.025995701551437378e-01 2.268069088459014893e-01 1.950315944850444794e-02 1.368008106946945190e-01 -1.393027007579803467e-01 -2.054557949304580688e-01 -1.752578318119049072e-01 1.329949647188186646e-01
9.613312780857086182e-02 1.430453658103942871e-01 8.021807670593261719e-02 -7.921869866549968719e-03 -2.710542976856231689e-01 -2.374790757894515991e-01 -8.061042428016662598e-02 5.031614098697900772e-03 7.503551244735717773e-02 4.826205372810363770e-01 -1.752290874719619751e-01 -2.899206280708312988e-01 3.099247813224792480e-02 4.042039513587951660e-01 -2.130203247070312500e-01 5.254836287349462509e-03 -6.562458816915750504e-03 -1.272640377283096313e-01 9.078696370124816895e-02 -1.755545586347579956e-01 -3.081498295068740845e-02 -1.706130206584930420e-01 -7.050403207540512085e-02 -1.133908238261938095e-02 1.489181816577911377e-01 -2.091693878173828125e-02 -7.220733165740966797e-02 3.400430455803871155e-02 -2.806728184223175049e-01 1.960400342941284180e-01 -1.659266203641891479e-01 -1.290534716099500656e-02
-9.607424587011337280e-02 1.711210012435913086e-01 5.700298026204109192e-02 1.784063577651977539e-01 -9.953913092613220215e-02 -3.822542726993560791e-01 -3.394249081611633301e-01 4.453615471720695496e-02 -1.119102444499731064e-02 3.075012564659118652e-01 -1.192611455917358398e-02 7.350136339664459229e-02 1.016941219568252563e-01 1.326786875724792480e-01 -3.277137503027915955e-02 1.300529837608337402e-01 -2.154092341661453247e-01 1.050337031483650208e-01 1.834151297807693481e-01 -3.500348925590515137e-01 2.936808764934539795e-02 9.632061235606670380e-03 -2.943820133805274963e-02 -2.852142415940761566e-02 -2.071342021226882935e-01 2.533783316612243652e-01 1.279564201831817627e-01 2.308398038148880005e-01 -2.889658212661743164e-01 1.021761745214462280e-01 -2.759312465786933899e-02 1.390268951654434204e-01
-2.293732166290283203e-01 9.096170961856842041e-02 -1.525811292231082916e-02 4.790203273296356201e-02 -1.406750530004501343e-01 2.576280944049358368e-02 2.145502530038356781e-02 -2.797781229019165039e-01 3.094060420989990234e-01 3.383815288543701172e-02 4.261823743581771851e-02 -1.890366077423095703e-01 3.893693983554840088e-01 3.095302283763885498e-01 -1.837060153484344482e-01 -9.791520982980728149e-02 -1.987717151641845703e-01 8.322691172361373901e-02 8.165217936038970947e-02 8.028765022754669189e-02 -2.670597732067108154e-01 2.416716702282428741e-02 5.355967953801155090e-02 1.634592711925506592e-01 -3.000738322734832764e-01 1.116441842168569565e-02 2.186188995838165283e-01 -1.769989915192127228e-02 -3.080180883407592773e-01 -6.739603728055953979e-02 1.007239371538162231e-01 5.774339661002159119e-02
-5.895796418190002441e-02 -5.358176678419113159e-02 1.572949737310409546e-01 -8.420541137456893921e-02 -2.079754620790481567e-01 -1.878272891044616699e-01 -5.078380461782217026e-03 3.984408453106880188e-02 -2.307574003934860229e-01 -9.696017950773239136e-02 2.945115417242050171e-02 1.017104759812355042e-01 2.343915961682796478e-02 2.308276742696762085e-01 -8.222465962171554565e-02 1.814686954021453857e-01 -2.929032444953918457e-01 2.188427746295928955e-01 -1.057816087268292904e-03 -2.502097785472869873e-01 1.141605824232101440e-01 -2.091577835381031036e-02 3.053236939013004303e-02 -1.485538035631179810e-01 -3.732244670391082764e-02 1.090130582451820374e-02 2.654705345630645752e-01 3.578084409236907959e-01 -5.084286928176879883e-01 -1.204700395464897156e-01 -3.044991381466388702e-02 8.703431487083435059e-02
-1.405922621488571167e-01 8.754300884902477264e-03 1.346844341605901718e-02 -1.109744142740964890e-02 -2.764626406133174896e-02 1.307041049003601074e-01 2.992428243160247803e-01 -3.876868635416030884e-02 -1.308007389307022095e-01 3.020787239074707031e-01 -2.995379269123077393e-01 -2.264672219753265381e-01 6.743244826793670654e-02 2.052464783191680908e-01 -4.768795892596244812e-02 1.264754235744476318e-01 -1.829945147037506104e-01 -7.042297720909118652e-02 1.640810668468475342e-01 -1.215768977999687195e-01 -1.898895800113677979e-01 -2.335223704576492310e-01 -6.510102003812789917e-02 -1.392220109701156616e-01 9.133647382259368896e-02 1.875499635934829712e-01 -1.029934212565422058e-01 6.204324960708618164e-02 -3.524455428123474121e-01 -2.281784415245056152e-01 -1.010978296399116516e-01 3.432220816612243652e-01
1.430288702249526978e-01 3.251037746667861938e-02 2.505860850214958191e-02 5.820096656680107117e-02 -1.713916808366775513e-01 2.289186604321002960e-02 2.003066614270210266e-02 2.576498091220855713e-01 5.339193716645240784e-02 4.011390805244445801e-01 -4.148579239845275879e-01 -8.765148371458053589e-02 1.563982814550399780e-01 2.374360859394073486e-01 -7.239796966314315796e-02 -1.160541325807571411e-01 3.679923247545957565e-03 -4.326246678829193115e-02 3.051232099533081055e-01 -2.097933590412139893e-01 -1.127392649650573730e-01 3.758905827999114990e-02 -2.285844385623931885e-01 8.692804723978042603e-02 -1.976553797721862793e-01 -1.465121358633041382e-01 9.102238714694976807e-02 -4.678750038146972656e-02 -3.315602242946624756e-01 -4.845153912901878357e-02 -9.323731809854507446e-02 1.725621074438095093e-01
1.424181610345840454e-01 -1.244983747601509094e-01 -1.593763679265975952e-01 7.036340981721878052e-02 8.787405490875244141e-02 7.721208035945892334e-02 -2.302070558071136475e-01 -6.827874481678009033e-02 2.075562179088592529e-01 1.089741811156272888e-01 -1.539764553308486938e-01 -1.595738679170608521e-01 2.852894961833953857e-01 2.398025989532470703e-01 -2.093231678009033203e-01 -3.271556645631790161e-02 -1.322542577981948853e-01 -7.976061105728149414e-02 1.253025829792022705e-01 -2.394213080406188965e-01 -1.739028245210647583e-01 3.316194117069244385e-01 -1.938157081604003906e-01 -1.291717737913131714e-01 -2.724835090339183807e-02 -1.552110314369201660e-01 2.018667608499526978e-01 2.265835255384445190e-01 -2.392294704914093018e-01 3.355296701192855835e-02 -9.366821497678756714e-02 3.149953186511993408e-01
-3.939677178859710693e-01 -9.366093203425407410e-03 -5.512063577771186829e-02 3.588488698005676270e-02 -2.167449891567230225e-01 -1.560026854276657104e-01 4.972422868013381958e-02 -1.647820174694061279e-01 2.637600600719451904e-01 1.086400076746940613e-01 1.495681554079055786e-01 -2.099579721689224243e-01 3.790463507175445557e-01 2.796007990837097168e-01 -1.581122577190399170e-01 -1.981611363589763641e-02 -1.741978675127029419e-01 -3.940176218748092651e-02 -1.299500465393066406e-01 -1.441977638751268387e-02 -2.784281075000762939e-01 1.129318401217460632e-01 -5.592764168977737427e-02 1.962437480688095093e-01 -2.667353451251983643e-01 1.356835365295410156e-01 -2.228096313774585724e-02 9.396962821483612061e-02 -2.207779735326766968e-01 -1.960187964141368866e-02 4.819304123520851135e-02 1.145568117499351501e-01
-7.607571780681610107e-02 -6.286008656024932861e-02 -4.975143447518348694e-02 1.689320802688598633e-01 -1.942117512226104736e-01 -8.744021505117416382e-02 -1.799133569002151489e-01 6.503797322511672974e-02 -1.039364337921142578e-01 -7.670830935239791870e-02 -7.525756955146789551e-02 3.905266348738223314e-04 6.645159423351287842e-02 4.564783871173858643e-01 1.947963833808898926e-01 1.192656829953193665e-01 -6.802003830671310425e-02 -5.905494838953018188e-02 5.769254639744758606e-02 -1.209187656641006470e-01 4.090649485588073730e-01 -9.494560211896896362e-02 -2.821936905384063721e-01 1.702355407178401947e-02 1.451823860406875610e-01 1.751916259527206421e-01 -3.812209889292716980e-02 1.191021874547004700e-01 -3.827830553054809570e-01 -1.993750184774398804e-01 1.085251718759536743e-01 2.053788304328918457e-01
6.952226907014846802e-02 7.050988264381885529e-03 1.011318638920783997e-01 -1.470040231943130493e-01 3.793990984559059143e-02 -2.502087689936161041e-02 -1.674232333898544312e-01 2.724024653434753418e-01 1.381544955074787140e-02 4.231279492378234863e-01 -2.205873876810073853e-01 -2.616428732872009277e-01 2.247383743524551392e-01 2.021652162075042725e-01 -1.014099940657615662e-01 -2.407550811767578125e-01 -1.219557747244834900e-01 1.565355360507965088e-01 1.645292639732360840e-01 -2.336993962526321411e-01 -1.792845129966735840e-02 2.446356602013111115e-02 2.988819777965545654e-02 1.231165677309036255e-01 -1.114077568054199219e-01 -2.131073325872421265e-01 -7.457759696990251541e-03 -2.412781491875648499e-02 -4.033443927764892578e-01 -9.067359380424022675e-03 -1.303175538778305054e-01 1.635922193527221680e-01
-3.493418693542480469e-01 -6.657932698726654053e-02 1.939565241336822510e-01 3.358797635883092880e-03 -1.150120347738265991e-01 -2.429785579442977905e-01 2.501951754093170166e-01 -2.093517035245895386e-01 4.732051398605108261e-03 1.446585506200790405e-01 -1.586821675300598145e-01 2.425347920507192612e-04 1.935123801231384277e-01 1.947709470987319946e-01 1.727784276008605957e-01 -1.583477668464183807e-02 -2.961894273757934570e-01 -2.340848930180072784e-02 1.651887744665145874e-01 1.226714476943016052e-01 -1.452359557151794434e-01 -3.868520632386207581e-02 5.354573205113410950e-02 -3.144580721855163574e-01 -1.800581440329551697e-02 -1.395137161016464233e-01 2.197843194007873535e-01 1.068681553006172180e-01 -1.865415573120117188e-01 -1.625815629959106445e-01 3.272092640399932861e-01 5.316893011331558228e-02
-4.632484912872314453e-01 -1.353511959314346313e-01 -2.657973766326904297e-02 -2.580591738224029541e-01 1.065601557493209839e-01 8.426892757415771484e-02 -1.410151571035385132e-01 2.695970609784126282e-02 -3.330243343953043222e-04 -2.219977788627147675e-02 -9.661974012851715088e-02 1.696982830762863159e-01 2.153482586145401001e-01 2.481509745121002197e-01 3.720627725124359131e-02 2.021341788349673152e-05 -2.308610975742340088e-01 3.402666375041007996e-02 2.733713686466217041e-01 4.488988965749740601e-02 -1.416391432285308838e-01 1.605742424726486206e-01 -3.914461657404899597e-02 1.073321700096130371e-01 -3.128867447376251221e-01 -2.396302372217178345e-01 1.693152785301208496e-01 -4.240949451923370361e-02 -2.431314885616302490e-01 -4.775179922580718994e-02 -1.176906377077102661e-01 2.482270300388336182e-01
2.201268672943115234e-01 2.085746377706527710e-01 7.900018990039825439e-02 -2.035510540008544922e-01 -1.588806062936782837e-01 -2.683771848678588867e-01 -2.763433009386062622e-02 7.336923480033874512e-02 1.805851757526397705e-01 6.011290848255157471e-02 -2.687388062477111816e-01 1.185753643512725830e-01 2.490075230598449707e-01 1.998528689146041870e-01 -1.511586606502532959e-01 -4.541068524122238159e-02 -4.933319613337516785e-02 -2.588668465614318848e-01 2.633371651172637939e-01 1.208955422043800354e-01 -9.822155348956584930e-03 5.536719039082527161e-02 1.868173331022262573e-01 -1.252157241106033325e-01 2.800786122679710388e-02 1.416597068309783936e-01 4.135611467063426971e-03 2.266811877489089966e-01 -3.753932118415832520e-01 -2.899698317050933838e-01 4.910413175821304321e-02 2.777939103543758392e-02
9.264060854911804199e-02 -1.612776704132556915e-02 1.600446701049804688e-01 -1.562677919864654541e-01 -4.155074357986450195e-01 -1.385658979415893555e-01 2.850334905087947845e-02 2.630908489227294922e-01 2.460362911224365234e-01 1.248652338981628418e-01 -1.470666080713272095e-01 -6.496111303567886353e-02 -2.258137054741382599e-02 1.142265200614929199e-01 -1.929455697536468506e-01 -1.447216123342514038e-01 -7.255957275629043579e-02 -8.565261960029602051e-02 1.660455465316772461e-01 -1.805256605148315430e-01 4.982173070311546326e-02 -1.845123618841171265e-02 -2.273830771446228027e-01 3.084709644317626953e-01 -2.399851977825164795e-01 -7.218685746192932129e-02 7.035388797521591187e-02 6.412595510482788086e-02 -3.946829438209533691e-01 -1.738043427467346191e-01 8.580193854868412018e-03 1.586828082799911499e-01
-8.987082540988922119e-02 8.462043851613998413e-02 2.209222614765167236e-01 -5.992153659462928772e-02 -1.182865723967552185e-02 -1.097736656665802002e-01 1.694507598876953125e-01 -1.251166015863418579e-01 3.541728854179382324e-02 3.169466927647590637e-02 1.183209270238876343e-01 -2.837479114532470703e-01 -9.407290071249008179e-02 8.609482645988464355e-02 2.257644534111022949e-01 -1.133255846798419952e-02 -1.290111243724822998e-01 -4.694390296936035156e-02 3.831946551799774170e-01 -6.342870742082595825e-02 -1.630608737468719482e-01 2.446910738945007324e-01 -1.942266970872879028e-01 7.034878432750701904e-02 9.654714912176132202e-02 -1.824619919061660767e-01 -1.476448476314544678e-01 1.284481436014175415e-01 -4.232204854488372803e-01 -2.928230762481689453e-01 6.786870304495096207e-03 2.588682472705841064e-01
-3.942990303039550781e-01 -7.891340553760528564e-02 -5.840960890054702759e-02 -8.309257030487060547e-02 -1.560280919075012207e-01 -9.544178098440170288e-02 1.728850454092025757e-01 6.154932454228401184e-02 1.125535070896148682e-01 1.016893535852432251e-01 2.037034928798675537e-02 -1.295936480164527893e-02 3.384394943714141846e-02 2.253686450421810150e-02 2.025360465049743652e-01 1.820669621229171753e-01 1.363922804594039917e-01 8.840297907590866089e-02 1.956111043691635132e-01 5.815730616450309753e-02 -2.026724070310592651e-01 1.965323090553283691e-01 -6.087973341345787048e-02 8.207770995795726776e-03 -2.565985321998596191e-01 1.803663745522499084e-02 3.918642103672027588e-01 3.300972282886505127e-02 -3.446207940578460693e-01 -2.051853835582733154e-01 -1.039384603500366211e-01 3.426617980003356934e-01
1.794980615377426147e-01 5.785791575908660889e-02 -9.860576689243316650e-02 -8.326516300439834595e-02 -1.812637150287628174e-01 4.351351782679557800e-02 1.507830689661204815e-03 -2.234207391738891602e-01 2.803496643900871277e-02 3.483195006847381592e-01 -9.264972805976867676e-02 -1.268092095851898193e-01 6.425834447145462036e-02 3.113065063953399658e-01 2.638060450553894043e-01 -1.321629732847213745e-01 -2.955960631370544434e-01 -2.263876646757125854e-01 -8.176230639219284058e-02 -4.949721693992614746e-02 1.525536328554153442e-01 -1.017355844378471375e-01 -1.478944122791290283e-01 -1.267837882041931152e-01 -2.962201237678527832e-01 -6.725727021694183350e-02 1.504702568054199219e-01 1.571066081523895264e-01 -2.041136175394058228e-01 3.601030632853507996e-02 -8.608227968215942383e-02 3.448666036128997803e-01
-5.838791653513908386e-02 -1.534771621227264404e-01 -9.645688533782958984e-02 6.457877904176712036e-02 1.865248382091522217e-02 1.837264560163021088e-02 -1.296208649873733521e-01 3.617934882640838623e-02 6.576433777809143066e-02 2.500798106193542480e-01 -2.168801613152027130e-02 -4.056308418512344360e-02 8.590428531169891357e-02 3.111687004566192627e-01 1.804136931896209717e-01 1.374604403972625732e-01 1.455217413604259491e-02 -1.717274338006973267e-01 2.918058931827545166e-01 -1.781844198703765869e-01 2.230841070413589478e-01 1.788578182458877563e-02 -3.624107837677001953e-01 9.782538563013076782e-02 -4.055557306855916977e-03 3.619321882724761963e-01 -4.003367573022842407e-02 1.841822266578674316e-01 -3.925181329250335693e-01 -1.597840785980224609e-01 -1.697462797164916992e-02 1.791867315769195557e-01
-4.292162060737609863e-01 1.701654940843582153e-01 4.810501635074615479e-02 -1.094719097018241882e-01 -1.349828392267227173e-01 4.320272430777549744e-02 1.648118942975997925e-01 5.051040649414062500e-02 3.313700556755065918e-01 6.657916307449340820e-02 -1.786642223596572876e-01 -7.546812295913696289e-02 1.569371074438095093e-01 2.796945394948124886e-03 -2.292749881744384766e-01 -4.576662182807922363e-02 -2.042614966630935669e-01 1.116994991898536682e-01 -2.459032982587814331e-01 1.670740991830825806e-01 8.976943790912628174e-03 3.448645770549774170e-02 -1.389617472887039185e-01 -1.329934597015380859e-01 -3.598932409659028053e-03 -4.174699261784553528e-02 2.493467926979064941e-01 1.574821025133132935e-02 -3.887207508087158203e-01 -1.282793134450912476e-01 2.490130513906478882e-01 1.302700042724609375e-01
-5.048562958836555481e-02 3.607167676091194153e-02 -4.392782151699066162e-01 -1.234194114804267883e-01 -1.404666006565093994e-01 -3.265745043754577637e-01 1.739399731159210205e-01 1.803764514625072479e-02 -4.074422642588615417e-02 -4.112053290009498596e-02 -2.090018242597579956e-01 -8.816157281398773193e-02 1.815536767244338989e-01 2.041613310575485229e-01 5.867261439561843872e-02 5.467677488923072815e-02 3.292916715145111084e-02 -7.565033738501369953e-04 -3.254356794059276581e-03 1.270891427993774414e-01 -7.745409756898880005e-02 1.369475871324539185e-01 2.231537923216819763e-02 -2.840701043605804443e-01 -1.390500962734222412e-01 -4.484547674655914307e-02 3.368769288063049316e-01 -4.227149486541748047e-02 -4.668612778186798096e-01 1.183291971683502197e-01 2.076410315930843353e-02 5.388041213154792786e-02
-2.604630589485168457e-01 -8.147723972797393799e-03 -3.699845448136329651e-02 1.467996239662170410e-01 -2.537581026554107666e-01 -2.636413872241973877e-01 1.594794243574142456e-01 1.993132531642913818e-01 8.503989130258560181e-02 2.569545209407806396e-01 4.143064841628074646e-02 5.727941542863845825e-02 5.094195157289505005e-02 3.121587038040161133e-01 -1.195057108998298645e-01 -1.775798350572586060e-01 -1.929751038551330566e-01 -1.285748630762100220e-01 -6.994602084159851074e-02 2.017720490694046021e-01 -1.174904853105545044e-01 -1.710137724876403809e-01 2.430461719632148743e-02 -2.548636496067047119e-01 -2.018689215183258057e-01 -1.034467220306396484e-01 -1.689808368682861328e-01 -3.740093111991882324e-02 -2.473495751619338989e-01 1.996082719415426254e-03 -2.087875008583068848e-01 3.030681312084197998e-01
-1.155431289225816727e-02 2.620612680912017822e-01 1.805760711431503296e-01 7.964014261960983276e-02 -1.405725777149200439e-01 4.881260171532630920e-02 3.523336350917816162e-02 1.405139118432998657e-01 1.358481347560882568e-01 1.210625246167182922e-01 1.717372089624404907e-01 -1.533607244491577148e-01 1.876143217086791992e-01 1.205935478210449219e-01 2.735957130789756775e-02 2.060672640800476074e-01 -2.445559650659561157e-01 4.797370638698339462e-03 1.871466189622879028e-01 2.507208287715911865e-01 7.686288654804229736e-02 -1.703011989593505859e-01 -1.342475563287734985e-01 5.199108272790908813e-02 1.439625024795532227e-01 -1.897214800119400024e-01 2.008628696203231812e-01 2.446265425533056259e-03 -3.597570359706878662e-01 -3.660566806793212891e-01 -2.582357823848724365e-01 1.717616319656372070e-01
-4.756831377744674683e-02 6.591700948774814606e-03 -2.951260209083557129e-01 -1.779805123805999756e-01 -1.588245481252670288e-01 -4.275841638445854187e-02 3.835858777165412903e-02 1.165907010436058044e-01 3.503940254449844360e-02 1.555433571338653564e-01 3.416698798537254333e-02 -5.603951215744018555e-02 1.507924944162368774e-01 3.448570072650909424e-01 -6.121131777763366699e-02 2.639541625976562500e-01 8.778767287731170654e-02 -1.819958984851837158e-01 8.617001026868820190e-02 -3.493995219469070435e-02 2.163348048925399780e-01 2.341947406530380249e-01 -2.087538540363311768e-01 2.003840357065200806e-01 -3.148853480815887451e-01 -1.982105374336242676e-01 5.442947149276733398e-02 2.282478958368301392e-01 -2.921453416347503662e-01 1.648658812046051025e-01 -7.659047376364469528e-03 2.259275615215301514e-01
-2.059243470430374146e-01 -1.008124202489852905e-01 1.543851047754287720e-01 -2.295565903186798096e-01 -1.332152783870697021e-01 -2.557856589555740356e-02 2.102679759263992310e-01 3.099236488342285156e-01 3.130938112735748291e-01 -1.358232200145721436e-01 -1.212484091520309448e-01 -1.080881729722023010e-01 9.035952389240264893e-02 4.887864738702774048e-02 9.508136659860610962e-03 -2.563896477222442627e-01 -3.817752748727798462e-02 -2.724136225879192352e-03 3.301147520542144775e-01 -3.170174360275268555e-01 1.050680726766586304e-01 1.191958189010620117e-01 -1.982191950082778931e-01 -1.200967431068420410e-01 -1.729801297187805176e-01 3.202951699495315552e-02 5.479944497346878052e-02 4.352058842778205872e-02 -3.739822208881378174e-01 -2.159265242516994476e-02 8.760461211204528809e-02 1.387258917093276978e-01
-2.531777918338775635e-01 3.413794562220573425e-02 2.836428284645080566e-01 -9.278809279203414917e-02 5.554541200399398804e-02 -1.176315918564796448e-02 -7.688155025243759155e-02 4.369036480784416199e-02 -1.988900750875473022e-01 2.158560231328010559e-02 9.615987539291381836e-02 -3.348181247711181641e-01 2.098347246646881104e-01 1.486005634069442749e-01 5.782527849078178406e-03 8.339488506317138672e-02 -1.563626527786254883e-01 -3.103649318218231201e-01 2.001226693391799927e-01 8.718840777873992920e-02 4.903568327426910400e-02 1.410634964704513550e-01 1.017136573791503906e-01 -4.326518177986145020e-01 -2.317670285701751709e-01 -2.081411704421043396e-02 2.341301413252949715e-03 9.920206852257251740e-03 -2.827781438827514648e-01 -2.541015744209289551e-01 -1.051825657486915588e-01 -4.521739855408668518e-02
-6.320028752088546753e-02 1.503059118986129761e-01 1.686319261789321899e-01 -2.935495972633361816e-01 1.581780910491943359e-01 -1.297087818384170532e-01 2.254654467105865479e-02 -5.902628228068351746e-02 2.361466363072395325e-02 6.027674078941345215e-01 -1.490506827831268311e-01 -7.293618470430374146e-02 7.455648481845855713e-02 1.410285085439682007e-01 4.387668147683143616e-02 1.735586524009704590e-01 -1.247428730130195618e-01 -1.639022678136825562e-01 1.809224635362625122e-01 -8.923005312681198120e-02 -1.166276857256889343e-01 -3.267009183764457703e-02 1.399336308240890503e-01 -1.068632155656814575e-01 3.799453843384981155e-03 9.823116660118103027e-02 2.516934275627136230e-01 -1.999038755893707275e-01 -1.768153011798858643e-01 6.966554373502731323e-02 -1.449347734451293945e-01 2.552701830863952637e-01
5.782982707023620605e-02 -1.253759711980819702e-01 1.125056669116020203e-01 -1.354708820581436157e-01 -2.619055807590484619e-01 -1.474973857402801514e-01 1.103342920541763306e-01 -3.306188434362411499e-02 -1.632990092039108276e-01 3.254093974828720093e-02 -1.338928043842315674e-01 -1.352277677506208420e-02 -1.034657508134841919e-01 2.938076555728912354e-01 1.690156757831573486e-01 1.063934341073036194e-02 -3.974982202053070068e-01 3.080648742616176605e-02 4.731765687465667725e-01 -1.437032818794250488e-01 -4.901342466473579407e-02 -7.454098761081695557e-02 -7.411809265613555908e-02 -9.184550493955612183e-02 1.456622928380966187e-01 5.034141242504119873e-02 -1.440339386463165283e-01 1.667767614126205444e-01 -2.837183177471160889e-01 -1.509287506341934204e-01 3.405321389436721802e-02 2.695014774799346924e-01
-1.730486601591110229e-01 6.068641785532236099e-03 2.199889421463012695e-01 4.669868573546409607e-02 8.685082942247390747e-02 6.790369749069213867e-02 4.275916144251823425e-02 4.237738251686096191e-02 2.257863134145736694e-01 2.796603143215179443e-01 2.383869886398315430e-01 -2.180119603872299194e-01 1.739013195037841797e-01 4.435320496559143066e-01 1.433790326118469238e-01 1.257856488227844238e-01 -2.974591255187988281e-01 8.589269220829010010e-02 -1.645810157060623169e-01 -1.285084895789623260e-02 2.687708102166652679e-02 2.014059945940971375e-02 3.713090345263481140e-02 1.556514501571655273e-01 -1.454066783189773560e-01 -9.266717731952667236e-02 1.204151734709739685e-01 -1.518693715333938599e-01 -3.882754445075988770e-01 1.324444115161895752e-01 4.440282285213470459e-02 1.391523182392120361e-01
-2.471881061792373657e-01 -2.333247810602188110e-01 2.247010618448257446e-01 -1.864675432443618774e-01 -1.267885714769363403e-01 -3.407337069511413574e-01 -1.473553478717803955e-02 -7.818828523159027100e-02 1.243966743350028992e-01 2.140160650014877319e-01 -1.341696232557296753e-01 -3.301434591412544250e-02 1.261319071054458618e-01 2.655985653400421143e-01 -1.335151195526123047e-01 -2.868630290031433105e-01 4.870129749178886414e-03 -1.778235137462615967e-01 -7.086805999279022217e-02 -8.287215977907180786e-02 1.730111241340637207e-01 1.609957218170166016e-01 -3.401578068733215332e-01 -1.277008801698684692e-01 2.621553540229797363e-01 -3.146426053717732430e-03 -6.712938100099563599e-02 8.715802431106567383e-02 -2.366726100444793701e-01 -4.084369540214538574e-02 1.141023784875869751e-01 1.039819791913032532e-01
-3.413491845130920410e-01 1.256963610649108887e-01 1.989439129829406738e-01 1.820151060819625854e-01 -1.209670752286911011e-01 -2.123443037271499634e-01 -1.690314337611198425e-02 -9.699983149766921997e-02 3.023755736649036407e-02 -1.683725975453853607e-02 1.835908740758895874e-01 -5.480559542775154114e-02 6.539352983236312866e-02 3.267816603183746338e-01 9.237382560968399048e-02 3.198916092514991760e-02 8.084633946418762207e-02 1.231235265731811523e-01 6.171694025397300720e-03 -1.311600059270858765e-01 -4.027911424636840820e-01 1.519460678100585938e-01 -1.177085340023040771e-01 -2.366989664733409882e-02 -2.113554477691650391e-01 -6.722822785377502441e-02 6.340868026018142700e-02 9.695282205939292908e-03 -3.578029870986938477e-01 6.611302495002746582e-02 -4.327799007296562195e-02 3.752024769783020020e-01
1.059320271015167236e-01 1.023781150579452515e-01 2.199705392122268677e-01 1.009547635912895203e-01 -4.524353146553039551e-02 -4.124212265014648438e-01 1.930485665798187256e-01 8.017648756504058838e-02 -5.113698542118072510e-02 1.038002520799636841e-01 -8.685526251792907715e-02 -1.757310144603252411e-02 3.544817268848419189e-01 2.797282934188842773e-01 9.864851087331771851e-02 -3.885113820433616638e-02 -2.014898806810379028e-01 -4.382534027099609375e-01 7.669713348150253296e-02 -1.220184192061424255e-01 1.114918589591979980e-01 -1.783460080623626709e-01 -2.468875236809253693e-02 6.632601469755172729e-02 -6.027755141258239746e-02 -1.381959114223718643e-02 2.078399211168289185e-01 -1.929933130741119385e-01 -1.285199373960494995e-01 -1.943298578262329102e-01 -5.771618708968162537e-02 1.514374464750289917e-01
-4.695662856101989746e-02 2.547897398471832275e-01 1.011494174599647522e-01 -5.270548537373542786e-02 -1.297084093093872070e-01 7.910544984042644501e-03 -2.882903218269348145e-01 2.689465582370758057e-01 2.687367498874664307e-01 2.589730024337768555e-01 1.325463354587554932e-01 5.599727481603622437e-02 -1.328669022768735886e-02 1.850904375314712524e-01 -7.422249764204025269e-02 -1.694892495870590210e-01 -1.020655557513237000e-01 3.809715062379837036e-02 9.289779514074325562e-02 -3.049893677234649658e-01 5.604868009686470032e-02 -1.777196526527404785e-01 -2.675596773624420166e-01 -1.707179844379425049e-01 4.030611738562583923e-02 -1.206833794713020325e-01 1.371710151433944702e-01 1.229194179177284241e-01 -4.317549765110015869e-01 2.672872692346572876e-02 1.640897542238235474e-01 7.572584599256515503e-02
-5.601309612393379211e-02 1.199271902441978455e-01 6.605205684900283813e-02 1.429041847586631775e-02 -1.144082769751548767e-01 -2.006600499153137207e-01 1.853886246681213379e-01 -9.278006106615066528e-02 -5.772136617451906204e-03 -5.931731313467025757e-03 1.203363090753555298e-01 -1.824675202369689941e-01 1.984796114265918732e-02 1.747133024036884308e-02 -1.195302754640579224e-01 4.679160937666893005e-02 -2.246566489338874817e-02 -3.639768436551094055e-02 2.648699581623077393e-01 -1.149605736136436462e-01 1.043098494410514832e-01 8.289384841918945312e-02 7.219915091991424561e-02 6.876325607299804688e-02 2.279036194086074829e-01 -1.455200910568237305e-01 1.328285485506057739e-01 6.180802732706069946e-02 -3.995112776756286621e-01 -3.009611368179321289e-01 -2.902770638465881348e-01 5.240612626075744629e-01
-1.388285160064697266e-01 -1.717629469931125641e-02 3.738398849964141846e-01 -5.424196645617485046e-02 -1.421877443790435791e-01 -4.202174395322799683e-02 -1.541797667741775513e-01 -1.110111400485038757e-01 7.967503368854522705e-02 -7.453451305627822876e-02 3.799644112586975098e-02 -2.433474063873291016e-01 4.958113431930541992e-01 1.758664548397064209e-01 6.156680732965469360e-02 1.539595872163772583e-01 -3.892083093523979187e-02 -2.786595821380615234e-01 2.520494759082794189e-01 5.758227035403251648e-02 -7.151737064123153687e-02 1.089152768254280090e-01 2.954437513835728168e-04 -1.324395835399627686e-01 1.141451764851808548e-02 -1.521125342696905136e-02 8.491706103086471558e-03 1.063091531395912170e-01 -2.440650314092636108e-01 -3.246144950389862061e-01 -1.872594803571701050e-01 1.027902290225028992e-01
-3.475458323955535889e-01 -6.402651220560073853e-02 -3.306614235043525696e-03 -1.323607414960861206e-01 -1.270406395196914673e-01 -2.633764035999774933e-02 4.141309484839439392e-02 -6.266804039478302002e-02 2.450274080038070679e-01 1.647020876407623291e-01 -4.683232400566339493e-03 -1.343047618865966797e-01 1.343201845884323120e-01 8.933530002832412720e-02 1.406914442777633667e-01 1.369142904877662659e-03 5.979634355753660202e-03 1.737191975116729736e-01 7.043748348951339722e-02 1.188957169651985168e-01 -1.860156357288360596e-01 3.234510123729705811e-01 3.387724980711936951e-02 6.834778189659118652e-02 -2.258519977331161499e-01 1.658982485532760620e-01 3.717676699161529541e-01 1.593260616064071655e-01 -2.510761916637420654e-01 -1.320491731166839600e-01 -1.040138825774192810e-01 3.953322172164916992e-01
-1.771343797445297241e-01 1.576086133718490601e-01 1.256500184535980225e-01 -1.323705166578292847e-01 -1.189835667610168457e-01 -1.640286892652511597e-01 -2.872591912746429443e-01 2.203545421361923218e-01 1.858749687671661377e-01 2.016534209251403809e-01 1.747079044580459595e-01 7.700076699256896973e-02 3.181727230548858643e-02 2.576219737529754639e-01 3.988621756434440613e-02 -7.324044406414031982e-02 -1.807572990655899048e-01 2.461465448141098022e-01 1.672691404819488525e-01 -3.698329031467437744e-01 -1.514857634902000427e-02 -1.930731981992721558e-01 -2.616627216339111328e-01 -5.912831425666809082e-02 -7.555619627237319946e-02 -2.277339994907379150e-01 1.930197626352310181e-01 1.546168029308319092e-01 -2.181838899850845337e-01 -1.151778399944305420e-01 7.166614383459091187e-02 1.033756788820028305e-02
-3.729869723320007324e-01 1.098878607153892517e-01 1.540084630250930786e-01 2.266214042901992798e-01 -2.096633911132812500e-01 -2.168516162782907486e-03 2.860176609829068184e-03 7.255497574806213379e-02 8.555520325899124146e-02 4.130585491657257080e-02 2.925513386726379395e-01 6.747996062040328979e-02 5.410586670041084290e-02 3.893773555755615234e-01 1.499661952257156372e-01 1.084097325801849365e-01 2.379616722464561462e-02 1.563130617141723633e-01 -1.655327528715133667e-02 -8.830709010362625122e-02 -2.791544198989868164e-01 5.300680641084909439e-03 -8.208251744508743286e-02 -8.494484424591064453e-02 -1.216228455305099487e-01 -8.522504009306430817e-03 1.796012222766876221e-01 -3.467004001140594482e-02 -3.401151001453399658e-01 -3.268491476774215698e-02 1.611116155982017517e-02 3.824044167995452881e-01
-3.095427453517913818e-01 1.683138608932495117e-01 1.158221065998077393e-01 9.177628159523010254e-02 -2.758117318153381348e-01 -2.031470984220504761e-01 -4.501466453075408936e-02 -1.538108736276626587e-01 1.364095360040664673e-01 7.402937859296798706e-02 3.856606315821409225e-03 3.229463472962379456e-03 4.077011048793792725e-01 4.822523891925811768e-02 1.201890185475349426e-01 5.981405824422836304e-02 4.588103387504816055e-03 2.641291618347167969e-01 3.498581796884536743e-02 1.779767498373985291e-02 -2.366179078817367554e-01 9.630637615919113159e-02 -1.065452918410301208e-01 -1.923466920852661133e-01 -1.185642331838607788e-01 -1.884903460741043091e-01 1.497578620910644531e-01 -2.124240249395370483e-01 -2.999790310859680176e-01 1.183910071849822998e-01 -1.338355392217636108e-01 2.762561142444610596e-01
-2.873257696628570557e-01 -9.480804204940795898e-02 2.047683149576187134e-01 -2.220506779849529266e-02 -2.117942869663238525e-01 -8.737304806709289551e-02 7.503038644790649414e-02 2.821875214576721191e-01 1.638571321964263916e-01 1.896076947450637817e-01 5.010015964508056641e-01 -7.397014647722244263e-02 6.172820180654525757e-02 1.032828539609909058e-01 -1.846946775913238525e-01 -1.682869195938110352e-01 -1.769828200340270996e-01 -4.267071560025215149e-02 1.534834355115890503e-01 1.990389227867126465e-01 9.187984466552734375e-02 5.664252117276191711e-02 9.969674795866012573e-02 -1.140902638435363770e-01 -1.794824302196502686e-01 -9.625181555747985840e-02 2.011744827032089233e-01 1.093776747584342957e-01 -2.672719955444335938e-01 -1.884148456156253815e-02 1.018368080258369446e-02 1.880627721548080444e-01
-8.840481750667095184e-03 -3.691419214010238647e-02 2.785790264606475830e-01 3.848673775792121887e-02 -5.991479009389877319e-02 -1.720637530088424683e-01 1.404531896114349365e-01 7.547881454229354858e-02 1.776104569435119629e-01 2.500699162483215332e-01 2.412624657154083252e-01 -2.601352632045745850e-01 1.328238695859909058e-01 3.783927559852600098e-01 7.973144948482513428e-02 -1.258520409464836121e-02 2.120778560638427734e-01 -1.901249289512634277e-01 1.635652035474777222e-01 9.849103540182113647e-02 3.760720789432525635e-02 -1.556254178285598755e-01 -4.707567393779754639e-02 -3.378056734800338745e-02 1.670039594173431396e-01 2.124271392822265625e-01 -5.488304793834686279e-02 1.454840507358312607e-02 -4.479245841503143311e-01 -1.397308856248855591e-01 1.457348465919494629e-01 -9.667511284351348877e-02
-5.143352597951889038e-02 -8.788241446018218994e-02 6.519602611660957336e-03 -6.258813291788101196e-02 6.395510584115982056e-02 -2.032741308212280273e-01 -5.888620764017105103e-02 -5.194740369915962219e-02 -7.076360285282135010e-02 3.739051893353462219e-02 1.741489395499229431e-03 -2.408096939325332642e-01 6.978543847799301147e-02 2.698520123958587646e-01 2.089296877384185791e-01 -7.397492974996566772e-02 -6.298537552356719971e-02 -3.525709733366966248e-02 -7.302723079919815063e-02 1.126048993319272995e-02 -1.968790218234062195e-02 -2.929308116436004639e-01 2.574535831809043884e-02 1.147975623607635498e-01 -1.256438791751861572e-01 2.276884913444519043e-01 4.672175049781799316e-01 -7.317479699850082397e-02 -3.874954283237457275e-01 -3.067841231822967529e-01 3.021206259727478027e-01 7.317242771387100220e-02
-3.466224968433380127e-01 -2.522791624069213867e-01 2.025354653596878052e-01 -1.512343436479568481e-01 -3.280556574463844299e-02 1.378517448902130127e-01 -4.543908312916755676e-02 -5.270073562860488892e-02 3.656199201941490173e-02 2.471968531608581543e-01 -2.732115685939788818e-01 3.619995713233947754e-02 1.816414892673492432e-01 2.745425999164581299e-01 1.742898821830749512e-01 9.797570109367370605e-02 -7.654551416635513306e-02 -1.046426370739936829e-01 1.583931148052215576e-01 1.162518933415412903e-01 -2.663986990228295326e-03 1.976954936981201172e-01 -1.515501141548156738e-01 3.733422234654426575e-02 1.087554451078176498e-02 1.146353483200073242e-01 3.865238651633262634e-02 1.972220242023468018e-01 -2.189879268407821655e-01 1.998075842857360840e-01 -1.947991102933883667e-01 3.772441744804382324e-01
9.924110025167465210e-02 2.379363626241683960e-01 1.259989589452743530e-01 -1.943395137786865234e-01 -1.550460755825042725e-01 -2.955102622509002686e-01 -8.183494210243225098e-02 -1.551479548215866089e-01 8.553594350814819336e-02 1.396482437849044800e-01 -2.102044224739074707e-01 -1.062037646770477295e-01 9.189802408218383789e-02 1.920934319496154785e-01 -2.593940310180187225e-02 -3.014936447143554688e-01 -3.588052466511726379e-02 -2.795064821839332581e-02 2.524997591972351074e-01 1.870371773838996887e-02 -1.299044042825698853e-01 5.138794332742691040e-02 -9.557797014713287354e-02 1.712213852442800999e-03 2.394716739654541016e-01 2.324197292327880859e-01 -1.449452489614486694e-01 1.958376318216323853e-01 -4.448323547840118408e-01 3.090671077370643616e-02 1.867007166147232056e-01 1.389862149953842163e-01
-8.701525628566741943e-03 5.666398257017135620e-02 6.947203725576400757e-02 1.045367047190666199e-01 -1.915920823812484741e-01 -2.294861972332000732e-01 -1.901463270187377930e-01 1.648058593273162842e-01 1.540356278419494629e-01 3.189595043659210205e-01 -3.721175789833068848e-01 -3.411602079868316650e-01 -2.803819952532649040e-03 2.571021914482116699e-01 -2.465033680200576782e-01 -6.120752170681953430e-02 1.756662130355834961e-02 -1.431903392076492310e-01 2.750080637633800507e-02 -1.218582540750503540e-01 1.437852084636688232e-01 -6.525765359401702881e-02 -1.237804293632507324e-01 -6.232542917132377625e-02 -4.636434838175773621e-02 -9.393471479415893555e-02 3.663996607065200806e-02 -1.097260415554046631e-01 -2.899719476699829102e-01 2.483507543802261353e-01 -1.092343404889106750e-01 2.339257150888442993e-01
-1.579228490591049194e-01 2.235621958971023560e-01 6.986889243125915527e-02 1.229820773005485535e-02 5.026068165898323059e-02 -8.201243728399276733e-02 -3.372409045696258545e-01 -4.753838106989860535e-02 7.716159522533416748e-02 1.556283533573150635e-01 -2.102036774158477783e-01 -1.446577459573745728e-01 2.840125560760498047e-01 5.102824792265892029e-02 -2.683512866497039795e-02 3.989399969577789307e-02 -1.610500514507293701e-01 -6.431870162487030029e-02 -6.176026165485382080e-02 -2.116230875253677368e-01 -1.073516011238098145e-01 7.411909848451614380e-02 -2.473835200071334839e-01 2.539405822753906250e-01 8.370863646268844604e-02 -1.159902140498161316e-01 2.932383120059967041e-01 -3.160155937075614929e-02 -5.318589210510253906e-01 3.570317849516868591e-02 -3.107154928147792816e-02 -1.546130049973726273e-03
9.465126693248748779e-02 -5.101810768246650696e-02 1.447147782891988754e-02 -1.212956905364990234e-01 -2.458744645118713379e-01 2.904028631746768951e-02 1.103780940175056458e-01 2.283677309751510620e-01 1.707271337509155273e-01 2.789858579635620117e-01 -2.502250485122203827e-02 -2.491226494312286377e-01 1.500102579593658447e-01 9.761513769626617432e-02 -1.963000297546386719e-01 -2.241696417331695557e-01 -3.335285186767578125e-02 -1.891706883907318115e-02 -1.490731984376907349e-01 -3.655310273170471191e-01 -1.815031319856643677e-01 8.280869573354721069e-02 -2.758021354675292969e-01 3.225038200616836548e-02 2.251203060150146484e-01 1.089085545390844345e-02 7.199826836585998535e-02 4.266612976789474487e-02 -2.494116127490997314e-01 -1.707602739334106445e-01 2.450795285403728485e-02 3.652609586715698242e-01
-3.501898348331451416e-01 -1.457583606243133545e-01 -3.646984696388244629e-02 1.268154978752136230e-01 8.758806437253952026e-02 6.355151534080505371e-02 -9.369160979986190796e-02 1.373271197080612183e-01 1.767622828483581543e-01 -3.310571238398551941e-02 7.103683799505233765e-02 -1.466093510389328003e-01 1.614552587270736694e-01 4.055021405220031738e-01 -1.041679084300994873e-01 -1.410350017249584198e-02 -1.159284263849258423e-01 -3.511250913143157959e-01 1.433977037668228149e-01 1.801848262548446655e-01 3.004566431045532227e-01 -8.175282180309295654e-02 -1.664782911539077759e-01 -1.533739417791366577e-01 -3.104241788387298584e-01 -6.293821334838867188e-02 1.510596275329589844e-01 -6.418403238058090210e-02 -2.245817929506301880e-01 5.533609166741371155e-02 2.142249606549739838e-02 1.405565887689590454e-01
-2.319951057434082031e-01 2.100104242563247681e-01 -1.665555872023105621e-02 1.120177432894706726e-01 -5.983596667647361755e-02 -5.465374514460563660e-02 5.070343613624572754e-02 7.027648389339447021e-02 2.036177217960357666e-01 -5.448323115706443787e-02 -2.270599156618118286e-01 1.862096190452575684e-01 3.248517513275146484e-01 3.244021236896514893e-01 8.884862996637821198e-03 -8.769439160823822021e-02 -2.304466813802719116e-01 -1.092199534177780151e-01 3.130925595760345459e-01 7.343748956918716431e-02 1.651751846075057983e-01 -8.276632428169250488e-02 -2.716866731643676758e-01 -1.915878057479858398e-01 1.936536282300949097e-02 1.760242879390716553e-01 2.279056906700134277e-01 2.679382860660552979e-01 -1.319948434829711914e-01 -2.253818511962890625e-02 -1.468379497528076172e-01 1.352301537990570068e-01
-4.537120461463928223e-02 -1.994412988424301147e-01 5.660466477274894714e-02 -2.356268614530563354e-01 -1.830334216356277466e-01 -3.395245671272277832e-01 -1.672726571559906006e-01 1.451072692871093750e-01 2.832072377204895020e-01 1.000765189528465271e-01 -1.773237832821905613e-03 -2.052708566188812256e-01 1.369091570377349854e-01 1.884045898914337158e-01 3.421525657176971436e-01 1.069139689207077026e-01 2.405278533697128296e-01 -8.737465739250183105e-02 -4.936469346284866333e-02 7.490432821214199066e-03 4.535222891718149185e-03 -9.930958598852157593e-02 7.189199328422546387e-02 2.127601504325866699e-01 -1.157969422638416290e-02 1.719501316547393799e-01 9.220563620328903198e-02 -4.748276621103286743e-02 -4.111855924129486084e-01 -1.638111174106597900e-01 -1.474701762199401855e-01 -1.067849248647689819e-02
-1.554571837186813354e-01 -4.395640268921852112e-02 7.113195210695266724e-02 -8.039121329784393311e-02 -1.163916811347007751e-01 -3.156866431236267090e-01 6.018398329615592957e-03 2.745483219623565674e-01 1.404092162847518921e-01 9.700655192136764526e-02 -2.434748709201812744e-01 -1.250936537981033325e-01 2.519761919975280762e-01 1.885856389999389648e-01 3.547126650810241699e-01 -8.450415730476379395e-02 3.258404135704040527e-01 -1.853076070547103882e-01 2.340424209833145142e-01 -8.915225416421890259e-02 -1.873658411204814911e-02 -4.194588959217071533e-02 1.993662267923355103e-01 -7.683247327804565430e-02 -1.583849787712097168e-01 8.101685345172882080e-02 -4.755731672048568726e-03 -6.741678714752197266e-02 -3.446406722068786621e-01 -1.655849963426589966e-01 -5.977357551455497742e-02 2.659220807254314423e-02
-6.524296849966049194e-02 -2.447245717048645020e-01 1.959044039249420166e-01 -9.594384580850601196e-02 -3.546207770705223083e-02 -1.958359479904174805e-01 3.189922571182250977e-01 -5.363361560739576817e-04 -8.035288751125335693e-02 2.354917228221893311e-01 -1.716737896203994751e-01 -6.470990180969238281e-02 7.261745631694793701e-02 2.741326987743377686e-01 1.912312954664230347e-01 -1.628783494234085083e-01 -2.168300151824951172e-01 -8.140639960765838623e-02 6.543663144111633301e-02 -3.104962781071662903e-02 9.522085078060626984e-03 6.101474165916442871e-02 -1.230120956897735596e-01 -2.727827131748199463e-01 3.830164298415184021e-02 7.582808285951614380e-02 2.903617918491363525e-01 -1.028950288891792297e-01 -2.615530788898468018e-01 -3.226291537284851074e-01 2.658147215843200684e-01 1.014664322137832642e-01
-1.100766137242317200e-01 -3.034448027610778809e-01 -3.960527107119560242e-02 2.838276326656341553e-02 -1.624741852283477783e-01 -1.606506109237670898e-01 -2.100177109241485596e-01 -2.393327951431274414e-01 -1.948993653059005737e-01 1.204576715826988220e-01 -1.622283607721328735e-01 -1.482408642768859863e-01 6.736731529235839844e-02 1.409994363784790039e-01 -3.316837176680564880e-02 -4.496462047100067139e-01 4.920512437820434570e-02 -1.222950816154479980e-01 2.015002444386482239e-02 -1.140384376049041748e-01 2.955567277967929840e-02 7.061383873224258423e-02 -3.534507155418395996e-01 -7.119178026914596558e-02 2.383039519190788269e-02 1.274698078632354736e-01 -9.750926867127418518e-03 -7.170681655406951904e-02 -2.830783724784851074e-01 -1.246208027005195618e-01 8.789396286010742188e-02 3.453405797481536865e-01
-6.407162547111511230e-02 -1.617673337459564209e-01 -1.100729568861424923e-03 -1.065954491496086121e-01 -2.268065214157104492e-01 -1.557670086622238159e-01 -1.564729809761047363e-01 1.358659239485859871e-03 3.663124516606330872e-02 3.928561210632324219e-01 -1.253404319286346436e-01 1.608748435974121094e-01 1.897563338279724121e-01 2.175407260656356812e-01 1.704820692539215088e-01 1.507751196622848511e-01 5.515828356146812439e-02 -1.571484059095382690e-01 2.472797781229019165e-01 5.082257464528083801e-02 2.493241280317306519e-01 -1.576628983020782471e-01 -4.312665760517120361e-01 -2.159529775381088257e-01 6.307751685380935669e-02 1.916056573390960693e-01 1.340319663286209106e-01 3.130565583705902100e-02 -1.442244946956634521e-01 -1.188632100820541382e-01 1.558022946119308472e-02 1.408954709768295288e-01
-4.122193753719329834e-01 -4.158368706703186035e-02 -2.619237266480922699e-02 -2.187428474426269531e-01 -8.260889351367950439e-02 -8.983799070119857788e-02 -1.391836106777191162e-01 1.596387028694152832e-01 8.268928527832031250e-02 1.974716484546661377e-01 -7.862891256809234619e-02 -5.815032869577407837e-02 7.303143292665481567e-02 1.567253619432449341e-01 -1.092371344566345215e-01 -1.227228641510009766e-01 1.694327741861343384e-01 -1.238099038600921631e-01 2.724431222304701805e-03 -3.812258243560791016e-01 -1.955537199974060059e-01 -1.952311396598815918e-01 -3.600220978260040283e-01 -9.838833659887313843e-02 6.545414030551910400e-02 4.639624804258346558e-02 -4.042778536677360535e-02 -7.850512862205505371e-02 -2.239753007888793945e-01 -2.373202443122863770e-01 -2.417622357606887817e-01 1.535403579473495483e-01
-7.747449912130832672e-03 1.610173434019088745e-01 1.963554918766021729e-01 -5.766382813453674316e-02 -1.730208285152912140e-02 -2.360048443078994751e-01 -5.349546298384666443e-02 5.421752482652664185e-02 7.144472748041152954e-02 1.692380905151367188e-01 -5.455076694488525391e-02 -1.200810596346855164e-01 2.330071665346622467e-02 9.487862884998321533e-02 1.443711519241333008e-01 1.011411007493734360e-02 -8.629921078681945801e-02 1.968916319310665131e-02 3.157481849193572998e-01 -1.531342566013336182e-01 1.051663011312484741e-01 -1.853376813232898712e-02 -1.025552526116371155e-01 1.711646914482116699e-01 2.375435382127761841e-01 -2.885126471519470215e-01 1.419384032487869263e-01 1.687733978033065796e-01 -3.669418394565582275e-01 -1.848874986171722412e-01 -3.035877048969268799e-01 3.964963555335998535e-01
-2.011853456497192383e-01 3.746936619281768799e-01 2.197328954935073853e-01 -1.573872268199920654e-01 -2.928560674190521240e-01 -3.504252433776855469e-01 3.900842741131782532e-02 -1.057355999946594238e-01 -1.528130620718002319e-01 1.301724016666412354e-01 6.813663244247436523e-02 -2.232164889574050903e-01 9.092415124177932739e-02 3.952503502368927002e-01 -3.639863803982734680e-02 -9.213018347509205341e-05 -2.262465842068195343e-02 -1.894524693489074707e-02 6.081214919686317444e-02 -9.800732880830764771e-02 6.139596924185752869e-02 -2.779717445373535156e-01 -9.764617681503295898e-02 -3.156219720840454102e-01 -2.608142606914043427e-02 -2.439303090795874596e-03 -2.165361493825912476e-02 -6.113546714186668396e-02 -2.489647828042507172e-02 -1.195041239261627197e-01 4.094102978706359863e-02 1.959536969661712646e-01
-4.345749691128730774e-02 2.063981890678405762e-01 4.426095783710479736e-01 2.514652535319328308e-02 -2.737846374511718750e-01 4.683354496955871582e-02 -3.214621171355247498e-02 -3.977241367101669312e-02 4.111969470977783203e-02 4.116231575608253479e-02 1.512968540191650391e-01 -1.573686003684997559e-01 1.730037033557891846e-01 1.076946482062339783e-01 1.839997023344039917e-01 6.533647328615188599e-02 2.215956896543502808e-02 -3.108423054218292236e-01 1.798961013555526733e-01 1.076088380068540573e-02 4.123423248529434204e-02 1.644504070281982422e-01 -8.179008960723876953e-02 1.329325586557388306e-01 -2.647868990898132324e-01 -1.870933920145034790e-01 2.868188917636871338e-01 4.856989532709121704e-02 -3.473499715328216553e-01 -2.056293487548828125e-01 -1.145397499203681946e-01 4.779308103024959564e-03
-3.063973784446716309e-01 -9.750678203999996185e-03 -9.041279554367065430e-02 6.219145841896533966e-03 -1.152931451797485352e-01 -1.500723212957382202e-01 7.012835890054702759e-02 -4.867812618613243103e-02 1.500638425350189209e-01 6.038063019514083862e-02 1.499702036380767822e-01 -1.964791119098663330e-01 2.635621428489685059e-01 1.842514276504516602e-01 1.892376132309436798e-02 4.039420932531356812e-02 1.857698261737823486e-01 2.477234005928039551e-01 -9.771053493022918701e-02 2.015247754752635956e-02 -5.007264390587806702e-02 2.249215990304946899e-01 4.721011593937873840e-02 1.178008094429969788e-01 -2.072647213935852051e-01 -7.678583264350891113e-02 2.594226300716400146e-01 1.819260567426681519e-01 -2.490791082382202148e-01 -3.063104450702667236e-01 -1.027883812785148621e-01 4.139199852943420410e-01
-1.377378106117248535e-01 2.458529919385910034e-01 1.718741804361343384e-01 9.733647108078002930e-02 1.016043052077293396e-01 -2.049409151077270508e-01 8.664259314537048340e-02 1.327228248119354248e-01 2.455452829599380493e-01 1.251357793807983398e-01 -4.639407992362976074e-02 -1.154395937919616699e-01 3.090952634811401367e-01 3.948144614696502686e-02 6.595681607723236084e-02 -1.012531481683254242e-02 -2.102839350700378418e-01 -1.074357181787490845e-01 1.821074038743972778e-01 1.924266368150711060e-01 -4.502433910965919495e-02 -1.898868381977081299e-01 -8.358055353164672852e-02 -9.797240793704986572e-02 1.180195659399032593e-01 -3.522847592830657959e-01 1.583935767412185669e-01 -5.430253967642784119e-02 -1.608807295560836792e-01 -2.406038790941238403e-01 -1.958096325397491455e-01 3.772735893726348877e-01
-3.343518674373626709e-01 -2.667087614536285400e-01 1.310415118932723999e-01 5.916401743888854980e-03 1.172043383121490479e-01 -1.000139638781547546e-01 8.027156442403793335e-02 2.751158364117145538e-02 1.836221367120742798e-01 5.566643550992012024e-02 8.640039712190628052e-02 -2.023390680551528931e-01 2.009065151214599609e-01 8.734126389026641846e-02 -1.698956340551376343e-01 -3.445712476968765259e-02 -2.973945438861846924e-01 -2.118729501962661743e-01 2.856673002243041992e-01 1.192402541637420654e-01 1.898364722728729248e-01 -2.090673707425594330e-02 2.428797334432601929e-01 -1.046463251113891602e-01 -3.749515488743782043e-02 6.038156896829605103e-02 2.594731450080871582e-01 -7.980526983737945557e-02 -3.549326062202453613e-01 -5.654397234320640564e-02 -1.540064364671707153e-01 1.960844248533248901e-01
9.596851468086242676e-02 -6.910170428454875946e-03 1.547555178403854370e-01 -1.736233681440353394e-01 -4.640258103609085083e-02 -1.405562758445739746e-01 1.475420147180557251e-01 1.029707863926887512e-01 2.401540875434875488e-01 6.565909087657928467e-02 -9.200701117515563965e-02 -1.532113701105117798e-01 6.170567125082015991e-02 4.163846746087074280e-02 -1.776838451623916626e-01 -1.793118119239807129e-01 -9.571919590234756470e-02 -1.670001447200775146e-01 3.205243051052093506e-01 -2.011602222919464111e-01 2.394748292863368988e-02 1.287924051284790039e-01 -2.650802135467529297e-01 4.825683310627937317e-02 -2.681546509265899658e-01 2.345558702945709229e-01 4.882333334535360336e-03 3.402775824069976807e-01 -3.351993560791015625e-01 -2.704753875732421875e-01 -2.606477402150630951e-02 1.422557383775711060e-01
-3.012031316757202148e-01 1.490745227783918381e-02 -2.802838804200291634e-03 1.144729107618331909e-01 -2.975539863109588623e-01 -7.864186540246009827e-03 -4.204508289694786072e-02 8.622579276561737061e-02 4.904092103242874146e-02 1.196502521634101868e-02 4.942787811160087585e-03 -5.698413401842117310e-02 5.471640452742576599e-02 8.340957760810852051e-02 2.261207848787307739e-01 3.235454857349395752e-02 -1.896862289868295193e-03 2.813844084739685059e-01 -6.583020091056823730e-02 2.950652688741683960e-02 -1.535745710134506226e-01 2.261229902505874634e-01 1.207803189754486084e-01 -4.317350685596466064e-02 -1.018463745713233948e-01 -2.105440795421600342e-01 2.450775653123855591e-01 5.838426202535629272e-02 -5.170917510986328125e-01 -2.539208617235999554e-05 -7.211098074913024902e-02 4.048217535018920898e-01
-7.736654579639434814e-02 2.412139177322387695e-01 1.072585061192512512e-01 1.699789799749851227e-02 -6.018946412950754166e-03 -2.529731206595897675e-02 1.204889342188835144e-01 -1.687214896082878113e-02 1.857028305530548096e-01 2.385288774967193604e-01 1.194569021463394165e-01 -1.684696376323699951e-01 1.032030060887336731e-01 4.016029834747314453e-01 7.813107967376708984e-02 1.879285834729671478e-02 1.511029526591300964e-02 -3.637851402163505554e-02 2.821056246757507324e-01 6.540397554636001587e-02 -1.700213700532913208e-01 -3.208385407924652100e-01 -3.269933909177780151e-02 -8.649387210607528687e-02 1.922383904457092285e-01 1.238375976681709290e-01 -7.657439261674880981e-02 2.485404461622238159e-01 -3.625600636005401611e-01 -3.397284150123596191e-01 4.676098749041557312e-02 3.666691482067108154e-02
-3.980284333229064941e-01 6.128435209393501282e-02 1.551330536603927612e-01 -1.351446211338043213e-01 3.948596864938735962e-02 -1.539492905139923096e-01 -1.751917898654937744e-01 7.031917572021484375e-02 -8.785879611968994141e-02 2.862701714038848877e-01 1.579008102416992188e-01 -9.620075672864913940e-02 4.055394604802131653e-02 2.581548392772674561e-01 -1.132070738822221756e-02 -1.903672069311141968e-01 1.166959032416343689e-01 -2.203378081321716309e-01 -9.631401300430297852e-02 2.006507813930511475e-01 1.170360222458839417e-01 -1.945881098508834839e-01 3.292039409279823303e-02 -2.132295370101928711e-01 -1.713912189006805420e-02 -6.096037570387125015e-03 -8.963977918028831482e-03 1.149322465062141418e-01 -5.088761448860168457e-01 8.027414232492446899e-02 -1.305823624134063721e-01 1.377328950911760330e-02
7.436039298772811890e-02 1.387908756732940674e-01 1.158266589045524597e-01 2.455455809831619263e-02 -2.021426260471343994e-01 -1.190295591950416565e-01 -7.702273875474929810e-02 4.614530503749847412e-01 7.463547587394714355e-02 -1.940784454345703125e-01 -2.390946894884109497e-01 -1.475343853235244751e-01 -2.747630514204502106e-02 2.522251009941101074e-01 3.113056533038616180e-02 -2.645493745803833008e-01 -1.432787477970123291e-01 -1.643629521131515503e-01 2.544393241405487061e-01 1.980021782219409943e-02 -7.175081223249435425e-02 -1.134683489799499512e-01 -1.833752393722534180e-01 -2.127597332000732422e-01 9.461256116628646851e-02 1.517039537429809570e-01 1.810404211282730103e-01 6.567196547985076904e-02 -2.166683673858642578e-01 -1.253514587879180908e-01 -1.690211705863475800e-02 2.969858050346374512e-01
-1.650193631649017334e-01 1.539722681045532227e-01 4.806265234947204590e-02 -1.866186410188674927e-02 4.714981839060783386e-02 1.674136817455291748e-01 1.781095266342163086e-01 4.446933791041374207e-02 6.505867000669240952e-03 1.703136563301086426e-01 -2.958559393882751465e-01 -2.203190326690673828e-01 1.068400219082832336e-01 3.525644540786743164e-01 -9.243281558156013489e-03 -8.793079853057861328e-02 1.027291566133499146e-01 -7.608300447463989258e-02 1.885388791561126709e-01 1.323269307613372803e-01 6.461619632318615913e-04 1.619856059551239014e-02 7.034616917371749878e-02 3.003164827823638916e-01 8.854861557483673096e-02 1.192133650183677673e-01 -5.238648876547813416e-02 2.307576984167098999e-01 -3.700813651084899902e-01 -1.941278874874114990e-01 -8.048288524150848389e-02 3.870757818222045898e-01
-2.125801295042037964e-01 -1.705327779054641724e-01 2.076908648014068604e-01 -5.127181112766265869e-02 -9.051282703876495361e-02 -7.010228931903839111e-02 2.341375797986984253e-01 -6.284710951149463654e-03 1.879286170005798340e-01 1.616346836090087891e-01 -4.552477970719337463e-03 -7.593131065368652344e-02 6.792834401130676270e-02 1.550215035676956177e-01 7.236524671316146851e-02 -2.123265713453292847e-01 -2.330269217491149902e-01 -9.419434517621994019e-02 4.444416239857673645e-02 -1.397253423929214478e-01 -9.841189533472061157e-02 -4.797701165080070496e-02 -7.596331834793090820e-02 -6.232710927724838257e-02 -2.986352425068616867e-03 2.379686534404754639e-01 3.353953659534454346e-01 -1.387214809656143188e-01 -2.921997904777526855e-01 -4.053417146205902100e-01 3.484568297863006592e-01 -3.443510970100760460e-03
-2.953594624996185303e-01 -2.004652284085750580e-03 -5.976992659270763397e-03 3.413388431072235107e-01 -9.294623881578445435e-02 -5.455733835697174072e-02 -2.825562357902526855e-01 2.111512720584869385e-01 4.917451739311218262e-02 1.635423898696899414e-01 -2.359116673469543457e-01 -1.557209342718124390e-01 2.406200915575027466e-01 4.262755513191223145e-01 -1.210164949297904968e-01 -1.119636148214340210e-01 -2.205270230770111084e-01 1.140084639191627502e-01 -2.039644271135330200e-01 9.366586804389953613e-02 1.800834201276302338e-02 -1.030060425400733948e-01 -8.696710318326950073e-02 1.154694929718971252e-01 -5.120717734098434448e-02 -1.245873346924781799e-01 2.058061957359313965e-02 1.452614217996597290e-01 -1.692631393671035767e-01 4.841032251715660095e-02 1.121881157159805298e-01 2.392297685146331787e-01
4.735320061445236206e-02 -5.029233694076538086e-01 1.279112845659255981e-01 -6.848025321960449219e-02 1.713487319648265839e-02 -3.055985569953918457e-01 -5.513475276529788971e-03 -7.743362337350845337e-02 1.158419772982597351e-01 1.471620798110961914e-01 2.365857064723968506e-01 -2.512594163417816162e-01 7.293596863746643066e-02 1.995657086372375488e-01 -2.453359216451644897e-01 5.686337500810623169e-02 2.717656083405017853e-02 -3.079461120069026947e-02 1.486579328775405884e-01 1.960050463676452637e-01 2.550745755434036255e-02 1.683997213840484619e-01 -1.148972138762474060e-01 -1.566925048828125000e-01 -1.477845013141632080e-01 -2.284447401762008667e-01 1.830730140209197998e-01 7.664585113525390625e-02 -2.256513833999633789e-01 -2.477579861879348755e-01 3.713676705956459045e-02 7.244860380887985229e-02
-3.006516024470329285e-02 7.814943790435791016e-02 1.160041466355323792e-01 -2.045563459396362305e-01 -1.678416281938552856e-01 -1.244426444172859192e-01 3.693930804729461670e-02 7.259873300790786743e-02 1.229243949055671692e-01 1.151769384741783142e-01 -1.036649569869041443e-01 -5.178501829504966736e-02 -1.793948933482170105e-02 3.036615252494812012e-01 1.266223490238189697e-01 -1.656131446361541748e-01 7.283063232898712158e-02 -1.925705224275588989e-01 3.455802425742149353e-02 -6.293633952736854553e-03 -2.835929989814758301e-01 -9.313010424375534058e-02 1.074711754918098450e-01 -5.988998711109161377e-02 7.070142775774002075e-02 3.005436658859252930e-01 2.757625877857208252e-01 2.189156599342823029e-02 -5.187180638313293457e-01 -2.302478253841400146e-01 -4.667671024799346924e-02 -2.561875283718109131e-01
6.201922520995140076e-02 1.214404106140136719e-01 1.585163176059722900e-01 -1.291030645370483398e-01 -3.070723116397857666e-01 -3.106108866631984711e-02 -1.391643434762954712e-01 1.233363524079322815e-01 2.762487232685089111e-01 1.723147369921207428e-02 -1.828232854604721069e-01 -1.685937494039535522e-01 -6.836827099323272705e-02 4.449518024921417236e-02 -2.556536197662353516e-01 4.137953743338584900e-02 -1.699012964963912964e-01 -1.211779117584228516e-01 2.526011466979980469e-01 -3.877094686031341553e-01 -4.703361541032791138e-02 2.204057946801185608e-02 -2.025827914476394653e-01 3.049874119460582733e-02 -8.221287280321121216e-02 -1.774566024541854858e-01 2.215299308300018311e-01 -1.670882664620876312e-02 -3.175624310970306396e-01 -2.678411006927490234e-01 1.023544892668724060e-01 1.567812263965606689e-01
-2.081457674503326416e-01 1.170203760266304016e-01 -5.058015231043100357e-03 -1.431234329938888550e-01 -2.139652892947196960e-02 -1.656072586774826050e-01 5.983857065439224243e-02 -4.679453745484352112e-02 6.669367849826812744e-02 3.236995264887809753e-02 -3.027330152690410614e-02 -1.997159272432327271e-01 1.590933278203010559e-02 1.890949010848999023e-01 1.490983217954635620e-01 -9.665555506944656372e-02 2.556556463241577148e-02 -6.199272722005844116e-02 4.632779061794281006e-01 -8.506522327661514282e-02 -2.992377579212188721e-01 2.308171391487121582e-01 -1.956792026758193970e-01 -3.464840352535247803e-02 5.096602067351341248e-02 -1.479200869798660278e-01 -2.245267629623413086e-01 1.353738903999328613e-01 -4.594300687313079834e-01 -1.862865835428237915e-01 -1.473388820886611938e-01 7.458481192588806152e-02
-1.435318887233734131e-01 -1.758620291948318481e-01 5.355506390333175659e-02 -7.773043587803840637e-03 -6.119745597243309021e-02 -3.188340738415718079e-02 1.318728625774383545e-01 1.562019884586334229e-01 3.599241003394126892e-02 -1.653758622705936432e-02 -1.260876506567001343e-01 -8.081430941820144653e-02 3.012186288833618164e-01 4.860152304172515869e-01 -3.276949822902679443e-01 1.066188051481731236e-04 -6.323102861642837524e-02 -1.979666054248809814e-01 6.444765627384185791e-02 4.594659060239791870e-02 2.100968509912490845e-01 1.222010180354118347e-01 5.560452863574028015e-02 7.612014561891555786e-02 -2.693470418453216553e-01 2.742099761962890625e-01 1.490830779075622559e-01 -9.595172479748725891e-03 -2.028824239969253540e-01 -3.256744891405105591e-02 -2.838594913482666016e-01 1.743487268686294556e-01
9.001323580741882324e-02 4.361024871468544006e-02 -1.231321841478347778e-01 1.110052987933158875e-01 -2.400639951229095459e-01 -3.141305148601531982e-01 -1.311673372983932495e-01 -3.770713880658149719e-02 4.942331835627555847e-02 9.188067167997360229e-03 -1.215370744466781616e-01 -1.995794326066970825e-01 -8.560740202665328979e-02 1.164281964302062988e-01 -1.367261111736297607e-01 -3.881259858608245850e-01 1.599786989390850067e-02 -1.584373116493225098e-01 7.223341614007949829e-02 3.252444043755531311e-02 -1.057669147849082947e-02 -1.268363278359174728e-02 -3.336376845836639404e-01 -1.387126594781875610e-01 -6.404161453247070312e-02 5.167541280388832092e-02 -6.752153486013412476e-02 1.910606026649475098e-01 -2.714550495147705078e-01 -1.017965525388717651e-01 -8.711520582437515259e-02 4.881497323513031006e-01
8.934417366981506348e-02 -1.778457313776016235e-02 1.060141175985336304e-01 1.098018512129783630e-02 -6.838308274745941162e-02 -1.241107732057571411e-01 -2.616564929485321045e-01 9.301239997148513794e-02 -2.805187553167343140e-02 1.041992679238319397e-01 -2.753437757492065430e-01 -1.959613524377346039e-02 1.467102915048599243e-01 1.675010472536087036e-01 6.381859630346298218e-02 -4.701601713895797729e-02 -2.043616026639938354e-01 -3.221529126167297363e-01 7.266511023044586182e-02 -1.906585991382598877e-01 -1.374032497406005859e-01 -5.432489141821861267e-02 -1.010351777076721191e-01 6.372425705194473267e-02 -1.545260399580001831e-01 4.480849951505661011e-03 1.222527027130126953e-01 -1.566911339759826660e-01 -4.749691784381866455e-01 4.058420658111572266e-01 7.366651296615600586e-02 2.388242781162261963e-01
-3.745306432247161865e-01 2.671689353883266449e-02 -8.404225856065750122e-02 -1.851673126220703125e-01 -5.658354610204696655e-02 1.432320382446050644e-02 2.546623945236206055e-01 -8.234353363513946533e-02 6.851433962583541870e-02 1.475472003221511841e-01 -2.968282103538513184e-01 -9.380540996789932251e-02 1.319845616817474365e-01 2.928420603275299072e-01 -2.668116986751556396e-01 -1.972521543502807617e-01 -7.571386545896530151e-02 2.551438808441162109e-01 -1.727879047393798828e-02 9.125571697950363159e-03 -2.230770513415336609e-02 -1.242034509778022766e-02 1.494635827839374542e-02 -7.161853462457656860e-02 -7.802072167396545410e-02 -1.224400773644447327e-01 1.818671673536300659e-01 -1.007246971130371094e-01 -3.916784226894378662e-01 3.527398407459259033e-02 1.766560822725296021e-01 2.803531587123870850e-01
-2.341815829277038574e-01 -2.955703437328338623e-01 1.386109143495559692e-01 -4.583871923387050629e-03 -1.329560880549252033e-03 -3.310501277446746826e-01 1.591366380453109741e-01 -2.203185140388086438e-04 1.597791910171508789e-02 2.729184329509735107e-01 -2.720292806625366211e-01 -1.202019676566123962e-01 1.883584856986999512e-01 2.123970538377761841e-01 -1.087333485484123230e-01 -2.340614348649978638e-01 -1.663887947797775269e-01 -1.282355040311813354e-01 6.257975101470947266e-02 -9.368129819631576538e-02 -1.789067536592483521e-01 1.100846752524375916e-01 6.498898565769195557e-02 -1.671027541160583496e-01 -8.578387647867202759e-02 2.802436947822570801e-01 1.799792349338531494e-01 1.182099580764770508e-01 -2.515466809272766113e-01 -1.806573867797851562e-01 1.562052369117736816e-01 8.709636330604553223e-02
-1.360201239585876465e-01 2.600519685074687004e-03 6.901314016431570053e-03 -7.137777656316757202e-02 2.959764003753662109e-01 3.235215786844491959e-03 -2.390611916780471802e-01 7.266468368470668793e-03 6.846448034048080444e-02 1.508092880249023438e-01 -2.998224645853042603e-02 1.679092273116111755e-02 1.364778727293014526e-01 3.986416757106781006e-01 -2.038818225264549255e-02 -2.395688369870185852e-02 -1.218201126903295517e-02 -3.172803819179534912e-01 3.977596759796142578e-01 2.815130725502967834e-02 1.154398322105407715e-01 1.799424737691879272e-01 -3.492394387722015381e-01 -1.455388069152832031e-01 -1.535935103893280029e-01 -2.103921771049499512e-01 -2.010342478752136230e-02 2.136912345886230469e-01 -1.903557032346725464e-01 -1.578380912542343140e-02 -8.395312726497650146e-02 1.351252496242523193e-01
-2.306205183267593384e-01 -6.269580125808715820e-02 1.005662158131599426e-01 -1.343120932579040527e-01 -1.119474973529577255e-02 8.114474266767501831e-02 3.242365717887878418e-01 5.454873666167259216e-02 5.868329107761383057e-02 4.594194516539573669e-02 9.540463238954544067e-02 -1.893195137381553650e-02 1.294947564601898193e-01 3.001700043678283691e-01 -1.774524599313735962e-01 9.848125278949737549e-02 3.057406656444072723e-02 2.653572559356689453e-01 -1.157305538654327393e-01 -1.079636439681053162e-01 -8.748189359903335571e-02 -1.274774074554443359e-01 -1.340974718332290649e-01 5.622238665819168091e-02 -3.636851906776428223e-01 -5.325060710310935974e-02 1.444577723741531372e-01 -6.890551745891571045e-02 -3.735217154026031494e-01 -3.458618223667144775e-01 -1.898527294397354126e-01 1.987325251102447510e-01
-1.188328191637992859e-01 -8.572562783956527710e-02 2.015253454446792603e-01 -8.744329214096069336e-03 9.226112067699432373e-02 -3.977484256029129028e-02 -6.191873550415039062e-02 3.338110819458961487e-02 9.494867920875549316e-02 -7.807812839746475220e-02 2.304237335920333862e-01 -4.969349503517150879e-02 3.393000662326812744e-01 2.712830603122711182e-01 1.873718500137329102e-01 1.001159250736236572e-01 -1.006177365779876709e-01 1.563561260700225830e-01 -7.944834232330322266e-02 -3.849805891513824463e-02 -2.149466276168823242e-01 -5.542462691664695740e-02 -7.545948773622512817e-02 -1.285809725522994995e-01 6.036805734038352966e-02 -2.856526374816894531e-01 2.062038481235504150e-01 7.721631787717342377e-03 -4.331196248531341553e-01 6.973948329687118530e-02 2.439356148242950439e-01 3.530204296112060547e-01
-2.046897262334823608e-01 1.914776861667633057e-01 -4.896184429526329041e-02 -3.911582231521606445e-01 5.357987061142921448e-02 -1.353778988122940063e-01 -1.912205815315246582e-01 5.840769782662391663e-02 1.693745851516723633e-01 3.065799772739410400e-01 -1.265696287155151367e-01 6.327078491449356079e-02 -2.807893604040145874e-02 1.109718978404998779e-01 -1.479170192033052444e-02 1.571308821439743042e-02 2.001710422337055206e-02 -2.326084673404693604e-01 3.527488708496093750e-01 1.247697025537490845e-01 2.226403914391994476e-03 2.742293477058410645e-01 -7.593470811843872070e-02 8.330145478248596191e-02 -1.687692292034626007e-02 -1.484441459178924561e-01 3.690925240516662598e-02 1.645659841597080231e-02 -4.755202233791351318e-01 -3.933809697628021240e-02 -1.149239540100097656e-01 3.665851801633834839e-02
-4.245791137218475342e-01 8.059840649366378784e-02 1.246820613741874695e-01 -1.379227042198181152e-01 -5.934688821434974670e-02 -1.810586154460906982e-01 -6.779877841472625732e-02 7.869152352213859558e-03 -1.223062798380851746e-01 2.658745050430297852e-01 9.447116404771804810e-02 -1.871992498636245728e-01 -1.923176459968090057e-02 2.244929671287536621e-01 2.183258533477783203e-01 -3.993267938494682312e-02 -9.355412423610687256e-02 -1.505512148141860962e-01 1.756335943937301636e-01 -1.727365702390670776e-01 5.978781729936599731e-03 -1.365297287702560425e-02 1.060772687196731567e-01 -4.790588617324829102e-01 -1.569395810365676880e-01 5.510978028178215027e-02 -1.764477193355560303e-01 -1.050524488091468811e-01 -2.508727014064788818e-01 -1.391454637050628662e-01 -1.403582990169525146e-01 5.612531304359436035e-02
9.570623189210891724e-02 3.402855992317199707e-02 -4.903459548950195312e-02 7.643517106771469116e-02 -4.925192147493362427e-02 -1.018641218543052673e-01 -1.007206216454505920e-01 3.181886076927185059e-01 2.444847673177719116e-02 1.228724494576454163e-01 -1.519189924001693726e-01 -1.633036285638809204e-01 -2.460683509707450867e-02 1.782382130622863770e-01 -2.812364697456359863e-01 9.005904942750930786e-02 -9.755927324295043945e-02 1.751726609654724598e-03 1.873555183410644531e-01 -2.199973315000534058e-01 7.360775768756866455e-02 9.604249149560928345e-02 -4.782170355319976807e-01 1.430093348026275635e-01 -2.165287286043167114e-01 -1.966337114572525024e-01 2.127232849597930908e-01 4.952261224389076233e-02 -3.539172410964965820e-01 2.476234920322895050e-02 -7.484422624111175537e-02 2.251454591751098633e-01
-9.263412654399871826e-02 2.632613778114318848e-01 8.124479092657566071e-03 -7.927058637142181396e-02 -4.031571447849273682e-01 -2.073495090007781982e-01 -7.349957525730133057e-02 1.973964720964431763e-01 -6.705977767705917358e-02 8.941236138343811035e-02 -3.613882362842559814e-01 -7.055234629660844803e-03 2.742728963494300842e-02 3.160431385040283203e-01 -2.515971660614013672e-01 -1.297519207000732422e-01 -1.173162553459405899e-02 -1.911541670560836792e-01 3.361393138766288757e-02 -2.143600285053253174e-01 6.858357787132263184e-02 9.755592048168182373e-02 -1.006496921181678772e-01 5.275406315922737122e-02 -2.285095900297164917e-01 8.854634128510951996e-03 -4.669433087110519409e-02 -1.189425140619277954e-01 -3.231802880764007568e-01 -8.064930140972137451e-02 1.773620843887329102e-01 1.415228098630905151e-01
8.978013880550861359e-03 7.029217481613159180e-02 1.848568022251129150e-01 -3.453024923801422119e-01 -4.197657406330108643e-01 7.144071161746978760e-02 5.104018747806549072e-02 1.268611401319503784e-01 3.384581208229064941e-01 8.442440629005432129e-02 -4.552759230136871338e-02 -2.207895815372467041e-01 3.414810448884963989e-02 9.072942286729812622e-02 -8.239800482988357544e-02 -5.562642589211463928e-02 -9.890389628708362579e-03 -2.411766797304153442e-01 1.482536047697067261e-01 -3.830918371677398682e-01 3.269328922033309937e-02 4.229197651147842407e-02 -2.737473845481872559e-01 -5.420351400971412659e-03 -2.837144769728183746e-02 -1.086423173546791077e-01 1.811346709728240967e-01 6.313201040029525757e-02 -2.977184653282165527e-01 -3.954906389117240906e-02 -3.327587619423866272e-02 6.515124440193176270e-02
-7.049101591110229492e-02 3.278392180800437927e-02 -1.680943965911865234e-01 -1.163117438554763794e-01 -3.839354813098907471e-01 -1.144039779901504517e-01 -9.335813671350479126e-02 1.488285809755325317e-01 2.012483626604080200e-01 1.574164628982543945e-01 1.067866384983062744e-01 -3.574221581220626831e-02 3.332977890968322754e-01 1.701536029577255249e-01 -4.472390189766883850e-02 4.777431115508079529e-02 -1.439099311828613281e-01 3.383427113294601440e-02 7.696700096130371094e-02 5.425851559266448021e-04 -4.148897826671600342e-01 -3.130411729216575623e-02 -1.918340921401977539e-01 -2.384076863527297974e-01 -5.475957319140434265e-02 3.017164766788482666e-01 1.127576902508735657e-01 -1.007027029991149902e-01 -1.246927455067634583e-01 1.746111661195755005e-01 1.573466956615447998e-01 2.373070120811462402e-01
-2.048864811658859253e-01 -1.753175258636474609e-01 -1.553314737975597382e-02 4.915164411067962646e-02 -2.317739129066467285e-01 -4.318367838859558105e-01 1.938339620828628540e-01 8.784495294094085693e-02 -1.419502943754196167e-01 1.206633821129798889e-01 1.136184334754943848e-01 6.598737090826034546e-02 6.155896931886672974e-02 1.405557841062545776e-01 -1.097017675638198853e-01 -2.250616066157817841e-02 -3.775644302368164062e-01 8.293689042329788208e-02 5.552944168448448181e-02 -1.435800492763519287e-01 9.411724656820297241e-02 1.805420964956283569e-01 -2.510960698127746582e-01 -2.730182111263275146e-01 2.349716424942016602e-01 3.566395118832588196e-02 2.417332828044891357e-01 -1.160129159688949585e-01 -1.355357915163040161e-01 -1.353562176227569580e-01 6.899644434452056885e-02 1.705137193202972412e-01
-1.521899849176406860e-01 1.607572101056575775e-02 1.554819792509078979e-01 -7.101885974407196045e-02 -1.803557425737380981e-01 -1.379242837429046631e-01 -1.122628450393676758e-01 -9.315674751996994019e-02 -8.940698951482772827e-02 1.742833256721496582e-01 7.785841822624206543e-02 1.768879964947700500e-02 1.015245690941810608e-01 -4.115420859307050705e-03 -1.515483558177947998e-01 1.605464071035385132e-01 -2.694531977176666260e-01 5.267027392983436584e-02 -6.745786219835281372e-02 -4.171951711177825928e-01 -1.233766786754131317e-02 1.299864202737808228e-01 -3.994335979223251343e-02 -1.500543355941772461e-01 -6.034652888774871826e-02 -1.082195267081260681e-01 2.374682426452636719e-01 3.507390022277832031e-01 -4.852212369441986084e-01 -1.310058385133743286e-01 1.492807567119598389e-01 7.699687778949737549e-02
1.311556994915008545e-01 -6.974340230226516724e-02 -1.638064831495285034e-01 1.393903791904449463e-01 -2.745665907859802246e-01 -2.302358299493789673e-01 -1.638324409723281860e-01 1.988621614873409271e-02 5.394085869193077087e-02 2.962492108345031738e-01 -1.167751625180244446e-01 -1.126698125153779984e-02 -5.670053884387016296e-02 2.990249395370483398e-01 -9.294987469911575317e-02 -6.074311956763267517e-02 -3.160566091537475586e-03 -1.639983057975769043e-02 -6.983640044927597046e-02 7.768625766038894653e-02 -1.524136662483215332e-01 -1.838157176971435547e-01 -1.912136226892471313e-01 -9.916285052895545959e-03 -6.006740406155586243e-02 -1.534200310707092285e-01 3.585718870162963867e-01 2.354073375463485718e-01 -1.651604026556015015e-01 6.543917115777730942e-04 -3.994734957814216614e-02 4.709165096282958984e-01
-1.542047560214996338e-01 1.152626499533653259e-01 2.748236060142517090e-01 5.024872254580259323e-03 -1.101716533303260803e-01 -9.514533728361129761e-02 -1.530529707670211792e-01 -6.297738105058670044e-02 2.488715648651123047e-01 4.489031434059143066e-02 -1.461293101310729980e-01 -2.806678414344787598e-01 2.348168194293975830e-01 1.774745881557464600e-01 1.283629331737756729e-02 5.695367604494094849e-02 -4.342264682054519653e-02 -6.622309237718582153e-02 2.883997261524200439e-01 1.614969074726104736e-01 -5.658926814794540405e-02 -3.665888449177145958e-03 -1.832918971776962280e-01 1.592388004064559937e-01 2.283366769552230835e-01 -4.611849784851074219e-02 -8.483277261257171631e-02 3.196628987789154053e-01 -2.169561386108398438e-01 -2.962535023689270020e-01 2.693229317665100098e-01 1.896403580904006958e-01
-2.549113929271697998e-01 -8.959335088729858398e-02 3.057699799537658691e-01 -6.977264583110809326e-02 3.930283244699239731e-03 -1.504330486059188843e-01 2.831022441387176514e-02 8.043535053730010986e-02 1.697026044130325317e-01 -2.293202653527259827e-02 2.905919253826141357e-01 -1.340415477752685547e-01 2.670813798904418945e-01 2.703152298927307129e-01 9.185238927602767944e-02 -5.764450505375862122e-02 -6.641089171171188354e-02 1.208994835615158081e-01 -1.654322296380996704e-01 -2.318404428660869598e-02 -1.099187210202217102e-01 6.144198030233383179e-02 -9.948855638504028320e-02 6.391969323158264160e-02 4.300141707062721252e-02 -2.445532828569412231e-01 5.864011589437723160e-03 -1.778331845998764038e-01 -3.549040555953979492e-01 -1.423037052154541016e-02 2.241293042898178101e-01 4.053807258605957031e-01
-2.413910627365112305e-01 -6.337819620966911316e-03 3.293122723698616028e-02 -1.406596153974533081e-01 -1.083739921450614929e-01 -9.985976666212081909e-02 -1.090114377439022064e-02 -1.555661559104919434e-01 1.408382058143615723e-01 1.626701951026916504e-01 8.251366019248962402e-02 -9.166233986616134644e-02 2.342651784420013428e-01 1.036586835980415344e-01 7.252617180347442627e-02 -2.472345158457756042e-02 1.835402995347976685e-01 2.401360720396041870e-01 1.555050760507583618e-01 -1.233903039246797562e-02 -2.076134979724884033e-01 2.419800311326980591e-01 1.434097588062286377e-01 6.163176521658897400e-02 -1.240367591381072998e-01 1.139575541019439697e-01 3.075577914714813232e-01 1.389539390802383423e-01 -3.450059294700622559e-01 -3.246670067310333252e-01 -1.002610623836517334e-01 3.511545956134796143e-01
6.741022318601608276e-02 1.295739263296127319e-01 7.716605812311172485e-02 -1.190860643982887268e-01 -6.702657043933868408e-02 1.839932985603809357e-02 -2.815497815608978271e-01 1.950537264347076416e-01 1.600752919912338257e-01 4.421977102756500244e-01 2.006987780332565308e-01 -2.025896459817886353e-01 1.193500533699989319e-01 2.106110751628875732e-01 -9.464411996304988861e-03 -1.844833493232727051e-01 -9.518944472074508667e-02 1.238397881388664246e-01 2.847877144813537598e-01 -2.056697458028793335e-01 5.491246003657579422e-03 7.423377782106399536e-02 -3.416791558265686035e-01 -8.300361782312393188e-02 8.434774354100227356e-03 -1.494725793600082397e-01 1.687600761651992798e-01 2.997815608978271484e-03 -3.094182312488555908e-01 2.473368681967258453e-02 1.259196400642395020e-01 3.296331316232681274e-02
-1.610345989465713501e-01 1.708191931247711182e-01 1.575378775596618652e-01 -1.063197106122970581e-01 7.720468565821647644e-03 -3.110970370471477509e-02 -3.423909544944763184e-01 2.012519836425781250e-01 1.506272405385971069e-01 3.216576278209686279e-01 8.667954802513122559e-02 -1.382004469633102417e-01 1.127808466553688049e-01 1.612036377191543579e-01 5.109676625579595566e-03 -3.201045468449592590e-02 -1.230305358767509460e-01 1.829962581396102905e-01 2.523226737976074219e-01 -3.884718120098114014e-01 -3.865741565823554993e-02 1.394263356924057007e-01 -3.127592504024505615e-01 -1.845543086528778076e-01 -1.107766702771186829e-01 -1.727640479803085327e-01 7.148247212171554565e-02 -1.197558641433715820e-01 -2.598679363727569580e-01 -1.916221156716346741e-02 9.376602619886398315e-02 5.664738640189170837e-02
2.720647305250167847e-02 2.457639016211032867e-02 3.866589441895484924e-02 -1.147380024194717407e-01 -2.838890254497528076e-01 5.134756118059158325e-02 2.749456092715263367e-02 2.303328663110733032e-01 -2.423721849918365479e-01 -4.530047997832298279e-02 -8.884964883327484131e-02 -3.982900977134704590e-01 2.510806024074554443e-01 2.102485448122024536e-01 -2.507424214854836464e-03 -2.329265512526035309e-02 2.090442553162574768e-02 1.188496220856904984e-02 1.671782433986663818e-01 8.881313353776931763e-02 -1.215495169162750244e-01 9.004078060388565063e-02 -4.450613856315612793e-01 -1.016967147588729858e-01 9.113248437643051147e-02 -8.621284365653991699e-02 -1.874800026416778564e-01 1.480433642864227295e-01 -2.786392271518707275e-01 -1.357959210872650146e-01 1.774524152278900146e-01 2.091544121503829956e-01
-4.340360173955559731e-04 -3.356280326843261719e-01 1.312036514282226562e-01 1.984234154224395752e-01 -1.933027356863021851e-01 -2.220549583435058594e-01 -4.128484427928924561e-02 1.245232671499252319e-01 -7.232709974050521851e-02 4.485543668270111084e-01 -1.281635910272598267e-01 -1.296830028295516968e-01 7.886210083961486816e-02 8.765093982219696045e-02 1.226902157068252563e-01 -2.760801017284393311e-01 -1.307794707827270031e-03 -2.588536776602268219e-02 2.203330248594284058e-01 1.507964581251144409e-01 -6.327041983604431152e-02 -1.383986324071884155e-01 -2.169917076826095581e-01 8.490748703479766846e-02 -3.721696510910987854e-02 -4.435992334038019180e-03 1.670465916395187378e-01 2.884700596332550049e-01 -1.620557755231857300e-01 -2.916425764560699463e-01 6.645940244197845459e-02 6.605308502912521362e-02
-1.194811537861824036e-01 -1.779627501964569092e-01 9.198242425918579102e-02 7.326806336641311646e-02 -1.574276983737945557e-01 7.082945108413696289e-02 -4.795864224433898926e-02 -1.223284602165222168e-01 -1.659421026706695557e-01 2.696924805641174316e-01 2.356796152889728546e-02 -4.513663053512573242e-02 3.302631974220275879e-01 3.703829348087310791e-01 -1.051811850629746914e-03 -3.094433844089508057e-01 -4.404894709587097168e-01 -2.466340921819210052e-02 1.083286553621292114e-01 -1.537151038646697998e-01 8.457658439874649048e-02 -5.541558191180229187e-02 -2.756017148494720459e-01 -9.438802488148212433e-03 2.487961053848266602e-01 5.026288330554962158e-02 1.707510203123092651e-01 4.466075822710990906e-02 -1.416314691305160522e-01 -1.122555062174797058e-01 -6.101387366652488708e-02 7.125806063413619995e-03
-8.370451629161834717e-02 1.337849069386720657e-02 1.843051761388778687e-01 4.403694346547126770e-02 -2.984965741634368896e-01 -2.803102433681488037e-01 1.830949932336807251e-01 2.903095819056034088e-02 -7.203371822834014893e-02 1.540149450302124023e-01 1.729796081781387329e-01 -2.973021268844604492e-01 -1.968155428767204285e-02 2.962272167205810547e-01 9.682873636484146118e-02 4.569593071937561035e-02 1.455794572830200195e-01 1.337395012378692627e-01 6.314494460821151733e-02 3.921959549188613892e-02 -2.714244723320007324e-01 9.835519641637802124e-02 3.824453800916671753e-02 1.012483704835176468e-02 -2.865339517593383789e-01 5.285703390836715698e-02 -1.411268860101699829e-01 -7.493837922811508179e-02 -2.975428104400634766e-01 8.453054726123809814e-02 -7.852116972208023071e-02 4.077479541301727295e-01
-4.088673591613769531e-01 2.696977555751800537e-02 -9.427537769079208374e-02 1.179887261241674423e-02 -1.650954782962799072e-01 -1.034245640039443970e-01 5.881497636437416077e-02 -8.649470657110214233e-02 2.613856494426727295e-01 -1.424869447946548462e-01 2.329302206635475159e-02 -1.836049258708953857e-01 2.196687757968902588e-01 3.176298364996910095e-02 1.789230108261108398e-01 -1.118883043527603149e-01 -4.383409861475229263e-03 1.049795299768447876e-01 -4.842513054609298706e-02 2.399134077131748199e-02 -3.133751153945922852e-01 2.595762014389038086e-01 -1.536734402179718018e-01 -2.300795763731002808e-01 -1.422728896141052246e-01 -1.628702133893966675e-01 3.044062852859497070e-01 7.167351990938186646e-02 -2.986518442630767822e-01 -9.838152676820755005e-02 -3.921404946595430374e-03 2.407346963882446289e-01
-2.628210186958312988e-01 2.843285202980041504e-01 1.668401062488555908e-01 4.981450736522674561e-02 -3.646163046360015869e-01 -1.607300043106079102e-01 -1.688932776451110840e-01 1.864109337329864502e-01 9.331498295068740845e-03 1.224462091922760010e-01 6.697656586766242981e-03 -9.713435173034667969e-02 5.628698691725730896e-02 1.600727438926696777e-01 1.955038458108901978e-01 -1.552250683307647705e-01 -9.276825934648513794e-02 -3.510708212852478027e-01 2.236658632755279541e-01 5.735369771718978882e-02 3.296856069937348366e-03 3.934321552515029907e-02 5.387986451387405396e-02 6.334447860717773438e-02 -3.301243484020233154e-01 1.305421721190214157e-02 1.608633399009704590e-01 -9.959211945533752441e-02 -2.281847894191741943e-01 -2.696892321109771729e-01 4.185513034462928772e-02 -1.299866884946823120e-01
-2.307956665754318237e-01 -4.947230592370033264e-02 2.202181816101074219e-01 -1.363188028335571289e-01 -2.394443452358245850e-01 -3.022601902484893799e-01 -5.633415281772613525e-02 2.651774287223815918e-01 2.824497222900390625e-01 1.505481898784637451e-01 4.441759083420038223e-03 -6.857682764530181885e-02 3.888624608516693115e-01 -5.995480343699455261e-02 3.149629831314086914e-01 -6.350877694785594940e-03 7.898502051830291748e-02 -1.567156165838241577e-01 -1.015222072601318359e-02 -5.392389371991157532e-02 -2.739453129470348358e-02 -7.111145555973052979e-02 2.673693560063838959e-02 -8.172851800918579102e-02 1.387555897235870361e-01 -1.396070867776870728e-01 -3.939053509384393692e-03 -5.890740081667900085e-02 -3.402274847030639648e-01 -2.735023498535156250e-01 -1.695116795599460602e-02 1.171259880065917969e-01
2.831600606441497803e-02 1.119351908564567566e-01 -2.884185872972011566e-02 -7.227722555398941040e-03 2.798856794834136963e-02 -1.757079809904098511e-01 -1.197101697325706482e-01 3.615664839744567871e-01 1.433154940605163574e-01 3.206807374954223633e-01 5.750918388366699219e-02 -9.938675910234451294e-02 2.580481348559260368e-03 1.146811917424201965e-01 -3.648842498660087585e-02 1.187761407345533371e-02 -9.619835764169692993e-02 2.007045447826385498e-01 2.803125083446502686e-01 -2.797366082668304443e-01 1.619768701493740082e-02 -4.363597556948661804e-02 -4.087654948234558105e-01 -2.598955631256103516e-01 -1.541038602590560913e-01 -2.461848407983779907e-01 1.320078223943710327e-01 -1.155252661556005478e-02 -2.696826159954071045e-01 6.271053850650787354e-02 8.792595565319061279e-02 1.685327738523483276e-01
-6.215139478445053101e-02 8.008564263582229614e-02 1.899484544992446899e-01 2.273028045892715454e-01 -6.115368381142616272e-02 -1.490297615528106689e-01 1.692490577697753906e-01 3.239069283008575439e-01 -4.457649216055870056e-02 1.325333863496780396e-01 4.131900519132614136e-02 -1.115993037819862366e-01 4.407527148723602295e-01 2.009140849113464355e-01 1.617855280637741089e-01 -1.059234291315078735e-01 -1.104680299758911133e-01 -4.841645956039428711e-01 7.877763360738754272e-02 1.301153004169464111e-02 5.412514507770538330e-02 -1.340627372264862061e-01 -4.230426624417304993e-02 3.079636581242084503e-02 -2.616629377007484436e-02 -5.448692664504051208e-02 1.798256337642669678e-01 -1.518534272909164429e-01 -2.604542672634124756e-01 -1.187965944409370422e-01 8.439197205007076263e-03 1.379263252019882202e-01
-2.847931087017059326e-01 -2.401178926229476929e-01 1.714037060737609863e-01 -2.313117682933807373e-01 -1.128660216927528381e-01 -1.691610217094421387e-01 -4.752799496054649353e-02 5.076339934021234512e-03 2.360872030258178711e-01 6.346826255321502686e-02 -2.708598077297210693e-01 -9.149237722158432007e-02 8.526105433702468872e-02 1.951891779899597168e-01 -1.850292533636093140e-01 -1.823468059301376343e-01 -1.055898517370223999e-01 -3.429584801197052002e-01 -1.500155031681060791e-01 -2.185345590114593506e-01 -1.882975399494171143e-01 -1.311371773481369019e-01 -3.038296699523925781e-01 -1.700276881456375122e-01 1.201600581407546997e-01 -3.905865922570228577e-02 -5.328351981006562710e-04 -7.264131307601928711e-02 -2.284280359745025635e-01 -8.297264575958251953e-02 1.398047152906656265e-02 1.641656309366226196e-01
-2.164074331521987915e-01 1.958629488945007324e-01 7.069692760705947876e-02 3.731071949005126953e-01 -1.968823075294494629e-01 4.737979173660278320e-02 -1.525778472423553467e-01 5.818409845232963562e-02 -2.175838313996791840e-02 2.150668054819107056e-01 -2.068554759025573730e-01 -1.672333776950836182e-01 2.864254415035247803e-01 1.651899367570877075e-01 -8.271092921495437622e-02 2.784325480461120605e-01 -7.915628701448440552e-02 1.988694630563259125e-02 1.421762257814407349e-01 -3.633541464805603027e-01 6.702929735183715820e-02 -8.328915387392044067e-02 -1.801715493202209473e-01 8.652459084987640381e-02 -2.371267676353454590e-01 -9.463942050933837891e-02 1.069295182824134827e-01 1.904837600886821747e-02 -2.946326136589050293e-01 -1.174936890602111816e-01 -4.566284362226724625e-03 6.207418441772460938e-02
7.622426748275756836e-02 3.323254883289337158e-01 1.862393617630004883e-01 3.209712449461221695e-03 -1.269736737012863159e-01 -8.573806285858154297e-02 -2.882109768688678741e-02 2.055391073226928711e-01 -1.026288196444511414e-01 1.778509169816970825e-01 -8.761708624660968781e-03 -3.369368612766265869e-01 1.703813970088958740e-01 1.774139818735420704e-04 7.709407061338424683e-02 -3.793295181822031736e-04 -1.928685754537582397e-01 -2.638594619929790497e-02 4.340921342372894287e-01 1.669396460056304932e-01 -3.024801239371299744e-02 -2.113579586148262024e-02 -1.006054952740669250e-01 2.723396755754947662e-02 1.003039162606000900e-02 -1.418351382017135620e-01 9.824222326278686523e-02 7.745142281055450439e-02 -2.372409999370574951e-01 -1.945121437311172485e-01 -1.965451538562774658e-01 3.958825469017028809e-01
1.100856438279151917e-01 -6.382598727941513062e-02 -6.796447187662124634e-02 -1.119497939944267273e-01 -3.869628906250000000e-01 -1.650714427232742310e-01 1.034838929772377014e-01 1.886977404356002808e-01 1.198857203125953674e-01 1.853351593017578125e-01 -8.074630796909332275e-02 9.845718741416931152e-02 8.709264546632766724e-02 1.888387054204940796e-01 -1.465128064155578613e-01 2.590148476883769035e-03 7.646657526493072510e-03 -4.469652846455574036e-02 -7.860237360000610352e-02 -1.970760375261306763e-01 2.217313647270202637e-02 3.627506196498870850e-01 -7.563694566488265991e-02 9.196090698242187500e-02 -1.268830448389053345e-01 -1.860025227069854736e-01 4.484600573778152466e-02 -1.431972384452819824e-01 -4.387782812118530273e-01 -3.623724877834320068e-01 -1.526654362678527832e-01 2.563520334661006927e-03
-1.460127830505371094e-01 -9.358863532543182373e-02 -1.766953021287918091e-01 6.815193593502044678e-02 1.972844600677490234e-01 -7.787653058767318726e-02 -7.644514739513397217e-02 1.331096589565277100e-01 2.025204002857208252e-01 1.891930773854255676e-02 -1.365559101104736328e-01 -9.208140522241592407e-02 2.370650917291641235e-01 7.922177016735076904e-02 3.409402677789330482e-03 -6.237801630049943924e-03 -1.298685371875762939e-01 -1.047123372554779053e-01 2.051937729120254517e-01 2.884145081043243408e-01 -3.048135638236999512e-01 2.553736865520477295e-01 4.752749949693679810e-02 -4.370519146323204041e-02 -2.801560983061790466e-02 1.804717034101486206e-01 3.815070688724517822e-01 -8.816836774349212646e-02 -3.927922546863555908e-01 -1.121350303292274475e-01 8.999057859182357788e-02 2.396533638238906860e-01
-5.759062618017196655e-02 -1.606749147176742554e-01 4.396687075495719910e-02 -5.910496041178703308e-02 -9.569581598043441772e-02 -2.126050591468811035e-01 -3.243487477302551270e-01 5.267199501395225525e-02 1.153251230716705322e-01 2.120385169982910156e-01 -2.757149636745452881e-01 -2.427179925143718719e-02 1.674703359603881836e-01 1.877270042896270752e-01 2.540580034255981445e-01 -4.753249511122703552e-02 4.313626512885093689e-02 -3.961322307586669922e-01 9.996744990348815918e-02 -1.087914332747459412e-01 -1.155816391110420227e-01 1.284582018852233887e-01 -3.143987804651260376e-02 3.146526589989662170e-02 1.314241252839565277e-02 -3.012430965900421143e-01 2.739316821098327637e-01 2.289302945137023926e-01 -2.207484096288681030e-01 -2.180704921483993530e-01 -1.049047932028770447e-01 6.144868675619363785e-03
7.051197439432144165e-02 -1.629183590412139893e-01 -3.866533562541007996e-02 1.428734809160232544e-01 -3.282621800899505615e-01 -1.619169265031814575e-01 -1.945325881242752075e-01 3.731238469481468201e-02 -1.933227777481079102e-01 3.406638205051422119e-01 -6.474630534648895264e-02 1.653424352407455444e-01 2.569042444229125977e-01 2.717720866203308105e-01 9.381496906280517578e-02 1.099943965673446655e-01 -2.626507878303527832e-01 -2.995177209377288818e-01 7.175285369157791138e-02 -1.134840622544288635e-01 -1.112389862537384033e-01 1.332135945558547974e-01 -3.246273398399353027e-01 -1.539016366004943848e-01 -3.220798913389444351e-03 1.559427529573440552e-01 -2.362714149057865143e-02 8.705332875251770020e-02 -1.482264846563339233e-01 -2.582557313144207001e-02 7.601752132177352905e-02 1.756708920001983643e-01
-1.113177984952926636e-01 -3.234904259443283081e-03 -1.789863780140876770e-02 -2.719987928867340088e-01 -1.044055819511413574e-01 -2.302158772945404053e-01 -1.582468003034591675e-01 -1.783824991434812546e-03 -1.275052428245544434e-01 2.632433772087097168e-01 -1.978147178888320923e-01 -3.553859293460845947e-01 2.024928480386734009e-01 2.069856375455856323e-01 3.436888381838798523e-02 7.804230600595474243e-02 -1.133867800235748291e-01 -1.885797679424285889e-01 1.799090765416622162e-02 -2.520709484815597534e-02 1.418133378028869629e-01 -1.124702021479606628e-01 -2.087729871273040771e-01 -2.337987422943115234e-01 2.344100475311279297e-01 2.449338138103485107e-01 -6.021591275930404663e-02 -5.412627011537551880e-02 -3.674199879169464111e-01 -1.924723386764526367e-01 -8.487789332866668701e-02 -3.341117128729820251e-02
1.079983189702033997e-01 1.781625300645828247e-01 5.684495717287063599e-02 9.876370429992675781e-02 -3.023209609091281891e-02 -2.349666655063629150e-01 -3.248379752039909363e-02 1.084785610437393188e-01 2.565433979034423828e-01 -2.175412699580192566e-02 -3.219565153121948242e-01 1.374291628599166870e-01 2.047071158885955811e-01 2.066521793603897095e-01 -1.161680892109870911e-01 1.349816769361495972e-01 -3.131527006626129150e-01 -1.550378352403640747e-01 6.228890642523765564e-02 -2.447281479835510254e-01 -1.971882134675979614e-01 -8.150177076458930969e-03 5.951873958110809326e-03 -3.075289539992809296e-02 -1.429894566535949707e-01 1.855125837028026581e-02 8.512420207262039185e-02 5.533744022250175476e-02 -2.162036001682281494e-01 1.110734883695840836e-02 -2.773518562316894531e-01 4.345262646675109863e-01
-1.995199769735336304e-01 -3.151419162750244141e-01 6.251537054777145386e-02 3.160946071147918701e-02 -1.943583041429519653e-01 -3.563345670700073242e-01 2.367623597383499146e-01 -4.642321914434432983e-02 3.056964837014675140e-02 3.009626567363739014e-01 -1.625703424215316772e-01 -5.266537889838218689e-03 1.570481359958648682e-01 2.229335606098175049e-01 5.715267267078161240e-03 -3.372983634471893311e-01 -9.455824643373489380e-02 -8.552564680576324463e-02 1.669642031192779541e-01 4.867413640022277832e-02 -1.027771458029747009e-01 -7.717047631740570068e-02 3.383175656199455261e-02 1.274962723255157471e-01 -1.849344670772552490e-01 1.426452994346618652e-01 1.902574598789215088e-01 1.013636067509651184e-01 -2.736963033676147461e-01 -1.876063346862792969e-01 1.767384111881256104e-01 6.394695490598678589e-02
-1.929370313882827759e-01 -1.030136570334434509e-01 1.216554120182991028e-01 6.185550987720489502e-02 -3.722384199500083923e-02 -5.184032768011093140e-02 4.896751791238784790e-02 -1.417495310306549072e-01 5.287038534879684448e-02 -1.088599325157701969e-03 -9.437765181064605713e-02 -2.132080197334289551e-01 3.325339257717132568e-01 1.329363435506820679e-01 1.412434279918670654e-01 9.600493311882019043e-02 -5.642425268888473511e-02 -1.518730074167251587e-01 1.685315072536468506e-01 7.526996731758117676e-02 8.241780102252960205e-02 -1.783435046672821045e-01 -2.230843156576156616e-01 1.482183933258056641e-01 1.858945786952972412e-01 1.799130439758300781e-01 -2.251030057668685913e-01 3.039331138134002686e-01 -3.983720242977142334e-01 -2.589667737483978271e-01 -1.715458929538726807e-01 2.378630042076110840e-01
9.924962371587753296e-02 -1.038226112723350525e-01 1.787788271903991699e-01 -2.127847522497177124e-01 -1.386355012655258179e-01 -1.054325550794601440e-01 -1.790176331996917725e-02 9.483590722084045410e-02 -4.938207566738128662e-02 3.507122993469238281e-01 2.467809431254863739e-02 -9.067839384078979492e-02 1.652856320142745972e-01 9.454486519098281860e-02 -1.437852829694747925e-01 1.501303017139434814e-01 -2.823803946375846863e-02 -5.079026147723197937e-02 1.268960982561111450e-01 -2.975582182407379150e-01 -3.740157559514045715e-02 2.816560864448547363e-01 1.011551395058631897e-01 1.228796243667602539e-01 -1.592165231704711914e-01 -1.184214185923337936e-02 -2.044683843851089478e-01 4.393651708960533142e-02 -4.673135280609130859e-01 -2.301377207040786743e-01 -2.142971195280551910e-02 3.059846758842468262e-01
-8.755517005920410156e-02 2.393522299826145172e-02 -1.268824189901351929e-01 -5.494917929172515869e-02 -2.694963812828063965e-01 -5.902456492185592651e-02 4.688332229852676392e-02 7.227814197540283203e-02 2.780934870243072510e-01 1.697469800710678101e-01 2.062511816620826721e-02 -1.513150483369827271e-01 2.303351610898971558e-01 6.883096694946289062e-02 -7.781998068094253540e-02 -1.502346899360418320e-02 -1.808730810880661011e-01 1.887285858392715454e-01 -2.275598421692848206e-02 -4.593329504132270813e-02 -2.065300941467285156e-01 -2.246511578559875488e-01 -2.250786274671554565e-01 -1.824845820665359497e-01 -3.885833621025085449e-01 1.792314946651458740e-01 2.237283885478973389e-01 7.827426493167877197e-02 -1.527112424373626709e-01 8.843977749347686768e-02 -6.539500784128904343e-03 4.207501411437988281e-01
-1.027307733893394470e-01 -1.333239395171403885e-02 -1.797964870929718018e-01 1.811726950109004974e-03 4.681242629885673523e-03 -1.764086782932281494e-01 -3.685547113418579102e-01 -3.447255864739418030e-02 -1.287792474031448364e-01 4.419378340244293213e-01 1.550115495920181274e-01 2.761740423738956451e-02 2.620721757411956787e-01 1.532248705625534058e-01 -9.619138389825820923e-02 1.665454208850860596e-01 -7.869698852300643921e-02 -1.052969973534345627e-02 2.394908964633941650e-01 -1.717760413885116577e-01 2.043547183275222778e-01 1.131745353341102600e-01 -1.339181810617446899e-01 -5.889166519045829773e-02 -5.775538831949234009e-02 1.768620871007442474e-02 1.533100754022598267e-01 1.934209018945693970e-01 -4.113304913043975830e-01 9.612174332141876221e-02 -1.038455665111541748e-01 4.766521509736776352e-03
-2.706152498722076416e-01 -9.926627576351165771e-02 2.310430854558944702e-01 -2.543809358030557632e-03 -1.189382150769233704e-01 -2.296545356512069702e-01 1.458483040332794189e-01 -3.149282634258270264e-01 1.652635075151920319e-02 1.714660413563251495e-02 8.336123824119567871e-02 1.258250027894973755e-01 5.124615505337715149e-03 3.521965146064758301e-01 -1.402856260538101196e-01 -1.093171257525682449e-02 -3.291998431086540222e-02 4.740566015243530273e-02 9.591428935527801514e-02 -3.665392845869064331e-02 2.765812873840332031e-01 1.259570717811584473e-01 -2.355314046144485474e-02 -1.812768578529357910e-01 -3.737314417958259583e-02 2.796251773834228516e-01 2.019644379615783691e-01 2.498161047697067261e-01 -3.700887560844421387e-01 -1.134684979915618896e-01 7.020250428467988968e-03 1.914248913526535034e-01
1.381251513957977295e-01 -4.126482605934143066e-01 1.126164793968200684e-01 -9.329186379909515381e-02 -3.931974992156028748e-02 -1.908789873123168945e-01 -4.812730103731155396e-02 -1.108103692531585693e-01 1.021233573555946350e-01 9.027354419231414795e-02 1.414893716573715210e-01 -2.296767979860305786e-01 1.061316281557083130e-01 3.362317383289337158e-01 -1.732777506113052368e-01 -1.034054830670356750e-01 1.260216385126113892e-01 -5.767092108726501465e-02 3.221486806869506836e-01 2.104835808277130127e-01 9.797262027859687805e-03 1.014862731099128723e-01 -2.436172589659690857e-02 -1.377171874046325684e-01 -1.130028739571571350e-01 -1.463663876056671143e-01 1.912933140993118286e-01 3.501185402274131775e-02 -2.142483443021774292e-01 -3.374725878238677979e-01 6.086337193846702576e-02 2.180520743131637573e-01
1.311033219099044800e-01 1.474600732326507568e-01 1.844812184572219849e-02 -1.168856918811798096e-01 -1.988176405429840088e-01 -1.013677045702934265e-01 1.324632167816162109e-01 -6.900533288717269897e-02 -2.820910215377807617e-01 2.724760770797729492e-01 -1.697780787944793701e-01 -1.014127768576145172e-02 3.966098427772521973e-01 3.143847584724426270e-01 1.234469190239906311e-01 -2.030455321073532104e-02 -8.108542114496231079e-02 -1.899618953466415405e-01 1.829208582639694214e-01 -1.141228750348091125e-01 -3.913366422057151794e-02 -1.853106170892715454e-01 -3.083454668521881104e-01 -3.141253441572189331e-02 1.334086805582046509e-02 8.116189390420913696e-02 2.130848020315170288e-01 4.672018403653055429e-04 -1.410563737154006958e-01 -3.346019685268402100e-01 -7.570710964500904083e-03 1.235128492116928101e-01
6.535056233406066895e-02 -1.793275773525238037e-01 2.377239763736724854e-01 -3.981578350067138672e-02 -4.294019341468811035e-01 -6.517613679170608521e-02 -4.062728025019168854e-03 8.527743071317672729e-02 -2.128280997276306152e-01 1.235496178269386292e-01 -7.843767851591110229e-02 -7.883499562740325928e-02 1.849266439676284790e-01 4.103712737560272217e-01 -6.806792318820953369e-02 5.201301723718643188e-02 7.711493968963623047e-02 -1.531388238072395325e-02 1.064527183771133423e-01 3.435847461223602295e-01 5.227688327431678772e-02 6.282841414213180542e-02 -6.778196990489959717e-02 -2.118328064680099487e-01 -1.672197580337524414e-01 -7.342910021543502808e-02 2.405425906181335449e-01 -8.722607046365737915e-02 -1.265268921852111816e-01 -1.604021936655044556e-01 -2.243883609771728516e-01 2.099007517099380493e-01
-1.159470379352569580e-01 1.110303699970245361e-01 2.313932329416275024e-01 2.233784794807434082e-01 -1.083218678832054138e-02 -2.129423804581165314e-02 1.343413591384887695e-01 1.859215795993804932e-01 9.320946037769317627e-02 2.507873475551605225e-01 1.687253862619400024e-01 -1.542623341083526611e-01 9.867528080940246582e-02 2.668963670730590820e-01 -1.787504553794860840e-02 6.323905289173126221e-02 1.985130310058593750e-01 -5.328154936432838440e-02 2.824206650257110596e-01 7.051250338554382324e-02 4.681442305445671082e-02 -9.731914103031158447e-02 -1.763365231454372406e-02 -1.785259544849395752e-01 2.003855854272842407e-01 2.582840919494628906e-01 2.972113527357578278e-02 1.557946205139160156e-01 -4.547530412673950195e-01 -2.261707782745361328e-01 1.819409728050231934e-01 1.206837445497512817e-01
-2.196031361818313599e-01 1.762863248586654663e-01 8.975083380937576294e-02 8.748495578765869141e-02 2.929900400340557098e-02 -9.869639575481414795e-02 1.910118572413921356e-02 -5.786335468292236328e-02 1.842521876096725464e-01 -1.586374938488006592e-01 8.233076077885925770e-04 -2.838022448122501373e-02 1.624690145254135132e-01 2.241918295621871948e-01 -5.822609737515449524e-02 -1.500352844595909119e-02 -3.659370541572570801e-02 -1.102703958749771118e-01 1.924934983253479004e-01 7.667919993400573730e-02 -6.436036527156829834e-02 7.216541469097137451e-02 -3.608036041259765625e-02 1.908750683069229126e-01 2.580137252807617188e-01 2.140082716941833496e-01 -2.040825597941875458e-02 2.025479674339294434e-01 -6.879824995994567871e-01 1.116036325693130493e-01 3.650998324155807495e-02 7.774120569229125977e-02
-2.253111749887466431e-01 1.150532886385917664e-01 -1.103937774896621704e-01 7.990548014640808105e-02 4.751856997609138489e-02 -1.868027448654174805e-01 2.358268573880195618e-02 2.310299128293991089e-01 -1.988664120435714722e-01 2.458945959806442261e-01 -2.075470536947250366e-01 5.592499393969774246e-03 3.967748209834098816e-02 3.236085176467895508e-01 8.752167224884033203e-02 -1.198565810918807983e-01 -7.920946925878524780e-02 -7.044684141874313354e-02 1.015524715185165405e-01 -1.535422503948211670e-01 -9.182121604681015015e-02 3.656973317265510559e-02 -7.500258833169937134e-02 -1.332462131977081299e-01 -8.758697658777236938e-02 -2.243289649486541748e-01 4.656410217285156250e-01 1.554961651563644409e-01 -3.149897456169128418e-01 9.355712682008743286e-02 -1.283901929855346680e-01 -2.305983155965805054e-01
1.188936978578567505e-01 -1.025887355208396912e-01 -2.074185162782669067e-01 -8.953227102756500244e-02 -1.063295174390077591e-02 -2.799465358257293701e-01 -2.450857162475585938e-01 -1.580987125635147095e-01 1.624662727117538452e-01 1.030077263712882996e-01 -5.490734707564115524e-03 -1.443615853786468506e-01 1.270067989826202393e-01 2.288747429847717285e-01 -3.304040729999542236e-01 -5.904806777834892273e-03 -1.641584932804107666e-01 1.812393777072429657e-02 1.006399244070053101e-01 -4.386798013001680374e-03 -3.975332900881767273e-02 -5.206559970974922180e-02 -1.853114962577819824e-01 -1.102752634324133396e-03 6.544516235589981079e-02 -3.733330965042114258e-01 2.473727613687515259e-01 -1.451113671064376831e-01 -3.433084785938262939e-01 -7.017085701227188110e-02 2.086897194385528564e-01 2.384521961212158203e-01
-1.933867484331130981e-01 -1.650171540677547455e-02 1.767871379852294922e-01 9.454916417598724365e-02 -3.020894825458526611e-01 4.946126043796539307e-02 -1.547840237617492676e-01 2.958775497972965240e-02 7.949140667915344238e-02 -3.397386893630027771e-02 -2.918803393840789795e-01 -1.085790153592824936e-02 1.702988892793655396e-01 1.387680768966674805e-01 -8.382657170295715332e-02 -3.398338258266448975e-01 -7.847683876752853394e-02 -2.913225293159484863e-01 -3.863421827554702759e-02 -2.332223057746887207e-01 -2.100875079631805420e-01 -7.784455269575119019e-02 5.351725593209266663e-02 1.269447207450866699e-01 -2.335235709324479103e-03 4.834715276956558228e-02 -1.765188202261924744e-02 1.621714793145656586e-02 -4.901974797248840332e-01 -1.993516087532043457e-01 -6.351908296346664429e-02 1.922646760940551758e-01
-4.233057051897048950e-02 2.153941690921783447e-01 -7.901681959629058838e-02 -1.928109675645828247e-02 -1.108317896723747253e-01 -1.779842823743820190e-01 8.781626820564270020e-03 2.920511662960052490e-01 -4.830576479434967041e-02 5.578091368079185486e-02 -1.216152235865592957e-01 -6.317174527794122696e-03 2.379319518804550171e-01 1.470434218645095825e-01 9.617596119642257690e-02 1.573713868856430054e-01 -4.080361127853393555e-02 -3.599179387092590332e-01 2.937698364257812500e-01 8.699508756399154663e-02 -5.442716181278228760e-03 -1.727700978517532349e-01 -2.202686294913291931e-02 6.950842589139938354e-02 3.118087947368621826e-01 -1.157378256320953369e-01 2.870377302169799805e-01 -9.759826958179473877e-02 -4.359524846076965332e-01 -1.569061279296875000e-01 1.457160990685224533e-02 7.515255361795425415e-02
-4.395140111446380615e-01 -4.411869868636131287e-02 -4.315214231610298157e-02 -1.378154307603836060e-01 -1.158983483910560608e-01 1.242739707231521606e-01 2.697873115539550781e-01 7.283763587474822998e-02 1.111925169825553894e-01 8.026417344808578491e-02 -1.927653998136520386e-01 -1.796667426824569702e-01 2.559818923473358154e-01 3.743029534816741943e-01 -1.980036795139312744e-01 -1.787553131580352783e-01 5.395875871181488037e-02 2.603225409984588623e-01 -7.457257807254791260e-02 -8.602812886238098145e-02 -2.266242057085037231e-01 -7.479181140661239624e-02 -4.227807000279426575e-02 -6.319522112607955933e-02 -9.234455972909927368e-02 -3.393972665071487427e-02 1.405627578496932983e-01 -1.034937277436256409e-01 -3.334341347217559814e-01 4.251755774021148682e-02 6.559160351753234863e-02 9.063334017992019653e-02
1.299910843372344971e-01 -5.029988661408424377e-02 -5.959387496113777161e-02 -1.686649322509765625e-01 -1.490748673677444458e-01 -1.935571134090423584e-01 -1.707749255001544952e-02 1.211040019989013672e-01 2.222250215709209442e-02 2.970453202724456787e-01 1.361391246318817139e-01 -2.081031352281570435e-01 1.873035877943038940e-01 7.776621729135513306e-02 -2.185701727867126465e-01 1.459646970033645630e-01 -5.525435134768486023e-02 -1.415753513574600220e-01 3.325479477643966675e-02 -1.983334869146347046e-01 4.295844212174415588e-02 3.526601493358612061e-01 2.573787048459053040e-02 5.683333054184913635e-02 -2.129901349544525146e-01 2.241915464401245117e-02 -1.576906442642211914e-01 6.493718177080154419e-02 -4.244016408920288086e-01 -3.372915089130401611e-01 1.262105405330657959e-01 1.863874197006225586e-01
-2.138301134109497070e-01 -1.649186015129089355e-01 1.038539558649063110e-01 -1.612927615642547607e-01 -1.755012720823287964e-01 -2.471966743469238281e-01 -1.137132048606872559e-01 -1.093516796827316284e-01 -2.194907963275909424e-01 2.056592702865600586e-01 -5.772475525736808777e-02 -1.302457153797149658e-01 5.607799440622329712e-02 4.947195947170257568e-01 3.899237141013145447e-02 1.466713100671768188e-01 -2.850835919380187988e-01 1.253149472177028656e-03 -1.948085427284240723e-02 -1.877596825361251831e-01 -2.145556360483169556e-01 -1.986861974000930786e-01 4.246686119586229324e-03 -2.449761629104614258e-01 -6.075146421790122986e-02 -1.234166845679283142e-01 1.621229499578475952e-01 5.385457351803779602e-02 -7.800124585628509521e-02 1.242534369230270386e-01 2.431001067161560059e-01 2.474905923008918762e-02
-8.526530116796493530e-02 6.122397258877754211e-02 3.576619029045104980e-01 8.218856900930404663e-02 -2.155834883451461792e-01 -4.732301831245422363e-02 -2.092051059007644653e-01 -1.865183375775814056e-02 -3.587213531136512756e-02 2.686538361012935638e-02 6.322513520717620850e-02 -4.130616784095764160e-01 3.574339747428894043e-01 1.007505208253860474e-01 9.926795959472656250e-02 4.442781209945678711e-02 -4.885875433683395386e-02 -1.946307569742202759e-01 3.547370731830596924e-01 7.703079842031002045e-03 -3.220625594258308411e-02 -7.496129721403121948e-02 -1.127585545182228088e-01 -2.078380584716796875e-01 8.675576746463775635e-02 4.843108355998992920e-02 1.983304023742675781e-01 1.431771367788314819e-01 -1.409310251474380493e-01 -2.529509067535400391e-01 -2.031532078981399536e-01 1.074856743216514587e-01
8.403612673282623291e-02 -1.665921956300735474e-01 9.320428594946861267e-03 2.241463512182235718e-01 -1.278120130300521851e-01 -3.410894274711608887e-01 -6.505270302295684814e-02 3.986231237649917603e-02 2.172286063432693481e-02 -7.648701220750808716e-02 -2.367610633373260498e-01 -3.944078832864761353e-02 -2.129653692245483398e-01 2.119628340005874634e-01 -1.195861548185348511e-01 -2.276281118392944336e-01 -8.701975643634796143e-02 -1.850775033235549927e-01 1.760347932577133179e-01 6.545194238424301147e-02 -1.412981897592544556e-01 2.969686873257160187e-02 -2.775046229362487793e-01 -1.167768836021423340e-01 -1.328523308038711548e-01 1.238187551498413086e-01 -1.118628866970539093e-02 1.382746398448944092e-01 -3.838334977626800537e-01 -1.622815430164337158e-01 -1.690176129341125488e-01 3.361234962940216064e-01
-2.360466718673706055e-01 -2.881156802177429199e-01 9.290506690740585327e-02 -6.862305849790573120e-02 -1.182192414999008179e-01 -2.938236892223358154e-01 1.886273473501205444e-01 -9.105078876018524170e-02 -7.055608928203582764e-02 2.664395868778228760e-01 -6.729131191968917847e-02 -1.286318451166152954e-01 3.142386674880981445e-01 2.499414682388305664e-01 1.420340985059738159e-01 -3.437671065330505371e-01 -8.322852104902267456e-02 -1.430145502090454102e-01 2.015905641019344330e-02 -9.317010641098022461e-02 -9.585396945476531982e-02 -9.484438924118876457e-04 -9.995500557124614716e-03 -1.703893989324569702e-01 -5.245249718427658081e-02 1.469606459140777588e-01 1.948041468858718872e-01 1.976688764989376068e-02 -1.945052891969680786e-01 -2.542763948440551758e-01 2.540538012981414795e-01 5.133116990327835083e-02
-3.236286938190460205e-01 -5.425209552049636841e-02 -1.011829227209091187e-01 -1.501874923706054688e-01 -2.163422405719757080e-01 -1.308884024620056152e-01 -1.902448572218418121e-02 -3.257533609867095947e-01 -5.042986944317817688e-02 3.333379328250885010e-02 -1.083514094352722168e-01 -1.765084862709045410e-01 2.892227172851562500e-01 1.781951040029525757e-01 -4.900088906288146973e-02 1.435601562261581421e-01 -2.925068736076354980e-01 -1.604962497949600220e-01 -2.319564372301101685e-01 -5.452284589409828186e-02 -7.664427161216735840e-02 -2.197534078732132912e-03 -1.176675483584403992e-01 -2.479875385761260986e-01 -3.876381367444992065e-02 2.418525218963623047e-01 2.068997025489807129e-01 -1.716283410787582397e-01 -3.440179824829101562e-01 2.390660904347896576e-02 9.899212047457695007e-03 5.962390825152397156e-02
[truncated: 3,275,403 more chars]
