# Supplementary material for: The Language of Innovation
Source: PLoS One. 2020 Apr 30;15(4):e0230107. doi: 10.1371/journal.pone.0230107 (PMC7194493; doi:10.1371/journal.pone.0230107)
Supplement: S3 File — (GZ) [file pone.0230107.s003.tar.gz › 1981-1985/V2Run_5_VS_4500_embeddings1981-1985ED32.txt]

2.281367182731628418e-01 2.734286896884441376e-02 1.587056517601013184e-01 -3.033033609390258789e-01 5.623621493577957153e-02 -1.984795928001403809e-01 1.031958907842636108e-01 2.760820388793945312e-01 -6.070661544799804688e-02 -1.142621487379074097e-01 -3.085399568080902100e-01 1.267343759536743164e-01 1.070356667041778564e-01 1.415920108556747437e-01 -8.956514298915863037e-02 -1.164210140705108643e-01 -8.274003118276596069e-02 -1.605742424726486206e-01 2.449803352355957031e-01 -1.696550995111465454e-01 2.836621105670928955e-01 -1.618410795927047729e-01 2.966184914112091064e-01 -1.099827364087104797e-01 -2.063789516687393188e-01 -1.991538517177104950e-02 2.385156750679016113e-01 -5.305727943778038025e-02 -3.940038010478019714e-02 -2.748512625694274902e-01 -9.802999347448348999e-02 -4.421828687191009521e-02
-1.215033829212188721e-01 1.088965684175491333e-02 2.512723952531814575e-02 -1.096639111638069153e-01 1.315911263227462769e-01 -1.419998258352279663e-01 9.667806327342987061e-02 2.059267908334732056e-01 -9.028950333595275879e-02 -5.306727066636085510e-02 4.300760850310325623e-02 2.571750879287719727e-01 3.362425565719604492e-01 -2.260092347860336304e-01 -1.773377321660518646e-02 -4.128835201263427734e-01 -1.572117358446121216e-01 1.012937445193529129e-02 1.338901668787002563e-01 -4.037030041217803955e-01 3.168253973126411438e-02 -9.799651056528091431e-02 -7.565981149673461914e-02 1.429891884326934814e-01 -1.229716986417770386e-01 -2.285798490047454834e-01 1.676822602748870850e-01 2.200014889240264893e-01 9.095004945993423462e-02 -2.055144757032394409e-01 4.286532849073410034e-02 1.749634146690368652e-01
1.393361240625381470e-01 -3.520216792821884155e-02 9.397290647029876709e-02 -2.832213602960109711e-02 3.489637002348899841e-02 -3.036930561065673828e-01 7.171636074781417847e-02 1.990753263235092163e-01 -3.564434647560119629e-01 -4.746520146727561951e-02 5.982001870870590210e-02 -4.550062865018844604e-02 1.643779575824737549e-01 -1.271708458662033081e-01 5.030381679534912109e-02 1.387473344802856445e-01 4.921383783221244812e-02 2.014938928186893463e-02 1.372095942497253418e-01 -3.970791995525360107e-01 7.239709049463272095e-02 -1.652386188507080078e-01 -1.089245229959487915e-01 -2.790150605142116547e-02 7.154949940741062164e-03 -6.962390989065170288e-02 1.998889148235321045e-01 -6.886531412601470947e-02 -2.206296026706695557e-01 -4.203008413314819336e-01 -3.038542531430721283e-02 3.622148931026458740e-01
1.256331205368041992e-01 1.692906767129898071e-01 -1.370563954114913940e-01 -3.464736416935920715e-02 -2.781321480870246887e-02 -2.574149370193481445e-01 -2.090161889791488647e-01 3.677662014961242676e-01 -2.183118015527725220e-01 -1.165806651115417480e-01 -6.324308365583419800e-02 9.113139659166336060e-02 1.992219239473342896e-01 -2.741597890853881836e-01 2.412080205976963043e-02 -2.291947901248931885e-01 1.426349729299545288e-01 -1.343879997730255127e-01 5.841683968901634216e-02 -1.540161967277526855e-01 5.946016311645507812e-02 -3.264972567558288574e-01 2.711676955223083496e-01 -1.965285837650299072e-01 1.520173903554677963e-02 1.778615713119506836e-01 -6.109322980046272278e-02 1.273259371519088745e-01 -9.667455404996871948e-02 -3.046318590641021729e-01 2.608750946819782257e-02 7.489068061113357544e-02
4.356107115745544434e-02 -2.605376541614532471e-01 -1.342721730470657349e-01 1.304075717926025391e-01 1.728833168745040894e-01 -2.349171414971351624e-02 1.382874557748436928e-03 3.172705173492431641e-01 -1.547615230083465576e-01 -5.346712842583656311e-02 -1.421042531728744507e-02 1.219988316297531128e-01 1.455259323120117188e-01 8.392600715160369873e-02 -1.350196599960327148e-01 -3.566800951957702637e-01 1.859913468360900879e-01 -1.781703084707260132e-01 1.740423440933227539e-01 -2.157105952501296997e-01 2.331413887441158295e-02 -3.651923239231109619e-01 1.224099323153495789e-01 1.792369759641587734e-03 -1.923950314521789551e-01 8.912234753370285034e-02 -3.082348965108394623e-02 3.583892807364463806e-02 -1.232687532901763916e-01 -2.619734108448028564e-01 -2.571875154972076416e-01 2.435099184513092041e-01
-4.119333252310752869e-02 3.579365834593772888e-02 -6.653670570813119411e-04 7.354992628097534180e-02 -3.377662226557731628e-02 -3.241473138332366943e-01 2.093050032854080200e-01 1.820776164531707764e-01 -2.271043509244918823e-01 -8.238886483013629913e-03 -9.023703634738922119e-02 2.249125838279724121e-01 3.154112100601196289e-01 -2.312131673097610474e-01 8.052638918161392212e-02 -2.960194945335388184e-01 1.715813279151916504e-01 -7.695269305258989334e-03 2.919366955757141113e-01 8.052659779787063599e-02 2.323764115571975708e-01 1.403001993894577026e-01 -4.658843576908111572e-02 -2.588105853646993637e-03 -3.724412992596626282e-02 -6.224219501018524170e-02 4.370959475636482239e-02 2.970940768718719482e-01 -2.377559840679168701e-01 -2.155600637197494507e-01 -2.332659959793090820e-01 -3.310158103704452515e-02
1.609532237052917480e-01 -9.381637722253799438e-02 1.429466009140014648e-01 -2.403860837221145630e-01 3.859320878982543945e-01 9.081687778234481812e-03 2.784468047320842743e-02 2.392899394035339355e-01 -2.735486626625061035e-01 -6.562467664480209351e-02 9.203798323869705200e-02 -4.140273667871952057e-03 3.222345411777496338e-01 -2.032061070203781128e-01 1.415909379720687866e-01 2.692390466108918190e-03 1.975175589323043823e-01 -1.316515654325485229e-01 3.048664033412933350e-01 -1.144175007939338684e-01 -4.517212882637977600e-02 6.712628155946731567e-02 1.617023050785064697e-01 1.543545816093683243e-02 -1.821312606334686279e-01 6.688813678920269012e-03 3.594847023487091064e-01 1.638101190328598022e-01 6.520193070173263550e-02 -1.949801594018936157e-01 1.724532246589660645e-02 -6.906631868332624435e-03
5.179445147514343262e-01 3.029678575694561005e-02 -1.705465912818908691e-01 -1.549976766109466553e-01 6.003585457801818848e-02 -3.116025328636169434e-01 6.054825335741043091e-02 1.374470163136720657e-02 -2.371404469013214111e-01 -3.625476658344268799e-01 1.146017313003540039e-01 2.342358976602554321e-01 1.410103519447147846e-03 -1.044859662652015686e-01 -6.521115452051162720e-02 -2.130112349987030029e-01 1.781701743602752686e-01 -6.591782718896865845e-02 2.311764657497406006e-01 5.582956224679946899e-02 2.265063375234603882e-01 6.664665788412094116e-02 1.680863648653030396e-01 5.668751895427703857e-03 -7.140442728996276855e-02 -8.952423185110092163e-02 -1.127413883805274963e-01 1.094213426113128662e-01 4.650434479117393494e-02 1.439367234706878662e-01 1.089076548814773560e-01 8.779776841402053833e-02
-2.333639748394489288e-02 9.633217751979827881e-02 -3.194547593593597412e-01 -2.661785669624805450e-02 -6.366368383169174194e-02 -2.738742828369140625e-01 2.193857878446578979e-01 1.963442414999008179e-01 -3.866167664527893066e-01 -7.285946607589721680e-02 -1.282857656478881836e-01 1.603049188852310181e-01 1.784112751483917236e-01 -4.604235664010047913e-02 -1.167771667242050171e-01 -2.656500935554504395e-01 1.727191060781478882e-01 1.667293906211853027e-01 1.096730083227157593e-01 -1.445464342832565308e-01 2.295612990856170654e-01 2.191321551799774170e-01 1.683798134326934814e-01 3.201536089181900024e-02 -1.081710010766983032e-01 7.193645089864730835e-02 9.028078615665435791e-02 2.477790564298629761e-01 -1.744430661201477051e-01 -1.204361915588378906e-01 -1.726365238428115845e-01 1.574005484580993652e-01
2.542810440063476562e-01 1.362966597080230713e-01 -7.560963928699493408e-02 -2.901439070701599121e-01 1.625972986221313477e-01 -3.392293155193328857e-01 -2.930655144155025482e-02 7.872265577316284180e-02 -1.445277333259582520e-01 1.644415408372879028e-01 -9.467609226703643799e-02 1.421008557081222534e-01 5.739179253578186035e-02 4.240532219409942627e-02 -6.220301147550344467e-03 -2.482472658157348633e-01 -4.086796194314956665e-03 -1.759345829486846924e-01 3.224328458309173584e-01 -1.223393902182579041e-02 1.916876882314682007e-01 -1.155599206686019897e-01 2.079722285270690918e-02 -7.650828361511230469e-02 -2.134840935468673706e-01 -2.707784175872802734e-01 -1.967188715934753418e-01 3.515187799930572510e-01 -3.300323709845542908e-02 -1.533490717411041260e-01 1.599695086479187012e-01 1.078349947929382324e-01
3.298378363251686096e-02 -3.678697347640991211e-02 1.101802065968513489e-01 -1.642436832189559937e-01 4.530024901032447815e-02 -7.313939929008483887e-02 1.848806738853454590e-01 1.860370635986328125e-01 -3.783802390098571777e-01 -1.900392621755599976e-01 -8.370768278837203979e-02 4.337522089481353760e-01 1.114875897765159607e-01 -2.520190551877021790e-02 -2.084854692220687866e-01 -3.985999822616577148e-01 1.232559047639369965e-02 -1.175380218774080276e-02 6.943057477474212646e-02 -1.299154013395309448e-01 -1.199309304356575012e-01 -7.105195522308349609e-02 -1.031967028975486755e-01 -6.796912848949432373e-02 -8.750220388174057007e-02 2.993818372488021851e-02 5.597723275423049927e-02 9.762141108512878418e-02 -1.763772517442703247e-01 -3.154456317424774170e-01 -2.416316717863082886e-01 -1.596774160861968994e-01
-1.494890004396438599e-01 2.021516710519790649e-01 -8.614058047533035278e-02 -2.415279895067214966e-01 2.438139617443084717e-01 1.094482094049453735e-01 -1.064844280481338501e-01 1.589981019496917725e-01 -3.060139417648315430e-01 -9.313018620014190674e-02 6.096407771110534668e-02 2.416343688964843750e-01 3.209496140480041504e-01 -2.587402462959289551e-01 -2.233501821756362915e-01 -1.744540631771087646e-01 -4.884547740221023560e-02 -1.331687271595001221e-01 2.423745244741439819e-01 -1.486481130123138428e-01 1.210358962416648865e-01 -1.297979652881622314e-01 -9.352029114961624146e-02 -1.585535407066345215e-01 -1.277918815612792969e-01 -1.948290690779685974e-02 2.331173121929168701e-01 1.304236799478530884e-02 -2.675013840198516846e-01 -1.816615760326385498e-01 -5.925290286540985107e-02 -5.152953788638114929e-02
3.218970820307731628e-02 -1.857142336666584015e-02 -2.426833957433700562e-01 1.511835604906082153e-01 3.609809279441833496e-02 -5.078295990824699402e-02 -6.844445015303790569e-04 3.043786287307739258e-01 -1.394086480140686035e-01 -1.536877602338790894e-01 -1.903416663408279419e-01 1.085470914840698242e-01 3.017317652702331543e-01 -9.049809724092483521e-02 1.967569142580032349e-01 -8.057734929025173187e-03 6.386557966470718384e-02 1.841541528701782227e-01 3.299791216850280762e-01 -1.981456279754638672e-01 1.071583032608032227e-01 -2.697622776031494141e-01 1.691045910120010376e-01 2.896811999380588531e-02 -6.956769526004791260e-02 3.383420035243034363e-02 6.130374968051910400e-02 -1.173019856214523315e-01 -4.298868775367736816e-02 -4.564301669597625732e-01 3.976345434784889221e-02 2.370052635669708252e-01
1.309968382120132446e-01 -1.599003933370113373e-02 5.279205739498138428e-02 -3.740159422159194946e-02 -5.690290033817291260e-02 -3.634328246116638184e-01 1.553842127323150635e-01 3.197339177131652832e-01 -2.085547149181365967e-01 1.294658035039901733e-01 -1.311912550590932369e-03 2.730526626110076904e-01 5.364160612225532532e-02 -1.805356144905090332e-01 -4.319228231906890869e-01 9.924747049808502197e-02 1.584335416555404663e-01 -1.363965570926666260e-01 -1.659295856952667236e-01 4.442720860242843628e-02 8.255732059478759766e-02 -3.680865094065666199e-02 1.234677881002426147e-01 -7.138588279485702515e-02 -2.137236148118972778e-01 -2.828296720981597900e-01 2.576084733009338379e-01 -3.001505741849541664e-03 -8.707159757614135742e-02 2.032066583633422852e-01 -6.777953356504440308e-02 5.269408598542213440e-02
2.036593258380889893e-01 -6.843894720077514648e-02 4.279268532991409302e-02 6.465596705675125122e-02 -3.180333375930786133e-01 -9.521914273500442505e-02 -6.185116246342658997e-03 2.316560894250869751e-01 -1.526153087615966797e-01 -1.596153080463409424e-01 -7.661449164152145386e-02 4.124422669410705566e-01 5.215618759393692017e-02 -2.248336188495159149e-02 1.780134886503219604e-01 -1.453607827425003052e-01 2.659429013729095459e-01 -2.620006501674652100e-01 1.299432665109634399e-01 -1.689206212759017944e-01 7.103464752435684204e-02 -6.260148435831069946e-02 1.174132153391838074e-01 -5.060736835002899170e-02 -2.494933456182479858e-01 -1.524349898099899292e-01 -1.945496164262294769e-02 3.471145033836364746e-01 -3.551162034273147583e-02 -2.767989635467529297e-01 -9.083410352468490601e-02 2.324559539556503296e-02
-3.326602652668952942e-02 1.285916715860366821e-01 -1.407449543476104736e-01 4.231461510062217712e-02 -7.369660586118698120e-02 -2.982936501502990723e-01 9.333382546901702881e-02 2.719205319881439209e-01 -3.634151518344879150e-01 -3.128809630870819092e-01 6.029063835740089417e-02 1.496489197015762329e-01 1.700690239667892456e-01 -2.115084826946258545e-01 3.051090538501739502e-01 1.995238102972507477e-02 -1.591679006814956665e-01 -1.733532994985580444e-01 2.742888629436492920e-01 -2.228168584406375885e-02 5.785328522324562073e-02 -1.752750426530838013e-01 -1.154892966151237488e-01 -6.247134506702423096e-02 -1.704349219799041748e-01 -2.888041920959949493e-02 -1.319914758205413818e-01 -9.188289940357208252e-02 -1.621356904506683350e-01 -2.302372604608535767e-01 -2.038603872060775757e-01 -3.903729841113090515e-02
-3.092862199991941452e-03 3.630786016583442688e-02 -2.952413074672222137e-02 -1.897027641534805298e-01 -5.827576294541358948e-02 -2.742371894419193268e-02 3.253799676895141602e-02 2.677502930164337158e-01 -3.170849084854125977e-01 -1.071783825755119324e-01 9.746681898832321167e-02 1.806419342756271362e-01 1.970649361610412598e-01 -1.948427408933639526e-01 -2.318955063819885254e-01 -1.968400627374649048e-01 -4.988278076052665710e-02 -3.760278597474098206e-02 3.200945556163787842e-01 -6.925487518310546875e-02 -1.215851902961730957e-01 -1.077451463788747787e-02 2.858341932296752930e-01 -3.996932413429021835e-03 -1.393094658851623535e-01 -1.528718769550323486e-01 2.373428344726562500e-01 4.167437180876731873e-02 6.492538750171661377e-02 -3.789857029914855957e-01 -2.886120975017547607e-01 -1.472148448228836060e-01
4.967891611158847809e-03 3.975554835051298141e-03 -9.385889396071434021e-03 1.460701879113912582e-02 -1.339128166437149048e-01 -2.729517221450805664e-02 3.309581279754638672e-01 3.440062701702117920e-01 1.085485816001892090e-01 -1.772910207509994507e-01 2.977945208549499512e-01 3.789456188678741455e-01 3.571405708789825439e-01 1.051866337656974792e-01 -3.979667276144027710e-02 -5.106894765049219131e-03 6.637348979711532593e-02 -1.919885049574077129e-03 1.999143809080123901e-01 -1.487817168235778809e-01 1.013895645737648010e-01 -1.710468530654907227e-01 -2.162827253341674805e-01 1.005737110972404480e-02 -2.835410833358764648e-01 -1.798247396945953369e-01 5.408489331603050232e-02 -8.399819023907184601e-03 -2.676787972450256348e-02 -2.598151564598083496e-01 -3.108659526333212852e-03 -2.239656448364257812e-02
1.862203478813171387e-01 9.362627565860748291e-02 -2.494895160198211670e-01 1.377951055765151978e-01 -2.030125260353088379e-01 2.796224504709243774e-02 1.209358796477317810e-01 2.318729162216186523e-01 -4.746972396969795227e-02 -2.725917994976043701e-01 5.500939488410949707e-02 2.161701768636703491e-01 2.539232373237609863e-01 -1.670845001935958862e-01 2.799498476088047028e-02 -1.661676019430160522e-01 -7.654467225074768066e-02 -2.107202857732772827e-01 4.784676432609558105e-02 1.343828588724136353e-01 2.991177737712860107e-01 -1.811914741992950439e-01 9.147495776414871216e-02 -4.832199774682521820e-03 -1.704609692096710205e-01 -1.213394775986671448e-01 1.296550482511520386e-01 2.912875711917877197e-01 -3.002231419086456299e-01 -2.335559576749801636e-01 -1.601997017860412598e-01 -2.727300487458705902e-02
1.937752962112426758e-01 2.536474764347076416e-01 -6.559126079082489014e-02 -4.695846512913703918e-02 2.494750544428825378e-02 -2.908968329429626465e-01 -8.188039809465408325e-02 3.909379616379737854e-02 -6.936705857515335083e-02 -2.318034470081329346e-01 3.103232979774475098e-01 -1.631735451519489288e-02 1.245793849229812622e-01 -5.882753059267997742e-02 -9.595717303454875946e-03 -1.835708767175674438e-01 2.973604500293731689e-01 1.111173108220100403e-01 3.044947087764739990e-01 -3.737880587577819824e-01 1.983717978000640869e-01 -8.024673908948898315e-02 4.877397790551185608e-02 6.558030098676681519e-02 -2.736851274967193604e-01 -1.387346070259809494e-02 -7.683172821998596191e-02 -1.507582068443298340e-01 -1.963176280260086060e-01 1.012706980109214783e-01 1.979362815618515015e-01 1.134492754936218262e-01
-8.373280055820941925e-03 -2.940100617706775665e-02 -1.004615873098373413e-01 2.793857753276824951e-01 -1.023253127932548523e-01 -1.293409764766693115e-01 2.906322479248046875e-01 1.958417743444442749e-01 -3.415859639644622803e-01 1.077427789568901062e-01 -1.261992603540420532e-01 2.537449896335601807e-01 3.234877288341522217e-01 -1.698836088180541992e-01 -1.501400172710418701e-01 -1.955094486474990845e-01 -6.378944963216781616e-02 -2.999778836965560913e-02 2.597773671150207520e-01 -2.818652391433715820e-01 -1.378386318683624268e-01 -2.478309720754623413e-01 4.170027747750282288e-02 -2.119163274765014648e-01 1.050041168928146362e-01 -6.551062315702438354e-02 1.492950022220611572e-01 2.127459645271301270e-02 2.276478707790374756e-02 -7.528493553400039673e-02 -1.485175546258687973e-02 -1.859803795814514160e-01
-4.982032626867294312e-02 -1.371436007320880890e-02 1.339385807514190674e-01 1.729455441236495972e-01 9.916824847459793091e-02 -1.479581892490386963e-01 2.388706505298614502e-01 7.985904812812805176e-02 -1.388819813728332520e-01 -2.271588146686553955e-01 4.748152568936347961e-02 1.515253335237503052e-01 2.165640741586685181e-01 -2.072434723377227783e-01 7.455553114414215088e-02 -4.380832985043525696e-02 -9.791541844606399536e-02 1.822974998503923416e-03 2.361883223056793213e-01 -6.446398049592971802e-02 2.646918594837188721e-01 -2.346877306699752808e-01 1.798394620418548584e-01 3.884999826550483704e-02 1.439552567899227142e-02 -1.726187765598297119e-01 4.568989947438240051e-02 -5.359166488051414490e-02 9.726198762655258179e-02 -5.331969261169433594e-01 -1.476157903671264648e-01 2.860942780971527100e-01
1.005471944808959961e-01 -6.216937303543090820e-02 1.776027083396911621e-01 3.494606316089630127e-01 1.672104597091674805e-01 -1.425411403179168701e-01 -6.377441459335386753e-04 3.681206107139587402e-01 -1.138910129666328430e-01 -6.112076714634895325e-02 8.289143443107604980e-02 -2.483512461185455322e-01 3.702639043331146240e-01 -1.515462398529052734e-01 1.240144111216068268e-02 4.464711248874664307e-02 5.907597765326499939e-02 -7.991245388984680176e-02 3.155294060707092285e-01 -2.184365093708038330e-01 -4.628871008753776550e-02 -1.979607790708541870e-01 2.168611735105514526e-01 -1.170025095343589783e-01 -2.638874650001525879e-01 6.696720421314239502e-02 3.648903593420982361e-02 -3.715001745149493217e-03 -1.968392357230186462e-02 -1.857192516326904297e-01 -1.685652136802673340e-01 -5.608540773391723633e-02
-2.082189358770847321e-02 1.649547666311264038e-01 2.376665621995925903e-01 -8.820116519927978516e-02 3.565921187400817871e-01 1.164363697171211243e-01 1.982885003089904785e-01 9.813476353883743286e-02 -1.922930330038070679e-01 2.534774504601955414e-02 -1.640350669622421265e-01 3.715381026268005371e-01 3.566930443048477173e-02 -1.079450994729995728e-01 -6.847591698169708252e-02 -2.536296248435974121e-01 2.638829350471496582e-01 1.295539587736129761e-01 8.686440438032150269e-02 -2.754486799240112305e-01 6.323524564504623413e-02 -1.724507659673690796e-01 -2.740864083170890808e-02 -1.900585442781448364e-01 -6.827145069837570190e-02 -1.301440894603729248e-01 -7.945022732019424438e-02 -2.128702998161315918e-01 -3.352175652980804443e-02 6.846892647445201874e-03 -2.826443612575531006e-01 1.979606598615646362e-01
2.203496098518371582e-01 3.676564991474151611e-02 -4.322536289691925049e-02 -7.252023369073867798e-02 1.212716624140739441e-01 -1.606632322072982788e-01 3.805859712883830070e-03 2.408498972654342651e-01 -3.546906411647796631e-01 -1.946417987346649170e-01 1.430005878210067749e-01 5.462217703461647034e-02 2.270801812410354614e-01 -1.649845838546752930e-01 3.582997247576713562e-02 -3.142395243048667908e-02 1.383865624666213989e-01 -4.792040213942527771e-02 3.074468672275543213e-01 -1.530235409736633301e-01 1.242144927382469177e-01 -1.494781523942947388e-01 -1.347499340772628784e-01 7.673679292201995850e-02 -2.583162784576416016e-01 2.094127982854843140e-01 1.418300252407789230e-02 1.814345121383666992e-01 4.036989212036132812e-01 -2.509586811065673828e-01 -4.202760383486747742e-02 6.014762446284294128e-02
-2.102001607418060303e-01 -6.421864777803421021e-02 3.411750309169292450e-03 -9.355148649774491787e-04 -2.501406669616699219e-01 -4.049811661243438721e-01 1.654533669352531433e-02 8.893141895532608032e-02 -1.772685796022415161e-01 -1.673219501972198486e-01 6.504845619201660156e-02 1.096442118287086487e-01 3.802601695060729980e-01 1.685674861073493958e-02 -1.451316326856613159e-01 -2.593883275985717773e-01 1.371891349554061890e-01 1.595240831375122070e-01 2.829447388648986816e-01 -2.412749230861663818e-01 1.344643235206604004e-01 -1.595752537250518799e-01 1.870977431535720825e-01 -2.613628208637237549e-01 5.302718281745910645e-02 -2.335662767291069031e-02 1.209274958819150925e-02 7.092867046594619751e-02 -1.911396533250808716e-01 -1.187470778822898865e-01 -5.292980372905731201e-02 -1.290078163146972656e-01
3.027215003967285156e-01 -6.180452927947044373e-02 -1.530810445547103882e-01 9.247376024723052979e-02 9.659325331449508667e-02 -5.516236275434494019e-02 1.655280888080596924e-01 2.623808085918426514e-01 -1.745201200246810913e-01 -8.967296034097671509e-02 -9.049485623836517334e-02 2.895574085414409637e-02 4.338484704494476318e-01 9.320122003555297852e-02 -2.480545043945312500e-01 -2.625569105148315430e-01 2.978032827377319336e-01 -2.414697259664535522e-01 1.832370012998580933e-01 1.939919441938400269e-01 1.027067750692367554e-02 -1.536131650209426880e-01 1.369086802005767822e-01 -2.362511008977890015e-01 -6.047659553587436676e-03 -3.098821640014648438e-02 1.223092824220657349e-01 4.544126614928245544e-02 -2.178713381290435791e-01 -5.894216522574424744e-02 3.850618004798889160e-02 4.608445242047309875e-02
1.736078411340713501e-01 -8.471091091632843018e-02 2.310057282447814941e-01 7.437829673290252686e-02 -1.190741583704948425e-01 -1.703477948904037476e-01 1.155098080635070801e-01 1.813286915421485901e-02 -2.330396324396133423e-01 -8.403855562210083008e-02 -4.160338267683982849e-02 1.360368430614471436e-01 1.506700962781906128e-01 -3.302262127399444580e-01 3.954985141754150391e-01 -1.826367340981960297e-02 3.670417889952659607e-02 -9.836966171860694885e-03 2.413077354431152344e-01 -1.596632599830627441e-01 2.040114253759384155e-01 -1.907907128334045410e-01 6.244892999529838562e-02 -1.312817335128784180e-01 -5.377502366900444031e-02 -6.588872522115707397e-02 1.761069148778915405e-01 -8.063508570194244385e-02 -3.874273896217346191e-01 -2.982155084609985352e-01 8.346784114837646484e-02 4.171058908104896545e-02
1.450664103031158447e-01 5.844379961490631104e-02 1.045778244733810425e-01 8.769167214632034302e-02 1.078455671668052673e-01 -2.546686232089996338e-01 -4.398780409246683121e-03 3.031710088253021240e-01 4.316520318388938904e-02 -1.332028657197952271e-01 -1.964193135499954224e-01 2.383400648832321167e-01 4.128150343894958496e-01 -1.475968770682811737e-02 1.418586671352386475e-01 -3.818283379077911377e-01 3.368585556745529175e-02 1.535494327545166016e-01 1.619917899370193481e-01 7.225836161524057388e-03 -4.475212097167968750e-02 -2.435414195060729980e-01 3.012032508850097656e-01 -9.979906678199768066e-02 6.265507638454437256e-02 3.507065353915095329e-03 -1.890175789594650269e-01 -7.820425182580947876e-02 -3.886326402425765991e-02 -2.561896443367004395e-01 -8.896715939044952393e-02 -5.573943629860877991e-02
4.137755185365676880e-02 1.105076000094413757e-01 -1.200444772839546204e-01 1.398926228284835815e-01 1.737554371356964111e-01 -2.815829217433929443e-01 4.377281293272972107e-02 2.458805590867996216e-01 6.360557675361633301e-02 -1.711839735507965088e-01 -1.194239780306816101e-01 3.472536206245422363e-01 2.056888043880462646e-01 8.546573109924793243e-03 2.282735407352447510e-01 -3.005914688110351562e-01 1.807959526777267456e-01 2.581394836306571960e-02 9.281073510646820068e-02 -2.473220378160476685e-01 -3.486135229468345642e-02 -4.312707781791687012e-01 2.114702016115188599e-01 -1.316387504339218140e-01 8.574414253234863281e-02 8.973156660795211792e-02 -5.324203521013259888e-02 6.255634874105453491e-02 -1.656826883554458618e-01 -1.293033510446548462e-01 -8.041568100452423096e-02 -4.492194205522537231e-02
8.451797068119049072e-02 2.761121988296508789e-01 -5.797619372606277466e-02 2.975304424762725830e-01 1.267462521791458130e-01 -1.841884851455688477e-01 -1.121137961745262146e-01 3.164152801036834717e-01 6.128396373242139816e-03 -7.081630825996398926e-02 -7.854628562927246094e-02 2.268631458282470703e-01 3.178905546665191650e-01 -3.796874731779098511e-02 1.930342763662338257e-01 -2.404844313859939575e-01 1.204928085207939148e-01 -1.657589823007583618e-01 3.571020066738128662e-02 -1.591823995113372803e-01 1.553086191415786743e-01 -9.609536081552505493e-02 2.765584588050842285e-01 -4.769494757056236267e-02 -2.898010425269603729e-02 -8.726762235164642334e-02 -1.042942255735397339e-01 3.659770265221595764e-02 -3.161992430686950684e-01 -2.312401086091995239e-01 -1.167768537998199463e-01 1.824521869421005249e-01
2.846891582012176514e-01 -6.262932717800140381e-02 2.571327239274978638e-02 -2.720182836055755615e-01 1.031339541077613831e-01 -8.033885061740875244e-02 9.302147477865219116e-02 -3.259016945958137512e-02 -3.457829952239990234e-01 -9.227723628282546997e-02 -1.458732485771179199e-01 2.558456659317016602e-01 2.985049784183502197e-01 -4.119304940104484558e-02 -2.608768939971923828e-01 -1.924092322587966919e-02 -7.886517047882080078e-02 -5.612685903906822205e-02 -6.185654550790786743e-02 -2.139320671558380127e-01 1.881511807441711426e-01 1.593849249184131622e-02 1.655752658843994141e-01 -4.569675400853157043e-02 -3.002615571022033691e-01 -3.034421503543853760e-01 -1.168757379055023193e-01 2.009925693273544312e-01 -5.708391312509775162e-03 -2.797730863094329834e-01 -3.962805029004812241e-03 -2.807038091123104095e-02
3.997283056378364563e-02 -2.010768465697765350e-02 6.573832780122756958e-02 -5.184968560934066772e-02 1.377522945404052734e-01 -1.506827622652053833e-01 6.532842665910720825e-02 9.991464763879776001e-02 -2.783844172954559326e-01 1.326974928379058838e-01 -1.330908834934234619e-01 3.440710306167602539e-01 3.705123439431190491e-02 6.455217301845550537e-02 -1.481150388717651367e-01 1.456616520881652832e-01 4.534722492098808289e-02 1.052150353789329529e-01 2.112670391798019409e-01 -5.222745537757873535e-01 1.988779008388519287e-01 -1.330243200063705444e-01 8.052568137645721436e-02 -3.078099191188812256e-01 -1.741857677698135376e-01 2.736108303070068359e-01 1.963677555322647095e-01 1.273696720600128174e-01 2.777586132287979126e-02 2.322849445044994354e-02 6.484825909137725830e-02 -2.535705640912055969e-02
1.502385437488555908e-01 -6.997808068990707397e-02 5.005338788032531738e-02 1.499714553356170654e-01 3.894192874431610107e-01 -2.424603104591369629e-01 2.673868238925933838e-01 1.784023344516754150e-01 -9.265076369047164917e-02 7.462174445390701294e-02 -6.398988515138626099e-02 3.349408507347106934e-02 3.626646697521209717e-01 4.001072607934474945e-03 2.055733352899551392e-01 -1.880007386207580566e-01 3.555628657341003418e-01 -1.899290978908538818e-01 2.155943363904953003e-01 -1.156848222017288208e-01 7.864414155483245850e-02 -2.717259339988231659e-02 1.329614967107772827e-01 -2.348762452602386475e-01 -8.996329456567764282e-02 2.214973568916320801e-01 -3.793678432703018188e-02 1.825547069311141968e-01 -6.303727626800537109e-02 -7.677625119686126709e-02 3.439864143729209900e-02 1.263800077140331268e-02
-7.548749446868896484e-02 1.805498898029327393e-01 1.961417198181152344e-01 -7.914756238460540771e-02 -2.456513494253158569e-01 -1.709548197686672211e-02 2.427381873130798340e-01 -2.096349000930786133e-02 -1.136986166238784790e-01 -1.691451221704483032e-01 4.462726786732673645e-02 7.900740951299667358e-03 1.654561012983322144e-01 -1.691181808710098267e-01 1.183796748518943787e-01 -2.653417885303497314e-01 1.993163973093032837e-01 -1.779387295246124268e-01 5.063663721084594727e-01 -2.492170780897140503e-01 8.681661635637283325e-02 -1.649930626153945923e-01 9.180655330419540405e-02 -1.060619298368692398e-02 -9.408739209175109863e-02 -1.379749476909637451e-01 -1.878411173820495605e-01 -2.288339287042617798e-02 -3.205953836441040039e-01 2.076702751219272614e-02 5.249821394681930542e-02 -1.005441099405288696e-01
-7.077031582593917847e-02 -9.759616851806640625e-02 1.371304243803024292e-01 2.387517243623733521e-01 1.738598756492137909e-02 -8.121763914823532104e-02 1.543148159980773926e-01 3.155589997768402100e-01 4.170561209321022034e-03 2.336342073976993561e-02 5.314266309142112732e-02 4.212214052677154541e-01 2.027324289083480835e-01 -1.415967345237731934e-01 2.707488276064395905e-02 6.785721331834793091e-02 1.103894561529159546e-01 -1.981749236583709717e-01 1.003210991621017456e-01 -1.810920834541320801e-01 3.603972494602203369e-01 -2.750433087348937988e-01 2.329386211931705475e-02 -1.563908345997333527e-02 -1.422429233789443970e-01 1.334698647260665894e-01 -1.927719451487064362e-03 3.093234300613403320e-01 -1.495121717453002930e-01 -1.452377885580062866e-01 3.244563192129135132e-02 2.306407392024993896e-01
-1.180972307920455933e-01 2.800168395042419434e-01 2.022875100374221802e-01 1.209071427583694458e-01 -1.069655492901802063e-01 -1.277538388967514038e-01 1.748231053352355957e-01 -3.754657134413719177e-02 -2.169397287070751190e-02 -8.603390306234359741e-03 4.579598829150199890e-02 6.454205513000488281e-02 1.696947365999221802e-01 4.585701227188110352e-02 5.176238343119621277e-02 -2.583904564380645752e-01 3.001003861427307129e-01 -1.300279051065444946e-01 4.040167927742004395e-01 -2.894988059997558594e-01 3.371623456478118896e-01 -2.590450346469879150e-01 -3.247348219156265259e-02 3.060207236558198929e-03 -2.153448015451431274e-01 2.618637494742870331e-02 7.034891098737716675e-02 1.376194357872009277e-01 -1.305943429470062256e-01 2.596902102231979370e-02 -2.118007838726043701e-01 1.258102804422378540e-01
3.957445546984672546e-02 3.604281321167945862e-02 2.327158302068710327e-02 3.300171718001365662e-02 1.008785367012023926e-01 -1.792675107717514038e-01 -4.461394157260656357e-03 1.966134607791900635e-01 -2.714447975158691406e-01 1.981219649314880371e-02 -1.850260049104690552e-01 3.070115149021148682e-01 4.539926946163177490e-01 1.047124117612838745e-01 1.675559729337692261e-01 -3.485810756683349609e-01 1.363072842359542847e-01 2.467607706785202026e-02 1.300653666257858276e-01 -1.701904237270355225e-01 7.310094684362411499e-02 -4.111303091049194336e-01 1.616561561822891235e-01 -1.225261762738227844e-02 2.485286295413970947e-01 4.011445119976997375e-02 -2.719090692698955536e-02 1.382515579462051392e-02 -1.197556406259536743e-01 1.068965904414653778e-02 1.559846848249435425e-02 -2.367534115910530090e-02
3.584707379341125488e-01 1.447977423667907715e-01 -4.657481983304023743e-02 -7.774537801742553711e-02 2.075020968914031982e-01 -1.130404509603977203e-02 1.450014114379882812e-01 -1.138615980744361877e-01 -2.058107107877731323e-01 3.415783494710922241e-02 -1.004292890429496765e-01 2.397140562534332275e-01 2.341669648885726929e-01 5.294618383049964905e-02 -2.609730362892150879e-01 -4.852586984634399414e-02 -5.618869792670011520e-03 8.386358618736267090e-02 4.629700258374214172e-02 -2.611649930477142334e-01 1.109865978360176086e-01 -2.590720541775226593e-02 1.814878135919570923e-01 -1.144792065024375916e-01 -3.178882896900177002e-01 -2.410662472248077393e-01 -1.227873191237449646e-01 6.070869043469429016e-02 -1.152950674295425415e-01 -3.490749001502990723e-01 2.144348472356796265e-01 -1.745475381612777710e-01
2.916652262210845947e-01 2.381068188697099686e-03 3.965167328715324402e-02 -2.250874601304531097e-02 8.358254283666610718e-02 -4.307779669761657715e-02 -3.170840069651603699e-02 -3.704405948519706726e-02 -3.913809061050415039e-01 -1.188680231571197510e-01 -2.762978374958038330e-01 2.245021909475326538e-01 3.552494645118713379e-01 6.551258265972137451e-02 -2.555590867996215820e-01 4.691306385211646557e-04 -7.353973388671875000e-02 -1.169765926897525787e-02 2.687769569456577301e-02 -1.977769434452056885e-01 1.759040653705596924e-01 -1.392013859003782272e-03 2.577060163021087646e-01 -2.301995754241943359e-01 -2.061645686626434326e-01 -3.176697492599487305e-01 -5.231466516852378845e-02 6.024779751896858215e-02 -6.188739556819200516e-03 -2.560478448867797852e-01 2.388576045632362366e-02 9.340336546301841736e-03
1.115497425198554993e-01 1.737009584903717041e-01 2.106688320636749268e-01 2.334380149841308594e-01 1.628988385200500488e-01 -1.609887182712554932e-02 -8.526113629341125488e-02 -8.605427294969558716e-02 -1.326140910387039185e-01 4.691662639379501343e-02 -3.105391263961791992e-01 2.289750874042510986e-01 3.033728152513504028e-02 -6.924037635326385498e-02 -2.343791872262954712e-01 -2.659009695053100586e-01 2.093997597694396973e-02 1.162403821945190430e-02 4.809172153472900391e-01 1.937205903232097626e-02 -3.112484514713287354e-02 -3.051762282848358154e-01 1.106478720903396606e-01 -1.986178606748580933e-01 -3.646093606948852539e-02 -3.386250883340835571e-02 2.954255044460296631e-01 1.183569952845573425e-01 -1.719405949115753174e-01 -6.917951256036758423e-02 -2.482890337705612183e-02 1.692498289048671722e-02
1.852764487266540527e-01 2.304267603904008865e-03 -3.082509525120258331e-02 1.762329488992691040e-01 1.681276708841323853e-01 -1.109189540147781372e-01 -8.581525832414627075e-02 4.250144958496093750e-01 6.505647208541631699e-03 -9.288611263036727905e-02 -1.050135716795921326e-01 1.908584237098693848e-01 1.069154143333435059e-01 -2.243955135345458984e-01 2.560531795024871826e-01 -2.469383627176284790e-01 2.582383751869201660e-01 -1.387632489204406738e-01 2.773297429084777832e-01 -1.622294932603836060e-01 2.762208506464958191e-02 -2.295862697064876556e-02 1.909933835268020630e-01 -1.407692730426788330e-01 9.129662811756134033e-02 -2.539044022560119629e-01 -5.448458343744277954e-02 1.074484959244728088e-01 -2.598683536052703857e-01 -2.262490987777709961e-01 -5.206811800599098206e-02 7.163982093334197998e-02
-1.756210029125213623e-01 -4.978796094655990601e-02 -1.177884414792060852e-01 1.010336726903915405e-02 -2.077080309391021729e-01 -1.905095577239990234e-01 1.770131587982177734e-01 1.827794760465621948e-01 -2.639053463935852051e-01 -2.281185090541839600e-01 -3.539606630802154541e-01 3.005968928337097168e-01 2.648810148239135742e-01 -5.106483772397041321e-02 -4.227975383400917053e-02 -2.003514617681503296e-01 4.571238067001104355e-03 -2.958799302577972412e-01 2.031350433826446533e-01 3.609464317560195923e-02 2.445361763238906860e-01 -1.872132997959852219e-03 4.576056078076362610e-02 -7.397495210170745850e-02 -1.578019410371780396e-01 -2.031031064689159393e-02 1.196832060813903809e-01 2.290211617946624756e-02 -1.610653996467590332e-01 -2.474858164787292480e-01 2.440354414284229279e-02 1.761972457170486450e-01
8.953267335891723633e-02 2.002047300338745117e-01 1.260329782962799072e-01 3.540909290313720703e-02 2.530470788478851318e-01 -5.455578565597534180e-01 -1.215516217052936554e-02 6.403937190771102905e-02 -2.487229704856872559e-01 -2.706010639667510986e-01 -1.665479391813278198e-01 2.155494689941406250e-01 1.618379801511764526e-01 6.561718881130218506e-02 -1.898270249366760254e-01 -8.070740103721618652e-02 -6.832439452409744263e-02 -3.207033574581146240e-01 7.453743368387222290e-02 -7.775650825351476669e-03 -3.676253184676170349e-02 -1.520793233066797256e-02 -8.854327350854873657e-02 2.359281629323959351e-01 -4.821022599935531616e-02 -2.001094967126846313e-01 -1.110552251338958740e-01 -1.468978375196456909e-01 -1.195101886987686157e-01 8.438911288976669312e-02 -9.812229871749877930e-02 -3.136036172509193420e-02
2.521511316299438477e-01 5.070060864090919495e-02 -2.249703258275985718e-01 1.442729085683822632e-01 1.298119276762008667e-01 -2.516747415065765381e-01 -1.466012746095657349e-01 2.622180879116058350e-01 -1.183857917785644531e-01 -1.026219949126243591e-01 -5.221452191472053528e-02 2.945536971092224121e-01 4.537307918071746826e-01 -2.712169289588928223e-02 2.189870029687881470e-01 -1.500265747308731079e-01 4.197471961379051208e-02 1.201758012175559998e-01 2.055513113737106323e-01 -1.248555779457092285e-01 1.858308762311935425e-01 -2.206241488456726074e-01 1.550844609737396240e-01 -2.333470433950424194e-02 1.632643043994903564e-01 2.524016052484512329e-02 -1.096153259277343750e-01 1.891946941614151001e-01 8.699452877044677734e-02 -4.145367071032524109e-02 -1.719671189785003662e-01 -7.117871195077896118e-02
-1.694867946207523346e-02 3.007389307022094727e-01 1.843528002500534058e-01 -9.617042541503906250e-02 6.737075746059417725e-02 -2.553827762603759766e-01 6.907656788825988770e-03 4.320518374443054199e-01 -4.104274883866310120e-02 7.532238215208053589e-02 -6.869710981845855713e-02 1.677106916904449463e-01 1.680712252855300903e-01 -3.749535232782363892e-02 8.979933708906173706e-02 -2.860031723976135254e-01 2.957022190093994141e-02 -1.617188379168510437e-02 1.119057685136795044e-01 -2.607637345790863037e-01 3.079301118850708008e-01 -1.674693524837493896e-01 2.232699096202850342e-02 -1.544512659311294556e-01 2.484759502112865448e-02 3.049246668815612793e-01 5.003764852881431580e-02 -4.881372675299644470e-02 9.511535614728927612e-02 -4.504192993044853210e-02 -3.046863973140716553e-01 -1.362692713737487793e-01
-4.101725295186042786e-02 -3.812926262617111206e-02 2.703879401087760925e-02 9.878159314393997192e-02 2.770361006259918213e-01 -2.333782017230987549e-01 1.421390026807785034e-01 2.770604752004146576e-02 -1.837041974067687988e-01 2.291279286146163940e-01 -2.280343472957611084e-01 7.365121692419052124e-02 -7.228865753859281540e-03 1.527172327041625977e-01 -2.046424597501754761e-01 -1.988320052623748779e-01 -9.620498120784759521e-02 -2.083252519369125366e-01 4.125543534755706787e-01 -1.959073096513748169e-01 8.117392659187316895e-02 -2.205380946397781372e-01 1.638864353299140930e-02 2.949763536453247070e-01 -4.610474407672882080e-02 -2.335184961557388306e-01 9.189217537641525269e-02 -6.583650130778551102e-03 -2.833379805088043213e-01 -2.510467357933521271e-02 1.294047534465789795e-01 -1.385244578123092651e-01
-5.680721253156661987e-02 -2.194887772202491760e-02 -1.411936581134796143e-01 -8.127322793006896973e-02 2.740969955921173096e-01 -1.443862468004226685e-01 -2.460913499817252159e-03 -3.166284784674644470e-02 -3.931024968624114990e-01 -2.010964602231979370e-01 1.893174797296524048e-01 3.129760921001434326e-01 1.846676766872406006e-01 1.351267397403717041e-01 2.250425070524215698e-01 -1.070711910724639893e-01 1.163354068994522095e-01 1.120468527078628540e-01 1.836400032043457031e-01 -2.189786583185195923e-01 2.394869923591613770e-01 -1.193790510296821594e-01 -5.038391053676605225e-02 4.833069071173667908e-02 -2.946695983409881592e-01 -3.993426635861396790e-02 2.096869200468063354e-01 7.670801132917404175e-02 -8.934559300541877747e-03 -2.993453145027160645e-01 -1.312410682439804077e-01 -9.893048554658889771e-03
1.397932320833206177e-01 1.060077846050262451e-01 -4.518955945968627930e-02 6.025173515081405640e-02 1.638732999563217163e-01 -9.981461614370346069e-02 1.006026118993759155e-01 -5.781730636954307556e-02 -5.111942291259765625e-01 -2.235717885196208954e-02 -4.732935130596160889e-02 1.245761066675186157e-01 3.429943323135375977e-01 1.990081928670406342e-02 6.036571040749549866e-02 -3.433036059141159058e-02 2.874925732612609863e-01 -1.226597055792808533e-01 1.214049980044364929e-01 -3.160372376441955566e-03 7.321328390389680862e-03 1.212080121040344238e-01 1.899799108505249023e-01 -7.036476861685514450e-03 -5.589054226875305176e-01 -1.200372502207756042e-01 -2.145519852638244629e-02 -7.231331896036863327e-03 -8.900959789752960205e-02 -2.766758762300014496e-02 -7.220768928527832031e-02 -7.932100445032119751e-02
2.301122844219207764e-01 1.507562398910522461e-01 -1.936016231775283813e-01 -4.772748425602912903e-02 8.484865725040435791e-02 -9.974050521850585938e-02 5.444780737161636353e-02 1.431595236063003540e-01 -9.187192469835281372e-02 -1.746461093425750732e-01 -3.450207412242889404e-01 1.357482820749282837e-01 3.599716126918792725e-01 -1.347313970327377319e-01 2.096755206584930420e-01 -3.657583594322204590e-01 4.400565475225448608e-02 7.871125638484954834e-02 1.441390365362167358e-01 -2.159355133771896362e-01 1.418258994817733765e-01 -2.339962422847747803e-01 1.697174757719039917e-01 -2.664727866649627686e-01 8.066762238740921021e-02 4.913521930575370789e-02 5.540130659937858582e-02 7.670489698648452759e-02 -1.121472418308258057e-01 -1.698043793439865112e-01 -1.387482881546020508e-01 -1.154038906097412109e-01
7.274893671274185181e-02 1.972358673810958862e-01 -1.046300232410430908e-01 1.166035309433937073e-01 -3.375070169568061829e-02 -2.971703112125396729e-01 4.901597648859024048e-02 2.874612212181091309e-01 -2.731155157089233398e-01 -7.363813463598489761e-03 -2.961927056312561035e-01 -1.585824638605117798e-01 1.383367329835891724e-01 -1.962254494428634644e-01 -1.411814689636230469e-01 -2.387475967407226562e-02 1.277185231447219849e-01 2.967100776731967926e-02 1.559058278799057007e-01 -2.748152017593383789e-01 3.430685698986053467e-01 9.146381169557571411e-02 3.407276272773742676e-01 3.941812552511692047e-03 1.083308607339859009e-01 2.047012373805046082e-02 5.492653325200080872e-02 2.744546532630920410e-01 5.332389380782842636e-03 9.727481752634048462e-02 1.121001988649368286e-01 -1.391345858573913574e-01
-9.698054939508438110e-02 1.577555686235427856e-01 1.477279216051101685e-01 1.309450268745422363e-01 9.456069767475128174e-02 1.070521250367164612e-01 3.726721107959747314e-01 4.054974913597106934e-01 -2.804612517356872559e-01 -2.182853175327181816e-03 -2.321686968207359314e-02 3.499913215637207031e-01 -4.052960500121116638e-02 2.693826854228973389e-01 -2.139157801866531372e-01 -1.642263866961002350e-02 -3.401992842555046082e-02 -3.502662107348442078e-02 3.117861971259117126e-02 -1.813401579856872559e-01 8.334758877754211426e-02 -1.701430231332778931e-01 2.093729674816131592e-01 1.367688030004501343e-01 -2.113519459962844849e-01 2.939705550670623779e-02 -1.602531671524047852e-01 4.872434958815574646e-02 -8.196712285280227661e-02 7.104324176907539368e-03 9.129650890827178955e-02 -2.402408570051193237e-01
7.269880920648574829e-02 1.056002452969551086e-01 -1.988235861063003540e-01 1.379847526550292969e-01 6.526540964841842651e-03 7.257992029190063477e-02 2.672394812107086182e-01 2.158962786197662354e-01 -1.189635172486305237e-01 -3.859895840287208557e-02 5.445638298988342285e-02 3.359071910381317139e-01 8.348751068115234375e-02 -1.281450986862182617e-01 -1.017919555306434631e-01 -8.254516124725341797e-02 1.405778527259826660e-01 -2.314874082803726196e-01 -9.717050194740295410e-02 -2.584669888019561768e-01 3.023051023483276367e-01 -1.287198960781097412e-01 -3.754885122179985046e-02 -2.973160520195960999e-02 -2.993153929710388184e-01 3.258249163627624512e-02 -5.129525810480117798e-02 1.749823540449142456e-01 -4.002385586500167847e-02 -3.726025223731994629e-01 -1.673897653818130493e-01 2.782880961894989014e-01
2.309571504592895508e-01 1.213883385062217712e-01 -2.558161690831184387e-02 -1.932270824909210205e-01 1.487800031900405884e-01 -1.317224353551864624e-01 -2.499670535326004028e-02 -3.429613634943962097e-02 -3.350702524185180664e-01 -8.730112761259078979e-02 -1.296448260545730591e-01 1.800631433725357056e-01 2.835127115249633789e-01 3.967191651463508606e-02 -4.258388578891754150e-01 -5.615246295928955078e-02 -6.241588294506072998e-02 1.385014206171035767e-01 -2.128641493618488312e-02 -2.371544539928436279e-01 5.424468219280242920e-02 -1.048109028488397598e-02 2.347497195005416870e-01 -1.951007694005966187e-01 -2.606350481510162354e-01 -2.718095481395721436e-01 -1.679396182298660278e-01 -1.798869110643863678e-03 -1.011368483304977417e-01 -2.357958853244781494e-01 7.129837572574615479e-02 -1.217847224324941635e-02
1.479110866785049438e-01 4.645165055990219116e-02 4.603302478790283203e-02 8.228143304586410522e-02 2.631020173430442810e-02 -2.462632656097412109e-01 4.048805534839630127e-01 1.896737366914749146e-01 -1.907331645488739014e-01 1.560157835483551025e-01 -5.591746792197227478e-02 1.601867675781250000e-01 -2.667187713086605072e-02 -1.498589217662811279e-01 -1.356831789016723633e-01 6.464796513319015503e-02 -5.218373239040374756e-02 -5.730487778782844543e-02 -8.826267719268798828e-02 -2.582395076751708984e-02 1.562843844294548035e-02 -2.075936645269393921e-01 3.849808275699615479e-01 1.601109653711318970e-01 -2.836793065071105957e-01 -5.996652692556381226e-02 3.780414164066314697e-01 3.085394017398357391e-02 6.053098663687705994e-02 -6.919416040182113647e-02 -1.876137554645538330e-01 2.594818472862243652e-01
2.065104842185974121e-01 1.580869406461715698e-01 -5.268073175102472305e-03 1.501090973615646362e-01 4.159769788384437561e-02 -1.773338913917541504e-01 -7.011212408542633057e-02 -6.054702028632164001e-02 -1.247099488973617554e-01 -5.553236976265907288e-02 6.068469956517219543e-03 3.276811540126800537e-01 1.852254420518875122e-01 -1.420579552650451660e-01 -3.403734862804412842e-01 1.326853483915328979e-01 -1.023083403706550598e-01 -1.769224107265472412e-01 1.613891422748565674e-01 -1.191748529672622681e-01 3.225772827863693237e-02 -2.438571304082870483e-01 2.138649225234985352e-01 -2.307507842779159546e-01 -3.550337851047515869e-01 -1.654503643512725830e-01 1.575631499290466309e-01 2.496859133243560791e-01 -2.022457718849182129e-01 -1.422760039567947388e-01 5.680702254176139832e-02 -8.701863884925842285e-02
-2.803445756435394287e-01 7.563879340887069702e-02 5.736953020095825195e-02 2.232751250267028809e-02 1.203299388289451599e-01 -1.326672583818435669e-01 2.076917588710784912e-01 2.766258120536804199e-01 -9.417681023478507996e-03 -1.027099564671516418e-01 1.593354195356369019e-01 2.128595411777496338e-01 2.725042700767517090e-01 -1.051567047834396362e-01 7.756047695875167847e-02 1.240468919277191162e-01 4.825959801673889160e-01 1.080468222498893738e-01 1.891438215970993042e-01 -2.467123717069625854e-01 1.972608864307403564e-01 -2.765999734401702881e-01 2.709384076297283173e-02 5.109334830194711685e-03 -9.375321120023727417e-02 -3.116693720221519470e-02 -9.367658942937850952e-02 1.578233093023300171e-01 -1.003002300858497620e-01 -1.399621218442916870e-01 -1.966382861137390137e-01 5.429564416408538818e-02
9.287173300981521606e-02 -1.661210879683494568e-02 1.053095459938049316e-01 -1.009666472673416138e-01 -1.384918242692947388e-01 -2.070992738008499146e-01 2.559715211391448975e-01 2.102677673101425171e-01 -4.114961996674537659e-02 -7.452961057424545288e-02 -8.190260827541351318e-02 2.681908011436462402e-01 2.720009684562683105e-01 3.385343356058001518e-03 -8.693763613700866699e-02 -2.351476103067398071e-01 1.923523843288421631e-01 -2.844395935535430908e-01 1.613529026508331299e-01 -3.006530106067657471e-01 1.275814175605773926e-01 -5.245838314294815063e-03 2.830545604228973389e-01 -2.265114039182662964e-01 2.638317346572875977e-01 9.004393219947814941e-02 -1.576149165630340576e-01 1.850657016038894653e-01 7.002514321357011795e-03 -1.413986235857009888e-01 -1.788104474544525146e-01 6.628028303384780884e-02
3.507570624351501465e-01 1.911154687404632568e-01 1.601097919046878815e-02 -5.484631285071372986e-02 -6.694076955318450928e-02 1.147601660341024399e-02 1.370942890644073486e-01 2.359001524746417999e-02 -2.684051394462585449e-01 3.506125509738922119e-02 -1.500039845705032349e-01 2.296162247657775879e-01 3.072548508644104004e-01 4.232459887862205505e-02 -1.192511767148971558e-01 -7.912275940179824829e-02 -9.313964843750000000e-02 7.562050968408584595e-02 -8.132287859916687012e-02 -2.381266504526138306e-01 1.383598893880844116e-01 -2.399613521993160248e-02 2.558543682098388672e-01 -8.393574506044387817e-02 -3.548099994659423828e-01 -4.079891741275787354e-01 -8.978731185197830200e-02 1.479175537824630737e-01 -2.886726893484592438e-02 -2.164227962493896484e-01 1.968311890959739685e-02 -8.808410167694091797e-02
6.741389632225036621e-02 3.859674185514450073e-02 1.661655455827713013e-01 2.539274096488952637e-01 -7.410526275634765625e-02 -2.366154640913009644e-01 1.270451843738555908e-01 2.811431288719177246e-01 -2.515996396541595459e-01 1.261712312698364258e-01 -7.773829251527786255e-02 1.163180023431777954e-01 1.837084740400314331e-01 -2.627385556697845459e-01 -2.810969054698944092e-01 -2.182521522045135498e-01 7.555767148733139038e-02 -2.038315385580062866e-01 1.841171830892562866e-01 -1.048323139548301697e-01 -2.721730470657348633e-01 -2.248636633157730103e-01 1.619373410940170288e-01 -9.673245996236801147e-02 5.793166160583496094e-02 -6.183610484004020691e-02 1.445222347974777222e-01 8.237134665250778198e-02 -1.199967134743928909e-02 -3.100868463516235352e-01 -8.776766061782836914e-02 -1.605308353900909424e-01
5.929174646735191345e-02 -2.146080136299133301e-02 -8.651521056890487671e-04 3.041837364435195923e-02 2.092541754245758057e-01 -4.737261533737182617e-01 -5.014206841588020325e-02 2.392911165952682495e-01 -1.445531961508095264e-03 -2.920314297080039978e-02 -3.030086457729339600e-01 1.571345478296279907e-01 3.995726704597473145e-01 -1.334584206342697144e-01 2.002914398908615112e-01 -1.927592009305953979e-01 -7.567919045686721802e-02 -3.608216717839241028e-02 2.722792699933052063e-02 -1.688151955604553223e-01 1.809826940298080444e-01 -2.520623803138732910e-01 1.856797784566879272e-01 -8.821927756071090698e-02 1.459806412458419800e-01 -6.555243581533432007e-02 -3.680011257529258728e-02 2.047972828149795532e-01 -4.542298614978790283e-02 -2.037753015756607056e-01 -3.543935716152191162e-02 -8.031710237264633179e-02
2.105706036090850830e-01 -6.087767891585826874e-03 2.658657729625701904e-01 5.496903881430625916e-02 -1.087609827518463135e-01 -2.113378047943115234e-01 2.997266650199890137e-01 2.718966007232666016e-01 -2.880639731884002686e-01 -7.522101700305938721e-02 -1.928274333477020264e-01 7.472462207078933716e-02 -1.082391440868377686e-01 -2.712225019931793213e-01 -1.518775224685668945e-01 1.692234277725219727e-01 1.179646402597427368e-01 -1.629392951726913452e-01 1.971967071294784546e-01 -2.207987457513809204e-01 2.519461512565612793e-01 -7.676706463098526001e-02 -8.072470128536224365e-02 -1.752751022577285767e-01 1.164112985134124756e-01 1.568853408098220825e-01 -2.769728004932403564e-01 2.291020704433321953e-03 -1.657116860151290894e-01 2.224620804190635681e-02 -4.021835699677467346e-02 -1.187709867954254150e-01
4.912576172500848770e-03 3.728150948882102966e-02 8.830890059471130371e-02 6.521198898553848267e-02 1.287212818861007690e-01 8.545783348381519318e-03 1.166459992527961731e-01 5.180926322937011719e-01 -3.210391402244567871e-01 1.748729050159454346e-01 3.313669934868812561e-02 -6.018495932221412659e-02 5.109391361474990845e-02 -1.738500595092773438e-02 -1.048224717378616333e-01 -3.444991633296012878e-02 -3.006770648062229156e-02 -1.231791377067565918e-01 1.791810244321823120e-01 1.216660961508750916e-01 2.116998583078384399e-01 -2.235732674598693848e-01 3.822601735591888428e-01 1.142001673579216003e-01 -2.489617019891738892e-01 1.726369746029376984e-02 2.570583224296569824e-01 -4.590897634625434875e-02 -9.893254190683364868e-02 2.000273205339908600e-02 5.190330743789672852e-02 -2.722351551055908203e-01
9.401107579469680786e-02 1.345336288213729858e-01 6.859422475099563599e-02 1.033476367592811584e-01 1.703003048896789551e-01 -2.009761035442352295e-01 1.855287402868270874e-01 3.821072727441787720e-02 -6.334996223449707031e-02 2.638731524348258972e-02 -9.573963284492492676e-02 3.880124688148498535e-01 4.740105569362640381e-02 -2.429499030113220215e-01 -2.118989974260330200e-01 8.884483575820922852e-02 -9.667228162288665771e-02 -1.848679929971694946e-01 1.834871619939804077e-01 -1.263189166784286499e-01 -1.523685902357101440e-01 -2.793467231094837189e-02 1.866212636232376099e-01 -1.744917184114456177e-01 -3.507080078125000000e-01 -1.422676742076873779e-01 1.362931132316589355e-01 3.317687213420867920e-01 -1.214260831475257874e-01 -1.049602851271629333e-01 -1.118674501776695251e-01 -2.851872146129608154e-01
2.527593076229095459e-01 1.646307408809661865e-01 5.634054169058799744e-02 -2.790028154850006104e-01 2.324591763317584991e-02 -1.220180839300155640e-01 5.543538928031921387e-02 -4.588884115219116211e-02 -5.913221091032028198e-02 -2.696011364459991455e-01 4.971467331051826477e-02 2.396383583545684814e-01 3.762592375278472900e-02 -6.868411600589752197e-02 -1.136622652411460876e-01 -2.274344861507415771e-01 -2.116280794143676758e-01 1.828160136938095093e-01 9.519856423139572144e-02 1.044002547860145569e-01 2.242301031947135925e-02 -3.228204250335693359e-01 2.718061208724975586e-01 2.542704641819000244e-01 -1.818848401308059692e-02 -2.456330358982086182e-01 4.353119060397148132e-02 4.057341441512107849e-02 -2.610580027103424072e-01 -1.853136122226715088e-01 1.660760492086410522e-01 2.546122372150421143e-01
3.629729747772216797e-01 1.338875740766525269e-01 -1.199665293097496033e-01 1.719040870666503906e-01 -2.890338189899921417e-02 -1.709352880716323853e-01 5.134841799736022949e-02 9.020045399665832520e-02 -3.051072657108306885e-01 1.563535332679748535e-01 -3.197638094425201416e-01 1.982395946979522705e-01 1.319741904735565186e-01 -1.791895329952239990e-01 -2.680051028728485107e-01 -3.341731801629066467e-02 3.036508262157440186e-01 2.894041873514652252e-02 1.799373775720596313e-01 -7.133323699235916138e-02 1.465693265199661255e-01 -9.560929983854293823e-02 6.629001349210739136e-02 1.937204450368881226e-01 3.746690973639488220e-02 2.618674635887145996e-01 -2.119133025407791138e-01 -1.706218719482421875e-01 -1.899508535861968994e-01 -5.040856078267097473e-03 2.893389575183391571e-02 2.511354396119713783e-03
2.339264452457427979e-01 1.410206109285354614e-01 8.959506638348102570e-03 -2.700048498809337616e-02 2.681676745414733887e-01 1.896134344860911369e-04 3.182667866349220276e-02 4.778700321912765503e-02 -2.171428501605987549e-01 1.244669333100318909e-01 6.254218518733978271e-02 4.733301401138305664e-01 -1.166986674070358276e-01 -2.432368397712707520e-01 -1.068956330418586731e-01 2.526380866765975952e-02 -3.571426123380661011e-02 -2.940661087632179260e-02 1.460964530706405640e-01 -3.576928675174713135e-01 5.848919600248336792e-02 -3.336826264858245850e-01 1.118589490652084351e-01 -1.386292874813079834e-01 -1.966995745897293091e-01 -1.066127344965934753e-01 1.578012406826019287e-01 9.785353392362594604e-02 -2.403673343360424042e-02 -2.706694602966308594e-01 1.178278550505638123e-01 -6.121609359979629517e-02
3.350773155689239502e-01 9.606353193521499634e-02 5.947782844305038452e-02 -2.702159993350505829e-02 1.686250418424606323e-01 -5.153058841824531555e-02 1.169024482369422913e-01 4.214092623442411423e-03 -3.875027298927307129e-01 -1.123951002955436707e-01 -9.959059953689575195e-02 1.972374916076660156e-01 2.795071601867675781e-01 1.752141267061233521e-01 -3.079422414302825928e-01 -3.228290705010294914e-03 4.782823100686073303e-02 -1.537168771028518677e-02 1.108392793685197830e-02 -3.086195290088653564e-01 8.339609950780868530e-02 6.294740736484527588e-02 1.040126755833625793e-01 -5.023819580674171448e-02 -3.021395504474639893e-01 -2.405817061662673950e-01 -2.124093621969223022e-01 9.723435342311859131e-02 6.004349887371063232e-02 -2.631623744964599609e-01 -1.125594750046730042e-01 -5.250158533453941345e-02
2.324324697256088257e-01 1.706065684556961060e-01 -1.539194583892822266e-02 1.922190934419631958e-01 5.992183461785316467e-02 7.924235425889492035e-03 6.120104789733886719e-01 3.154042065143585205e-01 -3.391151130199432373e-02 -6.066484004259109497e-02 -1.625397056341171265e-01 4.373279958963394165e-02 1.287319362163543701e-01 -1.203330531716346741e-01 -1.132077723741531372e-01 -1.783406245522201061e-03 -1.502982974052429199e-01 -1.756478995084762573e-01 4.894309863448143005e-02 -1.112929135560989380e-01 3.783567249774932861e-02 -1.024117171764373779e-01 -3.522462770342826843e-02 3.070452809333801270e-02 -2.079755067825317383e-01 -2.173703908920288086e-01 1.687282919883728027e-01 -2.182234823703765869e-01 -2.359891235828399658e-01 1.001773700118064880e-01 -9.938227385282516479e-02 -2.088587358593940735e-02
3.424733877182006836e-01 8.545200526714324951e-02 3.826989233493804932e-02 1.361553668975830078e-01 -5.219166353344917297e-02 -3.656416013836860657e-02 1.517124921083450317e-01 2.978717684745788574e-01 -2.499144375324249268e-01 -1.196798607707023621e-01 -1.686337441205978394e-01 -1.599673479795455933e-01 7.381587475538253784e-02 -2.303045094013214111e-01 1.159835457801818848e-01 1.218014582991600037e-01 6.952645629644393921e-02 9.194379672408103943e-03 6.317638792097568512e-03 3.256783634424209595e-02 3.225518465042114258e-01 -8.418073505163192749e-02 3.921758532524108887e-01 -1.729130148887634277e-01 -1.421059221029281616e-01 1.066974997520446777e-01 -2.656528353691101074e-01 2.115814238786697388e-01 -2.272730767726898193e-01 3.952282015234231949e-03 -4.480350017547607422e-02 -1.434552967548370361e-01
3.231310546398162842e-01 -1.442732065916061401e-01 -9.820874780416488647e-02 -1.112197339534759521e-01 1.683441996574401855e-01 -1.966021806001663208e-01 -1.668345928192138672e-01 1.996285766363143921e-01 -3.537887930870056152e-01 1.333911716938018799e-01 1.014411747455596924e-01 1.846400946378707886e-01 4.950310662388801575e-02 -1.246287859976291656e-02 1.192807033658027649e-01 -2.436026930809020996e-01 -4.442756995558738708e-02 -3.325475379824638367e-02 3.202778398990631104e-01 4.375366121530532837e-02 3.039073944091796875e-01 -1.144659519195556641e-01 5.356878787279129028e-02 2.027493566274642944e-01 -2.495778203010559082e-01 -1.932897120714187622e-01 -1.307114213705062866e-01 1.576101779937744141e-01 -4.534425586462020874e-02 -8.042212575674057007e-02 1.839426457881927490e-01 1.166829168796539307e-01
2.447528988122940063e-01 1.513816863298416138e-01 9.391139261424541473e-03 1.382581144571304321e-01 -1.247591599822044373e-01 -2.449522763490676880e-01 4.069482982158660889e-01 4.012508690357208252e-01 -2.057771012187004089e-02 -6.406211759895086288e-03 -2.017679959535598755e-01 9.009826928377151489e-02 1.725332885980606079e-01 -1.133186146616935730e-01 -3.253292739391326904e-01 2.017395198345184326e-02 -1.887624710798263550e-02 -2.625392936170101166e-02 -6.038447842001914978e-02 -2.130809873342514038e-01 1.420655846595764160e-01 -1.037826240062713623e-01 -3.954071924090385437e-02 -2.460633069276809692e-01 -7.481974549591541290e-03 2.441826313734054565e-01 3.562282770872116089e-02 2.100619226694107056e-01 -1.720255762338638306e-01 -3.229117393493652344e-02 1.973609626293182373e-02 -1.356188356876373291e-01
1.444307118654251099e-01 4.461381584405899048e-02 9.389647096395492554e-02 -6.131867691874504089e-02 8.084757626056671143e-02 -4.380100220441818237e-02 1.620219498872756958e-01 -6.436521187424659729e-03 -4.249213039875030518e-01 8.248408138751983643e-02 -9.370654821395874023e-02 1.458794921636581421e-01 2.358621358871459961e-01 7.719129323959350586e-02 -2.865872383117675781e-01 -3.550541028380393982e-02 -6.629781424999237061e-02 -9.443095326423645020e-02 1.563224196434020996e-01 -1.982591003179550171e-01 5.206156149506568909e-02 7.270644605159759521e-02 2.051147967576980591e-01 -1.944496482610702515e-01 -3.923693597316741943e-01 -3.300434052944183350e-01 -1.572141945362091064e-01 1.732497848570346832e-02 -2.742522023618221283e-02 -3.183609843254089355e-01 4.228498801239766181e-05 -1.117120459675788879e-01
4.410792887210845947e-02 2.088407278060913086e-01 1.136517077684402466e-01 2.279520779848098755e-01 3.330608010292053223e-01 7.748271524906158447e-02 3.081340193748474121e-01 1.474090069532394409e-01 -1.487191468477249146e-01 -5.027814581990242004e-02 4.530918970704078674e-02 -9.249985963106155396e-02 7.955112308263778687e-02 -2.743606269359588623e-01 -3.047876954078674316e-01 -4.033966735005378723e-02 8.780461549758911133e-02 2.179875504225492477e-03 -8.077771216630935669e-02 -2.081644386053085327e-01 1.954218596220016479e-01 -1.531140804290771484e-01 4.717033207416534424e-01 2.060248889029026031e-02 -1.024618446826934814e-01 -5.897401645779609680e-02 1.963774561882019043e-01 -1.325241569429636002e-02 3.816483169794082642e-02 -1.525223404169082642e-01 8.344282209873199463e-02 -1.343140006065368652e-01
1.745854765176773071e-01 1.364949047565460205e-01 1.148773655295372009e-01 -6.856207549571990967e-02 7.576840370893478394e-02 -1.617873162031173706e-01 -3.856721147894859314e-02 -4.725850373506546021e-02 -1.930458694696426392e-01 -4.101780951023101807e-01 8.904208987951278687e-02 2.503136694431304932e-01 1.805266737937927246e-01 -4.843084886670112610e-02 1.087952479720115662e-01 9.427323192358016968e-02 5.049356818199157715e-02 6.238085404038429260e-02 2.349567562341690063e-01 4.797054827213287354e-02 8.945054560899734497e-02 -1.635523289442062378e-01 1.517309546470642090e-01 -9.201682358980178833e-02 -2.077149003744125366e-01 1.916440576314926147e-01 -2.355155721306800842e-02 2.714716196060180664e-01 -3.234617412090301514e-01 -4.174701273441314697e-01 4.362013563513755798e-02 -2.177965827286243439e-02
-9.507302194833755493e-02 5.745583027601242065e-02 -1.463539600372314453e-01 5.162993073463439941e-02 1.627321094274520874e-01 -6.375666707754135132e-02 1.808230578899383545e-02 2.797215878963470459e-01 -1.762392967939376831e-01 8.427045494318008423e-02 -5.012942850589752197e-02 1.822607517242431641e-01 2.612498104572296143e-01 -1.894496008753776550e-02 -2.058173418045043945e-01 1.263589560985565186e-01 1.273114383220672607e-01 -1.114706099033355713e-01 4.830695688724517822e-01 -2.513363361358642578e-01 5.349421501159667969e-02 8.265581727027893066e-02 -6.696326285600662231e-02 -4.304748028516769409e-03 -3.817937970161437988e-01 -1.996939778327941895e-01 -2.144304364919662476e-01 -2.235953956842422485e-01 7.515127956867218018e-02 -4.709319211542606354e-03 -7.824811339378356934e-02 -1.444203257560729980e-01
1.929808706045150757e-01 8.365660905838012695e-02 9.330565482378005981e-02 -1.829966530203819275e-02 1.994424313306808472e-01 -1.176692992448806763e-01 4.107359051704406738e-02 -2.589960768818855286e-02 -2.354040555655956268e-02 1.475991457700729370e-01 2.171494364738464355e-01 3.927093744277954102e-01 1.792300194501876831e-01 -1.475801169872283936e-01 -3.396503925323486328e-01 1.718586087226867676e-01 1.030875742435455322e-01 -1.675413995981216431e-01 1.799976527690887451e-01 8.508115075528621674e-03 8.365038037300109863e-02 -3.286771178245544434e-01 2.511547505855560303e-01 -5.578541755676269531e-02 -2.614473402500152588e-01 -9.786769002676010132e-02 1.843361109495162964e-01 6.443918496370315552e-02 -1.560059636831283569e-01 -1.486114114522933960e-01 1.132621020078659058e-01 -2.012980431318283081e-01
5.966057255864143372e-02 1.400581095367670059e-02 -1.432425975799560547e-01 2.461487203836441040e-01 1.372986435890197754e-01 -1.789917498826980591e-01 9.626587480306625366e-02 1.894825696945190430e-01 6.751875858753919601e-03 -2.730169333517551422e-02 4.786457121372222900e-02 1.679438054561614990e-01 2.955251336097717285e-01 -2.775318324565887451e-01 -4.743993654847145081e-02 -2.524377405643463135e-01 3.094312548637390137e-01 -1.027498692274093628e-01 2.577010691165924072e-01 -2.784412540495395660e-02 1.986510157585144043e-01 -2.545487582683563232e-01 1.090379208326339722e-01 -2.484072148799896240e-01 7.513444125652313232e-02 7.423987239599227905e-02 -3.320050239562988281e-02 -5.374530795961618423e-03 -1.606301963329315186e-01 -1.685970872640609741e-01 1.444760710000991821e-01 3.445641100406646729e-01
-7.552537322044372559e-02 1.272700633853673935e-02 1.934655755758285522e-01 -6.593400985002517700e-02 -9.369815886020660400e-02 -2.095988392829895020e-01 2.700535058975219727e-01 3.874028027057647705e-01 -2.051690816879272461e-01 -3.190579712390899658e-01 -6.720107048749923706e-02 -1.098299864679574966e-02 7.685382664203643799e-02 -2.892763316631317139e-01 2.865173853933811188e-02 -1.562303453683853149e-01 3.631754815578460693e-01 -1.130672842264175415e-01 -1.589048840105533600e-02 -2.146281898021697998e-01 6.964065134525299072e-02 -8.644280582666397095e-02 1.272777765989303589e-01 -8.666767179965972900e-02 -1.269611120223999023e-01 6.799846887588500977e-02 1.234015971422195435e-01 3.331210017204284668e-01 -1.333338469266891479e-01 -3.818707913160324097e-02 1.154308207333087921e-02 1.412459015846252441e-01
2.475791871547698975e-01 -1.172657217830419540e-02 -1.738120317459106445e-01 2.752851843833923340e-01 1.509537100791931152e-01 -2.449955493211746216e-01 5.611095577478408813e-03 2.495940923690795898e-01 -2.989810109138488770e-01 -7.832277566194534302e-02 -2.067421376705169678e-01 1.379292756319046021e-01 3.443089127540588379e-01 -6.426410377025604248e-02 3.843315318226814270e-02 -3.974903523921966553e-01 1.635694354772567749e-01 5.510612949728965759e-02 5.048069357872009277e-02 -2.195068299770355225e-01 1.209905836731195450e-02 -1.141563355922698975e-01 1.098536998033523560e-01 8.358930237591266632e-03 1.252136081457138062e-01 8.009172230958938599e-02 -6.507282145321369171e-03 -7.315513491630554199e-02 9.100113995373249054e-03 -2.274177074432373047e-01 -2.043946683406829834e-01 -1.452103108167648315e-01
1.403398215770721436e-01 2.621189877390861511e-02 8.190777152776718140e-02 9.112484008073806763e-02 2.162117362022399902e-01 -1.000749245285987854e-01 -2.138096094131469727e-01 4.818582907319068909e-03 -3.267469704151153564e-01 -1.983397081494331360e-02 1.067980527877807617e-01 4.123901724815368652e-01 1.946150958538055420e-01 6.915903836488723755e-02 -1.713580936193466187e-01 1.925836876034736633e-02 -1.155234724283218384e-01 -2.455824166536331177e-01 7.870028167963027954e-02 -3.396748900413513184e-01 1.358105242252349854e-01 -1.613862365484237671e-01 9.714520722627639771e-02 -1.516273897141218185e-02 -3.634912371635437012e-01 -1.320937573909759521e-01 6.285661831498146057e-03 4.981563985347747803e-02 -5.739149823784828186e-02 -1.529480665922164917e-01 -1.272033751010894775e-01 -2.381900548934936523e-01
2.174270004034042358e-01 -2.029048055410385132e-01 -1.506555080413818359e-01 6.844630092382431030e-02 -8.465638756752014160e-02 -1.589328944683074951e-01 1.448774039745330811e-01 1.052529588341712952e-01 -4.164416193962097168e-01 -1.187442913651466370e-01 1.096572056412696838e-01 1.590023934841156006e-01 1.529711335897445679e-01 -2.873705029487609863e-01 -1.732435971498489380e-01 -1.434195935726165771e-01 1.165355667471885681e-01 9.117362648248672485e-02 2.896567881107330322e-01 -2.336137741804122925e-01 -1.669400781393051147e-01 1.121046394109725952e-01 1.835875809192657471e-01 -1.015630960464477539e-01 -2.739304676651954651e-02 -1.089928522706031799e-01 1.813704967498779297e-01 -4.771511629223823547e-02 -3.769003748893737793e-01 5.809898301959037781e-02 9.072788991034030914e-03 -1.206182315945625305e-02
3.319640159606933594e-01 2.615281641483306885e-01 2.439247071743011475e-01 6.812247633934020996e-02 1.165885403752326965e-01 6.411848217248916626e-02 2.494832873344421387e-01 3.866511881351470947e-01 -1.915409117937088013e-01 -3.589213266968727112e-02 1.471691131591796875e-01 -4.190674051642417908e-02 3.731249272823333740e-02 -1.786002665758132935e-01 -9.536140598356723785e-03 -1.330648809671401978e-01 2.353606522083282471e-01 3.475056216120719910e-02 -5.162252578884363174e-03 1.680209040641784668e-01 1.734553575515747070e-01 2.257519401609897614e-02 2.324902564287185669e-01 -1.384612172842025757e-01 -1.625780165195465088e-01 -1.115434542298316956e-01 -1.610616296529769897e-01 2.241415381431579590e-01 -2.299738228321075439e-01 -1.045688837766647339e-01 2.174121141433715820e-01 -2.270003780722618103e-02
-1.203240454196929932e-02 -3.239053487777709961e-02 3.381231725215911865e-01 2.270807176828384399e-01 2.479224354028701782e-01 -3.147748112678527832e-02 1.367170512676239014e-01 2.768853902816772461e-01 -1.957028657197952271e-01 -1.592156440019607544e-01 -6.514772772789001465e-02 -9.787462651729583740e-02 3.534882664680480957e-01 -2.461863011121749878e-01 9.183185547590255737e-02 -1.956004053354263306e-01 6.573605537414550781e-02 -4.565130919218063354e-02 3.138158321380615234e-01 -4.828299209475517273e-02 4.519264772534370422e-02 -2.608051300048828125e-01 -1.926445588469505310e-02 -2.199947647750377655e-02 -3.034675121307373047e-01 1.659340411424636841e-01 -1.166250258684158325e-01 1.556527167558670044e-01 6.354200094938278198e-02 -1.408555507659912109e-01 7.079204916954040527e-02 2.989519760012626648e-02
2.225112766027450562e-01 -6.208030879497528076e-02 1.491125375032424927e-01 -2.146605253219604492e-01 -7.485543191432952881e-02 -2.318148016929626465e-01 3.582298159599304199e-01 6.599374581128358841e-03 -1.442745774984359741e-01 -2.593912184238433838e-01 6.645079702138900757e-02 1.476147919893264771e-01 2.107333578169345856e-02 3.312589228153228760e-01 -2.483622580766677856e-01 -7.602027803659439087e-02 4.702507331967353821e-02 -1.485123187303543091e-01 3.025805950164794922e-01 8.217779546976089478e-02 2.267723828554153442e-01 -9.103793650865554810e-02 1.558306664228439331e-01 -3.730393573641777039e-02 -8.326816558837890625e-02 -1.976633518934249878e-01 -1.117289885878562927e-01 2.153470218181610107e-01 -9.497354924678802490e-02 -2.294194698333740234e-01 1.554636061191558838e-01 3.883700119331479073e-03
3.130671083927154541e-01 7.027959078550338745e-02 1.054483428597450256e-01 -1.823450475931167603e-01 -3.154512867331504822e-02 -1.289653927087783813e-01 3.602340072393417358e-02 7.133086770772933960e-02 -1.329839080572128296e-01 -2.827305197715759277e-01 -2.371419817209243774e-01 1.433010250329971313e-01 -9.815399348735809326e-02 -1.655388921499252319e-01 -2.814384996891021729e-01 1.003176495432853699e-01 1.255497783422470093e-01 -8.520196378231048584e-02 2.644723057746887207e-01 -2.272076904773712158e-01 -2.346773743629455566e-01 -2.988050878047943115e-01 2.112353146076202393e-01 -7.747158408164978027e-02 -1.122456565499305725e-01 -1.653681695461273193e-01 3.102810978889465332e-01 -1.176164019852876663e-02 -1.893565356731414795e-01 -3.549944609403610229e-02 1.075317785143852234e-01 -5.794402584433555603e-02
-5.970546230673789978e-02 8.367993682622909546e-02 2.331032007932662964e-01 1.686244159936904907e-01 2.186301648616790771e-01 -2.955570518970489502e-01 5.737635493278503418e-02 -1.063992902636528015e-01 -2.627569437026977539e-01 -1.252338476479053497e-02 -5.810902919620275497e-03 2.117333859205245972e-01 6.050293892621994019e-02 -3.809822499752044678e-01 1.916088461875915527e-01 -1.300359666347503662e-01 3.219344839453697205e-02 2.142701484262943268e-02 1.552912890911102295e-01 -1.061766296625137329e-01 1.296385377645492554e-01 -4.434822499752044678e-01 7.409643381834030151e-02 -1.631771028041839600e-01 -1.490007787942886353e-01 -1.896681450307369232e-02 -4.944852739572525024e-02 -2.523038983345031738e-01 -5.889835208654403687e-02 -1.246470883488655090e-01 -1.209670305252075195e-01 1.887196749448776245e-01
7.720513641834259033e-02 -1.025524139404296875e-01 -2.121165394783020020e-01 3.100640475749969482e-01 1.306232213973999023e-01 -1.233767718076705933e-01 -4.207989946007728577e-02 3.662348389625549316e-01 -6.279011070728302002e-02 -2.494142949581146240e-01 -7.831456605345010757e-04 1.315489709377288818e-01 2.428320348262786865e-01 -6.094184890389442444e-02 -4.541343078017234802e-02 -1.955739706754684448e-01 1.946444213390350342e-01 -1.565150767564773560e-01 2.367044836282730103e-01 -2.357055619359016418e-02 -5.508273094892501831e-02 -1.632895767688751221e-01 1.706628948450088501e-01 1.052028164267539978e-01 -2.082272320985794067e-01 -9.941160678863525391e-02 1.062971130013465881e-01 2.552699446678161621e-01 -1.519919484853744507e-01 -1.390964090824127197e-01 -8.681590855121612549e-02 3.452667593955993652e-01
2.028049677610397339e-01 2.507804632186889648e-01 1.027929410338401794e-02 -3.969563171267509460e-02 4.044209420680999756e-02 -1.565816253423690796e-01 3.393046855926513672e-01 9.990777820348739624e-02 -2.228734344244003296e-01 2.421031445264816284e-01 -1.888374984264373779e-01 2.767669558525085449e-01 1.367892920970916748e-01 -1.342617869377136230e-01 -2.170754075050354004e-01 -1.139073893427848816e-01 1.638573855161666870e-01 -1.322219520807266235e-01 -5.394716560840606689e-02 -1.038614809513092041e-01 1.589172184467315674e-01 -3.057342767715454102e-01 -1.433142274618148804e-01 1.657801866531372070e-02 -4.436693340539932251e-02 1.403455883264541626e-01 -2.086035013198852539e-01 -7.816430181264877319e-02 -3.339031934738159180e-01 1.658319868147373199e-02 -5.790149420499801636e-02 -2.041433006525039673e-01
1.340403407812118530e-01 1.728229224681854248e-01 -5.020789336413145065e-03 2.395529747009277344e-01 -6.254097819328308105e-02 -2.104183137416839600e-01 1.403903663158416748e-01 8.189072459936141968e-02 -1.595653444528579712e-01 4.262279346585273743e-02 1.411433517932891846e-01 1.657512336969375610e-01 4.099142551422119141e-02 -2.668129205703735352e-01 -3.638578653335571289e-01 1.601618230342864990e-01 1.279103606939315796e-01 -1.163060367107391357e-01 7.612831890583038330e-02 -1.077382862567901611e-01 1.671285033226013184e-01 -1.261878013610839844e-01 1.450436115264892578e-01 -3.143131360411643982e-02 -5.079851746559143066e-01 -2.047265022993087769e-01 9.409084171056747437e-02 -1.612526327371597290e-01 -1.322968304157257080e-01 1.754612773656845093e-01 -1.325463503599166870e-01 -2.679900079965591431e-02
-1.477782521396875381e-02 5.707639828324317932e-02 1.772503182291984558e-02 5.942505970597267151e-02 -2.499061636626720428e-02 -1.094401180744171143e-01 1.382596194744110107e-01 1.901239305734634399e-01 -1.715014129877090454e-01 -1.864700205624103546e-02 1.875863969326019287e-01 1.804592460393905640e-02 1.236976236104965210e-01 -1.705542504787445068e-01 -1.331192553043365479e-01 -3.415253460407257080e-01 6.420877575874328613e-02 -4.992231428623199463e-01 1.538370996713638306e-01 9.106619656085968018e-02 4.395163059234619141e-02 -4.382680654525756836e-01 2.230024337768554688e-01 -1.712227910757064819e-01 -1.722879260778427124e-01 -6.336826831102371216e-02 1.729114502668380737e-01 -1.631455719470977783e-01 -7.702054828405380249e-02 -5.142691358923912048e-02 1.508017927408218384e-01 -2.990108542144298553e-02
-1.922842115163803101e-01 4.361131414771080017e-02 -9.469871968030929565e-02 -1.868681758642196655e-01 6.690493971109390259e-02 4.414085298776626587e-02 1.373183429241180420e-01 8.198267966508865356e-02 -3.688166439533233643e-01 -6.171542033553123474e-02 -1.794582307338714600e-01 1.574815511703491211e-01 1.952582597732543945e-01 -3.926859200000762939e-01 -1.233236044645309448e-01 -2.414818704128265381e-01 1.189392879605293274e-01 2.142051160335540771e-01 4.645932838320732117e-02 -3.287941515445709229e-01 -6.501056253910064697e-02 -3.321341574192047119e-01 1.452555656433105469e-01 -2.142717987298965454e-01 -4.498015344142913818e-02 -1.091530844569206238e-01 2.235220670700073242e-01 4.223049804568290710e-02 -4.222217481583356857e-03 -1.280379761010408401e-02 -6.952022761106491089e-02 1.084851566702127457e-03
1.832225024700164795e-01 2.219549119472503662e-01 7.985696941614151001e-02 -7.097379863262176514e-02 -3.712051808834075928e-01 -1.668163016438484192e-02 2.987109422683715820e-01 5.269111320376396179e-02 -9.534570574760437012e-02 4.200175777077674866e-02 -6.781859695911407471e-02 2.525907754898071289e-01 -9.812413714826107025e-03 -2.334430515766143799e-01 -1.953351348638534546e-01 -4.300554096698760986e-02 -3.845769166946411133e-02 -1.278797239065170288e-01 2.774485051631927490e-01 -2.119244486093521118e-01 2.755554020404815674e-01 -7.527804374694824219e-02 1.653624027967453003e-01 1.127046123147010803e-01 -9.744546562433242798e-02 7.715988904237747192e-02 4.514451604336500168e-03 -1.462384313344955444e-01 -3.568853065371513367e-02 -2.704006731510162354e-01 -2.573956251144409180e-01 -2.509118020534515381e-01
3.662720322608947754e-01 2.852354049682617188e-01 9.984755516052246094e-02 -2.958283424377441406e-01 -3.322350094094872475e-03 -4.704699814319610596e-01 1.583709381520748138e-02 9.834744781255722046e-02 -5.582716781646013260e-03 -2.241207361221313477e-01 1.330040842294692993e-01 -4.447798430919647217e-02 -7.062085717916488647e-02 2.320954017341136932e-02 -4.180721193552017212e-02 -2.472084015607833862e-01 -8.546233177185058594e-02 -2.639295719563961029e-02 1.518398523330688477e-01 -2.713355980813503265e-02 2.598204612731933594e-01 -5.521341785788536072e-02 2.805159986019134521e-01 1.286308765411376953e-01 -1.237929463386535645e-01 -7.439810037612915039e-02 -1.113843321800231934e-01 -1.780243031680583954e-02 -1.471972465515136719e-02 2.059613727033138275e-02 -2.803448736667633057e-01 -8.372884988784790039e-02
8.232922106981277466e-02 6.552781909704208374e-02 2.838230691850185394e-02 2.104869484901428223e-02 1.614831984043121338e-01 -2.195412367582321167e-01 5.047218501567840576e-02 1.143445596098899841e-01 -4.012934863567352295e-01 1.184218898415565491e-01 1.294680088758468628e-01 4.527907371520996094e-01 4.650990664958953857e-02 -1.488040667027235031e-02 -1.960008889436721802e-01 4.975967481732368469e-02 -1.242250874638557434e-01 -7.037515752017498016e-03 2.006029635667800903e-01 -4.297711253166198730e-01 1.731114983558654785e-01 -1.477256119251251221e-01 6.826878339052200317e-02 -1.537150442600250244e-01 -1.806515455245971680e-01 1.648279428482055664e-01 2.031743340194225311e-02 -5.844451487064361572e-03 1.658591926097869873e-01 -6.240159273147583008e-03 4.522053524851799011e-02 2.175195664167404175e-01
4.825087636709213257e-02 -6.859246641397476196e-02 -6.906562298536300659e-02 -2.493752092123031616e-01 1.457569897174835205e-01 -5.547026172280311584e-02 2.081717401742935181e-01 3.628481328487396240e-01 1.024893447756767273e-01 -8.847873657941818237e-02 -3.190269172191619873e-01 1.144119277596473694e-01 1.168766170740127563e-01 -3.951417207717895508e-01 1.660054177045822144e-01 2.814991399645805359e-02 -5.421659722924232483e-02 7.807587087154388428e-02 1.561624705791473389e-01 -3.343596458435058594e-01 -4.698627069592475891e-02 -9.701386094093322754e-03 2.524420320987701416e-01 1.141481846570968628e-01 -3.081704378128051758e-01 -1.585528105497360229e-01 1.336754709482192993e-01 4.923312738537788391e-02 -1.488828957080841064e-01 1.920113712549209595e-02 8.997216075658798218e-02 -6.061895750463008881e-03
3.093076944351196289e-01 -5.511623248457908630e-02 3.201213106513023376e-02 -6.375107914209365845e-02 -4.701735451817512512e-02 -3.374769985675811768e-01 4.912594333291053772e-02 1.647543162107467651e-01 -2.495120465755462646e-01 5.604979395866394043e-02 -3.791284188628196716e-02 2.292125374078750610e-01 1.612098515033721924e-01 -5.599819496273994446e-02 1.718167960643768311e-01 -1.537742018699645996e-01 -1.742342263460159302e-01 -4.722979851067066193e-03 5.104860067367553711e-01 1.248316839337348938e-02 1.726921796798706055e-01 9.546480141580104828e-03 -7.868040353059768677e-02 2.010858058929443359e-02 -1.143475994467735291e-01 -2.571232020854949951e-01 -1.939677894115447998e-01 8.946632593870162964e-02 1.296937614679336548e-01 3.036000020802021027e-02 1.465299576520919800e-01 -2.391838580369949341e-01
2.373168766498565674e-01 -1.170403063297271729e-01 1.770172268152236938e-01 2.758467383682727814e-02 2.041072696447372437e-01 3.682647272944450378e-02 1.491590589284896851e-01 7.546062022447586060e-02 -2.591531872749328613e-01 -2.205451279878616333e-01 5.321256816387176514e-02 9.680647403001785278e-02 2.701537907123565674e-01 -2.346086949110031128e-01 -4.712931066751480103e-02 -6.190854683518409729e-02 1.316305696964263916e-01 -2.433482557535171509e-01 1.134118139743804932e-01 -1.621508598327636719e-01 -2.800444364547729492e-01 -4.551774859428405762e-01 3.057522326707839966e-02 -1.231857314705848694e-01 -2.405001819133758545e-01 -5.465861409902572632e-03 3.776967152953147888e-02 2.518891990184783936e-01 1.530486252158880234e-02 -7.099798321723937988e-02 -1.240643858909606934e-02 1.387476176023483276e-01
2.567063830792903900e-02 8.382633328437805176e-02 -4.521348699927330017e-02 8.820147812366485596e-02 -9.721019864082336426e-02 -1.286924034357070923e-01 6.278295069932937622e-02 3.165424168109893799e-01 -1.663428544998168945e-01 1.265157461166381836e-01 2.604689449071884155e-02 2.413226068019866943e-01 2.237293869256973267e-01 -1.022990047931671143e-02 -1.940141618251800537e-01 -2.433697432279586792e-01 1.110998690128326416e-01 -6.238089874386787415e-03 3.917692005634307861e-01 -5.447974428534507751e-02 8.236789703369140625e-02 -1.130431890487670898e-01 1.002955734729766846e-01 -3.011841475963592529e-01 3.249153867363929749e-02 -5.503702163696289062e-02 2.503925263881683350e-01 -1.113013327121734619e-01 -1.329231411218643188e-01 -2.787708044052124023e-01 3.215394914150238037e-02 -3.714362680912017822e-01
7.530294358730316162e-02 -6.931191682815551758e-02 -2.152585089206695557e-01 -7.202503085136413574e-02 1.500760316848754883e-01 -2.644481658935546875e-01 7.119813561439514160e-02 2.097604274749755859e-01 -2.431526333093643188e-01 -1.958978623151779175e-01 -3.056852817535400391e-01 1.539997607469558716e-01 3.414141833782196045e-01 2.673024497926235199e-02 8.190958201885223389e-02 -2.860043346881866455e-01 2.361761778593063354e-02 1.040759608149528503e-01 3.784830868244171143e-01 -3.581712767481803894e-02 -1.028910279273986816e-01 2.281730063259601593e-02 1.580039560794830322e-01 1.497377641499042511e-02 3.875331208109855652e-02 2.951973862946033478e-02 1.185306832194328308e-01 2.807424962520599365e-01 -2.778565585613250732e-01 -6.255733966827392578e-02 -6.287065148353576660e-02 5.920128524303436279e-02
1.143806725740432739e-01 2.045272290706634521e-01 1.874980400316417217e-03 -3.424757719039916992e-02 1.728982776403427124e-01 -3.012073338031768799e-01 -7.115523517131805420e-02 1.206820830702781677e-01 2.886421047151088715e-02 -1.641683876514434814e-01 9.406068921089172363e-02 3.693104088306427002e-01 1.557132303714752197e-01 -2.239655107259750366e-01 2.137136906385421753e-01 -8.519783616065979004e-02 3.331102728843688965e-01 -8.621390163898468018e-02 1.358975768089294434e-01 -1.012484133243560791e-01 3.307986855506896973e-01 -1.620071530342102051e-01 2.169485539197921753e-01 -1.350599527359008789e-01 6.559912860393524170e-02 1.257659643888473511e-01 4.490791633725166321e-02 1.131314039230346680e-01 6.121923774480819702e-02 -1.278202086687088013e-01 -2.266956418752670288e-01 2.208888381719589233e-01
2.310509383678436279e-01 1.169746667146682739e-01 -6.140097603201866150e-02 -3.027835786342620850e-01 -1.367673426866531372e-01 -2.955869436264038086e-01 7.182766497135162354e-02 2.533080577850341797e-01 -8.486574888229370117e-02 1.268481612205505371e-01 -6.150311976671218872e-02 1.893490552902221680e-01 7.266220450401306152e-02 2.921327203512191772e-02 -2.441371530294418335e-01 -1.017767935991287231e-01 6.273762136697769165e-02 -1.794273555278778076e-01 -8.246938139200210571e-02 -3.612609207630157471e-01 -3.389496356248855591e-02 -2.182716131210327148e-01 2.046438306570053101e-01 6.004325300455093384e-02 9.710463881492614746e-02 -5.808310583233833313e-02 5.835129320621490479e-02 -1.000819057226181030e-01 -2.963524460792541504e-01 -2.022827863693237305e-01 -3.057604134082794189e-01 8.298797160387039185e-02
2.953381240367889404e-01 1.864969283342361450e-01 2.406956404447555542e-01 1.033597737550735474e-01 1.382223218679428101e-01 -1.430760324001312256e-01 -5.715637654066085815e-02 -2.010307647287845612e-02 -1.719335317611694336e-01 -1.595954149961471558e-01 -8.993119001388549805e-02 1.919844001531600952e-01 3.611382842063903809e-01 1.575869917869567871e-01 -2.179339826107025146e-01 -2.844037711620330811e-01 -9.430136531591415405e-02 6.778925657272338867e-02 1.893077939748764038e-01 -1.209178864955902100e-01 1.367665976285934448e-01 6.647672504186630249e-02 1.511557144112884998e-03 1.403221637010574341e-01 -3.943681418895721436e-01 -4.903462529182434082e-02 1.475856751203536987e-01 1.540932655334472656e-01 1.355902105569839478e-01 -1.864312291145324707e-01 -3.416093438863754272e-02 1.341201812028884888e-01
1.101312488317489624e-01 -6.689961254596710205e-02 1.007906720042228699e-01 1.757976412773132324e-01 -7.540583610534667969e-04 -1.810987889766693115e-01 2.380279451608657837e-01 1.606372892856597900e-01 -2.058730423450469971e-01 2.772516310214996338e-01 -3.968257308006286621e-01 5.979610979557037354e-02 4.639113787561655045e-03 -2.751446664333343506e-01 -1.851464807987213135e-01 -8.162027597427368164e-02 6.240199133753776550e-02 -9.231260418891906738e-02 5.503068119287490845e-02 -3.154548630118370056e-02 3.065548837184906006e-01 6.382893770933151245e-03 -1.172018647193908691e-01 2.410885840654373169e-01 -3.017229735851287842e-01 -9.529361501336097717e-03 2.070187181234359741e-01 9.408888220787048340e-02 -1.138740256428718567e-01 -2.199831753969192505e-01 -2.007306665182113647e-01 -5.746480450034141541e-02
1.870662271976470947e-01 2.853493094444274902e-01 -2.102290280163288116e-02 1.683148145675659180e-01 2.928129024803638458e-02 -2.347925156354904175e-01 -2.012035809457302094e-02 3.815696537494659424e-01 -1.548130363225936890e-01 -1.263530850410461426e-01 -5.485969409346580505e-02 2.007867991924285889e-01 2.049817144870758057e-01 -2.693893201649188995e-02 2.066999524831771851e-01 -9.160378947854042053e-03 8.823913522064685822e-03 3.164991736412048340e-02 2.950801253318786621e-01 -1.559913456439971924e-01 5.383666232228279114e-02 -2.717156708240509033e-01 7.253859192132949829e-02 -3.249752148985862732e-02 1.303701698780059814e-01 6.653073709458112717e-03 -6.365748494863510132e-02 9.694445133209228516e-02 -1.933759748935699463e-01 -3.407359421253204346e-01 -3.194275200366973877e-01 4.964769631624221802e-02
3.701872751116752625e-02 -7.638136297464370728e-02 -8.424662798643112183e-02 -1.968953460454940796e-01 1.304351687431335449e-01 -3.552321493625640869e-01 -1.834603697061538696e-01 1.138562858104705811e-01 -1.138682663440704346e-01 -2.313252389430999756e-01 -1.474361866712570190e-01 -5.399379134178161621e-02 7.625316083431243896e-02 -2.378725260496139526e-01 -9.582189843058586121e-03 -7.442129403352737427e-02 4.650748968124389648e-01 -2.703753411769866943e-01 1.689670830965042114e-01 -2.368727773427963257e-01 2.654350697994232178e-01 -1.013251841068267822e-01 4.396707937121391296e-02 -3.621839359402656555e-02 -2.368119731545448303e-02 -3.993955627083778381e-02 2.504679560661315918e-01 -3.341431543231010437e-02 -2.358659207820892334e-01 -5.240933597087860107e-02 1.169988438487052917e-01 -4.300395026803016663e-02
1.166451871395111084e-01 -7.400412857532501221e-02 -1.147252619266510010e-01 3.011336624622344971e-01 1.461773961782455444e-01 -3.492301404476165771e-01 3.538702726364135742e-01 1.569054424762725830e-01 -5.590712651610374451e-02 -5.421980470418930054e-02 -2.951237261295318604e-01 3.068561479449272156e-02 3.245799243450164795e-01 -3.385674953460693359e-02 -2.830124497413635254e-01 5.856101959943771362e-02 -1.329281926155090332e-01 -1.197377145290374756e-01 6.182652339339256287e-02 6.552900653332471848e-03 -3.689889982342720032e-02 -2.651200592517852783e-01 8.155719190835952759e-02 1.855157613754272461e-01 -1.721752434968948364e-02 -6.894371658563613892e-02 1.336996853351593018e-01 3.647479787468910217e-02 -3.274080455303192139e-01 2.635258063673973083e-02 1.370715200901031494e-01 -1.571590453386306763e-02
1.808256506919860840e-01 6.574730388820171356e-03 1.530124992132186890e-01 1.740488559007644653e-01 2.379233092069625854e-01 -1.543298549950122833e-02 -1.447858009487390518e-02 1.476517766714096069e-01 -2.124436497688293457e-01 5.364699289202690125e-02 9.924718737602233887e-02 1.368662691675126553e-03 4.398134648799896240e-01 -9.757485985755920410e-02 1.670666933059692383e-01 -1.750380843877792358e-01 2.550882399082183838e-01 -2.620781064033508301e-01 1.732759028673171997e-01 -1.995214670896530151e-01 9.301178157329559326e-02 -3.169301450252532959e-01 2.441086173057556152e-01 -1.563698202371597290e-01 -9.339345991611480713e-02 2.000138536095619202e-02 1.054724864661693573e-02 2.787545919418334961e-01 -9.652481973171234131e-02 -6.296920124441385269e-03 -1.006071045994758606e-01 1.103955879807472229e-01
-3.177340626716613770e-01 -1.948509216308593750e-01 -1.233470365405082703e-01 8.626758307218551636e-02 1.173031330108642578e-01 -2.583006620407104492e-01 5.351145565509796143e-02 4.464825615286827087e-02 -1.530087888240814209e-01 -2.347566932439804077e-01 -8.589626103639602661e-02 2.135953456163406372e-01 1.405251622200012207e-01 -3.120829164981842041e-02 -1.422050297260284424e-01 1.263178884983062744e-02 -1.877799257636070251e-02 -1.990008167922496796e-02 3.216058015823364258e-01 -2.847567796707153320e-01 8.544047176837921143e-02 -9.523669630289077759e-02 1.641336828470230103e-01 1.322881132364273071e-01 -4.233620166778564453e-01 9.728773683309555054e-02 -2.095246315002441406e-02 1.569173485040664673e-01 -2.256970554590225220e-01 -2.289851158857345581e-01 -8.513891138136386871e-03 -1.310542225837707520e-01
9.585855156183242798e-02 3.861405700445175171e-02 1.134026870131492615e-01 1.646465212106704712e-01 2.267319709062576294e-01 1.116319596767425537e-01 1.635360419750213623e-01 3.184742927551269531e-01 -2.723689079284667969e-01 -7.374265789985656738e-02 -4.990310221910476685e-02 -1.068961843848228455e-01 1.989075690507888794e-01 -3.802335262298583984e-02 -2.699401378631591797e-01 -2.143154740333557129e-01 1.805220097303390503e-01 -1.966895014047622681e-01 2.313656359910964966e-01 -1.977432519197463989e-01 -1.908719539642333984e-01 -3.787742257118225098e-01 1.557931900024414062e-01 -1.395208984613418579e-01 -6.305979937314987183e-02 2.919558063149452209e-02 5.492477491497993469e-02 1.624748408794403076e-01 4.745268821716308594e-02 -2.667098343372344971e-01 -5.897060781717300415e-02 7.286509871482849121e-02
2.172043323516845703e-01 1.018235683441162109e-01 1.875685602426528931e-01 -7.457265257835388184e-02 -4.764641076326370239e-02 -2.186479717493057251e-01 3.148743510246276855e-02 1.369158327579498291e-01 -2.175729870796203613e-01 1.243535578250885010e-01 2.332133054733276367e-01 3.839768171310424805e-01 1.601096689701080322e-01 -7.150614261627197266e-02 -1.674949377775192261e-01 8.209498971700668335e-02 -1.913396120071411133e-01 -8.468233048915863037e-03 1.415060460567474365e-01 -3.746777474880218506e-01 1.636996567249298096e-01 -1.625753939151763916e-01 1.838557869195938110e-01 -1.100937649607658386e-01 -2.247981876134872437e-01 -2.949914708733558655e-02 2.702982723712921143e-01 1.037006005644798279e-01 2.119930237531661987e-01 -4.853371530771255493e-02 9.594732522964477539e-02 -1.173117384314537048e-01
-1.529272198677062988e-01 -1.865867376327514648e-01 2.113871723413467407e-01 -5.928936973214149475e-02 5.172015726566314697e-02 -1.397957503795623779e-01 3.960203528404235840e-01 2.534685432910919189e-01 8.404358476400375366e-02 -7.714898884296417236e-02 4.673422500491142273e-02 1.719239354133605957e-01 1.492594629526138306e-01 -2.859023511409759521e-01 -2.062855102121829987e-02 -1.837552487850189209e-01 -1.443402767181396484e-01 6.764485687017440796e-02 2.315578162670135498e-01 -6.561949104070663452e-02 2.730309665203094482e-01 -1.864711791276931763e-01 -4.609835892915725708e-02 -1.567096263170242310e-01 -2.903176248073577881e-01 5.052672326564788818e-02 2.061339840292930603e-02 -9.493237361311912537e-03 -2.305154055356979370e-01 -2.564714290201663971e-02 -1.189245134592056274e-01 -3.044829964637756348e-01
2.102859020233154297e-01 4.161292314529418945e-02 1.467753052711486816e-01 -2.613801695406436920e-02 3.732054308056831360e-02 6.509597413241863251e-03 -2.996359393000602722e-02 2.850909158587455750e-02 -1.058989986777305603e-01 -1.164312884211540222e-01 -1.090303622186183929e-02 5.150767564773559570e-01 2.634913921356201172e-01 -1.459222435951232910e-01 -2.288253754377365112e-01 1.672083437442779541e-01 -1.475521624088287354e-01 6.877196580171585083e-02 1.029987707734107971e-01 -2.371653616428375244e-01 2.111043781042098999e-01 -8.032314479351043701e-02 3.295269608497619629e-01 -3.669637814164161682e-02 -2.022108733654022217e-01 -1.271554548293352127e-02 1.325925141572952271e-01 -7.798450440168380737e-02 1.143100410699844360e-01 -1.963622421026229858e-01 2.758831679821014404e-01 1.438166946172714233e-01
2.472137063741683960e-01 6.737495958805084229e-02 4.692154377698898315e-02 2.170089632272720337e-02 1.965170800685882568e-01 -1.912380158901214600e-01 9.675695747137069702e-02 -3.738768398761749268e-02 -2.830900549888610840e-01 -1.008374616503715515e-01 -6.454261392354965210e-02 2.284452021121978760e-01 3.259855210781097412e-01 3.590174391865730286e-02 -2.387432307004928589e-01 -1.168245002627372742e-01 -5.876652523875236511e-02 -2.287541180849075317e-01 -6.458653509616851807e-02 -2.479855716228485107e-01 1.214500591158866882e-01 6.714909523725509644e-02 1.326325088739395142e-01 -3.285284936428070068e-01 -4.206323921680450439e-01 -9.048023819923400879e-02 -3.906549513339996338e-02 -4.107533767819404602e-02 -3.789296746253967285e-02 -2.523394823074340820e-01 3.370918333530426025e-02 -7.021641824394464493e-03
-2.397240400314331055e-01 2.632279098033905029e-01 1.497896015644073486e-01 3.184569999575614929e-02 1.266689747571945190e-01 -2.094776332378387451e-01 1.759174764156341553e-01 3.739473223686218262e-01 -1.182311251759529114e-01 -3.093660175800323486e-01 6.803618278354406357e-03 1.937517197802662849e-03 2.946054339408874512e-01 -1.603912115097045898e-01 1.633248105645179749e-02 9.800884872674942017e-02 3.246749043464660645e-01 5.725263431668281555e-02 1.313130855560302734e-01 -2.917498052120208740e-01 1.867063045501708984e-01 -7.762987166643142700e-02 1.765310615301132202e-01 -1.834197193384170532e-01 -1.052570566534996033e-01 3.745665401220321655e-02 6.921182572841644287e-02 4.686151817440986633e-02 -1.226518824696540833e-01 4.388087615370750427e-02 -1.712372303009033203e-01 -6.672995537519454956e-02
1.168126463890075684e-01 2.179367989301681519e-01 -6.374619435518980026e-03 1.116775646805763245e-01 1.485745906829833984e-01 4.368098080158233643e-02 4.886221885681152344e-02 4.292566701769828796e-02 -1.474916040897369385e-01 -1.505471765995025635e-01 -3.131524622440338135e-01 8.062311261892318726e-02 -3.574230149388313293e-02 -1.123062446713447571e-01 -1.730650812387466431e-01 -1.970154233276844025e-02 -5.477701127529144287e-02 -4.364522546529769897e-02 2.600049078464508057e-01 -2.207814007997512817e-01 2.255158312618732452e-02 -5.820329189300537109e-01 6.846016645431518555e-02 6.475747376680374146e-02 5.755952000617980957e-02 -1.567676514387130737e-01 2.615053653717041016e-01 1.450460255146026611e-01 -1.670678704977035522e-01 -1.720336675643920898e-01 1.136000975966453552e-01 -2.186148017644882202e-01
-1.843746304512023926e-01 8.467754721641540527e-02 1.199335828423500061e-01 -1.096542328596115112e-01 2.221350818872451782e-01 -1.609712392091751099e-01 2.453582137823104858e-01 2.198961935937404633e-02 -1.278714984655380249e-01 -8.451209962368011475e-02 4.457166418433189392e-02 1.930955052375793457e-01 2.795445546507835388e-02 -1.141602993011474609e-01 -1.894775778055191040e-01 -3.026350438594818115e-01 1.122561618685722351e-01 -1.917172223329544067e-01 4.391911923885345459e-01 -2.491371780633926392e-01 2.735226154327392578e-01 5.427862703800201416e-02 5.912714079022407532e-02 -2.308478020131587982e-02 5.529646947979927063e-02 1.749216616153717041e-01 5.183057487010955811e-02 2.001861482858657837e-01 -2.762283384799957275e-01 -7.938997447490692139e-02 -2.910710684955120087e-02 2.155107110738754272e-01
2.101202160120010376e-01 -8.800661563873291016e-02 6.215187907218933105e-02 2.626158110797405243e-02 -1.239455640316009521e-01 -1.142306923866271973e-01 -2.870466932654380798e-02 2.228180915117263794e-01 -2.849497199058532715e-01 -1.908221095800399780e-02 1.131314039230346680e-01 8.259311318397521973e-02 2.328593879938125610e-01 -2.563335001468658447e-01 -1.743444055318832397e-01 -4.391055107116699219e-01 -6.778997182846069336e-02 -1.931015402078628540e-02 1.357115656137466431e-01 -1.959389746189117432e-01 2.777843177318572998e-01 1.507478654384613037e-01 2.535739541053771973e-01 -2.915497496724128723e-02 -3.244238719344139099e-02 1.334896981716156006e-01 2.386848777532577515e-01 -1.581529229879379272e-01 -9.948943555355072021e-02 -1.706014387309551239e-02 -2.526268362998962402e-01 1.366260498762130737e-01
-7.879772782325744629e-02 -6.294019520282745361e-02 -1.627061143517494202e-02 -6.504923105239868164e-02 1.037766188383102417e-01 -1.071042940020561218e-01 4.899219423532485962e-02 3.424496054649353027e-01 -1.458365768194198608e-01 -8.732662349939346313e-02 7.358839362859725952e-02 1.985973566770553589e-01 1.735542118549346924e-01 -3.735962808132171631e-01 7.825603336095809937e-02 -1.063156202435493469e-01 -1.021404843777418137e-02 2.329119443893432617e-01 7.798860222101211548e-02 -4.504070803523063660e-02 5.768226981163024902e-01 -3.657432496547698975e-01 5.414392426609992981e-02 1.774564944207668304e-02 5.310169234871864319e-02 1.109138354659080505e-01 -3.709315322339534760e-03 -5.939696729183197021e-02 4.298481717705726624e-02 -3.628418594598770142e-02 -1.312111616134643555e-01 -1.063080653548240662e-01
-9.630607068538665771e-02 2.847499847412109375e-01 -8.833178877830505371e-02 5.321818217635154724e-02 2.165162116289138794e-01 -3.553168773651123047e-01 1.229984611272811890e-01 1.791096180677413940e-01 -8.780534565448760986e-02 -9.674958884716033936e-02 -1.093762144446372986e-01 2.634775936603546143e-01 7.053888589143753052e-02 -2.892836332321166992e-01 2.462030351161956787e-01 -3.186087906360626221e-01 3.189299404621124268e-01 -1.045775562524795532e-01 1.164885759353637695e-01 -8.467824757099151611e-02 1.680242121219635010e-01 -2.158553451299667358e-01 2.294920571148395538e-02 -9.921301156282424927e-03 1.601338572800159454e-02 3.432234004139900208e-02 -3.850750159472227097e-03 8.869877457618713379e-02 -6.801073998212814331e-02 -2.069096714258193970e-01 -9.295257180929183960e-02 2.349256426095962524e-01
6.404004991054534912e-02 2.855940759181976318e-01 -2.402712777256965637e-02 1.783459782600402832e-01 1.524267494678497314e-01 -2.586296796798706055e-01 3.664192259311676025e-01 1.828742772340774536e-01 -1.257817745208740234e-01 -1.121486946940422058e-01 1.685817092657089233e-01 1.301085054874420166e-01 -4.956314340233802795e-02 -1.029999479651451111e-01 -2.274392545223236084e-01 8.550890535116195679e-02 -1.287066489458084106e-01 -2.976044453680515289e-02 -1.226668432354927063e-01 -1.876387298107147217e-01 1.257037520408630371e-01 -1.778385639190673828e-01 2.541271150112152100e-01 -2.010965198278427124e-01 -2.393469661474227905e-01 -8.797939866781234741e-02 3.647412061691284180e-01 -1.120537221431732178e-01 4.917540121823549271e-03 -1.911888271570205688e-01 7.930313050746917725e-02 -6.803017854690551758e-02
2.736447751522064209e-01 2.860436439514160156e-01 2.072897255420684814e-01 -6.867910176515579224e-02 5.651201680302619934e-02 -2.169734686613082886e-01 -1.383474469184875488e-01 3.898052126169204712e-02 -1.793002039194107056e-01 -3.324162960052490234e-01 -6.737411767244338989e-02 2.454405575990676880e-01 -6.622521579265594482e-02 -7.801111787557601929e-02 -3.800159990787506104e-01 -7.794128358364105225e-02 1.649922691285610199e-02 -2.157004922628402710e-02 2.143069654703140259e-01 -8.140426129102706909e-02 1.426631212234497070e-02 -3.911535739898681641e-01 1.195570547133684158e-02 -1.155518591403961182e-01 -2.521863952279090881e-02 -1.540400236845016479e-01 2.114724516868591309e-01 1.993047297000885010e-01 -5.739659070968627930e-03 -1.272842437028884888e-01 -1.212712004780769348e-02 -1.054182797670364380e-01
7.202219963073730469e-02 -1.143926531076431274e-01 -5.532372370362281799e-02 -3.136059641838073730e-02 2.792209088802337646e-01 -6.596044171601533890e-03 3.800691366195678711e-01 3.018510937690734863e-01 -7.428906857967376709e-02 -1.024091094732284546e-01 -1.658129245042800903e-01 1.543588489294052124e-01 -5.102329701185226440e-02 -9.214334934949874878e-02 7.315376400947570801e-02 4.128524567931890488e-03 -3.342944383621215820e-02 -1.572427302598953247e-01 3.067579567432403564e-01 -2.428781986236572266e-01 -1.599161699414253235e-02 7.314363121986389160e-02 3.082720041275024414e-01 1.315926015377044678e-01 -4.038821458816528320e-01 1.214757040143013000e-01 -9.224436432123184204e-02 -8.220627903938293457e-02 -2.002357244491577148e-01 -1.142468377947807312e-01 -1.397953927516937256e-01 -1.326600313186645508e-01
1.324892044067382812e-01 -5.068678408861160278e-02 1.111676096916198730e-01 1.294201910495758057e-01 2.600337564945220947e-01 -2.203038781881332397e-01 3.145276904106140137e-01 3.433007895946502686e-01 -3.912758827209472656e-01 -6.423853337764739990e-02 2.929086051881313324e-02 2.534173615276813507e-02 6.657846271991729736e-02 -2.814161181449890137e-01 -1.982185244560241699e-01 6.594473868608474731e-02 -1.600843369960784912e-01 -7.527133822441101074e-02 -3.174211829900741577e-03 -1.554809659719467163e-01 -1.400738358497619629e-01 -1.442798823118209839e-01 -5.269518587738275528e-03 4.654884804040193558e-03 -4.123936966061592102e-02 3.864392172545194626e-03 -5.633158609271049500e-02 -7.269563525915145874e-02 -2.907764315605163574e-01 2.744129300117492676e-01 7.960441708564758301e-02 2.439604401588439941e-01
-9.858841076493263245e-03 -6.328110396862030029e-02 -1.669572442770004272e-01 4.875771701335906982e-02 1.816354878246784210e-02 -2.710850909352302551e-02 1.349015086889266968e-01 2.705831527709960938e-01 -1.854519993066787720e-01 -2.221549116075038910e-02 1.066924855113029480e-01 4.503276050090789795e-01 1.586544811725616455e-01 -1.587508618831634521e-01 -1.454399824142456055e-01 -2.092368751764297485e-01 9.787435084581375122e-02 8.937300741672515869e-02 2.533786892890930176e-01 -1.511424034833908081e-01 -6.897605210542678833e-02 -1.787701100111007690e-01 2.313920706510543823e-01 -5.467079579830169678e-02 1.223690807819366455e-02 -1.422604471445083618e-01 1.346386373043060303e-01 4.845670983195304871e-02 -2.244937047362327576e-02 -2.434882074594497681e-01 1.681219339370727539e-01 -4.266373515129089355e-01
5.248217657208442688e-02 4.681882262229919434e-02 6.277775019407272339e-02 1.542741060256958008e-01 -1.016635894775390625e-01 -8.073476701974868774e-02 1.019239798188209534e-01 2.507472634315490723e-01 1.353316474705934525e-02 -9.695379436016082764e-02 2.539680525660514832e-02 2.975001335144042969e-01 1.185070052742958069e-01 -2.044692337512969971e-01 3.388236835598945618e-02 -4.757709801197052002e-02 3.331510722637176514e-01 -1.052279919385910034e-01 2.160495966672897339e-01 -5.844759196043014526e-02 3.111812174320220947e-01 -2.473704963922500610e-01 -8.040869981050491333e-02 3.976881131529808044e-02 -2.594103813171386719e-01 8.726170659065246582e-02 4.782642796635627747e-02 2.123609334230422974e-01 -2.030799835920333862e-01 -3.865614235401153564e-01 -1.286772340536117554e-01 2.268197238445281982e-01
3.235887363553047180e-02 -2.418472468852996826e-01 -7.015543431043624878e-02 3.326669335365295410e-01 1.655263304710388184e-01 -7.843067869544029236e-03 -7.065609842538833618e-02 2.816235423088073730e-01 -1.903456747531890869e-01 -2.332230471074581146e-02 -2.631896734237670898e-02 4.796523228287696838e-02 2.881995737552642822e-01 -2.599477767944335938e-01 -5.997671186923980713e-02 4.947213456034660339e-02 5.432970821857452393e-02 -2.170292437076568604e-01 2.904595732688903809e-01 -5.359458550810813904e-02 3.305109739303588867e-01 -3.628084361553192139e-01 -1.184511855244636536e-01 1.807682402431964874e-02 -7.134126871824264526e-02 -1.283981502056121826e-01 -5.618850886821746826e-02 2.334930002689361572e-02 -9.125069528818130493e-02 -1.772844791412353516e-01 -2.173268944025039673e-01 1.089996322989463806e-01
2.510075271129608154e-01 8.249256014823913574e-02 1.123287528753280640e-01 -1.213066726922988892e-01 9.644247591495513916e-02 -1.013675257563591003e-01 2.622739225625991821e-02 7.467055320739746094e-02 -2.906389832496643066e-01 5.995933711528778076e-02 -9.731075912714004517e-02 3.262272477149963379e-02 3.820696771144866943e-01 7.228805124759674072e-02 -2.463392317295074463e-01 -1.547808945178985596e-01 -2.902076020836830139e-02 7.239080220460891724e-02 -1.128343567252159119e-01 -3.969951272010803223e-01 1.065086573362350464e-01 -4.894495755434036255e-02 1.525927186012268066e-01 -1.222098022699356079e-01 -3.496277928352355957e-01 -3.183996677398681641e-01 -4.412752389907836914e-02 2.450981177389621735e-02 -3.782780095934867859e-02 -2.796649038791656494e-01 -6.358360499143600464e-02 -6.590218842029571533e-02
2.653732299804687500e-01 -1.709250733256340027e-02 -2.222426086664199829e-01 1.624537557363510132e-01 -1.144448369741439819e-01 -7.945437729358673096e-02 1.420202255249023438e-01 3.334574103355407715e-01 1.130522862076759338e-01 -2.148312032222747803e-01 1.785188913345336914e-02 6.170055642724037170e-02 2.267214357852935791e-01 -2.598242759704589844e-01 1.925711631774902344e-01 -1.943741142749786377e-01 -3.997005149722099304e-02 -1.149455234408378601e-01 1.983554214239120483e-01 -2.292639613151550293e-01 1.920064240694046021e-01 -1.639462411403656006e-01 9.450788050889968872e-02 -5.311473459005355835e-02 -9.103019535541534424e-02 -7.709490507841110229e-02 1.109820976853370667e-01 2.581930160522460938e-01 -2.717199921607971191e-01 -1.671351343393325806e-01 -2.620251476764678955e-01 -6.640049163252115250e-03
2.699666321277618408e-01 3.756848722696304321e-02 1.773838549852371216e-01 -6.438489258289337158e-02 1.794858723878860474e-01 -5.102360993623733521e-02 1.680155843496322632e-01 -1.886137062683701515e-03 -1.736524850130081177e-01 -9.260654449462890625e-02 -2.246029973030090332e-01 2.519097030162811279e-01 2.836054265499114990e-01 1.699371337890625000e-01 -2.515847682952880859e-01 -1.253690123558044434e-01 -3.095513023436069489e-02 -6.958615779876708984e-02 -1.183310709893703461e-02 -2.939116656780242920e-01 -7.547636330127716064e-02 1.820553466677665710e-02 2.223494499921798706e-01 -1.557838171720504761e-01 -4.022284150123596191e-01 -2.797885835170745850e-01 -5.947663635015487671e-02 9.585917927324771881e-03 -8.750002831220626831e-02 -2.494991868734359741e-01 1.264311000704765320e-02 1.614244282245635986e-02
6.107485294342041016e-02 1.193090230226516724e-01 -1.901366412639617920e-01 2.092594467103481293e-02 2.847388088703155518e-01 6.579922884702682495e-02 2.043126374483108521e-01 -1.206061244010925293e-01 -3.345396220684051514e-01 -2.910530567169189453e-01 3.438181802630424500e-02 4.231667816638946533e-01 1.682995259761810303e-01 1.539516299962997437e-01 5.833394452929496765e-02 -5.265511944890022278e-02 1.033676322549581528e-02 -9.387585520744323730e-02 2.435279190540313721e-01 -1.297511756420135498e-01 1.410310119390487671e-01 -1.780847311019897461e-01 -2.631704509258270264e-02 -1.479422021657228470e-02 -1.963197439908981323e-01 -1.291125118732452393e-01 -1.116217374801635742e-01 2.917512655258178711e-01 -4.568982124328613281e-02 -2.248810231685638428e-01 -5.012023029848933220e-04 1.601342558860778809e-01
-8.394739031791687012e-02 -1.208399310708045959e-01 -2.027854770421981812e-01 5.074033513665199280e-02 9.509011358022689819e-02 1.078047603368759155e-02 1.441681683063507080e-01 2.652649879455566406e-01 -1.723143905401229858e-01 1.100339144468307495e-01 1.976563036441802979e-01 1.978865712881088257e-01 7.778771221637725830e-02 -9.350860118865966797e-02 4.456397145986557007e-02 -3.853250294923782349e-02 1.591185331344604492e-01 -1.624203622341156006e-01 3.348546326160430908e-01 -2.571521140635013580e-02 4.611114785075187683e-02 -2.749511599540710449e-02 3.202862441539764404e-01 1.410407125949859619e-01 -1.079528257250785828e-01 -2.407542169094085693e-01 -3.064707107841968536e-02 1.583985835313796997e-01 -4.418325722217559814e-01 -3.325596749782562256e-01 -1.345497462898492813e-02 6.759114563465118408e-02
6.673577427864074707e-02 -6.564802676439285278e-02 2.140223681926727295e-01 1.893918365240097046e-01 2.350246757268905640e-01 -1.487530618906021118e-01 2.917259037494659424e-01 3.337264358997344971e-01 -3.080110251903533936e-01 -2.410055696964263916e-01 2.401638180017471313e-01 1.001334786415100098e-01 1.223190650343894958e-01 -2.212675847113132477e-02 -4.112853668630123138e-03 -2.640214562416076660e-01 -2.077934592962265015e-01 -1.502727419137954712e-01 1.728879064321517944e-01 -1.779263913631439209e-01 -1.835776120424270630e-01 -6.491306424140930176e-02 8.678374439477920532e-02 -1.863511055707931519e-01 -6.795676052570343018e-02 -6.346000730991363525e-02 1.028831303119659424e-01 -8.100146800279617310e-02 -2.370630055665969849e-01 1.403570920228958130e-01 1.349741518497467041e-01 -4.995854198932647705e-02
1.987736225128173828e-01 -5.683571845293045044e-02 -5.422431975603103638e-02 -3.550397157669067383e-01 2.657944262027740479e-01 -2.852740585803985596e-01 8.630165457725524902e-02 -5.696975812315940857e-02 -9.341351687908172607e-02 -2.396869510412216187e-01 -5.207795277237892151e-02 1.531359553337097168e-01 -1.332423537969589233e-01 2.940771169960498810e-02 -3.553359210491180420e-01 2.818373963236808777e-02 2.077221274375915527e-01 -2.113777548074722290e-01 1.366717964410781860e-01 -8.176457881927490234e-02 1.923447996377944946e-01 -8.248676359653472900e-02 2.954653203487396240e-01 6.670454144477844238e-02 -1.458806097507476807e-01 -1.973742991685867310e-01 -1.108458414673805237e-01 7.417768985033035278e-02 -9.743547439575195312e-02 -1.984149664640426636e-01 1.380185335874557495e-01 1.812383681535720825e-01
4.295035600662231445e-01 9.695806354284286499e-02 -2.898110449314117432e-01 -1.448464929126203060e-03 -2.325669080018997192e-01 -1.155037954449653625e-01 2.764844298362731934e-01 2.796045243740081787e-01 -5.195049569010734558e-02 8.914031833410263062e-02 -5.807725340127944946e-02 3.064448833465576172e-01 -2.375979162752628326e-02 8.968023210763931274e-02 -2.132221758365631104e-01 1.267882995307445526e-02 2.170541584491729736e-01 8.315093815326690674e-02 1.531949490308761597e-01 -2.264290302991867065e-01 -1.063101366162300110e-02 -9.664896130561828613e-02 2.140234857797622681e-01 8.076479285955429077e-02 -4.207933694124221802e-02 1.972915790975093842e-02 -4.598201066255569458e-02 -1.510089486837387085e-01 -2.384446263313293457e-01 5.153479054570198059e-02 -2.419015616178512573e-01 -4.764614999294281006e-02
2.612526118755340576e-01 -1.301858574151992798e-01 9.288199245929718018e-02 7.239250093698501587e-02 -2.061229050159454346e-01 -3.491207063198089600e-01 1.317923069000244141e-01 9.355224668979644775e-02 -3.171075582504272461e-01 -1.477010697126388550e-01 4.658630117774009705e-02 2.133498489856719971e-01 3.079975843429565430e-01 -1.846729516983032227e-01 -4.843263700604438782e-02 -3.593174517154693604e-01 4.479732736945152283e-02 -1.149416938424110413e-01 8.589391410350799561e-02 -2.529168426990509033e-01 2.313513457775115967e-01 6.087487563490867615e-03 1.384862214326858521e-01 -3.925471007823944092e-02 7.627902179956436157e-02 2.351256757974624634e-01 1.427525728940963745e-01 8.421435952186584473e-02 -5.887886136770248413e-02 -9.207705408334732056e-02 -1.353058218955993652e-01 1.693840883672237396e-02
3.105117678642272949e-01 1.402382403612136841e-01 9.875473380088806152e-02 5.314761400222778320e-02 2.108264863491058350e-01 -1.316923499107360840e-01 -5.304627120494842529e-03 -2.453479729592800140e-02 -1.524230092763900757e-01 -1.317387670278549194e-01 -1.561408191919326782e-01 6.231795996427536011e-02 -6.832974404096603394e-02 -3.242413699626922607e-01 -2.418806552886962891e-01 4.951066337525844574e-03 2.405904233455657959e-02 1.625865250825881958e-01 1.365244537591934204e-01 -4.184565320611000061e-02 -5.326874926686286926e-02 -4.830147325992584229e-01 1.099834144115447998e-01 4.538152366876602173e-03 -3.044599480926990509e-02 -2.902419865131378174e-01 2.054781615734100342e-01 3.321740925312042236e-01 -1.107299104332923889e-01 -1.361704766750335693e-01 4.640505462884902954e-02 7.340367883443832397e-02
1.291533410549163818e-01 5.691410973668098450e-03 5.780683830380439758e-02 -7.249394804239273071e-02 1.796468943357467651e-01 -2.120089828968048096e-01 4.149859026074409485e-02 -1.147906333208084106e-01 -2.695426940917968750e-01 -3.143314504995942116e-03 -2.409908734261989594e-02 1.367816179990768433e-01 4.394683241844177246e-02 -3.570389449596405029e-01 2.642934620380401611e-01 -2.267769724130630493e-02 -4.402249585837125778e-03 1.966001540422439575e-01 2.786636948585510254e-01 -5.439287796616554260e-02 1.366752386093139648e-01 -3.681584894657135010e-01 2.308825105428695679e-01 6.918291747570037842e-02 -1.492361575365066528e-01 -7.540798932313919067e-02 1.016567349433898926e-01 -1.984049677848815918e-01 -5.893987417221069336e-02 -1.351184993982315063e-01 -3.599683046340942383e-01 1.740183085203170776e-01
2.722006440162658691e-01 2.731007039546966553e-01 2.394183725118637085e-02 2.056603282690048218e-01 2.729422599077224731e-02 -1.501535810530185699e-02 1.063079386949539185e-01 3.934409320354461670e-01 -4.033663272857666016e-01 1.112408377230167389e-02 -5.387864634394645691e-02 -7.373703271150588989e-02 -1.537755131721496582e-01 -8.984292298555374146e-02 1.248534247279167175e-01 -2.205223590135574341e-01 7.648789137601852417e-02 -4.981204401701688766e-03 -5.751082301139831543e-02 -1.417220979928970337e-01 3.666524589061737061e-01 2.716181240975856781e-02 2.955314517021179199e-01 -1.788111627101898193e-01 -1.315689384937286377e-01 8.009605109691619873e-03 -9.684884548187255859e-02 1.209901943802833557e-01 -2.028435915708541870e-01 9.751147590577602386e-03 -8.583548665046691895e-02 -2.296326681971549988e-02
1.425221860408782959e-01 -6.269447505474090576e-02 1.002354696393013000e-01 -1.823531687259674072e-01 -2.372042536735534668e-01 -4.797152709215879440e-03 2.393246740102767944e-01 1.634503602981567383e-01 -2.260760031640529633e-02 -1.348794251680374146e-01 -1.574534177780151367e-01 4.878700375556945801e-01 5.380022525787353516e-02 -2.263842821121215820e-01 -1.272986531257629395e-01 -2.047064304351806641e-01 -2.315820008516311646e-02 -1.864122450351715088e-01 1.191067248582839966e-01 -2.220083326101303101e-01 -3.459056839346885681e-02 -1.447962969541549683e-01 3.517845571041107178e-01 2.182783931493759155e-01 -5.150294676423072815e-02 3.267276659607887268e-02 1.064656488597393036e-02 -1.376979202032089233e-01 -1.561345309019088745e-01 -1.037159711122512817e-01 -2.160626798868179321e-01 -3.843314945697784424e-02
-2.606686949729919434e-01 2.094859629869461060e-01 1.445459574460983276e-01 -1.600114554166793823e-01 1.319570094347000122e-01 -1.112892478704452515e-01 1.755449473857879639e-01 3.587149381637573242e-01 -5.905019119381904602e-02 -4.083321094512939453e-01 7.158240769058465958e-03 6.196639686822891235e-02 1.959067583084106445e-01 -2.707344889640808105e-01 7.645435631275177002e-02 -1.200576894916594028e-03 2.466954737901687622e-01 6.181482598185539246e-02 6.836879253387451172e-02 -1.428916603326797485e-01 1.770939081907272339e-01 -3.480113744735717773e-01 1.926884204149246216e-01 -2.056668512523174286e-02 -1.240050718188285828e-01 5.834925454109907150e-03 1.087311357259750366e-01 1.257191300392150879e-01 -1.422259360551834106e-01 3.962948173284530640e-02 -1.268934607505798340e-01 2.428454812616109848e-03
6.931055337190628052e-02 -2.798583917319774628e-02 -1.065257042646408081e-01 2.871106863021850586e-01 1.660455167293548584e-01 -1.514720469713211060e-01 2.976705431938171387e-01 3.432238399982452393e-01 -2.281678766012191772e-01 7.930278778076171875e-02 -1.059244796633720398e-01 2.563276886940002441e-01 -4.303300008177757263e-02 -1.967423409223556519e-01 -2.619651556015014648e-01 5.892856419086456299e-02 1.038197576999664307e-01 6.003117561340332031e-02 -1.655561663210391998e-02 -1.501374542713165283e-01 6.707766652107238770e-02 -1.830980330705642700e-01 2.250064611434936523e-01 -5.468988046050071716e-02 -1.142505109310150146e-01 -1.274262368679046631e-01 3.106462955474853516e-01 1.117347478866577148e-01 1.764590293169021606e-01 -8.282820135354995728e-02 6.023776158690452576e-02 -2.950119674205780029e-01
8.389902859926223755e-02 -1.500384532846510410e-03 1.416186541318893433e-01 1.622044891119003296e-01 1.894852966070175171e-01 -4.920154064893722534e-02 2.694445848464965820e-01 2.758224606513977051e-01 -3.822806850075721741e-02 1.597787439823150635e-01 2.442017383873462677e-02 2.341689169406890869e-01 2.547062933444976807e-02 -3.507472574710845947e-02 -4.401503503322601318e-01 1.002318970859050751e-02 1.872929632663726807e-01 1.127666160464286804e-01 -6.469395011663436890e-02 -1.570277661085128784e-01 1.657574623823165894e-01 -1.301022022962570190e-01 2.959558069705963135e-01 5.345309898257255554e-02 -9.371017664670944214e-02 1.347593516111373901e-01 1.167498677968978882e-01 6.667121499776840210e-02 -3.793245926499366760e-02 -4.224723279476165771e-01 -2.057947516441345215e-01 5.174033343791961670e-02
-3.774701803922653198e-02 -1.213285489939153194e-03 -7.292723655700683594e-02 -1.304309517145156860e-01 1.713979542255401611e-01 -1.895800083875656128e-01 2.516490519046783447e-01 4.144253432750701904e-01 5.919010937213897705e-02 -2.883199229836463928e-02 -8.425318449735641479e-02 3.213372081518173218e-02 3.456352278590202332e-02 -2.593181096017360687e-02 -1.612859368324279785e-01 -3.221642374992370605e-01 3.868503272533416748e-01 -2.491065114736557007e-01 2.006389796733856201e-01 -6.406086683273315430e-02 2.114428728818893433e-01 -2.109947502613067627e-01 3.738964349031448364e-02 -1.267981082201004028e-01 1.083469614386558533e-01 -8.899857103824615479e-02 2.140048444271087646e-01 1.302358955144882202e-01 -1.805170327425003052e-01 6.105944141745567322e-02 -1.031347364187240601e-01 1.989300251007080078e-01
4.629996046423912048e-02 -4.327765479683876038e-02 7.800538837909698486e-02 7.574815303087234497e-02 -4.699160903692245483e-02 -5.615702643990516663e-02 1.901925802230834961e-01 2.932465970516204834e-01 -6.952710449695587158e-02 -2.031200975179672241e-01 -9.873237460851669312e-02 1.623018383979797363e-01 1.733488887548446655e-01 -3.634122312068939209e-01 -2.101650536060333252e-01 1.991605013608932495e-01 -2.242209948599338531e-02 2.887760400772094727e-01 4.042690619826316833e-02 5.469845607876777649e-02 2.633251845836639404e-01 -2.876219451427459717e-01 1.102020367980003357e-01 8.961205184459686279e-02 -2.830343246459960938e-01 -3.494003415107727051e-01 1.689452379941940308e-01 -1.070913597941398621e-01 2.899441681802272797e-02 1.336134076118469238e-01 -5.602473020553588867e-02 -6.085931882262229919e-02
3.238856792449951172e-02 -1.883225888013839722e-01 7.176581770181655884e-02 1.808555871248245239e-01 6.545504927635192871e-02 -2.887719869613647461e-01 2.671844363212585449e-01 1.165682226419448853e-01 -2.210454791784286499e-01 1.842247396707534790e-01 1.233610957860946655e-01 2.212663888931274414e-01 1.507794409990310669e-01 -1.214551925659179688e-01 -3.106082677841186523e-01 7.170898374170064926e-03 1.977286636829376221e-01 -1.190563943237066269e-02 1.052177175879478455e-01 1.225698962807655334e-01 2.445760741829872131e-02 -3.458262085914611816e-01 1.963991224765777588e-01 1.308201849460601807e-01 -3.178806602954864502e-01 -1.920949220657348633e-01 9.570436179637908936e-02 -1.250620186328887939e-01 -5.917392671108245850e-02 2.458460927009582520e-01 -6.054335460066795349e-02 2.042243070900440216e-02
6.415673345327377319e-02 -1.288699060678482056e-01 3.974033892154693604e-02 2.734270691871643066e-01 1.666148453950881958e-01 4.670862480998039246e-02 2.376626431941986084e-01 1.310282051563262939e-01 -1.763883233070373535e-01 1.318286359310150146e-01 -1.870294213294982910e-01 3.836649358272552490e-01 1.034347712993621826e-01 -2.776668369770050049e-01 -3.426895439624786377e-01 -3.167299926280975342e-02 9.908736497163772583e-02 -2.033454179763793945e-01 -1.496119350194931030e-01 -9.626962244510650635e-02 1.788536608219146729e-01 -2.153694164007902145e-03 2.360875159502029419e-01 2.907052636146545410e-02 -1.524730473756790161e-01 -2.350824177265167236e-01 1.182013973593711853e-01 -1.634922325611114502e-01 -2.045740187168121338e-01 -8.633248507976531982e-03 -1.746964058838784695e-03 1.729082018136978149e-01
7.773540169000625610e-02 -3.258099853992462158e-01 2.271940708160400391e-01 -8.222786337137222290e-02 -1.765272617340087891e-01 -1.892663687467575073e-01 1.125347241759300232e-01 2.146746069192886353e-01 -3.398321866989135742e-01 -6.583621352910995483e-02 1.701260171830654144e-02 1.504030525684356689e-01 3.806182146072387695e-01 1.442270167171955109e-02 -1.543860882520675659e-01 -2.444761544466018677e-01 1.435009296983480453e-02 7.065739482641220093e-02 -1.449276506900787354e-02 -2.533895969390869141e-01 2.233683168888092041e-01 -8.731589466333389282e-02 2.572818398475646973e-01 1.416556537151336670e-01 8.335718512535095215e-02 7.976269721984863281e-02 1.340590864419937134e-01 1.883692145347595215e-01 -4.392343759536743164e-02 -2.132187187671661377e-01 -6.918169558048248291e-03 -6.843926012516021729e-02
-1.523722149431705475e-02 3.832929581403732300e-02 1.675426214933395386e-01 8.853816241025924683e-02 1.557901948690414429e-01 -1.234089061617851257e-01 1.418972462415695190e-01 -1.070078089833259583e-02 -3.192293643951416016e-01 1.199826449155807495e-01 3.870747610926628113e-02 3.263484239578247070e-01 2.065848857164382935e-01 -2.569722235202789307e-01 3.035535812377929688e-01 -7.845754176378250122e-02 -3.157319501042366028e-02 9.218058735132217407e-02 2.965512275695800781e-01 -9.705553203821182251e-02 7.097106426954269409e-02 -3.480468094348907471e-01 1.339543014764785767e-01 -7.478792965412139893e-02 -5.597060173749923706e-02 -1.246275678277015686e-01 1.064704880118370056e-01 -1.823063194751739502e-01 -1.450251489877700806e-01 -8.444418013095855713e-02 -2.232005447149276733e-01 2.711775898933410645e-01
7.772290706634521484e-02 2.783008106052875519e-02 -8.940688520669937134e-02 1.750161685049533844e-02 8.851359784603118896e-02 -1.261398494243621826e-01 2.889953255653381348e-01 3.804035484790802002e-01 -1.048434153199195862e-01 -1.365776360034942627e-01 5.904915276914834976e-03 2.529393434524536133e-01 2.827298939228057861e-01 3.456292673945426941e-02 1.319251507520675659e-01 2.083124779164791107e-02 4.341650009155273438e-02 -2.460961043834686279e-01 -1.926304958760738373e-02 -3.410376012325286865e-01 4.025675728917121887e-02 -8.999235183000564575e-02 1.893318891525268555e-01 -2.358993738889694214e-01 7.995012402534484863e-02 -9.704494476318359375e-02 1.301202774047851562e-01 -1.045376211404800415e-01 -3.200494870543479919e-02 -2.230105847120285034e-01 -2.575375735759735107e-01 -3.149492740631103516e-01
1.872628331184387207e-01 2.593737840652465820e-01 9.598147124052047729e-02 1.841031163930892944e-01 1.819569431245326996e-02 -1.694643199443817139e-01 4.068550467491149902e-02 3.350583910942077637e-01 -3.555245399475097656e-01 -2.554206252098083496e-01 -1.128753498196601868e-01 1.115491390228271484e-01 1.902374625205993652e-01 -8.844019472599029541e-02 9.352075308561325073e-02 -6.953343749046325684e-02 -6.115931645035743713e-02 2.712205983698368073e-03 1.173734739422798157e-01 -2.809715569019317627e-01 -1.364103108644485474e-01 -2.551026642322540283e-01 2.521618269383907318e-02 -5.476992577314376831e-02 -9.136189706623554230e-03 7.960937917232513428e-03 -1.608405262231826782e-02 -1.341629177331924438e-01 -4.722717776894569397e-02 -3.366400897502899170e-01 -3.051035404205322266e-01 1.622585505247116089e-01
-1.397050768136978149e-01 2.581516802310943604e-01 -5.045924708247184753e-02 3.759790584444999695e-02 2.989796549081802368e-02 -3.618241548538208008e-01 -2.063328959047794342e-02 5.058847367763519287e-02 -4.574676509946584702e-03 -2.043886184692382812e-01 -7.355215027928352356e-03 3.313437104225158691e-02 2.465174347162246704e-02 -2.480375170707702637e-01 -1.052751466631889343e-01 -1.917292177677154541e-01 7.375192642211914062e-02 -8.212039619684219360e-02 3.358049094676971436e-01 -3.968009352684020996e-01 2.746118605136871338e-01 -2.369751334190368652e-01 -3.006802313029766083e-02 2.150691151618957520e-01 -5.168057978153228760e-02 -2.369887828826904297e-01 -7.137570530176162720e-02 2.506805211305618286e-02 -2.586275339126586914e-01 1.455664038658142090e-01 -3.194936551153659821e-03 9.160759299993515015e-02
7.844960689544677734e-02 1.196568906307220459e-01 5.569227039813995361e-02 6.384079903364181519e-02 -6.348301470279693604e-02 -1.159454435110092163e-01 2.348262518644332886e-01 9.944058209657669067e-02 -1.601142734289169312e-01 -7.411281019449234009e-02 -2.491218596696853638e-01 2.138440161943435669e-01 2.995052635669708252e-01 -1.129697337746620178e-01 -1.157612651586532593e-01 -6.253991276025772095e-02 2.801211923360824585e-02 -2.574397437274456024e-02 1.023734137415885925e-01 -2.863564193248748779e-01 3.157121837139129639e-01 -2.207141071557998657e-01 1.130764931440353394e-01 3.016466498374938965e-01 6.622511148452758789e-02 3.541353940963745117e-01 1.210171282291412354e-01 -1.897313892841339111e-01 -1.912791132926940918e-01 -1.341115981340408325e-01 -1.154830157756805420e-01 -1.915813237428665161e-01
-1.877472549676895142e-02 -4.552322253584861755e-02 -1.132887974381446838e-01 -2.970994114875793457e-01 2.826926112174987793e-01 4.470859188586473465e-03 1.860507726669311523e-01 3.039097785949707031e-01 -1.067340001463890076e-02 6.837482005357742310e-02 -1.450516730546951294e-01 6.702646613121032715e-02 2.019336074590682983e-01 -1.773267388343811035e-01 1.614033244550228119e-02 -3.176627308130264282e-02 2.765614725649356842e-02 1.985292434692382812e-01 2.452109903097152710e-01 -3.124819993972778320e-01 -3.428386151790618896e-02 -1.125486716628074646e-01 1.510970890522003174e-01 2.933866679668426514e-01 -4.133163392543792725e-01 4.141334816813468933e-02 1.413006219081580639e-03 -1.363673806190490723e-01 -2.639697492122650146e-01 -2.161405608057975769e-02 -2.101325616240501404e-02 -5.758079886436462402e-02
3.214165866374969482e-01 1.169736832380294800e-01 1.126210242509841919e-01 -6.014639139175415039e-02 8.600525557994842529e-02 -1.229721084237098694e-01 8.561124652624130249e-02 -1.021216362714767456e-01 -2.562417089939117432e-01 1.554168295115232468e-03 -4.739713855087757111e-03 8.085102587938308716e-02 2.666934430599212646e-01 -3.080905973911285400e-02 -3.118675947189331055e-01 -1.011715531349182129e-01 -3.844251483678817749e-02 -1.726942509412765503e-02 6.565243005752563477e-02 -2.965031564235687256e-01 1.034293621778488159e-01 7.019261270761489868e-02 1.865760535001754761e-01 -3.242337405681610107e-01 -3.404622375965118408e-01 -2.842291593551635742e-01 -2.001926004886627197e-01 1.345636397600173950e-01 5.578649789094924927e-02 -2.492195814847946167e-01 -2.154827862977981567e-02 -6.709517538547515869e-02
1.246833577752113342e-01 1.514711603522300720e-02 3.092140331864356995e-02 2.365234792232513428e-01 -1.147605851292610168e-01 -1.090746521949768066e-01 2.616543769836425781e-01 1.460015401244163513e-02 -2.483086735010147095e-01 -2.842596359550952911e-02 -2.452342025935649872e-02 8.781638741493225098e-02 4.940102994441986084e-02 -3.098036348819732666e-01 -3.768539726734161377e-01 1.558675616979598999e-01 2.241058507934212685e-03 -4.434471577405929565e-02 1.988227516412734985e-01 3.905926272273063660e-02 1.523978412151336670e-01 -1.218592897057533264e-01 2.548235356807708740e-01 5.468296259641647339e-02 -3.985276222229003906e-01 -2.227770686149597168e-01 1.746814697980880737e-01 1.180755943059921265e-01 -2.135125547647476196e-01 1.814838200807571411e-01 -1.314955800771713257e-01 -1.786116138100624084e-02
2.506158947944641113e-01 6.215804442763328552e-02 1.207351102493703365e-03 2.762193791568279266e-02 1.783247888088226318e-01 1.390861570835113525e-01 2.725886404514312744e-01 4.646412730216979980e-01 -2.521959543228149414e-01 4.990352690219879150e-02 -1.710959710180759430e-02 1.228755563497543335e-01 1.795849390327930450e-02 -1.427011787891387939e-01 -2.217838764190673828e-01 -5.350957438349723816e-02 9.164486825466156006e-02 -1.478195786476135254e-01 -1.072370111942291260e-01 -6.419441848993301392e-02 1.429947912693023682e-01 -1.821977943181991577e-01 1.849276125431060791e-01 -2.017025202512741089e-01 2.011289000511169434e-01 -1.198010426014661789e-02 -1.053352504968643188e-01 2.447616159915924072e-01 -2.720215618610382080e-01 -1.322416365146636963e-01 -2.390450835227966309e-01 -4.877485707402229309e-02
1.464648731052875519e-02 6.894040852785110474e-02 -1.697257533669471741e-02 3.405863940715789795e-01 -4.976481944322586060e-02 -3.155665695667266846e-01 4.063875377178192139e-01 2.261408120393753052e-01 7.129380851984024048e-02 5.835922434926033020e-02 -1.962826550006866455e-01 1.065538451075553894e-01 2.258988767862319946e-01 -3.829364851117134094e-02 -8.758225291967391968e-02 -1.803477481007575989e-02 -2.576287090778350830e-01 -9.760136157274246216e-02 1.347927749156951904e-01 -5.059914663434028625e-02 2.171741239726543427e-02 -2.687073945999145508e-01 9.353591501712799072e-02 1.621967703104019165e-01 -1.328292191028594971e-01 -1.942480206489562988e-01 1.430561393499374390e-01 -1.822963207960128784e-01 -2.650143802165985107e-01 7.490666210651397705e-02 -1.823247820138931274e-01 -1.378979384899139404e-01
1.017587184906005859e-01 2.502025365829467773e-01 1.819209940731525421e-02 2.296320199966430664e-01 2.093805968761444092e-01 -6.010413635522127151e-04 3.643401563167572021e-01 2.367915958166122437e-01 -1.292228698730468750e-01 7.667772937566041946e-03 8.781111240386962891e-02 1.131930574774742126e-01 3.180781751871109009e-02 5.714303813874721527e-03 -3.729794919490814209e-01 -3.099406138062477112e-02 2.570620775222778320e-01 5.991104990243911743e-02 2.013899199664592743e-02 -1.898255944252014160e-01 1.728179156780242920e-01 -1.842561215162277222e-01 3.949298858642578125e-01 1.353299897164106369e-02 -1.733102053403854370e-01 1.730352938175201416e-01 1.810443252325057983e-01 -9.429752826690673828e-02 1.357841193675994873e-01 -1.034427806735038757e-01 -7.059992849826812744e-02 -3.287183865904808044e-02
1.371124982833862305e-01 9.912857413291931152e-02 2.763709723949432373e-01 2.705499231815338135e-01 -9.269884228706359863e-02 -6.931351870298385620e-02 2.829563915729522705e-01 2.828408777713775635e-01 -8.106138557195663452e-02 -1.534942723810672760e-02 2.513707056641578674e-02 3.423322364687919617e-02 3.111119866371154785e-01 -1.668981164693832397e-01 -1.237884312868118286e-01 -2.355995327234268188e-01 9.442796558141708374e-02 -1.118074208498001099e-01 -2.770554460585117340e-02 -1.778702288866043091e-01 1.992611438035964966e-01 -1.434688568115234375e-01 1.463137269020080566e-01 -2.579970061779022217e-01 7.871837913990020752e-02 -2.383448928594589233e-02 3.307680040597915649e-02 5.558548122644424438e-02 -2.551010064780712128e-02 -2.939338088035583496e-01 1.588405519723892212e-01 -3.448770642280578613e-01
3.253338932991027832e-01 1.172267943620681763e-01 -4.229870438575744629e-02 -1.283933222293853760e-01 8.021263033151626587e-02 4.211102798581123352e-02 5.048998072743415833e-02 -5.655424669384956360e-03 -3.293737769126892090e-01 -1.155035719275474548e-01 -2.142507582902908325e-01 2.705945074558258057e-02 2.494004666805267334e-01 6.425889674574136734e-03 -2.721715271472930908e-01 9.763364493846893311e-02 2.409478463232517242e-02 -1.084584444761276245e-01 1.104658171534538269e-01 -2.547925710678100586e-01 1.775003522634506226e-01 -7.013034820556640625e-02 1.522454321384429932e-01 -1.291384696960449219e-01 -4.224463105201721191e-01 -2.551039457321166992e-01 -1.991812586784362793e-01 4.106962680816650391e-02 -1.719528585672378540e-01 -2.003498077392578125e-01 6.772345304489135742e-02 -1.099954321980476379e-01
3.146777153015136719e-01 2.441529184579849243e-02 -6.425845436751842499e-03 6.742660701274871826e-02 1.934917420148849487e-01 -9.053054451942443848e-02 1.203939914703369141e-01 2.728042006492614746e-01 -4.261861555278301239e-03 -2.139141410589218140e-01 7.714348286390304565e-02 -6.342473905533552170e-03 -3.942334651947021484e-02 -1.781131029129028320e-01 -4.316926598548889160e-01 -7.666323333978652954e-02 1.409096568822860718e-01 -8.828966319561004639e-02 -7.169219851493835449e-02 -3.377297148108482361e-02 3.229030668735504150e-01 -3.180362284183502197e-01 3.278567194938659668e-01 -1.033688560128211975e-01 -1.016152873635292053e-01 2.053280025720596313e-01 4.071634262800216675e-02 4.392775893211364746e-02 8.564881049096584320e-03 -5.764862522482872009e-02 -2.976652001962065697e-03 -2.587690949440002441e-01
3.075000345706939697e-01 5.104399472475051880e-02 1.267216075211763382e-02 1.328311413526535034e-01 1.129956543445587158e-02 -3.912903070449829102e-01 1.382997184991836548e-01 2.418094128370285034e-01 -6.510461121797561646e-02 -5.875543132424354553e-02 -1.837398111820220947e-01 1.029205396771430969e-01 3.802295923233032227e-01 -1.065780669450759888e-01 1.110015530139207840e-02 -2.158928662538528442e-01 1.452343463897705078e-01 1.713499873876571655e-01 1.318084746599197388e-01 1.357788294553756714e-01 3.138515725731849670e-02 -3.439432382583618164e-01 7.696472853422164917e-02 -2.579538226127624512e-01 1.297548264265060425e-01 1.064970418810844421e-01 -1.418481469154357910e-01 9.583821892738342285e-02 -1.634378135204315186e-01 -1.429245769977569580e-01 -7.151439320296049118e-03 1.296369433403015137e-01
7.068684790283441544e-03 -1.050869375467300415e-01 -8.611188083887100220e-02 -1.521025896072387695e-01 -7.147558778524398804e-02 1.202561929821968079e-01 -9.829909354448318481e-02 2.802403271198272705e-01 -4.274595081806182861e-01 -1.040113046765327454e-01 1.001898646354675293e-01 2.257734388113021851e-01 3.196999728679656982e-01 -3.580175042152404785e-01 -3.131619691848754883e-01 -1.346877217292785645e-01 6.397494673728942871e-02 -1.359452027827501297e-03 2.754059731960296631e-01 -1.157274991273880005e-01 8.626087009906768799e-02 3.007781226187944412e-03 1.791518479585647583e-01 5.074474960565567017e-02 -1.411962509155273438e-01 -8.255416899919509888e-02 -1.114552244544029236e-01 1.117462813854217529e-01 -2.544891089200973511e-02 -1.045199707150459290e-01 -2.024965584278106689e-01 -9.872630238533020020e-02
4.626364409923553467e-01 -2.544091269373893738e-02 -7.623241096735000610e-02 -2.658739984035491943e-01 2.991070151329040527e-01 -8.256252855062484741e-02 2.454636842012405396e-01 -5.032677575945854187e-02 -3.569617569446563721e-01 -9.744940698146820068e-02 -2.053947597742080688e-01 1.098630428314208984e-01 -1.509483605623245239e-01 -2.302325144410133362e-02 1.194131001830101013e-01 -1.775120347738265991e-01 7.159297168254852295e-02 1.043937504291534424e-01 1.763388514518737793e-01 -3.366877138614654541e-02 2.535063922405242920e-01 -6.533271074295043945e-02 -2.468622662127017975e-02 1.021349430084228516e-01 -1.996191591024398804e-01 -1.918466538190841675e-01 9.062907844781875610e-02 1.712319254875183105e-01 1.982843037694692612e-03 1.805266737937927246e-01 -1.017490401864051819e-01 6.731649488210678101e-02
-2.054812014102935791e-01 1.306193321943283081e-01 7.976011186838150024e-02 -1.059301346540451050e-01 6.779382377862930298e-02 -2.924541831016540527e-01 6.814615428447723389e-02 3.324040472507476807e-01 2.158300429582595825e-01 -3.979986160993576050e-02 1.563324779272079468e-01 -1.060227006673812866e-01 2.294381707906723022e-01 -2.212105542421340942e-01 -1.822557747364044189e-01 -1.292308270931243896e-01 2.836728692054748535e-01 -1.395050287246704102e-01 2.456479221582412720e-01 -2.360930442810058594e-01 5.009660869836807251e-02 -1.906608045101165771e-01 1.633180677890777588e-01 6.492286175489425659e-02 -1.527491807937622070e-01 -3.665802776813507080e-01 9.902027249336242676e-02 -1.342812925577163696e-01 -4.489863663911819458e-02 4.412116482853889465e-02 -6.562466174364089966e-02 -5.429273471236228943e-02
3.203273564577102661e-02 3.131570667028427124e-02 2.395797967910766602e-01 5.239798873662948608e-02 1.193909123539924622e-01 -3.109197318553924561e-01 7.254658639430999756e-02 1.932120136916637421e-02 -1.462911069393157959e-01 1.573604792356491089e-01 -1.600198149681091309e-01 3.023426532745361328e-01 5.111104249954223633e-02 -2.801683545112609863e-01 2.851151227951049805e-01 -4.378453269600868225e-02 -3.816008940339088440e-02 4.197952523827552795e-02 3.244636654853820801e-01 -1.380712985992431641e-01 1.906049102544784546e-01 -3.298301994800567627e-01 1.394899189472198486e-01 -1.732548885047435760e-02 1.089702993631362915e-01 -1.642974466085433960e-01 1.872510313987731934e-01 -9.557901322841644287e-02 -1.045649945735931396e-01 -1.477172225713729858e-01 -2.561480700969696045e-01 1.411569565534591675e-01
2.192511856555938721e-01 -2.062257975339889526e-01 -8.516661822795867920e-02 -1.301236748695373535e-01 1.936738193035125732e-01 -1.738240718841552734e-01 2.014224678277969360e-01 2.116195410490036011e-01 -3.573697432875633240e-02 -5.652181059122085571e-02 6.965452432632446289e-02 8.623175323009490967e-02 3.455792069435119629e-01 -1.085398420691490173e-01 -1.635154038667678833e-01 -2.774429321289062500e-01 1.169030442833900452e-01 -1.319548934698104858e-01 -3.857992123812437057e-03 2.073398604989051819e-02 -9.952048957347869873e-02 -3.124793767929077148e-01 2.114880979061126709e-01 -1.983594894409179688e-01 1.164875477552413940e-01 -2.005297392606735229e-01 4.829463362693786621e-02 2.932853996753692627e-02 -3.551822528243064880e-02 -4.363121390342712402e-01 6.741185486316680908e-02 6.454443186521530151e-02
-2.120300382375717163e-02 3.421843051910400391e-02 7.538650929927825928e-02 5.367038026452064514e-02 3.391056656837463379e-01 4.014641419053077698e-02 3.272575885057449341e-02 4.114612936973571777e-01 -3.974294960498809814e-01 -3.000275194644927979e-01 1.401077210903167725e-01 2.152976989746093750e-01 -3.383379057049751282e-02 1.326431892812252045e-02 -3.920160233974456787e-02 5.983700230717658997e-02 -5.795858800411224365e-02 3.394097462296485901e-02 -5.214558448642492294e-03 -1.262693852186203003e-01 -4.734164103865623474e-02 -1.259521991014480591e-01 3.303208947181701660e-01 1.068259309977293015e-02 -3.742984533309936523e-01 5.819106847047805786e-02 -7.592263817787170410e-02 -1.609380915760993958e-02 -2.391844987869262695e-01 -3.627680242061614990e-02 1.630955785512924194e-01 -2.170889405533671379e-03
2.908696532249450684e-01 5.319388583302497864e-02 -6.951204687356948853e-02 3.840554878115653992e-02 1.360445618629455566e-01 -1.076934933662414551e-01 -2.991756051778793335e-02 6.408904492855072021e-02 -3.479770421981811523e-01 -6.812155246734619141e-02 1.753220111131668091e-01 2.929954826831817627e-01 2.815119326114654541e-01 -1.974124610424041748e-01 -2.032288908958435059e-01 -2.714513540267944336e-01 -2.582348883152008057e-01 -1.623158156871795654e-02 9.106577932834625244e-02 -1.630644197575747967e-03 -9.265937842428684235e-03 1.586664170026779175e-01 1.137368902564048767e-01 1.449586916714906693e-02 -2.919469177722930908e-01 -3.265460431575775146e-01 7.017962634563446045e-02 2.058927565813064575e-01 -8.352372795343399048e-02 -1.769317835569381714e-01 3.670271486043930054e-02 5.627408251166343689e-02
6.660508364439010620e-02 1.425653994083404541e-01 8.485747128725051880e-02 2.627192437648773193e-01 1.067712083458900452e-01 2.122775465250015259e-02 2.604415416717529297e-01 4.156476855278015137e-01 -1.289662718772888184e-01 -1.985354274511337280e-01 -2.924701273441314697e-01 2.202547341585159302e-02 1.038652807474136353e-01 -1.271161139011383057e-01 -5.209758505225181580e-02 -6.748443469405174255e-03 1.172478124499320984e-01 8.787474036216735840e-02 -6.267790496349334717e-02 -8.517868071794509888e-02 3.317759335041046143e-01 -1.868770569562911987e-01 1.748701035976409912e-01 -3.401894867420196533e-01 -4.657584428787231445e-02 -1.576917916536331177e-01 -1.210342124104499817e-01 -2.090988159179687500e-01 -8.553382009267807007e-02 -2.498223446309566498e-02 2.367371618747711182e-01 3.798021376132965088e-02
1.383000910282135010e-01 -5.815992597490549088e-03 4.090863168239593506e-01 2.157085984945297241e-01 2.641166746616363525e-01 -1.146697402000427246e-01 1.237285882234573364e-01 2.631692588329315186e-01 -2.311222255229949951e-01 2.146041579544544220e-02 6.453520804643630981e-02 -3.957346826791763306e-02 3.369162082672119141e-01 -3.160915896296501160e-02 1.346525400876998901e-01 -3.018573671579360962e-02 2.628513276576995850e-01 -5.152308940887451172e-02 2.709114849567413330e-01 -4.294189810752868652e-02 -1.021287888288497925e-01 -2.338169366121292114e-01 1.773005276918411255e-01 1.746637374162673950e-01 -1.118642687797546387e-01 1.285307705402374268e-01 -8.185590058565139771e-02 2.048661559820175171e-01 -6.024226173758506775e-02 -2.111540287733078003e-01 -6.731757521629333496e-02 -4.293908551335334778e-02
1.940623298287391663e-02 1.405778154730796814e-02 5.217416584491729736e-02 1.078783301636576653e-03 7.362332195043563843e-02 -3.145790994167327881e-01 1.667029857635498047e-01 3.102160096168518066e-01 -1.204815134406089783e-01 -6.615196168422698975e-02 8.884534239768981934e-03 2.190070748329162598e-01 4.737901389598846436e-01 -7.158422470092773438e-02 2.529635652899742126e-02 -3.083334267139434814e-01 2.932607531547546387e-01 -5.403550714254379272e-02 1.305964291095733643e-01 -5.521833151578903198e-02 -1.363922376185655594e-02 -7.340624462813138962e-03 3.371813595294952393e-01 -1.047946140170097351e-02 1.264487653970718384e-01 1.288561820983886719e-01 -3.426328301429748535e-03 1.504895538091659546e-01 -1.366868466138839722e-01 3.899314627051353455e-02 -1.238760203123092651e-01 2.493678629398345947e-01
2.222220599651336670e-01 2.258391529321670532e-01 -1.203504651784896851e-01 2.420478016138076782e-01 1.578443497419357300e-01 -1.694293469190597534e-01 -2.346114814281463623e-02 -2.107627540826797485e-01 -3.126858174800872803e-01 -2.182619273662567139e-01 1.147461403161287308e-02 1.704889684915542603e-01 2.798654735088348389e-01 -3.089002668857574463e-01 1.186411827802658081e-02 -2.247329428791999817e-02 2.650682628154754639e-01 -7.836982607841491699e-02 6.922066211700439453e-02 -1.007677391171455383e-01 9.833550453186035156e-02 -2.961767613887786865e-01 1.138778626918792725e-01 -1.643375009298324585e-01 -2.568484842777252197e-02 2.701845020055770874e-02 -8.340953290462493896e-02 2.120888531208038330e-01 4.572809115052223206e-02 -2.676461935043334961e-01 -1.521284133195877075e-01 -6.339838728308677673e-03
6.348516792058944702e-02 9.195122867822647095e-02 1.104596182703971863e-01 3.415848016738891602e-01 2.173325568437576294e-01 -9.000414609909057617e-02 3.303204895928502083e-03 4.282600581645965576e-01 -2.305342704057693481e-01 -1.569999605417251587e-01 -9.950710833072662354e-02 4.462951049208641052e-02 1.079943701624870300e-01 -1.967485547065734863e-01 1.399990264326334000e-02 5.899232998490333557e-02 -9.651802480220794678e-02 9.357877075672149658e-02 -1.736772209405899048e-01 7.180126756429672241e-02 3.763478398323059082e-01 -2.032255828380584717e-01 2.484257221221923828e-01 1.908520609140396118e-01 -1.966291964054107666e-01 -2.826796472072601318e-02 1.546206176280975342e-01 1.693387478590011597e-01 8.530532941222190857e-03 -1.611309051513671875e-01 9.647126495838165283e-02 -1.195240244269371033e-01
3.409651219844818115e-01 1.562667265534400940e-02 5.190944299101829529e-03 1.316538453102111816e-01 -1.654840260744094849e-01 7.185030728578567505e-02 2.656805515289306641e-01 2.835379838943481445e-01 -1.313423961400985718e-01 4.995554685592651367e-02 2.143855690956115723e-01 3.101167380809783936e-01 2.177714854478836060e-01 -4.167088568210601807e-01 -2.057505249977111816e-01 -1.692837923765182495e-01 -6.655880715698003769e-03 5.281587317585945129e-02 -2.065756358206272125e-02 3.021767130121588707e-03 8.768232911825180054e-02 -7.847320288419723511e-02 1.041146814823150635e-01 -1.298202574253082275e-02 -8.227161131799221039e-03 -3.001902699470520020e-01 2.215803712606430054e-01 -2.900759503245353699e-02 -1.939798519015312195e-02 -1.585827916860580444e-01 1.318158954381942749e-01 -1.323811262845993042e-01
1.363946795463562012e-01 3.634962812066078186e-02 9.629849344491958618e-02 5.328167602419853210e-02 1.216906495392322540e-02 -8.908855915069580078e-02 4.464478045701980591e-02 4.471968114376068115e-02 -3.957047462463378906e-01 -4.048971459269523621e-02 -4.153674002736806870e-03 1.786220222711563110e-01 1.454355102032423019e-02 6.510894745588302612e-02 -1.590605229139328003e-01 1.346547156572341919e-01 -1.445988267660140991e-01 1.444695889949798584e-02 5.859813466668128967e-02 -1.103112772107124329e-01 2.108210027217864990e-01 3.050211817026138306e-02 1.398814171552658081e-01 1.408391296863555908e-01 -4.561972022056579590e-01 -3.679855167865753174e-01 -1.167921572923660278e-01 2.835262715816497803e-01 -3.654553294181823730e-01 -1.547332257032394409e-01 1.109181786887347698e-03 -3.607519716024398804e-02
-7.006858289241790771e-02 1.100396215915679932e-01 3.299235552549362183e-02 -7.601770758628845215e-02 2.183727733790874481e-02 -1.680961549282073975e-01 3.340084552764892578e-01 -1.034291759133338928e-01 -4.092051088809967041e-01 -2.409356683492660522e-01 1.148727610707283020e-01 3.077542185783386230e-01 1.681525111198425293e-01 -1.906870752573013306e-01 -7.114712148904800415e-02 1.641479134559631348e-01 4.593830090016126633e-03 -1.402531843632459641e-02 3.866876242682337761e-03 -6.836206465959548950e-02 3.633738309144973755e-02 -4.695196077227592468e-02 2.140666842460632324e-01 1.352314352989196777e-01 -4.161478281021118164e-01 -1.210744902491569519e-01 2.046500891447067261e-01 1.816467493772506714e-01 -1.784767061471939087e-01 -1.633427292108535767e-02 1.627861112356185913e-01 -3.454337641596794128e-02
2.492544203996658325e-01 2.532079219818115234e-01 -8.477631956338882446e-02 -1.644998192787170410e-01 2.237824797630310059e-01 -3.170873820781707764e-01 9.493411332368850708e-02 4.872259497642517090e-01 -2.201367765665054321e-01 7.034765928983688354e-02 6.208335980772972107e-02 -9.311596304178237915e-02 8.512572199106216431e-02 -1.541834771633148193e-01 1.206238716840744019e-01 2.236662805080413818e-01 7.794235646724700928e-02 1.512750685214996338e-01 3.134808242321014404e-01 -1.442322880029678345e-01 1.353322565555572510e-01 -1.093236263841390610e-02 8.169216662645339966e-02 -7.524769008159637451e-02 7.203002460300922394e-03 1.800383068621158600e-02 3.019344620406627655e-02 1.508500427007675171e-01 4.388836398720741272e-02 -4.637170583009719849e-02 2.294411212205886841e-01 -1.462565958499908447e-01
1.396172791719436646e-01 1.813156902790069580e-01 -3.428504243493080139e-02 2.981789223849773407e-02 -8.397561311721801758e-02 -1.298893541097640991e-01 3.297361731529235840e-01 1.955277770757675171e-01 -8.165798150002956390e-03 1.136500239372253418e-01 -9.373456984758377075e-02 4.795127362012863159e-02 4.254366755485534668e-01 -9.788425639271736145e-03 -2.211305946111679077e-01 2.140520699322223663e-02 2.480021268129348755e-01 -2.409394271671772003e-02 6.155504658818244934e-02 -2.577020525932312012e-01 4.292383790016174316e-01 -4.429994150996208191e-02 4.057078436017036438e-02 2.021445780992507935e-01 1.515926048159599304e-02 -3.388374345377087593e-03 -3.312289416790008545e-01 -1.840922385454177856e-01 -2.425375953316688538e-02 -3.585953090805560350e-04 -5.141668766736984253e-02 -1.099633425474166870e-01
3.606936931610107422e-01 -4.094005003571510315e-02 -1.963941305875778198e-01 -1.184813827276229858e-01 -3.324079141020774841e-02 -2.037601768970489502e-01 2.607199251651763916e-01 2.396104186773300171e-01 -7.904208451509475708e-02 -1.754475086927413940e-01 3.902820497751235962e-02 1.490449160337448120e-01 3.552009463310241699e-01 4.473084700293838978e-04 2.866136431694030762e-01 -1.680389940738677979e-01 2.112944573163986206e-01 8.497022092342376709e-02 9.432802349328994751e-02 1.294059120118618011e-02 1.523746103048324585e-01 -1.526764631271362305e-01 2.964190542697906494e-01 -1.396012604236602783e-01 3.271960886195302010e-03 -2.945920452475547791e-02 -8.770709484815597534e-02 -1.558277290314435959e-03 1.675883494317531586e-02 -3.036102354526519775e-01 1.854999512434005737e-01 5.458127241581678391e-03
1.472553759813308716e-01 -2.405412793159484863e-01 -1.876784265041351318e-01 2.708614170551300049e-01 1.158686876296997070e-01 -3.454600274562835693e-01 1.954466700553894043e-01 2.162194699048995972e-01 -2.055466175079345703e-01 -1.190527975559234619e-01 9.219364263117313385e-03 1.347029060125350952e-01 4.094232618808746338e-02 1.097770407795906067e-01 -9.927966445684432983e-02 -6.814946979284286499e-02 1.138711869716644287e-01 1.648898273706436157e-01 -2.848981693387031555e-02 -2.878569960594177246e-01 3.256662189960479736e-01 -1.455036848783493042e-01 -1.149814426898956299e-01 -2.006113082170486450e-01 -7.460012286901473999e-02 -1.786755472421646118e-01 1.862260550260543823e-01 1.670328527688980103e-01 1.264327019453048706e-01 -2.483091652393341064e-01 -1.952243968844413757e-02 -9.300151467323303223e-02
4.659910798072814941e-01 -6.957547366619110107e-02 -7.421368360519409180e-02 -5.594742670655250549e-02 1.064640805125236511e-01 -2.505113184452056885e-01 -3.353393822908401489e-02 1.443508416414260864e-01 -1.737579554319381714e-01 -4.329793527722358704e-02 -1.199949085712432861e-01 8.628220111131668091e-02 3.210756555199623108e-02 9.905903786420822144e-02 -7.039234042167663574e-02 -2.433851361274719238e-01 -6.795654445886611938e-02 -1.304166764020919800e-01 2.564180195331573486e-01 2.853138744831085205e-02 1.574995517730712891e-01 -1.164113059639930725e-01 -2.025015279650688171e-02 3.790476173162460327e-02 -4.193228185176849365e-01 -1.522706300020217896e-01 -1.681850105524063110e-01 1.605547517538070679e-01 -9.851973503828048706e-02 -3.599240779876708984e-01 -9.681419469416141510e-03 1.534735858440399170e-01
2.055225074291229248e-01 1.063366234302520752e-01 6.747697293758392334e-02 -7.582898437976837158e-02 2.477490454912185669e-01 -4.676499590277671814e-02 -3.272391157224774361e-03 -8.682157844305038452e-02 -4.241531193256378174e-01 -4.544641450047492981e-02 1.195409968495368958e-01 1.529944539070129395e-01 2.888894975185394287e-01 3.262804076075553894e-02 -2.101151943206787109e-01 -1.421391069889068604e-01 -9.498840570449829102e-02 -2.790093421936035156e-01 1.867182701826095581e-01 -4.909321665763854980e-02 2.527326047420501709e-01 -1.197539083659648895e-02 1.966765373945236206e-01 -1.522491276264190674e-01 -3.922556042671203613e-01 -1.791568398475646973e-01 1.151538491249084473e-01 6.905174255371093750e-02 7.960559427738189697e-02 9.436672925949096680e-02 1.648048013448715210e-01 8.813184686005115509e-03
2.488026916980743408e-01 5.890596657991409302e-02 9.242336265742778778e-03 -2.689529061317443848e-01 -3.245345503091812134e-02 -3.902345895767211914e-01 1.696647703647613525e-01 -1.227739751338958740e-01 -1.359400600194931030e-01 -3.131383955478668213e-01 1.782108396291732788e-01 1.339299976825714111e-01 -1.161254569888114929e-02 -1.157488487660884857e-02 -1.116137206554412842e-01 -2.259312868118286133e-01 1.909607499837875366e-01 -1.589868068695068359e-01 1.179205253720283508e-01 -1.607289165258407593e-01 7.167826592922210693e-02 -1.169751286506652832e-01 2.834804952144622803e-01 -1.017077714204788208e-01 -1.119131743907928467e-01 -2.097483724355697632e-01 -3.441917002201080322e-01 -4.886342957615852356e-02 -1.752767711877822876e-01 -2.493574842810630798e-02 1.233663931488990784e-01 -7.829559966921806335e-03
9.347783029079437256e-02 2.604940831661224365e-01 -6.613764166831970215e-02 -1.618007384240627289e-02 4.695190116763114929e-02 8.753091096878051758e-02 1.550704538822174072e-01 2.887202203273773193e-01 -2.788738012313842773e-01 -2.061689943075180054e-01 -1.186233833432197571e-01 1.947196871042251587e-01 -1.270589325577020645e-02 -1.822728663682937622e-01 -1.343308985233306885e-01 -7.660108059644699097e-02 2.203579545021057129e-01 3.506019711494445801e-01 -1.252387929707765579e-02 1.610362976789474487e-01 3.127201199531555176e-01 -1.563520580530166626e-01 3.525458574295043945e-01 -1.971894875168800354e-02 8.429689705371856689e-02 -1.459933668375015259e-01 -1.962556391954421997e-01 -1.529962867498397827e-01 3.079792112112045288e-02 1.260101981461048126e-02 1.661438196897506714e-01 9.162081032991409302e-02
-2.523971162736415863e-02 -9.575176984071731567e-02 6.354518979787826538e-02 2.434106320142745972e-01 2.736226022243499756e-01 8.353951573371887207e-02 8.408985286951065063e-02 1.850318312644958496e-01 -3.062852323055267334e-01 -3.761416375637054443e-01 -1.407801210880279541e-01 1.442484408617019653e-01 -5.837823823094367981e-02 -1.805686056613922119e-01 -1.768522895872592926e-02 5.379885900765657425e-03 1.143332794308662415e-01 -5.116202682256698608e-02 3.946518898010253906e-01 -1.695073097944259644e-01 1.348320394754409790e-01 -1.140789762139320374e-01 3.309232294559478760e-01 1.530754268169403076e-01 2.560864686965942383e-01 4.103077948093414307e-02 1.728204488754272461e-01 -1.376460939645767212e-01 3.779960051178932190e-02 -9.635026007890701294e-02 -1.700565591454505920e-02 -9.502259083092212677e-03
2.636716067790985107e-01 3.432813799008727074e-03 -9.619043022394180298e-02 1.655750274658203125e-01 1.462455000728368759e-02 -2.408866882324218750e-01 4.354259967803955078e-01 2.306004762649536133e-01 -1.080445665866136551e-02 2.257040888071060181e-01 -1.252471208572387695e-01 2.051806598901748657e-01 2.462242729961872101e-02 -8.703905344009399414e-02 -3.509545028209686279e-01 2.058122307062149048e-01 2.310930043458938599e-01 9.738876670598983765e-02 2.524241432547569275e-02 -7.831122726202011108e-02 1.087014973163604736e-01 -1.459321975708007812e-01 2.635290622711181641e-01 6.321636587381362915e-02 -1.905842870473861694e-01 -8.576538413763046265e-02 1.115065515041351318e-01 5.865405499935150146e-02 1.215576604008674622e-01 -8.301834017038345337e-02 1.184309422969818115e-01 1.968994885683059692e-01
1.428435593843460083e-01 1.333369314670562744e-01 -5.670697242021560669e-02 1.027004793286323547e-01 8.888014405965805054e-02 -3.965959697961807251e-02 4.089050740003585815e-02 -1.706704264506697655e-03 -2.127166986465454102e-01 -4.595044255256652832e-02 -2.557959407567977905e-03 4.124784767627716064e-01 1.266274750232696533e-01 -1.780983209609985352e-01 -3.797025084495544434e-01 1.993993818759918213e-01 4.360714927315711975e-02 -1.521114259958267212e-01 1.927831918001174927e-01 -8.372188359498977661e-02 -1.036336086690425873e-02 -1.909105330705642700e-01 3.289861381053924561e-01 -9.714651107788085938e-02 -2.824527621269226074e-01 -1.331491619348526001e-01 2.501364648342132568e-01 1.411863863468170166e-01 -9.721073508262634277e-02 -2.148523330688476562e-01 -1.544656883925199509e-02 -1.685700267553329468e-01
-5.824333801865577698e-02 1.600453406572341919e-01 1.874933391809463501e-01 -6.380757689476013184e-02 1.683803200721740723e-01 -2.482899725437164307e-01 1.346240043640136719e-01 3.351969122886657715e-01 -3.750895857810974121e-01 1.337533295154571533e-01 1.414214521646499634e-01 2.377269268035888672e-01 4.347039014101028442e-02 -3.342457115650177002e-01 -5.139170587062835693e-02 -1.366493850946426392e-01 1.554602663964033127e-02 3.302766084671020508e-01 1.483623087406158447e-01 -1.002341583371162415e-01 5.536186695098876953e-02 -1.938656270503997803e-01 -1.701399087905883789e-01 -2.816466391086578369e-01 -6.823951005935668945e-02 -6.447685509920120239e-02 5.778384581208229065e-02 6.709715723991394043e-02 -4.665722697973251343e-02 5.970811098814010620e-02 -1.527993977069854736e-01 -7.224183529615402222e-02
2.151768803596496582e-01 9.476573765277862549e-02 3.776644915342330933e-02 5.066067352890968323e-02 1.692478731274604797e-02 -2.363237291574478149e-01 -6.379985064268112183e-02 4.757573306560516357e-01 -3.307054936885833740e-01 -1.331130117177963257e-01 -2.162655815482139587e-02 1.715493947267532349e-01 1.058067455887794495e-01 -2.251434773206710815e-01 1.199643388390541077e-01 1.293057799339294434e-01 -1.254100650548934937e-01 -1.505111902952194214e-01 -2.105656266212463379e-02 -4.443992394953966141e-03 6.487176567316055298e-02 -1.541721224784851074e-01 -1.182867065072059631e-01 1.438009291887283325e-01 -1.560303568840026855e-01 5.420353263616561890e-03 1.103429794311523438e-01 2.394841164350509644e-01 -3.046748638153076172e-01 -1.474726200103759766e-02 2.604059576988220215e-01 -2.189650237560272217e-01
1.941869966685771942e-03 1.141171157360076904e-01 1.582231819629669189e-01 -8.422415703535079956e-02 7.148824632167816162e-02 -7.050636410713195801e-02 4.472710192203521729e-02 8.330229669809341431e-02 -3.225227296352386475e-01 1.710496991872787476e-01 4.322168976068496704e-02 4.563701450824737549e-01 8.406273275613784790e-02 -9.782653301954269409e-03 -4.368515312671661377e-02 1.753987520933151245e-01 -5.055012926459312439e-02 -1.524903774261474609e-01 3.013113737106323242e-01 -2.382225245237350464e-01 2.835209071636199951e-01 -1.252839416265487671e-01 2.840217649936676025e-01 -3.236836194992065430e-01 -2.606102526187896729e-01 1.286627352237701416e-01 2.185376919806003571e-02 8.265429735183715820e-02 3.969559073448181152e-02 -4.396700486540794373e-02 4.640135914087295532e-02 1.606214977800846100e-02
7.696241140365600586e-02 8.845914155244827271e-02 -6.563609931617975235e-03 3.753965198993682861e-01 -2.205724418163299561e-01 -1.198751777410507202e-01 2.005834430456161499e-01 1.258754283189773560e-01 -1.950611621141433716e-01 -2.225470393896102905e-01 -9.392967820167541504e-02 3.990155160427093506e-01 9.047844260931015015e-02 -4.419616982340812683e-02 -1.453080028295516968e-01 -3.404744565486907959e-01 1.473065465688705444e-01 3.903695195913314819e-02 1.396766006946563721e-01 -1.917376220226287842e-01 7.920952141284942627e-02 -3.635591641068458557e-02 -1.281139254570007324e-01 -1.272134631872177124e-01 -1.183089166879653931e-01 -9.242242574691772461e-02 -3.172773495316505432e-02 1.521868407726287842e-01 -1.096570268273353577e-01 -3.324383795261383057e-01 -1.656184643507003784e-01 8.385930955410003662e-02
7.000271230936050415e-02 2.694064192473888397e-02 7.025273144245147705e-02 -4.717255011200904846e-02 1.321404278278350830e-01 -6.213101372122764587e-02 2.539182007312774658e-01 9.583836048841476440e-02 -2.207530140876770020e-01 1.804065331816673279e-02 4.136267676949501038e-02 5.510851740837097168e-01 3.175686299800872803e-02 1.618680357933044434e-01 -2.085112631320953369e-01 1.107943058013916016e-01 -5.269576236605644226e-02 -8.481305837631225586e-02 2.084941118955612183e-01 -3.221291601657867432e-01 1.292220354080200195e-01 -2.079266011714935303e-01 2.041651308536529541e-01 -2.495126873254776001e-01 -1.131545007228851318e-01 1.602725386619567871e-01 1.844110935926437378e-01 7.467982172966003418e-02 1.728488802909851074e-01 1.396270096302032471e-02 -1.936306431889533997e-02 -1.587641686201095581e-01
1.108640804886817932e-01 -6.277458742260932922e-03 2.471195757389068604e-01 2.247609794139862061e-01 3.954144418239593506e-01 -6.351160258054733276e-02 -9.864549338817596436e-02 3.846377134323120117e-01 -5.308473110198974609e-02 1.200785338878631592e-01 9.989899396896362305e-02 2.715300321578979492e-01 1.712603121995925903e-02 -4.903554916381835938e-02 2.274271845817565918e-01 9.372428804636001587e-02 8.575135469436645508e-02 3.295317292213439941e-02 9.253268688917160034e-02 -1.735088229179382324e-01 2.307986766099929810e-01 -1.901466771960258484e-02 2.684880793094635010e-01 -1.170361600816249847e-02 -1.191843301057815552e-01 -1.175913587212562561e-01 -1.640543043613433838e-01 8.708211779594421387e-02 -1.977724134922027588e-01 -1.083308607339859009e-01 -5.472788587212562561e-02 -3.233215808868408203e-01
3.698474168777465820e-01 8.499758690595626831e-02 1.772087216377258301e-01 -3.667916953563690186e-01 6.006355583667755127e-02 -1.303109526634216309e-01 2.448818534612655640e-01 1.131056249141693115e-01 2.531520090997219086e-02 -3.835975751280784607e-02 -1.193643435835838318e-01 2.100689560174942017e-01 1.235695332288742065e-01 4.200303927063941956e-02 -3.042877614498138428e-01 -1.647854596376419067e-02 1.119083464145660400e-01 4.707590676844120026e-03 1.951395273208618164e-01 -3.182811737060546875e-01 -1.606467813253402710e-01 -1.235715150833129883e-01 1.605476438999176025e-01 9.858334809541702271e-02 2.035379260778427124e-01 8.476692251861095428e-03 1.662288792431354523e-02 4.949521645903587341e-02 -2.097754478454589844e-01 -1.074365451931953430e-01 -2.393737733364105225e-01 -2.018466293811798096e-01
-1.266898512840270996e-01 -5.639922991394996643e-02 1.826612502336502075e-01 9.099640697240829468e-02 -7.444450259208679199e-02 -1.824262589216232300e-01 1.765787154436111450e-01 3.389020860195159912e-01 -7.854178547859191895e-02 -2.943282723426818848e-01 -1.976715400815010071e-02 2.720724418759346008e-02 3.413575589656829834e-01 1.367795318365097046e-01 1.762254238128662109e-01 3.313962742686271667e-02 1.660005003213882446e-01 -6.374609470367431641e-02 7.360639423131942749e-02 -1.883725821971893311e-01 1.888144463300704956e-01 -2.320345342159271240e-01 4.046492576599121094e-01 1.855374686419963837e-02 -8.275906741619110107e-02 1.787684112787246704e-02 8.986138552427291870e-02 3.683482110500335693e-01 -5.855764448642730713e-02 1.034410670399665833e-01 -3.356379643082618713e-02 2.595227025449275970e-02
1.528459936380386353e-01 1.758413314819335938e-01 4.528767466545104980e-01 1.044513359665870667e-01 1.054015308618545532e-01 -1.552605032920837402e-01 8.534514158964157104e-02 1.726659983396530151e-01 -1.969482004642486572e-01 -2.917927689850330353e-02 -2.452462911605834961e-01 1.631830185651779175e-01 -5.009356141090393066e-02 -2.074941992759704590e-01 -3.098315596580505371e-01 3.387593105435371399e-02 2.597416043281555176e-01 2.351144254207611084e-01 2.813155949115753174e-02 -2.383235245943069458e-01 -6.324149668216705322e-02 -2.385235577821731567e-01 1.409451663494110107e-01 1.539452373981475830e-01 -1.526685953140258789e-01 -1.602013558149337769e-01 1.431929785758256912e-02 -1.694157123565673828e-01 -7.912781834602355957e-02 3.797787800431251526e-02 1.017340049147605896e-01 -8.690883219242095947e-02
3.488000035285949707e-01 -6.147960573434829712e-02 -1.661097109317779541e-01 -3.283897414803504944e-02 4.019751846790313721e-01 -1.468515247106552124e-01 2.151242792606353760e-01 1.441271603107452393e-01 -1.853113174438476562e-01 3.986366838216781616e-02 1.041884571313858032e-01 -5.214893072843551636e-02 -2.746630087494850159e-02 -1.508113443851470947e-01 -1.605220735073089600e-01 9.965409524738788605e-03 1.689733862876892090e-01 -1.551859527826309204e-01 -1.182928755879402161e-01 -3.666391670703887939e-01 2.413651794195175171e-01 -3.385280370712280273e-01 1.137424185872077942e-01 1.652301172725856304e-03 -6.485532224178314209e-02 6.752999871969223022e-02 2.048501968383789062e-01 -1.988968402147293091e-01 4.211497679352760315e-02 1.282789744436740875e-02 1.393396873027086258e-02 -1.324584186077117920e-01
7.310102134943008423e-02 -2.242811024188995361e-02 1.971605420112609863e-02 -1.602642834186553955e-01 -6.080560758709907532e-02 -4.234826192259788513e-02 -1.486784219741821289e-01 2.463058680295944214e-01 -3.299928605556488037e-01 -7.680246978998184204e-02 2.471623197197914124e-02 2.135630846023559570e-01 3.723283112049102783e-01 -2.068778723478317261e-01 -5.140022188425064087e-02 8.618498593568801880e-02 1.537178158760070801e-01 1.904997788369655609e-02 1.309430748224258423e-01 -3.103995919227600098e-01 1.058997865766286850e-02 1.132133007049560547e-01 2.135747820138931274e-01 3.081392943859100342e-01 -3.632239997386932373e-02 -1.915204077959060669e-01 2.174710854887962341e-03 1.550084650516510010e-01 -2.527443170547485352e-01 -1.737388968467712402e-01 -1.961732357740402222e-01 -2.043209224939346313e-01
2.841858267784118652e-01 -1.173085868358612061e-01 9.151047468185424805e-02 -2.612912356853485107e-01 -1.900097280740737915e-01 -2.632058225572109222e-02 8.882147818803787231e-02 2.397245317697525024e-01 -3.733480870723724365e-01 -1.485248208045959473e-01 6.424552947282791138e-02 2.684880197048187256e-01 2.767251431941986084e-01 -1.088858917355537415e-01 -1.419357359409332275e-01 9.850367158651351929e-02 6.818327307701110840e-02 1.826193369925022125e-02 2.571951746940612793e-01 -1.696655005216598511e-01 -5.965939164161682129e-02 1.705363839864730835e-01 -7.758334279060363770e-02 -1.446024775505065918e-01 -3.128960132598876953e-01 -1.898326128721237183e-01 1.657869070768356323e-01 1.285736709833145142e-01 -1.155430525541305542e-01 -2.037103287875652313e-02 -1.075552999973297119e-01 -8.918257802724838257e-02
9.353782981634140015e-02 3.753111511468887329e-02 -1.147533021867275238e-02 -1.665781065821647644e-02 -2.090573161840438843e-01 1.551931351423263550e-01 -1.497107907198369503e-03 2.016172856092453003e-01 -2.138693630695343018e-01 -1.409434378147125244e-01 -3.304331377148628235e-02 3.348160684108734131e-01 3.106089532375335693e-01 -6.548225879669189453e-02 -3.531887233257293701e-01 -7.131327688694000244e-02 2.909981906414031982e-01 8.487932384014129639e-02 2.680208384990692139e-01 -8.016006648540496826e-02 8.336402475833892822e-02 -7.235416024923324585e-02 2.212936431169509888e-01 -1.927734613418579102e-01 -2.764092087745666504e-01 -1.296507194638252258e-02 1.719505935907363892e-01 1.016137842088937759e-02 7.524348329752683640e-03 -7.047545164823532104e-02 1.731325536966323853e-01 -2.487928420305252075e-01
1.246766746044158936e-02 3.956655412912368774e-02 1.897566914558410645e-01 3.878400102257728577e-02 4.472958296537399292e-02 -1.476686000823974609e-01 6.239345297217369080e-02 2.143390923738479614e-01 -5.035466700792312622e-02 2.897265553474426270e-01 -6.977269798517227173e-02 2.142226845026016235e-01 -1.016668826341629028e-01 -2.539982497692108154e-01 1.117656230926513672e-01 -1.536231860518455505e-02 8.185409754514694214e-02 2.208054661750793457e-01 3.343189060688018799e-01 -3.553353250026702881e-01 2.514102458953857422e-01 -3.666005656123161316e-02 3.254394829273223877e-01 -3.180242180824279785e-01 -2.430217862129211426e-01 3.413092344999313354e-02 -9.454673528671264648e-02 -4.383357241749763489e-02 5.915015004575252533e-03 8.156520128250122070e-02 -1.672815531492233276e-02 1.384531259536743164e-01
3.604339659214019775e-01 -5.065869912505149841e-02 -1.735586673021316528e-02 -2.409726977348327637e-01 1.413278579711914062e-01 -3.473072350025177002e-01 -4.211054742336273193e-02 1.718467324972152710e-01 -2.928473353385925293e-01 8.542767725884914398e-03 -1.371415555477142334e-01 2.576393783092498779e-01 1.514964401721954346e-01 6.716541829518973827e-04 5.015496537089347839e-02 -2.463377863168716431e-01 -1.079073399305343628e-01 -3.476034477353096008e-02 3.434855341911315918e-01 1.577090322971343994e-01 1.315168440341949463e-01 -1.626989059150218964e-02 -1.801933720707893372e-02 2.004862995818257332e-03 -1.685550212860107422e-01 -2.632761597633361816e-01 -9.666801244020462036e-02 4.496581852436065674e-02 4.199891909956932068e-02 -2.460352778434753418e-01 1.712990999221801758e-01 -7.585784047842025757e-02
1.267942786216735840e-01 -2.085578888654708862e-01 8.342741429805755615e-02 -2.552721090614795685e-02 4.648309201002120972e-02 -2.704263031482696533e-01 2.635940611362457275e-01 1.542993038892745972e-01 -1.843010932207107544e-01 -2.471272051334381104e-01 -5.921550467610359192e-02 1.098494790494441986e-02 1.737080663442611694e-01 -1.572925448417663574e-01 -9.802398830652236938e-02 1.088597774505615234e-01 1.839259266853332520e-01 1.044896990060806274e-01 2.621943354606628418e-01 -2.396957278251647949e-01 -1.131521984934806824e-01 3.137610554695129395e-01 2.924649715423583984e-01 5.346968024969100952e-02 -4.240776598453521729e-01 7.282698992639780045e-03 -1.216499209403991699e-01 -5.839538294821977615e-03 1.140503510832786560e-01 -4.750198125839233398e-02 -4.682450369000434875e-02 -8.011478930711746216e-02
1.500362753868103027e-01 1.167069002985954285e-01 1.615615934133529663e-01 -1.509294062852859497e-01 4.221916571259498596e-02 -3.231411576271057129e-01 3.471060991287231445e-01 4.312025606632232666e-01 -2.654471397399902344e-01 6.708832085132598877e-02 -1.719490885734558105e-01 -1.464917361736297607e-01 1.197664439678192139e-01 1.916291005909442902e-02 6.473068892955780029e-02 5.277078971266746521e-02 -7.511680573225021362e-02 1.359044611454010010e-01 2.257915139198303223e-01 -3.501511812210083008e-01 1.702784299850463867e-01 1.147086992859840393e-01 1.469481438398361206e-01 1.406508535146713257e-01 3.321865107864141464e-03 -1.247524842619895935e-01 1.960185542702674866e-02 2.358216978609561920e-02 8.956415206193923950e-02 2.505649998784065247e-02 1.816027015447616577e-01 -1.237628757953643799e-01
-4.150938242673873901e-02 -8.245635032653808594e-02 6.142599880695343018e-02 -2.473723515868186951e-02 7.552543282508850098e-02 -2.491177022457122803e-01 -9.382343292236328125e-02 9.550080448389053345e-02 -1.059318855404853821e-01 -1.123046800494194031e-01 -2.971974015235900879e-01 1.042895019054412842e-02 -5.956066772341728210e-02 -1.400612890720367432e-01 -8.902727067470550537e-02 -2.707337439060211182e-01 4.750475585460662842e-01 -3.794654309749603271e-01 3.563412427902221680e-01 -1.425063163042068481e-01 1.686179339885711670e-01 -1.740837842226028442e-01 1.359509676694869995e-01 -1.774273812770843506e-01 -1.361691653728485107e-01 -1.267912238836288452e-02 2.148644253611564636e-02 -7.612294703722000122e-02 -1.610961556434631348e-01 6.975740939378738403e-02 5.558104068040847778e-02 1.521949190646409988e-02
1.305860131978988647e-01 4.721418395638465881e-02 2.665802538394927979e-01 -9.818930923938751221e-02 -9.788859635591506958e-03 -3.179237246513366699e-01 1.778140962123870850e-01 5.401853471994400024e-02 -7.259303331375122070e-02 -1.581289619207382202e-01 1.238566637039184570e-01 4.713005423545837402e-01 2.074240595102310181e-01 9.303813427686691284e-02 -2.043140530586242676e-01 1.573273986577987671e-01 -7.019200176000595093e-02 9.347421117126941681e-03 8.790048211812973022e-02 -4.353380799293518066e-01 4.336609318852424622e-02 -1.734034568071365356e-01 1.113766953349113464e-01 -1.777199283242225647e-02 -2.691453397274017334e-01 -2.525405958294868469e-02 9.011612087488174438e-02 -2.981063537299633026e-02 1.804042011499404907e-01 1.011868938803672791e-01 4.487851262092590332e-02 -6.762777268886566162e-02
5.645070225000381470e-02 -1.016595065593719482e-01 9.360279142856597900e-02 2.022754214704036713e-02 1.014136616140604019e-02 -7.791399955749511719e-02 9.049212932586669922e-02 3.596179187297821045e-02 -3.326648473739624023e-01 9.971110522747039795e-02 2.116721495985984802e-02 3.817553520202636719e-01 1.057536229491233826e-01 5.124824121594429016e-02 -3.020071685314178467e-01 2.991909533739089966e-02 -3.272227570414543152e-02 -1.628630906343460083e-01 1.985620111227035522e-01 -2.796383202075958252e-01 3.359798789024353027e-01 -1.822423934936523438e-01 2.735873162746429443e-01 -1.004360765218734741e-01 -2.089347094297409058e-01 1.099280044436454773e-01 3.042804002761840820e-01 8.253123611211776733e-02 6.278700381517410278e-02 4.130537435412406921e-02 1.783287823200225830e-01 1.418037414550781250e-01
2.300935238599777222e-01 2.697069346904754639e-01 3.024716973304748535e-01 1.208572182804346085e-03 8.592877537012100220e-02 -1.239091679453849792e-01 -1.845057867467403412e-02 2.381072193384170532e-01 1.052017509937286377e-02 -9.073019027709960938e-02 -2.423450052738189697e-01 2.994188070297241211e-01 6.430910527706146240e-02 -1.476300507783889771e-01 -3.359922766685485840e-01 -3.927219286561012268e-02 1.179891824722290039e-01 2.428315430879592896e-01 -1.181249544024467468e-01 -1.441988795995712280e-01 -3.249480202794075012e-02 -3.532405793666839600e-01 1.768121719360351562e-01 1.132759302854537964e-01 -1.277995556592941284e-01 -1.946178376674652100e-01 1.621991246938705444e-01 -1.501512527465820312e-01 -7.927396893501281738e-02 8.590202778577804565e-02 1.078187450766563416e-01 6.913974881172180176e-03
-6.630741059780120850e-02 -3.772180154919624329e-02 2.017949670553207397e-01 7.969794422388076782e-02 -1.761227250099182129e-01 -1.827846169471740723e-01 1.520826667547225952e-01 3.403392434120178223e-01 -1.738284677267074585e-01 -1.721324473619461060e-01 6.136767566204071045e-02 2.247564196586608887e-01 6.336557865142822266e-02 -2.119468301534652710e-01 4.609463736414909363e-02 -1.429876312613487244e-02 2.078100293874740601e-01 -1.267583519220352173e-01 1.183857321739196777e-01 1.287736836820840836e-02 9.243223071098327637e-02 -2.296482622623443604e-01 6.324567645788192749e-02 9.209705516695976257e-03 -2.500272691249847412e-01 9.092751145362854004e-02 -1.063671410083770752e-01 2.232113629579544067e-01 -1.731959283351898193e-01 -4.639686346054077148e-01 3.720549866557121277e-02 2.468957304954528809e-01
1.567049026489257812e-01 5.853397026658058167e-02 2.810693383216857910e-01 2.628366351127624512e-01 3.687530755996704102e-01 -5.486327409744262695e-02 -4.821880161762237549e-02 8.834388107061386108e-02 -2.821263670921325684e-01 -2.554456330835819244e-02 1.270504295825958252e-02 -3.520071879029273987e-02 1.868816912174224854e-01 -2.745852768421173096e-01 -7.594777736812829971e-03 -1.048342213034629822e-01 1.499810218811035156e-01 -1.068888232111930847e-01 2.742846906185150146e-01 -1.330917328596115112e-01 8.921395242214202881e-02 -3.313225805759429932e-01 2.439945936203002930e-01 -6.706379354000091553e-02 -1.381392180919647217e-01 2.734555304050445557e-01 -4.745510220527648926e-02 1.598041951656341553e-01 5.530207231640815735e-02 -1.801977455615997314e-01 -7.099213451147079468e-02 -3.080157563090324402e-02
2.583738975226879120e-02 -1.324795931577682495e-01 1.326546072959899902e-01 1.906738877296447754e-01 -9.130302816629409790e-02 -2.662307024002075195e-01 2.581556439399719238e-01 -8.903609961271286011e-02 -3.933696448802947998e-01 2.329312264919281006e-01 -2.283137142658233643e-01 1.470908224582672119e-01 -2.966707944869995117e-02 8.086893707513809204e-02 -2.490988224744796753e-01 -7.084236294031143188e-02 -6.728166341781616211e-02 1.796352863311767578e-02 -9.711126983165740967e-02 -1.756408065557479858e-01 9.553807228803634644e-02 -3.343802690505981445e-01 9.686406701803207397e-02 -1.711600720882415771e-01 -3.072669506072998047e-01 -1.854833215475082397e-01 2.447042614221572876e-02 -1.284658461809158325e-01 -2.123971134424209595e-01 -2.192325191572308540e-03 -1.357088088989257812e-01 -5.092415958642959595e-02
8.617228269577026367e-02 -1.243626046925783157e-02 1.336883306503295898e-01 9.356265072710812092e-04 -4.431885108351707458e-02 1.020731702446937561e-01 2.308141142129898071e-01 -9.148975461721420288e-02 1.432229876518249512e-01 3.155962750315666199e-02 -1.513637229800224304e-02 2.800350189208984375e-01 2.540287077426910400e-01 -1.682916283607482910e-01 -1.525890082120895386e-02 -8.321783691644668579e-02 1.362811625003814697e-01 1.736539602279663086e-01 3.552823662757873535e-01 -4.482324719429016113e-01 6.828250735998153687e-02 2.198524400591850281e-02 1.566991060972213745e-01 -1.636425256729125977e-01 -3.387191593647003174e-01 -5.423054471611976624e-02 2.247980535030364990e-01 1.294270753860473633e-01 -1.364985257387161255e-01 -1.493433415889739990e-01 9.987032413482666016e-02 -1.792690902948379517e-01
1.705373227596282959e-01 1.048418581485748291e-01 -1.032672673463821411e-01 7.039822638034820557e-02 1.917519420385360718e-01 -2.692214548587799072e-01 1.122316643595695496e-01 2.367793470621109009e-01 -3.053446412086486816e-01 -1.034275218844413757e-01 -2.824714779853820801e-01 5.251833051443099976e-02 3.107425868511199951e-01 3.079605102539062500e-02 -2.839159667491912842e-01 -2.249246463179588318e-02 -5.355509370565414429e-02 -5.797880887985229492e-02 -4.650735482573509216e-02 -1.894516795873641968e-01 2.718932628631591797e-01 -2.070230841636657715e-01 -2.193875610828399658e-01 -3.920662030577659607e-02 -9.731841087341308594e-02 2.151524275541305542e-01 1.603961735963821411e-01 -1.537498235702514648e-01 -2.447900772094726562e-01 3.714307770133018494e-02 1.552909016609191895e-01 3.125800983980298042e-03
1.790259405970573425e-02 -2.693484723567962646e-01 1.148571819067001343e-01 4.558241739869117737e-02 1.378026138991117477e-02 -3.738979622721672058e-02 2.585453987121582031e-01 6.112803891301155090e-02 -2.295577675104141235e-01 -1.789559274911880493e-01 -8.259503543376922607e-02 2.753925919532775879e-01 2.444786578416824341e-02 -2.101398557424545288e-01 -5.393534153699874878e-02 -1.519897878170013428e-01 9.288914501667022705e-02 -7.988846302032470703e-02 3.864021897315979004e-01 -4.715382158756256104e-01 -2.074353694915771484e-01 -5.355127155780792236e-03 2.433491498231887817e-01 -1.692149341106414795e-01 -2.143404632806777954e-01 7.555822283029556274e-02 -1.299931854009628296e-01 -6.600850820541381836e-02 8.291152864694595337e-02 6.214763037860393524e-03 -4.757515154778957367e-03 6.419704854488372803e-02
6.484850496053695679e-02 -1.439650654792785645e-01 -1.372634470462799072e-01 9.919828176498413086e-02 -3.900739923119544983e-02 -1.087294444441795349e-01 8.490740507841110229e-02 -3.970120102167129517e-02 -2.275863587856292725e-01 -1.130906790494918823e-01 -2.659169398248195648e-02 -7.216113805770874023e-02 -6.836184859275817871e-02 -1.985478252172470093e-01 -3.213361278176307678e-02 -1.733416020870208740e-01 -2.948454581201076508e-02 1.251136213541030884e-01 3.703353404998779297e-01 -3.767081499099731445e-01 2.686810195446014404e-01 -6.079496443271636963e-02 1.261207908391952515e-01 7.741323113441467285e-02 -3.871634900569915771e-01 -1.706725656986236572e-01 -9.493857622146606445e-02 -1.244798600673675537e-01 1.553997695446014404e-01 -1.562745869159698486e-01 7.449949532747268677e-02 -3.571625649929046631e-01
1.409417837858200073e-01 -3.005584701895713806e-02 -2.064824849367141724e-02 -2.091721445322036743e-02 -1.684515625238418579e-01 -8.903513848781585693e-02 3.821910619735717773e-01 3.908781707286834717e-01 -5.561711266636848450e-02 2.785018272697925568e-02 -1.024336665868759155e-01 1.369854211807250977e-01 3.460581600666046143e-01 8.613651618361473083e-03 7.082811743021011353e-02 -2.833504080772399902e-01 2.508950233459472656e-01 1.451367139816284180e-01 -8.338834159076213837e-03 -1.400212347507476807e-01 1.496804505586624146e-01 -1.638187915086746216e-01 -1.049795001745223999e-01 -1.683882772922515869e-01 -2.866619229316711426e-01 1.037003472447395325e-01 1.751900911331176758e-01 7.066900283098220825e-02 2.055432647466659546e-02 -2.493959963321685791e-01 7.937081158161163330e-02 1.229165792465209961e-01
8.462571352720260620e-02 -9.351015836000442505e-02 -1.830350458621978760e-01 4.675351548939943314e-03 1.106811594218015671e-02 -3.320799767971038818e-01 3.112307786941528320e-01 2.556557655334472656e-01 -8.368847519159317017e-02 3.371671959757804871e-02 -6.297878921031951904e-02 4.596606269478797913e-02 3.685014545917510986e-01 1.298592239618301392e-01 -3.337263828143477440e-03 -1.710116565227508545e-01 2.685229480266571045e-01 -3.734578937292098999e-02 1.593763232231140137e-01 2.745542526245117188e-01 2.018420398235321045e-01 -2.835198938846588135e-01 2.277100533246994019e-01 -3.322488963603973389e-01 -9.774781018495559692e-02 2.751135267317295074e-02 1.701010763645172119e-02 5.692595615983009338e-03 -4.954504594206809998e-02 -4.562071710824966431e-02 -7.325565814971923828e-02 -6.027593836188316345e-02
3.558796048164367676e-01 -1.818518787622451782e-01 -1.388707477599382401e-02 1.241643875837326050e-01 -1.874265581136569381e-04 -2.152712047100067139e-01 2.207243144512176514e-01 3.629094064235687256e-01 -8.762232959270477295e-03 -1.240501850843429565e-01 -1.393861919641494751e-01 -9.927555173635482788e-02 3.645832240581512451e-01 -1.522531360387802124e-01 -2.602673470973968506e-01 -4.458429757505655289e-03 3.771040588617324829e-02 1.187859755009412766e-02 -1.594267785549163818e-02 -2.905389964580535889e-01 1.273687779903411865e-01 -7.610351592302322388e-02 -1.053735390305519104e-01 4.968321323394775391e-02 -5.849188193678855896e-02 7.260109484195709229e-02 1.364107429981231689e-01 -7.251463085412979126e-02 -4.166983067989349365e-01 -7.606601808220148087e-03 -1.611931994557380676e-02 -3.106267191469669342e-02
2.677590847015380859e-01 1.329745799303054810e-01 8.722458779811859131e-02 1.699031889438629150e-01 -1.804913431406021118e-01 -2.122064977884292603e-01 2.361817806959152222e-01 3.907303512096405029e-01 -4.294040426611900330e-02 8.283663541078567505e-02 -5.001621693372726440e-02 -3.880996257066726685e-02 4.804834425449371338e-01 -4.124322906136512756e-02 1.656684465706348419e-02 -2.020229548215866089e-01 1.620627939701080322e-01 -7.950815558433532715e-02 1.497783511877059937e-01 -9.592979401350021362e-02 2.218200415372848511e-01 -2.482108771800994873e-01 3.698510676622390747e-02 -2.743656933307647705e-01 6.235509063117206097e-04 1.434838324785232544e-01 6.764762103557586670e-02 -8.066586405038833618e-02 -4.640472680330276489e-02 -1.264722049236297607e-01 1.486968435347080231e-02 3.539281606208533049e-04
-6.345478352159261703e-03 -9.058567881584167480e-02 2.696332335472106934e-01 1.578896492719650269e-01 -8.545613847672939301e-03 -1.635324656963348389e-01 1.594410389661788940e-01 5.441241264343261719e-01 -3.264855742454528809e-01 -1.363019347190856934e-01 1.063669025897979736e-01 1.165337264537811279e-01 1.811981350183486938e-01 9.008726477622985840e-02 6.624969094991683960e-02 -5.432002991437911987e-02 -2.487067729234695435e-01 -9.620828926563262939e-02 2.353432327508926392e-01 4.014115780591964722e-02 1.708711124956607819e-02 -2.470277249813079834e-01 3.183524906635284424e-01 -9.676744043827056885e-02 -7.390722632408142090e-02 1.144983917474746704e-01 -6.147014442831277847e-03 1.092071160674095154e-01 -5.857441574335098267e-02 2.452771738171577454e-02 4.828047752380371094e-02 -1.021062284708023071e-01
3.092372417449951172e-01 2.802722156047821045e-01 -5.526188388466835022e-02 1.397696584463119507e-01 4.866785928606987000e-02 -1.857410185039043427e-02 2.378531545400619507e-01 4.516156613826751709e-01 -2.493143230676651001e-01 -3.173389285802841187e-02 -1.838199943304061890e-01 -1.543710823170840740e-03 2.744295634329319000e-02 -3.926934674382209778e-02 1.344472449272871017e-02 8.323778212070465088e-02 4.278208687901496887e-02 -1.561769004911184311e-02 2.569637000560760498e-01 -2.943182587623596191e-01 2.458363622426986694e-01 -2.248832583427429199e-02 3.168271183967590332e-01 -8.556731045246124268e-02 1.922143846750259399e-01 -1.588070206344127655e-02 -5.543887242674827576e-02 1.988179385662078857e-01 1.348613575100898743e-02 1.268887519836425781e-01 1.188485324382781982e-01 6.795042194426059723e-03
4.044704139232635498e-02 8.300565183162689209e-03 -7.630305737257003784e-02 4.704133793711662292e-02 -4.169453307986259460e-02 -1.695555895566940308e-01 1.208621636033058167e-01 3.257974982261657715e-01 -3.011929690837860107e-01 -1.167890429496765137e-01 1.473089009523391724e-01 2.628018856048583984e-01 2.561781108379364014e-01 -4.185288399457931519e-02 -1.841409504413604736e-01 -1.289472132921218872e-01 2.525142394006252289e-02 -1.963893920183181763e-01 -2.048769034445285797e-02 -2.280809432268142700e-01 1.462536007165908813e-01 -1.212923228740692139e-01 3.539684712886810303e-01 -6.929579377174377441e-02 2.816050648689270020e-01 -8.522212505340576172e-02 9.105364978313446045e-02 -8.156358450651168823e-02 -1.719399094581604004e-01 -3.173182308673858643e-01 -1.773391105234622955e-02 -1.899057030677795410e-01
-1.975333839654922485e-01 2.121324390172958374e-01 3.812309727072715759e-02 4.315714910626411438e-02 4.173922166228294373e-02 -2.754915952682495117e-01 5.834899097681045532e-02 1.560636758804321289e-01 8.358999341726303101e-02 6.212495267391204834e-02 9.435721486806869507e-02 1.621896177530288696e-01 1.379543915390968323e-03 -5.786368623375892639e-02 1.284444183111190796e-01 -3.279617130756378174e-01 3.730966746807098389e-01 4.178353585302829742e-03 3.818363249301910400e-01 -1.964216083288192749e-01 2.019193023443222046e-01 -2.817078679800033569e-02 3.422889411449432373e-01 7.044646888971328735e-02 -1.297858655452728271e-01 -7.392399944365024567e-03 -5.234933644533157349e-02 -1.894250890472903848e-04 -2.111014574766159058e-01 -2.491218447685241699e-01 9.045598655939102173e-02 1.098549216985702515e-01
2.197095900774002075e-01 1.185052245855331421e-01 1.037198752164840698e-01 9.865826927125453949e-03 -4.339402914047241211e-02 2.457941323518753052e-01 -2.219721823930740356e-01 2.519332468509674072e-01 -7.508733868598937988e-02 1.103880256414413452e-01 -2.150773555040359497e-01 6.873600929975509644e-02 5.952482298016548157e-02 -1.868553757667541504e-01 -1.677668467164039612e-02 -1.262287646532058716e-01 5.538328737020492554e-02 1.617242544889450073e-01 -2.921900898218154907e-02 -2.783935368061065674e-01 1.877481490373611450e-01 -3.046848475933074951e-01 2.935819029808044434e-01 -2.009529061615467072e-02 -8.047833293676376343e-02 -2.666901051998138428e-01 5.287369340658187866e-02 7.926588505506515503e-02 -4.296046793460845947e-01 3.786574304103851318e-02 1.763124912977218628e-01 4.790680855512619019e-02
3.584071099758148193e-01 -9.324807673692703247e-02 6.297111511230468750e-02 -2.167540490627288818e-01 -2.116375975310802460e-02 -3.648425638675689697e-01 -2.034524828195571899e-02 7.695465534925460815e-02 -2.471791356801986694e-01 6.055469810962677002e-02 -1.812043190002441406e-01 3.201169669628143311e-01 -1.878439448773860931e-02 -3.193250671029090881e-02 4.096044600009918213e-02 -3.485107421875000000e-01 -5.843457952141761780e-02 -1.001430004835128784e-01 1.854249536991119385e-01 9.397692978382110596e-02 2.868278920650482178e-01 -5.674490705132484436e-02 1.009865999221801758e-01 1.941385120153427124e-01 -3.020493388175964355e-01 -7.803405821323394775e-02 -1.332985460758209229e-01 3.218103572726249695e-02 7.351664453744888306e-02 -1.250303089618682861e-01 -3.301934152841567993e-02 1.383215039968490601e-01
3.672256171703338623e-01 -6.580793112516403198e-02 -1.219289898872375488e-01 -1.169800162315368652e-01 -2.833956480026245117e-02 -3.551131486892700195e-01 2.079204022884368896e-01 3.208216428756713867e-01 -1.613481901586055756e-02 -1.392112225294113159e-01 -1.788826286792755127e-02 1.689431071281433105e-02 2.826802134513854980e-01 -1.216436177492141724e-01 2.791238725185394287e-01 -1.408083587884902954e-01 1.029681190848350525e-01 -9.286165237426757812e-02 8.813732862472534180e-02 9.235379844903945923e-02 5.692111328244209290e-02 -2.363934963941574097e-01 1.087998598814010620e-01 -3.122114539146423340e-01 -5.311857163906097412e-02 -4.544814676046371460e-02 9.514594823122024536e-02 -2.666144371032714844e-01 -1.634575575590133667e-01 -4.398290067911148071e-02 -2.330378629267215729e-02 1.683223843574523926e-01
-2.589729726314544678e-01 -1.200216487050056458e-01 -2.847060188651084900e-02 -5.439965054392814636e-02 1.088288947939872742e-01 -1.630682945251464844e-01 2.808397710323333740e-01 1.547280140221118927e-02 -2.130670100450515747e-01 7.336007058620452881e-02 -2.254109829664230347e-01 2.737685441970825195e-01 1.709208264946937561e-02 -2.152547705918550491e-03 -1.145224831998348236e-02 -6.121496483683586121e-02 2.274493686854839325e-02 -8.171007782220840454e-02 3.409548997879028320e-01 -3.234644532203674316e-01 1.772302240133285522e-01 -3.596036508679389954e-02 4.404032602906227112e-02 1.679425686597824097e-01 -3.076486289501190186e-01 -2.068228088319301605e-02 -1.603892147541046143e-01 2.226278483867645264e-01 -1.601269543170928955e-01 -3.270831704139709473e-01 -1.420445926487445831e-02 -1.496273130178451538e-01
2.614879012107849121e-01 -1.772651821374893188e-01 7.724652439355850220e-02 1.026624962687492371e-01 3.082315996289253235e-02 -2.460215985774993896e-01 6.147887185215950012e-02 3.391123414039611816e-01 2.428113669157028198e-02 -1.003073081374168396e-01 -9.778591245412826538e-02 2.052072435617446899e-01 5.552706718444824219e-01 -4.135492444038391113e-02 3.279343619942665100e-02 -2.316798120737075806e-01 3.152962923049926758e-01 8.500633388757705688e-02 2.908175587654113770e-01 5.575552955269813538e-02 4.858677461743354797e-02 -1.284095048904418945e-01 -5.397147312760353088e-02 -1.984070539474487305e-01 -1.243060901761054993e-01 -7.186425849795341492e-03 -4.718342423439025879e-02 1.477751974016427994e-02 3.667408600449562073e-02 2.839351817965507507e-02 6.291087251156568527e-03 2.725326828658580780e-02
1.363260149955749512e-01 -4.283468425273895264e-02 8.029200881719589233e-02 -1.806115508079528809e-01 1.750072240829467773e-01 -3.310700878500938416e-02 1.349607482552528381e-02 2.571646273136138916e-01 -2.275293469429016113e-01 1.922194659709930420e-01 1.868177950382232666e-01 4.529486894607543945e-01 5.617135018110275269e-02 -7.957182079553604126e-02 -9.062305837869644165e-02 1.925043165683746338e-01 -9.911876916885375977e-02 -1.682462543249130249e-01 9.071255475282669067e-02 -3.228895366191864014e-01 1.460209339857101440e-01 -2.715662121772766113e-01 2.705086171627044678e-01 -1.406166553497314453e-01 -2.583437860012054443e-01 -7.425409555435180664e-02 6.369046866893768311e-02 8.050432801246643066e-02 -5.483336374163627625e-02 -4.961439594626426697e-02 2.560829557478427887e-02 -1.771505326032638550e-01
2.028998881578445435e-01 2.092434279620647430e-02 1.402767598628997803e-01 1.261747181415557861e-01 -1.400541812181472778e-01 -1.401992049068212509e-02 1.553726494312286377e-01 1.593487411737442017e-01 -2.617239654064178467e-01 -3.284150958061218262e-01 -5.074636265635490417e-02 6.598120182752609253e-02 6.267502158880233765e-02 -5.635117739439010620e-02 -1.089579463005065918e-01 -2.797563374042510986e-01 5.014322698116302490e-02 -2.247466146945953369e-01 2.565319538116455078e-01 -1.589358448982238770e-01 1.234592050313949585e-01 -8.204758912324905396e-02 1.140459924936294556e-01 -1.546063739806413651e-02 -1.444440037012100220e-01 -1.985572725534439087e-01 1.905314028263092041e-01 3.035934828221797943e-02 2.880981266498565674e-01 -1.733890175819396973e-01 -4.154260084033012390e-02 -4.258063435554504395e-01
2.874879837036132812e-01 8.522156625986099243e-02 8.803028613328933716e-02 -1.579578667879104614e-01 1.832129806280136108e-01 -3.833541274070739746e-01 7.400471717119216919e-02 -9.947072714567184448e-02 -2.297959476709365845e-01 -3.107083737850189209e-01 1.690997928380966187e-01 -1.225183531641960144e-01 7.243767380714416504e-02 -1.518646329641342163e-01 -1.780770272016525269e-01 -3.938067257404327393e-01 1.417009811848402023e-02 -1.916912943124771118e-01 8.294131606817245483e-02 -5.717090144753456116e-02 1.017512232065200806e-01 -1.344373673200607300e-01 2.632311284542083740e-01 1.011616587638854980e-01 -6.503315269947052002e-02 -2.039693742990493774e-01 -1.698933094739913940e-01 -5.529711768031120300e-02 -9.046731889247894287e-02 6.279285997152328491e-02 -2.606580033898353577e-02 1.668133884668350220e-01
6.445644795894622803e-02 -2.812301367521286011e-02 4.640279710292816162e-02 1.342813670635223389e-01 1.243989989161491394e-01 -1.572407335042953491e-01 2.951557338237762451e-01 3.056663870811462402e-01 2.192270755767822266e-02 -1.653384715318679810e-01 6.446767598390579224e-03 3.351056203246116638e-02 6.000073999166488647e-02 -8.769364096224308014e-03 -2.838323116302490234e-01 5.897331051528453827e-03 1.283575445413589478e-01 -8.003469556570053101e-02 4.652139544486999512e-02 -1.662105619907379150e-01 4.020076990127563477e-01 -2.478999830782413483e-02 1.449202448129653931e-01 -2.678473889827728271e-01 7.583972811698913574e-02 -7.650831341743469238e-02 2.344030439853668213e-01 2.635693848133087158e-01 -9.337083995342254639e-02 -4.222595095634460449e-01 3.112978301942348480e-02 -9.600748866796493530e-02
1.975115239620208740e-01 -1.039206311106681824e-01 1.345005333423614502e-01 1.830731183290481567e-01 3.396158292889595032e-02 1.652861833572387695e-01 1.160544902086257935e-01 1.593277156352996826e-01 -2.367556691169738770e-01 -2.525274455547332764e-01 3.634550794959068298e-02 -3.811145946383476257e-02 1.127032339572906494e-01 1.221770346164703369e-01 -7.532482594251632690e-02 -3.067630231380462646e-01 1.743435412645339966e-01 4.226614162325859070e-02 3.868563473224639893e-01 -2.475976347923278809e-01 3.090792596340179443e-01 2.904259599745273590e-03 6.088684126734733582e-02 1.973251551389694214e-01 2.602915093302726746e-02 -2.375815808773040771e-01 -6.142134219408035278e-02 -1.587823480367660522e-01 7.620563358068466187e-02 -2.035213708877563477e-01 -1.180370375514030457e-01 -2.294729351997375488e-01
6.994887441396713257e-02 1.262035220861434937e-01 3.050390481948852539e-01 -9.142929315567016602e-02 1.887854188680648804e-01 -5.910809268243610859e-04 2.879332900047302246e-01 3.044048845767974854e-01 -1.233956217765808105e-01 -3.372508883476257324e-01 -1.483897715806961060e-01 1.298745274543762207e-01 4.296179488301277161e-02 -2.127899825572967529e-01 -1.029309555888175964e-01 5.871517118066549301e-03 -7.276064902544021606e-02 -7.978702895343303680e-03 -8.578473329544067383e-02 -1.100238263607025146e-01 5.139048695564270020e-01 -3.759289160370826721e-02 2.196256220340728760e-01 -1.322898864746093750e-01 1.376628577709197998e-01 -2.167030796408653259e-02 -2.192164063453674316e-01 -1.048146560788154602e-01 2.884284767787903547e-04 6.190435495227575302e-03 3.766927495598793030e-02 -7.048286497592926025e-02
3.074322044849395752e-01 3.187854290008544922e-01 -8.347866684198379517e-02 2.457055263221263885e-03 1.288115084171295166e-01 -7.112168520689010620e-02 2.300933301448822021e-01 3.184820413589477539e-01 -1.782325506210327148e-01 1.821456104516983032e-01 -2.716951444745063782e-02 -5.125979892909526825e-03 -1.036666892468929291e-02 -1.496896296739578247e-01 -9.145502001047134399e-02 -1.405265778303146362e-01 -1.690523177385330200e-01 1.475801616907119751e-01 1.323850303888320923e-01 -2.340630888938903809e-01 1.424612998962402344e-01 -6.946454942226409912e-02 -3.394195064902305603e-02 -2.197636477649211884e-02 -1.998600810766220093e-01 -1.850928515195846558e-01 1.780783236026763916e-01 4.192026332020759583e-02 -1.463970839977264404e-01 3.060142099857330322e-01 1.837042272090911865e-01 -3.140149414539337158e-01
3.126900196075439453e-01 1.793147176504135132e-01 1.720143705606460571e-01 3.585008531808853149e-02 6.844039261341094971e-02 -2.691369652748107910e-01 1.039313375949859619e-01 3.947346657514572144e-02 -6.145292893052101135e-02 8.199267089366912842e-02 -2.013512700796127319e-01 8.375561237335205078e-02 1.629129201173782349e-01 -4.662792980670928955e-01 1.425173729658126831e-01 5.001366510987281799e-02 2.281914204359054565e-01 1.067444011569023132e-01 2.059979178011417389e-02 -2.874441146850585938e-01 -8.541526645421981812e-02 -2.276271879673004150e-01 1.465862989425659180e-01 -2.362510561943054199e-01 -8.038295200094580650e-04 -1.564883887767791748e-01 -1.718179583549499512e-01 1.257945783436298370e-03 -5.747003480792045593e-02 -1.580200046300888062e-01 -1.342788189649581909e-01 2.040829509496688843e-01
-6.156380753964185715e-03 3.324283063411712646e-01 1.133958846330642700e-01 -9.941448271274566650e-02 -1.314295921474695206e-02 -1.902732253074645996e-01 2.559629380702972412e-01 4.700786769390106201e-01 -1.888602375984191895e-01 4.018362611532211304e-02 5.398899316787719727e-02 -1.516695618629455566e-01 1.894043833017349243e-01 -1.676114052534103394e-01 -2.104061543941497803e-01 5.734026432037353516e-02 8.646816015243530273e-02 2.430455200374126434e-02 1.386110633611679077e-01 -1.601665914058685303e-01 8.114941418170928955e-03 -1.968403160572052002e-01 1.990479379892349243e-01 -3.103787265717983246e-02 -3.478097915649414062e-02 -2.751320414245128632e-02 7.088629901409149170e-02 2.834000587463378906e-01 -1.252817660570144653e-01 -1.686700060963630676e-02 2.753156423568725586e-01 -2.402107715606689453e-01
4.081537425518035889e-01 -1.236635893583297729e-01 4.452013969421386719e-02 -2.072978019714355469e-01 2.509502172470092773e-01 -3.555209636688232422e-01 1.053196862339973450e-01 -6.053178757429122925e-02 -4.764545708894729614e-02 -2.723119556903839111e-01 4.391152039170265198e-02 2.493728101253509521e-01 -7.313120365142822266e-02 8.746466040611267090e-02 1.318531483411788940e-01 -3.792349398136138916e-01 7.636316120624542236e-02 5.632052570581436157e-02 -2.243246324360370636e-02 -8.846484124660491943e-02 1.674675047397613525e-01 3.561854362487792969e-02 2.887971401214599609e-01 1.332047134637832642e-01 -1.567123830318450928e-01 -1.406047940254211426e-01 1.178660802543163300e-02 1.608734279870986938e-01 -1.345979273319244385e-01 3.701131045818328857e-02 5.293822288513183594e-02 -1.177453100681304932e-01
8.677911013364791870e-02 -3.702295571565628052e-02 -2.257419750094413757e-02 -1.351316571235656738e-01 -4.442587867379188538e-02 -1.432326287031173706e-01 9.872335940599441528e-02 1.981897056102752686e-01 -1.285014450550079346e-01 -2.983758449554443359e-01 -1.123152971267700195e-01 2.472713440656661987e-01 2.492459565401077271e-01 -4.736307635903358459e-02 -1.286052018404006958e-01 2.234688028693199158e-02 -5.684095993638038635e-02 -1.279141008853912354e-01 2.249102443456649780e-01 -2.263608872890472412e-01 1.229645833373069763e-01 2.978763282299041748e-01 1.440304815769195557e-01 -2.176557481288909912e-01 -2.810339629650115967e-01 -2.081063687801361084e-01 -1.578705757856369019e-02 1.306862831115722656e-01 -3.432192653417587280e-02 -2.644437253475189209e-01 -3.774474561214447021e-02 -3.668430745601654053e-01
4.115913063287734985e-02 -7.836384326219558716e-02 -3.825946897268295288e-02 -1.308335214853286743e-01 3.976734355092048645e-02 -2.273714691400527954e-01 5.469308495521545410e-01 -1.435594856739044189e-01 -2.151525467634201050e-01 -2.359995990991592407e-01 -6.661698222160339355e-02 2.345182597637176514e-01 1.592707335948944092e-01 4.642956331372261047e-02 2.175723910331726074e-01 -1.142043098807334900e-01 -2.808183804154396057e-02 -9.569054096937179565e-02 1.768122464418411255e-01 -1.335324645042419434e-01 1.720849424600601196e-01 1.112516745924949646e-01 1.992460526525974274e-02 1.636003702878952026e-02 -2.202285975217819214e-01 -4.008452966809272766e-02 -1.654723733663558960e-01 -9.896636009216308594e-02 4.039476439356803894e-02 -3.724618554115295410e-01 -1.362662166357040405e-01 5.771650373935699463e-02
2.462157458066940308e-01 3.061385452747344971e-01 1.624231599271297455e-02 2.613484486937522888e-02 3.273990452289581299e-01 -2.058057785034179688e-01 3.758851289749145508e-01 2.028344869613647461e-01 -2.096306532621383667e-01 1.703737974166870117e-01 1.770096644759178162e-02 -1.205122098326683044e-01 1.203994546085596085e-02 -6.427822262048721313e-02 -9.385830163955688477e-02 3.200693987309932709e-03 -1.783547736704349518e-02 7.525842636823654175e-02 1.641822755336761475e-01 -3.062749803066253662e-01 1.276373118162155151e-01 -5.618138238787651062e-02 -1.021805405616760254e-01 -1.136549115180969238e-01 3.385113552212715149e-02 -2.170202583074569702e-01 1.892370134592056274e-01 2.182593494653701782e-01 -1.952594071626663208e-01 1.751267760992050171e-01 1.625824123620986938e-01 -1.239325627684593201e-01
1.560335308313369751e-01 1.066009774804115295e-01 -2.626547962427139282e-02 -4.026490449905395508e-02 2.690097689628601074e-01 -2.151810228824615479e-01 6.813026964664459229e-02 -1.675394624471664429e-01 -2.427260130643844604e-01 -1.029321849346160889e-01 1.260188873857259750e-02 3.456099033355712891e-01 2.441215217113494873e-01 -2.827445790171623230e-02 -1.991917043924331665e-01 5.788103118538856506e-02 2.678739838302135468e-02 -2.421422004699707031e-01 1.238991096615791321e-01 -2.944517433643341064e-01 8.508599549531936646e-02 -8.679301291704177856e-02 1.234018504619598389e-01 1.309601068496704102e-01 -3.634053170680999756e-01 -3.872938081622123718e-02 1.847722083330154419e-01 2.061754465103149414e-01 8.652826398611068726e-02 -2.760796546936035156e-01 -2.007207088172435760e-02 -1.232198551297187805e-01
1.956313475966453552e-02 2.337544225156307220e-02 1.260973811149597168e-01 9.633991867303848267e-02 7.847867161035537720e-02 2.879507839679718018e-02 1.328042894601821899e-01 3.600074052810668945e-01 -1.522643491625785828e-02 -3.236651718616485596e-01 -1.282920986413955688e-01 2.174968831241130829e-02 -3.662893315777182579e-03 -3.020743727684020996e-01 -7.090461999177932739e-02 -7.797614485025405884e-02 -1.195754930377006531e-01 -9.631349821574985981e-04 1.908198297023773193e-01 -4.735911786556243896e-01 8.946490287780761719e-02 3.695451095700263977e-02 4.567625746130943298e-02 1.518235206604003906e-01 -3.570214509963989258e-01 -1.179759427905082703e-01 7.579318434000015259e-02 -4.548336192965507507e-02 -2.196937948465347290e-01 1.801412403583526611e-01 -1.476946473121643066e-01 1.847516298294067383e-01
3.517781794071197510e-01 2.811926044523715973e-02 9.729324840009212494e-03 2.265616059303283691e-01 -1.479798108339309692e-01 -2.000529617071151733e-01 4.160370826721191406e-01 2.529445290565490723e-01 -4.337741807103157043e-02 2.942455559968948364e-02 3.108316287398338318e-02 2.167961597442626953e-01 -1.483977735042572021e-01 -3.899276629090309143e-02 -2.465329617261886597e-01 -2.067806012928485870e-02 1.610908061265945435e-01 1.288365125656127930e-01 -3.500653430819511414e-02 -2.992746606469154358e-02 8.595951646566390991e-02 -2.073670625686645508e-01 3.395116925239562988e-01 7.491543143987655640e-02 -2.550820112228393555e-01 -6.605929136276245117e-02 2.162955142557621002e-02 -1.365263462066650391e-01 1.060237586498260498e-01 -2.234677821397781372e-01 -8.740993216633796692e-03 1.544440835714340210e-01
2.768724970519542694e-02 1.898466199636459351e-01 -7.663591951131820679e-02 -4.840832576155662537e-02 7.877838611602783203e-02 -9.254673868417739868e-02 3.824348449707031250e-01 1.211735829710960388e-01 -1.875060200691223145e-01 5.675220489501953125e-02 2.148334681987762451e-02 3.516817688941955566e-01 -4.929051548242568970e-02 -2.957695126533508301e-01 4.308561608195304871e-02 -2.460020482540130615e-01 -1.247368454933166504e-01 3.477496653795242310e-02 4.022547602653503418e-01 -1.478745639324188232e-01 -6.266609579324722290e-02 -3.741273656487464905e-02 -5.685213580727577209e-02 -2.909115888178348541e-02 -1.636353135108947754e-01 -8.879912085831165314e-03 2.899602614343166351e-02 7.396776974201202393e-02 -1.789844632148742676e-01 2.146851643919944763e-02 -2.524464726448059082e-01 -3.538630008697509766e-01
-1.675825268030166626e-01 -4.778042063117027283e-02 1.540613919496536255e-02 -3.046879917383193970e-02 -1.648760586977005005e-01 -7.513876259326934814e-02 3.756362199783325195e-01 2.174478471279144287e-01 2.681328356266021729e-02 -2.102341800928115845e-01 -2.522860765457153320e-01 2.665238380432128906e-01 2.074428647756576538e-01 -3.661877941340208054e-03 -1.603980921208858490e-02 -1.877731829881668091e-01 7.256126962602138519e-03 6.933484971523284912e-02 3.690351247787475586e-01 -2.203080430626869202e-02 1.467300504446029663e-01 -2.336536794900894165e-01 3.016520850360393524e-02 -1.489692479372024536e-01 -1.538538932800292969e-01 1.069870293140411377e-01 2.924154046922922134e-03 2.263892441987991333e-01 -1.256284415721893311e-01 -3.595181703567504883e-01 8.223628997802734375e-02 1.007685884833335876e-01
-1.108560338616371155e-01 3.774864375591278076e-01 3.341526985168457031e-01 5.519774742424488068e-03 -1.417046040296554565e-01 -1.929470300674438477e-01 1.952327787876129150e-01 2.514776289463043213e-01 6.773194670677185059e-02 -1.818346977233886719e-01 -1.939109265804290771e-01 2.639539539813995361e-01 3.796433657407760620e-02 -9.840014576911926270e-02 -3.116478957235813141e-02 -6.356281787157058716e-02 3.261737525463104248e-01 -1.955668181180953979e-01 1.157942712306976318e-01 -2.037091106176376343e-01 8.478432893753051758e-02 -9.571906179189682007e-02 2.437886148691177368e-01 1.396176032721996307e-02 -7.359979674220085144e-03 2.479906007647514343e-02 2.289944142103195190e-02 6.001341156661510468e-03 -2.239763438701629639e-01 -8.776696026325225830e-02 4.291297867894172668e-03 -2.813620865345001221e-01
1.157513409852981567e-01 1.290403753519058228e-01 1.296362746506929398e-02 -3.293172689154744148e-03 -7.886016368865966797e-02 -1.402110606431961060e-02 -4.048521630465984344e-03 1.675447672605514526e-01 -3.474143147468566895e-01 -3.362114727497100830e-02 4.861469846218824387e-03 4.307084381580352783e-01 1.650109440088272095e-01 -7.309090346097946167e-02 -2.121667005121707916e-02 1.078430712223052979e-01 -1.750105768442153931e-01 -6.877398490905761719e-02 8.509315550327301025e-02 -4.897913634777069092e-01 1.983147412538528442e-01 -2.547633647918701172e-01 1.634811162948608398e-01 -5.930690094828605652e-02 -3.076235353946685791e-01 3.849672526121139526e-02 7.969390600919723511e-02 -3.679820522665977478e-02 2.347236275672912598e-01 -3.081703372299671173e-02 7.045701891183853149e-02 -3.816436231136322021e-02
1.066849678754806519e-01 4.821781534701585770e-03 4.759069904685020447e-02 3.081132769584655762e-01 3.551634773612022400e-02 -3.194996118545532227e-01 3.451373279094696045e-01 2.870390415191650391e-01 1.366453617811203003e-01 1.634346395730972290e-01 -4.926612973213195801e-02 3.194265365600585938e-01 1.098078265786170959e-01 -1.014133393764495850e-01 -2.237099111080169678e-01 7.300514727830886841e-02 -8.020570501685142517e-03 -8.356813341379165649e-02 3.403520956635475159e-02 4.329698532819747925e-02 7.800617814064025879e-02 -2.490726858377456665e-01 3.221087157726287842e-01 1.547892298549413681e-02 -2.519376277923583984e-01 -9.088023751974105835e-02 7.356493920087814331e-02 -2.576115913689136505e-02 4.826302453875541687e-02 -1.952326744794845581e-01 -2.006725370883941650e-01 1.351427733898162842e-01
4.851153492927551270e-02 2.411380261182785034e-01 -5.182963237166404724e-02 8.884533494710922241e-02 -2.919264733791351318e-01 -8.767490088939666748e-02 2.072448134422302246e-01 1.906740367412567139e-01 -1.548021882772445679e-01 -1.887910217046737671e-01 -8.780398219823837280e-02 1.264816671609878540e-01 1.464446485042572021e-01 -1.169094443321228027e-01 -3.330479934811592102e-02 -2.648248672485351562e-01 3.305695950984954834e-01 -9.895760565996170044e-02 1.654461175203323364e-01 -3.506802618503570557e-01 6.982144713401794434e-02 -2.364908345043659210e-02 1.522645503282546997e-01 1.292797923088073730e-01 -1.924178898334503174e-01 1.731505244970321655e-01 -1.655646264553070068e-01 -1.267915815114974976e-01 -2.975655496120452881e-01 -9.097923524677753448e-03 -6.702394038438796997e-02 -2.206184267997741699e-01
-2.365830838680267334e-01 -1.119895353913307190e-01 3.092747926712036133e-01 7.872986048460006714e-02 2.049032896757125854e-01 -9.908971935510635376e-02 1.277612298727035522e-01 2.061338573694229126e-01 -3.098097145557403564e-01 -6.621363759040832520e-02 -1.400697231292724609e-01 1.512527186423540115e-02 2.238875776529312134e-01 -5.583853647112846375e-02 -8.052095770835876465e-02 -1.242313757538795471e-01 1.774986833333969116e-01 -6.244855374097824097e-02 2.897546812891960144e-02 -2.463549971580505371e-01 3.429759740829467773e-01 -2.819356620311737061e-01 9.355188906192779541e-02 -9.919677674770355225e-02 -3.860184177756309509e-02 2.738122642040252686e-01 -5.556966736912727356e-02 4.209418594837188721e-02 -7.966809719800949097e-02 -1.578691005706787109e-01 -3.126796185970306396e-01 2.518520504236221313e-02
1.038129255175590515e-01 1.218047142028808594e-01 -8.605232089757919312e-02 1.608789563179016113e-01 2.155678570270538330e-01 -1.433435380458831787e-01 -6.913705915212631226e-02 1.540587544441223145e-01 9.130743891000747681e-02 -2.341270744800567627e-01 -4.548096656799316406e-02 6.803151965141296387e-02 -3.790385276079177856e-02 -2.979696691036224365e-01 -5.500555783510208130e-02 -1.766599714756011963e-01 2.359926998615264893e-01 -1.400241851806640625e-01 4.385996758937835693e-01 2.819950319826602936e-02 2.565647065639495850e-01 -6.618206948041915894e-02 8.996360003948211670e-02 -1.826290786266326904e-01 -1.456837058067321777e-01 6.376215070486068726e-02 3.780395910143852234e-02 -2.869327962398529053e-01 -2.401294112205505371e-01 -1.745026707649230957e-01 -1.358199119567871094e-01 2.356616109609603882e-01
1.921936422586441040e-01 2.272951304912567139e-01 -8.785308152437210083e-02 -2.368618920445442200e-02 1.323814690113067627e-01 -1.879582256078720093e-01 -1.670240052044391632e-02 2.578417956829071045e-01 -4.614630937576293945e-01 -6.278774142265319824e-02 1.177256852388381958e-01 2.947611212730407715e-01 9.798760712146759033e-02 2.982068806886672974e-02 1.114952638745307922e-01 1.128797233104705811e-01 1.344689279794692993e-01 -2.928823977708816528e-02 -2.008136175572872162e-02 -1.597295701503753662e-02 3.777393996715545654e-01 5.737882573157548904e-03 -3.830831870436668396e-02 -2.126831002533435822e-02 -1.968762576580047607e-01 3.097510039806365967e-01 -9.003216028213500977e-02 -3.569504991173744202e-02 -2.661423981189727783e-01 -3.774414584040641785e-02 1.538496911525726318e-01 -1.611123979091644287e-01
1.460862010717391968e-01 -8.059415966272354126e-02 1.629810780286788940e-01 8.439424633979797363e-02 1.367889195680618286e-01 -1.298705339431762695e-01 1.238269582390785217e-01 2.083577513694763184e-01 -2.040581703186035156e-01 -6.252263486385345459e-02 -1.454317271709442139e-01 2.098830789327621460e-01 2.920882962644100189e-02 -1.963393688201904297e-01 -9.680120646953582764e-02 -1.621143370866775513e-01 4.434512853622436523e-01 3.575264811515808105e-01 1.451276242733001709e-01 -7.427829504013061523e-02 -7.878500223159790039e-02 -2.353435158729553223e-01 1.110804546624422073e-02 -1.509661972522735596e-01 6.060884147882461548e-02 -1.054207235574722290e-01 1.694814264774322510e-01 -1.614175736904144287e-01 8.044919371604919434e-02 -2.124828100204467773e-02 -3.540503978729248047e-01 1.447320878505706787e-01
2.548452615737915039e-01 -6.704922765493392944e-02 -8.886291086673736572e-02 6.006525456905364990e-02 -1.435873284935951233e-02 -1.306639760732650757e-01 3.189404010772705078e-01 1.802019476890563965e-01 2.539863809943199158e-02 -8.970775641500949860e-03 -4.548368509858846664e-03 1.984893381595611572e-01 5.166031122207641602e-01 -1.597527861595153809e-01 2.972511947154998779e-02 -3.588005602359771729e-01 2.793123722076416016e-01 7.945250719785690308e-02 6.984053552150726318e-02 -7.267531752586364746e-02 1.025212407112121582e-01 -7.000200450420379639e-02 8.256081491708755493e-02 -2.730614542961120605e-01 -1.809352040290832520e-01 1.308738142251968384e-01 1.758179217576980591e-01 -1.114288046956062317e-01 -9.466095268726348877e-02 3.163541480898857117e-02 8.616336435079574585e-02 5.963880568742752075e-02
1.485825330018997192e-01 3.024797439575195312e-01 2.709248661994934082e-01 3.380016237497329712e-02 6.372424215078353882e-02 -1.308480501174926758e-01 4.111232161521911621e-01 3.251360654830932617e-01 -3.470116555690765381e-01 -6.530877202749252319e-03 1.309810727834701538e-01 -3.799430280923843384e-02 -3.914346173405647278e-02 -9.334675222635269165e-02 2.154546678066253662e-01 -7.513379305601119995e-02 -2.696149237453937531e-02 -1.788966655731201172e-01 -6.850795447826385498e-02 4.267243668437004089e-02 5.684518069028854370e-02 -1.713053435087203979e-01 1.486972719430923462e-01 -1.250668913125991821e-01 -2.548055648803710938e-01 -8.817118406295776367e-02 -2.056261897087097168e-01 3.173575550317764282e-02 -2.713866233825683594e-01 -6.139959394931793213e-02 -1.101939193904399872e-02 -1.071995571255683899e-01
-2.052357494831085205e-01 1.605608761310577393e-01 9.870181232690811157e-02 -4.043541476130485535e-02 1.358552873134613037e-01 -3.133900165557861328e-01 9.874097257852554321e-02 2.858448624610900879e-01 -1.206866651773452759e-01 -3.671045005321502686e-01 9.104731678962707520e-02 7.637780904769897461e-02 1.012686491012573242e-01 -2.457464784383773804e-01 6.276586651802062988e-02 1.511781662702560425e-01 2.575852870941162109e-01 4.270388185977935791e-02 6.114982534199953079e-03 -1.455951780080795288e-01 2.392076998949050903e-01 -2.920062541961669922e-01 4.897025600075721741e-02 -2.587127387523651123e-01 -1.734143644571304321e-01 -6.395554542541503906e-02 1.625602990388870239e-01 6.721817702054977417e-02 -2.162273675203323364e-01 1.581188589334487915e-01 -1.146849989891052246e-01 -2.136334218084812164e-02
3.179706037044525146e-01 6.210005655884742737e-02 9.665212710388004780e-04 -1.382303386926651001e-01 2.163486331701278687e-01 -1.396972537040710449e-01 1.914779841899871826e-01 3.135587871074676514e-01 2.102194577455520630e-01 -2.638615965843200684e-01 -6.334420293569564819e-02 5.849171429872512817e-02 3.180410265922546387e-01 -1.518005132675170898e-01 1.156506612896919250e-01 -2.596628963947296143e-01 9.301509708166122437e-02 -9.615612775087356567e-02 -7.312672585248947144e-02 -3.810105845332145691e-02 1.232905313372612000e-01 -3.711026608943939209e-01 1.719530075788497925e-01 8.793113380670547485e-02 -1.004810705780982971e-01 1.297933012247085571e-01 1.581228822469711304e-01 -4.292757064104080200e-02 -8.308025076985359192e-03 -2.724174261093139648e-01 6.032639369368553162e-02 -4.195041581988334656e-02
8.892400562763214111e-02 2.416039854288101196e-01 3.698565065860748291e-01 -2.701070159673690796e-02 3.059029281139373779e-01 -3.002088069915771484e-01 1.591943800449371338e-01 2.095676586031913757e-02 -8.661271631717681885e-02 7.696434389799833298e-03 -4.005220904946327209e-02 1.294257044792175293e-01 9.329351037740707397e-02 -1.681755781173706055e-01 -2.057385258376598358e-02 5.862966924905776978e-02 4.961236193776130676e-02 -1.503189653158187866e-01 1.413932293653488159e-01 -2.062535434961318970e-01 4.870395176112651825e-03 -5.030115693807601929e-02 2.115409672260284424e-01 1.720577478408813477e-02 1.071202605962753296e-01 -1.287294775247573853e-01 -1.438553780317306519e-01 -3.002794981002807617e-01 -3.714160323143005371e-01 5.085721611976623535e-02 2.599931657314300537e-01 -1.942130178213119507e-01
1.865841746330261230e-01 -2.079302817583084106e-01 -1.763338595628738403e-01 -1.208630353212356567e-01 -2.679203078150749207e-02 -2.047322988510131836e-01 2.206087559461593628e-01 2.679153680801391602e-01 -5.474910512566566467e-02 -1.178296953439712524e-01 -1.790000349283218384e-01 2.440574169158935547e-01 3.563010394573211670e-01 -2.370807230472564697e-01 1.299621611833572388e-01 -1.817784309387207031e-01 1.067046076059341431e-01 4.828726872801780701e-02 8.717969805002212524e-02 -1.140032038092613220e-01 4.163376614451408386e-02 -2.760214507579803467e-01 2.264244407415390015e-01 -1.498436927795410156e-01 -5.600612144917249680e-03 1.323191374540328979e-01 -3.211757633835077286e-03 4.628129303455352783e-02 1.132592707872390747e-01 -2.197810709476470947e-01 3.223533630371093750e-01 3.000415116548538208e-02
7.224211096763610840e-02 -5.530767887830734253e-02 -2.279657870531082153e-02 -3.967114537954330444e-02 7.185231894254684448e-02 -3.010993897914886475e-01 2.357071489095687866e-01 1.714486628770828247e-01 -1.824490427970886230e-01 -7.723807543516159058e-02 1.053285077214241028e-01 2.697192132472991943e-01 4.785251319408416748e-01 7.930293679237365723e-02 -2.137587964534759521e-01 -4.047109782695770264e-01 2.076843827962875366e-01 -2.324032485485076904e-01 1.329041719436645508e-01 -4.531178157776594162e-03 1.499703079462051392e-01 8.775981143116950989e-03 1.556337177753448486e-01 -5.814009904861450195e-02 -6.398189067840576172e-02 1.678168028593063354e-01 9.800907969474792480e-02 1.224901303648948669e-01 8.197060227394104004e-02 -8.678882569074630737e-02 -4.232623800635337830e-02 5.559067800641059875e-02
7.918690890073776245e-02 1.794051378965377808e-01 -1.762081980705261230e-01 3.854896873235702515e-02 1.219132170081138611e-01 -2.264983952045440674e-01 2.394576817750930786e-01 3.244288265705108643e-01 -2.977512180805206299e-01 -7.059539854526519775e-02 1.205623447895050049e-01 -6.798508763313293457e-02 -2.083718031644821167e-01 -1.934807449579238892e-01 5.485874786972999573e-02 -5.609999597072601318e-02 -1.083246544003486633e-01 7.343280315399169922e-02 2.573170363903045654e-01 -3.496850728988647461e-01 1.617357730865478516e-01 -1.154784709215164185e-01 1.063947230577468872e-01 2.586069405078887939e-01 -1.681166291236877441e-01 3.665313869714736938e-02 -3.598800301551818848e-02 6.542422622442245483e-02 -1.001386065036058426e-02 -1.300885826349258423e-01 3.271166980266571045e-01 -1.338739395141601562e-01
4.289817810058593750e-01 7.791203679516911507e-04 5.155304074287414551e-02 -5.265859141945838928e-02 2.413876801729202271e-01 -2.713502645492553711e-01 -2.956991456449031830e-02 2.832784354686737061e-01 -5.644040182232856750e-02 -7.278086151927709579e-03 -3.581248968839645386e-02 1.572624035179615021e-02 1.030872762203216553e-01 -9.026344120502471924e-02 -9.148977696895599365e-02 -3.416564464569091797e-01 -1.591947078704833984e-01 4.674616735428571701e-03 3.057332038879394531e-01 1.551544368267059326e-01 2.049037665128707886e-01 1.657218188047409058e-01 -3.148958832025527954e-02 4.759507626295089722e-02 -2.300718724727630615e-01 -1.760173588991165161e-01 -9.755954891443252563e-02 1.220401376485824585e-01 -1.222429946064949036e-01 -2.130207717418670654e-01 1.510439068078994751e-01 2.044556438922882080e-01
-6.001013144850730896e-02 -6.592622399330139160e-02 -2.450301125645637512e-02 -1.213266029953956604e-01 -1.272396743297576904e-02 -4.827993512153625488e-01 1.221252828836441040e-01 -2.048988826572895050e-02 -2.115754783153533936e-01 -4.441688209772109985e-02 -2.868467755615711212e-02 3.324688374996185303e-01 1.363645195960998535e-01 1.149035170674324036e-01 6.884380429983139038e-02 -5.588125437498092651e-02 -1.235480159521102905e-01 -1.189844086766242981e-01 4.261884391307830811e-01 -2.516787052154541016e-01 1.250473558902740479e-01 -1.294093132019042969e-01 -4.022922366857528687e-02 3.693275451660156250e-01 -2.508538067340850830e-01 -2.011765353381633759e-02 5.614260211586952209e-02 1.023219246417284012e-02 2.525666356086730957e-02 -1.000537350773811340e-01 7.588163763284683228e-02 -5.083369091153144836e-02
-1.625206880271434784e-02 2.136955782771110535e-02 -9.117545932531356812e-02 5.889625102281570435e-02 1.889706701040267944e-01 2.277268767356872559e-01 7.911238819360733032e-02 2.271023392677307129e-01 -4.681719839572906494e-02 -5.476033780723810196e-03 -4.486557468771934509e-02 2.171346098184585571e-01 2.362271305173635483e-03 -1.921850740909576416e-01 4.378980025649070740e-02 -2.331390082836151123e-01 7.162877917289733887e-02 -2.180233411490917206e-02 2.674798071384429932e-01 -2.213788032531738281e-01 2.717704176902770996e-01 -1.844620704650878906e-02 2.227568328380584717e-01 1.724104583263397217e-01 -1.225042864680290222e-01 -2.286264002323150635e-01 3.347843289375305176e-01 2.786853909492492676e-01 -3.121193647384643555e-01 -1.295441538095474243e-01 -9.348934143781661987e-02 1.945002824068069458e-01
3.373636305332183838e-01 -7.471433281898498535e-02 -1.506969183683395386e-01 -1.582326889038085938e-01 1.640284806489944458e-01 -2.295644730329513550e-01 1.381028890609741211e-01 2.829859964549541473e-02 -2.285086214542388916e-01 -2.848554849624633789e-01 9.697230160236358643e-02 1.713887900114059448e-01 -1.805993169546127319e-01 -4.319710657000541687e-02 1.930900150910019875e-03 -4.500975310802459717e-01 -1.143331676721572876e-01 3.433570638298988342e-02 1.003284305334091187e-01 -2.307397723197937012e-01 2.659495174884796143e-01 -5.997278168797492981e-02 1.755239367485046387e-01 -3.547119721770286560e-02 -9.415934234857559204e-02 -1.963814198970794678e-01 -1.561764180660247803e-01 2.057068198919296265e-01 -5.042189359664916992e-02 1.484937500208616257e-02 8.293361216783523560e-02 1.282129436731338501e-01
1.581517457962036133e-01 8.689106255769729614e-02 -8.643522858619689941e-03 8.431960642337799072e-02 -7.325405627489089966e-02 8.097805082798004150e-02 6.262987852096557617e-02 1.647549718618392944e-01 -2.783936262130737305e-01 1.275576278567314148e-02 -1.459536701440811157e-02 1.722484678030014038e-01 2.284416109323501587e-01 -6.251147389411926270e-02 -2.955558001995086670e-01 -2.076612710952758789e-01 1.881155967712402344e-01 -2.085382491350173950e-01 2.369812577962875366e-01 -2.274762392044067383e-01 -1.461296230554580688e-01 -2.813035063445568085e-02 2.801724076271057129e-01 -1.748065799474716187e-01 -2.577323615550994873e-01 9.952076710760593414e-03 3.785515129566192627e-01 -1.218200102448463440e-01 -1.402532160282135010e-01 -1.461811512708663940e-01 -1.868709474802017212e-01 -6.736186146736145020e-02
1.882731914520263672e-01 -1.190987676382064819e-01 -6.085162237286567688e-02 6.415696442127227783e-02 7.512551546096801758e-02 -9.935005754232406616e-02 1.747605055570602417e-01 4.276134669780731201e-01 -4.496501386165618896e-02 -1.183042898774147034e-01 -3.587875515222549438e-03 -4.955668002367019653e-02 1.038740053772926331e-01 -2.403061240911483765e-01 -2.855317890644073486e-01 2.239270359277725220e-01 2.430836558341979980e-01 1.329523772001266479e-01 3.471418982371687889e-03 -8.445573598146438599e-02 2.648348212242126465e-01 -1.544369012117385864e-01 8.468707650899887085e-02 8.575143665075302124e-02 -7.397702336311340332e-02 5.463393032550811768e-02 1.641558706760406494e-01 2.512603700160980225e-01 -7.904671132564544678e-03 -4.060696363449096680e-01 -1.800920218229293823e-01 8.122207224369049072e-02
1.404277533292770386e-01 1.593753993511199951e-01 1.234274432063102722e-01 1.870854049921035767e-01 -1.465859543532133102e-02 -1.399520933628082275e-01 1.762872040271759033e-01 3.921504616737365723e-01 -2.196276932954788208e-01 7.000796496868133545e-02 -9.391752630472183228e-02 -1.990935653448104858e-01 -2.600675448775291443e-02 1.895545423030853271e-02 5.150376632809638977e-02 -1.959797143936157227e-01 9.672990441322326660e-02 -3.484040498733520508e-02 -1.093174815177917480e-01 -1.875184625387191772e-01 2.911177873611450195e-01 -9.103892743587493896e-02 3.740943372249603271e-01 -2.568425834178924561e-01 -1.687203347682952881e-01 -1.233857050538063049e-01 -1.497123241424560547e-01 1.503317356109619141e-01 -2.325302958488464355e-01 -1.237505823373794556e-01 -8.815150707960128784e-02 -1.838361471891403198e-01
-1.488206237554550171e-01 4.707532003521919250e-02 1.529297083616256714e-01 -2.192448265850543976e-02 1.257848590612411499e-01 -2.209841907024383545e-01 2.896075546741485596e-01 -2.774020433425903320e-01 -2.530134916305541992e-01 -9.625145047903060913e-02 -1.453313790261745453e-02 2.942793965339660645e-01 2.330183088779449463e-01 -1.639622300863265991e-01 -1.066083926707506180e-02 1.141940131783485413e-01 -5.568395927548408508e-02 -7.510601729154586792e-02 6.166222319006919861e-02 -1.711634099483489990e-01 2.867458164691925049e-01 -9.577695280313491821e-02 1.753390282392501831e-01 1.125287935137748718e-01 -3.592939972877502441e-01 -4.714149609208106995e-02 2.367959469556808472e-01 3.026988506317138672e-01 -1.075180396437644958e-01 3.007651865482330322e-02 3.556932508945465088e-02 -4.974018782377243042e-02
1.047307252883911133e-01 1.018417552113533020e-01 3.508985042572021484e-01 -4.033387079834938049e-02 8.128999918699264526e-02 -5.258856341242790222e-02 -2.543493546545505524e-02 1.605760604143142700e-01 -1.396092176437377930e-01 -1.132327830418944359e-03 -2.123557031154632568e-01 3.687211573123931885e-01 8.426331728696823120e-02 -6.887731701135635376e-02 -9.559841454029083252e-02 -7.885127514600753784e-02 2.404775321483612061e-01 2.708018422126770020e-01 7.781860977411270142e-02 -2.848267257213592529e-01 1.476274728775024414e-01 -3.889778852462768555e-01 8.295971900224685669e-03 -6.267209071666002274e-03 -5.527028068900108337e-02 -2.006053030490875244e-01 -1.169753968715667725e-01 -3.194337189197540283e-01 -6.118085607886314392e-02 1.440988183021545410e-01 1.139297895133495331e-02 1.230772808194160461e-01
-1.896256208419799805e-02 1.778823733329772949e-01 -6.084467098116874695e-02 9.353607147932052612e-02 9.093026816844940186e-02 -2.887048423290252686e-01 2.972006201744079590e-01 2.671315371990203857e-01 -5.268325563520193100e-03 3.274767845869064331e-02 -8.337241411209106445e-02 1.540288627147674561e-01 2.476823516190052032e-02 1.387176215648651123e-01 -1.199925467371940613e-01 2.025118321180343628e-01 9.448567777872085571e-02 -1.088415980339050293e-01 5.806463956832885742e-01 -4.171353206038475037e-02 1.081441715359687805e-02 -1.573342382907867432e-01 -4.366891831159591675e-02 1.181633211672306061e-02 -9.602747857570648193e-03 -1.421988904476165771e-01 1.598669737577438354e-01 -1.742841154336929321e-01 -3.006644248962402344e-01 1.180190816521644592e-01 1.618742942810058594e-01 -6.198076903820037842e-02
-3.460040986537933350e-01 -8.901566267013549805e-02 2.482797019183635712e-02 -3.494619205594062805e-02 2.713836133480072021e-01 -3.499969244003295898e-01 8.342351764440536499e-02 2.992714047431945801e-01 -2.590577304363250732e-01 -4.083905369043350220e-03 -2.032315582036972046e-01 1.601787805557250977e-01 -6.808206439018249512e-02 -1.912190020084381104e-01 -2.670121379196643829e-02 -3.931608423590660095e-02 7.457517832517623901e-02 1.336577683687210083e-01 1.929759085178375244e-01 -2.405984699726104736e-01 2.643913626670837402e-01 -1.917427927255630493e-01 4.594785720109939575e-02 -3.213673233985900879e-01 -1.745499670505523682e-01 -7.478244602680206299e-02 1.564425416290760040e-02 -3.988562151789665222e-02 2.281844243407249451e-02 6.399771198630332947e-03 -1.651686429977416992e-01 -6.289724260568618774e-02
3.431234657764434814e-01 1.761942803859710693e-01 2.819401025772094727e-02 2.346754819154739380e-01 1.176464185118675232e-01 -3.339573144912719727e-01 3.517643213272094727e-01 3.152226209640502930e-01 -1.227814257144927979e-01 -2.804243192076683044e-02 -1.111012771725654602e-01 1.366242766380310059e-01 -1.476367264986038208e-01 8.377521298825740814e-03 -1.079446151852607727e-01 6.211446225643157959e-02 2.619071304798126221e-01 3.564175590872764587e-02 8.202203363180160522e-02 3.212241455912590027e-02 -3.620924055576324463e-02 -1.413287371397018433e-01 2.595002949237823486e-01 -1.957481950521469116e-01 7.628531754016876221e-02 2.402242831885814667e-02 9.810177981853485107e-02 -2.179446816444396973e-01 5.637181550264358521e-02 -2.882902324199676514e-01 -8.737450465559959412e-03 9.044831991195678711e-02
1.806836873292922974e-01 1.007879078388214111e-01 7.639747112989425659e-02 2.083553224802017212e-01 2.834368050098419189e-01 -1.706699728965759277e-01 3.611060380935668945e-01 1.872048825025558472e-01 -1.370545327663421631e-01 1.271416544914245605e-01 2.095829695463180542e-02 2.216372340917587280e-01 1.085278317332267761e-01 -3.281354308128356934e-01 -2.401146739721298218e-01 -1.541086882352828979e-01 -1.290139108896255493e-01 9.621070325374603271e-02 2.709445357322692871e-01 9.952354244887828827e-03 1.109094247221946716e-01 -4.927581921219825745e-02 -1.034775972366333008e-01 9.054174274206161499e-02 -4.863824322819709778e-02 2.272146046161651611e-01 2.923719026148319244e-02 -1.784829944372177124e-01 -2.893759012222290039e-01 -5.159050226211547852e-02 2.002061009407043457e-01 -3.795767202973365784e-02
2.797586917877197266e-01 -1.289224624633789062e-01 1.424173731356859207e-02 -1.849929243326187134e-01 1.049384325742721558e-01 -3.736648261547088623e-01 -4.386382550001144409e-02 2.057719528675079346e-01 -2.227003723382949829e-01 7.812172919511795044e-02 -6.655944883823394775e-02 2.443831562995910645e-01 1.070310026407241821e-01 -1.951693743467330933e-02 1.661879718303680420e-01 -1.863183677196502686e-01 -1.825180649757385254e-01 -6.369039416313171387e-02 4.636537730693817139e-01 6.462091207504272461e-02 1.457066982984542847e-01 -2.276900783181190491e-02 5.034818872809410095e-02 1.316063944250345230e-02 -2.173667252063751221e-01 -2.437728643417358398e-01 -1.849119961261749268e-01 1.365441679954528809e-01 -2.456572465598583221e-02 -8.412412554025650024e-02 1.060261726379394531e-01 -1.495155394077301025e-01
2.229772210121154785e-01 2.647788822650909424e-01 3.338711261749267578e-01 2.195556163787841797e-01 3.561001643538475037e-02 1.112100556492805481e-01 1.578813791275024414e-01 3.171998858451843262e-01 5.288213025778532028e-03 -5.543045699596405029e-02 -1.355526596307754517e-01 8.859462291002273560e-02 5.664093419909477234e-02 -1.963440179824829102e-01 -1.492724865674972534e-01 -3.248699009418487549e-01 -8.427327871322631836e-02 1.329851299524307251e-01 -5.920414812862873077e-03 -1.058139055967330933e-01 3.605157434940338135e-01 -2.823085784912109375e-01 1.521995943039655685e-02 -2.606884837150573730e-01 -4.167467355728149414e-02 -1.790002882480621338e-01 -3.642646595835685730e-02 -1.100349128246307373e-01 4.511190205812454224e-02 -7.300124317407608032e-02 -1.075102984905242920e-01 -4.900041967630386353e-02
-1.588537730276584625e-02 -1.186338886618614197e-01 -1.251666843891143799e-01 -7.597258687019348145e-02 1.275744438171386719e-01 -2.443309873342514038e-01 4.416564479470252991e-02 3.932292163372039795e-01 -2.016895860433578491e-01 -2.077186703681945801e-01 -2.901821136474609375e-01 2.318869531154632568e-01 3.890396654605865479e-01 -2.119566500186920166e-02 -2.838984597474336624e-03 -3.120381534099578857e-01 2.398877292871475220e-01 1.323226690292358398e-01 1.199993342161178589e-01 5.243466421961784363e-02 1.638685166835784912e-01 6.015205755829811096e-02 1.781554371118545532e-01 6.789153814315795898e-02 3.643414471298456192e-03 1.021676883101463318e-01 1.720792949199676514e-01 1.863076090812683105e-01 -5.193294957280158997e-02 -1.367506682872772217e-01 -5.591142922639846802e-02 -4.879341274499893188e-02
8.807338029146194458e-02 -8.461739867925643921e-02 1.563483625650405884e-01 -5.478443950414657593e-02 2.283024042844772339e-01 1.008159592747688293e-01 2.118731588125228882e-01 1.448974609375000000e-01 -1.473623812198638916e-01 -2.784323692321777344e-01 5.258251726627349854e-02 6.620690226554870605e-02 1.970991939306259155e-01 -1.063085570931434631e-01 2.985773384571075439e-01 2.973621711134910583e-02 -1.218851134181022644e-01 -2.115865703672170639e-03 2.110962122678756714e-01 -2.464011758565902710e-01 -6.709185545332729816e-04 -4.289734363555908203e-01 2.446456849575042725e-01 -5.713738501071929932e-02 -2.155902981758117676e-01 -1.147639453411102295e-01 7.189495861530303955e-02 4.054218530654907227e-02 -1.220936104655265808e-01 -5.436451360583305359e-02 -2.909903824329376221e-01 2.159253358840942383e-01
-5.476368218660354614e-02 9.658735990524291992e-02 -1.795198768377304077e-01 1.430277824401855469e-01 1.834351196885108948e-02 -8.557640761137008667e-02 4.126841668039560318e-03 3.923286199569702148e-01 -1.425292193889617920e-01 -4.857764765620231628e-02 1.750047504901885986e-02 2.288068830966949463e-01 1.511751711368560791e-01 -1.153605878353118896e-01 -5.697854980826377869e-02 5.707837641239166260e-02 3.298167586326599121e-01 -2.139298915863037109e-01 2.599110305309295654e-01 7.003006990998983383e-03 3.895440995693206787e-01 -2.502813041210174561e-01 -1.369534432888031006e-01 -5.303281173110008240e-02 -1.119606196880340576e-01 -1.224714517593383789e-01 -1.651745103299617767e-02 -6.728444993495941162e-02 -5.228818580508232117e-02 -2.225259244441986084e-01 2.591170370578765869e-01 2.134462445974349976e-01
2.611101269721984863e-01 5.858483910560607910e-02 -7.410340011119842529e-02 -2.719952352344989777e-02 2.514221370220184326e-01 -1.089899316430091858e-01 -5.015883967280387878e-02 4.009029865264892578e-01 -4.426674246788024902e-01 1.502516213804483414e-03 -4.746000468730926514e-02 2.684190273284912109e-01 5.375927314162254333e-02 -9.631434828042984009e-02 7.102479692548513412e-03 -2.049079835414886475e-01 -3.827353566884994507e-02 -9.362426400184631348e-02 -5.402869358658790588e-02 -1.500571668148040771e-01 2.653612792491912842e-01 -5.369840934872627258e-02 -5.590121820569038391e-02 1.761605963110923767e-02 -1.346164792776107788e-01 1.530005186796188354e-01 2.013821341097354889e-02 9.361458569765090942e-02 -2.127244025468826294e-01 1.275575309991836548e-01 2.905082404613494873e-01 -2.243776321411132812e-01
-1.020451113581657410e-01 -2.138250768184661865e-01 1.573401093482971191e-01 1.263345181941986084e-01 3.713532164692878723e-02 -2.150415182113647461e-01 6.191452965140342712e-02 3.292530179023742676e-01 -2.002305835485458374e-01 -2.595097124576568604e-01 4.440854117274284363e-02 2.086689919233322144e-01 2.622991800308227539e-01 -6.455573439598083496e-02 -1.385132223367691040e-01 -8.711790293455123901e-02 -2.009893953800201416e-01 -5.085789784789085388e-02 4.505487084388732910e-01 2.702591195702552795e-02 -1.056525260210037231e-01 1.083074975758790970e-02 3.591496646404266357e-01 -1.564216911792755127e-01 -9.138380177319049835e-03 -1.503872871398925781e-01 6.306474655866622925e-02 2.331731468439102173e-02 -1.114852651953697205e-01 7.665231078863143921e-02 1.494789272546768188e-01 -1.061939671635627747e-01
7.826928049325942993e-02 1.946380734443664551e-01 -1.671521067619323730e-01 -2.490231245756149292e-01 1.756267845630645752e-01 4.248843993991613388e-03 2.169042676687240601e-01 4.893664121627807617e-01 -3.542236089706420898e-01 -1.211438924074172974e-01 -3.093689680099487305e-02 -8.372149616479873657e-02 -1.171457469463348389e-01 -2.384859025478363037e-01 -4.167729057371616364e-03 4.625866934657096863e-02 -7.541569322347640991e-02 2.286246791481971741e-02 1.669642627239227295e-01 -2.410115599632263184e-01 6.236279010772705078e-02 -6.575406342744827271e-02 2.885213792324066162e-01 5.603101104497909546e-02 -8.516323566436767578e-02 1.468499377369880676e-02 1.501229032874107361e-02 1.561052054166793823e-01 -1.452815830707550049e-01 -4.114091023802757263e-02 2.498856633901596069e-01 1.539476811885833740e-01
2.696517296135425568e-02 1.359865367412567139e-01 1.347372978925704956e-01 9.981931746006011963e-02 -1.275634765625000000e-01 -2.281893491744995117e-01 3.068708181381225586e-01 2.876556813716888428e-01 -9.119795262813568115e-02 -1.532615125179290771e-01 -2.268398404121398926e-01 1.764188706874847412e-01 6.437171250581741333e-02 -1.575606316328048706e-01 1.737834811210632324e-01 -1.346876025199890137e-01 4.355388581752777100e-01 -6.737630069255828857e-02 1.915100812911987305e-01 -3.391711413860321045e-01 1.001249477267265320e-01 4.497537016868591309e-02 7.286149263381958008e-02 -1.068428978323936462e-01 4.553815349936485291e-02 -7.085819542407989502e-02 6.312361359596252441e-02 -2.005043625831604004e-02 -1.566236019134521484e-01 2.533406019210815430e-01 1.966777294874191284e-01 -4.596567898988723755e-02
-2.477912977337837219e-02 -6.988307088613510132e-02 1.228535696864128113e-01 -1.481955945491790771e-01 1.515511125326156616e-01 5.816955864429473877e-02 2.783446311950683594e-01 3.049481511116027832e-01 -4.157075285911560059e-02 -3.373036533594131470e-02 -1.533565819263458252e-01 2.389491163194179535e-02 2.998530864715576172e-01 5.811331793665885925e-03 4.542065039277076721e-02 -1.714942008256912231e-01 3.664176166057586670e-01 1.297678351402282715e-01 4.413968324661254883e-02 -1.983719132840633392e-02 3.514632284641265869e-01 -4.205810427665710449e-01 6.550918519496917725e-02 -2.103684544563293457e-01 5.734998360276222229e-02 -2.162452787160873413e-01 -8.267725259065628052e-02 1.377087682485580444e-01 -1.194463670253753662e-02 -5.761663895100355148e-03 -1.496447175741195679e-01 -1.069054678082466125e-01
-2.162045985460281372e-02 6.787796318531036377e-02 1.247668638825416565e-01 -1.555129140615463257e-01 1.950319111347198486e-01 -2.596590220928192139e-01 1.810944378376007080e-01 2.141100466251373291e-01 3.111289441585540771e-02 5.830908939242362976e-02 1.073110774159431458e-01 1.636195033788681030e-01 1.376631706953048706e-01 -3.666825294494628906e-01 -6.262586265802383423e-02 1.123610325157642365e-02 -9.792309254407882690e-02 2.670433819293975830e-01 2.342210114002227783e-01 -3.405312895774841309e-01 1.185036748647689819e-01 -1.698219329118728638e-01 8.472755551338195801e-02 -3.918831646442413330e-01 -8.487605489790439606e-03 -1.426315456628799438e-01 -9.813523292541503906e-02 -1.718568056821823120e-01 4.283952992409467697e-03 -1.655594445765018463e-02 -1.497329920530319214e-01 1.825257986783981323e-01
8.372789621353149414e-02 -1.051405221223831177e-01 4.568000137805938721e-02 2.477649897336959839e-01 1.518330723047256470e-01 -4.914919659495353699e-02 8.142970502376556396e-02 2.359531521797180176e-01 1.131551340222358704e-01 -1.452954709529876709e-01 1.164561659097671509e-01 1.843331307172775269e-01 9.995786100625991821e-02 -3.478162884712219238e-01 -5.483769997954368591e-02 1.978926546871662140e-02 4.034297168254852295e-01 -2.181262671947479248e-01 3.137723803520202637e-01 -8.692168444395065308e-02 2.931763827800750732e-01 -1.132868379354476929e-01 -3.563077002763748169e-02 1.802233234047889709e-02 -1.762723028659820557e-01 -2.213895022869110107e-01 -4.352587834000587463e-02 -1.808170527219772339e-01 7.940928637981414795e-02 -2.519881129264831543e-01 9.597104042768478394e-02 6.672813743352890015e-02
5.566588416695594788e-02 1.348134279251098633e-01 1.043256074190139771e-01 9.261034429073333740e-02 1.641892939805984497e-01 -2.626656293869018555e-01 5.908879265189170837e-02 2.106050215661525726e-02 2.236109226942062378e-02 1.466397941112518311e-01 3.271430358290672302e-02 4.109175205230712891e-01 7.582931220531463623e-02 -2.357113808393478394e-01 -2.619145810604095459e-01 1.812796592712402344e-01 -1.084358897060155869e-03 -2.224318683147430420e-01 1.393904387950897217e-01 -1.760605536401271820e-02 -1.056205704808235168e-01 -3.146487176418304443e-01 3.883339166641235352e-01 -6.943865865468978882e-02 -2.536583542823791504e-01 -1.352947801351547241e-01 1.636638045310974121e-01 8.521662652492523193e-02 -1.066835522651672363e-01 -6.147563084959983826e-02 3.011705912649631500e-02 -1.921400427818298340e-01
3.154554367065429688e-01 2.513459622859954834e-01 1.409318596124649048e-01 -2.402718514204025269e-01 6.225816905498504639e-02 -5.009586215019226074e-01 1.893886476755142212e-01 -1.267878264188766479e-01 -1.885590702295303345e-02 -1.460732799023389816e-02 8.407010138034820557e-02 -4.811628162860870361e-02 -3.848174586892127991e-02 -1.593607217073440552e-01 4.281648248434066772e-02 -2.715653479099273682e-01 5.980271100997924805e-02 -1.664677113294601440e-01 7.186479866504669189e-02 -2.279860675334930420e-01 7.690435647964477539e-02 -8.137797564268112183e-02 3.025596141815185547e-01 1.127642542123794556e-01 -1.867559105157852173e-01 -1.054725721478462219e-01 -1.172807440161705017e-01 2.987808175384998322e-02 -2.240817844867706299e-01 -7.750512659549713135e-02 -1.354148536920547485e-01 -1.004713959991931915e-02
1.692365296185016632e-02 5.657530948519706726e-02 3.103482723236083984e-01 3.231162205338478088e-02 6.795011460781097412e-02 -6.488811224699020386e-02 -4.268952459096908569e-02 3.102406859397888184e-01 -2.724921703338623047e-01 -1.275870800018310547e-01 -2.119162231683731079e-01 1.875636875629425049e-01 6.222967058420181274e-02 -4.382258355617523193e-01 -1.973056942224502563e-01 1.655610278248786926e-02 8.330444246530532837e-02 5.688704922795295715e-02 1.854529976844787598e-01 3.598072007298469543e-02 9.117130935192108154e-02 -1.713753938674926758e-01 8.826604485511779785e-02 -3.789164721965789795e-01 -4.816075414419174194e-02 -1.714551895856857300e-01 -4.186872765421867371e-02 -3.108834922313690186e-01 5.740381777286529541e-02 4.816721007227897644e-02 -1.162131950259208679e-01 4.862099513411521912e-02
1.536239087581634521e-01 -1.067297812551259995e-02 3.380583226680755615e-01 -1.018051896244287491e-02 -2.979506738483905792e-02 -2.092378139495849609e-01 1.946108639240264893e-01 3.877219855785369873e-01 -3.093025386333465576e-01 -2.476175874471664429e-01 -2.046889662742614746e-01 1.623287647962570190e-01 1.956745386123657227e-01 -3.362971171736717224e-02 -1.809786558151245117e-01 -7.448051124811172485e-02 -7.792638242244720459e-02 -2.321716845035552979e-01 -1.108293384313583374e-01 -8.728010207414627075e-02 3.117755353450775146e-01 -3.275348618626594543e-02 1.568606868386268616e-02 -6.804657727479934692e-02 1.288508623838424683e-01 1.840592771768569946e-01 3.396847099065780640e-02 1.161074414849281311e-01 -2.091797441244125366e-01 9.257506579160690308e-02 1.470676362514495850e-01 6.306454539299011230e-02
1.028298810124397278e-01 -1.655153334140777588e-01 4.454676061868667603e-03 1.513795461505651474e-02 -5.021565780043601990e-02 -2.017966359853744507e-01 1.780552417039871216e-01 6.244750111363828182e-04 -2.936282753944396973e-01 -1.135684624314308167e-01 1.371922343969345093e-01 1.973423808813095093e-01 4.086369276046752930e-01 -8.879067748785018921e-02 -4.094767943024635315e-02 -2.756521403789520264e-01 2.467675507068634033e-01 1.062952056527137756e-01 5.516272038221359253e-02 -1.410646885633468628e-01 2.337905764579772949e-01 -4.152138158679008484e-02 3.913631737232208252e-01 -1.993233151733875275e-02 2.886652052402496338e-01 6.657623499631881714e-02 8.708315342664718628e-02 -2.667666785418987274e-02 -2.727212607860565186e-01 -2.965862676501274109e-02 2.297804504632949829e-02 -2.247643657028675079e-02
7.817614078521728516e-02 3.057945668697357178e-01 3.706352040171623230e-02 4.601212963461875916e-02 1.919120922684669495e-02 -8.999887853860855103e-02 -1.304474379867315292e-02 -1.144593814387917519e-03 -1.804744601249694824e-01 9.697152674198150635e-02 1.422464996576309204e-01 5.819107890129089355e-01 9.406211227178573608e-02 -1.924198418855667114e-01 -1.128810644149780273e-01 1.578959524631500244e-01 -3.821833757683634758e-03 4.631677269935607910e-02 1.454777121543884277e-01 -1.542719602584838867e-01 1.998576670885086060e-01 -1.804054379463195801e-01 2.645686864852905273e-01 -1.942322701215744019e-01 -1.996803134679794312e-01 -3.864075243473052979e-02 1.549944877624511719e-01 2.606508135795593262e-01 -1.111438199877738953e-01 7.735630869865417480e-02 3.467297926545143127e-02 -1.538528501987457275e-01
2.027527540922164917e-01 -5.122138932347297668e-02 1.478742808103561401e-01 6.717630475759506226e-02 1.659210622310638428e-01 -5.781627725809812546e-03 5.804961919784545898e-02 -7.770887762308120728e-02 -6.789436191320419312e-02 -1.513488441705703735e-01 1.489342153072357178e-01 3.409574627876281738e-01 1.815063357353210449e-01 -1.821294724941253662e-01 -1.591735333204269409e-01 6.083436310291290283e-02 -2.244685441255569458e-01 1.767899468541145325e-02 1.160112619400024414e-01 -2.722235321998596191e-01 1.077864840626716614e-01 -3.152185082435607910e-01 2.697107195854187012e-01 -1.529472470283508301e-01 -3.808764815330505371e-01 -6.247475370764732361e-02 -2.921827509999275208e-02 1.284776031970977783e-01 5.574737116694450378e-02 -2.809213101863861084e-01 3.867876902222633362e-02 -1.912672966718673706e-01
1.610480062663555145e-02 1.803031861782073975e-01 1.967937201261520386e-01 2.169723249971866608e-02 5.908622592687606812e-02 -1.787066608667373657e-01 7.353465538471937180e-03 2.460460960865020752e-01 -3.320077061653137207e-01 -2.384157180786132812e-01 1.558652892708778381e-02 3.316665440797805786e-02 1.904103755950927734e-01 -4.685644432902336121e-02 5.727309361100196838e-02 6.759671121835708618e-02 -2.578312531113624573e-02 6.855791062116622925e-02 2.388506531715393066e-01 -1.689637750387191772e-01 -1.398579329252243042e-01 -4.301085174083709717e-01 2.517603337764739990e-01 -2.565664239227771759e-02 1.962136104702949524e-02 -1.235305145382881165e-01 -1.787216663360595703e-01 -6.487184017896652222e-02 -6.477493792772293091e-02 -2.814896404743194580e-01 -2.832927405834197998e-01 2.055666148662567139e-01
2.901522219181060791e-01 2.519706785678863525e-01 2.710272669792175293e-01 -1.623751521110534668e-01 5.715156719088554382e-02 -5.525869131088256836e-01 4.843463003635406494e-02 -1.337191164493560791e-01 -8.755956590175628662e-02 -4.752861335873603821e-02 6.775090098381042480e-02 9.295448660850524902e-02 -2.411379478871822357e-02 -6.130504235625267029e-02 -4.307492822408676147e-02 -2.543297410011291504e-01 1.164189577102661133e-01 2.650426235049962997e-03 1.480516195297241211e-01 -3.366532176733016968e-02 1.430786997079849243e-01 -5.435494333505630493e-02 4.446941912174224854e-01 2.201079130172729492e-01 -8.511216193437576294e-02 -4.394576698541641235e-02 1.179777737706899643e-02 -6.889656186103820801e-02 -2.500063180923461914e-02 4.458023607730865479e-02 3.761861240491271019e-03 8.181114494800567627e-02
4.748054593801498413e-02 2.111772298812866211e-01 4.110872745513916016e-02 2.349041216075420380e-02 1.147752255201339722e-01 -1.610608994960784912e-01 7.668799161911010742e-02 -2.859077230095863342e-02 -2.708878517150878906e-01 5.187090113759040833e-02 2.694701850414276123e-01 4.547807276248931885e-01 -5.469786934554576874e-03 -2.486546039581298828e-01 -1.284803301095962524e-01 1.172003597021102905e-01 9.666060097515583038e-03 -3.067409619688987732e-03 2.620742022991180420e-01 -9.667857736349105835e-02 4.460328817367553711e-02 -1.242326200008392334e-01 4.330932497978210449e-01 -1.934935003519058228e-01 -2.992241382598876953e-01 -1.942713558673858643e-02 1.810234189033508301e-01 -9.374852292239665985e-03 1.685037091374397278e-02 -9.291509538888931274e-02 -1.333899330347776413e-02 -7.108211517333984375e-02
-9.705391526222229004e-02 -1.710364967584609985e-01 2.229264676570892334e-01 1.758271753787994385e-01 4.683362692594528198e-02 -1.781011968851089478e-01 1.506411936134099960e-03 4.016966521739959717e-01 -2.677473425865173340e-01 -2.613751292228698730e-01 2.090920656919479370e-01 1.653906404972076416e-01 1.043863818049430847e-01 8.632677048444747925e-02 -1.826602071523666382e-01 -8.060095459222793579e-02 -1.955099701881408691e-01 -1.602484583854675293e-01 3.890907764434814453e-01 -8.085270226001739502e-02 1.013212352991104126e-01 -1.276758015155792236e-01 3.005327880382537842e-01 -8.014033734798431396e-02 -4.927116632461547852e-02 -1.332294940948486328e-02 -7.080786675214767456e-02 3.605410084128379822e-02 -6.997741013765335083e-02 1.726453006267547607e-01 3.593736514449119568e-02 -1.615392565727233887e-01
2.439558207988739014e-01 1.972877681255340576e-01 2.132258713245391846e-01 -1.192314270883798599e-02 -3.567667305469512939e-02 -6.316623836755752563e-02 2.053649127483367920e-01 3.247605860233306885e-01 -4.805105179548263550e-02 -1.676843464374542236e-01 -2.948386967182159424e-01 1.085144430398941040e-01 -3.941071406006813049e-02 -3.638612329959869385e-01 -1.067498102784156799e-01 -9.074090048670768738e-03 4.961291700601577759e-02 -1.254187226295471191e-01 1.912927329540252686e-01 -4.278875514864921570e-02 3.716596364974975586e-01 -1.604211181402206421e-01 7.631386071443557739e-02 1.116545125842094421e-01 8.595342934131622314e-02 9.953790903091430664e-02 -1.365755647420883179e-01 7.736054807901382446e-02 -3.084706068038940430e-01 4.276069626212120056e-02 1.346017569303512573e-01 -1.807914078235626221e-01
2.624432146549224854e-01 2.172879576683044434e-01 1.216582879424095154e-01 2.735826969146728516e-01 6.359261274337768555e-02 1.355963107198476791e-02 3.038628697395324707e-01 3.828217387199401855e-01 -2.658146917819976807e-01 -6.631659716367721558e-02 -1.342789381742477417e-01 -1.071761995553970337e-01 9.938401728868484497e-02 -1.901305280625820160e-02 -1.293003857135772705e-01 -1.281505823135375977e-01 6.788508594036102295e-02 -8.911736309528350830e-02 -1.576647758483886719e-01 -1.132321655750274658e-01 1.694654822349548340e-01 2.418024092912673950e-02 2.872111797332763672e-01 -3.088417053222656250e-01 -1.103948280215263367e-01 -1.765181869268417358e-01 -7.635728269815444946e-02 9.545489400625228882e-02 -2.839711904525756836e-01 -5.161396414041519165e-02 -4.855711758136749268e-02 -4.289102554321289062e-02
1.436329782009124756e-01 -1.881845295429229736e-01 7.484063506126403809e-02 6.538835912942886353e-02 -1.967948079109191895e-01 -2.516288459300994873e-01 1.456205993890762329e-01 2.434020638465881348e-01 -2.092325091361999512e-01 -1.711771339178085327e-01 3.263898938894271851e-02 2.249366044998168945e-01 2.499575912952423096e-01 -2.062107473611831665e-01 -1.923312805593013763e-02 -3.522087335586547852e-01 2.744249626994132996e-02 -1.028730347752571106e-01 1.814747601747512817e-01 -6.997679173946380615e-02 2.481696456670761108e-01 1.071524173021316528e-01 3.843390941619873047e-01 8.646876364946365356e-02 9.726521372795104980e-02 5.860162898898124695e-02 9.063655883073806763e-02 -8.445249497890472412e-02 -5.678049474954605103e-02 -1.978669166564941406e-01 -2.078095674514770508e-01 7.866915315389633179e-02
1.807362884283065796e-01 1.036376729607582092e-01 1.929963082075119019e-01 1.901795566082000732e-01 -4.356914758682250977e-02 -1.249680966138839722e-01 1.704154908657073975e-01 3.716089129447937012e-01 -2.068360447883605957e-01 6.316325068473815918e-02 -3.996460512280464172e-02 3.548928797245025635e-01 -7.863522507250308990e-03 -3.262768983840942383e-01 -1.195598021149635315e-01 -1.030099540948867798e-01 7.085179537534713745e-02 8.728757500648498535e-02 3.630511835217475891e-02 1.860165745019912720e-01 3.287818282842636108e-02 -1.896781027317047119e-01 1.176727563142776489e-02 -1.529614329338073730e-01 1.637775264680385590e-02 -1.529509276151657104e-01 2.191998213529586792e-01 -2.377895265817642212e-02 -2.489110976457595825e-01 -1.422441005706787109e-01 1.024206504225730896e-01 -3.444950580596923828e-01
-1.520594805479049683e-01 2.181835025548934937e-01 -7.249245792627334595e-02 -3.817439451813697815e-02 3.385436832904815674e-01 -2.415770739316940308e-01 1.003632098436355591e-01 6.042927131056785583e-02 -1.343100070953369141e-01 -3.052416741847991943e-01 8.740800619125366211e-02 4.002112150192260742e-01 1.808194220066070557e-01 -1.063130348920822144e-01 4.149503633379936218e-02 -4.227210208773612976e-02 2.103822082281112671e-01 4.640927538275718689e-02 2.967985570430755615e-01 -7.274124026298522949e-02 1.568270921707153320e-01 -8.150022476911544800e-02 -1.736684143543243408e-01 -6.510625779628753662e-02 -6.069257110357284546e-02 -1.185415759682655334e-01 2.165967971086502075e-02 1.458507925271987915e-01 -1.098394319415092468e-01 -3.000754117965698242e-01 -1.771693080663681030e-01 1.758693158626556396e-01
1.518473178148269653e-01 1.277567595243453979e-01 9.442878514528274536e-02 -3.088388964533805847e-02 -1.178744062781333923e-01 1.135412007570266724e-01 2.245578616857528687e-01 5.352161526679992676e-01 -6.754468381404876709e-02 -3.716589510440826416e-01 -9.744846820831298828e-02 8.601249754428863525e-02 1.342311948537826538e-01 -1.566540598869323730e-01 -1.424181759357452393e-01 -1.130051687359809875e-01 -1.683187205344438553e-03 2.068056613206863403e-01 1.285158991813659668e-01 -1.903878338634967804e-02 2.314139604568481445e-01 -2.212138622999191284e-01 9.660009294748306274e-02 -2.025733143091201782e-01 -4.856064915657043457e-02 -4.002005606889724731e-02 -5.457671359181404114e-02 -2.797625362873077393e-01 1.165507733821868896e-01 -2.760791406035423279e-02 -1.987797766923904419e-01 1.766598597168922424e-02
2.553931474685668945e-01 8.774478733539581299e-02 -1.109362207353115082e-02 1.608347296714782715e-01 -3.378253430128097534e-02 -1.499265879392623901e-01 3.089522719383239746e-01 1.087683290243148804e-01 -2.096420079469680786e-01 -1.283367425203323364e-01 -4.944679141044616699e-02 1.302922517061233521e-01 1.234809085726737976e-01 -1.773160248994827271e-01 -4.174397587776184082e-01 -6.115375459194183350e-02 -3.532202541828155518e-02 -9.193798759952187538e-04 -3.608432365581393242e-03 -2.535701990127563477e-01 -1.726909279823303223e-01 -3.863457441329956055e-01 1.287118494510650635e-01 2.541198730468750000e-01 -2.690075635910034180e-01 4.628318175673484802e-02 1.651421934366226196e-01 -1.620428711175918579e-01 -1.361948554404079914e-03 3.853067755699157715e-02 3.267161175608634949e-02 9.632415324449539185e-02
-1.145584210753440857e-01 -1.709441095590591431e-01 -1.674427986145019531e-01 -7.395063340663909912e-02 3.903250694274902344e-01 -2.496491819620132446e-01 9.262643754482269287e-02 3.790990635752677917e-02 -4.284648597240447998e-02 -2.765722572803497314e-01 5.638624355196952820e-02 5.034001544117927551e-02 -6.777671724557876587e-02 -9.150160104036331177e-02 -1.454610526561737061e-01 -5.123441666364669800e-02 2.648837268352508545e-01 -2.168561667203903198e-01 1.833345443010330200e-01 -4.495140910148620605e-02 3.153621256351470947e-01 -3.477857410907745361e-01 4.055687040090560913e-02 2.284255623817443848e-02 -2.379848212003707886e-01 -1.566270589828491211e-01 -2.013814635574817657e-02 -2.575191855430603027e-01 -7.755236327648162842e-02 -1.545390635728836060e-01 1.596154123544692993e-01 -7.915462483651936054e-04
2.115441113710403442e-01 2.471816688776016235e-01 -8.426152169704437256e-02 -3.487741053104400635e-01 1.450136750936508179e-01 -2.142855376005172729e-01 -8.896376937627792358e-02 -1.780873984098434448e-01 -1.463531255722045898e-01 -1.769707202911376953e-01 6.071852520108222961e-02 -7.182684540748596191e-02 1.180356219410896301e-01 -1.536589711904525757e-01 1.346286199986934662e-02 -2.849463224411010742e-01 3.169204294681549072e-01 -4.574850900098681450e-04 2.713571488857269287e-01 -2.340694218873977661e-01 1.866979449987411499e-01 -1.246211305260658264e-01 2.303261756896972656e-01 1.977203041315078735e-01 -1.438322365283966064e-01 -2.105221748352050781e-01 5.675331130623817444e-02 2.392574399709701538e-02 -1.912465989589691162e-01 2.734580822288990021e-02 2.029654569923877716e-02 -1.998863741755485535e-02
2.191575765609741211e-01 -4.992206022143363953e-02 1.610964536666870117e-01 4.989783465862274170e-02 -6.449505686759948730e-02 -1.753834336996078491e-01 9.643569588661193848e-02 1.416154322214424610e-03 -1.983646899461746216e-01 1.674441844224929810e-01 2.439695224165916443e-02 1.380328536033630371e-01 3.251940906047821045e-01 -3.937409520149230957e-01 -2.657328546047210693e-01 2.370514422655105591e-01 1.849754005670547485e-01 -6.546907871961593628e-02 3.871543705463409424e-02 -3.775225020945072174e-03 4.772756993770599365e-02 -1.885041296482086182e-01 3.247190117835998535e-01 2.056340686976909637e-02 -2.735137343406677246e-01 -2.298166304826736450e-01 8.751519769430160522e-02 -6.957493722438812256e-02 -1.938919275999069214e-01 1.059232428669929504e-01 -5.133474245667457581e-02 -1.640850603580474854e-01
9.381464868783950806e-02 3.499082922935485840e-01 9.353260695934295654e-02 -9.567582607269287109e-02 2.345627695322036743e-01 -2.955843508243560791e-01 3.458992838859558105e-01 1.609840244054794312e-01 -3.254720270633697510e-01 -1.767891198396682739e-01 -2.308910638093948364e-01 9.330764412879943848e-02 5.173451080918312073e-02 -9.197787195444107056e-02 -1.305086445063352585e-02 -5.984487012028694153e-02 -3.542755916714668274e-02 -1.737102568149566650e-01 2.605058485642075539e-03 -1.226210147142410278e-01 -1.259063463658094406e-02 -1.083448305726051331e-01 2.287456691265106201e-01 5.683031678199768066e-02 3.026150465011596680e-01 -1.070767343044281006e-01 -1.721080951392650604e-02 1.490876823663711548e-01 -1.181289777159690857e-01 2.245930954813957214e-02 1.853112578392028809e-01 -2.460266202688217163e-01
-2.928218804299831390e-02 2.485846867784857750e-03 1.228922009468078613e-01 -2.146457880735397339e-01 1.368282437324523926e-01 4.168500378727912903e-02 1.847287714481353760e-01 2.818523347377777100e-01 -1.511128842830657959e-01 -1.666664481163024902e-01 4.512416198849678040e-02 2.554661035537719727e-01 6.882792711257934570e-02 -1.311492919921875000e-01 -2.434276603162288666e-02 1.883372217416763306e-01 -3.459616564214229584e-03 6.938719656318426132e-03 4.983579814434051514e-01 -2.212558239698410034e-01 1.925909519195556641e-01 1.884268820285797119e-01 2.205179035663604736e-01 -6.051370874047279358e-02 -3.043477535247802734e-01 -1.687213033437728882e-02 -1.197158098220825195e-01 -2.535980641841888428e-01 -1.415003985166549683e-01 -5.524237081408500671e-02 1.001640185713768005e-01 3.315541520714759827e-02
2.575585246086120605e-01 6.896066665649414062e-02 7.739791274070739746e-02 7.753241807222366333e-03 -8.851207047700881958e-02 -5.560684949159622192e-02 2.479433715343475342e-01 4.526026546955108643e-01 -2.084022015333175659e-01 -6.013326719403266907e-02 -1.539560109376907349e-01 -2.789899706840515137e-01 1.770932823419570923e-01 -8.172903209924697876e-02 -8.315344899892807007e-02 -1.190409660339355469e-01 -1.085940450429916382e-01 -4.219131544232368469e-02 1.239797547459602356e-01 -2.616721987724304199e-01 3.463073670864105225e-01 -8.771846443414688110e-02 2.720589041709899902e-01 -1.194645017385482788e-01 9.420146048069000244e-02 -1.043006479740142822e-01 1.417496800422668457e-02 2.089772522449493408e-01 -7.259833812713623047e-02 1.290057599544525146e-01 -2.241366915404796600e-02 -1.962803900241851807e-01
2.372511476278305054e-01 -1.410341858863830566e-01 -9.300583600997924805e-02 1.386172026395797729e-01 3.415554761886596680e-01 -2.403409034013748169e-01 4.033030942082405090e-02 1.385627835988998413e-01 -1.824240982532501221e-01 -8.073510974645614624e-02 -1.479105353355407715e-01 1.690354496240615845e-01 3.339692652225494385e-01 1.792144030332565308e-01 9.604927897453308105e-02 8.363940566778182983e-02 1.106230542063713074e-01 -2.124680904671549797e-03 1.394827365875244141e-01 -2.201589196920394897e-01 -1.170678064227104187e-01 6.432721763849258423e-02 2.470763325691223145e-01 -7.368659973144531250e-02 -3.861534297466278076e-01 -1.597650796175003052e-01 2.697582170367240906e-02 1.723119765520095825e-01 -1.137626171112060547e-01 1.107149645686149597e-01 2.338373363018035889e-01 -3.406392782926559448e-02
1.928089708089828491e-01 8.994992077350616455e-02 2.005171328783035278e-01 -8.371034264564514160e-02 -3.393875434994697571e-02 -4.643322229385375977e-01 -1.069999784231185913e-01 -1.405517011880874634e-02 -1.154929548501968384e-01 2.371297031641006470e-02 2.034061029553413391e-02 1.297581046819686890e-01 9.839601069688796997e-02 4.391932487487792969e-02 -2.015449106693267822e-01 -8.744745701551437378e-02 1.009698808193206787e-01 -1.558383405208587646e-01 4.230632185935974121e-01 -4.807100445032119751e-02 3.890160471200942993e-02 -6.545505672693252563e-02 -7.136833667755126953e-02 9.099649637937545776e-02 -3.280990123748779297e-01 -3.480871319770812988e-01 -3.744684159755706787e-02 1.799093373119831085e-02 -1.799335777759552002e-01 4.099184647202491760e-02 -3.591942833736538887e-03 -2.975434660911560059e-01
1.007101461291313171e-01 -1.979674911126494408e-03 2.905899882316589355e-01 1.201856210827827454e-01 8.513157814741134644e-02 -1.671522110700607300e-01 2.616770565509796143e-01 -1.006206199526786804e-01 -1.532021909952163696e-01 -2.787673771381378174e-01 -3.155642449855804443e-01 2.245879769325256348e-01 -8.926159888505935669e-02 -3.838944062590599060e-02 -3.405330237001180649e-03 1.023348718881607056e-01 1.544667482376098633e-01 1.073026359081268311e-01 2.654572427272796631e-01 -1.180621981620788574e-01 3.794027492403984070e-02 -5.275406837463378906e-01 1.817613653838634491e-02 8.625981211662292480e-02 3.482803702354431152e-02 -1.706739813089370728e-01 1.412583589553833008e-01 1.254191994667053223e-01 -5.781102553009986877e-02 -1.322822719812393188e-01 4.021724686026573181e-02 -1.013766676187515259e-01
1.897776424884796143e-01 1.640216559171676636e-01 9.577134251594543457e-02 -1.566705405712127686e-01 2.276216298341751099e-01 2.803310193121433258e-02 7.735913246870040894e-02 4.193233326077461243e-02 -4.251617193222045898e-01 3.247149288654327393e-02 -9.032730013132095337e-02 2.320975214242935181e-01 2.751856446266174316e-01 -1.172758638858795166e-01 -2.479355335235595703e-01 -2.172712832689285278e-01 -2.857708632946014404e-01 -3.242281824350357056e-02 1.542848944664001465e-01 -2.702647261321544647e-02 1.463140249252319336e-01 1.525814533233642578e-01 4.625687841325998306e-03 -1.456960737705230713e-01 -3.021294772624969482e-01 -2.077223509550094604e-01 1.074587255716323853e-01 1.479926258325576782e-01 -5.475826561450958252e-02 -1.140176281332969666e-01 -1.813136339187622070e-01 -1.052485927939414978e-01
1.054636165499687195e-01 1.033790037035942078e-01 -1.107945889234542847e-01 -8.505253493785858154e-02 3.361257910728454590e-01 -1.568833291530609131e-01 3.774833381175994873e-01 2.791797220706939697e-01 3.407954573631286621e-01 -2.369205504655838013e-01 3.236310929059982300e-02 1.822570562362670898e-01 8.446417003870010376e-02 -1.070629432797431946e-01 2.765734679996967316e-02 1.223704311996698380e-02 1.403432060033082962e-02 1.213246732950210571e-01 9.246136993169784546e-02 -1.112146079540252686e-01 -3.888836875557899475e-02 1.532960869371891022e-02 2.846471965312957764e-01 -6.949568539857864380e-02 -3.847528398036956787e-01 -1.597735881805419922e-01 3.680292144417762756e-02 -5.511275958269834518e-03 -2.457167804241180420e-01 2.597047016024589539e-02 -1.231486424803733826e-01 2.041146857663989067e-03
-4.223925247788429260e-02 1.341501176357269287e-01 1.460055708885192871e-01 -3.281800076365470886e-02 1.149205490946769714e-01 -1.773515641689300537e-01 2.997153103351593018e-01 4.722187761217355728e-03 -2.565451264381408691e-01 -7.882715761661529541e-02 9.744144231081008911e-02 1.085202023386955261e-01 1.339839696884155273e-01 -2.979839444160461426e-01 3.251014351844787598e-01 3.137427195906639099e-02 1.814800202846527100e-01 1.039022728800773621e-01 1.905336380004882812e-01 -1.182975471019744873e-01 1.918011009693145752e-01 -4.136206209659576416e-01 2.069666683673858643e-01 -6.193408370018005371e-02 1.119556874036788940e-01 -6.859833747148513794e-02 1.161875501275062561e-01 -3.108950890600681305e-02 -1.930086761713027954e-01 -5.654414743185043335e-02 -1.128358468413352966e-01 2.883309721946716309e-01
1.871538013219833374e-01 1.414875984191894531e-01 1.030900329351425171e-01 -5.189993605017662048e-02 5.877966061234474182e-02 -7.183647900819778442e-02 -1.712795943021774292e-01 1.276878565549850464e-01 -2.813461422920227051e-01 -1.139888167381286621e-01 -4.929979518055915833e-02 6.667819619178771973e-02 3.866081833839416504e-01 1.583448350429534912e-01 -2.178534716367721558e-01 -2.541905641555786133e-01 -1.512058824300765991e-01 1.801610738039016724e-01 2.256280928850173950e-01 9.401126950979232788e-02 1.640524417161941528e-01 -2.067856788635253906e-01 1.688233911991119385e-01 2.380997985601425171e-01 -3.489389419555664062e-01 -2.635159529745578766e-02 -1.463816910982131958e-01 9.592074900865554810e-02 9.740640223026275635e-02 -1.399926990270614624e-01 -1.158855557441711426e-01 -1.618928462266921997e-01
7.904811203479766846e-02 1.400686204433441162e-01 -7.484469562768936157e-02 2.629658393561840057e-02 1.506285220384597778e-01 -1.735502183437347412e-01 8.314473927021026611e-02 1.510079950094223022e-01 -2.391420006752014160e-01 2.027978748083114624e-02 1.863721758127212524e-01 2.036778479814529419e-01 2.107499092817306519e-01 -2.359304130077362061e-01 -1.103471294045448303e-01 -3.467556238174438477e-01 2.695919275283813477e-01 -5.908262915909290314e-03 1.736353486776351929e-01 -8.553802967071533203e-02 -5.437631160020828247e-02 -2.163298241794109344e-02 8.345969766378402710e-02 -3.204842209815979004e-01 -4.629925638437271118e-02 -1.840213388204574585e-01 2.151303291320800781e-01 4.249035939574241638e-02 -1.614765077829360962e-01 -2.158593833446502686e-01 8.939901366829872131e-03 -3.726592063903808594e-01
2.150467336177825928e-01 -1.762970536947250366e-01 -2.387873530387878418e-01 2.059305608272552490e-01 -1.942347735166549683e-01 -2.477408200502395630e-01 2.060706764459609985e-01 1.402845978736877441e-01 1.349497120827436447e-02 -1.603102535009384155e-01 -5.632815882563591003e-02 6.604810804128646851e-02 4.380517825484275818e-02 -2.064675837755203247e-01 -6.555970013141632080e-02 -2.093758806586265564e-02 1.132023483514785767e-01 -3.124745935201644897e-02 6.861191987991333008e-02 -1.031471341848373413e-01 1.510388404130935669e-01 -2.268492579460144043e-01 1.186417117714881897e-01 -2.216036617755889893e-01 -1.661772280931472778e-01 -1.886181682348251343e-01 3.127239346504211426e-01 2.786083817481994629e-01 -2.313259243965148926e-01 -3.418324589729309082e-01 1.899962499737739563e-02 -5.805858597159385681e-02
3.837122023105621338e-02 7.475474476814270020e-02 -1.464526057243347168e-01 -5.031535401940345764e-02 1.500968039035797119e-01 5.507552996277809143e-02 1.121298223733901978e-01 3.192689716815948486e-01 -2.302942574024200439e-01 -2.120740413665771484e-01 6.841392070055007935e-02 3.719586133956909180e-01 8.805108815431594849e-02 -9.716325998306274414e-02 1.414318848401308060e-02 -1.652058064937591553e-01 9.411028027534484863e-02 -2.250651121139526367e-01 5.235685408115386963e-02 -3.031590878963470459e-01 1.277797520160675049e-01 2.036945074796676636e-01 3.906075358390808105e-01 -8.611132204532623291e-02 5.835403129458427429e-02 -1.143066212534904480e-01 -6.952039152383804321e-02 -5.952696874737739563e-02 2.000740543007850647e-02 -2.916453778743743896e-01 1.461358070373535156e-01 -1.988293975591659546e-01
1.165890470147132874e-01 3.684850409626960754e-03 -2.295644432306289673e-01 1.460871994495391846e-01 1.182558462023735046e-01 -3.460373356938362122e-02 9.757889062166213989e-02 1.964428722858428955e-01 -1.272572875022888184e-01 -5.083211511373519897e-02 8.495888859033584595e-02 2.387973368167877197e-01 7.563692051917314529e-03 1.787860319018363953e-02 1.351036429405212402e-01 -2.105027735233306885e-01 2.366095334291458130e-01 -2.025832682847976685e-01 2.132173925638198853e-01 -1.492792516946792603e-01 1.302171498537063599e-01 2.622303087264299393e-03 2.549684941768646240e-01 1.475065797567367554e-01 -1.009927913546562195e-01 -2.546618580818176270e-01 2.274122387170791626e-01 2.486431896686553955e-01 -3.478183448314666748e-01 -1.956107765436172485e-01 9.435892105102539062e-02 2.790338397026062012e-01
8.529305458068847656e-02 2.849748432636260986e-01 4.058605432510375977e-01 1.824553459882736206e-01 1.156533733010292053e-01 -4.288169145584106445e-01 1.473466753959655762e-01 -3.663619607686996460e-02 -1.322596240788698196e-02 -1.246570497751235962e-01 -1.780192553997039795e-01 1.174959763884544373e-01 1.903004050254821777e-01 1.220923364162445068e-01 1.238394975662231445e-01 -1.023098677396774292e-01 -1.334342956542968750e-01 -2.362423092126846313e-01 9.847832471132278442e-02 -1.266712546348571777e-01 2.842740118503570557e-01 -1.192492917180061340e-01 9.190136939287185669e-02 1.536222249269485474e-01 -9.018815308809280396e-02 -2.479857951402664185e-01 4.805677756667137146e-02 -1.459250003099441528e-01 -1.175737455487251282e-01 2.407714910805225372e-02 1.442072093486785889e-01 -1.357288379222154617e-02
1.376891583204269409e-01 1.155051887035369873e-01 1.747193187475204468e-01 1.303668916225433350e-01 3.898699581623077393e-02 -3.676793351769447327e-02 6.887637823820114136e-02 3.996970653533935547e-01 -1.433039754629135132e-01 -2.784269452095031738e-01 -4.133806005120277405e-02 9.549778699874877930e-02 8.394028246402740479e-02 -2.973374128341674805e-01 -2.057107686996459961e-01 -1.399620771408081055e-01 4.837902635335922241e-02 3.003020882606506348e-01 -4.318921267986297607e-02 9.831741452217102051e-02 3.039144575595855713e-01 -2.844495177268981934e-01 2.279302775859832764e-01 -2.854522764682769775e-01 -9.755993634462356567e-02 -9.285034984350204468e-02 -1.956208199262619019e-01 -2.043332159519195557e-02 9.771770238876342773e-02 5.596574395895004272e-02 -4.899115860462188721e-02 -6.234426423907279968e-02
-8.140909671783447266e-02 -9.168106131255626678e-03 -9.465581923723220825e-02 6.642391532659530640e-02 1.312139034271240234e-01 -1.683088839054107666e-01 -8.148171752691268921e-02 3.277706801891326904e-01 2.012688368558883667e-01 -2.730002254247665405e-02 3.668328002095222473e-02 1.428696662187576294e-01 1.425001770257949829e-01 -1.429019272327423096e-01 -6.230016797780990601e-02 -3.520921170711517334e-01 2.153966426849365234e-01 -3.842236399650573730e-01 1.752496808767318726e-01 -1.643110364675521851e-01 3.219721913337707520e-01 -2.012346982955932617e-01 1.654612272977828979e-01 -4.164123535156250000e-02 -1.439768373966217041e-01 -2.320586889982223511e-01 9.599550813436508179e-02 -2.046277672052383423e-01 -9.024687856435775757e-02 9.460566937923431396e-02 1.445732861757278442e-01 -6.190443411469459534e-03
-3.607035577297210693e-01 -1.137138456106185913e-01 1.602287888526916504e-01 -6.536117196083068848e-02 3.114587366580963135e-01 -2.934880256652832031e-01 1.469410955905914307e-01 4.438810944557189941e-01 -2.470966428518295288e-01 -1.936859451234340668e-02 -1.260993778705596924e-01 1.699643731117248535e-01 -5.177628993988037109e-02 -2.821391634643077850e-02 4.760270938277244568e-02 -4.507564753293991089e-02 2.019195631146430969e-02 1.133838891983032227e-01 2.360429018735885620e-01 -3.529612347483634949e-02 2.178851068019866943e-01 -2.904655635356903076e-01 4.981343448162078857e-02 -1.238432377576828003e-01 -2.598047852516174316e-01 2.890090458095073700e-02 6.056253239512443542e-02 -4.089705646038055420e-02 2.702549286186695099e-02 5.815765634179115295e-02 -1.041946411132812500e-01 5.220786854624748230e-02
2.310982793569564819e-01 6.684480607509613037e-02 -9.980565309524536133e-02 2.259108424186706543e-01 -2.640995010733604431e-02 -2.738499939441680908e-01 3.448015749454498291e-01 1.002416238188743591e-01 -1.593110859394073486e-01 2.039001286029815674e-01 -3.240662626922130585e-03 1.634299159049987793e-01 3.162106499075889587e-02 -2.544380724430084229e-01 -1.339496821165084839e-01 3.753338381648063660e-02 1.661203950643539429e-01 -8.989557623863220215e-02 1.257263123989105225e-01 1.905481666326522827e-01 1.173644289374351501e-01 -3.387188911437988281e-01 2.630764842033386230e-01 1.284603625535964966e-01 -1.257046461105346680e-01 -2.577797472476959229e-01 5.677727237343788147e-02 -2.355263382196426392e-01 -1.060762703418731689e-01 1.267707496881484985e-01 -1.656795293092727661e-01 2.343126805499196053e-03
2.671400606632232666e-01 8.734590560197830200e-02 -6.623703986406326294e-02 -8.550507947802543640e-03 3.894103318452835083e-02 -1.416095644235610962e-01 6.274556368589401245e-02 -7.144972681999206543e-02 -3.458173274993896484e-01 2.127973735332489014e-02 1.553443223237991333e-01 2.472357302904129028e-01 1.196016296744346619e-01 1.344191133975982666e-01 -2.791876494884490967e-01 5.922859162092208862e-02 -1.638552546501159668e-01 -2.247533351182937622e-01 2.270327359437942505e-01 -3.380202651023864746e-01 9.251879155635833740e-02 -1.022528558969497681e-01 2.927265167236328125e-01 4.625830799341201782e-02 -3.370566964149475098e-01 -2.653830647468566895e-01 1.037869602441787720e-02 -1.027414202690124512e-01 2.419125661253929138e-02 1.644616364501416683e-03 1.437897384166717529e-01 -2.894328348338603973e-02
3.909360766410827637e-01 1.361168324947357178e-01 -4.042084887623786926e-02 -1.059820801019668579e-01 2.087943553924560547e-01 -1.974293887615203857e-01 1.199612319469451904e-01 3.466423749923706055e-01 1.176355481147766113e-01 -1.065715923905372620e-01 2.364429645240306854e-02 2.233576625585556030e-01 2.104800194501876831e-01 -1.384729612618684769e-02 2.003366202116012573e-01 -1.649360209703445435e-01 2.719375193119049072e-01 -1.115190088748931885e-01 9.753685444593429565e-02 -1.169951409101486206e-01 1.576332002878189087e-01 -3.333425521850585938e-01 4.741956293582916260e-02 4.658021032810211182e-02 1.018880903720855713e-01 -2.666376996785402298e-03 2.127320617437362671e-01 -1.825264543294906616e-01 -1.021785289049148560e-02 -2.098574936389923096e-01 1.286540329456329346e-01 -1.074579581618309021e-01
2.877731919288635254e-01 -2.291560620069503784e-01 -1.768444776535034180e-01 -2.027986645698547363e-01 2.066771090030670166e-01 -2.903162240982055664e-01 1.511560380458831787e-01 5.543629080057144165e-02 -2.104306071996688843e-01 -2.454757243394851685e-01 7.489844411611557007e-02 9.286886453628540039e-02 -2.790493890643119812e-02 -1.226266194134950638e-02 1.261432617902755737e-01 -1.914680600166320801e-01 -8.969500660896301270e-03 -3.374446555972099304e-02 1.208948716521263123e-01 -2.238117754459381104e-01 3.081110715866088867e-01 -5.833429470658302307e-02 3.280981779098510742e-01 -1.154735963791608810e-02 -1.315320581197738647e-01 -2.028462737798690796e-01 -2.479280978441238403e-01 1.220586523413658142e-01 -6.045551225543022156e-02 4.508509859442710876e-02 8.227391541004180908e-02 2.185487002134323120e-01
1.279121488332748413e-01 -2.052696496248245239e-01 4.708792269229888916e-02 2.215254902839660645e-01 -1.659193187952041626e-01 -1.091593801975250244e-01 2.901856601238250732e-01 6.574562937021255493e-02 -2.427186667919158936e-01 -5.930829048156738281e-02 -7.858710736036300659e-02 -1.585769653320312500e-02 1.927210241556167603e-01 -1.805502921342849731e-03 1.151050850749015808e-01 -5.207321047782897949e-01 2.544180676341056824e-02 5.131811648607254028e-02 1.120231300592422485e-01 -2.487599253654479980e-01 2.469918280839920044e-01 -1.230365559458732605e-01 3.170584440231323242e-01 2.691486105322837830e-02 -1.647507026791572571e-02 -1.225020661950111389e-01 1.382105946540832520e-01 3.689365461468696594e-02 1.590386033058166504e-01 -4.591383412480354309e-02 3.347466513514518738e-02 -2.290317416191101074e-01
1.301209181547164917e-01 -1.271198093891143799e-01 -3.144288784824311733e-04 5.133916810154914856e-02 -1.317954063415527344e-01 -2.168851196765899658e-01 5.514036491513252258e-02 2.188710570335388184e-01 -2.414841800928115845e-01 -2.431609630584716797e-01 9.174635261297225952e-02 8.511436730623245239e-02 2.972908318042755127e-01 1.363622248172760010e-01 1.632327958941459656e-02 -3.627398610115051270e-01 3.103472292423248291e-01 -2.805417776107788086e-02 3.154432177543640137e-01 -2.288710623979568481e-01 2.397726476192474365e-01 -1.052967384457588196e-01 1.563910096883773804e-01 -3.681806474924087524e-02 8.925765007734298706e-02 1.198011860251426697e-01 2.425479739904403687e-01 7.495039701461791992e-02 -1.885906010866165161e-01 -1.032785922288894653e-01 8.049661293625831604e-03 2.339648269116878510e-02
-3.434327244758605957e-02 -1.712935566902160645e-01 1.096370220184326172e-01 7.534803450107574463e-02 1.636588126420974731e-01 -2.025250643491744995e-01 2.219776064157485962e-01 2.919680774211883545e-01 -2.197737246751785278e-02 5.948866158723831177e-02 -4.619259387254714966e-02 1.701270788908004761e-01 1.310629099607467651e-01 -2.395444959402084351e-01 -7.386826723814010620e-02 1.571123674511909485e-02 1.690792441368103027e-01 -3.358320295810699463e-01 2.589272260665893555e-01 7.401375565677881241e-03 3.402326107025146484e-01 -2.166376858949661255e-01 -4.387861117720603943e-02 -8.584801107645034790e-02 -5.818415805697441101e-02 -1.230611205101013184e-01 -1.434940546751022339e-01 2.960626780986785889e-01 1.320535242557525635e-01 -1.890427619218826294e-01 -3.534993156790733337e-02 2.691615223884582520e-01
8.896864019334316254e-03 3.204312324523925781e-01 3.303651511669158936e-01 1.342924237251281738e-01 -1.637633075006306171e-03 -9.771369397640228271e-02 3.015067875385284424e-01 1.899692863225936890e-01 -1.290989816188812256e-01 1.963532716035842896e-02 -2.588161453604698181e-02 2.828938663005828857e-01 4.617015644907951355e-02 -3.514514863491058350e-01 -8.837075531482696533e-02 6.038714572787284851e-02 3.440533578395843506e-02 -8.000421524047851562e-02 1.306139975786209106e-01 -1.363396942615509033e-01 2.635564506053924561e-01 -1.458619832992553711e-01 -1.359525918960571289e-01 -1.505486667156219482e-01 -1.187477931380271912e-01 -1.063973084092140198e-01 6.342481076717376709e-02 4.582429677248001099e-02 -2.826026082038879395e-01 1.491322070360183716e-01 2.534147202968597412e-01 -1.602519303560256958e-01
-1.604739576578140259e-01 1.541150957345962524e-01 4.720325022935867310e-02 1.011362019926309586e-02 5.269476026296615601e-02 -1.077241823077201843e-01 1.861564964056015015e-01 9.862165153026580811e-02 -1.412856280803680420e-01 1.266276240348815918e-01 -3.735244041308760643e-03 1.615770906209945679e-01 7.918746769428253174e-02 -1.770913042128086090e-02 -5.900803580880165100e-02 -2.444628253579139709e-02 -1.718731820583343506e-01 2.710259556770324707e-01 3.449619412422180176e-01 -3.255906105041503906e-01 1.794820874929428101e-01 -4.624114632606506348e-01 2.595966160297393799e-01 -1.210887879133224487e-01 -1.278371512889862061e-01 -1.342160254716873169e-01 -2.121431380510330200e-01 6.868271529674530029e-02 7.278747856616973877e-02 -1.893599778413772583e-01 -1.018113568425178528e-01 1.578920036554336548e-01
-8.910902589559555054e-02 -9.066863358020782471e-02 -6.212409213185310364e-02 4.768789932131767273e-02 -2.246317863464355469e-01 -1.166178137063980103e-01 3.056966066360473633e-01 2.046211957931518555e-01 1.594677567481994629e-03 -9.078825265169143677e-02 -8.536984026432037354e-02 2.684788405895233154e-01 3.033736944198608398e-01 -2.073892056941986084e-01 2.175242267549037933e-02 -1.135888248682022095e-01 2.791719436645507812e-01 -1.650017499923706055e-01 2.211430221796035767e-01 -2.879513204097747803e-01 1.993528008460998535e-01 -2.548410594463348389e-01 2.006867341697216034e-02 1.054334193468093872e-01 -2.928984723985195160e-02 -5.944392830133438110e-02 -6.304513663053512573e-02 6.143599748611450195e-02 -2.442739605903625488e-01 -1.969420015811920166e-01 2.127278130501508713e-03 2.801823914051055908e-01
-1.333186626434326172e-01 1.151268631219863892e-01 6.810190528631210327e-02 -9.436299093067646027e-03 3.421778383199125528e-04 -2.025690227746963501e-01 1.355996131896972656e-01 1.110888794064521790e-01 -2.202109694480895996e-01 -1.609229110181331635e-02 -6.030592322349548340e-02 3.222920000553131104e-01 1.379950195550918579e-01 -2.441836893558502197e-01 -2.061538994312286377e-01 1.897555440664291382e-01 3.452679887413978577e-02 -2.091776430606842041e-01 2.805706560611724854e-01 -1.622609198093414307e-01 1.161869689822196960e-01 1.379992812871932983e-01 1.220815815031528473e-02 8.680675923824310303e-02 -4.277927875518798828e-01 -2.338745594024658203e-01 -4.696020111441612244e-02 2.969740629196166992e-01 -8.063050359487533569e-02 6.381262838840484619e-02 -1.824097335338592529e-01 -1.299000084400177002e-01
1.371630132198333740e-01 1.005221381783485413e-01 -8.064138889312744141e-02 1.124865448218770325e-04 1.059644594788551331e-01 -2.701631784439086914e-01 1.092896386981010437e-01 2.518405616283416748e-01 -1.150015518069267273e-01 -1.983588337898254395e-01 -9.879418462514877319e-02 1.581282764673233032e-01 4.746683686971664429e-02 1.294285058975219727e-01 -1.783265471458435059e-01 -6.934277713298797607e-02 -9.014294482767581940e-03 7.532683014869689941e-02 -1.123447045683860779e-01 -1.803854107856750488e-01 -4.947915673255920410e-02 -4.033716619014739990e-01 2.626431584358215332e-01 -1.380015760660171509e-01 -9.972212463617324829e-02 -2.135027050971984863e-01 -3.166541755199432373e-01 -2.841888964176177979e-01 5.157452542334794998e-03 9.724459052085876465e-02 8.843383193016052246e-02 -3.226156532764434814e-01
1.061003878712654114e-01 6.707633286714553833e-02 -1.850671470165252686e-01 -1.505053043365478516e-01 -2.910715043544769287e-01 -1.538124680519104004e-01 8.604497462511062622e-02 1.992480754852294922e-01 -2.439061999320983887e-01 -1.106405928730964661e-01 5.285856500267982483e-02 1.613302975893020630e-01 2.539239525794982910e-01 -3.351725935935974121e-01 -2.146111875772476196e-01 1.505192648619413376e-02 -3.250730037689208984e-02 -1.174554973840713501e-01 1.044234558939933777e-01 -1.365441083908081055e-01 3.208260238170623779e-01 -3.040539100766181946e-02 1.746398359537124634e-01 6.730779074132442474e-03 1.819567084312438965e-01 -8.785572834312915802e-03 6.388662755489349365e-02 -4.233258217573165894e-02 -3.617099821567535400e-01 -2.034453898668289185e-01 1.105185821652412415e-01 -2.142543643712997437e-01
1.422591209411621094e-01 1.049600616097450256e-01 1.140623912215232849e-01 1.587001532316207886e-01 1.044766604900360107e-01 -1.529739052057266235e-01 2.292564958333969116e-01 -1.877593547105789185e-01 -2.651786804199218750e-01 7.776901870965957642e-02 -3.885336220264434814e-02 1.626884341239929199e-01 1.877402327954769135e-02 -3.790231943130493164e-01 1.565674692392349243e-01 -2.179000377655029297e-01 5.666187778115272522e-02 1.824180334806442261e-01 2.204830050468444824e-01 -1.545457988977432251e-01 5.292947962880134583e-02 -2.765492796897888184e-01 2.016053199768066406e-01 -8.209202438592910767e-02 -5.777930468320846558e-02 -1.043010801076889038e-01 1.053415145725011826e-02 -9.699249267578125000e-02 -1.644921451807022095e-01 -1.207148283720016479e-01 -2.555802762508392334e-01 3.489067852497100830e-01
-2.138349264860153198e-01 -9.412726014852523804e-02 7.424452900886535645e-02 -1.179193481802940369e-01 2.916299700736999512e-01 -2.385439723730087280e-01 5.637380480766296387e-02 1.378208547830581665e-01 -2.273797094821929932e-01 6.722763180732727051e-02 1.754418760538101196e-02 1.632495820522308350e-01 8.657135069370269775e-02 -2.563558518886566162e-01 -4.413226153701543808e-03 -2.934301495552062988e-01 -3.242762759327888489e-02 2.778002917766571045e-01 1.380276978015899658e-01 -1.777549088001251221e-01 3.259830474853515625e-01 -2.709407806396484375e-01 -2.640157379209995270e-02 -2.541590034961700439e-01 -2.176088839769363403e-01 -1.092439442873001099e-01 6.543681770563125610e-02 -1.810320466756820679e-01 5.618800641968846321e-04 6.839231401681900024e-02 -2.028285264968872070e-01 5.796819180250167847e-02
-2.169527485966682434e-02 2.502545714378356934e-01 5.102679133415222168e-02 -1.399740576744079590e-01 2.162222713232040405e-01 -3.821053728461265564e-02 1.084824353456497192e-01 1.008438989520072937e-01 -1.908726543188095093e-01 3.722308576107025146e-02 1.988627761602401733e-01 3.343466520309448242e-01 1.711878180503845215e-01 -1.457871943712234497e-01 -4.785774648189544678e-02 -3.442400991916656494e-01 2.791972085833549500e-02 2.406739592552185059e-01 5.034948885440826416e-02 -7.961319386959075928e-02 1.820380985736846924e-02 -3.587113022804260254e-01 3.369170799851417542e-02 -9.542119503021240234e-02 -1.432715058326721191e-01 -2.896608412265777588e-01 -6.644035456702113152e-04 -2.963585853576660156e-01 -1.996939629316329956e-01 7.229682803153991699e-02 -1.843495666980743408e-01 7.669596374034881592e-02
3.636043146252632141e-02 2.214124239981174469e-02 1.601598262786865234e-01 -5.112105514854192734e-03 -5.159061774611473083e-02 -2.716137766838073730e-01 4.362836852669715881e-02 3.114976882934570312e-01 -2.900201268494129181e-02 -3.273206576704978943e-02 -3.087731078267097473e-02 -2.758348919451236725e-02 2.191939502954483032e-01 -2.314993590116500854e-01 6.044308841228485107e-02 -2.817590534687042236e-01 7.640215009450912476e-02 1.075431779026985168e-01 3.707131370902061462e-02 -2.863118052482604980e-01 2.918404340744018555e-01 -3.624378144741058350e-01 1.195163205265998840e-01 -3.520423173904418945e-02 2.168020904064178467e-01 6.337896734476089478e-02 -6.000521406531333923e-02 3.428336232900619507e-02 -3.352300524711608887e-01 -2.462413609027862549e-01 -1.705951690673828125e-01 -1.345905065536499023e-01
-4.294858127832412720e-02 -1.540083885192871094e-01 3.797128796577453613e-02 6.676872819662094116e-02 2.529145181179046631e-01 3.939877729862928391e-03 8.160047233104705811e-02 2.486365586519241333e-01 -1.851397603750228882e-01 -3.024861514568328857e-01 1.964885741472244263e-01 2.449113726615905762e-01 2.366535812616348267e-01 -2.163623124361038208e-01 -2.205948345363140106e-02 -5.477447807788848877e-02 -2.064666599035263062e-01 8.002657443284988403e-02 3.706755638122558594e-01 -1.174989268183708191e-01 -8.087483048439025879e-02 -1.244090870022773743e-01 4.366783797740936279e-01 3.409972647204995155e-03 1.092969533056020737e-02 -9.634973108768463135e-02 6.792301684617996216e-02 4.701722413301467896e-02 -3.188781440258026123e-02 2.328599393367767334e-01 2.198673598468303680e-02 -1.431801915168762207e-01
2.662574946880340576e-01 1.863786727190017700e-01 1.764017641544342041e-01 -1.299059242010116577e-01 -2.906378731131553650e-02 -1.229750812053680420e-01 7.858348079025745392e-03 -1.154141649603843689e-01 -3.120136857032775879e-01 -1.404846757650375366e-01 -3.137880563735961914e-02 2.665592133998870850e-01 3.222793340682983398e-01 1.470295041799545288e-01 -2.792861163616180420e-01 5.087663233280181885e-02 -1.870772242546081543e-01 -5.768856778740882874e-02 1.779575794935226440e-01 -3.201736211776733398e-01 2.275772690773010254e-01 1.286223717033863068e-02 1.838477700948715210e-01 1.010011415928602219e-02 -3.050987422466278076e-01 -1.856710314750671387e-01 -3.282623738050460815e-02 3.165715187788009644e-02 -3.902322426438331604e-02 -1.734984666109085083e-01 3.315724804997444153e-02 -3.319570422172546387e-02
1.149861812591552734e-01 -2.400353997945785522e-01 1.424656063318252563e-01 1.032069697976112366e-01 8.711799979209899902e-02 1.969713270664215088e-01 1.671127974987030029e-01 2.083215117454528809e-01 -2.151153795421123505e-02 -2.170070260763168335e-01 -1.846710294485092163e-01 1.924028098583221436e-01 1.563323885202407837e-01 -6.875614076852798462e-02 -6.283167749643325806e-02 1.466778516769409180e-01 9.179499745368957520e-02 2.079636752605438232e-01 4.570520222187042236e-01 -2.340112812817096710e-02 4.474172368645668030e-02 -4.352004528045654297e-01 1.047935262322425842e-01 -1.844729781150817871e-01 -4.386789351701736450e-02 -8.047956228256225586e-02 1.883607804775238037e-01 -2.020252309739589691e-02 -1.352771371603012085e-02 -1.817562580108642578e-01 -6.467857956886291504e-02 -1.672464311122894287e-01
2.474838197231292725e-01 2.937167584896087646e-01 1.671290397644042969e-01 -1.144124418497085571e-01 2.304101884365081787e-01 -2.230853289365768433e-01 3.972750604152679443e-01 3.455321788787841797e-01 -1.458982825279235840e-01 2.066374383866786957e-02 6.835617125034332275e-02 2.083974890410900116e-02 1.306838393211364746e-01 2.386676892638206482e-02 -2.605527937412261963e-01 -5.205177236348390579e-03 -1.664798557758331299e-01 1.481633484363555908e-01 2.185021042823791504e-01 -5.191138386726379395e-02 3.717098385095596313e-02 -6.285262107849121094e-02 5.136903841048479080e-03 6.928189843893051147e-02 -3.187419101595878601e-02 2.630520761013031006e-01 5.575590953230857849e-02 1.596396416425704956e-01 -2.105270922183990479e-01 -1.138088554143905640e-01 2.146625220775604248e-01 -8.109648525714874268e-02
1.478558927774429321e-01 -2.165798395872116089e-01 -7.770360261201858521e-02 3.674348890781402588e-01 1.826569885015487671e-01 -3.750508278608322144e-02 2.656264603137969971e-01 2.823952138423919678e-01 -2.088065594434738159e-01 9.334579855203628540e-02 -1.358715742826461792e-01 2.964874505996704102e-01 -1.771887093782424927e-01 -2.299090474843978882e-01 -1.499527990818023682e-01 -9.091865271329879761e-02 8.806017786264419556e-02 3.500080853700637817e-02 3.539778757840394974e-03 2.340852050110697746e-03 1.469726562500000000e-01 -3.017235696315765381e-01 2.210581898689270020e-01 1.378004159778356552e-02 -1.798232048749923706e-01 -2.022448331117630005e-01 1.022603809833526611e-01 1.312232762575149536e-01 3.339924290776252747e-02 3.256966918706893921e-02 -5.656402185559272766e-02 -2.333262115716934204e-01
-5.091622844338417053e-02 1.222342029213905334e-01 2.655708193778991699e-01 -2.329915575683116913e-02 -9.668117761611938477e-02 4.691035300493240356e-02 1.834214925765991211e-01 1.089907512068748474e-01 3.948616608977317810e-02 1.864168234169483185e-02 -3.476401045918464661e-02 3.585805594921112061e-01 3.228824138641357422e-01 -5.229908972978591919e-02 -1.443850845098495483e-01 -9.077890217304229736e-02 1.472349464893341064e-01 2.264626137912273407e-02 2.667983472347259521e-01 3.472867980599403381e-02 3.694398999214172363e-01 -5.279881507158279419e-02 1.431092321872711182e-01 1.114591881632804871e-01 -3.373640179634094238e-01 -1.548444330692291260e-01 1.987501233816146851e-02 -1.194018404930830002e-02 9.646014869213104248e-02 -3.180139958858489990e-01 2.290839403867721558e-01 1.362090408802032471e-01
1.225617155432701111e-01 2.195599228143692017e-01 -1.771950125694274902e-01 1.201885417103767395e-01 2.099263519048690796e-01 -6.568337976932525635e-02 4.701226949691772461e-02 1.180864777415990829e-02 -1.106825917959213257e-01 -1.203292831778526306e-01 -1.888798773288726807e-01 2.864432930946350098e-01 4.269453585147857666e-01 -2.347194850444793701e-01 4.938896000385284424e-02 8.419499732553958893e-03 2.530645728111267090e-01 9.673839062452316284e-02 1.871696263551712036e-01 -4.105272516608238220e-02 -9.156146645545959473e-02 -2.190692722797393799e-01 3.356476128101348877e-01 -6.053588911890983582e-02 -9.824956208467483521e-02 8.589339256286621094e-02 3.059633821249008179e-02 2.102067321538925171e-01 1.135968938469886780e-01 -2.651439905166625977e-01 -1.590804159641265869e-01 -4.870786517858505249e-02
2.758410274982452393e-01 7.552939001470804214e-03 -2.355681918561458588e-02 1.908559650182723999e-01 1.561343818902969360e-01 -2.368231713771820068e-01 3.240589499473571777e-01 2.160318791866302490e-01 -1.847010552883148193e-01 -1.283860206604003906e-01 -1.821870207786560059e-01 1.146249175071716309e-01 2.140033394098281860e-01 -1.013340279459953308e-01 -3.398711979389190674e-01 -9.365330636501312256e-02 -1.432156711816787720e-01 6.877741217613220215e-02 -1.718038693070411682e-02 -1.872337190434336662e-03 1.641551218926906586e-02 -1.470903754234313965e-01 -2.040955126285552979e-01 1.297546625137329102e-01 -3.007082939147949219e-01 1.517713665962219238e-01 -6.143880262970924377e-02 -3.859734861180186272e-03 -3.670841753482818604e-01 -1.289534270763397217e-01 4.334528744220733643e-02 -3.169338405132293701e-02
1.207286939024925232e-01 1.602074801921844482e-01 9.362255036830902100e-02 1.107957810163497925e-01 2.189070582389831543e-01 -3.402957022190093994e-01 -1.658933609724044800e-01 3.358551263809204102e-01 7.631482183933258057e-02 4.751791246235370636e-03 -2.094607949256896973e-01 2.572441697120666504e-01 3.227872550487518311e-01 -3.475477173924446106e-02 1.271223574876785278e-01 -4.005212187767028809e-01 2.092617601156234741e-01 1.182278469204902649e-01 1.072434782981872559e-01 -6.782404333353042603e-02 3.401843085885047913e-02 -9.504635632038116455e-02 2.179038524627685547e-01 2.395003102719783783e-02 1.051068305969238281e-01 -1.849709078669548035e-02 1.307483613491058350e-01 2.176895737648010254e-01 -1.022273078560829163e-01 -1.201788410544395447e-01 5.588730424642562866e-02 2.825349010527133942e-02
1.877571940422058105e-01 9.660007059574127197e-02 1.317304968833923340e-01 2.594673335552215576e-01 -6.989775598049163818e-02 -3.117721676826477051e-01 4.295844435691833496e-01 1.998480558395385742e-01 -4.440951719880104065e-02 1.911800652742385864e-01 2.780798263847827911e-02 1.735655069351196289e-01 2.398853749036788940e-02 -1.295037567615509033e-01 -3.712061345577239990e-01 1.188712865114212036e-01 1.641644388437271118e-01 6.758783757686614990e-02 1.356969326734542847e-01 -2.745419740676879883e-02 -5.064027849584817886e-03 -1.553975194692611694e-01 1.437691748142242432e-01 -1.992948912084102631e-02 -2.819811403751373291e-01 -1.204985603690147400e-01 -6.749317795038223267e-02 -6.415633857250213623e-02 7.318898290395736694e-02 1.495456881821155548e-02 -3.138094544410705566e-01 5.282733961939811707e-02
-4.850790835916996002e-03 3.674876317381858826e-02 -2.565339505672454834e-01 4.603958502411842346e-02 1.134719699621200562e-02 -1.827146261930465698e-01 4.844013750553131104e-01 2.272739559412002563e-01 -2.711130082607269287e-01 -6.238538306206464767e-03 -3.660881519317626953e-02 1.885622590780258179e-01 1.057708561420440674e-01 -1.825304478406906128e-01 -2.215871363878250122e-01 -1.427364796400070190e-01 2.798310816287994385e-01 -1.282033175230026245e-01 1.587561666965484619e-01 2.325347661972045898e-01 1.922006458044052124e-01 -1.936632990837097168e-01 1.931916177272796631e-01 -1.983249634504318237e-01 -9.176723659038543701e-03 1.990443654358386993e-02 1.181142479181289673e-01 -1.791506446897983551e-02 1.444329172372817993e-01 7.460614200681447983e-03 -1.365083605051040649e-01 -8.393743634223937988e-02
8.843171596527099609e-02 1.484236866235733032e-01 8.677653968334197998e-03 4.508430883288383484e-02 2.288470119237899780e-01 -3.806271776556968689e-02 8.506811410188674927e-02 1.938195377588272095e-01 -9.081262350082397461e-02 -7.744048535823822021e-02 -3.635132312774658203e-02 2.451675832271575928e-01 3.684836030006408691e-01 -2.529039382934570312e-01 -2.819056436419487000e-02 -5.244388803839683533e-02 3.960481286048889160e-01 4.943886026740074158e-02 7.517272979021072388e-02 -1.776061505079269409e-01 -2.493187598884105682e-02 -3.250764608383178711e-01 8.740205317735671997e-02 -6.669397652149200439e-02 -7.813384383916854858e-02 1.893834173679351807e-01 -9.124302864074707031e-02 1.586069315671920776e-01 6.170158460736274719e-02 -3.112193048000335693e-01 -2.863840758800506592e-01 1.321076154708862305e-01
2.184399366378784180e-01 2.982551753520965576e-01 8.904952555894851685e-02 2.630021609365940094e-02 3.998617082834243774e-02 -2.316743880510330200e-01 -2.544459998607635498e-01 1.754558179527521133e-03 -1.744187921285629272e-01 -1.066773906350135803e-01 1.500931102782487869e-02 1.420075744390487671e-01 3.301443457603454590e-01 1.426115781068801880e-01 -2.642123699188232422e-01 -2.056461870670318604e-01 -8.084005862474441528e-02 4.408034309744834900e-02 1.610671728849411011e-01 -1.712149232625961304e-01 7.552412897348403931e-02 -1.201831642538309097e-02 1.908303499221801758e-01 6.303228437900543213e-02 -4.344519376754760742e-01 -1.913397312164306641e-01 -6.893842667341232300e-02 2.250547558069229126e-01 -5.882340297102928162e-02 -1.718960851430892944e-01 -2.668819157406687737e-03 8.551641553640365601e-02
2.093372642993927002e-01 2.717218101024627686e-01 9.791668504476547241e-02 5.415634065866470337e-02 1.045986860990524292e-01 -1.891580075025558472e-01 -9.039697051048278809e-02 1.697679460048675537e-01 -3.608382642269134521e-01 -1.669246852397918701e-01 1.215864047408103943e-01 7.450497150421142578e-02 2.394681423902511597e-01 -2.054985165596008301e-01 2.331442385911941528e-01 6.507141888141632080e-02 -1.785245165228843689e-02 2.408891022205352783e-01 2.628625333309173584e-01 -1.106879487633705139e-01 -5.258655548095703125e-02 -3.596402406692504883e-01 2.015067338943481445e-01 -1.301568001508712769e-01 -2.224707044661045074e-02 2.859558351337909698e-02 -2.001384738832712173e-03 -1.165181472897529602e-01 -8.516295254230499268e-02 -2.423834651708602905e-01 -5.086698383092880249e-02 1.916054785251617432e-01
-2.797362394630908966e-02 6.159010529518127441e-02 2.240027189254760742e-01 1.485610157251358032e-01 2.841365933418273926e-01 -9.415186196565628052e-02 -7.369696348905563354e-02 3.827911913394927979e-01 -3.392954468727111816e-01 8.485525846481323242e-02 -1.387515012174844742e-02 -5.477950908243656158e-03 3.569960966706275940e-02 -1.987878382205963135e-01 -1.854846626520156860e-01 4.776634275913238525e-03 -1.667650640010833740e-01 -1.542282700538635254e-01 1.166783459484577179e-02 1.176494583487510681e-01 2.580499351024627686e-01 -1.880926936864852905e-01 3.054545819759368896e-01 -7.945594191551208496e-02 -2.972017526626586914e-01 1.412637159228324890e-02 1.949633806943893433e-01 7.221630215644836426e-02 4.336170479655265808e-02 -2.208533883094787598e-01 8.230244368314743042e-02 -1.658671051263809204e-01
2.716975659132003784e-02 -2.310350164771080017e-02 -6.193909049034118652e-02 -9.494361281394958496e-02 -1.568508893251419067e-01 -3.305709362030029297e-01 1.694948226213455200e-01 2.477258741855621338e-01 -1.857171654701232910e-01 -9.462989866733551025e-02 1.796165555715560913e-01 1.692836284637451172e-01 3.388897776603698730e-01 8.017106354236602783e-02 -9.977742284536361694e-02 -4.766725301742553711e-01 9.233719110488891602e-02 -2.297476679086685181e-01 2.141397148370742798e-01 -9.119487367570400238e-03 1.102364361286163330e-01 -8.665158413350582123e-03 2.736912965774536133e-01 -1.264440268278121948e-01 -1.995860636234283447e-01 1.698169559240341187e-01 8.612623810768127441e-02 4.169137173448689282e-05 -3.888552263379096985e-02 1.680924929678440094e-02 -9.590757638216018677e-02 4.045306146144866943e-02
-7.748651504516601562e-02 -1.019894555211067200e-01 -2.083491832017898560e-01 1.015683710575103760e-01 -1.157411113381385803e-01 -2.212458252906799316e-01 -1.903211027383804321e-01 1.456157118082046509e-01 -2.302059680223464966e-01 -3.627190887928009033e-01 -5.715618655085563660e-02 -1.319426391273736954e-02 2.328710854053497314e-01 -2.474983930587768555e-01 -1.365224719047546387e-01 -6.490114331245422363e-02 3.618149459362030029e-01 -8.860984444618225098e-02 3.410918116569519043e-01 -1.324627250432968140e-01 2.295369952917098999e-01 -8.268406987190246582e-02 2.484316080808639526e-01 -4.112798348069190979e-02 -1.772976964712142944e-01 1.021656766533851624e-01 -5.393448844552040100e-02 5.623399838805198669e-02 -4.705281928181648254e-02 1.772192567586898804e-01 7.436186075210571289e-02 3.288942202925682068e-02
1.889629811048507690e-01 1.620746999979019165e-01 4.222556576132774353e-02 -1.043209582567214966e-01 9.786592423915863037e-02 -1.423008143901824951e-01 6.587867438793182373e-02 -2.621889114379882812e-03 -2.344072014093399048e-01 -1.778924912214279175e-01 5.357388779520988464e-02 8.094709366559982300e-02 3.818438351154327393e-01 2.769527733325958252e-01 -2.050087749958038330e-01 -1.754407435655593872e-01 -5.535196140408515930e-02 4.369792714715003967e-02 1.882202625274658203e-01 -7.120984047651290894e-02 1.930414289236068726e-01 -1.161046773195266724e-01 -7.518775016069412231e-02 1.345860362052917480e-01 -5.252794027328491211e-01 -4.885705932974815369e-02 5.846897885203361511e-02 1.885762512683868408e-01 -9.635163843631744385e-02 -1.233685463666915894e-01 1.052475906908512115e-02 1.948638856410980225e-01
-1.333016455173492432e-01 1.260097175836563110e-01 1.642409861087799072e-01 -2.134780734777450562e-01 9.258511662483215332e-02 -9.966348856687545776e-02 2.044340521097183228e-01 2.704192399978637695e-01 -2.331034541130065918e-01 8.639326319098472595e-03 -7.612790912389755249e-03 2.544373869895935059e-01 -1.619973927736282349e-01 -2.093883603811264038e-01 5.988905578851699829e-02 -8.815436065196990967e-02 1.333160996437072754e-01 1.794234812259674072e-01 3.202943503856658936e-01 -3.115452453494071960e-02 3.082762956619262695e-01 -3.161160647869110107e-01 3.851441433653235435e-03 -2.340004742145538330e-01 7.031228393316268921e-02 -1.478823423385620117e-01 2.157422006130218506e-01 -1.312028020620346069e-01 1.251224130392074585e-01 -7.916659116744995117e-02 -2.035578489303588867e-01 -5.036317929625511169e-02
9.989417344331741333e-02 -7.979188114404678345e-03 -7.396479137241840363e-03 -4.147408530116081238e-02 -5.658153071999549866e-02 -2.673087120056152344e-01 1.817978471517562866e-01 2.342268675565719604e-01 -8.501058816909790039e-02 -5.304069444537162781e-02 1.937672197818756104e-01 8.210795372724533081e-02 4.603141844272613525e-01 -1.852456107735633850e-02 -1.617167294025421143e-01 -3.805954754352569580e-01 2.614519596099853516e-01 -3.276609182357788086e-01 1.786327660083770752e-01 4.969136789441108704e-02 1.707590520381927490e-01 -1.220712214708328247e-01 2.147460728883743286e-01 -7.145471125841140747e-02 -1.675216108560562134e-01 1.884982287883758545e-01 -3.995717316865921021e-02 6.707143783569335938e-02 3.118220902979373932e-02 -7.242801040410995483e-02 -6.138883531093597412e-02 5.471030995249748230e-02
1.178280785679817200e-01 1.053257659077644348e-01 2.272241562604904175e-02 -5.740984901785850525e-02 6.051556393504142761e-02 -4.395543411374092102e-02 -4.711696133017539978e-02 4.350138083100318909e-02 -3.221688270568847656e-01 1.712840646505355835e-01 1.986639499664306641e-01 3.095523715019226074e-01 8.374632149934768677e-02 -1.677419990301132202e-01 -1.737641990184783936e-01 1.484058499336242676e-01 -1.844685375690460205e-01 -3.522724285721778870e-02 1.035376191139221191e-01 -3.069464564323425293e-01 2.728454172611236572e-01 -4.140088260173797607e-01 2.412155568599700928e-01 7.118231803178787231e-02 -3.063935935497283936e-01 -5.496780574321746826e-02 8.616735786199569702e-02 -8.711162023246288300e-03 8.124891668558120728e-02 -4.604364186525344849e-02 1.835516393184661865e-01 -9.796261787414550781e-02
7.612407207489013672e-02 6.903682649135589600e-02 1.241997405886650085e-01 -4.586683586239814758e-02 9.772596508264541626e-02 -3.748050928115844727e-01 -1.490264832973480225e-01 7.889149710536003113e-03 -9.757778048515319824e-02 -2.311823368072509766e-01 7.588687539100646973e-02 -8.823111653327941895e-02 2.319482117891311646e-01 -6.742600351572036743e-02 -1.578556448221206665e-01 -1.033308953046798706e-01 1.935128867626190186e-01 -2.445513010025024414e-02 2.911757528781890869e-01 -4.078150987625122070e-01 1.575167328119277954e-01 -4.271392896771430969e-02 -1.848093867301940918e-01 7.072393596172332764e-02 -6.433182954788208008e-02 -2.198465764522552490e-01 -2.324779629707336426e-01 2.510937452316284180e-01 -3.094377219676971436e-01 4.684884473681449890e-02 8.184658735990524292e-02 -3.520164638757705688e-03
1.390356570482254028e-01 1.349927335977554321e-01 2.138369083404541016e-01 1.294012665748596191e-01 5.153184756636619568e-02 -3.033891133964061737e-02 4.864519238471984863e-01 2.631140649318695068e-01 -1.311403959989547729e-01 -1.114539727568626404e-01 2.349847555160522461e-01 1.398057341575622559e-01 2.365909218788146973e-01 -1.764324009418487549e-01 -2.736012935638427734e-01 1.600465476512908936e-01 1.052260622382164001e-01 -2.575765736401081085e-02 -1.676400899887084961e-01 -2.635641396045684814e-01 1.886961162090301514e-01 -1.116998791694641113e-01 1.752024330198764801e-02 9.627243131399154663e-02 4.820884391665458679e-02 1.066854670643806458e-01 7.569389790296554565e-02 1.751454919576644897e-01 -1.017281413078308105e-01 -2.516694962978363037e-01 7.530404627323150635e-02 4.629478976130485535e-02
2.782523259520530701e-02 -1.257057636976242065e-01 1.869109272956848145e-01 -6.797075737267732620e-03 -1.214210093021392822e-01 -4.240734577178955078e-01 1.016449928283691406e-01 3.268634676933288574e-01 -2.647112011909484863e-01 -9.043597429990768433e-02 -2.978654578328132629e-03 1.968020647764205933e-01 3.003294467926025391e-01 -1.713387519121170044e-01 -1.372622847557067871e-01 -3.384882807731628418e-01 3.800046071410179138e-02 -1.503228098154067993e-01 -2.153114788234233856e-02 -1.899174898862838745e-01 1.560450196266174316e-01 1.576536297798156738e-01 2.552137374877929688e-01 2.355588227510452271e-02 2.312467992305755615e-02 2.962693199515342712e-02 1.957945823669433594e-01 -1.498472988605499268e-01 6.806755904108285904e-03 -1.350481808185577393e-01 -7.963389158248901367e-02 6.658568978309631348e-02
3.347222208976745605e-01 1.450638771057128906e-01 1.146642193198204041e-01 5.228581652045249939e-02 -3.564522415399551392e-02 -1.053726300597190857e-01 3.265495896339416504e-01 3.194077014923095703e-01 -1.285866349935531616e-01 4.754160344600677490e-02 -1.074608415365219116e-01 -6.369898468255996704e-02 -2.886229753494262695e-02 6.467880308628082275e-02 7.078032940626144409e-02 -1.569917798042297363e-01 3.155069053173065186e-02 1.632645167410373688e-02 3.573514521121978760e-03 -1.917719990015029907e-01 3.585267663002014160e-01 7.770229130983352661e-02 4.026133716106414795e-01 -2.687208354473114014e-01 -2.595492079854011536e-02 -7.552131265401840210e-02 -3.745069727301597595e-02 2.605351209640502930e-01 -2.303677648305892944e-01 1.154944449663162231e-01 -6.617914140224456787e-02 -8.688022941350936890e-02
3.831379115581512451e-01 3.774969652295112610e-02 1.251578032970428467e-01 -1.658277511596679688e-01 8.801462501287460327e-02 -3.424707055091857910e-01 1.319109797477722168e-01 -4.596911743283271790e-02 -1.126282960176467896e-01 -3.202360272407531738e-01 4.767782241106033325e-02 2.143270708620548248e-02 -2.119650095701217651e-01 2.035174332559108734e-02 -2.147815972566604614e-01 -1.797221004962921143e-01 2.930636107921600342e-01 -2.278823554515838623e-01 1.723650842905044556e-01 -1.066564321517944336e-01 1.030556932091712952e-01 -6.849825382232666016e-02 2.793923616409301758e-01 1.820549070835113525e-01 -1.658048331737518311e-01 -1.026669293642044067e-01 -2.254981696605682373e-01 1.304429210722446442e-02 -1.412346214056015015e-01 -6.465732306241989136e-02 -2.289265766739845276e-02 5.661676079034805298e-02
1.452267020940780640e-01 1.218256428837776184e-01 -9.791211783885955811e-02 -1.305334717035293579e-01 3.137618005275726318e-01 4.919000342488288879e-02 2.314931452274322510e-01 1.785590499639511108e-01 3.775680437684059143e-03 -6.755337119102478027e-02 -2.471985816955566406e-01 4.975495487451553345e-02 -1.107025705277919769e-02 -3.220188319683074951e-01 7.828450202941894531e-02 -4.548506811261177063e-02 2.077536433935165405e-01 1.674081385135650635e-01 1.723549962043762207e-01 -1.781107038259506226e-01 1.335360258817672729e-01 1.734313070774078369e-01 3.516835570335388184e-01 6.215479597449302673e-02 -3.701175749301910400e-01 5.570488423109054565e-02 1.408812701702117920e-01 9.117492288351058960e-02 -2.601027190685272217e-01 -1.394687741994857788e-01 8.537612855434417725e-02 -1.452065072953701019e-02
-6.511510908603668213e-02 -9.964764118194580078e-02 1.381088346242904663e-01 -1.860447078943252563e-01 8.221407979726791382e-02 -8.279542624950408936e-02 1.096877306699752808e-01 4.307200908660888672e-01 -3.478173166513442993e-02 -2.502849139273166656e-02 4.372242465615272522e-02 8.758232742547988892e-02 1.490527391433715820e-01 -2.449593991041183472e-01 6.992536783218383789e-02 -3.278234601020812988e-02 1.359335929155349731e-01 1.630531400442123413e-01 2.871584296226501465e-01 -1.110494285821914673e-01 4.720256328582763672e-01 -3.929662704467773438e-01 -4.041290283203125000e-02 -1.132734864950180054e-01 -7.275061216205358505e-03 7.550509274005889893e-02 2.125301770865917206e-02 -1.285141557455062866e-01 1.245149690657854080e-02 -1.372464299201965332e-01 -2.294767647981643677e-02 -2.181351184844970703e-01
3.065599501132965088e-01 -1.650294810533523560e-01 2.139593362808227539e-01 7.507558166980743408e-02 2.433039546012878418e-01 -8.547478914260864258e-02 4.094444960355758667e-02 -2.318174988031387329e-01 3.451862186193466187e-02 -1.248179897665977478e-01 8.771179616451263428e-02 1.187103986740112305e-01 4.178103804588317871e-01 -9.224351495504379272e-02 -2.055937349796295166e-01 -2.919700182974338531e-02 -2.186021208763122559e-01 -3.541703894734382629e-02 1.729214638471603394e-01 -1.621409207582473755e-01 3.352692127227783203e-01 -1.449212878942489624e-01 1.837780177593231201e-01 -3.609935566782951355e-02 -2.067600488662719727e-01 -1.344686448574066162e-01 -4.615072533488273621e-02 -1.286330968141555786e-01 -1.998122781515121460e-01 -1.768363267183303833e-01 -7.147829048335552216e-03 -1.273872405290603638e-01
2.121668159961700439e-01 -2.015441954135894775e-01 -1.667555719614028931e-01 -5.002520978450775146e-02 2.030065357685089111e-01 -2.347721457481384277e-01 -8.633177727460861206e-03 -2.033394426107406616e-01 -1.926387399435043335e-01 -1.432488262653350830e-01 1.930035203695297241e-01 4.555813968181610107e-02 -5.808776244521141052e-02 4.885328188538551331e-02 -1.664680540561676025e-01 1.438484936952590942e-01 2.996407151222229004e-01 7.357247918844223022e-02 1.543813049793243408e-01 -2.940704822540283203e-01 1.613991856575012207e-01 -3.939187526702880859e-01 9.400764107704162598e-02 7.466426491737365723e-02 -2.346596568822860718e-01 -2.638666629791259766e-01 8.323466777801513672e-02 -7.863333821296691895e-02 -2.109440565109252930e-01 -5.140012130141258240e-02 -9.264600276947021484e-02 -2.272749878466129303e-02
1.900921612977981567e-01 1.813713014125823975e-01 2.902237772941589355e-01 -7.617305964231491089e-02 2.798401415348052979e-01 -7.244297116994857788e-02 2.192145287990570068e-01 1.442950069904327393e-01 -6.952853500843048096e-02 4.805577918887138367e-02 1.622726172208786011e-01 1.604997217655181885e-01 1.895819753408432007e-01 -1.255659759044647217e-01 -1.964734494686126709e-01 2.142287045717239380e-01 1.207133606076240540e-01 6.552010774612426758e-02 1.849483400583267212e-01 -2.393354102969169617e-02 1.670089215040206909e-01 1.039528995752334595e-01 -9.358197450637817383e-02 7.898510992527008057e-02 -4.118072092533111572e-01 -4.385499060153961182e-01 -8.834818005561828613e-02 -5.852560512721538544e-03 -4.626243934035301208e-02 4.933145269751548767e-02 -9.876824170351028442e-02 4.056191816926002502e-02
2.316643297672271729e-01 3.591725528240203857e-01 2.518339082598686218e-02 -6.473116576671600342e-02 1.421420723199844360e-01 -5.494549497961997986e-02 2.030476182699203491e-01 1.677542775869369507e-01 -2.033811807632446289e-01 5.941003188490867615e-02 -1.756700128316879272e-01 -1.947210133075714111e-01 9.923128038644790649e-02 -1.316742599010467529e-01 -8.795677125453948975e-02 -4.893510043621063232e-02 9.747356921434402466e-02 -7.321254163980484009e-02 4.570478200912475586e-01 -1.823557913303375244e-01 1.893641948699951172e-01 -8.488951623439788818e-02 2.279578745365142822e-01 2.556686401367187500e-01 8.428470045328140259e-02 -2.896161004900932312e-02 1.549605838954448700e-02 2.152373492717742920e-01 3.375747427344322205e-02 1.021801233291625977e-01 1.760049909353256226e-01 -2.333487123250961304e-01
-5.506518483161926270e-02 8.376771211624145508e-02 7.365915179252624512e-02 1.017962396144866943e-01 -9.839497506618499756e-03 -3.508793711662292480e-01 1.798348873853683472e-01 1.463071554899215698e-01 6.853808462619781494e-02 4.865536466240882874e-02 -5.642160773277282715e-02 1.163150928914546967e-02 -2.860541827976703644e-02 -5.857965722680091858e-02 -8.969802409410476685e-03 -3.993864357471466064e-01 3.438490629196166992e-01 3.460625931620597839e-02 4.098580777645111084e-01 -1.528219878673553467e-01 1.693340688943862915e-01 -7.594204507768154144e-03 1.316780447959899902e-01 8.748079091310501099e-02 -5.339596047997474670e-02 -4.803336411714553833e-02 -7.736773043870925903e-02 -5.723983049392700195e-02 -2.714405953884124756e-01 -3.566881418228149414e-01 -9.591043740510940552e-02 1.842890083789825439e-01
1.653738319873809814e-01 -2.984847724437713623e-01 3.891629278659820557e-01 1.073061372153460979e-03 1.026136055588722229e-01 -3.842610418796539307e-01 1.927162855863571167e-01 2.063904404640197754e-01 -3.154647052288055420e-01 -1.548984795808792114e-01 1.108265365473926067e-03 1.717501878738403320e-01 2.949897646903991699e-01 1.736500114202499390e-01 -9.729798883199691772e-02 -1.437926013022661209e-02 3.035145811736583710e-02 4.421437159180641174e-02 1.146018505096435547e-02 -1.456245481967926025e-01 2.417244315147399902e-01 6.203039735555648804e-02 1.857897639274597168e-01 -3.595628589391708374e-02 1.481437981128692627e-01 1.211427673697471619e-01 1.720540821552276611e-01 -1.287115551531314850e-02 -4.263800010085105896e-02 4.006166756153106689e-02 -1.432144045829772949e-01 4.125677794218063354e-02
3.432475924491882324e-01 2.327161282300949097e-01 2.776494920253753662e-01 2.137532681226730347e-01 5.899696797132492065e-02 -1.053757667541503906e-01 3.680151402950286865e-01 7.334162294864654541e-02 -1.694156378507614136e-01 -4.933324642479419708e-03 -3.279983252286911011e-02 3.228637874126434326e-01 8.312493562698364258e-02 -4.178398475050926208e-02 -8.015327900648117065e-02 1.431448757648468018e-01 2.341240197420120239e-01 -1.028637439012527466e-01 -1.661399006843566895e-02 -7.759664952754974365e-02 2.340517044067382812e-01 -1.932281553745269775e-01 6.340272258967161179e-03 2.626272737979888916e-01 3.662640228867530823e-02 -1.003719344735145569e-01 4.669052734971046448e-02 -2.034243755042552948e-02 -7.822951674461364746e-02 2.366971373558044434e-01 -1.864166408777236938e-01 -1.910577416419982910e-01
-1.027345508337020874e-01 7.189707458019256592e-02 5.012547597289085388e-02 7.015752047300338745e-02 4.741024971008300781e-02 -6.170674040913581848e-02 1.648079156875610352e-01 2.880395948886871338e-01 9.013449400663375854e-02 1.418031007051467896e-01 1.109904721379280090e-01 4.931773990392684937e-02 1.488494724035263062e-01 -2.543928325176239014e-01 -7.059289515018463135e-02 5.544947087764739990e-02 1.465528160333633423e-01 -3.275922238826751709e-01 1.671520024538040161e-01 -1.737283915281295776e-02 5.746935680508613586e-02 -3.414195179939270020e-01 2.850214540958404541e-01 5.468094348907470703e-02 -3.461377024650573730e-01 -1.870362609624862671e-01 2.559953331947326660e-01 -1.247661933302879333e-01 -2.115431427955627441e-01 5.523976311087608337e-02 1.893584579229354858e-01 -2.050819694995880127e-01
1.295847743749618530e-01 2.311645746231079102e-01 7.084205746650695801e-02 7.133063394576311111e-03 5.988452211022377014e-02 1.108226031064987183e-01 2.617000937461853027e-01 6.185120940208435059e-01 -2.435961365699768066e-01 1.618718951940536499e-01 1.391923278570175171e-01 1.214433759450912476e-01 1.071673333644866943e-01 -1.895569860935211182e-01 1.613918542861938477e-01 2.883311361074447632e-02 -1.636646538972854614e-01 3.477654978632926941e-02 1.593245267868041992e-01 2.154611051082611084e-02 4.683642834424972534e-02 -1.436246186494827271e-01 2.358280271291732788e-01 -1.198265179991722107e-01 -2.522379755973815918e-01 1.933534070849418640e-02 -4.304582625627517700e-02 -1.556093245744705200e-02 -1.630871444940567017e-01 -1.100378111004829407e-01 -1.080566197633743286e-01 2.674871869385242462e-02
3.502712249755859375e-01 -1.487208008766174316e-01 -3.762659616768360138e-03 -2.588473074138164520e-02 2.222890593111515045e-02 -2.568828463554382324e-01 -2.880812883377075195e-01 2.573603987693786621e-01 -1.656690239906311035e-01 -8.188700303435325623e-03 -2.073969691991806030e-01 5.389376729726791382e-02 1.856663227081298828e-01 -6.164670363068580627e-02 1.881621865322813392e-04 -2.260337322950363159e-01 -3.408323228359222412e-02 9.587829560041427612e-02 3.008725643157958984e-01 -2.765745297074317932e-02 1.365709453821182251e-01 -1.949606686830520630e-01 -7.619712501764297485e-02 1.593513041734695435e-02 -2.459193617105484009e-01 -3.719470500946044922e-01 -7.016415894031524658e-02 1.690636426210403442e-01 -1.249405667185783386e-01 -5.877290293574333191e-02 2.280892878770828247e-01 -9.069029241800308228e-02
-6.253346800804138184e-02 9.739155322313308716e-02 7.307173311710357666e-02 8.671670407056808472e-02 -2.614442706108093262e-01 6.059390679001808167e-02 8.786200731992721558e-02 1.986829340457916260e-01 -1.588258296251296997e-01 -2.579534798860549927e-02 9.088589251041412354e-02 3.551370203495025635e-01 1.884242147207260132e-01 -7.761934399604797363e-02 -1.703466027975082397e-01 -1.168725863099098206e-01 7.633965462446212769e-02 3.464656472206115723e-01 2.906036674976348877e-01 -1.088736727833747864e-01 3.202066719532012939e-01 -2.172471731901168823e-01 6.232910603284835815e-02 -3.497284054756164551e-01 -1.763941198587417603e-01 -8.749677985906600952e-02 1.026509925723075867e-01 -1.385369896888732910e-01 -4.305769130587577820e-02 -2.758344076573848724e-02 1.720386147499084473e-01 -1.060215309262275696e-01
3.345055580139160156e-01 1.759764365851879120e-02 -1.056135892868041992e-01 -2.445308417081832886e-01 1.287038326263427734e-01 -2.169225662946701050e-01 8.831469714641571045e-02 2.773742191493511200e-02 -2.408544123172760010e-01 -1.975303590297698975e-01 -1.372025758028030396e-01 2.196846455335617065e-01 -1.775579899549484253e-02 -6.356050074100494385e-02 4.517615959048271179e-02 -2.919987142086029053e-01 -5.104019865393638611e-02 1.056699305772781372e-01 2.369013279676437378e-01 -1.709341444075107574e-02 1.874412000179290771e-01 -8.817029744386672974e-02 1.886535137891769409e-01 -1.759211346507072449e-02 -3.517735600471496582e-01 -1.201275587081909180e-01 -2.765843868255615234e-01 2.935247123241424561e-01 -1.652887165546417236e-01 5.417143926024436951e-02 -2.058383822441101074e-02 9.154481440782546997e-02
9.830179065465927124e-02 1.243654936552047729e-01 -1.122644096612930298e-01 2.749191038310527802e-02 2.549063861370086670e-01 -1.743630170822143555e-01 3.742865025997161865e-01 1.398281008005142212e-01 -1.057080253958702087e-01 2.046108618378639221e-02 -1.381060630083084106e-01 3.350688517093658447e-01 9.394819289445877075e-02 -3.075825273990631104e-01 -2.656863927841186523e-01 -5.378504469990730286e-02 -2.225966751575469971e-01 5.580831691622734070e-02 1.871699988842010498e-01 4.720117524266242981e-02 1.217639371752738953e-01 -1.073524877429008484e-01 -1.779480464756488800e-02 1.192922517657279968e-01 -1.635869890451431274e-01 2.907892167568206787e-01 4.263455048203468323e-02 -2.779318094253540039e-01 -2.104932814836502075e-01 -1.427463889122009277e-01 2.306911535561084747e-02 1.464218273758888245e-02
2.355669438838958740e-01 -1.434975117444992065e-02 7.256293669342994690e-03 -5.550823733210563660e-02 -2.524659037590026855e-02 -4.094590246677398682e-01 4.667169600725173950e-02 3.655107617378234863e-01 1.667888951487839222e-03 4.647758975625038147e-02 -7.669353485107421875e-02 2.021069079637527466e-01 4.729031324386596680e-01 -1.028282195329666138e-01 -9.776085615158081055e-02 -1.876787990331649780e-01 1.187722980976104736e-01 6.964981555938720703e-03 -1.155622582882642746e-02 2.240327652543783188e-03 9.103752672672271729e-02 -2.854626476764678955e-01 -7.346209138631820679e-03 -3.559235930442810059e-01 -1.078896783292293549e-02 2.042390964925289154e-02 -1.245637759566307068e-01 -7.232053577899932861e-02 -1.785253058187663555e-03 -1.996547132730484009e-01 -1.965429261326789856e-02 1.299106478691101074e-01
1.739403456449508667e-01 2.201016545295715332e-01 2.072501033544540405e-01 -7.784029096364974976e-02 -8.551175892353057861e-02 -2.427051514387130737e-01 2.468552887439727783e-01 4.148025214672088623e-01 -3.890546262264251709e-01 -2.069692611694335938e-01 -2.826464176177978516e-01 -1.940096169710159302e-01 3.090087510645389557e-02 -1.290735304355621338e-01 -5.910387262701988220e-02 -4.899649694561958313e-02 -6.025665439665317535e-03 6.001483276486396790e-02 1.194225922226905823e-01 -1.703820973634719849e-01 8.259131759405136108e-02 2.489622123539447784e-02 2.607913613319396973e-01 1.105690300464630127e-01 7.583794742822647095e-02 -6.309792399406433105e-02 -1.638646870851516724e-01 2.074594795703887939e-01 1.215095743536949158e-01 -7.434593141078948975e-02 -1.455939002335071564e-02 -5.565931648015975952e-02
3.190092146396636963e-01 2.280578017234802246e-01 3.401529192924499512e-01 4.888031166046857834e-03 6.258852779865264893e-02 5.183902755379676819e-02 2.208971679210662842e-01 2.289944589138031006e-01 -1.933905631303787231e-01 -8.604580163955688477e-02 -2.764998674392700195e-01 2.590429484844207764e-01 3.800561651587486267e-02 -1.739359647035598755e-01 4.046790674328804016e-02 1.099543869495391846e-01 1.711086928844451904e-01 -1.102375760674476624e-01 1.440659910440444946e-01 -1.109128370881080627e-01 4.228971898555755615e-01 -7.387113571166992188e-02 -4.289291054010391235e-02 -1.702648401260375977e-02 7.938694953918457031e-02 1.357169449329376221e-01 -6.742474436759948730e-02 -4.078835248947143555e-02 -2.880625128746032715e-01 1.085383743047714233e-01 4.027674719691276550e-02 -2.532746270298957825e-02
2.663880884647369385e-01 -2.817916916683316231e-03 2.334399335086345673e-02 -1.541199386119842529e-01 2.346677333116531372e-02 -4.312431216239929199e-01 1.093221306800842285e-01 -1.757302135229110718e-01 -3.573650494217872620e-02 -3.350604474544525146e-01 1.143422648310661316e-01 -1.758933067321777344e-01 4.247890785336494446e-02 -1.278870999813079834e-01 -1.327475439757108688e-02 -1.553611010313034058e-01 2.000869065523147583e-01 -2.410090528428554535e-02 1.877771914005279541e-01 -1.553685814142227173e-01 2.149549871683120728e-01 -1.559052765369415283e-01 2.529498040676116943e-01 1.040310636162757874e-01 -2.009100466966629028e-01 -3.310146927833557129e-01 -1.942854225635528564e-01 6.118742376565933228e-02 -1.625823229551315308e-01 -2.205498889088630676e-02 -5.693261697888374329e-02 -9.181154519319534302e-02
2.391957342624664307e-01 -6.828733533620834351e-02 6.392895244061946869e-03 -7.106877118349075317e-02 1.510365903377532959e-01 -2.666447758674621582e-01 -1.312871696427464485e-03 3.721951544284820557e-01 -5.197065323591232300e-02 7.303987443447113037e-02 -1.900179684162139893e-01 1.497415006160736084e-01 4.134458005428314209e-01 -1.200721263885498047e-01 9.015013347379863262e-04 -2.380227744579315186e-01 1.176764145493507385e-01 9.938023984432220459e-02 1.047796681523323059e-01 -2.831001579761505127e-02 9.588871151208877563e-03 -2.246394902467727661e-01 6.849759817123413086e-02 -4.221971929073333740e-01 -3.856540098786354065e-02 9.406667202711105347e-03 -1.183140128850936890e-01 -5.307532474398612976e-02 -1.454420685768127441e-01 -2.441340833902359009e-01 -7.455695420503616333e-02 1.353010535240173340e-01
3.557334244251251221e-01 -1.021700203418731689e-01 -6.769952178001403809e-02 -3.051792383193969727e-01 2.190472334623336792e-01 -2.810738682746887207e-01 1.139144748449325562e-01 -3.505054488778114319e-02 -2.479973882436752319e-01 -5.475579947233200073e-02 -1.673843860626220703e-01 2.000869661569595337e-01 3.177177533507347107e-02 4.394808039069175720e-02 4.726080596446990967e-02 -2.660974860191345215e-01 5.011824518442153931e-02 9.390654414892196655e-02 3.434586226940155029e-01 1.279099145904183388e-03 2.110604494810104370e-01 -6.199942156672477722e-02 1.647356897592544556e-01 4.832996428012847900e-02 -2.745954990386962891e-01 -7.854370027780532837e-02 -2.541661262512207031e-01 1.639854609966278076e-01 4.014391079545021057e-02 -1.389813125133514404e-01 4.671847075223922729e-02 1.106320023536682129e-01
3.175425231456756592e-01 3.399584209546446800e-03 -1.224112585186958313e-01 -2.711413800716400146e-01 1.204310134053230286e-01 -2.254270017147064209e-01 9.626970440149307251e-02 -1.645998954772949219e-01 -2.173883318901062012e-01 -1.654287800192832947e-02 -1.211556643247604370e-01 7.653306424617767334e-02 2.098833918571472168e-01 5.528826639056205750e-02 -1.231267005205154419e-01 -1.994169354438781738e-01 9.290617704391479492e-02 1.913704723119735718e-01 2.065652906894683838e-01 -3.285149857401847839e-02 1.849984824657440186e-01 3.012096136808395386e-02 1.175204515457153320e-01 -1.825670525431632996e-02 -3.978462815284729004e-01 -2.099221497774124146e-01 -8.955220878124237061e-02 1.479001492261886597e-01 -3.346042931079864502e-01 4.096317291259765625e-02 1.969672739505767822e-01 1.261451989412307739e-01
2.529860734939575195e-01 4.064590930938720703e-01 8.324585855007171631e-03 3.127052634954452515e-02 2.177329659461975098e-01 -3.654808104038238525e-01 4.633478820323944092e-02 1.213458403944969177e-01 -5.473120138049125671e-02 -1.667176373302936554e-02 -3.489955561235547066e-03 2.351588606834411621e-01 1.234435811638832092e-01 1.435448527336120605e-01 -2.520308271050453186e-02 2.298759669065475464e-02 -5.394012480974197388e-02 -3.109210543334484100e-02 8.306517452001571655e-02 -1.212349534034729004e-01 2.185301184654235840e-01 -5.219845846295356750e-02 1.804818958044052124e-02 2.175641208887100220e-01 -7.644872367382049561e-02 -3.417949080467224121e-01 -1.042475625872612000e-01 -4.199518561363220215e-01 -1.197197809815406799e-01 -4.899680148810148239e-03 7.002530992031097412e-02 1.533764302730560303e-01
3.444378077983856201e-01 8.038561791181564331e-02 2.491763234138488770e-01 7.381606101989746094e-02 5.543700419366359711e-03 6.527452915906906128e-02 1.300168633460998535e-01 2.470988929271697998e-01 6.785983592271804810e-02 -1.463637501001358032e-01 -2.185324579477310181e-01 -7.176340371370315552e-02 9.196802228689193726e-02 -2.359232157468795776e-01 -3.202600777149200439e-01 -1.517189294099807739e-02 3.173498436808586121e-02 2.569812238216400146e-01 -2.621353976428508759e-02 -2.562878131866455078e-01 3.191629648208618164e-01 -3.120654225349426270e-01 9.725802391767501831e-02 5.574059113860130310e-02 -6.794342398643493652e-02 -2.346358299255371094e-01 1.396753191947937012e-01 -1.280908733606338501e-01 7.432840019464492798e-02 -8.839680254459381104e-02 1.549584865570068359e-01 -3.302107751369476318e-02
3.238171339035034180e-01 1.725618094205856323e-01 1.415106952190399170e-01 1.167774647474288940e-01 1.682489663362503052e-01 -1.361909061670303345e-01 9.754502028226852417e-02 -9.676527976989746094e-02 -2.528080642223358154e-01 -1.984470486640930176e-01 -2.086682468652725220e-01 2.481694668531417847e-01 -1.217308640480041504e-01 -2.096514552831649780e-01 -3.726121187210083008e-01 8.311264961957931519e-02 -8.053264021873474121e-02 6.789799779653549194e-02 1.231285184621810913e-02 -3.907533586025238037e-01 -2.677063085138797760e-02 -2.454885244369506836e-01 6.719253957271575928e-02 -1.370215415954589844e-01 -7.730793207883834839e-02 -1.205935627222061157e-01 5.728068202733993530e-02 2.209735810756683350e-01 -7.867703586816787720e-02 -1.443146765232086182e-01 -7.190616428852081299e-02 -1.218661549501121044e-03
-2.850709557533264160e-01 1.633432060480117798e-01 1.145029067993164062e-01 3.126414865255355835e-02 -5.300860386341810226e-03 -1.259257644414901733e-01 6.571568548679351807e-02 1.167766675353050232e-01 -1.113357096910476685e-01 -2.906153202056884766e-01 7.978084497153759003e-03 -1.861696243286132812e-01 1.775104552507400513e-01 -1.903329193592071533e-01 -9.583247452974319458e-02 -1.337485313415527344e-01 9.461248666048049927e-02 1.442039757966995239e-01 1.199274733662605286e-01 -1.596912443637847900e-01 2.739225327968597412e-01 -3.752256333827972412e-01 9.534806013107299805e-02 1.631506383419036865e-01 -3.789415955543518066e-01 -9.159409254789352417e-02 -1.126749590039253235e-01 9.723205864429473877e-02 -3.209781646728515625e-01 8.578564971685409546e-02 1.091123521327972412e-01 -1.201920583844184875e-02
1.737830936908721924e-01 1.990161240100860596e-01 2.028270810842514038e-01 1.062747929245233536e-02 1.325784134678542614e-03 2.058757692575454712e-01 1.392157822847366333e-01 5.999122262001037598e-01 -1.343041360378265381e-01 4.399188235402107239e-02 9.470370411872863770e-02 1.201995685696601868e-01 1.149555146694183350e-01 -1.123700141906738281e-01 -7.036396861076354980e-02 -5.572034791111946106e-02 2.770927250385284424e-01 -2.288229204714298248e-02 -8.713421225547790527e-02 -1.586972773075103760e-01 1.134148091077804565e-01 -2.180743515491485596e-01 1.978553980588912964e-01 -9.068627655506134033e-02 -1.856652945280075073e-01 -1.054222062230110168e-01 1.347512900829315186e-01 6.882721185684204102e-02 8.363140374422073364e-02 -2.389163225889205933e-01 -2.433232031762599945e-02 -1.974124610424041748e-01
4.803211614489555359e-02 -1.800108142197132111e-02 -2.264312803745269775e-01 -1.628181338310241699e-01 -5.347475782036781311e-02 -7.546142488718032837e-02 3.995870053768157959e-01 2.838428020477294922e-01 -3.501848280429840088e-01 2.240166813135147095e-02 1.949484646320343018e-01 2.392842024564743042e-01 3.370414078235626221e-01 -7.284270226955413818e-02 -2.577074468135833740e-01 -2.313936799764633179e-01 1.997046358883380890e-02 -1.191491261124610901e-01 2.359722703695297241e-01 1.442209817469120026e-02 2.931692823767662048e-02 -1.194143220782279968e-01 7.607291638851165771e-02 -1.356877833604812622e-01 1.373654697090387344e-02 -6.590585689991712570e-03 1.457959711551666260e-01 8.060801774263381958e-02 -8.237799257040023804e-02 1.847683042287826538e-01 -1.808884292840957642e-01 4.592557623982429504e-02
1.765108108520507812e-01 2.048675566911697388e-01 -2.555049359798431396e-01 2.109021134674549103e-02 1.132359262555837631e-02 -1.944153308868408203e-01 6.473272293806076050e-02 1.785270273685455322e-01 -1.194791942834854126e-01 -1.770419627428054810e-01 -4.728060960769653320e-02 4.424455575644969940e-03 2.815944552421569824e-01 -8.636704087257385254e-02 -9.847706183791160583e-03 -3.035042583942413330e-01 1.791145950555801392e-01 -3.358050584793090820e-01 1.431026905775070190e-01 -1.781608015298843384e-01 1.666188240051269531e-01 -2.220231592655181885e-01 1.691713035106658936e-01 -1.287941485643386841e-01 -3.747679293155670166e-02 -4.148779809474945068e-02 -7.477566599845886230e-02 5.616344138979911804e-02 -2.510298416018486023e-02 2.722770534455776215e-02 -2.885994911193847656e-01 -3.800725340843200684e-01
3.830450773239135742e-02 -2.239282876253128052e-01 8.515499066561460495e-04 3.018382787704467773e-01 8.951973915100097656e-02 -1.692164391279220581e-01 3.481147112324833870e-03 1.657715290784835815e-01 -3.671944141387939453e-01 -1.465266048908233643e-01 8.283673226833343506e-02 5.166625604033470154e-03 2.215353995561599731e-01 -1.911915838718414307e-01 -3.186039626598358154e-01 -2.530393004417419434e-01 1.250579357147216797e-01 -3.022619523108005524e-03 1.639678925275802612e-01 -3.950603306293487549e-01 -1.037187352776527405e-01 5.904215388000011444e-03 2.103180885314941406e-01 -8.714619278907775879e-02 1.272692810744047165e-02 6.520492956042289734e-03 -1.054097041487693787e-01 3.565077111124992371e-02 -8.490893989801406860e-02 -9.191378206014633179e-02 2.289413064718246460e-01 1.920827478170394897e-01
4.790648818016052246e-02 3.695545792579650879e-01 2.255760431289672852e-01 1.327228546142578125e-01 1.768650114536285400e-01 -2.994747161865234375e-01 8.060394786298274994e-03 2.035619467496871948e-01 -1.463618036359548569e-02 -4.019003827124834061e-03 -2.948179095983505249e-02 1.000946313142776489e-01 7.096542976796627045e-03 -3.124161064624786377e-01 -2.218219786882400513e-01 -8.472334593534469604e-02 5.325748771429061890e-02 7.306937873363494873e-02 3.533402085304260254e-01 -1.496115028858184814e-01 -3.714191541075706482e-02 2.780856005847454071e-02 -6.536569446325302124e-02 1.990249752998352051e-01 -3.928519412875175476e-02 -4.051491320133209229e-01 2.889082767069339752e-03 -2.113965302705764771e-01 -1.695049852132797241e-01 -1.483168751001358032e-01 -3.141624853014945984e-02 3.824077174067497253e-02
-3.665505945682525635e-01 7.109192758798599243e-02 1.639594733715057373e-01 -1.515791714191436768e-01 2.897585928440093994e-01 -4.149480462074279785e-01 2.345528304576873779e-01 3.778316378593444824e-01 -1.760298460721969604e-01 8.479737490415573120e-02 -6.788740307092666626e-02 1.846878081560134888e-01 1.176272705197334290e-01 7.944139838218688965e-02 -3.927673399448394775e-02 -1.181657016277313232e-01 -8.684732019901275635e-02 9.661198407411575317e-02 -5.803283769637346268e-03 -1.791249960660934448e-01 1.324387192726135254e-01 -2.341439723968505859e-01 1.906752958893775940e-02 -7.202717661857604980e-02 -1.426168680191040039e-01 -2.408449910581111908e-02 -8.647703379392623901e-02 -2.611055374145507812e-01 -1.307079046964645386e-01 -6.036386359483003616e-03 -2.666602842509746552e-02 5.430622398853302002e-02
4.083535671234130859e-01 1.200966015458106995e-01 4.025308787822723389e-02 1.879245936870574951e-01 -1.204430833458900452e-01 -2.293211519718170166e-01 2.212520837783813477e-01 1.463423222303390503e-01 -9.709767252206802368e-02 -2.633008360862731934e-01 -1.057006269693374634e-01 1.899345405399799347e-02 1.013011038303375244e-01 -3.539274632930755615e-02 -4.261247217655181885e-01 -1.900344789028167725e-01 8.763036131858825684e-02 8.288193494081497192e-02 4.400793090462684631e-02 -3.282637000083923340e-01 -1.926343329250812531e-02 -2.661926448345184326e-01 -1.781922280788421631e-01 1.297435462474822998e-01 -1.909334063529968262e-01 1.315692961215972900e-01 7.151611149311065674e-02 1.407197769731283188e-02 -6.297253817319869995e-02 8.638061583042144775e-02 5.866483971476554871e-02 8.319322764873504639e-02
2.657830417156219482e-01 2.031862363219261169e-02 -9.850285202264785767e-02 9.308503568172454834e-02 -1.726295948028564453e-01 -1.799424886703491211e-01 2.675464451313018799e-01 2.488773018121719360e-01 -1.617264002561569214e-01 -1.476016491651535034e-01 -2.326181083917617798e-01 4.012944176793098450e-02 2.042569816112518311e-01 -4.175145924091339111e-02 -2.035294473171234131e-01 1.478645205497741699e-01 2.059952588751912117e-03 2.221302241086959839e-01 8.761884272098541260e-02 -2.149286419153213501e-01 -9.780580550432205200e-02 -3.837247490882873535e-01 -1.077435314655303955e-01 9.554860740900039673e-02 -3.164762854576110840e-01 1.078447401523590088e-01 1.496069282293319702e-01 1.933153346180915833e-02 -2.694873213768005371e-01 -3.951705619692802429e-02 1.087831854820251465e-01 -5.597655847668647766e-02
1.685959249734878540e-01 1.219372972846031189e-01 1.867016702890396118e-01 4.169685766100883484e-02 1.151484772562980652e-01 -6.016405299305915833e-02 8.613675087690353394e-02 -2.866364782676100731e-03 -1.129815205931663513e-01 5.365594103932380676e-02 1.158122196793556213e-01 4.459760785102844238e-01 -1.078122407197952271e-01 -2.202968150377273560e-01 2.055582217872142792e-02 8.110155910253524780e-02 -1.597763597965240479e-01 -1.565107889473438263e-02 2.210080437362194061e-02 -3.490361869335174561e-01 2.831797599792480469e-01 -3.563390374183654785e-01 1.768531650304794312e-01 -2.324018329381942749e-01 -2.966638207435607910e-01 -6.042492017149925232e-02 8.495522662997245789e-03 1.542374193668365479e-01 -8.180594444274902344e-02 -9.042774140834808350e-02 9.019079804420471191e-02 -1.470686197280883789e-01
-3.604739531874656677e-02 3.977498039603233337e-02 -2.321318350732326508e-02 -2.153307348489761353e-01 6.894483417272567749e-02 3.426270186901092529e-02 1.605034172534942627e-01 1.837332844734191895e-01 -1.413400024175643921e-01 -1.000125855207443237e-01 1.820117235183715820e-01 3.667799532413482666e-01 7.038409262895584106e-02 -2.808592021465301514e-01 -1.028825864195823669e-01 -3.057048916816711426e-01 -3.674886375665664673e-02 1.013011634349822998e-01 2.523780465126037598e-01 -1.540380120277404785e-01 1.106106489896774292e-01 6.137993931770324707e-02 1.368857622146606445e-01 -4.461398422718048096e-01 -8.726053871214389801e-03 -2.120591253042221069e-01 2.347377687692642212e-01 3.721439465880393982e-02 -2.020492393057793379e-04 -1.243035346269607544e-01 1.754306107759475708e-01 -1.366727501153945923e-01
-2.367032691836357117e-02 6.316561251878738403e-03 -3.311369568109512329e-03 -1.248775571584701538e-01 7.455018907785415649e-02 -2.893539667129516602e-01 3.704249858856201172e-01 3.351269960403442383e-01 1.900636963546276093e-02 -5.824550241231918335e-02 1.247564479708671570e-01 2.975518703460693359e-01 -1.988379061222076416e-01 -2.752574384212493896e-01 -1.366266459226608276e-01 -2.348845154047012329e-01 -6.425106897950172424e-03 2.941623032093048096e-01 1.334573775529861450e-01 -1.455908864736557007e-01 1.674579232931137085e-01 -1.757644861936569214e-01 -8.447968214750289917e-02 -4.785856232047080994e-02 -2.324441671371459961e-01 -2.890951745212078094e-02 1.099383831024169922e-01 6.752372533082962036e-02 -1.384584978222846985e-02 1.675061881542205811e-01 -1.595041304826736450e-01 -1.698354482650756836e-01
3.204290866851806641e-01 -2.529608644545078278e-02 -9.503844380378723145e-02 2.449968159198760986e-01 -1.234871149063110352e-01 -7.416075468063354492e-02 -9.980712085962295532e-03 3.223833441734313965e-01 -3.566538691520690918e-01 -1.974440179765224457e-02 1.446356326341629028e-01 1.343555003404617310e-01 1.253170073032379150e-01 -9.162386506795883179e-02 -2.740575969219207764e-01 -1.473726779222488403e-01 2.584518194198608398e-01 2.494798600673675537e-02 8.839661628007888794e-02 -1.228104159235954285e-01 8.962696418166160583e-03 -1.438121348619461060e-01 2.500872015953063965e-01 -1.601017778739333153e-03 -1.528264861553907394e-02 -1.398317366838455200e-01 1.983553022146224976e-01 -2.973292768001556396e-01 -1.702996641397476196e-01 -1.617260277271270752e-01 1.975842863321304321e-01 -2.085232408717274666e-03
9.820039570331573486e-02 2.925369143486022949e-01 4.666848853230476379e-02 9.868645109236240387e-03 -4.559096996672451496e-04 -2.555344998836517334e-01 1.635380685329437256e-01 4.065189659595489502e-01 -1.676068902015686035e-01 -1.639269292354583740e-01 -1.058688536286354065e-01 -2.382731586694717407e-01 1.937503069639205933e-01 6.687722355127334595e-02 -2.941484004259109497e-02 -1.326159983873367310e-01 7.386249955743551254e-03 1.107742115855216980e-01 3.007270991802215576e-01 -2.654657065868377686e-01 2.334092110395431519e-01 -1.528881639242172241e-01 2.029040008783340454e-01 -7.106202095746994019e-02 2.070660144090652466e-01 2.272790111601352692e-02 6.372112780809402466e-02 2.936517894268035889e-01 -9.855810552835464478e-02 7.523806393146514893e-02 2.043253369629383087e-02 -1.225039437413215637e-01
-1.091552898287773132e-03 7.770964503288269043e-02 -5.610157968476414680e-04 8.571845293045043945e-02 1.582661122083663940e-01 -2.404224276542663574e-01 2.607196867465972900e-01 1.374033987522125244e-01 -2.045931965112686157e-01 3.629991710186004639e-01 -1.603520810604095459e-01 3.649963438510894775e-01 -9.940753877162933350e-02 -2.553195953369140625e-01 -2.394772320985794067e-01 2.378046140074729919e-02 2.514428198337554932e-01 -1.435158848762512207e-01 2.666711434721946716e-02 4.431352019309997559e-02 1.288660168647766113e-01 1.362590305507183075e-02 2.165810018777847290e-01 -2.817242592573165894e-02 -2.176374197006225586e-01 -2.780597805976867676e-01 1.831313371658325195e-01 3.596610948443412781e-02 -1.279034018516540527e-01 8.826339244842529297e-02 -1.119634285569190979e-01 -6.459302455186843872e-02
1.618566364049911499e-01 1.015162467956542969e-01 2.919042110443115234e-02 4.682319611310958862e-02 2.187852114439010620e-01 -1.279866397380828857e-01 1.555656045675277710e-01 6.629454344511032104e-02 4.473925754427909851e-02 1.095605045557022095e-01 -3.078829944133758545e-01 2.496859282255172729e-01 3.997774720191955566e-01 -1.902316957712173462e-01 -1.294242590665817261e-01 -5.986035615205764771e-02 9.556729346513748169e-02 -9.213101118803024292e-02 1.095105037093162537e-01 -2.433127760887145996e-01 3.928119540214538574e-01 -1.982466280460357666e-01 2.489955723285675049e-02 1.410215198993682861e-01 8.153709024190902710e-02 1.211632862687110901e-01 -2.861897051334381104e-01 1.508910115808248520e-02 -8.984848856925964355e-02 2.344574183225631714e-01 -4.423783719539642334e-02 -9.348218888044357300e-02
3.716816306114196777e-01 1.152444854378700256e-01 3.223141729831695557e-01 -6.622725725173950195e-02 -5.625335499644279480e-03 -4.401929676532745361e-01 2.053924649953842163e-01 -1.169713288545608521e-01 -7.504883408546447754e-02 -2.384326756000518799e-01 7.108841836452484131e-02 -1.130153164267539978e-01 1.463527325540781021e-02 -3.587219864130020142e-02 -1.055230293422937393e-02 -1.966187357902526855e-01 2.214291132986545563e-02 -1.778962612152099609e-01 2.679744064807891846e-01 -7.660944759845733643e-02 1.731467396020889282e-01 -7.168649882078170776e-02 2.362770885229110718e-01 -1.213581301271915436e-02 -2.263028770685195923e-01 -1.542970687150955200e-01 -1.309494078159332275e-01 1.410502493381500244e-01 -7.401528954505920410e-02 -1.017046812921762466e-02 2.298263087868690491e-02 2.257569879293441772e-01
1.761594563722610474e-01 1.701133400201797485e-01 8.387006074190139771e-02 1.921635307371616364e-02 1.295262277126312256e-01 -2.880416810512542725e-01 2.042929083108901978e-01 2.491374462842941284e-01 -3.733885288238525391e-02 3.649262785911560059e-01 -6.432984024286270142e-02 -1.226711347699165344e-01 1.456125080585479736e-01 -1.504256576299667358e-01 1.309775095432996750e-02 3.367444500327110291e-02 -1.080797016620635986e-01 -3.499493002891540527e-03 4.780373275279998779e-01 -2.008399218320846558e-01 1.479398608207702637e-01 -3.864702209830284119e-02 1.633465290069580078e-01 1.119961813092231750e-01 3.955449908971786499e-02 -1.777244061231613159e-01 7.318805437535047531e-03 9.812600910663604736e-02 -1.718756705522537231e-01 1.904746592044830322e-01 1.461856365203857422e-01 -2.387629449367523193e-01
3.838254883885383606e-02 3.091896474361419678e-01 2.313607633113861084e-01 -6.716261804103851318e-02 3.693296015262603760e-01 -2.677545845508575439e-01 2.432037442922592163e-01 5.046456679701805115e-02 -1.498943120241165161e-01 -4.137849435210227966e-02 -4.214336164295673370e-03 1.833621114492416382e-01 1.239782012999057770e-02 4.093849658966064453e-02 -1.332709342241287231e-01 1.575371325016021729e-01 -1.941559650003910065e-02 -2.108632475137710571e-01 2.621819674968719482e-01 -2.293939143419265747e-01 3.359828516840934753e-02 -3.919640928506851196e-02 1.903986036777496338e-01 1.534244325011968613e-02 7.968855649232864380e-02 -1.805264353752136230e-01 -1.281751841306686401e-01 -2.063059061765670776e-01 -3.792363703250885010e-01 1.545537561178207397e-01 4.099873453378677368e-02 -1.404188107699155807e-02
-3.476159274578094482e-02 -1.809344589710235596e-01 3.483657538890838623e-01 5.088374018669128418e-04 5.654587224125862122e-02 -1.730535030364990234e-01 3.926605880260467529e-01 2.600462734699249268e-01 -1.834585666656494141e-01 -1.434979140758514404e-01 2.568364329636096954e-02 1.950424164533615112e-02 2.290511131286621094e-01 2.126804925501346588e-02 -1.399821043014526367e-01 -1.872404515743255615e-01 -5.999524146318435669e-02 -3.747812286019325256e-02 -2.492356114089488983e-02 -2.959730923175811768e-01 2.037246674299240112e-01 -8.698413521051406860e-02 3.385159075260162354e-01 -1.048259288072586060e-01 9.171319007873535156e-02 1.762040853500366211e-01 5.072815343737602234e-02 7.737529277801513672e-02 -8.213499933481216431e-02 -6.628561019897460938e-02 -2.949759960174560547e-01 1.133028492331504822e-01
4.063331484794616699e-01 -2.232301607728004456e-02 -1.163118258118629456e-01 -2.195794135332107544e-01 1.273196339607238770e-01 -4.822416305541992188e-01 6.597929447889328003e-02 8.652974851429462433e-03 -1.651443988084793091e-01 -2.606530785560607910e-01 8.882416039705276489e-02 4.643535614013671875e-02 -1.069664657115936279e-01 3.342901542782783508e-02 4.280630964785814285e-03 -3.295956552028656006e-01 -6.662289053201675415e-02 7.178525626659393311e-02 8.410148322582244873e-02 -9.676581621170043945e-02 2.830113172531127930e-01 -8.950284123420715332e-02 2.149333357810974121e-01 5.274939537048339844e-02 -2.886201739311218262e-01 -3.144897520542144775e-02 -4.880979284644126892e-02 5.076839774847030640e-02 -1.088043004274368286e-01 -4.302806034684181213e-02 1.630431711673736572e-01 -1.869560778141021729e-02
3.092993497848510742e-01 2.083118110895156860e-01 2.727821469306945801e-01 2.551080286502838135e-01 1.667125821113586426e-01 -2.221062220633029938e-02 1.001372113823890686e-01 3.333499133586883545e-01 -7.443994283676147461e-02 -4.416761174798011780e-02 -1.273083239793777466e-01 4.849810525774955750e-02 -2.434676326811313629e-02 -2.211772352457046509e-01 -2.271467596292495728e-01 -8.596006780862808228e-02 5.324712023138999939e-02 2.139194458723068237e-01 -7.066596299409866333e-02 -4.643242061138153076e-02 2.463724464178085327e-01 -2.240578085184097290e-01 3.927725255489349365e-01 -1.554376631975173950e-01 -7.843549549579620361e-02 9.168596565723419189e-02 2.179090082645416260e-01 3.093843162059783936e-02 3.180382773280143738e-02 -8.114729821681976318e-02 1.368699520826339722e-01 5.528910458087921143e-02
2.381995618343353271e-01 1.206002533435821533e-01 6.919328868389129639e-02 1.079787611961364746e-01 -9.603635221719741821e-02 -2.542234063148498535e-01 2.362033277750015259e-01 2.431107014417648315e-01 -1.555583775043487549e-01 -1.418211013078689575e-01 -3.302894160151481628e-02 3.065752387046813965e-01 2.407011808827519417e-03 -1.320960670709609985e-01 -1.277382522821426392e-01 8.407890796661376953e-02 1.679131686687469482e-01 4.641404002904891968e-02 -6.849727779626846313e-02 6.533671170473098755e-02 1.568762063980102539e-01 -8.386317640542984009e-02 2.575091421604156494e-01 5.614547803997993469e-02 -2.636328637599945068e-01 -2.979153692722320557e-01 1.133823841810226440e-01 -3.675267100334167480e-01 9.387701004743576050e-02 1.890616714954376221e-01 2.238455861806869507e-01 -4.496524855494499207e-02
8.423013240098953247e-02 8.772170986048877239e-05 1.631268709897994995e-01 1.482332646846771240e-01 8.234783262014389038e-02 -2.125028818845748901e-01 1.001457646489143372e-01 3.779908418655395508e-01 -2.659118771553039551e-01 -3.007754683494567871e-01 1.963975280523300171e-01 2.409157902002334595e-01 2.615726590156555176e-01 -5.251953750848770142e-02 -7.135754823684692383e-02 -1.480949074029922485e-01 -2.312845140695571899e-01 9.029480069875717163e-02 2.269595712423324585e-01 5.828308314085006714e-02 -8.634350448846817017e-02 -1.305071413516998291e-01 2.530321180820465088e-01 1.035522595047950745e-01 -7.008449640125036240e-03 1.428507864475250244e-01 1.428658068180084229e-01 -1.459436267614364624e-01 -8.989446610212326050e-02 1.567694991827011108e-01 1.579709053039550781e-01 -2.189062833786010742e-01
4.364879429340362549e-02 2.294760495424270630e-01 2.127743661403656006e-01 -7.591586094349622726e-03 2.832238972187042236e-01 9.638342307880520821e-04 3.886792436242103577e-02 4.576803743839263916e-01 -1.576414406299591064e-01 -2.636453509330749512e-01 -5.465590953826904297e-02 -4.785921052098274231e-02 1.277085095643997192e-01 2.948889276012778282e-03 -9.064683318138122559e-02 -9.564058482646942139e-02 1.366066038608551025e-01 -7.448870688676834106e-02 -6.427086144685745239e-02 2.368670254945755005e-01 3.804099261760711670e-01 -2.214691638946533203e-01 4.614799749106168747e-03 6.637924164533615112e-02 -2.189648710191249847e-02 -2.088159620761871338e-01 1.558817923069000244e-01 2.492524087429046631e-01 -7.629614323377609253e-02 -1.162149906158447266e-01 2.074850201606750488e-01 8.103924803435802460e-03
3.471784293651580811e-01 3.114663064479827881e-01 1.840453147888183594e-01 8.486642688512802124e-02 1.587308794260025024e-01 -1.116053014993667603e-01 -5.950186401605606079e-02 -1.606572652235627174e-03 -1.073253229260444641e-01 -1.547894626855850220e-01 -7.203043252229690552e-02 3.178811967372894287e-01 -1.634905301034450531e-02 -1.025307029485702515e-01 -7.080013304948806763e-02 3.849818184971809387e-02 -1.619861423969268799e-01 -3.162377700209617615e-02 -4.600600898265838623e-02 -4.232489168643951416e-01 1.618833839893341064e-01 -2.088913619518280029e-01 9.086047857999801636e-02 -2.680185437202453613e-01 -3.059120774269104004e-01 1.137071475386619568e-01 1.037710011005401611e-01 7.574421167373657227e-02 -2.085489034652709961e-02 -2.029927968978881836e-01 1.043155044317245483e-01 -8.502737432718276978e-02
-1.353644281625747681e-01 -2.811842262744903564e-01 -2.123697102069854736e-02 -1.742737889289855957e-01 1.769957691431045532e-01 -1.580376178026199341e-01 3.036781251430511475e-01 1.805969625711441040e-01 -7.088141888380050659e-02 9.071718901395797729e-02 -1.803432852029800415e-01 2.767749130725860596e-01 2.029568552970886230e-01 5.312444269657135010e-02 6.461300700902938843e-02 -1.054857000708580017e-01 9.787090122699737549e-02 1.657077670097351074e-01 4.220116436481475830e-01 -1.053160354495048523e-01 -6.990751717239618301e-03 9.822338819503784180e-02 8.019805699586868286e-02 5.547658726572990417e-02 -3.310167789459228516e-01 -1.984084248542785645e-01 -8.004144579172134399e-02 1.751298159360885620e-01 -1.121893003582954407e-01 -1.899779736995697021e-01 -1.603387147188186646e-01 5.587421730160713196e-02
1.622529029846191406e-01 8.108627796173095703e-02 2.510966658592224121e-01 1.726088523864746094e-01 -7.476761192083358765e-02 -1.391825079917907715e-01 -3.563219215720891953e-03 -9.950686991214752197e-02 -5.499477684497833252e-02 -2.742695212364196777e-01 -1.141574755311012268e-01 3.357537984848022461e-01 2.447066605091094971e-01 -7.205305248498916626e-02 5.836128070950508118e-02 1.277849972248077393e-01 -1.877162009477615356e-01 5.239556357264518738e-02 9.019500762224197388e-02 -3.004573881626129150e-01 2.737339735031127930e-01 -1.683706492185592651e-01 3.457860946655273438e-01 3.355734944343566895e-01 1.299204211682081223e-02 -1.404059082269668579e-01 -9.878125041723251343e-02 -4.160757735371589661e-02 -7.767408341169357300e-02 -1.154590956866741180e-02 1.285635530948638916e-01 1.569876819849014282e-01
4.851964712142944336e-01 1.838613003492355347e-01 6.444414146244525909e-03 5.750356614589691162e-02 1.203811764717102051e-01 -5.858239904046058655e-02 1.252468675374984741e-01 2.549190819263458252e-01 -3.708422929048538208e-02 -1.510925590991973877e-01 2.849484421312808990e-02 8.426100015640258789e-02 9.071819484233856201e-02 -1.572504639625549316e-01 -3.597075045108795166e-01 1.964056789875030518e-01 2.596586011350154877e-02 -1.066166386008262634e-01 7.636250555515289307e-02 -4.193734377622604370e-02 2.623838186264038086e-01 -2.770447134971618652e-01 4.327974095940589905e-02 8.002986013889312744e-02 8.866963535547256470e-02 1.205120049417018890e-02 2.672848105430603027e-01 -8.354998379945755005e-02 2.035584896802902222e-01 -2.327459454536437988e-01 -1.139368861913681030e-02 -2.003119736909866333e-01
1.398928761482238770e-01 -1.465879231691360474e-01 7.446294277906417847e-02 1.003288477659225464e-02 -2.266370803117752075e-01 -3.464108109474182129e-01 1.835007965564727783e-02 1.091604903340339661e-01 -2.841836512088775635e-01 -1.860835030674934387e-02 -8.441429585218429565e-02 1.340313404798507690e-01 3.712317049503326416e-01 -3.830133751034736633e-02 -8.869921788573265076e-03 -2.978676855564117432e-01 -6.175836920738220215e-02 -9.983896464109420776e-02 1.402719020843505859e-01 -1.365295350551605225e-01 1.677958816289901733e-01 -1.143171489238739014e-01 4.065976440906524658e-01 -3.173523768782615662e-02 1.435262411832809448e-01 3.481041267514228821e-02 1.268350481986999512e-01 5.007568374276161194e-02 -6.220541521906852722e-02 -2.520703673362731934e-01 -1.835597902536392212e-01 -1.850351393222808838e-01
2.844424843788146973e-01 8.094383031129837036e-02 4.881481081247329712e-02 1.548561453819274902e-01 -1.046945452690124512e-01 -6.390446424484252930e-02 2.821074426174163818e-01 5.097992420196533203e-01 -1.979367434978485107e-01 -1.344312578439712524e-01 -4.461577627807855606e-03 -6.755204498767852783e-02 -6.840241700410842896e-02 -1.780666708946228027e-01 4.354941844940185547e-02 -5.359704419970512390e-02 2.740306779742240906e-02 -5.576986074447631836e-02 4.180771484971046448e-02 -1.029126271605491638e-01 2.826825976371765137e-01 1.166331991553306580e-01 2.867485284805297852e-01 -2.655467092990875244e-01 -6.363672763109207153e-02 -1.667772233486175537e-01 -4.362789541482925415e-02 1.099060177803039551e-01 -2.580683231353759766e-01 3.106316365301609039e-02 -2.074452191591262817e-01 -9.882115572690963745e-02
-2.366406768560409546e-01 1.465376019477844238e-01 9.165931493043899536e-02 1.145719587802886963e-01 2.819092273712158203e-01 -1.645716428756713867e-01 3.258289694786071777e-01 -9.539249539375305176e-02 -3.657817840576171875e-01 -1.014173179864883423e-01 -8.981366641819477081e-03 3.218991160392761230e-01 2.477748505771160126e-02 -3.896414116024971008e-02 -1.154122129082679749e-01 -2.200581580400466919e-01 2.308445423841476440e-01 -6.803506612777709961e-02 3.107158541679382324e-01 -7.825834304094314575e-02 7.998767495155334473e-02 -2.041223496198654175e-01 -2.132079154253005981e-01 5.975840240716934204e-02 -1.126393955200910568e-02 -1.897937953472137451e-01 2.750249579548835754e-02 -1.184990927577018738e-01 -7.150822877883911133e-02 9.618326276540756226e-02 1.755714789032936096e-02 2.102867811918258667e-01
-5.778614804148674011e-02 -4.808152839541435242e-02 1.404598951339721680e-01 -6.373450160026550293e-02 7.656043767929077148e-02 -1.795886754989624023e-01 7.214162498712539673e-02 3.013270497322082520e-01 -3.792165964841842651e-02 -1.844870746135711670e-01 1.678537279367446899e-01 2.304863184690475464e-01 1.376151144504547119e-01 -1.697667986154556274e-01 -2.309415675699710846e-02 -2.795603871345520020e-01 -1.444919854402542114e-01 5.321865528821945190e-02 1.795416623353958130e-01 -1.940939724445343018e-01 -5.804986506700515747e-02 3.229693276807665825e-03 3.770906627178192139e-01 -2.807281613349914551e-01 -3.965724632143974304e-02 -1.691293716430664062e-01 -1.328423321247100830e-01 8.462423831224441528e-02 -3.019145317375659943e-02 -1.339043378829956055e-01 2.192445397377014160e-01 -3.915661573410034180e-01
7.455218583345413208e-02 -6.290344148874282837e-02 -1.769739389419555664e-01 -2.337309531867504120e-02 3.161748871207237244e-02 -7.869111001491546631e-02 1.766970455646514893e-01 2.228353321552276611e-01 -2.507036328315734863e-01 9.893375635147094727e-02 7.025867700576782227e-02 8.726695179939270020e-02 2.910204827785491943e-01 -2.767138183116912842e-01 1.356131955981254578e-02 -4.069547355175018311e-01 2.378187626600265503e-01 -2.072031646966934204e-01 4.444840177893638611e-02 -2.906064987182617188e-01 -6.445202231407165527e-02 5.615639965981245041e-03 1.539434678852558136e-02 4.797685518860816956e-02 -3.035380840301513672e-01 -1.847541332244873047e-01 2.159706950187683105e-01 -6.708862632513046265e-02 -2.632517181336879730e-02 2.341982871294021606e-01 -1.745253801345825195e-01 4.733336344361305237e-02
1.242470368742942810e-01 -1.573565304279327393e-01 1.168384179472923279e-01 8.264413103461265564e-03 2.992140948772430420e-01 -2.387682497501373291e-01 -6.006627529859542847e-02 -5.183368921279907227e-02 4.781637340784072876e-02 2.831296063959598541e-02 1.932676732540130615e-01 1.506086736917495728e-01 3.783811032772064209e-01 8.768913894891738892e-02 -2.476338744163513184e-01 1.037148535251617432e-01 -1.541692465543746948e-01 -1.837097108364105225e-01 2.802784740924835205e-01 -1.256434768438339233e-01 2.857664525508880615e-01 -5.163679271936416626e-02 2.689381837844848633e-01 3.178714541718363762e-04 -1.576784253120422363e-01 -2.292269915342330933e-01 7.402816414833068848e-02 7.987156510353088379e-02 -2.479916512966156006e-01 -1.390541493892669678e-01 -1.588787436485290527e-01 5.763619393110275269e-02
2.180413305759429932e-01 2.036024630069732666e-02 1.417455077171325684e-02 1.624586991965770721e-02 5.516326054930686951e-02 1.041102595627307892e-02 1.388743221759796143e-01 8.473068475723266602e-02 -3.449432849884033203e-01 1.296667382121086121e-02 1.832150518894195557e-01 4.470051229000091553e-01 7.125304639339447021e-02 1.420408394187688828e-02 -1.153227239847183228e-01 1.350373327732086182e-01 1.270476877689361572e-01 -1.546829473227262497e-02 2.094962745904922485e-01 -3.036510944366455078e-01 -2.257514186203479767e-02 -2.719141840934753418e-01 9.953404776751995087e-03 -2.525104880332946777e-01 -3.309879899024963379e-01 7.740916311740875244e-02 3.366177529096603394e-02 1.027371734380722046e-01 5.443478748202323914e-02 -2.352852821350097656e-01 2.345172315835952759e-01 3.575869277119636536e-02
-1.792655885219573975e-01 2.350844293832778931e-01 1.148350760340690613e-01 2.839612662792205811e-01 -2.908828482031822205e-02 -2.681657075881958008e-01 6.401285529136657715e-02 2.676301598548889160e-01 5.877847317606210709e-03 1.099786255508661270e-02 2.393414080142974854e-02 -7.556893676519393921e-02 2.199317216873168945e-01 -3.407107889652252197e-01 -9.932392835617065430e-02 -3.001372814178466797e-01 2.371447533369064331e-01 2.155343145132064819e-01 8.310244232416152954e-02 -1.405945271253585815e-01 2.109452337026596069e-01 -1.340330839157104492e-01 7.124301791191101074e-02 1.644629687070846558e-01 -1.312914490699768066e-01 -3.550414741039276123e-02 -2.686895430088043213e-02 -1.554538011550903320e-01 -3.326548039913177490e-01 -9.458982199430465698e-02 1.076467856764793396e-01 3.038348257541656494e-02
7.504705339670181274e-02 9.668903797864913940e-02 2.621680796146392822e-01 -8.876749873161315918e-02 2.324555814266204834e-01 -1.978888064622879028e-01 2.738294750452041626e-02 -9.381802380084991455e-02 -1.980473101139068604e-01 -1.015195548534393311e-01 -5.867262557148933411e-02 2.107354998588562012e-01 2.408921420574188232e-01 2.402124106884002686e-01 -2.704598605632781982e-01 -6.958612054586410522e-02 9.459751844406127930e-02 -1.883805394172668457e-01 2.832722961902618408e-01 2.346135526895523071e-01 4.307839572429656982e-01 -3.386747092008590698e-02 -1.241425145417451859e-02 -1.595777645707130432e-02 -3.926094621419906616e-02 -1.975266784429550171e-01 -1.473839133977890015e-01 2.341903746128082275e-01 -1.575266718864440918e-01 -6.890709698200225830e-02 2.691468410193920135e-02 1.708081737160682678e-02
2.818691730499267578e-01 6.655428558588027954e-02 1.793033033609390259e-01 -4.299719631671905518e-02 8.816121518611907959e-02 -2.459119111299514771e-01 -1.710364967584609985e-01 7.671134918928146362e-02 -1.765960305929183960e-01 2.194576896727085114e-02 -1.173032820224761963e-01 2.072398662567138672e-01 3.413041681051254272e-02 -1.338849216699600220e-01 3.121576830744743347e-02 -1.366518437862396240e-01 -1.782284826040267944e-01 -8.610954135656356812e-02 2.748589217662811279e-01 2.078457772731781006e-01 3.766526877880096436e-01 -1.852033138275146484e-01 6.023855507373809814e-02 2.682245709002017975e-02 -2.885189652442932129e-01 -2.163467258214950562e-01 -2.957575321197509766e-01 -2.645558863878250122e-02 -1.862234249711036682e-02 -2.350396811962127686e-01 1.876053810119628906e-01 6.460075825452804565e-02
4.212239012122154236e-02 7.930207252502441406e-02 9.931426495313644409e-02 4.921699687838554382e-02 -4.262401536107063293e-02 -2.320599108934402466e-01 1.322706639766693115e-01 1.606186926364898682e-01 -1.950997859239578247e-02 -6.525016389787197113e-03 -7.216487824916839600e-02 -2.371080070734024048e-01 3.116248846054077148e-01 -7.971293479204177856e-02 -2.574383318424224854e-01 -5.652956664562225342e-02 3.797983527183532715e-01 -7.226759940385818481e-02 1.545535214245319366e-02 -2.915727794170379639e-01 2.907726168632507324e-01 -2.339783161878585815e-01 2.978297173976898193e-01 -1.671828180551528931e-01 3.578813374042510986e-02 -2.882201410830020905e-02 5.949684605002403259e-02 -1.214439943432807922e-01 -3.446090817451477051e-01 -1.027690768241882324e-01 2.370548062026500702e-02 -7.038649916648864746e-02
3.335891962051391602e-01 1.771438680589199066e-02 1.533237993717193604e-01 3.758951127529144287e-01 -4.429319128394126892e-02 -3.145016729831695557e-01 1.974385976791381836e-01 2.161127179861068726e-01 -1.415181905031204224e-01 1.360347867012023926e-01 1.548992544412612915e-01 2.215681225061416626e-01 1.155763864517211914e-01 -1.280560046434402466e-01 -1.215992942452430725e-01 1.438560187816619873e-01 1.822392940521240234e-01 -1.288921386003494263e-02 4.640392959117889404e-02 -2.369577810168266296e-02 -5.536718294024467468e-02 -2.053180485963821411e-01 8.983030170202255249e-02 6.617244333028793335e-02 -2.163338065147399902e-01 -3.459870517253875732e-01 1.686595082283020020e-01 -8.553574234247207642e-02 -4.079873859882354736e-02 1.372378468513488770e-01 -2.029844969511032104e-01 -4.950096458196640015e-02
3.715781122446060181e-02 -1.512380689382553101e-01 -2.608772926032543182e-02 -7.548343390226364136e-02 3.722421452403068542e-02 -3.199304640293121338e-01 -1.206285785883665085e-02 3.911138772964477539e-01 -1.399008631706237793e-01 -1.646450459957122803e-01 -2.021237015724182129e-01 2.552902996540069580e-01 3.530884385108947754e-01 -1.342178434133529663e-01 -5.789387598633766174e-02 -2.702822685241699219e-01 2.278028130531311035e-01 -1.100313961505889893e-01 1.642185300588607788e-01 -5.563494935631752014e-02 1.920106858015060425e-01 1.358315199613571167e-01 2.427316755056381226e-01 -1.339180208742618561e-02 1.747033149003982544e-01 4.126819968223571777e-02 7.998056709766387939e-02 2.734782397747039795e-01 4.437258094549179077e-02 6.179279647767543793e-03 -1.174404621124267578e-01 5.497868359088897705e-02
-2.500105835497379303e-02 -7.737535983324050903e-02 -1.322706788778305054e-01 1.858568936586380005e-01 -1.516109406948089600e-01 -2.579550445079803467e-01 3.358248770236968994e-01 1.051179990172386169e-01 -3.313970565795898438e-01 -8.829048275947570801e-02 -2.109913229942321777e-01 2.483171969652175903e-01 3.276851475238800049e-01 -1.210255324840545654e-01 -1.546528190374374390e-01 -2.672302126884460449e-01 -1.675015874207019806e-02 -1.082133594900369644e-02 1.404110044240951538e-01 -1.658374518156051636e-01 -2.543567912653088570e-03 2.228624001145362854e-02 4.217324033379554749e-02 -4.850412160158157349e-02 1.746777631342411041e-02 -2.355222254991531372e-01 2.034666538238525391e-01 7.258702069520950317e-02 -1.453955322504043579e-01 -2.496984004974365234e-01 -2.205260246992111206e-01 5.382775794714689255e-03
2.249103635549545288e-01 -1.652659624814987183e-01 1.146983206272125244e-01 6.122079491615295410e-02 -2.304866164922714233e-01 -2.332073450088500977e-01 -4.640336148440837860e-03 2.822183966636657715e-01 -2.003636509180068970e-01 -2.181499451398849487e-02 -7.516461610794067383e-02 1.230200901627540588e-01 4.509848356246948242e-01 -5.548377707600593567e-02 1.440609619021415710e-02 -2.386537790298461914e-01 -5.916279181838035583e-02 7.749351859092712402e-02 1.985467225313186646e-01 -2.107460498809814453e-01 2.369908392429351807e-01 6.969700753688812256e-02 3.444161415100097656e-01 6.017789244651794434e-02 4.287995025515556335e-02 7.707381993532180786e-02 1.901467144489288330e-01 -2.406066060066223145e-01 -1.051162779331207275e-01 -1.099192537367343903e-02 -2.613123878836631775e-02 -5.196598172187805176e-02
1.627107560634613037e-01 -8.260463364422321320e-03 -1.021113470196723938e-01 9.041466563940048218e-02 3.548443019390106201e-01 -1.290696710348129272e-01 8.549558371305465698e-02 7.586327940225601196e-02 -4.135250747203826904e-01 -2.986849658191204071e-02 -2.756929461611434817e-06 4.785166308283805847e-02 2.826921045780181885e-01 1.469460409134626389e-02 -1.261703073978424072e-01 -8.300343155860900879e-02 4.835763201117515564e-02 -2.758064568042755127e-01 6.857457011938095093e-02 -5.595174431800842285e-02 2.747944369912147522e-02 5.725795775651931763e-02 2.112675160169601440e-01 1.037632226943969727e-01 -5.316422581672668457e-01 -5.289122089743614197e-02 2.061547040939331055e-01 1.425032764673233032e-01 -7.482588291168212891e-02 2.606618776917457581e-02 2.750604413449764252e-02 1.453794240951538086e-01
-6.677936762571334839e-02 1.824951618909835815e-01 2.163349986076354980e-01 -8.806695789098739624e-02 2.320025674998760223e-02 8.981172926723957062e-03 1.336148083209991455e-01 8.103090524673461914e-02 -1.622872501611709595e-01 1.176667660474777222e-01 4.065233469009399414e-02 1.300591528415679932e-01 3.439138084650039673e-02 -2.796006388962268829e-02 -1.003413498401641846e-01 2.770301699638366699e-02 -1.569978296756744385e-01 2.106087803840637207e-01 4.111704528331756592e-01 -1.265430748462677002e-01 2.163169384002685547e-01 -4.255983531475067139e-01 2.234715968370437622e-01 -1.113766618072986603e-02 -1.730270683765411377e-01 -5.751821771264076233e-02 -2.135388553142547607e-01 2.349513173103332520e-01 1.271176524460315704e-02 -2.123453766107559204e-01 -2.786077857017517090e-01 1.486582458019256592e-01
2.144376635551452637e-01 3.211035132408142090e-01 7.127080857753753662e-02 6.698466837406158447e-02 -7.748772948980331421e-02 -2.649176716804504395e-01 1.924046874046325684e-02 2.502161562442779541e-01 -1.511429995298385620e-01 -2.759498655796051025e-01 1.127672940492630005e-02 1.900490373373031616e-01 1.176778152585029602e-01 -7.295151799917221069e-02 1.905118376016616821e-01 -9.199529141187667847e-02 1.381903514266014099e-02 -7.832895964384078979e-02 3.225540816783905029e-01 -2.551132440567016602e-01 -2.442976459860801697e-02 -2.723169624805450439e-01 3.272793069481849670e-02 -6.213871017098426819e-02 -2.610470354557037354e-02 8.098178356885910034e-02 -1.668210923671722412e-01 2.433669753372669220e-02 -5.553467571735382080e-02 -3.817876577377319336e-01 -2.304150313138961792e-01 1.013814657926559448e-01
4.618479311466217041e-02 1.448515504598617554e-01 -6.043628603219985962e-02 8.112053573131561279e-02 2.054061293601989746e-01 -8.065247535705566406e-02 4.939745366573333740e-02 3.424667716026306152e-01 -4.693399369716644287e-02 -2.605561912059783936e-01 -4.445894435048103333e-02 3.605998754501342773e-01 1.747593283653259277e-02 -8.013026416301727295e-02 1.961153559386730194e-02 9.360823780298233032e-03 -8.314157836139202118e-03 -1.419034600257873535e-01 4.916111528873443604e-01 -2.214627265930175781e-01 1.222909688949584961e-01 3.120215535163879395e-01 2.647897303104400635e-01 1.077465619891881943e-02 -2.393120974302291870e-01 5.729820206761360168e-02 -6.358712911605834961e-02 -7.271941751241683960e-02 3.292838856577873230e-02 -5.350466817617416382e-02 -6.918968260288238525e-02 -1.297608464956283569e-01
1.415166407823562622e-01 8.736734092235565186e-02 2.358300387859344482e-01 -1.664419285953044891e-02 2.774045169353485107e-01 6.779184937477111816e-02 3.570692837238311768e-01 4.699190557003021240e-01 -1.185076832771301270e-01 -1.142164841294288635e-01 -3.115721940994262695e-01 1.443087905645370483e-01 1.839095801115036011e-01 -2.103755921125411987e-01 3.450863808393478394e-02 -4.218516126275062561e-02 2.413661032915115356e-01 1.158388406038284302e-01 -9.278023242950439453e-02 3.810141980648040771e-02 1.352044641971588135e-01 -3.761381283402442932e-02 9.126386046409606934e-02 -3.507046401500701904e-02 -7.665634900331497192e-02 -7.883501052856445312e-02 -1.273602098226547241e-01 2.635868787765502930e-01 -3.435483574867248535e-02 -7.690523564815521240e-02 1.477280706167221069e-01 -1.511119604110717773e-01
4.408354163169860840e-01 -5.280086770653724670e-02 7.096689939498901367e-02 -1.113095879554748535e-01 7.993222028017044067e-02 -2.203056216239929199e-01 -6.686341762542724609e-02 1.854531019926071167e-01 -2.222715914249420166e-01 6.169890984892845154e-03 -2.198801375925540924e-02 2.470249384641647339e-01 -3.364869952201843262e-02 -8.513803780078887939e-02 -5.356937274336814880e-02 -1.801067590713500977e-01 -1.794173121452331543e-01 -6.556265801191329956e-02 3.181083798408508301e-01 -6.597161293029785156e-03 2.235656827688217163e-01 -1.008524149656295776e-01 -7.413794845342636108e-02 1.023262962698936462e-01 -8.324807882308959961e-02 -2.390051782131195068e-01 -3.445124030113220215e-01 -1.865799725055694580e-02 -1.148097738623619080e-01 -2.298602610826492310e-01 2.500872015953063965e-01 1.073774471879005432e-01
2.729852199554443359e-01 1.835189908742904663e-01 2.305716425180435181e-01 -1.596137136220932007e-01 -5.777638405561447144e-02 -4.182500243186950684e-01 5.154091119766235352e-02 -1.520187407732009888e-01 -1.022962108254432678e-01 -2.245942354202270508e-01 6.482519954442977905e-02 -1.175377964973449707e-01 -8.443560451269149780e-02 -2.100285291671752930e-01 -1.759479194879531860e-01 -3.286842703819274902e-01 7.656984031200408936e-02 -8.746286481618881226e-02 1.938550919294357300e-01 -2.627021260559558868e-02 4.136465862393379211e-02 -2.192665189504623413e-01 3.424178957939147949e-01 1.834206096827983856e-02 -1.932600885629653931e-01 -4.785203561186790466e-02 -2.051963508129119873e-01 2.000376023352146149e-02 -1.328017115592956543e-01 -1.336188912391662598e-01 1.658770442008972168e-02 -5.382857471704483032e-02
3.083896934986114502e-01 6.694214046001434326e-02 -1.386613547801971436e-01 -2.907867170870304108e-02 9.608568996191024780e-02 -3.289164900779724121e-01 1.855794042348861694e-01 3.764151930809020996e-01 -7.052524387836456299e-02 -7.895033061504364014e-02 5.827668122947216034e-03 5.815184861421585083e-02 4.929176568984985352e-01 -3.672101721167564392e-02 -6.495334953069686890e-02 -2.294779717922210693e-01 2.897512614727020264e-01 1.645896285772323608e-01 5.152908340096473694e-02 3.680475428700447083e-02 5.663683637976646423e-02 -2.107311040163040161e-01 -1.596060756128281355e-04 -1.466917991638183594e-01 5.330963805317878723e-02 3.435017168521881104e-02 -1.108636483550071716e-01 -1.245961189270019531e-01 5.942821502685546875e-02 -6.154544278979301453e-02 4.765133187174797058e-02 2.129820734262466431e-01
1.586748361587524414e-01 -1.119915768504142761e-01 -8.506801724433898926e-02 2.896074578166007996e-02 5.531149357557296753e-02 -4.103256165981292725e-01 2.015588432550430298e-01 3.444433212280273438e-01 -9.742401540279388428e-02 5.937897786498069763e-02 -2.965266071259975433e-02 3.269112482666969299e-02 5.353513956069946289e-01 -1.154159680008888245e-01 8.020646870136260986e-02 -1.604671925306320190e-01 2.248640060424804688e-01 2.410626411437988281e-01 1.315366625785827637e-01 -1.045220158994197845e-02 5.997155327349901199e-03 -2.492198199033737183e-01 9.013790637254714966e-02 -1.906952559947967529e-01 -8.307224512100219727e-02 5.705875530838966370e-02 -3.115043975412845612e-03 -1.457556150853633881e-03 -7.961213588714599609e-03 -5.967999994754791260e-02 -1.382748186588287354e-01 1.039502173662185669e-01
2.147211730480194092e-01 -1.713293977081775665e-02 3.551164269447326660e-01 -4.033384844660758972e-02 1.795129477977752686e-01 -3.892313316464424133e-02 1.362995654344558716e-01 4.111532270908355713e-01 -1.495341360569000244e-01 1.339434832334518433e-01 6.541076302528381348e-02 2.536934614181518555e-01 -1.312056370079517365e-02 1.633148938417434692e-01 1.192667931318283081e-01 -6.384412944316864014e-02 -1.955040544271469116e-02 7.321278005838394165e-02 8.186554908752441406e-02 -3.140827268362045288e-02 1.414285749197006226e-01 -1.696673780679702759e-01 3.153906762599945068e-01 1.502309441566467285e-01 -1.032121926546096802e-01 2.973777242004871368e-02 -2.272589206695556641e-01 2.053238004446029663e-01 -1.350095719099044800e-01 -2.731787562370300293e-01 -9.115982800722122192e-02 -2.442359626293182373e-01
6.959831714630126953e-02 1.650666147470474243e-01 8.301684260368347168e-02 -2.376015111804008484e-02 3.504771366715431213e-02 -7.985658943653106689e-02 1.547805368900299072e-01 3.251801133155822754e-01 -2.017581462860107422e-01 -1.816078461706638336e-02 -1.027269810438156128e-01 1.994502991437911987e-01 1.354998163878917694e-02 -2.512586414813995361e-01 4.236871376633644104e-02 -3.161103650927543640e-02 -3.598451018333435059e-01 -2.177052795886993408e-01 1.605938971042633057e-01 -4.531180858612060547e-01 3.155841231346130371e-01 -5.389799922704696655e-02 6.324850767850875854e-02 -7.646823674440383911e-02 -2.275475710630416870e-01 1.018924191594123840e-01 1.022170763462781906e-02 -5.996032431721687317e-02 1.302072703838348389e-01 1.386891603469848633e-01 5.727392807602882385e-02 2.000121921300888062e-01
-2.100735306739807129e-01 1.282939463853836060e-01 6.281532347202301025e-02 1.628080904483795166e-01 7.692781090736389160e-02 -5.071134492754936218e-02 1.793279498815536499e-01 1.000389531254768372e-01 -9.312573075294494629e-02 8.357795327901840210e-02 7.490700483322143555e-02 9.424793720245361328e-02 -8.904517628252506256e-03 -2.366225719451904297e-01 -1.776679009199142456e-01 -1.331740319728851318e-01 -2.055119723081588745e-01 2.096794545650482178e-01 3.378297090530395508e-01 -3.609255850315093994e-01 3.198626637458801270e-01 -3.974676504731178284e-02 3.323821425437927246e-01 -3.090631067752838135e-01 -1.122276261448860168e-01 -3.443444147706031799e-02 -6.713594496250152588e-02 -1.056947652250528336e-02 -1.985389143228530884e-01 -4.037217795848846436e-02 -7.601942867040634155e-02 1.306391358375549316e-01
4.568913578987121582e-01 -6.737981736660003662e-02 -3.099484741687774658e-02 -1.124443188309669495e-01 1.834062635898590088e-01 -3.074933402240276337e-02 2.384055107831954956e-01 -4.073921963572502136e-02 -3.440198302268981934e-01 -8.185914903879165649e-02 -2.194919139146804810e-01 1.207709014415740967e-01 8.852620422840118408e-02 1.211743652820587158e-01 2.329879254102706909e-02 -2.495129108428955078e-01 -1.629146188497543335e-02 -5.790647864341735840e-02 2.989578843116760254e-01 8.048538118600845337e-02 1.609217822551727295e-01 -4.983054846525192261e-02 1.777731031179428101e-01 -6.857864558696746826e-02 -2.378962039947509766e-01 -8.565122634172439575e-02 1.170602589845657349e-01 1.178815811872482300e-01 -5.999943614006042480e-02 3.339717388153076172e-01 -1.084413677453994751e-01 1.559138000011444092e-01
2.980919182300567627e-01 -3.970086574554443359e-02 1.710942829959094524e-03 -2.123106122016906738e-01 1.015425696969032288e-01 -3.041064441204071045e-01 1.033902019262313843e-01 -9.845423698425292969e-02 -5.012143868952989578e-03 -4.301161170005798340e-01 1.034308969974517822e-01 1.668489277362823486e-01 -1.446074713021516800e-02 1.693499647080898285e-02 -3.286413550376892090e-01 -1.447411775588989258e-01 -4.256552085280418396e-03 3.878274559974670410e-02 2.483025044202804565e-01 -7.313560694456100464e-02 1.905290931463241577e-01 2.215474657714366913e-02 1.684429794549942017e-01 1.299555599689483643e-02 -2.803097665309906006e-01 -2.805706262588500977e-01 -1.181371212005615234e-01 8.654312789440155029e-02 -2.419402301311492920e-01 -2.267470769584178925e-02 1.161536574363708496e-01 5.621201545000076294e-02
4.527873992919921875e-01 -3.191431984305381775e-02 -2.249455749988555908e-01 5.256229639053344727e-02 2.271142322570085526e-03 -1.908016651868820190e-01 3.296208381652832031e-01 1.519244015216827393e-01 -1.544108837842941284e-01 1.507487148046493530e-01 -3.311354219913482666e-01 3.216294944286346436e-01 1.840968281030654907e-01 -1.198077797889709473e-01 -1.603360474109649658e-01 1.000557243824005127e-01 8.020039647817611694e-02 2.400827780365943909e-02 1.335476487874984741e-01 -1.233849078416824341e-01 3.196673095226287842e-02 -9.149008989334106445e-02 1.574194878339767456e-01 1.924935579299926758e-01 1.186901926994323730e-01 6.669131666421890259e-02 -1.804273426532745361e-01 -1.855681985616683960e-01 -1.263640969991683960e-01 -1.809354871511459351e-02 -1.123752892017364502e-01 -5.558362230658531189e-02
2.686013579368591309e-01 1.398979425430297852e-01 4.623181745409965515e-02 -3.100239858031272888e-02 5.853106826543807983e-02 -1.297800987958908081e-01 1.074314042925834656e-01 3.831616640090942383e-01 -2.915974557399749756e-01 -1.571237891912460327e-01 -3.564699888229370117e-01 1.711781919002532959e-01 3.090725541114807129e-01 -2.923351153731346130e-02 -2.539731264114379883e-01 -6.927254050970077515e-02 2.394131198525428772e-02 -8.270773291587829590e-02 4.494140669703483582e-02 -3.916963189840316772e-02 8.656772971153259277e-02 -3.969472367316484451e-03 -1.614147424697875977e-01 -1.238943040370941162e-01 -2.446213513612747192e-01 1.821086853742599487e-01 1.028358787298202515e-01 -2.056299746036529541e-01 -2.085764855146408081e-01 1.496506333351135254e-01 1.423882991075515747e-01 5.358013510704040527e-02
2.313175052404403687e-01 -6.212073937058448792e-02 3.492441400885581970e-02 -1.017512306571006775e-01 7.467929273843765259e-02 -2.539692223072052002e-01 1.035369262099266052e-01 3.860182762145996094e-01 7.489614188671112061e-02 5.270074307918548584e-02 -1.946737617254257202e-01 1.675957143306732178e-01 4.979582726955413818e-01 2.475610934197902679e-02 -6.529302895069122314e-02 -9.541533887386322021e-02 2.957771718502044678e-01 7.457517087459564209e-02 2.507562637329101562e-01 7.162162661552429199e-02 1.633946411311626434e-02 -1.479864418506622314e-01 2.456342875957489014e-01 -2.141153663396835327e-01 -6.953755766153335571e-02 1.369741857051849365e-01 4.134739562869071960e-02 1.063349097967147827e-01 -4.601189121603965759e-02 7.428782433271408081e-02 -1.169787496328353882e-01 1.326686143875122070e-01
2.425500005483627319e-01 1.358590126037597656e-01 1.867838390171527863e-02 9.285339713096618652e-02 2.232781946659088135e-01 -3.530685603618621826e-01 3.183111846446990967e-01 3.031753189861774445e-02 -2.216612100601196289e-01 1.725950837135314941e-01 -9.741208702325820923e-02 1.723499596118927002e-01 1.136206462979316711e-01 -3.342177569866180420e-01 -8.509451895952224731e-02 -5.086599290370941162e-02 -1.110673546791076660e-01 1.318964213132858276e-01 1.577975451946258545e-01 -4.185324534773826599e-02 1.337982714176177979e-01 -2.118489444255828857e-01 -2.002835124731063843e-01 2.930152118206024170e-01 -1.952577382326126099e-01 1.921835541725158691e-01 -4.005216807126998901e-02 -5.799484904855489731e-03 -2.119786739349365234e-01 -9.693112969398498535e-02 6.954013556241989136e-02 -5.857856199145317078e-02
1.583524197340011597e-01 -1.070292368531227112e-01 1.360367238521575928e-01 3.709562122821807861e-02 -6.351602822542190552e-02 3.047100640833377838e-02 -8.611776679754257202e-02 2.560213208198547363e-01 -3.873989284038543701e-01 -8.702944219112396240e-02 1.866921931505203247e-01 4.463244974613189697e-01 2.017623782157897949e-01 -1.934444159269332886e-01 -2.309175133705139160e-01 2.379931136965751648e-02 2.624001204967498779e-01 6.040233001112937927e-02 1.737186312675476074e-01 -1.241239830851554871e-01 -5.136063322424888611e-02 -1.536631491035223007e-03 9.675255417823791504e-02 3.748580068349838257e-02 -5.019377917051315308e-02 -2.077986449003219604e-01 2.406616657972335815e-01 -5.851178243756294250e-02 -3.157406300306320190e-02 -2.062165141105651855e-01 1.489882618188858032e-01 -1.941049844026565552e-01
5.050408653914928436e-03 -1.017003785818815231e-02 -1.343549191951751709e-01 4.747991636395454407e-02 1.547341048717498779e-01 -1.756615638732910156e-01 1.106161996722221375e-01 4.668203368782997131e-02 -1.964610964059829712e-01 -2.364924401044845581e-01 -2.220447063446044922e-01 1.693492978811264038e-01 4.386036992073059082e-01 -5.623009987175464630e-03 -1.684880442917346954e-02 -3.546716868877410889e-01 -8.469401299953460693e-02 1.289110332727432251e-01 3.320460617542266846e-01 -6.637836992740631104e-02 5.066204071044921875e-02 -2.141006886959075928e-01 1.251967996358871460e-01 -5.668602883815765381e-02 2.691229619085788727e-02 4.347907379269599915e-02 -1.529121100902557373e-01 3.029911518096923828e-01 -1.411221623420715332e-01 -1.301346272230148315e-01 -2.325965166091918945e-01 6.974381208419799805e-02
3.079150915145874023e-01 1.608858257532119751e-01 -4.231812804937362671e-02 4.820684343576431274e-02 1.673451364040374756e-01 -2.635888457298278809e-01 3.668271601200103760e-01 2.898474037647247314e-01 -1.720880717039108276e-01 5.294769071042537689e-03 -1.822797358036041260e-01 -7.142748683691024780e-02 3.728611767292022705e-02 -4.618025384843349457e-03 1.581067889928817749e-01 6.326167285442352295e-02 -7.930921018123626709e-02 7.375171780586242676e-02 2.813587784767150879e-01 -1.447017490863800049e-01 1.579906195402145386e-01 -1.644547879695892334e-01 1.743176877498626709e-01 -2.096134610474109650e-02 -7.821409404277801514e-02 1.738808006048202515e-01 -1.546810660511255264e-02 1.982373297214508057e-01 6.692014634609222412e-03 3.346427679061889648e-01 1.079891845583915710e-01 -2.578879296779632568e-01
1.274226158857345581e-01 -2.901196777820587158e-01 9.712184220552444458e-02 3.111760020256042480e-01 -1.714426875114440918e-01 -2.492912560701370239e-01 -9.026263654232025146e-02 2.623454332351684570e-01 -8.410742133855819702e-02 -9.386549890041351318e-02 -5.839939042925834656e-02 2.682649493217468262e-01 8.120290189981460571e-02 -1.006919071078300476e-01 3.076837584376335144e-02 -2.279822826385498047e-01 3.284592553973197937e-02 -6.064107269048690796e-02 1.336195319890975952e-01 -3.187241256237030029e-01 2.583461701869964600e-01 -4.860815126448869705e-03 1.277044564485549927e-01 4.693521186709403992e-02 -2.348755113780498505e-02 -2.179595530033111572e-01 2.593688964843750000e-01 -7.735916972160339355e-02 -4.902094602584838867e-02 -2.428467869758605957e-01 -2.284856885671615601e-01 1.397561728954315186e-01
1.202412694692611694e-01 -8.503133803606033325e-02 5.958635732531547546e-02 -4.155406355857849121e-02 4.002042412757873535e-01 -1.060391962528228760e-01 7.082706689834594727e-02 -6.075325980782508850e-02 -1.198605373501777649e-01 -3.090535998344421387e-01 8.236142992973327637e-02 3.598170354962348938e-02 -7.423034310340881348e-02 -7.442727684974670410e-03 -1.314882636070251465e-01 -1.777338050305843353e-02 1.204873174428939819e-01 -3.428867757320404053e-01 1.094541177153587341e-01 -3.787171542644500732e-01 1.784315556287765503e-01 -3.002364039421081543e-01 -3.860725089907646179e-03 1.512897312641143799e-01 -1.477375477552413940e-01 -1.304132491350173950e-01 -1.756790876388549805e-01 -7.226791232824325562e-02 -3.387021720409393311e-01 1.808637939393520355e-02 1.157234981656074524e-01 -1.267012953758239746e-01
-3.395055979490280151e-02 1.242199018597602844e-01 -5.255329888314008713e-03 -3.647600859403610229e-02 -2.554017901420593262e-01 -1.550239026546478271e-01 7.825742661952972412e-02 2.178600877523422241e-01 -1.745683252811431885e-01 -1.010456830263137817e-01 -4.208199307322502136e-02 2.339715659618377686e-01 1.972332894802093506e-01 -1.800687313079833984e-01 -4.178691282868385315e-02 -9.795025736093521118e-02 2.485681325197219849e-01 -2.044556885957717896e-01 8.004330843687057495e-02 -3.616816997528076172e-01 4.359897226095199585e-02 -3.341735303401947021e-01 9.969209879636764526e-02 2.802975475788116455e-01 -1.548848748207092285e-01 1.637306809425354004e-01 -2.365255542099475861e-02 -6.307899206876754761e-02 -2.839228808879852295e-01 -5.260603502392768860e-02 1.979970559477806091e-02 -2.781205177307128906e-01
-2.687156200408935547e-01 1.152939423918724060e-01 -1.218925714492797852e-01 -6.388655304908752441e-02 5.892081186175346375e-02 -7.119026035070419312e-02 2.322912514209747314e-01 2.632902562618255615e-01 8.549139648675918579e-02 -1.605727523565292358e-01 2.328499453142285347e-03 3.237513303756713867e-01 2.710885368287563324e-02 -2.358185052871704102e-01 -9.897786378860473633e-02 9.991175495088100433e-03 8.453726023435592651e-02 5.195560306310653687e-02 3.479963541030883789e-01 -1.993994861841201782e-01 2.533769011497497559e-01 -2.389647364616394043e-01 -9.185729920864105225e-02 -1.057871207594871521e-01 -2.391977608203887939e-01 1.312477588653564453e-01 -1.596172153949737549e-01 1.710813790559768677e-01 6.533441133797168732e-03 -3.008435666561126709e-01 -7.730708271265029907e-02 -1.490989923477172852e-01
-4.474110528826713562e-02 9.352237917482852936e-03 -1.359819620847702026e-01 4.215284287929534912e-01 2.157579511404037476e-01 -3.555015847086906433e-02 1.947688460350036621e-01 3.185968697071075439e-01 -2.468554228544235229e-01 1.507522189058363438e-03 -1.899511739611625671e-02 2.675364613533020020e-01 -6.475603580474853516e-02 -1.830464899539947510e-01 -1.321508288383483887e-01 -1.864215172827243805e-02 2.684299089014530182e-02 7.071512192487716675e-02 2.082165032625198364e-01 -3.776287287473678589e-02 1.278854310512542725e-01 -3.998972475528717041e-01 1.606601178646087646e-01 -1.538978368043899536e-01 -4.932247102260589600e-02 -1.807282567024230957e-01 1.782530397176742554e-01 -4.618329927325248718e-02 1.233354806900024414e-01 4.768519476056098938e-02 1.379615534096956253e-02 -2.512841820716857910e-01
-1.742333769798278809e-01 -1.381811201572418213e-01 2.127182036638259888e-01 -6.297824531793594360e-02 1.512346975505352020e-02 6.335818022489547729e-02 1.586287319660186768e-01 3.476133346557617188e-01 -3.252272903919219971e-01 -1.382145751267671585e-02 -9.959586709737777710e-02 3.103161044418811798e-02 1.688024401664733887e-01 -1.811365038156509399e-01 -1.394590288400650024e-01 -1.169155687093734741e-01 2.943516373634338379e-01 -2.711223959922790527e-01 1.908700615167617798e-01 -3.350778222084045410e-01 -1.011455133557319641e-01 -5.449477955698966980e-02 8.287657052278518677e-02 9.754176437854766846e-02 -1.799443662166595459e-01 -2.120614498853683472e-01 -2.449633777141571045e-01 1.589498221874237061e-01 -2.624228969216346741e-02 -1.532640010118484497e-01 -6.805966049432754517e-02 9.974394738674163818e-02
1.660696119070053101e-01 1.265417933464050293e-01 1.853700727224349976e-01 -1.749733239412307739e-01 2.049806267023086548e-01 -6.468234956264495850e-02 1.640895754098892212e-01 6.370027363300323486e-02 -2.976719141006469727e-01 -5.147860571742057800e-02 -2.104764617979526520e-02 3.544826507568359375e-01 8.970861136913299561e-02 3.797949850559234619e-02 -1.007022783160209656e-01 1.421084702014923096e-01 -1.119834855198860168e-01 -2.560844421386718750e-01 1.492219269275665283e-01 -3.979037702083587646e-01 2.937483191490173340e-01 -8.047600090503692627e-02 9.594656527042388916e-02 -2.602009475231170654e-01 -1.906642913818359375e-01 2.089865319430828094e-02 1.876034438610076904e-01 -9.037058800458908081e-03 1.618974208831787109e-01 -5.779121071100234985e-02 8.364941179752349854e-02 1.416258662939071655e-01
-2.364891022443771362e-02 1.718741841614246368e-02 3.387385308742523193e-01 1.186851263046264648e-01 2.053971439599990845e-01 -6.210580840706825256e-02 3.317606151103973389e-01 5.125253796577453613e-01 -2.077921181917190552e-01 -1.340698450803756714e-01 -1.838150024414062500e-01 1.316282898187637329e-01 -1.648068428039550781e-01 -1.159813553094863892e-01 1.284971274435520172e-02 5.818259716033935547e-02 1.182494908571243286e-01 1.073653101921081543e-01 4.462805390357971191e-02 -1.519963145256042480e-01 4.245905876159667969e-01 -8.976522088050842285e-02 9.909160435199737549e-02 -5.816765502095222473e-02 -4.385326430201530457e-02 8.396934717893600464e-02 -1.188376769423484802e-01 -1.258713938295841217e-02 1.030221232213079929e-03 -3.931189700961112976e-02 8.933380246162414551e-02 -1.008419767022132874e-01
9.815578348934650421e-03 -2.505348324775695801e-01 -2.698127413168549538e-03 1.890869289636611938e-01 1.800269237719476223e-03 -1.056877300143241882e-01 1.281929314136505127e-01 3.384590446949005127e-01 -3.275387734174728394e-02 -1.749748140573501587e-01 -1.354281604290008545e-01 9.257916361093521118e-02 2.510049939155578613e-01 -5.342401564121246338e-02 3.857646510004997253e-02 -3.769127652049064636e-04 7.472907751798629761e-02 -3.373605608940124512e-01 3.463445901870727539e-01 -2.147539108991622925e-01 4.230854809284210205e-01 -1.182543039321899414e-01 6.050748378038406372e-02 -8.367609977722167969e-02 -2.110310271382331848e-02 -1.039878949522972107e-01 -1.282435208559036255e-01 4.156418517231941223e-02 7.797794044017791748e-02 -1.327796578407287598e-01 -2.065644115209579468e-01 2.198537439107894897e-01
9.827461093664169312e-02 1.077364012598991394e-01 1.383475512266159058e-01 1.321172714233398438e-01 3.509718477725982666e-01 -2.257502973079681396e-01 1.116044446825981140e-01 -3.151091933250427246e-02 -3.744369149208068848e-01 -1.869560629129409790e-01 -2.080744802951812744e-01 -2.604686841368675232e-02 1.768017858266830444e-01 1.174947321414947510e-01 -1.526641100645065308e-01 1.399390492588281631e-02 1.028627753257751465e-01 -2.113411128520965576e-01 2.861257195472717285e-01 -2.024073526263237000e-02 1.834503002464771271e-02 1.830415874719619751e-01 2.347024530172348022e-01 -7.253243774175643921e-02 -4.018824696540832520e-01 -4.716007411479949951e-02 3.618595004081726074e-02 1.546006947755813599e-01 -9.173064678907394409e-02 -1.349726766347885132e-01 8.575370162725448608e-02 1.105051264166831970e-01
1.328100543469190598e-02 3.094800710678100586e-01 -1.319482177495956421e-01 -1.229212507605552673e-01 1.963661313056945801e-01 -2.973244786262512207e-01 1.412593759596347809e-02 2.666678130626678467e-01 3.298680484294891357e-02 -1.298131346702575684e-01 -1.361618936061859131e-01 1.595323383808135986e-01 1.132397502660751343e-01 -2.653014361858367920e-01 1.949260681867599487e-01 -1.072290316224098206e-01 3.439521193504333496e-01 -2.001872472465038300e-02 1.411468535661697388e-01 -2.089097537100315094e-02 3.179126381874084473e-01 -2.422105520963668823e-01 1.520188599824905396e-01 7.235120236873626709e-02 -2.603702805936336517e-02 1.036431714892387390e-01 6.161329150199890137e-02 1.021777391433715820e-01 -4.944123700261116028e-02 -3.002355992794036865e-01 -4.068237170577049255e-02 1.777124255895614624e-01
1.521499734371900558e-02 1.531166136264801025e-01 4.714509099721908569e-02 -1.047491431236267090e-01 9.268064051866531372e-02 -2.936917124316096306e-03 -5.657799541950225830e-02 8.200051635503768921e-02 -2.322909086942672729e-01 9.296928532421588898e-03 1.439360231161117554e-01 2.065901458263397217e-01 1.744727492332458496e-01 -1.013311743736267090e-01 -6.825849879533052444e-03 -1.243067160248756409e-01 -7.349848002195358276e-02 2.742568254470825195e-01 7.764603197574615479e-02 -1.927689909934997559e-01 1.601323038339614868e-01 -4.040982425212860107e-01 1.955399960279464722e-01 -1.070965174585580826e-02 -2.303548753261566162e-01 -2.255962044000625610e-01 1.292596906423568726e-01 -4.280859231948852539e-01 -2.810208201408386230e-01 -3.139885887503623962e-02 -1.738099455833435059e-01 7.594887912273406982e-02
2.067455351352691650e-01 6.245749816298484802e-02 3.197505772113800049e-01 1.246333867311477661e-01 8.327605202794075012e-03 -1.936647295951843262e-01 8.769080787897109985e-02 -7.574224472045898438e-02 -8.162434399127960205e-02 -3.192420005798339844e-01 -3.916712477803230286e-02 2.793254256248474121e-01 2.410525977611541748e-01 -4.924339801073074341e-02 -4.603344015777111053e-03 1.718963682651519775e-01 -6.055836752057075500e-02 1.623033285140991211e-01 1.567480564117431641e-01 -4.080440104007720947e-01 2.186124026775360107e-01 -1.523380279541015625e-01 2.102684825658798218e-01 3.004280924797058105e-01 1.837212406098842621e-02 -9.538489580154418945e-02 4.302645102143287659e-02 -1.572999544441699982e-02 -6.508513540029525757e-02 9.952675551176071167e-02 1.898195892572402954e-01 1.344938278198242188e-01
9.533242881298065186e-02 1.254856884479522705e-01 -2.167200855910778046e-02 1.282387599349021912e-02 1.931810379028320312e-01 -1.265713870525360107e-01 3.454007208347320557e-01 2.675290107727050781e-01 -1.648419350385665894e-01 2.056684643030166626e-01 1.318306475877761841e-02 3.439971208572387695e-01 -1.676706969738006592e-01 -2.684585154056549072e-01 -1.770615428686141968e-01 -1.086833551526069641e-01 -2.281204462051391602e-01 1.343767493963241577e-01 7.047905027866363525e-02 -1.397278066724538803e-02 1.703295041806995869e-03 -7.094024121761322021e-02 2.384778261184692383e-01 -1.009372547268867493e-01 -2.194664627313613892e-01 2.142810374498367310e-01 -2.963673323392868042e-02 1.084650494158267975e-02 -2.974324226379394531e-01 -2.376488298177719116e-01 -1.040897145867347717e-01 2.796946652233600616e-02
-1.470524072647094727e-01 -4.418122023344039917e-02 9.315624833106994629e-02 -4.676565155386924744e-02 1.556342244148254395e-01 -1.284172981977462769e-01 4.081108868122100830e-01 -1.215704828500747681e-01 -3.878160938620567322e-02 -3.383785486221313477e-02 -7.484667003154754639e-02 2.238963693380355835e-01 1.203698068857192993e-01 -1.131805330514907837e-01 -8.272835612297058105e-02 6.675191968679428101e-02 -2.075024414807558060e-03 5.037263408303260803e-02 2.261507213115692139e-01 -1.552389115095138550e-01 3.076103031635284424e-01 -3.182499110698699951e-01 1.756603717803955078e-01 4.212295413017272949e-01 -1.572179198265075684e-01 -1.218809932470321655e-01 1.212176233530044556e-01 2.066669464111328125e-01 5.117948725819587708e-02 1.986094862222671509e-01 1.412521451711654663e-01 -7.453094422817230225e-02
2.817469835281372070e-01 2.827796041965484619e-01 2.740212678909301758e-01 1.657226532697677612e-01 1.923965215682983398e-01 1.147241592407226562e-01 -9.832761250436306000e-03 3.209313452243804932e-01 -1.005114316940307617e-01 -3.052273951470851898e-02 -1.921730637550354004e-01 -2.460961975157260895e-02 5.915568396449089050e-02 -5.918548256158828735e-02 -2.463648319244384766e-01 -2.050097733736038208e-01 1.372376382350921631e-01 3.495709002017974854e-01 1.391464471817016602e-02 -1.800592243671417236e-01 2.697036862373352051e-01 -9.964404255151748657e-02 1.922504901885986328e-01 -2.032961100339889526e-01 -1.107912063598632812e-01 -1.126548573374748230e-01 7.923240214586257935e-02 -2.278103083372116089e-01 3.308614715933799744e-02 3.900065645575523376e-02 7.125174254179000854e-02 3.305479139089584351e-02
4.901714622974395752e-02 7.565733045339584351e-02 2.547374963760375977e-01 1.095747500658035278e-01 1.237763743847608566e-02 1.635521650314331055e-01 1.647471487522125244e-01 2.017310559749603271e-01 -3.870038986206054688e-01 -2.391961514949798584e-01 -1.903672963380813599e-01 -6.212620064616203308e-02 1.980793178081512451e-01 -2.670465223491191864e-02 9.224827401340007782e-03 -1.602072268724441528e-01 2.700856029987335205e-01 1.114664003252983093e-01 9.186758659780025482e-03 1.869246363639831543e-01 4.053703844547271729e-01 -2.738787531852722168e-01 2.318553924560546875e-01 -5.818229541182518005e-02 -8.145891875028610229e-02 -4.366295412182807922e-02 -8.379335701465606689e-02 -5.122806504368782043e-02 -1.409564167261123657e-01 -1.779794692993164062e-01 9.691282361745834351e-02 -1.070114001631736755e-01
1.823229640722274780e-01 1.367547363042831421e-01 -8.281479030847549438e-02 3.331027925014495850e-02 9.449632465839385986e-02 -1.994023472070693970e-01 1.207478493452072144e-01 -7.058447599411010742e-02 4.921936243772506714e-02 -1.132190451025962830e-01 -3.368973731994628906e-01 1.049565710127353668e-02 2.759878635406494141e-01 -2.557107210159301758e-01 1.039643809199333191e-01 -1.167571172118186951e-01 2.126743793487548828e-01 -1.939872205257415771e-01 3.072852082550525665e-02 -2.541145384311676025e-01 1.451840251684188843e-01 -2.443732023239135742e-01 3.230851292610168457e-01 -1.044791936874389648e-01 -1.351144760847091675e-01 -2.733719050884246826e-01 -4.509706422686576843e-02 3.709770680870860815e-04 3.301586508750915527e-01 -7.836864143610000610e-02 9.869008511304855347e-02 1.122576072812080383e-01
2.135699987411499023e-01 8.548988029360771179e-03 1.195815280079841614e-01 2.950855791568756104e-01 9.899916127324104309e-03 -6.798759847879409790e-02 3.263090923428535461e-02 -3.684674156829714775e-03 -3.109802007675170898e-01 -1.766128689050674438e-01 3.895600512623786926e-02 1.426457762718200684e-01 1.371873728930950165e-02 -3.980766236782073975e-02 1.482582092285156250e-02 -3.352892398834228516e-01 2.092049866914749146e-01 -9.169378317892551422e-03 2.715592384338378906e-01 -1.896436065435409546e-01 1.323283761739730835e-01 3.095655329525470734e-02 1.743141114711761475e-01 1.901955455541610718e-01 -1.964869201183319092e-01 -2.389881759881973267e-01 -9.694254398345947266e-02 -1.740631014108657837e-01 1.247888356447219849e-01 -2.830044627189636230e-01 -1.470969896763563156e-02 -3.362675905227661133e-01
8.435893803834915161e-02 1.169923841953277588e-01 -1.525943428277969360e-01 -4.848243203014135361e-03 8.967466652393341064e-02 9.167710691690444946e-02 2.020585089921951294e-01 4.203841686248779297e-01 -3.641207814216613770e-01 -2.536608874797821045e-01 -1.830486021935939789e-02 6.340892612934112549e-02 3.539187014102935791e-01 -2.458703219890594482e-01 -1.947541385889053345e-01 -5.857704579830169678e-02 -3.588905383367091417e-04 9.787014871835708618e-02 1.954319328069686890e-01 -2.654130458831787109e-01 -1.267202049493789673e-01 1.296473741531372070e-01 6.128282472491264343e-02 -6.395148485898971558e-02 -3.449990227818489075e-02 -1.419095396995544434e-01 4.926756769418716431e-02 -4.397297278046607971e-02 -8.195400983095169067e-02 -1.238110512495040894e-01 -2.286632955074310303e-01 -1.859736144542694092e-01
1.077443510293960571e-01 3.428820669651031494e-01 1.489282101392745972e-01 3.600858151912689209e-02 1.702118068933486938e-01 -2.246291935443878174e-01 3.896922767162322998e-01 2.876886427402496338e-01 -1.700567007064819336e-01 5.982820689678192139e-02 1.043194979429244995e-01 -2.991762198507785797e-02 5.249049142003059387e-02 1.037144381552934647e-02 -2.433643788099288940e-01 -5.505328997969627380e-02 -7.667235285043716431e-02 1.436021775007247925e-01 1.700114607810974121e-01 -1.307685226202011108e-01 9.954559803009033203e-02 -2.620330750942230225e-01 1.400638278573751450e-02 6.732155382633209229e-02 7.189724594354629517e-02 1.968408375978469849e-01 8.485580235719680786e-02 6.918989121913909912e-02 -3.708260953426361084e-01 -1.125931441783905029e-01 4.814720526337623596e-02 -2.442975193262100220e-01
2.497386634349822998e-01 -1.213253382593393326e-02 9.443441033363342285e-02 -4.684757813811302185e-02 3.409142196178436279e-01 -1.929839998483657837e-01 7.116382569074630737e-02 -4.304008558392524719e-02 -3.022473305463790894e-02 6.230821833014488220e-02 1.777554154396057129e-01 1.283797025680541992e-01 2.855204939842224121e-01 1.649341583251953125e-01 -2.853662669658660889e-01 6.059284135699272156e-02 -6.707736104726791382e-02 -2.243122160434722900e-01 2.886271178722381592e-01 -1.417145729064941406e-01 3.599015474319458008e-01 9.533521533012390137e-02 1.746757775545120239e-01 -6.165635585784912109e-02 -2.007101029157638550e-01 -1.702216565608978271e-01 -1.116661634296178818e-02 1.522573679685592651e-01 -7.006827741861343384e-02 2.681263489648699760e-03 -2.954288423061370850e-01 5.819888040423393250e-02
7.393108308315277100e-02 -3.518113195896148682e-01 -8.964651077985763550e-02 1.758053749799728394e-01 3.694131970405578613e-02 -2.022539079189300537e-01 8.513614535331726074e-02 2.460019290447235107e-01 -9.990584850311279297e-02 -1.737712770700454712e-01 7.906985282897949219e-02 2.301370054483413696e-01 1.545166969299316406e-01 -2.869904935359954834e-01 3.893908858299255371e-02 1.671739853918552399e-02 6.313908845186233521e-02 -2.933749854564666748e-01 2.784840166568756104e-01 -1.831993907690048218e-01 3.934858441352844238e-01 -1.738618314266204834e-01 3.219011053442955017e-02 -1.068699732422828674e-01 -2.107323892414569855e-02 -1.355712264776229858e-01 1.234615370631217957e-01 -6.008851528167724609e-02 -3.148486837744712830e-02 -1.736211329698562622e-01 -5.486039817333221436e-02 2.093928754329681396e-01
-1.729577779769897461e-02 2.680700719356536865e-01 -1.926482021808624268e-01 6.761695444583892822e-02 7.541413605213165283e-02 -4.102449715137481689e-01 1.892577111721038818e-01 -9.448049962520599365e-02 -1.696658134460449219e-01 -1.442672014236450195e-01 1.169817894697189331e-01 1.337496936321258545e-01 6.623007357120513916e-02 -2.278253287076950073e-01 -1.635542511940002441e-01 3.565932214260101318e-01 -5.124439299106597900e-02 -1.988604962825775146e-01 2.267087101936340332e-01 -1.344816684722900391e-01 8.324470371007919312e-02 -1.831067502498626709e-01 2.597551643848419189e-01 -6.988962739706039429e-02 -1.870201230049133301e-01 -6.305126100778579712e-02 -3.408152982592582703e-02 2.186943590641021729e-01 6.831761449575424194e-02 -1.987230330705642700e-01 -1.222700253129005432e-01 6.730935722589492798e-02
2.028071880340576172e-01 7.846895605325698853e-02 2.536910474300384521e-01 5.987296625971794128e-02 3.711968660354614258e-02 -8.309999853372573853e-02 3.434735238552093506e-01 2.539584934711456299e-01 -1.658509522676467896e-01 -1.182868629693984985e-01 -1.223848238587379456e-01 1.417132616043090820e-01 -1.265770941972732544e-01 -2.003676295280456543e-01 -1.369450837373733521e-01 1.446130126714706421e-01 -1.810743473470211029e-02 -4.364466294646263123e-02 2.297074496746063232e-01 -1.872293651103973389e-01 3.937707245349884033e-01 -1.728916913270950317e-01 8.030652999877929688e-02 1.836446523666381836e-01 4.612458869814872742e-02 1.311654746532440186e-01 -1.046019345521926880e-01 1.643788218498229980e-01 -2.457685470581054688e-01 2.310309559106826782e-01 -1.575067266821861267e-02 -1.874215006828308105e-01
-3.130703419446945190e-02 7.460804283618927002e-02 6.237230077385902405e-02 1.642774641513824463e-01 1.342007075436413288e-03 -2.148842811584472656e-01 -7.717245817184448242e-02 3.392119109630584717e-01 -1.462141275405883789e-01 -1.745036989450454712e-01 3.169890344142913818e-01 2.831358611583709717e-01 1.344224959611892700e-01 4.961995407938957214e-02 1.558023504912853241e-02 -3.837541639804840088e-01 -1.639232784509658813e-01 -2.645854838192462921e-02 1.510444134473800659e-01 -1.252970546483993530e-01 -1.816425099968910217e-02 7.310701161623001099e-02 3.633207678794860840e-01 -1.848213225603103638e-01 -1.326583921909332275e-01 -1.648094952106475830e-01 1.168499607592821121e-02 -1.045069098472595215e-01 -2.489256858825683594e-01 9.398531168699264526e-02 2.301128022372722626e-02 -1.726078093051910400e-01
5.662464350461959839e-02 3.251771926879882812e-01 1.092505156993865967e-01 6.247599795460700989e-02 7.278902828693389893e-02 -5.574708338826894760e-03 1.361833512783050537e-01 -1.039733272045850754e-02 -2.152323126792907715e-01 8.295669406652450562e-02 7.483614236116409302e-02 4.377671480178833008e-01 2.236680686473846436e-02 -1.626028269529342651e-01 -1.133832708001136780e-01 1.439761463552713394e-02 -1.520619839429855347e-01 -2.309051714837551117e-02 2.150318473577499390e-01 -2.781713902950286865e-01 1.003478243947029114e-01 -3.037396073341369629e-01 1.780551075935363770e-01 -2.746315002441406250e-01 -3.347071707248687744e-01 -7.120976597070693970e-02 1.802046746015548706e-01 1.579699106514453888e-02 2.874780073761940002e-02 -1.009215191006660461e-01 2.010069489479064941e-01 5.305583775043487549e-02
1.339627951383590698e-01 6.358301639556884766e-02 -6.760865449905395508e-02 -4.560738429427146912e-02 6.559402495622634888e-02 -1.989704966545104980e-01 1.002096291631460190e-02 -1.964474618434906006e-01 -3.148770034313201904e-01 -9.744562208652496338e-02 6.172686070203781128e-02 1.849898993968963623e-01 1.444654613733291626e-01 -1.031700596213340759e-01 -3.344993889331817627e-01 7.360939681529998779e-02 1.370140165090560913e-01 1.125078201293945312e-01 1.960302889347076416e-01 1.943673193454742432e-02 1.277135610580444336e-01 -2.139652520418167114e-01 6.501211971044540405e-02 -2.699350416660308838e-01 -3.792807161808013916e-01 -1.956996321678161621e-01 2.265357822179794312e-01 1.644164323806762695e-01 -1.021029949188232422e-01 -2.112726569175720215e-01 -4.866646230220794678e-02 -2.567611038684844971e-01
1.390173584222793579e-01 3.077794909477233887e-01 -2.336397469043731689e-01 1.614507101476192474e-02 1.399156600236892700e-01 -3.633259236812591553e-01 1.037254258990287781e-01 4.299127031117677689e-03 -5.466606840491294861e-02 -2.513229846954345703e-02 -2.411879152059555054e-01 5.961815640330314636e-02 1.430128961801528931e-01 -1.733276247978210449e-01 -1.877370662987232208e-02 9.698066860437393188e-02 1.883487254381179810e-01 -1.673067808151245117e-01 1.693184822797775269e-01 -1.143554821610450745e-01 1.511723846197128296e-01 -2.701218426227569580e-01 2.009883522987365723e-01 -2.438766658306121826e-01 -1.200871318578720093e-01 -1.808646917343139648e-01 2.326344251632690430e-01 4.228926077485084534e-02 3.103828430175781250e-01 -9.790947288274765015e-02 1.375671178102493286e-01 -1.197794526815414429e-01
[truncated: 3,271,533 more chars]
