# Supplementary material for: The Language of Innovation
Source: PLoS One. 2020 Apr 30;15(4):e0230107. doi: 10.1371/journal.pone.0230107 (PMC7194493; doi:10.1371/journal.pone.0230107)
Supplement: S3 File — (GZ) [file pone.0230107.s003.tar.gz › 1981-1985/V2Run_10_VS_4500_embeddings1981-1985ED32.txt]

-1.485343873500823975e-01 -5.974044278264045715e-02 -1.636740416288375854e-01 5.020018666982650757e-03 -1.795661896467208862e-01 3.504418134689331055e-01 -4.104116465896368027e-03 1.986733376979827881e-01 -1.177197992801666260e-01 3.402730226516723633e-01 -1.545898430049419403e-02 8.750733733177185059e-02 5.234333872795104980e-02 -1.248358488082885742e-01 7.340694218873977661e-02 -2.230465114116668701e-01 -9.271454066038131714e-02 -6.960224360227584839e-02 3.545447811484336853e-02 -2.721154093742370605e-01 4.026732966303825378e-02 -5.532688274979591370e-02 4.860810935497283936e-01 1.388062685728073120e-01 -1.020919010043144226e-01 -2.568766288459300995e-02 1.122891679406166077e-01 -2.537931874394416809e-02 -1.226268149912357330e-02 -1.537812501192092896e-01 -2.566444277763366699e-01 -2.811416685581207275e-01
-1.339192539453506470e-01 1.734795272350311279e-01 -1.442019343376159668e-01 -1.646462827920913696e-01 1.437329500913619995e-01 -1.628512591123580933e-01 -1.962305232882499695e-02 2.699577249586582184e-02 -1.133141443133354187e-01 1.326123625040054321e-01 6.168618798255920410e-02 -1.359812617301940918e-01 2.110759317874908447e-01 7.618998643010854721e-03 -2.234109342098236084e-01 8.580871671438217163e-02 -4.111858606338500977e-01 2.408894300460815430e-01 1.322831064462661743e-01 -2.109791338443756104e-01 -6.010771170258522034e-02 -1.179182082414627075e-01 2.211990058422088623e-01 6.618854403495788574e-02 1.660478264093399048e-01 -2.837772667407989502e-02 1.988139897584915161e-01 6.517950445413589478e-02 -1.856883913278579712e-01 -2.496075928211212158e-01 9.698348492383956909e-02 -4.035874605178833008e-01
3.039865382015705109e-02 -2.193927951157093048e-02 -2.896498739719390869e-01 -1.438074558973312378e-01 -6.960324943065643311e-02 -1.421581506729125977e-01 5.836496874690055847e-02 1.371981054544448853e-01 1.183617021888494492e-02 3.034160137176513672e-01 1.867405697703361511e-02 1.592005975544452667e-02 -1.463683694601058960e-01 -2.110477685928344727e-01 -2.258484959602355957e-01 -1.478562355041503906e-01 -1.988269090652465820e-01 -8.330036699771881104e-02 7.241213321685791016e-02 -1.364491432905197144e-01 -1.034217402338981628e-01 1.191318631172180176e-01 3.185428380966186523e-01 -1.937907934188842773e-01 3.012820482254028320e-01 -1.391027122735977173e-01 3.663723170757293701e-01 1.383874863386154175e-01 4.286112263798713684e-02 1.820730715990066528e-01 1.672335714101791382e-01 -2.332281619310379028e-01
-2.460031956434249878e-01 2.174562513828277588e-01 -3.595091104507446289e-01 1.482927203178405762e-01 4.585384577512741089e-02 -2.357268631458282471e-01 8.388164639472961426e-02 9.733394533395767212e-02 1.085144951939582825e-01 1.104575991630554199e-01 9.264381229877471924e-02 1.997753530740737915e-01 4.635196924209594727e-02 1.269854139536619186e-02 -1.949753761291503906e-01 -1.198924109339714050e-01 -2.711209356784820557e-01 -2.041406184434890747e-01 7.512986660003662109e-02 -3.030548803508281708e-02 5.231838300824165344e-02 -1.955136540345847607e-04 8.866559714078903198e-02 -3.416223824024200439e-01 1.218291521072387695e-01 -7.425705343484878540e-02 3.713380172848701477e-02 1.682487726211547852e-01 -1.003312766551971436e-01 -1.796177006326615810e-03 1.064362935721874237e-02 -4.799331128597259521e-01
1.503446884453296661e-02 4.943376407027244568e-02 -2.442355453968048096e-02 9.143981151282787323e-03 1.898919194936752319e-01 -9.510445408523082733e-03 2.844097614288330078e-01 7.531245052814483643e-02 -4.380290210247039795e-02 3.320271894335746765e-02 1.043339595198631287e-01 -7.622390240430831909e-02 1.094992980360984802e-01 -4.502500593662261963e-02 -3.507864773273468018e-01 -3.716126382350921631e-01 -2.390651553869247437e-01 -1.021892279386520386e-01 -6.041476130485534668e-02 6.585370749235153198e-02 -1.258973479270935059e-01 7.205321639776229858e-02 8.624079078435897827e-02 -4.896573349833488464e-02 2.021280080080032349e-01 -1.324706245213747025e-02 -9.829820692539215088e-02 2.845687568187713623e-01 4.901954159140586853e-02 -3.346121013164520264e-01 -9.489585459232330322e-02 -4.664264619350433350e-01
-6.493718922138214111e-02 9.722613543272018433e-02 -1.092772558331489563e-01 1.055226568132638931e-02 5.914337560534477234e-02 1.385362148284912109e-01 8.462301641702651978e-02 -6.030349805951118469e-02 9.879288822412490845e-02 6.143511086702346802e-02 1.877002269029617310e-01 1.784029603004455566e-01 2.662734389305114746e-01 -8.628351613879203796e-03 -2.704383730888366699e-01 -2.958163619041442871e-01 -3.424065113067626953e-01 2.167596966028213501e-01 1.895646899938583374e-01 -2.762797772884368896e-01 1.667793840169906616e-01 6.090639531612396240e-02 1.447852998971939087e-01 1.507993880659341812e-02 1.604429334402084351e-01 -1.701102852821350098e-01 3.475889936089515686e-02 -1.620444804430007935e-01 -5.387085676193237305e-02 -1.503004878759384155e-01 4.283359646797180176e-02 -4.357699751853942871e-01
-3.718897700309753418e-01 3.026137687265872955e-02 -5.124305561184883118e-02 6.203096359968185425e-02 -2.487614601850509644e-01 -1.120586022734642029e-01 -2.577995657920837402e-01 8.800273388624191284e-02 -1.613956838846206665e-01 8.651987463235855103e-02 2.137630879878997803e-01 2.807805836200714111e-01 -8.305485546588897705e-02 -8.281774818897247314e-02 -2.293199300765991211e-01 -2.087459117174148560e-01 -5.923791974782943726e-02 1.154948696494102478e-01 6.417536735534667969e-02 1.095972582697868347e-01 -4.532848298549652100e-02 1.568535864353179932e-01 2.279581576585769653e-01 3.308623272459954023e-04 7.965780794620513916e-02 7.479377090930938721e-02 2.612049281597137451e-01 1.454293578863143921e-01 7.502345368266105652e-03 -2.775973081588745117e-01 2.414008080959320068e-01 -2.989464104175567627e-01
-4.394166171550750732e-02 1.004545018076896667e-01 1.250616461038589478e-01 -2.274320721626281738e-01 5.630756616592407227e-01 1.099165454506874084e-01 3.490068763494491577e-02 1.413837522268295288e-01 1.961056441068649292e-01 1.387346982955932617e-01 3.587821871042251587e-02 -6.813552696257829666e-03 -1.341180056333541870e-01 1.836054623126983643e-01 -2.382944971323013306e-01 -2.795726954936981201e-01 -1.588680744171142578e-01 -1.093451753258705139e-01 1.282942891120910645e-01 -1.188216879963874817e-01 2.497317790985107422e-01 -3.173930943012237549e-02 6.448628008365631104e-02 1.903352737426757812e-01 -1.163394674658775330e-01 1.280789542943239212e-02 1.711055189371109009e-01 -8.942285925149917603e-02 4.438656568527221680e-02 -3.024552576243877411e-02 -4.525703564286231995e-02 -3.116864562034606934e-01
-1.688893437385559082e-01 -1.169299781322479248e-01 -4.555066302418708801e-02 -3.012412488460540771e-01 2.452469468116760254e-01 2.706696465611457825e-02 -7.875464856624603271e-02 -2.605550363659858704e-02 -8.262444287538528442e-02 1.942112669348716736e-02 1.505572199821472168e-01 -2.851897478103637695e-02 6.379633210599422455e-03 -4.304835572838783264e-02 -2.967198789119720459e-01 -3.340834081172943115e-01 -2.689704895019531250e-01 1.354921907186508179e-01 1.654880344867706299e-01 -1.468435972929000854e-01 1.679549068212509155e-01 4.625195264816284180e-02 7.827059365808963776e-03 -2.151881456375122070e-01 1.061959657818078995e-02 -2.032805085182189941e-01 7.464032620191574097e-02 -2.153677940368652344e-01 7.876506447792053223e-02 -2.428596168756484985e-01 5.837605521082878113e-02 -4.320181012153625488e-01
-3.817857205867767334e-01 3.867420554161071777e-02 -9.081783890724182129e-02 -2.798405885696411133e-01 3.203754127025604248e-01 1.888438612222671509e-01 -1.102573499083518982e-01 3.489217460155487061e-01 9.849800914525985718e-02 6.616779416799545288e-02 -7.333785761147737503e-03 2.292153611779212952e-02 -6.975799798965454102e-02 -1.363065242767333984e-01 -2.618585228919982910e-01 -3.255797028541564941e-01 -2.083945423364639282e-01 -1.052318587899208069e-01 -8.295251429080963135e-02 1.196034476161003113e-01 1.551176458597183228e-01 6.230046972632408142e-02 1.566475927829742432e-01 9.219840914011001587e-02 -8.048504590988159180e-02 1.988167613744735718e-01 -1.447406411170959473e-01 6.560204923152923584e-02 -5.175532773137092590e-02 -3.559377044439315796e-02 1.115140765905380249e-01 -2.387312352657318115e-01
-6.639965623617172241e-02 4.851628839969635010e-02 2.284914627671241760e-02 -1.302831768989562988e-01 -7.541958987712860107e-02 6.929488480091094971e-02 -2.215879857540130615e-01 -1.522285956889390945e-02 -8.948881179094314575e-02 1.460202783346176147e-01 -6.463854014873504639e-02 -8.022652566432952881e-02 -9.612291306257247925e-02 6.778623908758163452e-02 -3.731569647789001465e-01 -2.272613495588302612e-01 -4.036286771297454834e-01 8.320382982492446899e-02 7.652205228805541992e-02 -3.137117326259613037e-01 4.845493659377098083e-02 -1.517627760767936707e-02 4.097293615341186523e-01 -1.710793189704418182e-02 2.151048034429550171e-01 -1.055542007088661194e-01 -2.614243924617767334e-01 5.266762897372245789e-02 -9.050331264734268188e-02 -1.791725009679794312e-01 -1.414470225572586060e-01 -1.937979161739349365e-01
-4.360220134258270264e-01 2.829917371273040771e-01 -1.655756533145904541e-01 -2.276560366153717041e-01 -5.190987884998321533e-02 -1.368299275636672974e-01 -1.069257855415344238e-01 1.871742657385766506e-03 -2.774075567722320557e-01 4.069641605019569397e-02 -7.880447059869766235e-02 -5.352082662284374237e-03 1.472870409488677979e-01 9.374666959047317505e-02 -2.760963439941406250e-01 -1.291472166776657104e-01 -3.544083237648010254e-01 -4.452404007315635681e-02 4.391018301248550415e-02 -2.460201084613800049e-01 2.475983649492263794e-01 -1.634931117296218872e-01 1.158078983426094055e-01 8.643673732876777649e-03 1.148216724395751953e-01 2.025502361357212067e-02 -1.610363274812698364e-01 1.475694328546524048e-01 -6.133774295449256897e-02 -8.994364738464355469e-02 -1.257405579090118408e-01 -1.701022386550903320e-01
1.966899633407592773e-02 2.123336046934127808e-01 -1.673120260238647461e-01 -1.994985342025756836e-01 1.069293245673179626e-01 -1.765085160732269287e-01 1.118465214967727661e-01 -2.696211449801921844e-02 2.043227292597293854e-02 2.609225213527679443e-01 1.548640280961990356e-01 1.672065258026123047e-02 6.910374015569686890e-02 -2.010829150676727295e-01 -1.633645892143249512e-01 -1.341714709997177124e-01 -2.150135785341262817e-01 1.697024554014205933e-01 1.039626002311706543e-01 5.239278078079223633e-02 -2.386571839451789856e-02 2.144509702920913696e-01 3.610174953937530518e-01 -3.129218816757202148e-01 1.318603307008743286e-01 9.762550890445709229e-02 -8.987133391201496124e-03 3.182923197746276855e-01 -6.165988743305206299e-02 1.700531318783760071e-02 -7.742817699909210205e-02 -3.826988041400909424e-01
-2.094606161117553711e-01 1.048078387975692749e-01 1.162688732147216797e-01 8.515097945928573608e-02 1.250023692846298218e-01 7.379991561174392700e-02 -2.277680486440658569e-01 -1.085215657949447632e-01 -2.818600460886955261e-02 3.339616954326629639e-01 1.053069755434989929e-01 9.738221019506454468e-02 1.192287951707839966e-01 -5.896160379052162170e-02 -2.818903923034667969e-01 7.460873574018478394e-02 -3.258271813392639160e-01 -5.032213330268859863e-01 -2.231201902031898499e-02 5.074687302112579346e-02 2.167284637689590454e-01 -2.763204276561737061e-02 2.124067395925521851e-02 -4.834574460983276367e-02 -9.891386330127716064e-02 -1.641038805246353149e-01 2.100170999765396118e-01 2.455116510391235352e-01 -9.469524957239627838e-04 -9.026296436786651611e-02 1.859899610280990601e-01 -8.483951538801193237e-02
-2.993007935583591461e-02 4.719019681215286255e-02 -3.174592256546020508e-01 -1.026210263371467590e-01 2.287991791963577271e-01 2.555318176746368408e-01 1.940038353204727173e-01 -6.566502153873443604e-02 -1.541411131620407104e-01 -3.969586268067359924e-02 2.470559906214475632e-03 1.815912425518035889e-01 -3.268677368760108948e-02 -2.283806726336479187e-02 -2.809119224548339844e-01 -3.208981156349182129e-01 -2.062554508447647095e-01 1.796633452177047729e-01 1.492673605680465698e-01 -2.556638121604919434e-01 1.631077527999877930e-01 7.587300986051559448e-02 1.792868673801422119e-01 -3.453274443745613098e-02 -3.669235482811927795e-02 4.791960120201110840e-02 4.015814885497093201e-02 2.182713449001312256e-01 3.323220834136009216e-02 2.197821624577045441e-02 3.354952633380889893e-01 -2.982832193374633789e-01
6.218599155545234680e-02 2.047053277492523193e-01 -3.502559959888458252e-01 -1.445629000663757324e-01 -6.687623262405395508e-02 8.869173005223274231e-03 3.917897865176200867e-02 7.973473519086837769e-02 7.155068218708038330e-02 1.874942779541015625e-01 3.126919269561767578e-02 1.739000231027603149e-01 1.306482776999473572e-02 -3.056785464286804199e-01 -3.624873235821723938e-02 -2.259158194065093994e-01 -6.524338573217391968e-02 1.171218045055866241e-02 6.117713078856468201e-02 -1.507272422313690186e-01 2.315479516983032227e-01 -1.808621138334274292e-01 7.394157350063323975e-02 2.131044492125511169e-02 3.565867841243743896e-01 1.888088509440422058e-02 -5.727292969822883606e-03 2.045709639787673950e-01 -2.914710342884063721e-01 6.268655881285667419e-03 -1.179272122681140900e-02 -4.506926536560058594e-01
-3.356643319129943848e-01 1.159877795726060867e-02 -2.213521748781204224e-01 -2.948968112468719482e-02 -4.871918633580207825e-02 2.075540870428085327e-01 -7.940282672643661499e-02 -9.062521904706954956e-02 -2.508834302425384521e-01 2.058103531599044800e-01 7.038060575723648071e-02 -1.477088220417499542e-02 -8.920987695455551147e-02 -1.972856521606445312e-01 -1.901569217443466187e-01 -1.541508138179779053e-01 -4.097515344619750977e-01 1.003017649054527283e-01 2.905030250549316406e-01 -2.763436138629913330e-01 1.685412079095840454e-01 4.678972531110048294e-03 8.553405106067657471e-02 1.471803989261388779e-02 2.111843526363372803e-01 -4.595364257693290710e-02 -1.399860233068466187e-01 2.221258729696273804e-01 7.987022399902343750e-02 -1.991222202777862549e-01 5.250080674886703491e-02 -1.448356956243515015e-01
2.249745279550552368e-01 1.911536157131195068e-01 -1.822041273117065430e-01 6.425160914659500122e-03 -1.260445918887853622e-03 -4.664854332804679871e-02 1.675618141889572144e-01 3.110625445842742920e-01 7.532352209091186523e-02 5.701573565602302551e-02 1.928289979696273804e-02 -1.416010707616806030e-01 1.268071830272674561e-01 -4.585071932524442673e-03 -4.287844002246856689e-01 -1.027403846383094788e-01 -3.209332525730133057e-01 2.282587112858891487e-03 -5.620472878217697144e-02 -2.103052586317062378e-01 2.112599462270736694e-01 -1.937060952186584473e-01 2.677458822727203369e-01 -1.193178743124008179e-01 1.278292015194892883e-02 1.320183128118515015e-01 -4.838850721716880798e-02 1.123352199792861938e-01 1.697011590003967285e-01 -2.300172150135040283e-01 2.369076162576675415e-01 -1.545317918062210083e-01
-4.749167338013648987e-02 2.420918270945549011e-02 -1.112595275044441223e-01 -1.241607312113046646e-02 -7.280263118445873260e-03 1.410514712333679199e-01 1.034666746854782104e-01 -8.915202319622039795e-02 -9.577550739049911499e-02 2.396986633539199829e-01 -7.177114486694335938e-02 -5.384941119700670242e-03 -1.843830496072769165e-01 -1.359007060527801514e-01 -3.700340092182159424e-01 -3.028231859207153320e-01 -1.834454238414764404e-01 4.942561686038970947e-02 -5.370821058750152588e-02 -3.990200534462928772e-02 2.432445138692855835e-01 -1.730097681283950806e-01 2.759486734867095947e-01 -2.474559545516967773e-01 1.351971179246902466e-01 1.438727974891662598e-01 -3.501549363136291504e-02 -1.696550054475665092e-03 -1.569750607013702393e-01 -1.329595744609832764e-01 2.833060920238494873e-01 -4.040785133838653564e-01
-1.990149319171905518e-01 3.097801841795444489e-02 -1.337505318224430084e-02 -2.175810635089874268e-01 7.562887668609619141e-02 1.950412243604660034e-01 2.231733351945877075e-01 2.882272899150848389e-01 2.851013541221618652e-01 7.508408278226852417e-02 -1.845688372850418091e-01 -1.097612679004669189e-01 1.320200264453887939e-01 -6.085023283958435059e-02 -2.370765991508960724e-02 6.888747215270996094e-03 -2.576221227645874023e-01 1.101934164762496948e-01 3.471996486186981201e-01 -5.625750124454498291e-02 3.090222775936126709e-01 -1.442411243915557861e-01 7.737743854522705078e-02 4.070375859737396240e-02 -1.073909699916839600e-01 -3.272977769374847412e-01 1.047851964831352234e-01 1.151528209447860718e-01 -2.060898840427398682e-01 -1.175045594573020935e-01 -4.930381849408149719e-02 -2.296065390110015869e-01
-7.300059497356414795e-02 9.521246701478958130e-02 -1.791808158159255981e-01 -1.172779425978660583e-01 -3.855358064174652100e-02 2.923228964209556580e-02 -2.570135146379470825e-02 -1.798769235610961914e-01 -1.230559195391833782e-03 2.104544043540954590e-01 1.071855351328849792e-01 -6.919942051172256470e-02 1.916207000613212585e-02 -8.991403877735137939e-02 -1.767303049564361572e-01 -1.230213195085525513e-01 -3.362913727760314941e-01 -1.303387284278869629e-01 -1.599757969379425049e-01 -4.854750260710716248e-02 1.512200385332107544e-01 3.349287062883377075e-02 8.283965289592742920e-03 -1.269461512565612793e-01 1.167224943637847900e-01 -4.378643929958343506e-01 -1.327906847000122070e-01 3.048231899738311768e-01 4.707559198141098022e-02 -4.765221774578094482e-01 1.404427886009216309e-01 -1.608819961547851562e-01
-1.082356497645378113e-01 1.380944848060607910e-01 -1.083400920033454895e-01 -1.269568800926208496e-01 6.624547764658927917e-03 -7.577320188283920288e-02 2.525315582752227783e-01 1.272864043712615967e-01 -2.695538103580474854e-01 3.353033661842346191e-01 2.322286516427993774e-01 -4.964611027389764786e-03 9.017340093851089478e-02 -1.176424548029899597e-01 -3.391196429729461670e-01 -1.965026408433914185e-01 -1.233567744493484497e-01 -1.137690916657447815e-01 -7.881700247526168823e-02 4.251524806022644043e-03 -6.072735041379928589e-02 -1.061918288469314575e-01 4.155692756175994873e-01 1.620797440409660339e-02 1.523726582527160645e-01 -8.564490126445889473e-04 1.886866986751556396e-02 3.518435657024383545e-01 -3.423176705837249756e-02 1.434766203165054321e-01 4.487657546997070312e-02 -2.179822921752929688e-01
9.998656809329986572e-03 3.957949206233024597e-02 -2.618393301963806152e-01 -1.600305363535881042e-02 6.040207296609878540e-02 -3.343552649021148682e-01 -7.691836799494922161e-04 -1.178159043192863464e-01 -1.867347359657287598e-01 2.105873078107833862e-01 1.361666321754455566e-01 3.129317760467529297e-01 3.144321963191032410e-02 -3.277581930160522461e-01 -1.711471229791641235e-01 -1.574505120515823364e-01 3.576498478651046753e-02 -1.040610745549201965e-01 5.992415174841880798e-02 1.619013100862503052e-01 -1.745512522757053375e-02 1.320811063051223755e-01 1.686948835849761963e-01 -7.474303990602493286e-02 -8.934293687343597412e-02 -1.142121851444244385e-01 -2.099520899355411530e-02 2.593068778514862061e-01 2.163255028426647186e-02 -4.554600119590759277e-01 -6.094834208488464355e-02 -2.190313637256622314e-01
-1.541522592306137085e-01 2.852053344249725342e-01 -2.543003261089324951e-01 -8.100083470344543457e-02 1.646573469042778015e-02 3.622831543907523155e-03 -3.204337507486343384e-02 1.713532656431198120e-01 1.975738406181335449e-01 8.196655660867691040e-02 2.503243684768676758e-01 -5.996312480419874191e-03 3.822920620441436768e-01 1.348374485969543457e-01 -1.206835359334945679e-01 -2.466106116771697998e-01 -2.755615115165710449e-01 3.350362926721572876e-02 1.235388517379760742e-01 -9.768190234899520874e-02 -2.435912042856216431e-01 8.918619714677333832e-03 2.475893646478652954e-01 1.940432190895080566e-01 -8.285021781921386719e-02 -2.877320349216461182e-01 8.959838002920150757e-02 1.449499875307083130e-01 -1.311885775066912174e-03 -1.847441494464874268e-01 -1.628600209951400757e-01 7.247827947139739990e-02
2.174932509660720825e-02 1.743140816688537598e-01 5.039206147193908691e-02 1.062608063220977783e-01 7.711827009916305542e-02 -2.880864739418029785e-01 -8.281280845403671265e-02 3.181825205683708191e-02 1.651329696178436279e-01 5.857196450233459473e-02 1.221801787614822388e-01 2.599086761474609375e-01 -3.298269957304000854e-02 -2.004890143871307373e-01 -4.257318377494812012e-01 -1.978944838047027588e-01 -6.680914014577865601e-02 1.469030529260635376e-01 1.075915992259979248e-01 -1.522942334413528442e-01 -1.506642550230026245e-01 -2.838908322155475616e-02 3.573530912399291992e-01 2.148731052875518799e-02 2.756521664559841156e-02 5.563980713486671448e-02 1.464893817901611328e-01 1.910600513219833374e-01 4.302009567618370056e-02 -1.800190508365631104e-01 2.879233658313751221e-02 -4.174187481403350830e-01
-8.129180967807769775e-02 1.132954210042953491e-01 -2.182691395282745361e-01 -1.181336566805839539e-01 1.091976910829544067e-01 1.233974844217300415e-01 -3.391470387578010559e-02 1.464640200138092041e-01 7.777898013591766357e-02 7.718974351882934570e-02 2.327172905206680298e-01 5.077612400054931641e-02 -1.672456711530685425e-01 5.655822902917861938e-02 -4.234988391399383545e-01 -1.130846217274665833e-01 -2.531290352344512939e-01 1.773867569863796234e-02 1.922029703855514526e-01 -1.424127221107482910e-01 4.572799429297447205e-02 -5.303383991122245789e-02 4.752667248249053955e-02 -2.190924137830734253e-01 1.772135496139526367e-01 -5.075140595436096191e-01 -1.633358299732208252e-01 1.311913132667541504e-01 -5.626491736620664597e-03 -1.454797834157943726e-01 1.517392992973327637e-01 -1.526142954826354980e-01
6.363942287862300873e-03 4.649524763226509094e-02 7.559537142515182495e-02 1.416119933128356934e-01 1.169477626681327820e-01 1.338621079921722412e-01 1.239073947072029114e-01 5.715476814657449722e-03 1.799064278602600098e-01 2.781369984149932861e-01 2.465424686670303345e-01 9.369526058435440063e-02 -1.146467700600624084e-01 -1.413801759481430054e-01 -2.582814693450927734e-01 -2.503069043159484863e-01 -1.495026499032974243e-01 -6.663944572210311890e-02 1.166399344801902771e-01 -1.490699797868728638e-01 5.608210712671279907e-02 2.543434798717498779e-01 1.734290719032287598e-01 -1.643241047859191895e-01 4.137843102216720581e-02 -9.323371201753616333e-02 -2.488097399473190308e-01 8.041421324014663696e-02 1.656543835997581482e-02 -4.682079851627349854e-01 1.808104962110519409e-01 -2.544926702976226807e-01
-2.000854760408401489e-01 1.358484774827957153e-01 -3.814728856086730957e-01 -9.257782995700836182e-02 1.883753091096878052e-01 -2.049856632947921753e-01 1.042828783392906189e-01 6.728141009807586670e-02 -8.839802443981170654e-02 3.141076266765594482e-01 1.357482224702835083e-01 -1.859352588653564453e-01 -2.333050407469272614e-02 -3.383868336677551270e-01 -1.318416446447372437e-01 -2.542364895343780518e-01 -6.735304743051528931e-02 -8.958516269922256470e-02 -4.724394064396619797e-03 1.660453155636787415e-02 2.598842140287160873e-03 6.467576324939727783e-02 3.823720812797546387e-01 -3.583098575472831726e-02 2.933518290519714355e-01 -1.482696551829576492e-02 5.014123395085334778e-02 -2.773782610893249512e-02 1.019018515944480896e-01 4.397196695208549500e-02 1.275214105844497681e-01 -2.351323515176773071e-01
-1.058299392461776733e-01 6.872943043708801270e-02 -2.969896495342254639e-01 1.657979749143123627e-02 -1.093114353716373444e-02 7.401937991380691528e-02 1.605100780725479126e-01 -3.423410654067993164e-02 1.151291802525520325e-01 1.553067862987518311e-01 3.738222718238830566e-01 -1.863771490752696991e-02 2.982766553759574890e-02 -5.206264182925224304e-02 -3.658096119761466980e-02 -2.482448965311050415e-01 -4.395755529403686523e-01 -8.758579194545745850e-02 1.078440323472023010e-01 1.242271810770034790e-01 1.333610340952873230e-02 -5.275723338127136230e-02 2.972285449504852295e-01 -1.867040544748306274e-01 -3.047383762896060944e-02 -2.363715320825576782e-02 -2.739465050399303436e-02 -8.534208685159683228e-02 -1.647040098905563354e-01 -1.064723506569862366e-01 -2.119183689355850220e-01 -4.147482514381408691e-01
-9.906695783138275146e-02 1.841780692338943481e-01 -3.024428784847259521e-01 -5.181841552257537842e-02 -1.961418054997920990e-02 -1.662138290703296661e-02 9.249270707368850708e-02 1.022862493991851807e-01 1.181192100048065186e-01 2.523159682750701904e-01 2.125113755464553833e-01 -9.974707663059234619e-02 -1.216772049665451050e-01 -2.321577519178390503e-01 -9.676279872655868530e-02 -2.936487793922424316e-01 -1.538247168064117432e-01 -4.547676816582679749e-02 2.059343606233596802e-01 6.261870265007019043e-02 1.237833797931671143e-01 -9.151134639978408813e-03 3.053628839552402496e-02 -1.935984939336776733e-01 -7.147797197103500366e-02 -2.949389517307281494e-01 -9.772682189941406250e-02 5.417730659246444702e-02 -7.610264420509338379e-02 -2.733886428177356720e-02 -1.750923097133636475e-01 -5.270183086395263672e-01
-2.105409055948257446e-01 -2.501972392201423645e-02 -2.190926223993301392e-01 -4.867333918809890747e-02 1.398874968290328979e-01 2.693246118724346161e-03 2.807735800743103027e-01 2.306749811396002769e-03 -4.331446811556816101e-02 3.681556880474090576e-01 3.982317447662353516e-02 1.194923743605613708e-01 -3.865481168031692505e-02 -7.530912011861801147e-02 -2.068916261196136475e-01 -3.180216848850250244e-01 -1.476742327213287354e-01 -5.030183494091033936e-02 2.727095782756805420e-01 2.285102903842926025e-01 7.707635313272476196e-02 9.302415698766708374e-02 1.421123147010803223e-01 -6.870649755001068115e-02 3.291945531964302063e-02 7.233999669551849365e-02 -6.956270337104797363e-02 2.040129527449607849e-02 -1.383638978004455566e-01 4.130310565233230591e-02 -1.415424495935440063e-01 -5.089021325111389160e-01
-3.514516949653625488e-01 2.187477611005306244e-02 1.914220452308654785e-01 3.307105228304862976e-02 2.338326126337051392e-01 1.112700775265693665e-01 -1.205406710505485535e-01 1.569487154483795166e-01 -7.183025032281875610e-02 -5.519876629114151001e-02 8.413883298635482788e-02 1.733953207731246948e-01 -1.845231205224990845e-01 3.374381363391876221e-02 -8.773577958345413208e-02 -2.315903604030609131e-01 -2.318706661462783813e-01 7.453108578920364380e-02 3.262257575988769531e-02 -4.459932148456573486e-01 1.458861976861953735e-01 1.289125159382820129e-02 2.164082527160644531e-01 -7.413872331380844116e-02 -1.111449673771858215e-01 -6.430922448635101318e-02 2.299422323703765869e-01 1.733533591032028198e-01 -3.340317308902740479e-02 -2.802064418792724609e-01 5.281869322061538696e-02 -2.743509113788604736e-01
-5.601401999592781067e-02 7.759753614664077759e-02 -3.330408930778503418e-01 1.411651074886322021e-01 6.522677838802337646e-02 -1.219643559306859970e-02 -2.998013496398925781e-01 -6.125639751553535461e-02 2.470724284648895264e-02 -9.418474137783050537e-02 9.404679387807846069e-02 1.267975866794586182e-01 2.081514894962310791e-01 1.042310241609811783e-02 -1.446264386177062988e-01 -4.152155816555023193e-01 -6.367878615856170654e-02 1.066315621137619019e-01 1.653284579515457153e-01 -3.075246512889862061e-01 2.781512141227722168e-01 -1.226933225989341736e-01 1.946327984333038330e-01 -1.204968839883804321e-01 8.102317154407501221e-02 -9.917373955249786377e-02 3.656380772590637207e-01 -1.253257393836975098e-01 6.908428855240345001e-03 -1.674460172653198242e-01 -9.416902065277099609e-02 -7.678309828042984009e-02
-1.451931148767471313e-01 -1.087963730096817017e-01 -2.351197600364685059e-01 6.448445469141006470e-02 8.749414980411529541e-02 -2.170238643884658813e-02 7.946289330720901489e-02 -5.084867775440216064e-02 3.929002955555915833e-02 4.335005301982164383e-03 3.235686421394348145e-01 1.576345711946487427e-01 -4.863005876541137695e-02 -3.079302608966827393e-02 -8.639962971210479736e-02 -3.968007266521453857e-01 -1.004544273018836975e-01 7.853405177593231201e-02 2.225516140460968018e-01 2.497444897890090942e-01 1.005650982260704041e-01 2.509857118129730225e-01 1.993369609117507935e-01 1.159829795360565186e-01 9.462853521108627319e-02 -1.295563131570816040e-01 -3.872699663043022156e-02 1.664663255214691162e-01 -2.610037326812744141e-01 -3.724584877490997314e-01 -1.849152520298957825e-02 -2.732852101325988770e-01
-1.747509241104125977e-01 2.650054097175598145e-01 -3.763218596577644348e-02 -2.250625938177108765e-01 5.016963928937911987e-02 1.742878109216690063e-01 1.282050013542175293e-01 1.623587906360626221e-01 -3.641584888100624084e-03 -7.912718504667282104e-02 -1.009398922324180603e-01 3.159620985388755798e-02 -9.562952816486358643e-02 -8.489404618740081787e-02 8.400399982929229736e-02 -3.187833130359649658e-01 3.657452017068862915e-02 4.530362412333488464e-02 1.280080825090408325e-01 3.011910617351531982e-02 2.322361245751380920e-02 -3.248471915721893311e-01 2.586029171943664551e-01 -8.815762400627136230e-02 8.236385136842727661e-02 -4.598905444145202637e-01 3.578711766749620438e-03 1.429939121007919312e-01 -2.825797535479068756e-02 -8.872777223587036133e-02 2.231659442186355591e-01 -3.610662817955017090e-01
2.490177191793918610e-02 -2.989654839038848877e-01 -2.790961563587188721e-01 -8.758904784917831421e-02 9.316291660070419312e-02 -9.747176617383956909e-02 2.656487002968788147e-02 -5.737042799592018127e-02 -1.092433929443359375e-01 1.070204153656959534e-01 1.750967055559158325e-01 1.374481767416000366e-01 3.239021897315979004e-01 1.247750669717788696e-01 -3.414878845214843750e-01 -2.718937695026397705e-01 -2.028701454401016235e-01 5.648130178451538086e-02 5.815594270825386047e-02 2.414971962571144104e-02 2.635950148105621338e-01 -4.743186384439468384e-02 2.255038917064666748e-01 8.013879880309104919e-03 5.398713424801826477e-02 -4.426535964012145996e-02 6.967512518167495728e-02 4.004591405391693115e-01 -9.028702042996883392e-03 4.902404919266700745e-02 -1.584323495626449585e-02 -2.729535996913909912e-01
8.886359632015228271e-02 2.379601895809173584e-01 -1.050158664584159851e-01 -2.748036682605743408e-01 3.396212309598922729e-02 -6.422850489616394043e-02 2.204641103744506836e-01 1.824909001588821411e-01 1.825762242078781128e-01 4.484517872333526611e-02 2.200416624546051025e-01 -3.173383697867393494e-02 1.007189825177192688e-01 -2.078690081834793091e-01 -1.523213684558868408e-01 -3.171153664588928223e-01 -8.071485161781311035e-02 2.215473949909210205e-01 2.226306647062301636e-01 7.112356275320053101e-02 3.173241913318634033e-01 -9.442586451768875122e-02 9.990376234054565430e-02 8.293744176626205444e-03 -3.220304101705551147e-02 -3.644495308399200439e-01 1.135678738355636597e-01 1.832187622785568237e-01 6.595884263515472412e-02 -6.859499216079711914e-02 1.585084497928619385e-01 -2.355182468891143799e-01
-2.363479435443878174e-01 1.503148972988128662e-01 -3.132833838462829590e-01 -4.328214097768068314e-03 1.315397769212722778e-01 -3.251661732792854309e-02 4.718986526131629944e-02 1.876093000173568726e-01 -1.749934852123260498e-01 1.635252088308334351e-01 3.255047798156738281e-01 -8.151175570674240589e-04 -9.307777136564254761e-02 -7.823088765144348145e-02 5.155100673437118530e-02 -1.394593566656112671e-01 -4.545761644840240479e-01 -1.045986041426658630e-01 2.227474451065063477e-01 4.748054221272468567e-02 -8.314954489469528198e-02 5.178152397274971008e-02 1.961962431669235229e-01 -8.270130306482315063e-02 -3.595354035496711731e-02 -1.973564922809600830e-01 -2.217987775802612305e-01 -9.483022987842559814e-02 4.557812586426734924e-02 -5.786780267953872681e-02 -5.234635248780250549e-02 -3.693422675132751465e-01
-2.011407613754272461e-01 -2.857547020539641380e-03 2.488954365253448486e-02 1.308431625366210938e-01 2.300763875246047974e-01 -1.096313446760177612e-01 -1.064469069242477417e-01 2.012621462345123291e-01 -5.925671011209487915e-02 -2.405381016433238983e-02 -2.645044326782226562e-01 4.502055421471595764e-02 -1.089536175131797791e-01 -8.131526410579681396e-02 6.236917525529861450e-02 -1.597301214933395386e-01 -3.068010509014129639e-01 -9.791979193687438965e-02 1.580019742250442505e-01 -3.062931895256042480e-01 2.555680572986602783e-01 -1.361543312668800354e-02 2.688701450824737549e-01 -1.486838310956954956e-01 -1.394644677639007568e-01 2.694370038807392120e-02 1.898901611566543579e-01 2.796899378299713135e-01 1.165867745876312256e-01 -2.870287895202636719e-01 -1.882841624319553375e-02 -2.963944673538208008e-01
-3.599922657012939453e-01 7.707355171442031860e-02 7.343044504523277283e-03 1.489872485399246216e-01 1.331810653209686279e-01 1.624540984630584717e-01 -1.674930751323699951e-01 2.408368885517120361e-01 -1.329527497291564941e-01 -1.379831042140722275e-02 -6.010541319847106934e-02 1.696622371673583984e-01 -1.045490652322769165e-01 8.575210720300674438e-02 5.774746090173721313e-02 -2.092256397008895874e-01 -2.082681506872177124e-01 -9.333264082670211792e-02 -6.567239761352539062e-03 -3.293038606643676758e-01 1.360247135162353516e-01 -1.280181258916854858e-01 1.567338556051254272e-01 8.434416353702545166e-02 -1.418883353471755981e-01 3.869992494583129883e-02 1.882908195257186890e-01 3.353642821311950684e-01 8.392542600631713867e-02 -2.493477910757064819e-01 -5.586902797222137451e-02 -3.568435609340667725e-01
-1.564352810382843018e-01 2.898963987827301025e-01 5.840474367141723633e-02 -9.830015897750854492e-02 2.220707200467586517e-02 -8.277827873826026917e-03 -2.156538516283035278e-02 -2.207800745964050293e-01 9.179963916540145874e-02 2.279432862997055054e-01 -4.352158680558204651e-02 2.430805712938308716e-01 1.056776661425828934e-02 -3.295933455228805542e-02 -1.911642402410507202e-01 -4.169890880584716797e-01 -1.798806190490722656e-01 2.657961845397949219e-01 -7.936161011457443237e-02 2.990876510739326477e-02 5.762340128421783447e-02 2.319951774552464485e-03 2.713753581047058105e-01 6.625046581029891968e-02 -1.846399903297424316e-01 -2.175432443618774414e-01 9.663627482950687408e-03 2.828963994979858398e-01 -1.275376603007316589e-02 -3.255830705165863037e-01 6.594879925251007080e-02 1.789977550506591797e-01
7.398086786270141602e-02 2.522353231906890869e-01 -2.786276936531066895e-01 7.055909931659698486e-02 1.285867094993591309e-01 1.013695746660232544e-01 1.968026459217071533e-01 7.772744446992874146e-02 6.882763653993606567e-02 2.238321304321289062e-01 9.443687647581100464e-02 1.502263844013214111e-01 7.293352484703063965e-02 -3.308860585093498230e-02 -2.051400989294052124e-01 -3.652644455432891846e-01 -3.619723916053771973e-01 -6.788753718137741089e-02 3.306429386138916016e-01 1.283706575632095337e-01 5.233569443225860596e-02 1.919777244329452515e-01 -6.281342357397079468e-02 -5.104057118296623230e-02 -4.762065038084983826e-02 -4.138193279504776001e-02 -6.572804600000381470e-02 9.371583163738250732e-02 -6.245290115475654602e-02 -3.842297196388244629e-02 1.072575524449348450e-01 -4.085637331008911133e-01
-1.422068178653717041e-01 -2.571260929107666016e-01 2.538429573178291321e-02 -1.572420895099639893e-01 -1.757824979722499847e-02 2.861280739307403564e-01 2.339205145835876465e-01 -2.242898382246494293e-02 -1.334418803453445435e-01 8.958534151315689087e-02 1.739502549171447754e-01 5.217783153057098389e-03 7.334216684103012085e-02 -2.510682940483093262e-01 -3.306866884231567383e-01 -2.049642652273178101e-01 -3.856805860996246338e-01 7.374880369752645493e-03 1.219583973288536072e-01 -2.546541988849639893e-01 -3.139944002032279968e-02 -9.848676621913909912e-02 2.791337668895721436e-01 2.861133031547069550e-02 2.247406169772148132e-02 -7.188305258750915527e-02 2.388310432434082031e-02 -9.033574163913726807e-02 1.296118795871734619e-01 -4.996373876929283142e-02 2.122144699096679688e-01 -2.798520624637603760e-01
-6.089714914560317993e-02 -9.217772632837295532e-03 -9.761791676282882690e-03 -2.407322525978088379e-01 3.002725243568420410e-01 -3.096816316246986389e-02 -7.678315788507461548e-02 2.618886828422546387e-01 1.876948326826095581e-01 3.923736512660980225e-01 -1.694474369287490845e-01 1.854849010705947876e-01 8.013805747032165527e-02 -1.331690251827239990e-01 1.559806019067764282e-01 -9.242186695337295532e-02 -4.666609764099121094e-01 -8.439612388610839844e-02 8.813164383172988892e-02 3.174057975411415100e-02 2.514314353466033936e-01 -1.557394117116928101e-02 6.165957450866699219e-02 -2.849016711115837097e-02 -1.250920295715332031e-01 -6.251574307680130005e-02 -1.240753158926963806e-01 1.194138675928115845e-01 6.335070729255676270e-02 -3.532919660210609436e-02 3.270350098609924316e-01 -7.498699240386486053e-03
-2.625251114368438721e-01 6.473478674888610840e-02 -1.371728628873825073e-01 6.113803479820489883e-03 -2.953915100079029799e-04 9.626626223325729370e-02 8.734139055013656616e-02 1.199912428855895996e-01 2.155418135225772858e-02 1.289839148521423340e-01 2.939409613609313965e-01 2.130320221185684204e-01 -2.285442501306533813e-01 -1.532419025897979736e-01 -2.745621800422668457e-01 -1.214820295572280884e-01 -4.411802589893341064e-01 -1.833257079124450684e-01 2.564079463481903076e-01 4.870408028364181519e-02 -1.389570683240890503e-01 -2.453435771167278290e-02 -6.586520932614803314e-03 -1.454343348741531372e-01 -6.592720746994018555e-02 -7.307037711143493652e-02 9.512387216091156006e-03 9.255674481391906738e-02 -2.301833331584930420e-01 -1.130194067955017090e-01 -4.244422912597656250e-02 -3.723253607749938965e-01
-1.513038277626037598e-01 4.630386084318161011e-02 -2.216594815254211426e-01 -3.595128357410430908e-01 -8.976176381111145020e-02 -1.124232634902000427e-01 -7.542726397514343262e-02 -1.075565963983535767e-01 1.026189848780632019e-01 2.610415518283843994e-01 1.647443175315856934e-01 -4.455644171684980392e-03 1.057084649801254272e-01 -5.955571308732032776e-02 -3.390780985355377197e-01 -1.415463685989379883e-01 -2.159400731325149536e-01 -3.426575958728790283e-01 2.198627144098281860e-01 -5.340169742703437805e-02 -1.535274237394332886e-01 -4.304847866296768188e-02 1.203288976103067398e-02 6.187703832983970642e-02 -8.852906525135040283e-02 -2.305919378995895386e-01 -9.640199691057205200e-02 5.611550435423851013e-02 -8.950164169073104858e-02 -2.431381493806838989e-02 4.781929403543472290e-02 -4.172391593456268311e-01
1.853722780942916870e-01 -2.659654431045055389e-02 2.732253372669219971e-01 -1.508191525936126709e-01 2.530728876590728760e-01 1.899623498320579529e-02 1.560791512019932270e-03 4.599589407444000244e-01 8.771456032991409302e-02 3.173021078109741211e-01 1.486230194568634033e-01 3.870065137743949890e-02 -3.510972112417221069e-02 -2.420686334371566772e-01 1.002632081508636475e-01 -2.474548071622848511e-01 -2.254575937986373901e-01 -7.209925353527069092e-02 -1.231136769056320190e-01 -2.518768794834613800e-02 4.718243330717086792e-02 -6.659241765737533569e-02 2.824301123619079590e-01 -1.680920273065567017e-01 1.918143332004547119e-01 -1.141026020050048828e-01 6.127248331904411316e-02 4.272610694169998169e-02 1.998198404908180237e-02 -2.724355757236480713e-01 1.080270037055015564e-01 1.722338795661926270e-02
-1.953000724315643311e-01 7.449228316545486450e-02 -6.822070479393005371e-02 -6.050225347280502319e-02 1.331204324960708618e-01 1.121990457177162170e-01 -1.556970775127410889e-01 2.815891802310943604e-01 -7.751020044088363647e-02 1.018384248018264771e-01 9.893739223480224609e-02 -7.726272195577621460e-02 1.031024008989334106e-01 -4.705604910850524902e-02 -2.691799402236938477e-01 -4.123128950595855713e-01 -1.542478799819946289e-01 3.580449223518371582e-01 2.456245124340057373e-01 -1.426518559455871582e-01 3.012597560882568359e-02 -8.384137600660324097e-02 1.844853460788726807e-01 -2.112408131361007690e-01 1.823202818632125854e-01 6.763830780982971191e-02 1.073544025421142578e-01 2.182835340499877930e-01 -2.677224949002265930e-02 1.046485453844070435e-01 -1.802652478218078613e-01 -2.574751377105712891e-01
-3.629890978336334229e-01 3.391518294811248779e-01 6.347036361694335938e-02 8.487430959939956665e-02 2.441385090351104736e-01 5.593400076031684875e-02 -2.211679071187973022e-01 2.397433221340179443e-01 -1.070191115140914917e-01 -5.869138613343238831e-02 -1.593163050711154938e-02 1.791141182184219360e-01 1.096827164292335510e-01 -1.399932056665420532e-01 -2.190752476453781128e-01 -1.726162135601043701e-01 -1.498754471540451050e-01 -1.670255139470100403e-02 4.894431680440902710e-02 1.478522736579179764e-02 1.631032079458236694e-01 5.832646042108535767e-03 1.749492883682250977e-01 -8.725945651531219482e-02 5.434646829962730408e-02 -3.376002237200737000e-02 -1.114077866077423096e-01 4.988432824611663818e-01 -9.916233271360397339e-02 -6.844135373830795288e-02 1.116525232791900635e-01 -1.834644824266433716e-01
-7.568466663360595703e-02 2.420515716075897217e-01 -1.959349513053894043e-01 -8.739767968654632568e-02 -5.048365518450737000e-02 8.462198078632354736e-03 3.536561131477355957e-02 -4.058838263154029846e-02 -1.021498069167137146e-02 2.366776466369628906e-01 1.935410499572753906e-01 4.465303849428892136e-03 -2.334953397512435913e-01 1.463494896888732910e-01 -2.471797466278076172e-01 -8.660560101270675659e-02 -4.367893338203430176e-01 -1.681219339370727539e-01 5.337066203355789185e-02 1.779486052691936493e-02 1.367588639259338379e-01 4.097621142864227295e-02 1.518034040927886963e-01 -4.638180509209632874e-02 -4.749744758009910583e-02 -1.174943745136260986e-01 -1.850671172142028809e-01 1.849170178174972534e-01 -2.851589322090148926e-01 -1.196687221527099609e-01 -5.806683376431465149e-02 -4.412420094013214111e-01
-2.921678721904754639e-01 2.021477371454238892e-01 -3.378414316102862358e-03 -1.287641227245330811e-01 1.949144750833511353e-01 -1.636198461055755615e-01 4.556182771921157837e-02 1.160943508148193359e-01 1.227572485804557800e-01 1.230048760771751404e-01 1.206597164273262024e-01 3.069436177611351013e-02 -1.590136736631393433e-01 -7.861470431089401245e-02 2.201572433114051819e-02 -9.518483281135559082e-02 -2.567886747419834137e-02 -2.784330844879150391e-01 3.603639304637908936e-01 2.708381712436676025e-01 8.403061330318450928e-02 -4.692440479993820190e-02 1.594174057245254517e-01 -1.380439698696136475e-01 2.304655909538269043e-01 -5.301608890295028687e-02 2.023973166942596436e-01 -1.345833837985992432e-01 1.803539693355560303e-01 -2.544569671154022217e-01 -2.340453565120697021e-01 -2.965910136699676514e-01
1.977125853300094604e-01 2.590059340000152588e-01 -9.820555150508880615e-02 -9.697247296571731567e-02 1.116263046860694885e-01 4.949056729674339294e-02 -3.522268235683441162e-01 -1.672466695308685303e-01 2.223591320216655731e-02 -3.899952163919806480e-03 5.541251972317695618e-02 1.225953847169876099e-01 1.802549511194229126e-01 -1.140023488551378250e-02 -3.484201803803443909e-02 8.026335388422012329e-02 -6.142139434814453125e-02 -1.409225463867187500e-01 6.026297062635421753e-02 -3.273920714855194092e-02 1.820058226585388184e-01 -2.324003875255584717e-01 4.876558184623718262e-01 -7.169799506664276123e-02 8.402689546346664429e-02 5.036673042923212051e-03 5.594127252697944641e-02 3.059730529785156250e-01 -1.421089023351669312e-01 -2.667455673217773438e-01 -5.077574029564857483e-02 -3.045713603496551514e-01
-6.624025106430053711e-02 -8.982254564762115479e-02 4.286888986825942993e-02 -1.777315735816955566e-01 8.730250597000122070e-02 -6.991346180438995361e-02 2.281120866537094116e-01 -1.386781930923461914e-01 -1.435118764638900757e-01 6.711977720260620117e-02 5.851113237440586090e-03 2.745429277420043945e-01 1.272065788507461548e-01 -1.248494386672973633e-01 -3.483065664768218994e-01 -3.149138391017913818e-01 -4.490509331226348877e-01 3.837950900197029114e-02 -2.204067073762416840e-02 -3.665909916162490845e-02 1.735110133886337280e-01 -2.192023992538452148e-01 1.656434386968612671e-01 -2.161655575037002563e-01 -2.925140224397182465e-02 7.173252105712890625e-02 1.106610223650932312e-01 2.868042588233947754e-01 1.441443711519241333e-01 4.714561253786087036e-02 4.051009565591812134e-02 -1.875101029872894287e-01
-3.300296068191528320e-01 6.598298251628875732e-02 -9.049269137904047966e-04 6.227202713489532471e-02 1.154232323169708252e-01 5.553179606795310974e-02 -1.357033848762512207e-01 1.257320046424865723e-01 -1.373835355043411255e-01 -1.579750329256057739e-01 -1.908850669860839844e-02 1.261086314916610718e-01 -1.679750084877014160e-01 9.016644954681396484e-02 1.199290156364440918e-01 -2.491813898086547852e-01 -2.171171754598617554e-01 -1.742106676101684570e-01 2.443166673183441162e-01 -4.028491675853729248e-01 1.609034538269042969e-01 4.669377580285072327e-02 3.089027106761932373e-01 -3.067132458090782166e-02 4.163655266165733337e-02 9.516979008913040161e-02 2.245472371578216553e-01 1.381628811359405518e-01 3.997173532843589783e-02 -1.633372306823730469e-01 -4.932944849133491516e-02 -3.526886999607086182e-01
-1.543969064950942993e-01 1.766677349805831909e-01 -4.562400653958320618e-02 -9.234556555747985840e-02 2.696134708821773529e-02 2.451677769422531128e-01 9.820781648159027100e-02 -2.309999614953994751e-01 6.455781310796737671e-02 2.597305774688720703e-01 1.788982748985290527e-01 3.050805330276489258e-01 2.481223493814468384e-01 -1.248213928192853928e-02 -1.520582586526870728e-01 -1.089125275611877441e-01 -1.820889264345169067e-01 -2.116099298000335693e-01 -2.495370358228683472e-01 -2.092369198799133301e-01 1.873048096895217896e-01 -1.254455447196960449e-01 2.234286069869995117e-01 1.222324445843696594e-01 -1.168627943843603134e-02 8.729964494705200195e-02 3.837149739265441895e-01 3.032298572361469269e-02 1.680136173963546753e-01 -1.558257639408111572e-01 3.617721796035766602e-02 -8.770560473203659058e-02
-6.951099634170532227e-02 3.963588476181030273e-01 1.530575007200241089e-01 2.613524198532104492e-01 -3.027867292985320091e-03 5.805810540914535522e-02 -1.371532231569290161e-01 5.389364063739776611e-02 -7.879862934350967407e-02 5.887313559651374817e-02 -1.342525482177734375e-01 1.397074013948440552e-01 2.397459372878074646e-02 -8.811102062463760376e-02 -9.773642569780349731e-02 -2.898164689540863037e-01 -2.324465215206146240e-01 -1.813150346279144287e-01 -3.902783989906311035e-02 -3.126506209373474121e-01 3.783200085163116455e-01 -3.144549950957298279e-02 2.526357471942901611e-01 -1.219222135841846466e-02 5.700470879673957825e-02 -4.378016293048858643e-02 2.004007250070571899e-01 2.499680072069168091e-01 -8.931060321629047394e-03 -2.328257858753204346e-01 -9.614356607198715210e-02 -8.080341666936874390e-02
-1.006843000650405884e-01 -2.686884626746177673e-02 -2.841009497642517090e-01 -2.990715950727462769e-02 -1.901058256626129150e-01 3.788529708981513977e-02 6.679045408964157104e-02 2.395311892032623291e-01 3.453823179006576538e-02 3.685180470347404480e-02 -1.265461277216672897e-02 -1.114395633339881897e-02 2.455883324146270752e-01 -1.255939006805419922e-01 -2.962952256202697754e-01 -2.456188797950744629e-01 -1.512261927127838135e-01 1.401861160993576050e-01 3.580691814422607422e-01 1.235376521944999695e-01 4.984878748655319214e-02 -1.299589723348617554e-01 3.061078190803527832e-01 -1.123044490814208984e-01 -5.213131383061408997e-02 -1.896113306283950806e-01 -4.438556730747222900e-02 3.044315874576568604e-01 2.604454755783081055e-01 -5.012746900320053101e-02 -5.358795821666717529e-02 -2.507164478302001953e-01
7.755098491907119751e-02 -8.535818010568618774e-02 -3.334255814552307129e-01 -8.612816780805587769e-02 2.423025667667388916e-02 -3.219160810112953186e-02 2.569853067398071289e-01 8.485595136880874634e-02 -2.376910001039505005e-01 2.693557180464267731e-02 1.700899451971054077e-01 2.330748140811920166e-01 -2.820656867697834969e-03 3.275209292769432068e-02 -1.619810797274112701e-02 -3.561212718486785889e-01 -3.965216577053070068e-01 -1.478278338909149170e-01 1.688159704208374023e-01 -2.388795018196105957e-01 2.515063434839248657e-02 9.916152805089950562e-03 2.351305074989795685e-02 -9.847931563854217529e-03 1.821964234113693237e-01 -1.951961070299148560e-01 9.930797852575778961e-03 -7.500373572111129761e-02 6.187855824828147888e-02 -2.639506161212921143e-01 6.917037814855575562e-02 -3.213585019111633301e-01
-3.339657187461853027e-01 3.222827240824699402e-02 4.108196124434471130e-02 -4.096274822950363159e-02 -4.055768996477127075e-02 1.165403351187705994e-01 -1.209459975361824036e-01 2.163846343755722046e-01 2.788844890892505646e-02 8.713207207620143890e-03 -1.477553248405456543e-01 4.264237824827432632e-03 -2.205842137336730957e-01 -8.532599546015262604e-03 4.009186848998069763e-02 -2.008920907974243164e-01 -3.209972977638244629e-01 -1.509732604026794434e-01 1.312485039234161377e-01 -3.838320672512054443e-01 3.594698011875152588e-02 -1.312858164310455322e-01 2.641852200031280518e-01 -4.953793808817863464e-02 -2.528006136417388916e-01 1.214797515422105789e-02 1.034409031271934509e-01 3.067678213119506836e-01 -2.641228027641773224e-02 -1.993222981691360474e-01 8.546435832977294922e-02 -3.102130591869354248e-01
-1.842184960842132568e-01 2.588893286883831024e-02 -1.995552778244018555e-01 1.657140254974365234e-01 -1.682395190000534058e-01 -1.361128175631165504e-03 7.900553941726684570e-02 -2.872909307479858398e-01 -9.665305912494659424e-02 2.615605294704437256e-01 1.545656770467758179e-01 1.638951599597930908e-01 2.901042811572551727e-02 -2.063363641500473022e-01 -3.747381642460823059e-02 -2.215280830860137939e-01 -2.468613833189010620e-01 -3.794591128826141357e-02 -4.097048658877611160e-03 -3.690974041819572449e-02 1.779930740594863892e-01 -1.525870263576507568e-01 2.267699986696243286e-01 -9.954676777124404907e-02 1.185906156897544861e-01 -2.630096077919006348e-01 -8.443888276815414429e-02 9.779949486255645752e-02 -2.405688725411891937e-02 -5.079689025878906250e-01 -4.778293520212173462e-02 -1.331820338964462280e-01
-9.121715277433395386e-02 1.167976260185241699e-01 -4.142625033855438232e-01 -2.345015294849872589e-02 1.496212184429168701e-01 -7.797642797231674194e-02 1.386994570493698120e-01 1.814223676919937134e-01 9.079022705554962158e-02 9.627387672662734985e-02 2.093980610370635986e-01 -1.973654888570308685e-02 -2.567113935947418213e-01 -1.333046406507492065e-01 -8.295295387506484985e-02 -1.232209056615829468e-01 -3.461052477359771729e-01 -2.173983454704284668e-01 1.125816181302070618e-01 1.675329543650150299e-02 -8.682502061128616333e-02 -3.856571018695831299e-02 2.298851162195205688e-01 -1.089561954140663147e-01 -7.382865995168685913e-02 -1.627497076988220215e-01 -3.041280806064605713e-02 -1.026144474744796753e-01 -3.569879233837127686e-01 -1.610576361417770386e-01 -3.671751543879508972e-02 -3.254232108592987061e-01
9.006833285093307495e-02 2.369533628225326538e-01 -1.269499659538269043e-01 -1.214604899287223816e-01 -1.686496846377849579e-02 7.938198000192642212e-02 -1.986352205276489258e-01 -2.543416433036327362e-02 1.538681536912918091e-01 3.732323050498962402e-01 1.224527060985565186e-01 1.370976716279983521e-01 -3.689710423350334167e-02 -1.301252543926239014e-01 9.429413825273513794e-03 -1.840555965900421143e-01 -2.041497267782688141e-02 -3.002254962921142578e-01 9.571079164743423462e-02 2.198944091796875000e-01 1.756503991782665253e-02 -3.502644300460815430e-01 2.336033731698989868e-01 -1.432756185531616211e-01 1.385252177715301514e-01 -8.383654803037643433e-02 1.545342355966567993e-01 -1.581643372774124146e-01 -5.707797035574913025e-02 -1.951065361499786377e-01 1.461049020290374756e-01 -3.538522124290466309e-01
-5.701162666082382202e-02 1.987978629767894745e-02 -4.144203290343284607e-02 -1.602175086736679077e-02 3.309855237603187561e-02 2.123581916093826294e-01 -1.273429095745086670e-01 -7.220397889614105225e-02 -8.618872612714767456e-02 3.836191445589065552e-02 4.986205697059631348e-02 2.163479328155517578e-01 2.437952756881713867e-01 -1.906613819301128387e-02 -1.336708366870880127e-01 -2.504576146602630615e-01 5.119044706225395203e-02 -3.605314493179321289e-01 1.304706931114196777e-01 -5.104148015379905701e-02 9.572712588123977184e-04 -1.103475540876388550e-01 4.308737516403198242e-01 -1.275633722543716431e-01 1.227221190929412842e-01 6.924529373645782471e-02 -2.034614235162734985e-01 4.275273382663726807e-01 -5.105600506067276001e-02 -2.862394154071807861e-01 -1.807070672512054443e-01 2.470093406736850739e-02
3.211012110114097595e-02 4.324933588504791260e-01 1.396209150552749634e-01 6.099731102585792542e-02 -1.620478332042694092e-01 1.698611378669738770e-01 -1.997817903757095337e-01 -7.904013246297836304e-02 -2.037909813225269318e-02 -5.791190639138221741e-02 -3.376534208655357361e-02 -1.690494082868099213e-02 -1.449474133551120758e-02 -2.339110076427459717e-01 -2.313352674245834351e-01 -2.697815895080566406e-01 -3.420847952365875244e-01 -1.766685098409652710e-01 -6.124171428382396698e-03 -9.262182563543319702e-02 2.688437104225158691e-01 -5.134105309844017029e-02 2.534909546375274658e-01 3.688585758209228516e-02 1.421846169978380203e-02 -1.446853131055831909e-01 1.942314952611923218e-01 2.593087255954742432e-01 -3.528545796871185303e-02 -2.641018927097320557e-01 4.831309244036674500e-02 -6.481249630451202393e-02
-3.506511747837066650e-01 -2.650697715580463409e-02 -1.572763547301292419e-02 -1.308454573154449463e-01 2.978703081607818604e-01 -9.165076166391372681e-02 1.441301554441452026e-01 2.583872377872467041e-01 -4.600258916616439819e-02 1.547256261110305786e-01 -3.716246411204338074e-02 -2.933797193691134453e-03 -4.792454093694686890e-02 2.460349798202514648e-01 2.231228165328502655e-02 -3.518200814723968506e-01 -3.227494359016418457e-01 3.121854364871978760e-02 -8.299707621335983276e-02 -1.904878951609134674e-02 1.277740150690078735e-01 3.231504186987876892e-02 3.056841492652893066e-01 1.698303222656250000e-01 -9.804398566484451294e-02 -2.577269375324249268e-01 9.411251172423362732e-03 9.387397766113281250e-02 6.999786198139190674e-02 -6.494718790054321289e-02 -2.575627565383911133e-01 2.175230979919433594e-01
-1.756892502307891846e-01 -4.094149917364120483e-02 3.914437815546989441e-02 -1.323112752288579941e-02 9.557503461837768555e-02 -7.773077487945556641e-02 -2.424169182777404785e-01 6.000428646802902222e-02 2.435742765665054321e-01 4.112793505191802979e-01 3.240049630403518677e-02 1.658757627010345459e-01 2.607281208038330078e-01 4.082991927862167358e-02 -5.360535532236099243e-02 -2.536098659038543701e-01 -2.882483899593353271e-01 -1.911435276269912720e-01 4.649063199758529663e-02 9.777963161468505859e-02 1.180364564061164856e-01 -2.384953647851943970e-01 1.109180971980094910e-01 6.871064752340316772e-02 1.598717868328094482e-01 -1.556072831153869629e-01 -1.206465885043144226e-01 4.455642402172088623e-02 4.169230163097381592e-01 -1.094388216733932495e-01 5.133515968918800354e-02 -1.428035646677017212e-01
-3.727953508496284485e-02 2.779541015625000000e-01 -2.071066498756408691e-01 -9.145143628120422363e-02 -8.045142889022827148e-02 -2.721782401204109192e-02 -1.407130807638168335e-01 -1.333800554275512695e-01 1.275190059095621109e-02 1.003840342164039612e-01 -2.042882293462753296e-01 7.459024339914321899e-02 -3.283766098320484161e-03 -8.812389522790908813e-02 -4.425632953643798828e-02 -3.289154171943664551e-01 -2.001661211252212524e-01 -2.411112636327743530e-01 9.764464944601058960e-02 -3.920439779758453369e-01 2.217849791049957275e-01 -2.253758460283279419e-01 3.550122976303100586e-01 3.776387870311737061e-02 7.179692387580871582e-02 3.158568963408470154e-02 3.039798438549041748e-01 8.202458918094635010e-02 -1.388774812221527100e-01 -1.682099699974060059e-01 8.678921312093734741e-02 2.364350110292434692e-02
-3.242994844913482666e-01 1.011821702122688293e-01 8.669465780258178711e-02 1.011220291256904602e-01 6.400527805089950562e-02 -1.323535572737455368e-03 -8.430351316928863525e-02 2.768951654434204102e-01 -1.939416490495204926e-02 -1.290017366409301758e-01 -5.488875880837440491e-02 1.638350337743759155e-01 -1.518748551607131958e-01 -1.068685129284858704e-01 -8.337520807981491089e-02 -4.850112646818161011e-02 -1.941234916448593140e-01 -3.923564404249191284e-02 1.995646804571151733e-01 -3.070369362831115723e-01 1.483892500400543213e-01 -1.404397934675216675e-01 3.428549468517303467e-01 -2.913591079413890839e-02 -1.139624640345573425e-01 5.111160129308700562e-02 3.070186972618103027e-01 3.331276476383209229e-01 -4.541093111038208008e-02 -2.036727815866470337e-01 1.870656013488769531e-02 -3.001994192600250244e-01
1.925380080938339233e-01 -1.644176244735717773e-01 3.492410853505134583e-02 3.774959594011306763e-02 8.645189553499221802e-02 -7.465516775846481323e-02 1.156541891396045685e-02 -1.710302978754043579e-01 1.348991096019744873e-01 1.901076436042785645e-01 1.109327003359794617e-01 -5.751009657979011536e-02 2.164997756481170654e-01 -5.953332781791687012e-02 1.453465521335601807e-01 -1.368539184331893921e-01 -1.218979582190513611e-01 -3.938758671283721924e-01 9.090275317430496216e-02 -1.301504373550415039e-01 2.252137660980224609e-01 -7.523462921380996704e-02 2.291792333126068115e-01 6.221108883619308472e-02 2.390966713428497314e-01 -2.064991444349288940e-01 3.063774406909942627e-01 2.499695867300033569e-01 -8.061814308166503906e-02 -2.372370660305023193e-01 -8.688110113143920898e-02 -3.100499212741851807e-01
-1.308156363666057587e-02 -5.089420452713966370e-02 -1.584268659353256226e-01 -3.294127285480499268e-01 4.277303516864776611e-01 -9.108944237232208252e-02 -1.100812703371047974e-01 -4.277633130550384521e-02 1.224065721035003662e-01 9.533942490816116333e-02 1.173625290393829346e-01 -6.989912688732147217e-02 4.525332525372505188e-02 2.740179002285003662e-01 2.313719131052494049e-02 -2.708325982093811035e-01 -4.835985600948333740e-02 -1.187608540058135986e-01 3.103426098823547363e-01 7.872662693262100220e-02 -1.191999390721321106e-01 -9.955449402332305908e-02 9.702790528535842896e-02 -1.329474449157714844e-01 1.047518998384475708e-01 1.817203015089035034e-01 1.886649280786514282e-01 1.255759298801422119e-01 1.706545948982238770e-01 -3.088467419147491455e-01 -4.769803211092948914e-02 -2.690175771713256836e-01
-2.354489266872406006e-01 -2.800524793565273285e-02 -6.677262485027313232e-02 -3.388400375843048096e-01 5.065064430236816406e-01 9.003599733114242554e-02 -3.468935191631317139e-02 3.057874441146850586e-01 -5.361698940396308899e-02 7.556620985269546509e-02 2.261310070753097534e-01 2.046119421720504761e-01 -2.357810139656066895e-01 -6.379812210798263550e-02 -1.772459894418716431e-01 -1.719156652688980103e-01 -1.938968598842620850e-01 -1.066889688372612000e-01 -4.002585634589195251e-02 5.104067549109458923e-02 2.170595377683639526e-01 -3.943975549191236496e-03 1.797492653131484985e-01 3.511677728965878487e-03 9.985631704330444336e-02 9.583207219839096069e-02 1.271774172782897949e-01 -6.334572285413742065e-02 1.075045093894004822e-01 3.540144767612218857e-03 1.089992448687553406e-01 -2.179287374019622803e-01
-6.117417663335800171e-02 -1.439012587070465088e-01 -1.607951708137989044e-02 -1.743201464414596558e-01 -6.200233008712530136e-03 1.292710602283477783e-01 -1.195686087012290955e-01 -7.957743853330612183e-02 -2.890831418335437775e-02 2.160797417163848877e-01 7.785122096538543701e-02 1.022417470812797546e-01 -7.921039313077926636e-02 2.711344659328460693e-01 -3.249163180589675903e-02 -2.103664278984069824e-01 -9.242878854274749756e-02 -4.788554310798645020e-01 5.757601186633110046e-02 -2.980270683765411377e-01 1.847107708454132080e-01 -3.688763082027435303e-01 2.557777464389801025e-01 -1.852270066738128662e-01 1.070054993033409119e-01 -1.186175569891929626e-01 3.513238858431577682e-03 5.135096609592437744e-02 -6.818245165050029755e-03 -1.960724145174026489e-01 7.679769396781921387e-02 -2.143102735280990601e-01
-2.662627995014190674e-01 9.690408408641815186e-02 2.120967060327529907e-01 1.899798028171062469e-02 1.634103208780288696e-01 8.119709789752960205e-02 -2.568529546260833740e-01 1.712413877248764038e-01 -9.698279201984405518e-02 -7.453351467847824097e-02 -1.003618836402893066e-01 5.004485324025154114e-02 -8.474907279014587402e-02 -6.219942122697830200e-02 -3.145625069737434387e-02 -1.834382712841033936e-01 -2.509127557277679443e-01 -1.157328337430953979e-01 1.337392628192901611e-01 -3.788913190364837646e-01 8.233232796192169189e-02 -5.038527771830558777e-02 1.915252953767776489e-01 6.405343860387802124e-02 -7.779227197170257568e-02 1.064158277586102486e-03 1.010262221097946167e-01 1.928792744874954224e-01 -2.444003149867057800e-02 -3.322322964668273926e-01 1.861958801746368408e-01 -4.307463169097900391e-01
-3.264540433883666992e-02 3.981376066803932190e-02 4.038792103528976440e-02 -1.082381829619407654e-01 -1.355270110070705414e-02 1.460297703742980957e-01 -5.498225614428520203e-02 -2.654471099376678467e-01 8.958680555224418640e-03 4.561290517449378967e-02 2.748827636241912842e-01 1.776290684938430786e-01 -5.916461721062660217e-02 1.494736373424530029e-01 -9.881777688860893250e-03 -3.327222764492034912e-01 -5.847113206982612610e-02 -1.332962065935134888e-01 2.784765660762786865e-01 -1.028627231717109680e-01 3.986492753028869629e-01 -5.432586371898651123e-02 2.959032058715820312e-01 -2.251558154821395874e-01 -8.652438968420028687e-02 -2.975477278232574463e-02 2.901630103588104248e-01 1.397184282541275024e-01 4.319464787840843201e-02 -2.640870809555053711e-01 -2.185594141483306885e-01 -4.673426225781440735e-02
-2.258669584989547729e-01 7.674139738082885742e-02 -1.341869980096817017e-01 -8.568298816680908203e-02 1.882050186395645142e-01 -8.710306137800216675e-02 7.020085304975509644e-02 -1.420795321464538574e-01 -8.583576418459415436e-03 -1.380516141653060913e-01 5.117509141564369202e-02 2.049547582864761353e-01 -1.653245240449905396e-01 -2.966261282563209534e-02 -1.563199013471603394e-01 -4.008103311061859131e-01 -2.941269874572753906e-01 8.643585443496704102e-02 7.633846253156661987e-02 -9.078884124755859375e-02 1.893790662288665771e-01 -1.561203389428555965e-03 1.188539117574691772e-01 -5.806750059127807617e-02 2.605182826519012451e-01 -4.945341125130653381e-02 3.249087333679199219e-01 3.163581192493438721e-01 -2.774019837379455566e-01 1.809500753879547119e-01 -9.470506012439727783e-02 -1.285527795553207397e-01
-1.516313999891281128e-01 2.017958611249923706e-01 7.263291627168655396e-02 -8.980993181467056274e-02 1.966559439897537231e-01 3.128040432929992676e-01 -3.326986432075500488e-01 2.608331739902496338e-01 1.109408214688301086e-01 -1.586229950189590454e-01 4.237005487084388733e-02 -1.115308925509452820e-01 2.304206639528274536e-01 -1.975378096103668213e-01 -8.959871530532836914e-02 -1.246486604213714600e-02 -1.643002033233642578e-01 -6.305988878011703491e-02 3.895415365695953369e-02 -1.699891835451126099e-01 1.398348808288574219e-01 1.791244745254516602e-01 1.938804239034652710e-01 -3.206743299961090088e-02 1.541657745838165283e-01 -3.376631438732147217e-01 4.559770971536636353e-02 9.789626300334930420e-02 1.891356408596038818e-01 -1.629509329795837402e-01 1.004899665713310242e-02 -3.036218583583831787e-01
-1.214609146118164062e-01 1.918720602989196777e-01 1.287115067243576050e-01 1.034773141145706177e-01 1.801887005567550659e-01 6.912054866552352905e-02 8.238621801137924194e-02 -1.043253093957901001e-01 -2.209840416908264160e-01 5.311884731054306030e-02 -1.419193893671035767e-01 1.761836409568786621e-01 2.027784436941146851e-01 -1.783097684383392334e-01 -3.250871319323778152e-03 -2.522072196006774902e-01 -1.667093932628631592e-01 -3.347983658313751221e-01 1.664915382862091064e-01 -2.819133996963500977e-01 2.475806772708892822e-01 -2.440523356199264526e-02 2.229744940996170044e-01 -1.355854142457246780e-02 3.247803077101707458e-02 -2.370703965425491333e-01 3.471536934375762939e-01 2.105355858802795410e-01 -9.497251361608505249e-02 -1.821463555097579956e-01 -4.152320325374603271e-02 4.452387616038322449e-02
-1.216843798756599426e-01 -5.168014019727706909e-02 -6.998999416828155518e-02 -2.141900546848773956e-02 -1.619834452867507935e-02 -8.530201017856597900e-02 2.115573436021804810e-01 8.713247627019882202e-02 2.189830392599105835e-01 3.833726644515991211e-01 2.220557183027267456e-01 -7.334104180335998535e-02 1.798307448625564575e-01 1.250338107347488403e-01 -2.702929079532623291e-01 -1.649184077978134155e-01 -2.485027164220809937e-01 1.136007532477378845e-01 1.544054895639419556e-01 4.452482983469963074e-02 1.184073537588119507e-01 2.699603140354156494e-01 9.637341648340225220e-02 -8.789888024330139160e-02 5.183316394686698914e-02 -5.991317704319953918e-02 1.331012602895498276e-02 2.707292437553405762e-01 -1.054050922393798828e-01 -1.422135382890701294e-01 1.034547314047813416e-01 -4.396042227745056152e-01
-8.499849587678909302e-02 4.644241929054260254e-02 -3.497940003871917725e-01 -2.020599544048309326e-01 5.197600275278091431e-02 -2.312320619821548462e-01 8.267924934625625610e-02 -2.539539523422718048e-02 2.131395414471626282e-02 -9.834791719913482666e-02 7.009272277355194092e-02 -1.859814487397670746e-02 2.726000174880027771e-02 -3.352825716137886047e-02 -1.279506683349609375e-01 -6.682981550693511963e-02 1.533254086971282959e-01 -6.306141614913940430e-02 3.785475492477416992e-01 -3.939875587821006775e-02 2.569572031497955322e-01 -8.562493138015270233e-03 2.333624809980392456e-01 8.352397382259368896e-02 1.386836618185043335e-01 -1.051686629652976990e-01 1.000086143612861633e-01 1.979050040245056152e-01 1.345402151346206665e-01 -2.648119032382965088e-01 1.163275465369224548e-01 -4.945732951164245605e-01
-1.674287170171737671e-01 4.505862668156623840e-02 -1.915729939937591553e-01 -1.291118264198303223e-01 -1.514705717563629150e-01 2.126057893037796021e-01 5.997664853930473328e-02 -7.864379137754440308e-02 5.509685352444648743e-02 2.509343326091766357e-01 1.495529115200042725e-01 1.554010361433029175e-01 -1.294191479682922363e-01 1.467324444092810154e-03 -2.660556733608245850e-01 -1.679094731807708740e-01 -3.824585378170013428e-01 -1.675021052360534668e-01 -6.418889760971069336e-02 4.986425861716270447e-02 -1.558263134211301804e-02 8.400609344244003296e-02 2.177451848983764648e-01 -1.429032683372497559e-01 1.615768074989318848e-01 -1.879231929779052734e-01 -2.470186203718185425e-01 -3.510605916380882263e-02 -1.361947208642959595e-01 -1.926954388618469238e-01 -8.969599753618240356e-02 -4.085582196712493896e-01
-1.155085861682891846e-01 3.790380060672760010e-01 -6.308277696371078491e-02 -1.557729393243789673e-01 8.587164431810379028e-02 1.953047066926956177e-01 -1.717819422483444214e-01 1.180565208196640015e-01 -1.950224786996841431e-01 1.689837663434445858e-03 -6.364960223436355591e-02 1.718301177024841309e-01 -9.151872992515563965e-02 -1.546173393726348877e-01 -1.372553594410419464e-02 -2.487951815128326416e-01 -9.075417369604110718e-02 -6.844756007194519043e-02 1.413954198360443115e-01 -4.102552533149719238e-01 3.103334307670593262e-01 1.056566555052995682e-02 1.956166774034500122e-01 -1.304292529821395874e-01 -1.370697915554046631e-01 -4.567756503820419312e-02 1.976837664842605591e-01 2.831305265426635742e-01 -4.921236261725425720e-02 -1.552335917949676514e-01 1.432169079780578613e-01 -1.404621154069900513e-01
-1.193231567740440369e-01 1.473050713539123535e-01 -1.340559422969818115e-01 9.178962209261953831e-04 2.643377333879470825e-02 -1.926455087959766388e-02 -1.638371646404266357e-01 7.454278320074081421e-02 -7.591162621974945068e-02 2.098109275102615356e-01 8.404637128114700317e-02 1.668337136507034302e-01 -1.538023948669433594e-01 -2.212570458650588989e-01 -1.346943825483322144e-01 -7.526002824306488037e-02 -3.728739917278289795e-02 -1.199266687035560608e-01 7.717938721179962158e-02 -2.805511355400085449e-01 2.872911095619201660e-01 1.705263555049896240e-01 7.365099340677261353e-02 1.139872595667839050e-01 3.515821397304534912e-01 -3.569101095199584961e-01 -1.750936172902584076e-02 6.643769890069961548e-02 9.691859781742095947e-02 -4.568775594234466553e-01 6.751435995101928711e-02 -1.504997014999389648e-01
6.013171002268791199e-02 -6.284175813198089600e-02 -2.045640945434570312e-01 -3.279676660895347595e-02 3.743439316749572754e-01 1.674659699201583862e-01 1.646343804895877838e-02 2.213498502969741821e-01 4.451955109834671021e-02 5.718564614653587341e-02 2.561921477317810059e-01 1.376137882471084595e-01 -6.749241054058074951e-02 1.677116006612777710e-01 -1.984515935182571411e-01 -1.920188814401626587e-01 -3.860317403450608253e-03 -2.731643915176391602e-01 2.328911721706390381e-01 1.452639847993850708e-01 1.236143894493579865e-02 -3.184442520141601562e-01 2.133013606071472168e-01 -2.033875435590744019e-01 2.615858055651187897e-02 1.566786170005798340e-01 1.594439893960952759e-01 2.788734138011932373e-01 -1.669364720582962036e-01 -1.476345956325531006e-01 -1.226751580834388733e-01 -4.209290072321891785e-02
-1.075244098901748657e-01 8.330800570547580719e-03 -2.745980322360992432e-01 1.249145865440368652e-01 1.280786246061325073e-01 -2.672210037708282471e-01 -1.073435619473457336e-01 -4.237824678421020508e-02 -1.495974957942962646e-01 6.660198420286178589e-02 2.200648784637451172e-01 -1.497597247362136841e-02 7.787334918975830078e-02 -1.703484058380126953e-01 -3.363774716854095459e-01 -2.310114651918411255e-01 -2.515741251409053802e-02 -1.665010750293731689e-01 6.756947189569473267e-02 2.213470935821533203e-01 -3.497018944472074509e-03 -2.145183831453323364e-02 1.812359094619750977e-01 2.644164264202117920e-01 -2.854175493121147156e-02 -1.802615076303482056e-01 1.197626814246177673e-02 2.780993878841400146e-01 -4.578982293605804443e-02 -2.717643678188323975e-01 5.399268865585327148e-02 -3.799404501914978027e-01
-1.280027478933334351e-01 7.901438325643539429e-02 9.440647810697555542e-02 1.399686783552169800e-01 3.839468955993652344e-01 -6.753177195787429810e-02 -4.725400358438491821e-02 2.232232540845870972e-01 3.160084038972854614e-02 2.061596363782882690e-01 -6.056278944015502930e-03 -1.094727497547864914e-02 -1.637071073055267334e-01 9.032540768384933472e-02 -1.972426772117614746e-01 -3.842615485191345215e-01 -3.738558888435363770e-01 -2.141392230987548828e-02 -3.184081241488456726e-02 1.139345229603350163e-03 1.812732666730880737e-01 3.226319253444671631e-01 2.258668243885040283e-01 2.291434258222579956e-01 -1.940823495388031006e-01 2.494028396904468536e-02 -6.582297384738922119e-02 6.316810101270675659e-02 -1.092394664883613586e-01 -1.506355851888656616e-01 1.235993728041648865e-01 -3.773463889956474304e-02
-1.664871871471405029e-01 2.606551349163055420e-01 2.283529192209243774e-02 1.559586375951766968e-01 -1.363570615649223328e-02 1.433806270360946655e-01 -8.573851734399795532e-02 -5.378492921590805054e-02 -9.811037220060825348e-03 2.778962850570678711e-01 -1.649951487779617310e-01 2.473869472742080688e-01 8.822445571422576904e-02 2.646329104900360107e-01 -1.435515135526657104e-01 -1.949981600046157837e-01 -1.611809581518173218e-01 -4.451721161603927612e-02 2.740168198943138123e-02 -8.849511854350566864e-03 2.087636590003967285e-01 -1.194026991724967957e-01 3.753550946712493896e-01 2.845000624656677246e-01 5.143579095602035522e-03 -1.619236320257186890e-01 1.192083135247230530e-01 2.693628966808319092e-01 -2.324104756116867065e-01 -9.311676025390625000e-02 2.439469844102859497e-01 5.145414546132087708e-02
-2.167837768793106079e-01 1.983742713928222656e-01 -4.019389152526855469e-01 -5.328799411654472351e-02 5.650446563959121704e-02 1.209966316819190979e-01 2.713036350905895233e-02 1.914134323596954346e-01 9.413977712392807007e-02 3.482622504234313965e-01 2.895654439926147461e-01 -1.265864819288253784e-01 1.450867950916290283e-01 1.495069861412048340e-01 -1.075853556394577026e-01 -4.093509316444396973e-01 -4.491158202290534973e-02 -2.519282279536128044e-03 1.049575880169868469e-01 -6.311503052711486816e-02 -1.994166336953639984e-02 8.086843788623809814e-02 1.719651073217391968e-01 1.285308506339788437e-02 2.821079492568969727e-01 -9.474163502454757690e-02 2.681042626500129700e-02 2.713162302970886230e-01 1.271040551364421844e-02 1.242505833506584167e-01 -3.237718343734741211e-02 9.080472588539123535e-02
7.749638706445693970e-02 -9.202201664447784424e-02 -1.793636679649353027e-01 9.213633835315704346e-02 1.311062574386596680e-01 -1.433227062225341797e-01 8.725453913211822510e-02 1.199427023530006409e-01 -5.744438618421554565e-02 1.906183958053588867e-01 4.567321389913558960e-02 -1.383990980684757233e-02 1.398239284753799438e-01 -1.779773086309432983e-01 -2.788794934749603271e-01 -1.352496892213821411e-01 -2.446552366018295288e-01 2.521187812089920044e-02 1.155127659440040588e-01 3.328154608607292175e-02 7.359796017408370972e-02 3.232809603214263916e-01 -4.039715975522994995e-02 -5.313267558813095093e-02 1.601964980363845825e-01 -5.813937634229660034e-02 1.870924234390258789e-01 2.271612882614135742e-01 -3.645103052258491516e-02 -3.054899573326110840e-01 3.586633875966072083e-02 -5.431548357009887695e-01
-1.826435923576354980e-01 -2.191170006990432739e-01 3.355112671852111816e-02 -2.871873788535594940e-03 1.349749416112899780e-01 -4.755296278744935989e-03 -7.538198679685592651e-02 -4.420871287584304810e-02 2.493146210908889771e-01 3.445274531841278076e-01 -6.277302652597427368e-02 -4.401104990392923355e-03 1.004051715135574341e-01 -2.451757714152336121e-02 2.764305099844932556e-02 -2.729880809783935547e-01 -3.169437050819396973e-01 -1.736268699169158936e-01 -3.873855248093605042e-02 7.213606685400009155e-02 -6.791705638170242310e-02 -4.427576065063476562e-01 1.714989393949508667e-01 2.508313395082950592e-02 1.953032761812210083e-01 -4.803989577339962125e-05 1.186130568385124207e-01 -4.145805723965167999e-03 4.293323308229446411e-02 -2.886762917041778564e-01 2.751215994358062744e-01 -1.993512809276580811e-01
-2.521639764308929443e-01 1.150275543332099915e-01 -2.111479081213474274e-02 2.859532833099365234e-01 1.339067965745925903e-01 3.300082683563232422e-01 -5.772938206791877747e-02 -3.816294670104980469e-02 -1.088711172342300415e-01 2.187545448541641235e-01 1.185993552207946777e-01 -1.258737146854400635e-01 2.662157714366912842e-01 -3.817388415336608887e-02 -1.412437707185745239e-01 -2.196531891822814941e-01 -2.106869965791702271e-01 -3.851102888584136963e-01 3.980502486228942871e-02 -8.073291182518005371e-02 2.425092607736587524e-01 -3.238170966506004333e-02 1.309832185506820679e-01 1.507590711116790771e-01 6.634558737277984619e-02 -7.626589387655258179e-02 2.785293459892272949e-01 2.440245896577835083e-01 1.514544636011123657e-01 2.755581401288509369e-02 7.274789363145828247e-02 -4.815769195556640625e-02
-2.260876446962356567e-01 -8.554241806268692017e-02 5.781951174139976501e-02 -4.728281497955322266e-02 -2.919985726475715637e-02 4.913826286792755127e-02 1.058918312191963196e-01 -1.589765399694442749e-01 3.329750895500183105e-02 9.015316516160964966e-02 -2.991756051778793335e-02 -1.607160568237304688e-01 3.365552797913551331e-02 1.129322052001953125e-01 -1.698034703731536865e-01 -3.471678793430328369e-01 -3.424113616347312927e-02 -2.761189937591552734e-01 2.249105460941791534e-02 -5.306878592818975449e-03 3.037061691284179688e-01 2.313577383756637573e-01 -8.768983185291290283e-02 -1.075695753097534180e-01 1.533141583204269409e-01 -2.393200248479843140e-01 7.398300617933273315e-02 2.400421053171157837e-01 -2.109584361314773560e-01 -4.182281196117401123e-01 2.227710932493209839e-02 -3.004463613033294678e-01
-2.345633655786514282e-01 2.648115158081054688e-01 -1.931506842374801636e-01 -1.532009392976760864e-01 -3.151759207248687744e-01 1.294434070587158203e-01 3.247149288654327393e-02 1.143497973680496216e-01 -1.218019425868988037e-02 3.080133199691772461e-01 2.534767426550388336e-02 -6.161077320575714111e-02 1.845970600843429565e-01 4.836956039071083069e-02 -2.392718940973281860e-01 -2.107761427760124207e-02 -1.735603064298629761e-01 6.347201764583587646e-02 -3.999240323901176453e-02 -2.883166670799255371e-01 2.151989378035068512e-02 -1.716098785400390625e-01 2.129143178462982178e-01 2.064785957336425781e-01 -2.227242663502693176e-02 -1.921397447586059570e-01 -1.727770864963531494e-01 2.516015768051147461e-01 -7.613503932952880859e-02 -2.925880849361419678e-01 -1.203136816620826721e-01 -1.306907683610916138e-01
-2.826152443885803223e-01 2.083733864128589630e-02 -7.047421298921108246e-03 -7.540267705917358398e-02 -4.087159782648086548e-02 1.622393578290939331e-01 8.047185838222503662e-02 -1.947826743125915527e-01 -2.872355096042156219e-02 7.908591651357710361e-04 -8.732036687433719635e-03 2.236326187849044800e-01 2.483695894479751587e-01 -1.798886060714721680e-02 1.015425994992256165e-01 -3.934824764728546143e-01 -2.720941007137298584e-01 -1.601961851119995117e-01 -2.757903560996055603e-02 -1.765256226062774658e-01 5.932349711656570435e-02 -2.545455992221832275e-01 3.111194968223571777e-01 -7.871309667825698853e-02 3.999655842781066895e-01 -2.309187799692153931e-01 7.562761753797531128e-02 -8.921233564615249634e-02 1.371185928583145142e-01 1.293523423373699188e-02 -3.389756008982658386e-02 -1.160655543208122253e-01
-1.430533975362777710e-01 -1.514915525913238525e-01 -1.391162276268005371e-01 -2.381197512149810791e-01 1.379955857992172241e-01 2.081610113382339478e-01 -2.317107468843460083e-02 1.336081475019454956e-01 3.412042558193206787e-01 9.671272337436676025e-02 -3.365708515048027039e-02 5.443733930587768555e-02 -1.344213336706161499e-01 2.291591316461563110e-01 5.375539511442184448e-02 -4.430595934391021729e-01 -3.040755093097686768e-01 1.215296313166618347e-01 9.909972548484802246e-02 2.350628562271595001e-02 7.812437415122985840e-02 1.598764955997467041e-01 7.067685574293136597e-02 1.526637282222509384e-02 -2.728274762630462646e-01 3.546338295564055443e-03 4.013817906379699707e-01 5.448348820209503174e-02 -1.111014746129512787e-02 -3.179212287068367004e-02 -4.062873497605323792e-02 -6.572923809289932251e-02
-1.471889317035675049e-01 1.043447181582450867e-01 -1.632807552814483643e-01 1.164873391389846802e-01 1.923813670873641968e-01 -2.082484662532806396e-01 -3.448020517826080322e-01 4.693907871842384338e-02 -2.363712992519140244e-03 8.037763833999633789e-02 8.781020343303680420e-02 7.781935483217239380e-02 8.323892205953598022e-02 -1.879465728998184204e-01 -1.898952126502990723e-01 -3.212729692459106445e-01 -1.152162849903106689e-01 2.569725364446640015e-02 9.043515473604202271e-02 -3.856072723865509033e-01 1.038856282830238342e-01 -2.424430400133132935e-01 1.141211614012718201e-01 -7.935174554586410522e-02 -4.976028203964233398e-02 -2.115349173545837402e-01 3.986297845840454102e-01 -5.368689447641372681e-02 -8.142654597759246826e-02 -1.791143864393234253e-01 -5.678433179855346680e-02 -1.155027523636817932e-01
1.965639821719378233e-04 2.219039499759674072e-01 -2.338010221719741821e-01 -3.033969998359680176e-01 -9.089163690805435181e-02 4.747739061713218689e-02 -7.831956446170806885e-02 2.292897999286651611e-01 -8.246321976184844971e-02 -2.696982584893703461e-02 7.644461095333099365e-02 2.228772938251495361e-01 1.498883217573165894e-01 -2.641739547252655029e-01 -1.290221065282821655e-01 5.135713517665863037e-02 -3.460362255573272705e-01 -1.871262937784194946e-01 5.176223441958427429e-02 1.320937722921371460e-01 1.777249574661254883e-01 8.032769709825515747e-02 2.020631879568099976e-01 3.268769681453704834e-01 2.062063366174697876e-01 -1.350532323122024536e-01 1.670485138893127441e-01 1.719508469104766846e-01 1.574128419160842896e-01 -1.944189667701721191e-01 -1.302318274974822998e-01 -4.319505393505096436e-02
-3.174832165241241455e-01 -1.253952533006668091e-01 1.333367824554443359e-01 -2.637578248977661133e-01 1.990178227424621582e-01 1.310409307479858398e-01 -2.250073105096817017e-01 2.711033225059509277e-01 8.529280871152877808e-02 2.435709387063980103e-01 3.424061089754104614e-02 3.123300075531005859e-01 -7.380642741918563843e-02 9.592597186565399170e-02 -1.349662989377975464e-01 -1.295792460441589355e-01 -2.206882089376449585e-01 -8.829686790704727173e-02 -2.345822751522064209e-01 6.656008213758468628e-02 1.191437542438507080e-01 3.484193980693817139e-02 1.933643072843551636e-01 -1.529588401317596436e-01 1.028226017951965332e-01 4.264128580689430237e-02 1.019597873091697693e-01 -1.422637253999710083e-01 -5.743401125073432922e-02 -3.111783787608146667e-02 -5.684765428304672241e-02 -3.969511687755584717e-01
-1.820828467607498169e-01 1.627133637666702271e-01 -2.391371428966522217e-01 3.522863686084747314e-01 -7.588686048984527588e-02 -2.486262768507003784e-01 -7.669749855995178223e-02 -1.975904218852519989e-02 -1.054240297526121140e-02 3.453848510980606079e-02 -1.501191686838865280e-02 2.570715732872486115e-02 1.097932457923889160e-01 8.044946938753128052e-02 -2.768283784389495850e-01 -3.031935691833496094e-01 -8.676036447286605835e-02 5.111296102404594421e-02 -1.193510219454765320e-01 8.381155319511890411e-03 -3.622249886393547058e-02 3.296330943703651428e-02 3.757908642292022705e-01 3.281266987323760986e-02 1.317812502384185791e-01 -1.306353509426116943e-02 1.996964663267135620e-01 2.477943301200866699e-01 -2.060593366622924805e-01 -3.575138151645660400e-01 -6.544110178947448730e-02 -1.828336119651794434e-01
-2.327795326709747314e-01 4.249124601483345032e-02 -2.805740535259246826e-01 4.314930737018585205e-02 3.248979896306991577e-02 1.425676345825195312e-01 1.451113633811473846e-02 -5.013497918844223022e-02 8.013720065355300903e-02 1.758768260478973389e-01 -2.244729362428188324e-02 -1.974767446517944336e-01 -5.674045160412788391e-02 2.709871530532836914e-02 -1.028489023447036743e-01 -2.841263711452484131e-01 -2.499068826436996460e-01 2.423505485057830811e-02 -3.702564537525177002e-02 -2.113206982612609863e-01 8.657121658325195312e-02 -5.814788490533828735e-02 -6.498821079730987549e-02 -1.173530668020248413e-01 2.928530871868133545e-01 -2.694706022739410400e-01 1.943257078528404236e-02 1.464601755142211914e-01 1.848367303609848022e-01 -4.961133897304534912e-01 -1.508070528507232666e-01 -2.145314961671829224e-01
-2.695066928863525391e-01 7.233519107103347778e-03 -1.788745075464248657e-01 -1.532891243696212769e-01 6.587249040603637695e-02 1.660757362842559814e-01 3.558866307139396667e-02 5.235602334141731262e-02 -1.300700008869171143e-01 -1.185733005404472351e-01 1.593202501535415649e-01 -6.010076403617858887e-02 -1.788620650768280029e-01 2.242352999746799469e-02 -1.468285322189331055e-01 -3.365695774555206299e-01 -2.951660156250000000e-01 -5.354737862944602966e-03 1.597950607538223267e-01 -4.384768754243850708e-02 -6.628400832414627075e-02 1.469224840402603149e-01 1.129114255309104919e-01 -9.838031977415084839e-02 2.305309921503067017e-01 -2.109073251485824585e-01 1.853629350662231445e-01 -1.092383414506912231e-01 -1.901471316814422607e-01 -2.073860466480255127e-01 -2.026267722249031067e-02 -4.712499380111694336e-01
-2.570329010486602783e-01 4.819609690457582474e-03 -3.197035193443298340e-01 -7.541483640670776367e-02 -1.004524827003479004e-01 -4.337433725595474243e-02 2.609212994575500488e-01 2.744053602218627930e-01 2.465660125017166138e-01 2.331843078136444092e-01 7.307333499193191528e-02 1.236016228795051575e-01 7.838518917560577393e-02 -1.609061211347579956e-01 -2.602383196353912354e-01 -1.515747606754302979e-01 -2.056597024202346802e-01 5.278691276907920837e-02 2.062765806913375854e-01 -1.975842565298080444e-02 1.930522359907627106e-02 8.376667648553848267e-02 1.273723877966403961e-02 4.554429277777671814e-02 -1.883774101734161377e-01 -1.161918118596076965e-01 -6.970234215259552002e-02 2.269442379474639893e-01 9.905724972486495972e-02 -6.285786628723144531e-02 -2.003190070390701294e-01 -3.940223157405853271e-01
-9.588641673326492310e-02 -1.100598424673080444e-01 -2.031435072422027588e-01 9.057557582855224609e-02 -1.668390035629272461e-01 -2.001992613077163696e-01 -2.045390009880065918e-02 2.158186165615916252e-03 1.379819065332412720e-01 1.926520317792892456e-01 -1.839266717433929443e-02 -6.745134294033050537e-02 -2.311367988586425781e-01 9.843154996633529663e-02 7.521388120949268341e-03 -2.277890741825103760e-01 -4.051563739776611328e-01 -1.283869296312332153e-01 -2.030026912689208984e-02 -1.094453036785125732e-01 5.563932657241821289e-02 1.475240439176559448e-01 2.919887006282806396e-01 9.049157798290252686e-02 8.780886232852935791e-02 -3.678915500640869141e-01 2.713621258735656738e-01 2.112395502626895905e-02 2.643659412860870361e-01 -1.335611492395401001e-01 2.047751843929290771e-01 -1.632626354694366455e-01
-3.697307407855987549e-01 6.312325131148099899e-03 1.197045110166072845e-02 -5.359615013003349304e-02 8.599855005741119385e-02 -1.645110696554183960e-01 9.627704322338104248e-02 5.022165775299072266e-01 -5.771370604634284973e-02 -1.004457026720046997e-01 6.144331768155097961e-02 3.636009246110916138e-02 -1.438385099172592163e-01 -1.684034019708633423e-01 -1.850542575120925903e-01 -2.709567546844482422e-01 -3.572430312633514404e-01 2.791519649326801300e-02 4.488610103726387024e-02 -1.619929969310760498e-01 1.017999202013015747e-01 -3.703580796718597412e-02 2.650774717330932617e-01 -1.179216504096984863e-01 -1.232535913586616516e-01 4.724692925810813904e-02 2.502021491527557373e-01 1.636387258768081665e-01 6.302554905414581299e-02 -1.571802943944931030e-01 2.143048495054244995e-02 2.365316450595855713e-02
7.898270338773727417e-02 -8.939315378665924072e-02 1.286711841821670532e-01 1.840908825397491455e-01 1.807302385568618774e-01 -2.046463266015052795e-02 -2.849842049181461334e-02 4.296915233135223389e-02 -7.944028079509735107e-02 2.548141963779926300e-02 1.224607005715370178e-01 1.297992616891860962e-01 4.293524920940399170e-01 -1.547323614358901978e-01 -1.056053116917610168e-01 -1.235861852765083313e-01 -1.859638690948486328e-01 -2.185394167900085449e-01 -7.489559799432754517e-02 -2.379761636257171631e-02 3.291561603546142578e-01 -2.707318961620330811e-01 2.099191546440124512e-01 7.879455387592315674e-02 4.060017410665750504e-03 -1.471924185752868652e-01 2.299378067255020142e-02 4.768363013863563538e-02 2.731156945228576660e-01 -2.740072607994079590e-01 1.350940112024545670e-02 -3.623491525650024414e-01
-2.013554424047470093e-01 2.137680202722549438e-01 -4.275716245174407959e-01 -2.120967060327529907e-01 3.571045119315385818e-03 -1.626092381775379181e-02 2.612058520317077637e-01 -9.242082946002483368e-03 2.782847359776496887e-02 2.046351432800292969e-01 6.431001424789428711e-02 1.235577240586280823e-01 -8.797111362218856812e-02 -2.420638501644134521e-01 -2.503800392150878906e-02 -2.262901812791824341e-01 -1.747108101844787598e-01 -1.430880129337310791e-01 2.135995030403137207e-01 4.617873206734657288e-02 1.393767893314361572e-01 1.744061559438705444e-01 1.121062934398651123e-01 -4.335970431566238403e-02 1.399771422147750854e-01 4.733411595225334167e-03 3.506835550069808960e-02 2.331793010234832764e-01 -1.711692214012145996e-01 9.144841879606246948e-02 -2.943872287869453430e-02 -4.004398286342620850e-01
-1.161201223731040955e-01 9.186393767595291138e-02 -2.270409464836120605e-02 -1.281965970993041992e-01 -1.182667091488838196e-01 7.404073327779769897e-02 2.779349982738494873e-01 1.857285201549530029e-01 2.609070837497711182e-01 2.095578312873840332e-01 -2.823081612586975098e-01 2.431251294910907745e-02 -1.781352758407592773e-01 7.968281954526901245e-02 -3.652929365634918213e-01 -1.199972704052925110e-01 7.003463804721832275e-02 -6.604179739952087402e-03 1.856665462255477905e-01 1.010932475328445435e-01 1.534518450498580933e-01 3.561743721365928650e-02 1.583033204078674316e-01 -3.273360431194305420e-03 6.064680591225624084e-02 -2.094837427139282227e-01 1.439200192689895630e-01 -5.354473739862442017e-02 -5.119585990905761719e-02 -3.021980226039886475e-01 1.654299646615982056e-01 -3.996738791465759277e-01
1.192319020628929138e-01 -1.871408820152282715e-01 -1.184370815753936768e-01 2.637219801545143127e-02 -2.509616874158382416e-02 8.372101932764053345e-02 6.945218890905380249e-02 9.616116434335708618e-02 2.411852180957794189e-01 3.167128264904022217e-01 -1.223414205014705658e-02 -1.261190026998519897e-01 8.175410330295562744e-03 1.294620931148529053e-01 -9.089001268148422241e-02 -2.065545618534088135e-01 -3.121982216835021973e-01 -4.974957108497619629e-01 -5.859458819031715393e-02 -1.120887845754623413e-01 3.232528567314147949e-01 -1.380956023931503296e-01 1.952175945043563843e-01 1.006001979112625122e-01 1.529255360364913940e-01 -2.032688707113265991e-01 3.331473469734191895e-02 1.791247278451919556e-01 -9.013981372117996216e-02 -7.184927910566329956e-02 -1.621468663215637207e-01 -4.247903823852539062e-02
-2.184188067913055420e-01 -9.410503506660461426e-02 -2.103525549173355103e-01 1.229302659630775452e-01 4.012761265039443970e-02 -6.837204843759536743e-02 1.503364890813827515e-01 -7.627048343420028687e-02 5.786594748497009277e-02 -2.889466099441051483e-02 1.229483336210250854e-01 2.838076949119567871e-01 4.495880380272865295e-02 -6.328841298818588257e-02 -2.534926235675811768e-01 -3.981749117374420166e-01 -1.395992636680603027e-01 -1.772683858871459961e-01 -4.878374189138412476e-02 1.132000461220741272e-01 -1.503830552101135254e-01 2.283495962619781494e-01 3.005245029926300049e-01 3.291774168610572815e-02 -1.118461415171623230e-01 -2.178532332181930542e-01 -7.832188904285430908e-02 1.773128211498260498e-01 -8.819465339183807373e-02 -1.980468481779098511e-01 1.206613779067993164e-01 -3.596280813217163086e-01
-1.246377639472484589e-02 -1.506833266466856003e-02 -8.993025124073028564e-02 2.235864521935582161e-03 2.075052112340927124e-01 1.199674755334854126e-01 -1.182401329278945923e-01 9.429890662431716919e-02 -3.805918097496032715e-01 -9.241463243961334229e-02 -4.992707446217536926e-02 -6.552272289991378784e-02 2.326058000326156616e-01 -2.636913359165191650e-01 -1.824675798416137695e-01 -2.336382269859313965e-01 -2.153014093637466431e-01 2.022560387849807739e-01 1.567303240299224854e-01 -1.152139157056808472e-02 2.400887608528137207e-01 -8.058968000113964081e-03 3.642908930778503418e-01 4.333146661520004272e-02 2.380045354366302490e-01 -1.815601289272308350e-01 1.587435752153396606e-01 3.890037536621093750e-02 -1.492817103862762451e-01 -2.275905907154083252e-01 -2.544947713613510132e-02 -2.102373391389846802e-01
-9.742104262113571167e-02 4.403599537909030914e-03 -1.598357409238815308e-01 2.029615491628646851e-01 7.007910870015621185e-03 -1.427270323038101196e-01 1.332344561815261841e-01 -1.503233611583709717e-01 4.402931034564971924e-02 -3.893598541617393494e-02 1.098440587520599365e-01 2.135577499866485596e-01 -2.072042040526866913e-02 -6.868227571249008179e-02 -3.394995033740997314e-01 -2.273375838994979858e-01 -2.828860282897949219e-01 -1.145637556910514832e-01 7.142883725464344025e-03 9.371977299451828003e-02 -5.135557428002357483e-02 2.566363662481307983e-02 2.746896743774414062e-01 5.976060871034860611e-03 1.706024408340454102e-01 -1.609667390584945679e-01 -7.264706306159496307e-03 3.108413219451904297e-01 -1.108858659863471985e-01 -5.193958878517150879e-01 7.557297125458717346e-03 -1.232022196054458618e-01
-1.030592098832130432e-01 1.100578531622886658e-01 -2.120766639709472656e-01 1.427074670791625977e-01 1.481445729732513428e-01 -4.810801893472671509e-02 -1.947156339883804321e-01 7.753784209489822388e-02 -1.694385707378387451e-01 9.088633209466934204e-02 1.494622323662042618e-02 8.053842931985855103e-02 1.161904186010360718e-01 -5.965740233659744263e-02 -1.263402849435806274e-01 -2.870498597621917725e-01 -8.368378132581710815e-02 -1.927746236324310303e-01 1.940145343542098999e-01 -5.781798362731933594e-01 2.570382654666900635e-01 -9.484989941120147705e-02 2.146529406309127808e-01 -7.381051033735275269e-02 6.512048095464706421e-02 -5.699913576245307922e-02 2.878216207027435303e-01 -3.994780406355857849e-02 -6.276807188987731934e-02 -2.057718783617019653e-01 5.082539469003677368e-02 3.404158726334571838e-02
-7.365478575229644775e-02 1.484054699540138245e-02 -3.848162591457366943e-01 -2.892602682113647461e-01 3.520743548870086670e-02 8.161894977092742920e-02 1.217226311564445496e-01 6.669353693723678589e-02 -2.676285505294799805e-01 -2.292121760547161102e-02 -1.903377473354339600e-02 -8.982317894697189331e-02 1.734297424554824829e-01 -8.557119220495223999e-02 -2.499464154243469238e-01 2.765791304409503937e-02 -2.407499849796295166e-01 -3.712115883827209473e-01 1.271191388368606567e-01 2.656325697898864746e-02 1.372356116771697998e-01 -2.017307728528976440e-01 -5.793169513344764709e-02 1.418317705392837524e-01 1.260228306055068970e-01 -2.916104495525360107e-01 2.297107130289077759e-01 1.953193992376327515e-01 -1.021994464099407196e-02 -1.903248131275177002e-01 -7.488751411437988281e-02 -1.575392335653305054e-01
-5.172430351376533508e-02 1.597652882337570190e-01 -2.709119319915771484e-01 -8.346832543611526489e-02 1.539960056543350220e-01 -3.365910798311233521e-02 -1.342149525880813599e-01 1.358668655157089233e-01 -1.225511580705642700e-01 9.977249801158905029e-02 -2.431709319353103638e-01 -3.451796621084213257e-02 8.860336244106292725e-02 1.719030551612377167e-02 5.412716791033744812e-02 -3.344328701496124268e-01 -8.447231352329254150e-02 -1.084233522415161133e-01 -3.694232553243637085e-02 -4.889426231384277344e-01 1.923072636127471924e-01 -1.832161247730255127e-01 1.606676578521728516e-01 -9.434316307306289673e-02 9.966560639441013336e-03 -5.928625538945198059e-02 3.549505174160003662e-01 1.939504146575927734e-01 -1.099878805689513683e-03 -1.825206577777862549e-01 2.066371589899063110e-01 -1.186568140983581543e-01
-2.582264244556427002e-01 5.571417510509490967e-02 -4.432614892721176147e-02 1.420559287071228027e-01 1.214821413159370422e-01 3.183497488498687744e-02 -2.311794608831405640e-01 2.128597348928451538e-01 -1.494988501071929932e-01 -8.761636912822723389e-02 -1.302327513694763184e-01 1.613930910825729370e-01 -2.233119495213031769e-02 -6.005698442459106445e-02 -5.805283412337303162e-02 -2.965388596057891846e-01 -2.072329372167587280e-01 -1.023804843425750732e-01 -4.017328098416328430e-02 -3.510282635688781738e-01 1.808296293020248413e-01 -1.895040273666381836e-02 2.271894961595535278e-01 -1.575775444507598877e-01 -9.327097237110137939e-02 1.234667524695396423e-01 4.550018906593322754e-02 2.847495079040527344e-01 -2.309444695711135864e-01 -1.872095614671707153e-01 -6.517785042524337769e-02 -3.709535896778106689e-01
-1.363330483436584473e-01 1.010988056659698486e-01 -3.211719393730163574e-01 -9.674622863531112671e-02 -2.426934391260147095e-01 -5.213100835680961609e-02 -9.659657627344131470e-02 1.247770190238952637e-01 -8.171103149652481079e-02 5.858134105801582336e-02 1.526094693690538406e-02 2.244140580296516418e-02 -6.688101217150688171e-03 -1.668843328952789307e-01 -3.044275939464569092e-01 -8.737673610448837280e-02 -1.226015109568834305e-02 -5.462975427508354187e-02 5.134646892547607422e-01 1.273845285177230835e-01 9.328471124172210693e-02 6.560204550623893738e-03 2.941605448722839355e-01 -1.443099230527877808e-01 -1.256381906569004059e-02 -2.239851802587509155e-01 8.056170493364334106e-02 1.346065998077392578e-01 1.573398113250732422e-01 -1.975600570440292358e-01 2.335320413112640381e-02 -3.077926635742187500e-01
-7.468100637197494507e-02 2.329841107130050659e-01 8.229091763496398926e-02 -6.616112589836120605e-02 2.316270023584365845e-02 -6.317006796598434448e-02 3.947190195322036743e-02 -1.761710047721862793e-01 1.134073659777641296e-01 2.824316322803497314e-01 -1.113037467002868652e-01 -8.947873488068580627e-03 1.017893478274345398e-01 3.358606249094009399e-02 -1.645285263657569885e-02 -3.359906375408172607e-01 -3.291419148445129395e-02 4.039197042584419250e-02 9.308937937021255493e-02 7.697979360818862915e-02 2.579225599765777588e-01 9.835381805896759033e-02 3.954239487648010254e-01 -6.477898359298706055e-02 2.573090195655822754e-01 -1.122724860906600952e-01 5.899768695235252380e-02 3.277900516986846924e-01 -8.951967209577560425e-02 -4.239007234573364258e-01 6.713517755270004272e-02 1.615879535675048828e-01
-7.530692964792251587e-02 -2.457007765769958496e-02 3.411953523755073547e-02 -9.178940206766128540e-02 -1.515875291079282761e-02 -2.561511471867561340e-02 1.280779093503952026e-01 3.328737318515777588e-01 -2.390835136175155640e-01 1.692678034305572510e-01 1.741190254688262939e-01 1.863739043474197388e-01 9.514193981885910034e-02 -1.642618030309677124e-01 -3.617616593837738037e-01 -2.279466241598129272e-01 -2.889797389507293701e-01 1.187319457530975342e-01 1.334238350391387939e-01 1.272058188915252686e-01 -1.341462731361389160e-01 -2.166760712862014771e-01 3.294125795364379883e-01 1.278972029685974121e-01 5.874242633581161499e-02 -2.632947564125061035e-01 7.225633412599563599e-02 -9.033701568841934204e-02 -1.235961690545082092e-01 -2.197699695825576782e-01 8.554749935865402222e-02 -8.863982558250427246e-02
-1.278095543384552002e-01 7.716352492570877075e-02 -5.624341592192649841e-02 -1.139753162860870361e-01 1.290843933820724487e-01 1.851813495159149170e-02 8.610685169696807861e-02 2.775947377085685730e-02 -5.609906092286109924e-02 3.728743493556976318e-01 2.157226949930191040e-01 2.532847821712493896e-01 1.193487346172332764e-01 -6.474000960588455200e-02 -3.801057636737823486e-01 2.245485037565231323e-02 -1.501811593770980835e-01 -1.503345966339111328e-01 1.673717610538005829e-02 -2.574522197246551514e-01 -5.547781288623809814e-02 1.042654812335968018e-01 1.040929779410362244e-01 1.362681090831756592e-01 2.665850818157196045e-01 -3.261243700981140137e-01 -2.919649705290794373e-02 -1.218352243304252625e-01 1.578650772571563721e-01 -2.150419652462005615e-01 -1.671929508447647095e-01 -2.697505354881286621e-01
-3.023488223552703857e-01 -9.914061427116394043e-02 -3.989261984825134277e-01 -1.810142993927001953e-01 -1.243056170642375946e-02 1.876000761985778809e-01 1.268310248851776123e-01 -5.269209854304790497e-03 -4.331215471029281616e-02 1.444712281227111816e-01 2.126406729221343994e-01 -1.771637797355651855e-01 2.765987813472747803e-01 1.232607737183570862e-01 -3.398723602294921875e-01 -2.068413645029067993e-01 -2.010717839002609253e-01 -1.825087964534759521e-01 3.213579356670379639e-01 1.274060159921646118e-01 -2.410873584449291229e-02 -4.885168373584747314e-02 1.738912165164947510e-01 1.135844662785530090e-01 -1.479567736387252808e-01 -7.863820646889507771e-04 5.840062722563743591e-02 -1.734875142574310303e-01 2.240864746272563934e-02 -9.077527374029159546e-02 2.718319185078144073e-02 -4.250681400299072266e-02
-6.356288492679595947e-02 5.050150305032730103e-02 -2.701698243618011475e-01 -2.961076796054840088e-03 -2.061336487531661987e-02 -1.040299087762832642e-01 1.652631759643554688e-01 2.094062864780426025e-01 2.609736323356628418e-01 2.100866287946701050e-01 6.234445050358772278e-02 -1.495054066181182861e-01 1.439032405614852905e-01 3.513323143124580383e-02 -2.504918575286865234e-01 -3.707116842269897461e-01 -1.927433907985687256e-01 1.344642937183380127e-01 2.150246500968933105e-01 2.585796825587749481e-02 -1.894753426313400269e-02 2.114009857177734375e-02 1.445135027170181274e-01 9.737432934343814850e-03 2.973672933876514435e-02 -1.818247884511947632e-01 1.077776681631803513e-02 1.401191204786300659e-01 -1.006458997726440430e-01 2.272961474955081940e-02 -5.961647257208824158e-02 -5.344029068946838379e-01
-1.061108782887458801e-01 1.345158964395523071e-01 1.708719432353973389e-01 -1.435991972684860229e-01 -3.043481893837451935e-02 1.871001869440078735e-01 -5.782714858651161194e-02 -2.059116065502166748e-01 -1.690020710229873657e-01 2.507188618183135986e-01 2.243617027997970581e-01 -1.246309131383895874e-01 -1.194578483700752258e-01 5.765346810221672058e-02 -1.540447473526000977e-01 -1.456177383661270142e-01 -1.174422875046730042e-01 -1.430777311325073242e-01 1.464388668537139893e-01 -1.631446927785873413e-01 3.242932260036468506e-01 -1.902398169040679932e-01 2.188253104686737061e-01 -2.690606713294982910e-01 5.241326615214347839e-02 4.780426621437072754e-02 4.281617701053619385e-01 1.074223592877388000e-01 -9.325700998306274414e-02 -2.090348899364471436e-01 -1.107960119843482971e-01 -1.039609462022781372e-01
-1.521704047918319702e-01 2.204824090003967285e-01 -3.152096644043922424e-02 -1.245672926306724548e-01 2.610847167670726776e-02 -2.997508831322193146e-02 -1.546300798654556274e-01 -1.541359275579452515e-01 -4.296043887734413147e-03 3.948998451232910156e-01 -3.370165824890136719e-01 1.499893814325332642e-01 -9.253229945898056030e-02 2.929546236991882324e-01 -1.908146217465400696e-02 -1.633060872554779053e-01 -2.274144440889358521e-01 6.838157773017883301e-02 4.225856810808181763e-02 -8.640710264444351196e-02 1.959166228771209717e-01 1.718672551214694977e-02 2.590200603008270264e-01 1.284391433000564575e-01 5.718927830457687378e-02 -2.734938822686672211e-02 2.380009442567825317e-01 2.940061092376708984e-01 -1.386198699474334717e-01 -2.981784641742706299e-01 6.773104518651962280e-02 3.585533052682876587e-02
-2.044104635715484619e-01 1.110318526625633240e-01 -5.875934846699237823e-03 -7.671426236629486084e-02 1.426182538270950317e-01 2.038091123104095459e-01 -1.495642364025115967e-01 -6.391181051731109619e-02 -9.263536334037780762e-02 -8.146598190069198608e-02 7.500559836626052856e-02 2.674569785594940186e-01 2.589267194271087646e-01 -2.768119275569915771e-01 -1.581770330667495728e-01 -8.312405645847320557e-02 -1.980143785476684570e-01 -6.018142774701118469e-02 -4.387876763939857483e-02 3.236762881278991699e-01 1.351373642683029175e-01 -1.093421652913093567e-01 2.578922174870967865e-02 2.204698324203491211e-01 8.003325760364532471e-02 -2.177751213312149048e-01 1.584997326135635376e-01 1.459425538778305054e-01 1.460756808519363403e-01 -2.420700937509536743e-01 -2.397875487804412842e-01 -3.419972956180572510e-01
2.952709496021270752e-01 -1.590621471405029297e-01 -1.868895739316940308e-01 -1.346414536237716675e-01 4.035856425762176514e-01 -7.545816153287887573e-02 -2.664807736873626709e-01 -1.273764967918395996e-01 -1.611211895942687988e-01 3.835036158561706543e-01 1.786111593246459961e-01 -9.651117026805877686e-02 -2.218491956591606140e-02 4.476872459053993225e-02 1.072492152452468872e-01 -8.899907767772674561e-02 -1.592596769332885742e-01 -6.839194148778915405e-02 6.686630100011825562e-02 -3.519449383020401001e-02 1.302275657653808594e-01 5.140697211027145386e-02 3.021837174892425537e-01 1.130546852946281433e-01 9.108644723892211914e-02 -1.117800697684288025e-01 6.795540452003479004e-02 3.196785449981689453e-01 -2.440464124083518982e-02 -2.013636827468872070e-01 -6.579902768135070801e-02 -9.974810481071472168e-02
-3.262581303715705872e-02 1.488390266895294189e-01 -3.373660445213317871e-01 -9.290835261344909668e-02 -1.970437914133071899e-02 7.684066891670227051e-02 1.360116247087717056e-02 -6.260123848915100098e-02 5.037351697683334351e-02 1.507664918899536133e-01 -3.416661545634269714e-02 -8.722649887204170227e-03 -7.657567411661148071e-02 -9.137044847011566162e-02 -1.315256953239440918e-01 -1.366795897483825684e-01 -2.726455926895141602e-01 1.102346647530794144e-02 1.862397603690624237e-02 -2.127673625946044922e-01 2.678031027317047119e-01 -6.401942670345306396e-02 1.875451579689979553e-02 -2.230314537882804871e-02 3.167211711406707764e-01 -1.144921779632568359e-01 -6.457372009754180908e-02 3.122190833091735840e-01 1.424300968647003174e-01 -5.617752075195312500e-01 -7.661076635122299194e-02 -1.169421076774597168e-01
-1.448292881250381470e-01 -9.584435075521469116e-02 -1.905196458101272583e-01 -1.311866939067840576e-01 5.192331969738006592e-02 -1.388261001557111740e-02 2.253660112619400024e-01 -5.143111199140548706e-02 4.395791515707969666e-02 4.540413990616798401e-02 9.133649617433547974e-02 5.599264428019523621e-02 2.419349402189254761e-01 -2.713539078831672668e-02 -4.102960228919982910e-01 -3.082296550273895264e-01 -9.015138447284698486e-02 1.184613853693008423e-01 -4.781008511781692505e-02 1.519348565489053726e-02 2.349176108837127686e-01 -6.624304503202438354e-02 3.196702301502227783e-01 -1.263175755739212036e-01 1.049562990665435791e-01 -6.472362577915191650e-02 1.892221570014953613e-01 2.824122607707977295e-01 1.020513623952865601e-01 1.445677876472473145e-01 5.389865115284919739e-02 -3.931101262569427490e-01
-2.700167521834373474e-02 -6.451517343521118164e-02 -6.086320802569389343e-02 4.980945494025945663e-03 2.757897377014160156e-01 -2.587048411369323730e-01 1.661713421344757080e-01 -2.040053158998489380e-01 -1.176013574004173279e-01 2.927821874618530273e-01 -1.789022386074066162e-01 9.988553076982498169e-02 3.083819746971130371e-01 -1.429935451596975327e-02 -3.206123411655426025e-01 -1.839946061372756958e-01 -2.196941524744033813e-01 -4.168196022510528564e-02 1.003489494323730469e-01 2.227689921855926514e-01 -7.590074092149734497e-02 5.034337285906076431e-03 1.723486781120300293e-01 -9.565956145524978638e-02 2.041590809822082520e-01 -6.171937659382820129e-02 1.101016625761985779e-01 2.607741653919219971e-01 7.067265920341014862e-03 -9.215930104255676270e-02 -1.211356595158576965e-01 -3.201605379581451416e-01
-4.174831509590148926e-01 8.885566145181655884e-02 -6.471146643161773682e-02 5.926423147320747375e-02 1.672237217426300049e-01 1.288577616214752197e-01 -8.162045478820800781e-02 1.860395222902297974e-01 -7.325804978609085083e-02 -1.247576102614402771e-01 -2.042904198169708252e-01 8.925173431634902954e-02 -4.344252124428749084e-02 2.264370918273925781e-01 -5.202074535191059113e-03 -1.357776969671249390e-01 -2.646254301071166992e-01 2.177265286445617676e-02 1.700267344713211060e-01 -2.724321484565734863e-01 6.146879121661186218e-02 -2.379161678254604340e-02 2.569927871227264404e-01 -1.520599424839019775e-01 -8.518326282501220703e-02 5.625394731760025024e-02 2.525689601898193359e-01 2.826283574104309082e-01 -1.257625222206115723e-01 -2.471242249011993408e-01 -1.967803202569484711e-02 -2.889835238456726074e-01
-1.159733086824417114e-01 1.161220669746398926e-01 -1.635219752788543701e-01 -6.139912083745002747e-02 -4.470856487751007080e-02 8.462492376565933228e-02 1.753323525190353394e-01 -8.336000889539718628e-02 6.405039131641387939e-02 2.260584682226181030e-01 -5.923851579427719116e-02 -8.691345155239105225e-02 -1.936119981110095978e-02 -1.189200133085250854e-01 -3.287560045719146729e-01 -3.282462358474731445e-01 -2.743240296840667725e-01 -3.960546106100082397e-02 -5.689786374568939209e-02 1.188298687338829041e-01 1.590062379837036133e-01 1.237751636654138565e-02 2.408061623573303223e-01 -1.672856211662292480e-01 3.394261375069618225e-02 7.480283081531524658e-02 -2.061705291271209717e-01 -7.950929552316665649e-02 1.035014688968658447e-01 -1.210814192891120911e-01 2.545892596244812012e-01 -4.977369308471679688e-01
-3.019827008247375488e-01 -2.010020166635513306e-01 -8.106298744678497314e-02 1.061183363199234009e-01 1.554951071739196777e-01 1.085062921047210693e-01 -2.559343278408050537e-01 2.449723184108734131e-01 -1.982789039611816406e-01 -6.589535623788833618e-02 -1.690277457237243652e-01 1.153723001480102539e-01 -1.993020027875900269e-01 2.754343114793300629e-02 -3.713991120457649231e-02 -2.455007433891296387e-01 -2.557989656925201416e-01 -1.249276101589202881e-01 9.398403018712997437e-02 -3.151959478855133057e-01 1.687581688165664673e-01 -8.559250086545944214e-02 3.104411661624908447e-01 -2.350824326276779175e-02 -8.828851580619812012e-02 -3.755079582333564758e-02 1.466432958841323853e-01 2.662818729877471924e-01 -4.802779480814933777e-02 -2.019293606281280518e-01 1.222186088562011719e-01 -1.408906877040863037e-01
-1.526996493339538574e-01 1.277464535087347031e-02 -9.813641663640737534e-04 2.114345282316207886e-01 2.820374369621276855e-01 5.188672337681055069e-03 -1.232656650245189667e-02 1.909775882959365845e-01 -1.043349355459213257e-01 7.986940443515777588e-02 1.069340109825134277e-01 -2.181493304669857025e-02 -4.699744284152984619e-02 -1.398267447948455811e-01 -2.663490474224090576e-01 -4.313105642795562744e-01 -3.673347830772399902e-01 1.898424327373504639e-01 2.575822472572326660e-01 -1.165379118174314499e-02 1.624537557363510132e-01 -2.985284030437469482e-01 1.480408310890197754e-01 1.310399919748306274e-01 6.026858091354370117e-02 1.231224089860916138e-01 2.689717896282672882e-02 2.050884664058685303e-01 -1.043453365564346313e-01 9.111418575048446655e-02 -3.733329102396965027e-02 -1.830139756202697754e-01
-3.245100378990173340e-02 2.092062383890151978e-01 -1.588068306446075439e-01 1.622085645794868469e-02 6.598049402236938477e-02 1.497068852186203003e-01 1.246770545840263367e-01 7.062344998121261597e-02 -2.667872309684753418e-01 1.400217264890670776e-01 9.902352839708328247e-02 1.838818192481994629e-01 8.734557032585144043e-02 8.512178063392639160e-02 -2.176512479782104492e-01 -2.184269726276397705e-01 -3.352802097797393799e-01 1.965717822313308716e-01 1.265217065811157227e-01 2.453041523694992065e-01 2.488662898540496826e-01 1.536248028278350830e-01 4.218343272805213928e-02 1.887798458337783813e-01 2.649557888507843018e-01 -7.620047777891159058e-03 1.591152399778366089e-01 2.576840519905090332e-01 -6.150374934077262878e-02 -1.531873494386672974e-01 1.745484024286270142e-01 -2.610753178596496582e-01
1.710533946752548218e-01 9.550217539072036743e-02 -3.123049437999725342e-01 4.086029157042503357e-02 2.410775274038314819e-01 1.762205362319946289e-01 -3.589220941066741943e-01 9.700453281402587891e-02 6.102395057678222656e-02 2.266507446765899658e-01 1.512969732284545898e-01 2.171311676502227783e-01 -1.014477089047431946e-01 3.644318506121635437e-02 -1.823423057794570923e-01 -1.727904230356216431e-01 -1.183347404003143311e-01 7.519163656979799271e-03 -9.845424443483352661e-02 6.212983652949333191e-02 -5.765310302376747131e-02 7.820076495409011841e-02 1.752780377864837646e-01 -7.514923065900802612e-02 2.632858753204345703e-01 -1.647904366254806519e-01 -1.084205508232116699e-01 2.366261035203933716e-01 2.217561900615692139e-01 -3.834693729877471924e-01 3.430270776152610779e-02 -1.035814918577671051e-02
-7.747006416320800781e-02 -3.230518475174903870e-02 1.249389350414276123e-01 -1.520540714263916016e-01 2.172121703624725342e-01 1.249633431434631348e-01 2.817922085523605347e-02 1.373693495988845825e-01 6.487547606229782104e-02 4.933801293373107910e-02 -2.773943543434143066e-01 -1.166470721364021301e-02 -1.413024961948394775e-01 -2.331446111202239990e-02 -1.799855977296829224e-01 -4.409472942352294922e-01 -1.483162939548492432e-01 -1.948856711387634277e-01 1.517732292413711548e-01 -3.558618947863578796e-02 1.694150418043136597e-01 1.381062567234039307e-01 3.192678093910217285e-01 3.437284529209136963e-01 -2.417763024568557739e-01 -8.424507081508636475e-02 6.856478750705718994e-02 2.337832897901535034e-01 9.784521162509918213e-02 7.595631480216979980e-02 2.066395431756973267e-01 -7.489751279354095459e-02
-8.102770894765853882e-02 1.170922908931970596e-02 -1.037862431257963181e-02 1.374569088220596313e-01 -7.980319671332836151e-03 -2.944103777408599854e-01 -1.310666799545288086e-01 -5.924155469983816147e-03 -7.888133637607097626e-03 2.701746523380279541e-01 1.735289245843887329e-01 1.079513728618621826e-01 -7.484355941414833069e-03 2.957559525966644287e-01 -1.655160784721374512e-01 -2.036073207855224609e-01 -4.286166727542877197e-01 -7.379373162984848022e-02 -1.222693994641304016e-01 4.363689944148063660e-02 2.033841013908386230e-01 -1.265024542808532715e-01 4.666419625282287598e-01 -3.539013490080833435e-02 2.184294313192367554e-01 -1.652076989412307739e-01 1.466052085161209106e-01 -4.926301073282957077e-03 7.402436435222625732e-02 2.351740188896656036e-02 -9.744216501712799072e-02 -6.857278198003768921e-02
-1.457342207431793213e-01 5.962238088250160217e-02 -1.615717560052871704e-01 -8.584437519311904907e-02 1.769062280654907227e-01 2.784210443496704102e-02 1.681566983461380005e-01 1.467566341161727905e-01 -1.810219883918762207e-01 3.698226809501647949e-01 1.711515784263610840e-01 1.307324767112731934e-01 4.435121268033981323e-02 -2.869929559528827667e-02 -2.464417815208435059e-01 -1.457120478153228760e-01 -2.370845377445220947e-01 -2.275356203317642212e-01 6.331363320350646973e-02 -1.510147154331207275e-01 -1.140016540884971619e-01 -1.590387895703315735e-02 6.230282038450241089e-02 4.272419586777687073e-02 2.969513535499572754e-01 -2.829816043376922607e-01 -9.531444311141967773e-02 -2.104264646768569946e-01 -6.353321485221385956e-03 -2.360927760601043701e-01 1.618660390377044678e-01 -3.190822601318359375e-01
-2.836588621139526367e-01 2.866021096706390381e-01 -1.429067254066467285e-01 1.222605854272842407e-01 1.305077224969863892e-01 -3.782940283417701721e-02 1.132026761770248413e-01 -6.579378992319107056e-02 2.356386780738830566e-01 2.086654305458068848e-01 -1.945074796676635742e-01 1.628741621971130371e-01 5.729470402002334595e-02 7.075473666191101074e-02 -1.025854200124740601e-01 -6.099641323089599609e-02 -2.958433032035827637e-01 1.055640429258346558e-01 2.843239530920982361e-02 -9.970047511160373688e-03 2.472875565290451050e-01 -5.866489186882972717e-02 3.743386864662170410e-01 4.279404506087303162e-02 9.753286093473434448e-02 -4.619647935032844543e-02 2.367120087146759033e-01 1.956618726253509521e-01 -1.715871691703796387e-01 -2.468151301145553589e-01 -9.189891815185546875e-02 2.637460529804229736e-01
-3.325949311256408691e-01 1.885071694850921631e-01 -2.532244324684143066e-01 -1.241075173020362854e-01 3.928592056035995483e-02 1.302897483110427856e-01 9.484484046697616577e-02 1.587984412908554077e-01 7.723899185657501221e-02 3.632527887821197510e-01 1.838456541299819946e-01 5.096127465367317200e-02 9.841533750295639038e-02 -1.769460141658782959e-01 -8.695081621408462524e-02 -4.538188874721527100e-01 -2.383009344339370728e-02 1.098253950476646423e-02 1.153964176774024963e-01 -1.851626671850681305e-02 -1.932300925254821777e-01 1.540773957967758179e-01 2.884459793567657471e-01 1.426167488098144531e-01 6.785061210393905640e-02 -9.358856827020645142e-02 4.564825817942619324e-02 2.005138397216796875e-01 9.780129790306091309e-02 1.975142806768417358e-01 -1.880525425076484680e-02 9.601143747568130493e-02
-1.679032891988754272e-01 1.243896111845970154e-01 -5.046736449003219604e-02 -2.132983207702636719e-01 3.378816246986389160e-01 8.693218231201171875e-02 -1.874022036790847778e-01 4.568026214838027954e-02 -1.923606358468532562e-02 3.749833256006240845e-02 2.190088778734207153e-01 7.708922028541564941e-02 7.645404338836669922e-02 2.190645039081573486e-01 -6.820861250162124634e-02 -2.457409054040908813e-01 3.221660479903221130e-02 -2.444363981485366821e-01 2.562539875507354736e-01 2.748315408825874329e-02 -1.578152030706405640e-01 -1.571162492036819458e-01 2.625944912433624268e-01 -3.044178485870361328e-01 1.760503053665161133e-01 9.307769685983657837e-02 1.980649232864379883e-01 2.217708081007003784e-01 1.599179804325103760e-01 -5.343453586101531982e-02 3.755559399724006653e-02 -2.801278829574584961e-01
-1.599634736776351929e-01 1.639872491359710693e-01 -2.251555770635604858e-01 1.485131233930587769e-01 1.930331811308860779e-02 6.172322854399681091e-02 2.562053687870502472e-02 -1.362440828233957291e-02 -1.746571213006973267e-01 1.286291182041168213e-01 -7.173243910074234009e-02 2.732141502201557159e-02 2.534984648227691650e-01 3.441235050559043884e-02 1.850093156099319458e-01 -2.694844603538513184e-01 -3.188533186912536621e-01 -3.497519344091415405e-02 -8.737491071224212646e-02 -9.423507004976272583e-02 7.693412154912948608e-02 1.735153049230575562e-02 3.309236466884613037e-01 2.319186329841613770e-01 3.643520176410675049e-01 -3.198932111263275146e-01 -3.499254956841468811e-02 -7.786605507135391235e-02 1.665663868188858032e-01 -1.495724767446517944e-01 -1.093413606286048889e-01 -2.261421829462051392e-01
-3.090299069881439209e-01 7.538898289203643799e-02 -4.324701130390167236e-01 -1.571886986494064331e-01 -2.125067710876464844e-01 -4.685897380113601685e-02 -3.031593374907970428e-02 8.880905807018280029e-02 1.017876043915748596e-01 -1.230693310499191284e-01 8.554633706808090210e-02 -4.742273315787315369e-02 1.311456859111785889e-01 -9.805458597838878632e-03 -2.680791914463043213e-01 -1.974697709083557129e-01 5.871858820319175720e-02 -7.248765975236892700e-02 3.526145815849304199e-01 9.774047881364822388e-02 2.161318361759185791e-01 -1.419616490602493286e-01 3.289067745208740234e-01 -7.555160671472549438e-02 -2.927033975720405579e-02 -1.515235751867294312e-01 1.114970818161964417e-01 2.330399900674819946e-01 8.223794400691986084e-03 -1.136402860283851624e-01 1.857003010809421539e-02 -2.011450380086898804e-01
-3.953490778803825378e-02 7.356856018304824829e-02 -9.232384711503982544e-02 -6.693483144044876099e-02 7.149557117372751236e-03 7.289808243513107300e-02 4.584481194615364075e-02 -3.043908774852752686e-01 -2.262003161013126373e-02 1.875761747360229492e-01 8.415467292070388794e-02 7.975628972053527832e-02 8.213080465793609619e-02 -1.947348564863204956e-01 -2.594864070415496826e-01 -8.307949453592300415e-02 -9.999001771211624146e-02 -3.229461014270782471e-01 -8.246699720621109009e-02 -1.459572762250900269e-01 3.329277932643890381e-01 -1.372315138578414917e-01 2.728824615478515625e-01 -2.088119983673095703e-01 -9.493561834096908569e-02 -1.967490613460540771e-01 1.710650175809860229e-01 2.300411015748977661e-01 3.099444322288036346e-02 -4.033828675746917725e-01 -1.671469658613204956e-01 1.409930735826492310e-02
-6.926642358303070068e-02 -2.227638848125934601e-02 -1.526818722486495972e-01 -8.779692649841308594e-02 -9.458196163177490234e-02 -6.943369284272193909e-03 -4.928464815020561218e-02 -9.482303261756896973e-02 -2.456714361906051636e-01 2.752314805984497070e-01 3.778252601623535156e-01 2.332495003938674927e-01 4.929139465093612671e-02 1.119518429040908813e-01 -3.838812559843063354e-02 -2.763417959213256836e-01 -1.176836267113685608e-01 -2.851702459156513214e-02 -7.182844728231430054e-02 -7.775353640317916870e-02 3.081655502319335938e-01 -1.357875466346740723e-01 3.111121430993080139e-02 -6.817628443241119385e-02 -9.895114600658416748e-02 6.157047674059867859e-02 3.823817670345306396e-01 2.159239053726196289e-01 2.583130002021789551e-01 -2.030015289783477783e-01 -1.437128633260726929e-01 -1.931545287370681763e-01
6.252428144216537476e-02 1.040379926562309265e-01 4.868272319436073303e-02 1.531769037246704102e-01 -5.183302611112594604e-02 3.769155964255332947e-02 2.239779531955718994e-01 2.343714237213134766e-01 -1.596909016370773315e-01 1.062493100762367249e-01 1.206296160817146301e-01 4.231883212924003601e-02 4.566970840096473694e-02 2.540837526321411133e-01 -1.934352815151214600e-01 -2.505365610122680664e-01 -2.635522782802581787e-01 -2.035227417945861816e-01 3.121347129344940186e-01 1.616177521646022797e-02 1.237576976418495178e-01 7.274056226015090942e-02 4.939614608883857727e-02 4.717778414487838745e-02 -2.069401182234287262e-02 -2.054309397935867310e-01 -5.930918827652931213e-02 3.096280395984649658e-01 1.673834621906280518e-01 -2.427549362182617188e-01 -6.244193017482757568e-02 -4.044267535209655762e-01
-1.255828887224197388e-01 2.279464453458786011e-01 -1.541579514741897583e-01 1.148067787289619446e-02 8.098302781581878662e-02 1.799733787775039673e-01 -3.329484909772872925e-02 8.192570880055427551e-03 2.121970355510711670e-01 1.009915769100189209e-01 8.646051585674285889e-02 -3.203575611114501953e-01 4.186606705188751221e-01 -2.494579367339611053e-02 -2.113233059644699097e-01 -9.761907160282135010e-02 -8.099043369293212891e-02 -3.458724319934844971e-01 7.981565594673156738e-02 6.963171064853668213e-02 2.098714560270309448e-01 9.823653846979141235e-02 2.241945564746856689e-01 -1.115313544869422913e-01 -8.874486386775970459e-02 -5.688838288187980652e-02 1.898389011621475220e-01 3.618616163730621338e-01 -1.008933484554290771e-01 -1.060746610164642334e-01 1.389351934194564819e-01 -1.404647156596183777e-02
-2.423470616340637207e-01 1.375185698270797729e-01 -1.223929375410079956e-01 1.189275160431861877e-01 1.803202331066131592e-01 1.530009359121322632e-01 -9.088005125522613525e-02 -1.402279436588287354e-01 1.765735149383544922e-01 1.292345523834228516e-01 2.781240642070770264e-01 1.891006715595722198e-02 2.178531587123870850e-01 -1.466915905475616455e-01 -9.569946676492691040e-02 -2.722283005714416504e-01 -3.123866319656372070e-01 -3.895187079906463623e-01 -2.073229402303695679e-01 5.112620070576667786e-03 1.530579775571823120e-01 1.478216052055358887e-01 7.722463458776473999e-02 -9.684561192989349365e-02 2.218541875481605530e-02 -1.127383112907409668e-01 2.691428065299987793e-01 1.420353651046752930e-01 1.496759653091430664e-01 -1.663009673357009888e-01 1.139989346265792847e-01 9.869668632745742798e-02
-3.171897307038307190e-02 -4.934049397706985474e-02 -3.822885453701019287e-02 5.846454575657844543e-02 2.690690755844116211e-01 1.540862619876861572e-01 -4.223654791712760925e-02 -1.014248281717300415e-02 -2.288833409547805786e-01 3.604510128498077393e-01 2.366545498371124268e-01 1.955684423446655273e-01 3.947657942771911621e-01 -3.808898851275444031e-02 -1.791910035535693169e-03 -1.016667932271957397e-01 -4.325959384441375732e-01 -2.113358229398727417e-01 -1.037828847765922546e-01 -1.179338246583938599e-01 5.448010563850402832e-02 -2.229459136724472046e-01 1.558057516813278198e-01 -1.120839715003967285e-01 -7.155972719192504883e-02 -1.170120984315872192e-01 4.157459735870361328e-02 2.122602909803390503e-01 1.465900391340255737e-01 -8.364079892635345459e-02 -1.222683582454919815e-02 9.610079973936080933e-02
-2.029587328433990479e-02 9.800115972757339478e-02 -2.172867655754089355e-01 -2.283359318971633911e-01 2.194726467132568359e-01 -7.822170853614807129e-02 -1.480424869805574417e-02 7.473018765449523926e-02 -2.904925346374511719e-01 4.226400554180145264e-01 1.189578846096992493e-01 1.227478161454200745e-01 -3.362933546304702759e-02 1.422128230333328247e-01 -2.863577902317047119e-01 -9.490623325109481812e-02 -2.284215539693832397e-01 -1.156991068273782730e-02 1.947047710418701172e-01 -1.436610668897628784e-01 1.611887663602828979e-02 -3.919389098882675171e-02 2.859693206846714020e-02 -4.964546114206314087e-02 2.331477403640747070e-01 -2.658085227012634277e-01 -7.888707518577575684e-02 -1.180465146899223328e-01 3.858039155602455139e-02 -3.435285985469818115e-01 8.700194954872131348e-02 -1.943535506725311279e-01
-2.724698483943939209e-01 2.153730094432830811e-01 -3.963473439216613770e-01 -9.146780520677566528e-02 1.328843384981155396e-01 -2.609412558376789093e-02 7.213049381971359253e-02 2.468736320734024048e-01 1.206099390983581543e-01 2.514530122280120850e-01 2.958920598030090332e-01 2.960585057735443115e-02 1.526659876108169556e-01 -2.096513658761978149e-01 -1.163319423794746399e-01 -3.307646214962005615e-01 4.933452233672142029e-02 6.043924763798713684e-02 8.817578852176666260e-02 -8.533591032028198242e-02 -2.301610857248306274e-01 1.606390113011002541e-03 2.353343516588211060e-01 -6.333193182945251465e-02 1.957154422998428345e-01 -1.320351064205169678e-01 1.427698582410812378e-01 1.411708295345306396e-01 -1.561317592859268188e-01 -6.121410802006721497e-02 3.467807173728942871e-02 1.188893094658851624e-01
1.374307274818420410e-01 2.505725026130676270e-01 -2.425737977027893066e-01 -8.332037180662155151e-02 -1.783759593963623047e-01 6.260794401168823242e-02 3.349156677722930908e-02 -2.713608741760253906e-01 -1.634537130594253540e-01 2.130925357341766357e-01 2.855094522237777710e-02 7.793922722339630127e-02 -2.414047531783580780e-02 5.934505909681320190e-02 7.166700065135955811e-02 -4.140217602252960205e-01 -2.670872211456298828e-01 -8.442955464124679565e-02 8.749311417341232300e-02 -8.783265948295593262e-02 -6.738102436065673828e-02 -6.047777459025382996e-02 1.044178530573844910e-01 -1.617969125509262085e-01 -6.459108553826808929e-03 -4.303576424717903137e-02 4.025480896234512329e-02 1.219958364963531494e-01 1.662965714931488037e-01 -3.344176113605499268e-01 8.727227337658405304e-03 -4.304651618003845215e-01
3.085638396441936493e-02 2.784073054790496826e-01 -3.753228485584259033e-01 -1.894818060100078583e-02 -7.393430173397064209e-02 6.194507703185081482e-02 2.192402780055999756e-01 -3.190569207072257996e-02 3.275881335139274597e-02 1.908131092786788940e-01 8.112204819917678833e-02 1.387658119201660156e-01 -4.121050983667373657e-02 -8.657687157392501831e-02 -1.943127065896987915e-01 -2.382483929395675659e-01 -2.378654479980468750e-01 -3.432088792324066162e-01 1.673288345336914062e-01 -2.034188248217105865e-02 6.239400804042816162e-02 1.275979280471801758e-01 2.800572514533996582e-01 -1.805895380675792694e-02 3.159891664981842041e-01 -5.140368826687335968e-03 -5.260761082172393799e-02 2.600200474262237549e-01 -1.969456821680068970e-01 8.949469774961471558e-02 -8.627862483263015747e-02 -1.693463921546936035e-01
-1.062934398651123047e-01 1.433857977390289307e-01 -8.318755775690078735e-03 -5.883138999342918396e-02 1.745083034038543701e-01 -2.468691393733024597e-02 -5.263462662696838379e-02 3.133190274238586426e-01 2.843652367591857910e-01 6.093741953372955322e-02 -1.170276254415512085e-01 -4.604248702526092529e-02 9.835191071033477783e-02 -2.224889583885669708e-02 -1.512682437896728516e-01 -1.071761399507522583e-01 -2.622958123683929443e-01 9.511587768793106079e-02 2.723371982574462891e-01 2.714663445949554443e-01 1.734277904033660889e-01 -1.406739503145217896e-01 3.135318756103515625e-01 -9.408681839704513550e-02 6.727493833750486374e-03 -4.490266740322113037e-01 1.213655769824981689e-01 6.169187277555465698e-02 -1.788806766271591187e-01 -4.421044141054153442e-02 2.020925730466842651e-01 -9.976136684417724609e-02
-2.636795639991760254e-01 -1.381461173295974731e-01 -1.938419342041015625e-01 -9.639770537614822388e-02 8.438942953944206238e-03 1.668499968945980072e-02 6.668091565370559692e-02 -1.109905019402503967e-01 1.264643482863903046e-02 2.550914287567138672e-01 1.607824563980102539e-01 3.638544678688049316e-02 1.479699015617370605e-01 -1.516612526029348373e-02 7.189777493476867676e-02 -2.527053356170654297e-01 -9.700633585453033447e-02 -1.379526853561401367e-01 1.409054398536682129e-01 -6.249018013477325439e-02 1.902609914541244507e-01 -3.209397792816162109e-01 3.357008099555969238e-01 2.411212027072906494e-02 2.336483299732208252e-01 -3.626943826675415039e-01 1.541723869740962982e-02 -3.185341060161590576e-01 1.085079982876777649e-01 -2.799619734287261963e-02 -9.001181274652481079e-02 -2.250930666923522949e-01
-1.787219494581222534e-01 -4.531281441450119019e-02 -4.046131670475006104e-02 -2.694987356662750244e-01 -3.940166160464286804e-02 -5.809734389185905457e-02 -1.902568042278289795e-01 1.074341908097267151e-01 -5.303325504064559937e-02 7.596164196729660034e-02 7.809244096279144287e-02 1.649107486009597778e-01 2.777365148067474365e-01 -6.350415945053100586e-02 -1.762318760156631470e-01 1.045089811086654663e-01 -2.106580883264541626e-01 -7.446145266294479370e-02 1.465535908937454224e-01 4.449373856186866760e-02 7.139906287193298340e-02 3.756272373721003532e-03 2.794265151023864746e-01 3.259197771549224854e-01 2.966701984405517578e-01 -1.915446370840072632e-01 4.203689992427825928e-01 1.504541486501693726e-01 1.166834458708763123e-01 -1.686737388372421265e-01 -1.995431631803512573e-01 -7.292430102825164795e-02
-1.836363971233367920e-01 6.369513273239135742e-02 3.119075298309326172e-02 4.298259690403938293e-02 8.961392194032669067e-02 2.434607036411762238e-02 -7.407855242490768433e-02 2.420515269041061401e-01 -1.019196733832359314e-01 -1.393503230065107346e-02 -8.200495690107345581e-02 6.657309364527463913e-03 -2.723010182380676270e-01 7.551012095063924789e-03 2.866908907890319824e-02 -1.573832780122756958e-01 -1.502134352922439575e-01 -6.107582151889801025e-02 8.360575884580612183e-02 -4.379341304302215576e-01 2.011409401893615723e-01 -3.995620459318161011e-02 2.865307331085205078e-01 5.548309534788131714e-02 -8.546791225671768188e-02 -7.364152371883392334e-02 1.847798973321914673e-01 3.102838993072509766e-01 -6.500641256570816040e-02 -2.733730077743530273e-01 1.014889329671859741e-01 -4.299347400665283203e-01
-1.396618932485580444e-01 2.062494307756423950e-01 1.072997972369194031e-01 5.804822593927383423e-02 9.407842904329299927e-02 2.106472551822662354e-01 8.167119696736335754e-03 4.676841571927070618e-02 5.318143218755722046e-02 2.778043746948242188e-01 1.366156637668609619e-01 -1.476887017488479614e-01 1.920991241931915283e-01 -3.573382496833801270e-01 -2.421166300773620605e-01 -1.423225551843643188e-01 -3.822670876979827881e-01 -3.288052678108215332e-01 -7.237718999385833740e-02 -4.359726980328559875e-02 2.046213746070861816e-01 -1.642836444079875946e-02 1.835937947034835815e-01 4.370673373341560364e-02 2.585846697911620140e-03 5.112874135375022888e-02 2.742339968681335449e-01 2.562125921249389648e-01 3.465108200907707214e-02 -6.898927036672830582e-03 9.670686721801757812e-02 1.021773964166641235e-01
-1.595832258462905884e-01 -3.970831632614135742e-02 -5.473546683788299561e-02 -7.968819886445999146e-02 -1.397264003753662109e-01 4.001831263303756714e-02 -1.457564383745193481e-01 -1.404441446065902710e-01 7.368972152471542358e-02 2.854639887809753418e-01 1.216823905706405640e-01 1.092297136783599854e-01 1.425390541553497314e-01 4.322005435824394226e-02 -5.156356841325759888e-02 -2.233269661664962769e-01 -5.649462342262268066e-02 -1.034658178687095642e-01 1.047925502061843872e-01 -2.853956073522567749e-02 -1.529471874237060547e-01 -2.387126386165618896e-01 2.548820376396179199e-01 -2.804082036018371582e-01 1.065762788057327271e-01 2.387603074312210083e-01 1.090536713600158691e-01 2.069495171308517456e-01 2.800031304359436035e-01 -3.632237911224365234e-01 2.276515774428844452e-02 -3.599151074886322021e-01
2.133517116308212280e-01 -5.067189037799835205e-02 -3.151695709675550461e-03 -6.078898534178733826e-02 -4.983676224946975708e-02 -6.636484712362289429e-02 8.080424368381500244e-02 -2.708078175783157349e-02 1.418433785438537598e-01 2.227272987365722656e-01 1.790538579225540161e-01 -2.837800681591033936e-01 1.839295327663421631e-01 -2.343078330159187317e-02 5.354726314544677734e-02 -1.372470855712890625e-01 -3.787297010421752930e-01 -4.527499675750732422e-01 -1.373916119337081909e-01 -1.604706794023513794e-01 1.756057888269424438e-01 4.626061394810676575e-02 3.694797158241271973e-01 6.965114921331405640e-02 -2.835820661857724190e-03 -1.617835313081741333e-01 1.031254455447196960e-01 7.956603169441223145e-02 -5.805836059153079987e-03 -2.010790854692459106e-01 -7.976111769676208496e-02 -1.956785917282104492e-01
-4.776447638869285583e-02 1.522165536880493164e-01 -9.021029621362686157e-02 7.735840976238250732e-03 -6.197165325284004211e-02 1.884624212980270386e-01 4.000867530703544617e-02 -2.734236419200897217e-01 -8.412086963653564453e-02 1.415292173624038696e-01 2.418847978115081787e-01 2.251030057668685913e-01 -1.092470660805702209e-01 1.724458187818527222e-01 2.111029811203479767e-02 -3.390743434429168701e-01 -1.502960175275802612e-01 -1.253414899110794067e-01 -4.319489002227783203e-02 -4.413273558020591736e-02 2.978751957416534424e-01 -1.718518286943435669e-01 1.582384407520294189e-01 -8.859746158123016357e-02 -2.045558691024780273e-01 1.024189442396163940e-01 3.103473782539367676e-01 6.808707863092422485e-02 1.486488878726959229e-01 -3.260682225227355957e-01 -1.716099083423614502e-01 -2.298686951398849487e-01
-1.549016386270523071e-01 9.178287349641323090e-03 -3.249330520629882812e-01 -2.266072109341621399e-02 1.332599204033613205e-02 2.671703100204467773e-01 9.096764773130416870e-02 1.137528009712696075e-02 -4.497634619474411011e-02 2.512850165367126465e-01 1.469195336103439331e-01 9.368228912353515625e-02 -1.514283865690231323e-01 2.263517677783966064e-01 -1.103278324007987976e-01 -2.006486207246780396e-01 -8.329256623983383179e-02 -1.641014665365219116e-01 1.268195211887359619e-01 -1.752012819051742554e-01 2.282659262418746948e-01 -2.824448347091674805e-01 7.095416635274887085e-02 -3.395524024963378906e-01 3.910980653017759323e-03 -7.962764054536819458e-02 -1.322647035121917725e-01 1.262933164834976196e-01 2.123892009258270264e-01 -3.756093978881835938e-01 2.799153886735439301e-02 -9.003417193889617920e-02
-1.383701711893081665e-01 4.045458883047103882e-02 1.134338527917861938e-01 5.603159964084625244e-02 9.140805900096893311e-02 1.805861443281173706e-01 -2.847441434860229492e-01 2.923793494701385498e-01 -4.700775817036628723e-02 2.153687644749879837e-03 -8.154627680778503418e-02 1.402699798345565796e-01 -1.119846329092979431e-01 3.324526920914649963e-02 5.209396593272686005e-03 -1.442899703979492188e-01 -2.794485688209533691e-01 -9.233466535806655884e-02 1.823871135711669922e-01 -3.609643280506134033e-01 1.845783740282058716e-01 1.940393894910812378e-01 1.947573125362396240e-01 -7.827591896057128906e-02 -7.698325812816619873e-02 4.367726296186447144e-02 1.142894104123115540e-01 3.624375760555267334e-01 -3.821936249732971191e-02 -3.036875724792480469e-01 -5.316726863384246826e-02 -2.791415154933929443e-01
-3.521750569343566895e-01 -1.171545609831809998e-01 -6.025269255042076111e-02 -3.865981101989746094e-02 1.061722412705421448e-01 3.913692012429237366e-02 -6.154160574078559875e-02 -2.031062692403793335e-01 -1.210946589708328247e-02 9.777011722326278687e-02 -7.971551269292831421e-02 -7.571610063314437866e-02 -9.142573177814483643e-02 3.276950418949127197e-01 -2.183302789926528931e-01 -3.991703987121582031e-01 -6.628285348415374756e-02 -1.696890443563461304e-01 5.781810358166694641e-02 -4.792791232466697693e-02 -3.528918698430061340e-02 -1.572827994823455811e-01 1.773342043161392212e-01 -1.931371390819549561e-01 -2.596640586853027344e-01 -8.203012496232986450e-02 2.317878603935241699e-01 1.198155805468559265e-02 2.183699905872344971e-01 -3.353199958801269531e-01 -1.600685417652130127e-01 -8.606432378292083740e-02
-3.232992589473724365e-01 3.376938775181770325e-02 -2.739559412002563477e-01 1.065649208612740040e-03 -6.177019700407981873e-02 1.203562840819358826e-01 2.323913127183914185e-01 1.851819306612014771e-01 1.774130314588546753e-01 1.272988915443420410e-01 3.943337500095367432e-01 -8.885801583528518677e-02 -7.068426907062530518e-02 2.164631336927413940e-02 8.266681805253028870e-03 -2.578945457935333252e-02 -2.092157751321792603e-01 -1.517724692821502686e-01 1.181397736072540283e-01 4.109990596771240234e-02 1.704300045967102051e-01 9.966229647397994995e-02 2.444836497306823730e-01 -3.253061696887016296e-02 2.083546817302703857e-01 5.732243880629539490e-02 4.340118169784545898e-02 6.474192440509796143e-02 -2.160451412200927734e-01 -2.036470025777816772e-01 7.946975529193878174e-02 -4.073253571987152100e-01
-4.246298074722290039e-01 1.115042343735694885e-02 6.510998308658599854e-02 -1.806275397539138794e-01 -2.671161666512489319e-02 5.701574683189392090e-02 -2.369088530540466309e-01 7.637733966112136841e-02 -3.933302313089370728e-02 1.960873007774353027e-01 -1.633880734443664551e-01 1.623640060424804688e-01 6.270036101341247559e-02 -2.209642529487609863e-01 -3.620227873325347900e-01 1.419467478990554810e-02 -2.282486110925674438e-01 -1.938875392079353333e-02 1.501004546880722046e-01 -3.332816958427429199e-01 1.187555640935897827e-01 6.315656751394271851e-02 -1.130007440224289894e-03 -5.413088202476501465e-02 1.355897188186645508e-01 -7.688807696104049683e-02 -1.517946124076843262e-01 1.250649150460958481e-02 1.102228239178657532e-01 -3.331284523010253906e-01 1.293056011199951172e-01 -2.127468734979629517e-01
-4.275416731834411621e-01 -1.464078482240438461e-02 4.617999121546745300e-02 -2.249784469604492188e-01 4.202143549919128418e-01 6.140625569969415665e-03 -1.553481724113225937e-02 -7.136526703834533691e-02 1.889852583408355713e-01 1.603072583675384521e-01 1.123115494847297668e-01 3.084788620471954346e-01 -5.317891761660575867e-02 -3.562251850962638855e-02 -1.210004836320877075e-02 -2.778897583484649658e-01 -1.374538391828536987e-01 1.105712950229644775e-01 4.917606338858604431e-02 -4.452457651495933533e-02 2.595326602458953857e-01 -8.411305397748947144e-02 4.029537085443735123e-03 1.393719017505645752e-01 -2.273294627666473389e-01 8.074627816677093506e-02 1.065391451120376587e-01 1.869389563798904419e-01 -4.900026693940162659e-02 -6.125948950648307800e-02 -2.003757357597351074e-01 -2.268209159374237061e-01
-9.550263732671737671e-02 4.146490246057510376e-02 4.788595438003540039e-02 -1.325830817222595215e-01 -1.974234730005264282e-01 9.660502523183822632e-02 2.241472303867340088e-01 4.518438875675201416e-01 -3.835233300924301147e-02 1.210763752460479736e-01 4.831264540553092957e-02 -8.096682280302047729e-02 5.797846615314483643e-02 -6.066062301397323608e-02 -3.250406086444854736e-01 -5.275888368487358093e-02 -1.246839538216590881e-01 -2.841442525386810303e-01 2.584067583084106445e-01 1.597896218299865723e-01 2.346615046262741089e-01 -1.716426759958267212e-01 1.159676685929298401e-01 -1.568397581577301025e-01 1.995133608579635620e-02 -2.404943108558654785e-01 -2.988921664655208588e-02 2.262595891952514648e-01 -1.646585911512374878e-01 -2.513799369335174561e-01 8.316265791654586792e-02 -8.585457503795623779e-02
-2.857374250888824463e-01 1.279203444719314575e-01 -3.616795241832733154e-01 8.173967897891998291e-02 1.621721982955932617e-01 7.516074180603027344e-02 1.079867780208587646e-01 1.085175946354866028e-01 -2.088359929621219635e-02 2.057342380285263062e-01 1.972825974225997925e-01 -1.880704611539840698e-02 5.544951185584068298e-02 -5.986458808183670044e-02 -1.751497685909271240e-01 -3.215898573398590088e-01 2.738076262176036835e-03 6.239663809537887573e-02 2.868147492408752441e-01 -1.112693455070257187e-02 -2.137956917285919189e-01 -3.329391032457351685e-02 4.293866455554962158e-01 -2.069727890193462372e-02 1.502632051706314087e-01 -1.633567959070205688e-01 1.529609262943267822e-01 2.154682129621505737e-01 -1.430454701185226440e-01 8.244213648140430450e-03 5.032956600189208984e-02 1.620538234710693359e-01
-8.045461028814315796e-02 8.934950828552246094e-02 -1.780946403741836548e-01 2.270956039428710938e-01 3.797268122434616089e-02 1.461306959390640259e-01 3.027675449848175049e-01 8.453058451414108276e-02 2.917029261589050293e-01 1.519140005111694336e-01 1.273133009672164917e-01 9.171242266893386841e-02 -1.862173229455947876e-01 1.112225055694580078e-01 -4.624347016215324402e-02 -1.346746385097503662e-01 -3.584519028663635254e-01 2.854627789929509163e-03 -1.349580734968185425e-01 -9.169727563858032227e-02 1.102159824222326279e-02 4.467009752988815308e-02 2.173904478549957275e-01 -1.796640008687973022e-01 1.737526208162307739e-01 -2.291340567171573639e-02 -5.935526266694068909e-02 3.111563920974731445e-01 -1.607392798177897930e-03 -3.788049221038818359e-01 1.308526694774627686e-01 -2.282223999500274658e-01
6.506039202213287354e-02 2.100372314453125000e-02 -2.821248471736907959e-01 -4.827036336064338684e-02 3.523188084363937378e-02 3.874919116497039795e-01 -3.943077027797698975e-01 -5.685366317629814148e-02 -2.393828332424163818e-01 2.844169735908508301e-03 2.523292787373065948e-02 2.692775428295135498e-01 2.632364630699157715e-03 8.747440762817859650e-03 -3.921930119395256042e-02 -1.617927104234695435e-01 -1.464728415012359619e-01 1.561670564115047455e-02 8.377087116241455078e-02 1.913425885140895844e-02 -5.264975875616073608e-02 -9.781106561422348022e-02 4.852659404277801514e-01 1.464634109288454056e-02 6.611664313822984695e-03 1.501790806651115417e-02 -1.643038541078567505e-02 3.725290894508361816e-01 -1.627130806446075439e-02 -1.305261552333831787e-01 4.079739749431610107e-02 -9.818219393491744995e-02
-4.541724622249603271e-01 1.645240038633346558e-01 4.732069093734025955e-03 1.957758702337741852e-02 1.981797069311141968e-01 3.050723671913146973e-02 -1.234974563121795654e-01 7.127277553081512451e-02 1.519413385540246964e-02 2.584734000265598297e-03 1.319725662469863892e-01 9.811273962259292603e-02 -1.073497906327247620e-01 -2.393677830696105957e-01 2.392470091581344604e-02 -2.528047859668731689e-01 -3.392782211303710938e-01 2.141098231077194214e-01 -6.312292069196701050e-02 -2.951827645301818848e-01 2.684324979782104492e-01 -1.323795169591903687e-01 1.623125672340393066e-01 -5.607112869620323181e-02 -1.178794577717781067e-01 1.335221827030181885e-01 -4.285780712962150574e-02 2.303277850151062012e-01 3.971723839640617371e-02 -2.038344293832778931e-01 5.386133491992950439e-02 -2.033571004867553711e-01
-1.307139396667480469e-01 8.314253389835357666e-02 -2.163929939270019531e-01 -3.891519457101821899e-02 1.976927071809768677e-01 9.647863358259201050e-02 -2.644473314285278320e-01 -2.062695324420928955e-01 -2.500175032764673233e-03 1.820564717054367065e-01 1.773001402616500854e-01 2.440575361251831055e-01 2.106859534978866577e-02 1.987475901842117310e-01 -3.695947304368019104e-02 -1.362144649028778076e-01 -4.828485846519470215e-02 -1.953563690185546875e-01 4.480976164340972900e-01 1.362599432468414307e-01 8.000832051038742065e-02 -1.614003181457519531e-01 8.430847525596618652e-02 -2.776944637298583984e-01 -2.432181388139724731e-01 -1.691218018531799316e-01 1.807951629161834717e-01 1.515872478485107422e-01 -8.006009459495544434e-02 -1.774343848228454590e-01 1.004453673958778381e-01 -1.218349486589431763e-01
-1.786310821771621704e-01 -8.584471791982650757e-02 -2.606277465820312500e-01 -8.312853425741195679e-02 -1.130487490445375443e-02 -1.712249368429183960e-01 -9.558618068695068359e-02 -1.043667420744895935e-01 3.885313868522644043e-02 9.459398686885833740e-02 1.951756775379180908e-01 1.187894418835639954e-01 -1.583556085824966431e-01 -1.507456153631210327e-01 -3.781923055648803711e-01 -3.654304742813110352e-01 -2.245905809104442596e-02 -1.444355249404907227e-01 -1.136626154184341431e-01 2.243063598871231079e-01 4.926225170493125916e-02 1.404449343681335449e-01 1.084599196910858154e-01 2.417144775390625000e-01 -6.265798211097717285e-02 -1.690655052661895752e-01 -5.909647047519683838e-02 2.223523855209350586e-01 1.243998631834983826e-01 -2.613932490348815918e-01 -5.946268141269683838e-02 -3.156879842281341553e-01
-1.522086709737777710e-01 -2.646102942526340485e-02 -1.331865340471267700e-01 -5.618060752749443054e-02 1.127846613526344299e-01 -7.543943822383880615e-02 2.856114506721496582e-01 1.043271571397781372e-01 2.108650654554367065e-02 -2.701658383011817932e-02 3.126415312290191650e-01 2.234737724065780640e-01 -4.755418002605438232e-02 2.821216732263565063e-02 -2.245205193758010864e-01 -2.852721214294433594e-01 -2.552511990070343018e-01 -5.451339855790138245e-02 1.590618491172790527e-01 3.902883734554052353e-03 4.832756891846656799e-02 1.686506569385528564e-01 2.320837676525115967e-01 3.897853568196296692e-02 1.681827455759048462e-01 -1.943807750940322876e-01 -2.830832265317440033e-02 -2.234588712453842163e-01 1.355958282947540283e-01 -2.742481231689453125e-01 -4.943636432290077209e-02 -4.101375639438629150e-01
-1.808881014585494995e-01 1.727838814258575439e-01 -1.531563252210617065e-01 2.951307296752929688e-01 1.455325186252593994e-01 -6.197874993085861206e-02 4.540402069687843323e-02 -1.926341801881790161e-01 6.050099432468414307e-02 1.781030297279357910e-01 -1.066888570785522461e-01 9.704236686229705811e-02 -5.707398802042007446e-02 -9.104005992412567139e-02 -1.686537861824035645e-01 -2.378937751054763794e-01 -3.452130556106567383e-01 1.823567897081375122e-01 1.318492144346237183e-01 -1.849453896284103394e-01 -5.498896911740303040e-02 1.025829762220382690e-01 3.121671378612518311e-01 -8.223416283726692200e-03 -5.502136051654815674e-02 -2.340935617685317993e-01 3.036386892199516296e-02 2.584975063800811768e-01 -1.380712836980819702e-01 7.228470593690872192e-02 -2.869899868965148926e-01 -2.502226233482360840e-01
-5.660503730177879333e-02 3.125902637839317322e-02 -2.408576309680938721e-01 5.027829483151435852e-02 2.186348140239715576e-01 1.836444288492202759e-01 2.199385501444339752e-02 -1.859696023166179657e-02 -1.897437572479248047e-01 6.577859073877334595e-02 8.860598504543304443e-02 1.315918862819671631e-01 -4.283574968576431274e-02 -2.695300430059432983e-02 -2.780154049396514893e-01 -5.828425288200378418e-02 -3.162278234958648682e-02 -2.416943162679672241e-01 2.934535741806030273e-01 1.172059699892997742e-01 1.043334677815437317e-01 -8.008737117052078247e-02 4.733806252479553223e-01 -1.742195039987564087e-01 1.914555765688419342e-02 2.086158245801925659e-01 -7.539726793766021729e-03 8.286654949188232422e-02 -9.379396587610244751e-02 -4.078891277313232422e-01 2.000464200973510742e-01 8.464383333921432495e-02
-5.475574359297752380e-02 1.686873137950897217e-01 -1.039917618036270142e-01 -1.383018791675567627e-01 4.468411952257156372e-02 -9.456053376197814941e-02 2.058459967374801636e-01 -1.288437098264694214e-01 1.490619629621505737e-01 2.998774051666259766e-01 8.926623314619064331e-02 -3.513694182038307190e-02 2.057467103004455566e-01 -2.865190804004669189e-01 -8.731569349765777588e-02 -1.183570995926856995e-01 -2.367676794528961182e-01 -3.267711997032165527e-01 8.587224408984184265e-03 -2.482506632804870605e-01 1.940201818943023682e-01 -1.020732969045639038e-01 7.489232812076807022e-03 -2.501127123832702637e-01 2.066620290279388428e-01 6.277725100517272949e-02 -4.217804223299026489e-02 3.608349710702896118e-02 1.487351357936859131e-01 -4.361281991004943848e-01 -6.285079568624496460e-02 -7.726768963038921356e-03
-1.450567245483398438e-01 1.041500866413116455e-01 5.143559351563453674e-02 -1.595872342586517334e-01 1.397636085748672485e-01 2.733233273029327393e-01 -1.734423786401748657e-01 1.209466308355331421e-01 -6.066814437508583069e-02 -9.301893413066864014e-02 9.737908840179443359e-02 -3.333914652466773987e-02 -7.635879516601562500e-02 -2.079686969518661499e-01 1.149715334177017212e-01 -1.938560754060745239e-01 -2.056178450584411621e-01 -5.154896900057792664e-02 8.786397427320480347e-02 -1.354269236326217651e-01 2.760852575302124023e-01 8.693195879459381104e-02 3.355982303619384766e-01 2.434706240892410278e-01 -1.572879254817962646e-01 1.505906134843826294e-01 2.072202265262603760e-01 3.133708834648132324e-01 -1.905063912272453308e-02 -2.218968272209167480e-01 3.102433979511260986e-01 -1.309523731470108032e-01
-1.982546150684356689e-01 9.900876134634017944e-02 7.693867385387420654e-02 3.955128416419029236e-02 -5.584722384810447693e-02 2.926704287528991699e-02 -2.613517940044403076e-01 1.728881150484085083e-01 -2.539241909980773926e-01 2.257576733827590942e-01 7.573063671588897705e-02 -6.204969808459281921e-02 2.623172700405120850e-01 -2.120434492826461792e-01 -1.334540545940399170e-01 -2.683979868888854980e-01 -2.483062148094177246e-01 -3.095836006104946136e-02 1.344031002372503281e-02 -1.462694909423589706e-02 4.095183610916137695e-01 -1.490450352430343628e-01 1.048028692603111267e-01 -8.560449630022048950e-02 1.929313391447067261e-01 5.227132886648178101e-02 2.370396107435226440e-01 2.727383077144622803e-01 -1.938158720731735229e-01 -1.455788612365722656e-01 -4.324356466531753540e-02 -1.009533330798149109e-01
-9.695390611886978149e-02 -1.072723791003227234e-01 -5.980514734983444214e-02 -3.340291976928710938e-01 9.830812364816665649e-02 1.256235986948013306e-01 -1.230140402913093567e-01 9.547629952430725098e-02 9.587009251117706299e-02 2.339321374893188477e-01 7.705246657133102417e-02 2.389746904373168945e-02 -2.565969228744506836e-01 -3.133637011051177979e-01 -7.692086696624755859e-02 8.539048023521900177e-03 -1.218217462301254272e-01 -3.752230107784271240e-01 2.677894234657287598e-01 1.978353857994079590e-01 1.111258491873741150e-01 1.715403646230697632e-01 1.690652668476104736e-01 1.119827944785356522e-02 6.964085996150970459e-02 8.636924624443054199e-02 -7.667206227779388428e-02 2.682882547378540039e-01 -2.019915357232093811e-02 -2.245115041732788086e-01 -2.345517724752426147e-01 -2.020730525255203247e-01
-2.082271128892898560e-01 -5.834051221609115601e-02 2.797508053481578827e-02 -7.845574617385864258e-02 -7.418554276227951050e-02 -1.278755366802215576e-01 1.235594376921653748e-01 1.885816007852554321e-01 2.298208624124526978e-01 3.217395842075347900e-01 2.396186590194702148e-01 1.491912305355072021e-01 7.070166617631912231e-02 -2.459293417632579803e-02 -1.943114027380943298e-02 6.004072353243827820e-02 -4.926667734980583191e-02 -2.023758888244628906e-01 1.324143111705780029e-01 2.994224242866039276e-02 1.665467768907546997e-01 -3.085438609123229980e-01 2.819196283817291260e-01 6.588211655616760254e-02 4.262039363384246826e-01 -8.358885347843170166e-02 2.006203383207321167e-01 5.401413887739181519e-02 9.793266654014587402e-02 -1.336771100759506226e-01 1.575754135847091675e-01 -2.745113074779510498e-01
-2.695033848285675049e-01 5.709978193044662476e-02 -3.046484291553497314e-01 9.280744940042495728e-02 2.198629081249237061e-01 2.433774769306182861e-01 1.019313484430313110e-01 1.339870411902666092e-02 2.315170168876647949e-01 3.083494007587432861e-01 3.104114830493927002e-01 -1.249837204813957214e-01 -5.557567998766899109e-02 1.283977925777435303e-01 -1.972661539912223816e-02 -1.305396556854248047e-01 -1.454676836729049683e-01 1.387093067169189453e-01 -2.981264144182205200e-02 -1.736441552639007568e-01 -4.919596016407012939e-02 2.764083631336688995e-02 1.518894731998443604e-01 -7.293066382408142090e-02 3.360242396593093872e-02 8.246718347072601318e-02 -1.318382173776626587e-01 1.008687540888786316e-01 -4.064190015196800232e-02 -2.754543423652648926e-01 5.227105692028999329e-02 -4.337292611598968506e-01
-2.128552645444869995e-02 1.237368583679199219e-01 -1.119073554873466492e-01 -8.992992341518402100e-02 6.649923324584960938e-02 2.774142026901245117e-01 -1.986560411751270294e-03 4.863452166318893433e-02 -1.079520117491483688e-02 2.880933880805969238e-01 6.994160264730453491e-02 -9.860748052597045898e-02 -2.486558444797992706e-02 -1.190977450460195541e-02 -1.274662017822265625e-01 -5.843149963766336441e-03 -1.944017112255096436e-01 -1.380275040864944458e-01 -2.291696071624755859e-01 -7.004278153181076050e-02 2.343941330909729004e-01 -9.592978283762931824e-03 2.326018810272216797e-01 -3.548377454280853271e-01 7.058259844779968262e-02 -1.096970774233341217e-02 1.653147041797637939e-01 3.002877235412597656e-01 3.707048296928405762e-01 2.986370399594306946e-02 -1.884754002094268799e-01 -3.454689085483551025e-01
-2.279696911573410034e-01 8.077175170183181763e-02 -1.913058012723922729e-01 -1.230774596333503723e-01 2.756647467613220215e-01 1.351306885480880737e-01 2.813468128442764282e-02 1.314728260040283203e-01 2.677113376557826996e-02 3.868990112096071243e-03 -6.558602303266525269e-02 2.031556665897369385e-01 -1.747905761003494263e-01 -8.825245313346385956e-03 -1.154650077223777771e-01 -3.520749211311340332e-01 -1.909264028072357178e-01 1.218214631080627441e-01 -3.304411470890045166e-02 9.927108883857727051e-02 3.062301278114318848e-01 1.034611463546752930e-01 2.981967628002166748e-01 1.504773497581481934e-01 1.927993819117546082e-02 3.734843432903289795e-01 1.646178662776947021e-01 -8.077962696552276611e-02 1.250356249511241913e-02 -2.059269845485687256e-01 3.872736543416976929e-02 -2.595635652542114258e-01
-2.504229545593261719e-01 1.620914489030838013e-01 1.127484738826751709e-01 4.306450113654136658e-02 2.878305912017822266e-01 8.459489792585372925e-02 -1.156065613031387329e-01 3.779399693012237549e-01 1.379564702510833740e-01 6.928134709596633911e-03 1.224868223071098328e-01 4.713594168424606323e-02 -2.624420076608657837e-02 -1.778372079133987427e-01 -2.034664452075958252e-01 -1.540546864271163940e-01 -2.772229164838790894e-02 -1.318739056587219238e-01 -1.044597104191780090e-01 -3.315461874008178711e-01 3.051347434520721436e-01 -4.247644171118736267e-02 1.964338123798370361e-01 -8.441860973834991455e-02 3.706809133291244507e-02 1.120618134737014771e-01 1.400631815195083618e-01 2.817185819149017334e-01 -2.447992861270904541e-01 -1.752308607101440430e-01 1.268174797296524048e-01 -1.313105225563049316e-01
-5.571137741208076477e-02 1.174334511160850525e-01 1.497144401073455811e-01 -2.500644624233245850e-01 2.255198657512664795e-01 2.633146643638610840e-01 1.695212908089160919e-02 2.078125774860382080e-01 3.879930377006530762e-01 5.065946653485298157e-02 -6.561049818992614746e-02 -2.274558693170547485e-01 -1.171904280781745911e-01 8.092217892408370972e-02 -1.253936886787414551e-01 -4.190646111965179443e-01 -2.110903114080429077e-01 -9.280704893171787262e-03 4.989393800497055054e-02 -1.638062880374491215e-03 2.393459826707839966e-01 1.107385288923978806e-02 2.306424975395202637e-01 9.721031412482261658e-03 -2.997507452964782715e-01 -5.009784922003746033e-02 -3.602602332830429077e-02 5.823643505573272705e-02 3.392165526747703552e-02 -1.817130595445632935e-01 -8.396224677562713623e-02 -1.327353715896606445e-01
-1.743626892566680908e-01 6.147677823901176453e-02 -3.055224716663360596e-01 6.784940510988235474e-02 2.570187449455261230e-01 9.128370881080627441e-02 -1.396767795085906982e-01 4.217004403471946716e-02 2.233066260814666748e-01 9.489963203668594360e-02 8.468582481145858765e-02 -1.266129463911056519e-01 2.928900420665740967e-01 3.132590353488922119e-01 4.551464319229125977e-02 1.285471767187118530e-01 -2.245335727930068970e-01 -1.133684888482093811e-01 2.640953958034515381e-01 1.232640668749809265e-01 2.717659622430801392e-02 -1.953442841768264771e-01 8.449641615152359009e-02 -1.643729507923126221e-01 -1.732512414455413818e-01 -9.238392114639282227e-02 1.962018013000488281e-01 2.542451918125152588e-01 -7.193087041378021240e-02 -1.678468137979507446e-01 -2.134596556425094604e-01 -2.138762623071670532e-01
-4.123387038707733154e-01 1.173682808876037598e-01 -2.527837157249450684e-01 -5.595964193344116211e-02 5.345043167471885681e-02 3.388775289058685303e-01 1.306925714015960693e-01 -1.634992212057113647e-01 -2.826218903064727783e-01 1.251485645771026611e-01 -1.000269874930381775e-01 2.399570494890213013e-01 1.161971315741539001e-01 -4.330044984817504883e-02 -6.908053159713745117e-02 -1.277857720851898193e-01 2.115236073732376099e-01 -1.228326633572578430e-01 1.655053943395614624e-01 1.675196737051010132e-01 3.790669515728950500e-02 1.569456979632377625e-02 1.927541941404342651e-01 6.738809496164321899e-02 3.646947145462036133e-01 -7.736875116825103760e-02 4.129752889275550842e-02 7.469403743743896484e-02 -5.992126464843750000e-02 -1.500308215618133545e-01 1.476470232009887695e-01 -1.876885443925857544e-01
-8.225043304264545441e-03 4.879404604434967041e-02 -1.474085152149200439e-01 -1.595445908606052399e-02 8.167300373315811157e-02 7.877562940120697021e-02 1.806980371475219727e-01 -1.460153311491012573e-01 -1.718220300972461700e-02 1.741410195827484131e-01 1.191876307129859924e-01 1.813470721244812012e-01 1.006842851638793945e-01 7.864429056644439697e-02 -6.793618947267532349e-02 -7.521752268075942993e-02 -1.466218382120132446e-01 -3.848060965538024902e-01 -2.857159376144409180e-01 -7.136446982622146606e-02 3.348920047283172607e-01 -2.064399570226669312e-01 2.927473485469818115e-01 2.076752856373786926e-02 -1.504536122083663940e-01 -1.760234385728836060e-01 3.728512525558471680e-01 2.590025067329406738e-01 -1.259641349315643311e-02 -7.891794294118881226e-02 1.239430084824562073e-01 -1.604346036911010742e-01
-1.262022256851196289e-01 3.459152877330780029e-01 1.595866084098815918e-01 1.464614123106002808e-01 -1.844503730535507202e-02 1.229519993066787720e-01 2.999736182391643524e-02 -8.815160393714904785e-02 -2.076104432344436646e-01 7.422193139791488647e-02 -1.536646187305450439e-01 9.497170895338058472e-02 2.418552152812480927e-02 -2.227744162082672119e-01 -1.609769761562347412e-01 -3.329720795154571533e-01 -2.505255043506622314e-01 -2.016482651233673096e-01 1.236726194620132446e-01 -2.254919856786727905e-01 3.192943930625915527e-01 -6.025131046772003174e-02 1.654403358697891235e-01 2.806365722790360451e-03 -1.590420491993427277e-02 -1.906904578208923340e-02 2.607724666595458984e-01 2.719894349575042725e-01 9.380445629358291626e-02 -2.590999305248260498e-01 2.638926543295383453e-02 -5.812512710690498352e-02
5.182942748069763184e-02 3.426198363304138184e-01 -1.848813295364379883e-01 -2.518343329429626465e-01 -5.810653418302536011e-02 8.198320865631103516e-02 -1.452131569385528564e-01 -9.390247054398059845e-03 -1.642538607120513916e-01 3.270493745803833008e-01 2.206222712993621826e-01 -2.206243127584457397e-01 2.319412082433700562e-01 -1.020872592926025391e-01 -3.318853080272674561e-01 -1.427026838064193726e-01 -2.118313908576965332e-01 -5.580350011587142944e-02 1.487340927124023438e-01 3.919755667448043823e-02 1.519138272851705551e-02 -6.531826406717300415e-02 1.539702266454696655e-01 9.120842069387435913e-02 -1.968693137168884277e-01 -7.203620672225952148e-02 -1.233745291829109192e-01 1.747181713581085205e-01 -1.545010600239038467e-02 -3.531290590763092041e-01 -3.823186829686164856e-02 -2.771255932748317719e-02
1.526943445205688477e-01 -1.670920103788375854e-01 -1.345266997814178467e-01 -8.238151669502258301e-02 -1.885072514414787292e-02 2.690976560115814209e-01 -4.573023915290832520e-01 1.932594738900661469e-02 9.770113974809646606e-02 3.201857507228851318e-01 5.991662293672561646e-02 1.404986530542373657e-02 -1.821856014430522919e-02 -1.287962645292282104e-01 -1.907708495855331421e-01 -4.528970643877983093e-02 -1.353165507316589355e-01 -2.544430494308471680e-01 1.676575392484664917e-01 2.732117474079132080e-02 2.810593545436859131e-01 9.597031772136688232e-02 2.394338399171829224e-01 3.154999762773513794e-02 9.906722605228424072e-02 -2.310519665479660034e-02 -1.695417165756225586e-01 4.727847874164581299e-02 -1.517422199249267578e-01 -2.995374202728271484e-01 1.334964781999588013e-01 -2.001555114984512329e-01
-4.160706698894500732e-02 1.959389895200729370e-01 -2.560496032238006592e-01 1.295288503170013428e-01 2.162189036607742310e-01 1.033048257231712341e-01 -3.751380741596221924e-01 -4.850019887089729309e-02 -1.225454211235046387e-01 4.166919365525245667e-02 7.641015946865081787e-02 1.742378771305084229e-01 1.204650178551673889e-01 -1.207412183284759521e-01 -1.371525526046752930e-01 -4.330351054668426514e-01 -3.481602063402533531e-03 6.461835931986570358e-03 9.865843504667282104e-02 -3.999003171920776367e-01 1.510411351919174194e-01 -1.007348075509071350e-01 1.580612659454345703e-01 4.077660292387008667e-02 -1.256665289402008057e-01 -2.343412488698959351e-01 2.607809901237487793e-01 9.484724700450897217e-02 -2.198708802461624146e-02 -6.754080951213836670e-02 3.567551029846072197e-03 -8.111478388309478760e-02
-3.338207677006721497e-02 2.500253021717071533e-01 -9.799254685640335083e-02 -2.135380208492279053e-01 1.074846982955932617e-01 1.606690585613250732e-01 2.749603390693664551e-01 -2.362793236970901489e-01 -4.965367913246154785e-02 3.173851594328880310e-02 1.407186686992645264e-01 -1.629606261849403381e-02 4.070400446653366089e-02 -1.572713628411293030e-02 -2.815165221691131592e-01 -2.983525395393371582e-01 -2.525531053543090820e-01 1.300300061702728271e-01 -4.188865795731544495e-02 -2.796370387077331543e-01 1.466166526079177856e-01 9.443696588277816772e-02 3.340313136577606201e-01 -2.168270051479339600e-01 2.427635900676250458e-02 -1.850617080926895142e-01 8.431045711040496826e-02 6.208571046590805054e-02 7.872904837131500244e-02 -7.744263857603073120e-02 -5.026602745056152344e-02 -3.293827772140502930e-01
2.337903529405593872e-02 8.897271752357482910e-02 -1.758788079023361206e-01 9.666115790605545044e-02 6.920341402292251587e-02 2.281264513731002808e-01 -1.902077347040176392e-01 -3.054550476372241974e-02 -1.075719892978668213e-01 1.347566545009613037e-01 2.603502199053764343e-02 1.054208055138587952e-01 1.343532949686050415e-01 -1.815546154975891113e-01 -1.338758617639541626e-01 -3.511295914649963379e-01 3.121001273393630981e-02 2.273448556661605835e-02 7.934343814849853516e-02 -4.515485167503356934e-01 2.531153559684753418e-01 -2.747576832771301270e-01 1.741217970848083496e-01 -1.007549166679382324e-01 -8.170367777347564697e-02 -2.589117884635925293e-01 2.326062619686126709e-01 -3.629028797149658203e-02 -8.552452921867370605e-02 -2.611939609050750732e-01 -6.673786789178848267e-02 -1.507712304592132568e-01
1.452736258506774902e-01 2.797132432460784912e-01 3.174289688467979431e-02 -3.357274830341339111e-01 3.345257341861724854e-01 1.501030027866363525e-01 -8.788399398326873779e-02 9.247851371765136719e-02 -4.321393743157386780e-02 1.992939412593841553e-01 1.114482060074806213e-03 1.939169913530349731e-01 1.052195355296134949e-01 -1.212724670767784119e-01 -2.008865773677825928e-01 7.005861401557922363e-02 1.178038418292999268e-01 -1.938483715057373047e-01 1.726456359028816223e-02 1.133807227015495300e-01 -2.517686039209365845e-02 -8.021394163370132446e-02 5.354562029242515564e-02 -4.760298505425453186e-02 -1.403280645608901978e-01 2.572232484817504883e-02 1.412303596735000610e-01 2.812411487102508545e-01 4.117828607559204102e-02 -4.284157454967498779e-01 1.788214035332202911e-02 -3.228434026241302490e-01
6.269649416208267212e-02 -6.106395646929740906e-02 -1.815712004899978638e-01 -7.763748615980148315e-02 -1.281842738389968872e-01 -6.486455351114273071e-02 -6.705652922391891479e-02 -1.512241512537002563e-01 1.136355847120285034e-01 3.593568503856658936e-01 -1.160814892500638962e-02 1.401755213737487793e-01 -1.186791062355041504e-01 1.459234505891799927e-01 -6.784975528717041016e-02 -2.367558777332305908e-01 -4.606281220912933350e-01 5.792477354407310486e-02 1.140356510877609253e-01 -3.971467912197113037e-02 8.195678144693374634e-02 -9.759811311960220337e-02 4.117886722087860107e-01 2.165190875530242920e-01 7.481028139591217041e-02 -1.799816936254501343e-01 1.922622472047805786e-01 -1.728056930005550385e-03 -1.911679096519947052e-02 -3.439125791192054749e-02 3.234439492225646973e-01 5.950888991355895996e-02
-1.631869673728942871e-01 7.069490849971771240e-02 -3.039281964302062988e-01 -6.129375845193862915e-02 6.952838599681854248e-02 -4.808995127677917480e-02 -1.267421431839466095e-02 1.158352866768836975e-01 1.896952539682388306e-01 -1.408446431159973145e-01 -3.346795588731765747e-02 7.900536805391311646e-02 2.456211857497692108e-02 2.303781509399414062e-01 -2.385287433862686157e-01 -2.145441025495529175e-01 1.592852771282196045e-01 -1.529688537120819092e-01 2.366074025630950928e-01 7.771282643079757690e-02 1.009290218353271484e-01 1.616398394107818604e-01 4.030582904815673828e-01 -1.038942262530326843e-01 2.024633139371871948e-01 -1.486084312200546265e-01 -7.381467521190643311e-02 1.241309419274330139e-01 3.029102683067321777e-01 -1.926751434803009033e-01 3.104039654135704041e-02 -3.124085664749145508e-01
-7.914070785045623779e-02 2.921171784400939941e-01 -4.540504142642021179e-02 -1.483453661203384399e-01 1.939361216500401497e-03 5.079304054379463196e-02 9.453703649342060089e-03 -5.253037437796592712e-03 1.126930932514369488e-03 1.974927932024002075e-01 -4.408002831041812897e-03 1.359941810369491577e-01 4.093693494796752930e-01 8.796978741884231567e-02 1.807429641485214233e-01 -1.528770290315151215e-02 -3.984856233000755310e-02 -2.670935690402984619e-01 1.095210909843444824e-01 6.736022885888814926e-03 2.472103983163833618e-01 -8.206964284181594849e-02 3.653967976570129395e-01 1.086967140436172485e-01 -1.269971132278442383e-01 -1.691712588071823120e-01 4.455881193280220032e-03 2.442504912614822388e-01 3.624907135963439941e-02 -3.782955706119537354e-01 2.615865468978881836e-01 2.176359854638576508e-02
9.103453904390335083e-02 -3.273880109190940857e-02 1.148695573210716248e-01 2.888097763061523438e-01 6.319719552993774414e-02 3.572350740432739258e-02 -7.055500149726867676e-02 -5.449302494525909424e-02 1.494360566139221191e-01 2.461339384317398071e-01 -7.215952873229980469e-02 1.953699141740798950e-01 -4.058243334293365479e-02 7.523352652788162231e-02 -2.097469121217727661e-01 -4.945588111877441406e-01 -4.551887139678001404e-02 -1.434389948844909668e-01 6.123198941349983215e-02 -1.777302473783493042e-01 -5.720400065183639526e-02 -8.576871454715728760e-02 2.798670530319213867e-01 -3.077569305896759033e-01 1.176858972758054733e-02 -8.128796517848968506e-02 2.977072596549987793e-01 -1.220518127083778381e-01 9.407825022935867310e-02 -2.968796789646148682e-01 3.492323681712150574e-02 -9.222655743360519409e-02
-2.332028746604919434e-01 6.707990914583206177e-02 4.785541445016860962e-02 -2.352763563394546509e-01 9.525205940008163452e-03 1.390638295561075211e-02 -9.426920861005783081e-02 -5.858579650521278381e-02 3.495715931057929993e-02 1.454831659793853760e-01 -1.754071116447448730e-01 2.560841143131256104e-01 -1.039028093218803406e-01 -1.482291966676712036e-01 -1.776672601699829102e-01 7.775066792964935303e-02 -2.977117002010345459e-01 7.683186233043670654e-02 3.750069439411163330e-01 -3.415364921092987061e-01 1.843772828578948975e-01 1.664137691259384155e-01 1.988625824451446533e-01 -1.487457603216171265e-01 3.137977123260498047e-01 -1.527005732059478760e-01 1.475713551044464111e-01 -3.492319956421852112e-02 1.010430082678794861e-01 -1.532223522663116455e-01 7.386555522680282593e-02 -1.505211740732192993e-01
-2.623457014560699463e-01 2.460678517818450928e-01 -6.763944774866104126e-02 -8.372441679239273071e-02 1.892877370119094849e-01 7.823824882507324219e-02 -2.047464400529861450e-01 1.396451592445373535e-01 -1.329399943351745605e-01 1.259214580059051514e-01 -1.401536762714385986e-01 2.130667492747306824e-02 -1.537528187036514282e-01 -2.968253791332244873e-01 -3.177756071090698242e-02 -4.293813556432723999e-02 -1.313647478818893433e-01 6.896014511585235596e-02 1.050568446516990662e-01 -3.954595625400543213e-01 1.775508671998977661e-01 2.885660529136657715e-01 2.122431695461273193e-01 -7.621547579765319824e-02 8.958347141742706299e-02 3.678084164857864380e-02 6.087021157145500183e-02 1.413874328136444092e-01 1.732157468795776367e-01 -2.980642020702362061e-01 2.390315979719161987e-01 -1.526384800672531128e-01
-2.296749800443649292e-01 -8.973203599452972412e-02 -2.550744414329528809e-01 -2.166129648685455322e-02 -9.077510237693786621e-02 2.228511273860931396e-01 1.322804242372512817e-01 1.906977593898773193e-01 2.061823941767215729e-02 9.549493342638015747e-02 -1.714372336864471436e-01 4.485687986016273499e-02 -4.475509002804756165e-02 -5.132585763931274414e-02 -1.519877463579177856e-01 -3.360122442245483398e-02 -1.677875220775604248e-01 5.182558670639991760e-03 8.861964941024780273e-02 -4.167524278163909912e-01 2.071743607521057129e-01 -1.045466586947441101e-02 1.866481900215148926e-01 -1.675381511449813843e-01 3.448510766029357910e-01 -3.892338275909423828e-02 1.277945488691329956e-01 2.351744174957275391e-01 9.419757127761840820e-02 -3.829601705074310303e-01 1.583041101694107056e-01 6.135569512844085693e-02
-1.658080816268920898e-01 1.960457116365432739e-01 -3.034538328647613525e-01 -1.018791720271110535e-01 2.391802519559860229e-01 -6.403852254152297974e-02 -3.396805524826049805e-01 5.063720420002937317e-02 1.075603067874908447e-01 3.235821425914764404e-01 4.724218044430017471e-03 -1.077639311552047729e-01 6.277202069759368896e-02 -4.010287299752235413e-02 -2.787678241729736328e-01 -2.930375188589096069e-02 6.821341346949338913e-03 1.739158928394317627e-01 2.415739446878433228e-01 -4.898916557431221008e-02 -5.163557082414627075e-02 -1.099281385540962219e-01 1.087876930832862854e-01 2.049025297164916992e-01 -1.568458974361419678e-01 -6.406284123659133911e-02 3.297659158706665039e-01 1.097870543599128723e-01 3.325367867946624756e-01 -9.589453041553497314e-02 -8.019616454839706421e-02 -7.066625356674194336e-02
-2.293338775634765625e-01 9.145877324044704437e-03 1.020895838737487793e-01 -2.390127182006835938e-01 3.252074718475341797e-01 2.711581885814666748e-01 -8.033779263496398926e-02 3.766398429870605469e-01 7.934419065713882446e-02 1.536888629198074341e-01 1.432562023401260376e-01 3.167727291584014893e-01 1.658057421445846558e-02 -8.390416204929351807e-02 -1.299598366022109985e-01 -2.803209125995635986e-01 -3.211116492748260498e-01 -5.610239133238792419e-02 -5.871107801795005798e-02 9.879241697490215302e-03 1.140235513448715210e-01 9.949854016304016113e-02 1.235949695110321045e-01 -9.483338892459869385e-02 -1.836164295673370361e-02 2.076721489429473877e-01 2.161109633743762970e-02 -2.931873127818107605e-02 1.343965250998735428e-02 -3.381731361150741577e-02 -6.578198820352554321e-02 -3.019755780696868896e-01
-9.818124026060104370e-02 2.144287079572677612e-01 -7.652302831411361694e-02 6.304121017456054688e-02 1.607146859169006348e-01 9.888069331645965576e-02 -1.573399603366851807e-01 7.125587761402130127e-02 -7.779584079980850220e-02 -2.193599380552768707e-02 -1.596852689981460571e-01 3.771579861640930176e-01 2.836302109062671661e-02 -4.343467652797698975e-01 2.736050635576248169e-02 -1.083240285515785217e-01 -1.053621619939804077e-01 1.445330679416656494e-01 1.606610231101512909e-02 1.050771921873092651e-01 4.371723160147666931e-03 2.274299860000610352e-01 2.954491078853607178e-01 -4.589043557643890381e-02 2.262430936098098755e-01 -6.981438398361206055e-02 1.951187998056411743e-01 1.023974269628524780e-01 5.960174649953842163e-02 -3.712542951107025146e-01 -6.905669718980789185e-02 -2.401837259531021118e-01
-2.118520736694335938e-01 1.547962129116058350e-01 -6.590498983860015869e-02 -4.127390086650848389e-01 5.676844157278537750e-03 7.918208837509155273e-02 -1.878714263439178467e-01 3.026719391345977783e-01 -1.498209964483976364e-02 1.338239312171936035e-01 -3.031888604164123535e-02 1.251912564039230347e-01 -1.309613585472106934e-01 -1.985391229391098022e-02 2.085773646831512451e-02 -4.706945270299911499e-02 -1.033062264323234558e-01 -5.143052935600280762e-01 1.321394443511962891e-01 1.468939334154129028e-01 2.142612040042877197e-01 -1.402715034782886505e-02 1.036597266793251038e-01 -1.648446545004844666e-02 6.242288276553153992e-02 -7.699060440063476562e-02 -1.056137606501579285e-01 5.954192578792572021e-02 1.380950361490249634e-01 -2.445253580808639526e-01 -2.438400685787200928e-01 -1.847802251577377319e-01
-5.890853330492973328e-02 1.121709048748016357e-01 -1.596243530511856079e-01 -8.641299605369567871e-02 -9.781000763177871704e-02 2.089200466871261597e-01 3.178873062133789062e-01 4.095795154571533203e-01 -5.036675557494163513e-02 1.756665110588073730e-01 -1.722023338079452515e-01 4.020002856850624084e-02 7.064282894134521484e-02 1.590165793895721436e-01 -8.769050240516662598e-02 -3.685736358165740967e-01 1.862661540508270264e-01 1.663364097476005554e-02 9.926170855760574341e-02 1.241031214594841003e-01 2.590586543083190918e-01 2.244897652417421341e-03 4.943740367889404297e-02 5.230577662587165833e-02 1.290839165449142456e-03 -2.611565291881561279e-01 9.616557508707046509e-02 2.159043401479721069e-02 -6.660322193056344986e-03 -2.916833758354187012e-01 2.098283916711807251e-02 -3.074005842208862305e-01
-1.342176347970962524e-01 9.476593136787414551e-02 -2.727622985839843750e-01 1.185736060142517090e-01 1.165879890322685242e-01 1.098224427551031113e-02 -8.414382487535476685e-02 3.101338446140289307e-01 -1.485011577606201172e-01 2.154175341129302979e-01 -7.193592190742492676e-02 1.115123555064201355e-01 3.024934530258178711e-01 -2.096990123391151428e-02 -7.143224030733108521e-02 -1.057142764329910278e-01 -9.870181232690811157e-02 -4.090784117579460144e-02 3.642590716481208801e-02 -4.256250560283660889e-01 3.710076212882995605e-01 -2.876605093479156494e-01 2.707252204418182373e-01 -9.875420480966567993e-02 -4.045371338725090027e-02 -7.428251206874847412e-02 1.950522065162658691e-01 -1.329268664121627808e-01 8.396247774362564087e-02 -2.719232998788356781e-02 6.401765346527099609e-02 -3.445031121373176575e-02
1.742023974657058716e-02 1.431848704814910889e-01 -8.848909288644790649e-02 1.300259530544281006e-01 2.886281311511993408e-01 2.947258763015270233e-02 -2.254119962453842163e-01 -1.106816623359918594e-02 -1.985416281968355179e-03 9.237437509000301361e-03 3.729905583895742893e-04 -8.409593999385833740e-02 2.203002125024795532e-01 -1.963756047189235687e-02 -2.379490137100219727e-01 -4.587697684764862061e-01 -3.415480256080627441e-02 -9.818775951862335205e-02 -3.227738663554191589e-02 -4.157714843750000000e-01 2.005575150251388550e-01 -1.665958911180496216e-01 7.080114632844924927e-02 -1.268007159233093262e-01 -4.211648367345333099e-03 -1.588760018348693848e-01 3.296734392642974854e-01 8.271558582782745361e-02 -8.675992488861083984e-02 -1.152338311076164246e-01 1.069760099053382874e-01 -2.221740186214447021e-01
-1.948968470096588135e-01 3.106019496917724609e-01 -6.944473832845687866e-02 -1.069217640906572342e-02 1.786986291408538818e-01 -2.369180321693420410e-02 -6.072343327105045319e-03 2.402415312826633453e-02 1.202669739723205566e-01 3.635364770889282227e-01 4.442638158798217773e-02 -2.015578001737594604e-02 2.365230768918991089e-01 1.397000998258590698e-01 3.864084184169769287e-02 2.193895280361175537e-01 -1.304824501276016235e-01 -2.298492342233657837e-01 1.235831379890441895e-01 -3.070236882194876671e-03 2.916659414768218994e-01 -8.365733176469802856e-02 4.052928090095520020e-01 8.983183652162551880e-02 -2.101372033357620239e-01 -1.713047176599502563e-01 2.284532226622104645e-02 1.819619238376617432e-01 1.089031174778938293e-01 -2.291152179241180420e-01 1.318607032299041748e-01 1.224540397524833679e-01
-6.486627459526062012e-02 -2.924540638923645020e-02 -3.468876779079437256e-01 -4.672996327280998230e-02 6.880444288253784180e-02 4.940415918827056885e-02 2.747674286365509033e-01 -3.089847415685653687e-02 -4.871063865721225739e-03 -4.652021080255508423e-02 1.579469442367553711e-01 1.302523314952850342e-01 1.051151752471923828e-01 -1.332488358020782471e-01 -4.204136431217193604e-01 -2.386609464883804321e-01 -8.356797695159912109e-02 -8.345392532646656036e-03 9.854914993047714233e-02 -2.575467526912689209e-02 2.231405824422836304e-01 1.367133203893899918e-02 3.253564834594726562e-01 1.071119979023933411e-01 2.798685729503631592e-01 -3.032842092216014862e-02 1.561099737882614136e-01 2.752931714057922363e-01 1.724185198545455933e-01 2.891261875629425049e-02 5.831728503108024597e-02 -2.899641394615173340e-01
-2.193340063095092773e-01 -5.437571555376052856e-02 -1.303058117628097534e-01 7.851233333349227905e-02 2.520591020584106445e-02 1.504352549090981483e-03 -8.921945840120315552e-02 -8.390607684850692749e-02 8.249845355749130249e-03 1.268024891614913940e-01 1.629432886838912964e-01 2.745152711868286133e-01 -8.488392829895019531e-02 -6.690423935651779175e-02 -2.871634960174560547e-01 -2.211084067821502686e-01 4.285652190446853638e-02 -5.742554739117622375e-02 -2.148786792531609535e-03 1.715479046106338501e-01 -1.232984885573387146e-01 2.049532346427440643e-02 1.948320418596267700e-01 2.590105533599853516e-01 -1.186791211366653442e-01 -2.465634196996688843e-01 1.494457572698593140e-02 4.894092977046966553e-01 -1.371314972639083862e-01 -2.408700138330459595e-01 -1.259286608546972275e-02 -3.197241425514221191e-01
-1.368120312690734863e-01 -2.050720751285552979e-01 3.618776053190231323e-02 2.571675181388854980e-01 -1.475693285465240479e-01 2.221799194812774658e-01 -2.277431339025497437e-01 3.711570426821708679e-02 -1.194699257612228394e-01 3.339908421039581299e-01 2.266401946544647217e-01 2.315241545438766479e-01 1.679026931524276733e-01 -6.608464568853378296e-02 -5.643054842948913574e-02 -1.799379438161849976e-01 -2.890912294387817383e-01 -8.169700950384140015e-02 -1.546511650085449219e-01 -4.708863049745559692e-02 1.143492534756660461e-01 -1.583530195057392120e-02 3.211596608161926270e-01 2.016625739634037018e-02 -2.935284078121185303e-01 -1.686085760593414307e-01 1.659835427999496460e-01 2.241097018122673035e-02 -1.780144055373966694e-03 -2.232266217470169067e-01 -1.504600495100021362e-01 1.068228483200073242e-02
-2.073485702276229858e-01 4.620930552482604980e-01 -1.761953532695770264e-01 -1.713701784610748291e-01 6.468365341424942017e-02 3.028375795111060143e-03 1.099169626832008362e-01 1.857481747865676880e-01 1.103989966213703156e-02 -1.136542037129402161e-01 -5.381663888692855835e-02 7.174316048622131348e-02 1.079155579209327698e-01 -1.475889384746551514e-01 -1.473352760076522827e-01 -2.207089513540267944e-01 -1.653209775686264038e-01 1.186320558190345764e-01 3.451575711369514465e-02 -1.417911499738693237e-01 1.670389920473098755e-01 -2.541177570819854736e-01 -3.604594245553016663e-02 -8.224711567163467407e-02 1.494197398424148560e-01 3.350009024143218994e-02 3.693775832653045654e-01 -9.813735261559486389e-03 1.643631160259246826e-01 -3.316148817539215088e-01 1.806543469429016113e-01 -1.204554662108421326e-01
9.185339510440826416e-02 -1.930158287286758423e-01 -6.451048702001571655e-02 1.240594387054443359e-01 2.707275152206420898e-01 6.682272255420684814e-02 -1.324789226055145264e-01 2.297635748982429504e-02 2.873684465885162354e-01 2.953576147556304932e-01 3.110948204994201660e-01 1.008367240428924561e-01 1.371215879917144775e-01 1.268245186656713486e-02 -7.541339099407196045e-02 -3.321048617362976074e-01 -6.757448613643646240e-02 -2.395704090595245361e-01 1.851181983947753906e-01 -1.382245719432830811e-01 2.075863480567932129e-01 -1.566153168678283691e-01 2.192974835634231567e-01 1.578165888786315918e-01 5.112025514245033264e-02 -2.350223660469055176e-01 -1.579225957393646240e-01 -1.470483094453811646e-01 -6.240180879831314087e-02 -1.603174805641174316e-01 -1.097666546702384949e-01 -1.587472558021545410e-01
-1.977216005325317383e-01 3.474987447261810303e-01 -1.873179823160171509e-01 -1.497320772614330053e-04 1.243988797068595886e-01 1.469094306230545044e-02 -1.784288287162780762e-01 1.524080336093902588e-01 -1.124616190791130066e-01 1.982891559600830078e-01 -1.202136129140853882e-01 2.309227138757705688e-01 1.470770537853240967e-01 -2.791843414306640625e-01 -3.185874521732330322e-01 1.105528473854064941e-01 7.689209282398223877e-02 1.707863360643386841e-01 -1.369210332632064819e-01 -1.953477598726749420e-02 4.572026431560516357e-03 -9.487985074520111084e-02 4.794674366712570190e-02 5.506968870759010315e-02 8.062066882848739624e-02 -1.893018931150436401e-01 7.705803215503692627e-02 1.304645240306854248e-01 -1.267385780811309814e-01 -3.522863984107971191e-01 -4.881036654114723206e-02 -3.533552289009094238e-01
-2.462421953678131104e-01 3.278670012950897217e-01 1.162656676024198532e-02 -1.540919244289398193e-01 4.319138228893280029e-01 3.745181560516357422e-01 -7.060808688402175903e-02 1.907116472721099854e-01 -1.177714616060256958e-01 2.843822538852691650e-02 -1.627646982669830322e-01 2.608577907085418701e-01 3.313275799155235291e-02 3.115163929760456085e-02 -1.396104842424392700e-01 -6.154618039727210999e-02 -3.407860100269317627e-01 4.894317314028739929e-02 1.284542381763458252e-01 6.584552675485610962e-02 -6.038090959191322327e-02 -1.628535985946655273e-01 1.940117031335830688e-02 -2.946842312812805176e-01 -2.984422491863369942e-03 -5.803931131958961487e-02 -8.441274613142013550e-02 7.440826296806335449e-02 6.957604736089706421e-02 -6.931632012128829956e-02 1.285972744226455688e-01 -7.925872504711151123e-02
3.925373777747154236e-03 -1.150762066245079041e-01 -9.631324559450149536e-02 -1.440461575984954834e-01 9.588440880179405212e-03 -7.335758954286575317e-02 3.755513727664947510e-01 4.895415529608726501e-02 2.713835984468460083e-02 9.780757129192352295e-02 2.186833918094635010e-01 -5.316894128918647766e-02 1.275559365749359131e-01 2.269146963953971863e-02 -2.299311803653836250e-03 -2.390064001083374023e-01 -1.839863955974578857e-01 9.325613081455230713e-02 -3.086882643401622772e-02 -2.511296272277832031e-01 1.357627660036087036e-01 -7.075542956590652466e-02 4.016784727573394775e-01 -2.266083657741546631e-01 1.172303482890129089e-01 4.073162376880645752e-02 -1.756184361875057220e-02 5.114268139004707336e-02 7.466493546962738037e-02 -3.781990110874176025e-01 1.543796621263027191e-03 -4.041061103343963623e-01
-2.427220791578292847e-01 -9.611681848764419556e-02 -5.258790031075477600e-02 3.490139171481132507e-02 2.438418194651603699e-02 2.593437135219573975e-01 1.463031619787216187e-01 2.045610994100570679e-01 -1.166333183646202087e-01 4.428055882453918457e-01 3.271436095237731934e-01 -3.255660086870193481e-02 6.118734553456306458e-02 1.885632984340190887e-02 3.037327341735363007e-02 -1.379010975360870361e-01 -1.345726400613784790e-01 -1.020648181438446045e-01 1.355437785387039185e-01 -7.104569673538208008e-02 1.216779872775077820e-01 2.734679877758026123e-01 1.484514772891998291e-01 -6.879543513059616089e-02 3.570715710520744324e-02 8.902470022439956665e-02 -2.216651737689971924e-01 1.863916963338851929e-01 1.024912968277931213e-01 -2.375989109277725220e-01 7.223306596279144287e-02 -3.484222590923309326e-01
5.948754400014877319e-02 -2.734454870223999023e-01 -2.489886619150638580e-02 -1.969069838523864746e-01 -4.099216312170028687e-02 1.207285746932029724e-02 -6.639367341995239258e-02 -5.740190297365188599e-02 2.116592377424240112e-01 2.620677351951599121e-01 2.784803211688995361e-01 -8.562022447586059570e-02 7.255524396896362305e-02 1.526339799165725708e-01 -9.640316665172576904e-02 -1.201475411653518677e-01 -2.384732663631439209e-01 -3.185907304286956787e-01 5.568192154169082642e-02 -9.092851728200912476e-02 1.430312693119049072e-01 -1.047740727663040161e-01 5.149582773447036743e-02 1.361764781177043915e-02 1.077308729290962219e-01 -3.875356614589691162e-01 5.960777401924133301e-02 4.297404363751411438e-02 8.103618025779724121e-02 -2.812080085277557373e-01 8.061714470386505127e-02 -3.984610438346862793e-01
-2.436298727989196777e-01 -1.005955114960670471e-01 -1.616348326206207275e-01 2.470541512593626976e-03 5.754689220339059830e-03 -5.563016608357429504e-02 2.511661648750305176e-01 -1.361714005470275879e-01 2.212662436068058014e-02 2.968105971813201904e-01 3.191237747669219971e-01 9.471961110830307007e-02 1.457044631242752075e-01 2.284001410007476807e-01 -6.469409912824630737e-02 -9.867133945226669312e-02 -1.929089576005935669e-01 -1.939626485109329224e-01 1.970796138048171997e-01 -2.429725974798202515e-02 1.163387596607208252e-01 -1.248610019683837891e-02 3.081284463405609131e-01 -1.285895258188247681e-01 1.303858160972595215e-01 -2.231908775866031647e-02 -1.802117526531219482e-01 1.650712341070175171e-01 -1.307220607995986938e-01 -2.248447239398956299e-01 1.964489221572875977e-01 -3.317053914070129395e-01
1.883940249681472778e-01 6.910981982946395874e-02 -3.539727926254272461e-01 2.944888733327388763e-02 1.952120661735534668e-01 2.872363626956939697e-01 -6.491282582283020020e-02 1.115352138876914978e-01 -8.600261062383651733e-02 9.631288051605224609e-02 1.769991815090179443e-01 1.330879926681518555e-01 -1.129039302468299866e-01 7.185615599155426025e-02 -2.241374850273132324e-01 -2.493234574794769287e-01 5.584853887557983398e-02 -3.486804664134979248e-01 -2.508518099784851074e-02 3.526083007454872131e-02 -8.923146873712539673e-02 -1.773399300873279572e-02 2.859421670436859131e-01 1.399170011281967163e-01 1.359501183032989502e-01 -9.962350875139236450e-02 -8.962459862232208252e-02 1.762824654579162598e-01 1.620362848043441772e-01 -3.374447822570800781e-01 -8.730436861515045166e-02 -2.209725528955459595e-01
-3.806410729885101318e-01 8.772206306457519531e-02 4.038104414939880371e-02 -1.082455962896347046e-01 2.535355389118194580e-01 -1.207393482327461243e-01 -2.418122440576553345e-01 2.503456547856330872e-02 5.928426235914230347e-02 1.909629255533218384e-01 1.380863785743713379e-01 -1.299940496683120728e-01 -9.495671838521957397e-02 -6.500208377838134766e-02 1.187557801604270935e-01 -1.552451252937316895e-01 1.525577157735824585e-01 -2.599005103111267090e-01 2.516490519046783447e-01 1.401974409818649292e-01 6.525509525090456009e-03 -1.732776015996932983e-01 1.581465750932693481e-01 -1.316343396902084351e-01 8.210670948028564453e-02 -3.991104662418365479e-02 6.928978115320205688e-02 1.409271806478500366e-01 7.939347624778747559e-02 -3.238848447799682617e-01 -1.548928320407867432e-01 -3.928292095661163330e-01
-2.896827831864356995e-02 -3.876181552186608315e-03 -2.635883986949920654e-01 -7.727833092212677002e-02 -1.096633076667785645e-01 5.738244950771331787e-02 3.318022564053535461e-02 -1.443210989236831665e-01 -1.293604075908660889e-01 3.716524541378021240e-01 -1.413808576762676239e-02 8.974506705999374390e-02 -1.877113282680511475e-01 9.146090596914291382e-02 -1.357058808207511902e-02 -9.031106531620025635e-02 -3.306995332241058350e-01 -6.302391737699508667e-02 1.645817756652832031e-01 -2.236963808536529541e-01 -2.675090683624148369e-03 -1.256723403930664062e-01 8.729501813650131226e-02 4.530525952577590942e-02 2.180534005165100098e-01 -1.620951108634471893e-02 7.811611145734786987e-02 2.634398341178894043e-01 2.417171001434326172e-01 -3.784590065479278564e-01 1.380123794078826904e-01 -3.338241279125213623e-01
-5.954756960272789001e-02 5.381339043378829956e-02 4.950328543782234192e-02 -1.660003513097763062e-01 1.366622745990753174e-01 7.688738871365785599e-03 1.643392443656921387e-01 1.410620510578155518e-01 3.141767159104347229e-02 1.791616976261138916e-01 3.566896170377731323e-02 1.501259803771972656e-01 1.573334634304046631e-01 3.382238093763589859e-03 -9.058687090873718262e-02 -2.776241004467010498e-01 -1.219805702567100525e-02 2.747250497341156006e-01 4.274049401283264160e-01 1.304325908422470093e-01 -1.011251285672187805e-01 -1.090091913938522339e-01 1.046578735113143921e-01 -1.053989455103874207e-01 8.173149824142456055e-02 -2.984597086906433105e-01 2.938491106033325195e-01 1.664881706237792969e-01 -2.003189474344253540e-01 -7.453404366970062256e-02 -2.959116362035274506e-02 -3.938313126564025879e-01
-1.522228401154279709e-02 1.450654864311218262e-01 -2.794373221695423126e-02 -1.748748123645782471e-01 1.989516913890838623e-01 -2.227628380060195923e-01 -1.568628847599029541e-01 8.450183272361755371e-02 2.912048697471618652e-01 2.895207703113555908e-01 -2.276839129626750946e-02 -9.345199912786483765e-02 -5.780435353517532349e-02 8.124092966318130493e-02 -1.214652657508850098e-01 -2.789628691971302032e-02 9.955995529890060425e-02 -1.094046980142593384e-01 8.857468515634536743e-02 -9.432865306735038757e-03 -1.163237839937210083e-01 5.838358402252197266e-02 4.256934225559234619e-01 -1.354592591524124146e-01 -9.622772037982940674e-02 -2.050309181213378906e-01 2.151716947555541992e-01 3.263544738292694092e-01 3.112826347351074219e-01 -1.752384006977081299e-01 2.115329951047897339e-01 1.696653850376605988e-02
-2.597082555294036865e-01 -7.247854769229888916e-02 -7.314008474349975586e-02 -1.958677470684051514e-01 4.163385927677154541e-01 1.675053089857101440e-01 1.353808492422103882e-02 2.588090002536773682e-01 4.578471183776855469e-02 2.042326331138610840e-01 1.805852055549621582e-01 1.319379508495330811e-01 -1.231499016284942627e-01 -1.133688911795616150e-02 1.304531842470169067e-02 -3.396661877632141113e-01 -1.815329492092132568e-01 9.026858955621719360e-02 4.031201452016830444e-02 9.159836173057556152e-02 2.451175898313522339e-01 1.327479630708694458e-01 7.876162230968475342e-02 2.261900305747985840e-01 1.639340519905090332e-01 2.845290303230285645e-01 1.131973341107368469e-01 -8.282770868390798569e-04 -9.375399351119995117e-02 -1.575468331575393677e-01 6.435538828372955322e-02 -2.139497101306915283e-01
-1.615484505891799927e-01 3.336166264489293098e-03 -2.477467507123947144e-01 6.818335503339767456e-02 5.841765925288200378e-02 1.843842566013336182e-01 3.076041340827941895e-01 9.805751591920852661e-02 1.545184850692749023e-01 4.710168540477752686e-01 3.116082847118377686e-01 4.500616807490587234e-03 5.361833423376083374e-02 1.008868440985679626e-01 1.640127599239349365e-01 -4.719166830182075500e-02 -1.373125165700912476e-01 -4.259076714515686035e-02 5.430079624056816101e-02 -1.621433198451995850e-01 6.181799992918968201e-02 3.991950675845146179e-02 4.550468176603317261e-02 -1.968674920499324799e-02 9.763204306364059448e-02 2.668825723230838776e-02 6.699833273887634277e-02 1.521382182836532593e-01 -1.525051593780517578e-01 -1.216032803058624268e-01 1.091078761965036392e-02 -4.973531961441040039e-01
1.547699421644210815e-01 1.206005550920963287e-02 1.183126494288444519e-01 -2.205578535795211792e-01 2.720175385475158691e-01 1.115192919969558716e-01 -1.771638095378875732e-01 2.477208822965621948e-01 -1.484095603227615356e-01 3.752876818180084229e-02 1.107015609741210938e-01 -8.949640393257141113e-02 2.656214237213134766e-01 -2.499128133058547974e-01 -3.527384400367736816e-01 -1.578694432973861694e-01 -3.378843367099761963e-01 1.188371181488037109e-01 -3.377949818968772888e-02 -1.131296306848526001e-01 1.321263909339904785e-01 7.927850633859634399e-02 2.533299028873443604e-01 5.321503058075904846e-02 1.229458227753639221e-01 -1.894113272428512573e-01 1.914871484041213989e-01 -6.365906447172164917e-02 -8.320332504808902740e-03 -1.976453363895416260e-01 -8.281866903416812420e-04 -2.102246433496475220e-01
-1.083159074187278748e-02 -7.759553939104080200e-02 -2.146102786064147949e-01 2.931454032659530640e-02 6.089958921074867249e-02 -5.259006097912788391e-02 1.140435971319675446e-02 1.715882718563079834e-01 -5.704951938241720200e-03 1.759080439805984497e-01 4.269536733627319336e-01 -1.033554002642631531e-01 -6.662978231906890869e-02 5.672004539519548416e-03 -7.364536821842193604e-02 -1.352727785706520081e-02 -1.715379506349563599e-01 6.317344307899475098e-02 1.282941550016403198e-01 -1.740540117025375366e-01 2.028667181730270386e-01 1.603000760078430176e-01 3.743386268615722656e-01 3.937175124883651733e-02 -1.693614013493061066e-02 3.051422163844108582e-02 -7.275002449750900269e-02 2.733545564115047455e-02 -7.422332465648651123e-02 -3.673008084297180176e-01 -4.503412544727325439e-02 -4.883294999599456787e-01
1.299555450677871704e-01 3.021263778209686279e-01 -8.125372231006622314e-02 -5.731899663805961609e-02 1.258820891380310059e-01 1.059396266937255859e-01 -2.993876338005065918e-01 -1.218393221497535706e-01 -5.811951681971549988e-02 -2.106692176312208176e-03 1.204722188413143158e-02 1.422671526670455933e-01 1.601046770811080933e-01 -1.540007740259170532e-01 -8.861342817544937134e-02 -2.385781109333038330e-01 -1.975980103015899658e-01 -1.773567348718643188e-01 1.903034895658493042e-01 -4.967829585075378418e-01 2.254507392644882202e-01 -1.348669379949569702e-01 3.036253154277801514e-01 -8.263341337442398071e-02 -1.134018748998641968e-01 -3.790923580527305603e-02 2.002529501914978027e-01 4.329925775527954102e-02 -1.125822365283966064e-01 -1.199526414275169373e-01 4.965953901410102844e-02 -7.184536755084991455e-02
-8.418447338044643402e-03 1.810597032308578491e-01 -1.319775544106960297e-02 -5.234943330287933350e-02 -1.332564279437065125e-02 4.454962015151977539e-01 7.965666055679321289e-02 1.241115182638168335e-01 -9.938609600067138672e-02 2.973763346672058105e-01 -1.930379867553710938e-01 1.783895790576934814e-01 -7.560393959283828735e-02 -1.562852971255779266e-02 -1.067348793148994446e-01 -5.481400340795516968e-02 -3.674481809139251709e-01 -1.388014107942581177e-01 1.623342335224151611e-01 -3.079801499843597412e-01 -7.947058975696563721e-02 -7.638946920633316040e-02 4.584958404302597046e-02 -2.276385724544525146e-01 2.125999517738819122e-02 -2.440411001443862915e-01 -1.668983250856399536e-01 1.693029999732971191e-01 -2.702333591878414154e-02 -1.983417570590972900e-01 -1.636714041233062744e-01 -1.764639019966125488e-01
-7.929059118032455444e-02 -8.339329622685909271e-03 8.813993190415203571e-05 -2.774843275547027588e-01 2.550479471683502197e-01 2.841486036777496338e-01 -7.235310971736907959e-02 1.813367456197738647e-01 1.355891674757003784e-01 4.553445056080818176e-02 -2.616345323622226715e-02 -2.386073172092437744e-01 -2.155945599079132080e-01 5.449608713388442993e-02 -3.134202444925904274e-03 -3.575904071331024170e-01 -1.914236992597579956e-01 -9.508375823497772217e-02 1.343215554952621460e-01 5.613669008016586304e-02 3.293690979480743408e-01 1.306818127632141113e-01 1.425477862358093262e-01 3.421559557318687439e-02 -2.284621298313140869e-01 -2.441418021917343140e-01 2.479998171329498291e-01 4.055894166231155396e-02 -1.196395531296730042e-01 -2.769973874092102051e-02 -3.765719756484031677e-02 -2.682402133941650391e-01
2.166769281029701233e-02 -1.115649715065956116e-01 -2.365754395723342896e-01 -7.591947913169860840e-02 1.873643994331359863e-01 2.030769437551498413e-01 2.012212127447128296e-01 -1.980923675000667572e-02 -1.117144450545310974e-01 1.965762227773666382e-01 1.014639958739280701e-01 9.267167001962661743e-02 -8.379756659269332886e-02 -1.555752474814653397e-03 -1.974425315856933594e-01 -1.036383435130119324e-01 -5.594076588749885559e-02 -1.590575873851776123e-01 6.727704405784606934e-02 -9.559076279401779175e-02 3.788684010505676270e-01 -1.591553092002868652e-01 -6.667748093605041504e-02 -3.706232607364654541e-01 -7.397291809320449829e-02 -9.627227485179901123e-02 1.547262519598007202e-01 9.520436078310012817e-02 2.764601707458496094e-01 -2.504867613315582275e-01 -1.021024808287620544e-01 -3.622912466526031494e-01
-7.695899158716201782e-02 2.010913342237472534e-01 -2.045690082013607025e-03 -1.518530398607254028e-01 1.824810802936553955e-01 2.110114097595214844e-01 6.884494423866271973e-02 2.252130061388015747e-01 -1.852801302447915077e-03 2.027384638786315918e-01 -2.167701274156570435e-01 4.332070238888263702e-03 -2.338004559278488159e-01 1.895360648632049561e-02 -2.166025340557098389e-01 -5.525259766727685928e-03 -4.752922058105468750e-01 -1.304121166467666626e-01 1.557177305221557617e-01 -1.670699268579483032e-01 -8.337629586458206177e-02 -1.155153065919876099e-01 1.698535084724426270e-01 -2.352514564990997314e-01 -3.328346461057662964e-02 -2.745982706546783447e-01 -1.060172542929649353e-01 -1.854541599750518799e-01 1.659615188837051392e-01 -2.036927491426467896e-01 3.358568937983363867e-04 -1.283296048641204834e-01
-1.778595894575119019e-01 7.504603266716003418e-02 -3.700921237468719482e-01 -7.447330653667449951e-02 6.849606335163116455e-02 1.661365479230880737e-01 -3.442138731479644775e-01 6.929451972246170044e-02 1.791512034833431244e-02 3.958433568477630615e-01 1.629359424114227295e-01 -7.536888588219881058e-03 2.107601910829544067e-01 2.212193906307220459e-01 4.477381240576505661e-03 -4.405788704752922058e-02 1.222263649106025696e-01 -1.030860990285873413e-01 2.926192283630371094e-01 -2.344027906656265259e-02 8.291803300380706787e-02 -2.333172708749771118e-01 5.499323830008506775e-02 -1.370794922113418579e-01 9.527799673378467560e-03 -3.222426399588584900e-02 1.669070124626159668e-01 -4.200493916869163513e-02 -6.472312659025192261e-02 -2.620032131671905518e-01 -1.096626222133636475e-01 -2.742696404457092285e-01
-3.246883675456047058e-02 -6.741331517696380615e-02 7.488920539617538452e-02 -6.848987936973571777e-02 6.910087913274765015e-02 6.827995181083679199e-02 -4.006054103374481201e-01 2.357777208089828491e-01 -8.388531208038330078e-02 2.511372566223144531e-01 1.497517824172973633e-01 -9.662561863660812378e-02 -1.204753220081329346e-01 -1.176673993468284607e-01 -3.195398673415184021e-02 1.692914776504039764e-02 -2.608412206172943115e-01 -3.075069785118103027e-01 2.542218267917633057e-01 8.119807392358779907e-02 2.245211750268936157e-01 -9.284210950136184692e-02 1.679213643074035645e-01 -3.993415087461471558e-02 1.685976535081863403e-01 5.102474987506866455e-02 1.921098977327346802e-01 8.533725142478942871e-02 1.756309270858764648e-01 -4.328796267509460449e-01 -1.018060892820358276e-01 2.444436587393283844e-02
-3.316491246223449707e-01 2.415833175182342529e-01 -3.717685639858245850e-01 9.541997313499450684e-02 1.389254182577133179e-01 -5.387698113918304443e-02 -3.631839156150817871e-02 6.198170036077499390e-02 7.713366299867630005e-02 4.960064888000488281e-01 -4.329119622707366943e-02 -6.195443868637084961e-02 -1.535619497299194336e-01 9.476634114980697632e-02 -7.375080883502960205e-02 -9.343052655458450317e-02 -1.209953799843788147e-01 1.170281600207090378e-02 1.089599654078483582e-01 1.128192543983459473e-01 -1.172982528805732727e-01 9.345463663339614868e-02 3.454883098602294922e-01 -1.359290778636932373e-01 7.225643843412399292e-02 -2.521988451480865479e-01 2.634522505104541779e-02 1.846773624420166016e-01 -1.192268356680870056e-01 8.530568331480026245e-02 -1.496276855468750000e-01 -7.305061817169189453e-02
-1.498454660177230835e-01 7.866316288709640503e-02 -9.913562983274459839e-02 -1.224164664745330811e-01 -6.369509547948837280e-02 1.075170487165451050e-01 -8.523610979318618774e-02 -1.161922514438629150e-01 6.543488800525665283e-02 9.623536840081214905e-03 -9.637647867202758789e-02 1.534174233675003052e-01 -1.153139695525169373e-01 1.802674680948257446e-02 -1.227179914712905884e-01 -7.537093013525009155e-02 2.511627599596977234e-02 -4.378250837326049805e-01 3.437315225601196289e-01 1.966677308082580566e-01 3.354770839214324951e-01 -1.973772495985031128e-01 2.610759735107421875e-01 -2.459529601037502289e-02 5.636041983962059021e-02 -1.286646574735641479e-01 -4.024226218461990356e-02 3.621819019317626953e-01 1.517848074436187744e-01 -2.284804731607437134e-01 -1.623029857873916626e-01 -1.227592751383781433e-01
-1.555246859788894653e-01 -1.220773607492446899e-01 9.165928512811660767e-02 -1.001749709248542786e-01 3.401110470294952393e-01 1.877767890691757202e-01 5.817984696477651596e-03 2.092348784208297729e-01 2.357831895351409912e-01 2.018815428018569946e-01 2.534706890583038330e-02 2.153061181306838989e-01 -1.586309671401977539e-01 -1.819007284939289093e-02 -1.758891344070434570e-01 -2.879620194435119629e-01 -1.970886737108230591e-01 7.670031487941741943e-02 2.430910617113113403e-01 -1.963453926146030426e-02 1.120245531201362610e-01 5.192053318023681641e-02 -6.670577824115753174e-02 3.963658511638641357e-01 -8.796434849500656128e-02 -1.476165503263473511e-01 1.742509454488754272e-01 1.757907122373580933e-01 -7.534725964069366455e-02 -1.327562183141708374e-01 -1.843610256910324097e-01 -1.895529478788375854e-01
-1.624589115381240845e-01 1.924397200345993042e-01 3.654259443283081055e-02 -9.956476837396621704e-02 1.330136805772781372e-01 2.817946672439575195e-01 -1.936911195516586304e-01 4.370740056037902832e-02 -1.498088389635086060e-01 4.316435009241104126e-02 -2.315513938665390015e-01 9.384683519601821899e-02 -2.344578951597213745e-01 -1.130949556827545166e-01 5.049714446067810059e-02 -2.454462200403213501e-01 -3.139320313930511475e-01 1.205688118934631348e-01 -3.623254224658012390e-02 -2.723761498928070068e-01 -7.421953231096267700e-02 5.088731274008750916e-02 1.746079325675964355e-01 -1.532224863767623901e-01 2.505739331245422363e-01 -7.954839617013931274e-02 2.186308205127716064e-01 2.276168763637542725e-01 6.594021618366241455e-02 -2.375763505697250366e-01 5.939906835556030273e-02 -2.963384389877319336e-01
3.970984369516372681e-02 1.810275167226791382e-01 2.365951687097549438e-01 -2.292161136865615845e-01 3.748306930065155029e-01 -1.033424437046051025e-01 -5.255692452192306519e-02 3.200354054570198059e-02 5.974991363473236561e-04 1.277287751436233521e-01 2.325618565082550049e-01 1.182223856449127197e-01 1.446664985269308090e-02 -2.253098040819168091e-01 -1.765350848436355591e-01 -2.632371485233306885e-01 -2.246324568986892700e-01 9.597615897655487061e-02 -3.606095537543296814e-02 -1.306062042713165283e-01 2.543414197862148285e-02 -1.996963024139404297e-01 2.314530014991760254e-01 -1.430686265230178833e-01 1.028742119669914246e-01 -1.353808790445327759e-01 4.257364943623542786e-02 1.560612767934799194e-01 -1.825184971094131470e-01 2.226053178310394287e-01 6.005895137786865234e-02 -3.636150062084197998e-01
-5.331967398524284363e-02 -6.538619101047515869e-02 -5.504445638507604599e-03 1.112664770334959030e-02 5.680738389492034912e-02 -3.660357743501663208e-02 -1.460638195276260376e-01 1.404956132173538208e-01 5.876545608043670654e-02 2.901673913002014160e-01 4.017047211527824402e-02 -4.128545522689819336e-03 -2.018506824970245361e-01 -4.758803918957710266e-02 1.432248055934906006e-01 1.000564917922019958e-01 -3.615421354770660400e-01 -2.117800265550613403e-01 3.234627544879913330e-01 9.869603812694549561e-02 1.801318675279617310e-01 -1.172983422875404358e-01 3.315239250659942627e-01 -1.268545389175415039e-01 9.597995132207870483e-02 5.557085853070020676e-03 9.453418105840682983e-02 1.342244148254394531e-01 6.955246441066265106e-03 -3.955794274806976318e-01 -3.566977679729461670e-01 -4.661694541573524475e-02
-6.411612778902053833e-02 1.552514582872390747e-01 1.252650767564773560e-01 -6.634549796581268311e-02 2.142123132944107056e-02 -1.015243604779243469e-01 -9.347714483737945557e-02 2.618055641651153564e-01 -2.922484278678894043e-01 1.035116463899612427e-01 -4.977716505527496338e-02 1.933774799108505249e-01 4.835639894008636475e-02 -1.662152409553527832e-01 -2.195544838905334473e-01 -2.784727215766906738e-01 -2.012386769056320190e-01 8.649671077728271484e-02 1.182589679956436157e-01 -2.441037744283676147e-01 2.647460103034973145e-01 -7.371098548173904419e-02 2.392820119857788086e-01 -2.245876193046569824e-02 -2.835936844348907471e-02 -5.391586199402809143e-02 2.229815572500228882e-01 3.571901321411132812e-01 -1.782026290893554688e-01 -1.612865924835205078e-01 2.681778669357299805e-01 -7.995615154504776001e-02
-2.278760075569152832e-01 7.114283740520477295e-02 -2.878672778606414795e-01 -2.219123244285583496e-01 1.695686578750610352e-01 -2.313113808631896973e-01 -1.033603250980377197e-01 5.544634535908699036e-02 9.085285477340221405e-03 -4.967898502945899963e-02 -1.613810658454895020e-01 1.370951831340789795e-01 1.189263388514518738e-01 -2.970210909843444824e-01 -1.667481958866119385e-01 2.140417462214827538e-03 -3.500482738018035889e-01 -1.133345812559127808e-01 2.078951150178909302e-01 2.283775955438613892e-01 -1.842565275728702545e-02 -6.086708232760429382e-02 1.094244718551635742e-01 -1.482974365353584290e-02 3.785688802599906921e-02 -2.555545866489410400e-01 3.745097815990447998e-01 3.677188605070114136e-02 2.172052264213562012e-01 -1.333413571119308472e-01 1.289848238229751587e-01 -1.947086118161678314e-02
-2.028706073760986328e-01 2.052963972091674805e-01 2.182941883802413940e-02 9.366596117615699768e-03 1.062417402863502502e-01 -2.435620501637458801e-02 7.667167484760284424e-02 -1.327821165323257446e-01 -9.290775656700134277e-02 2.718216776847839355e-01 3.901433944702148438e-01 1.980842053890228271e-01 5.317614972591400146e-02 -2.927441149950027466e-03 -1.262974292039871216e-01 -5.148966982960700989e-02 -1.562731526792049408e-02 -2.481656372547149658e-01 -2.390134334564208984e-01 3.443916887044906616e-02 1.525948941707611084e-01 -1.929909139871597290e-01 1.906717866659164429e-01 1.782473176717758179e-03 -1.746416240930557251e-01 -6.070149317383766174e-02 4.095264077186584473e-01 8.869954943656921387e-02 4.571156576275825500e-02 -2.659516334533691406e-01 1.122784763574600220e-01 -2.703928351402282715e-01
3.135083615779876709e-02 1.040978133678436279e-01 -5.674845539033412933e-03 -2.683979868888854980e-01 -7.808296382427215576e-02 1.621564626693725586e-01 -1.396524459123611450e-01 -5.449092015624046326e-02 2.834233455359935760e-02 -3.253895323723554611e-03 -4.908316209912300110e-02 -1.946001797914505005e-01 1.036155596375465393e-01 -1.730910688638687134e-01 -1.875038743019104004e-01 -2.785220146179199219e-01 -4.361289739608764648e-01 -1.114618554711341858e-01 2.000700831413269043e-01 -1.298363804817199707e-01 3.410736098885536194e-02 -1.286248862743377686e-01 7.337339967489242554e-02 2.443996518850326538e-01 1.922863870859146118e-01 -3.262079656124114990e-01 5.661507695913314819e-02 2.298296391963958740e-01 1.547983437776565552e-01 -2.429619729518890381e-01 -1.701103001832962036e-01 -1.142040714621543884e-01
-9.648763388395309448e-02 -9.669127315282821655e-02 -2.072268426418304443e-01 -7.306925952434539795e-02 1.953410506248474121e-01 6.546228379011154175e-02 2.491863369941711426e-01 -4.068258777260780334e-02 4.543727636337280273e-02 -1.070946231484413147e-01 1.063090711832046509e-01 -9.355018287897109985e-02 1.954405009746551514e-01 -3.872359544038772583e-02 -3.566075563430786133e-01 -1.559624820947647095e-01 -3.564577102661132812e-01 1.047482937574386597e-01 1.419584453105926514e-02 -2.079156190156936646e-01 1.290111988782882690e-01 1.434248778969049454e-02 5.051558017730712891e-01 -1.334064304828643799e-01 1.400447189807891846e-01 -1.712212562561035156e-01 -1.016589328646659851e-01 1.680772304534912109e-01 -4.842752218246459961e-02 -3.496499732136726379e-02 -4.029085859656333923e-02 -1.951689869165420532e-01
-1.564156264066696167e-01 1.608579605817794800e-01 -1.422320306301116943e-01 -2.082153260707855225e-01 -1.148314103484153748e-01 1.208420172333717346e-01 1.554700434207916260e-01 2.817888185381889343e-02 1.773959994316101074e-01 -2.379722427576780319e-03 -1.285216063261032104e-01 1.427792161703109741e-01 2.658400833606719971e-01 -3.934456780552864075e-02 1.226095482707023621e-01 -2.150299102067947388e-01 -1.336356699466705322e-01 -1.276948899030685425e-01 2.895544171333312988e-01 1.234476342797279358e-01 1.604650914669036865e-01 -1.175855025649070740e-01 3.677617311477661133e-01 -3.317131996154785156e-01 1.568766087293624878e-01 -2.599542140960693359e-01 -7.166654616594314575e-02 5.977412685751914978e-02 2.073145061731338501e-01 -1.648715138435363770e-01 2.050523310899734497e-01 -1.566695421934127808e-02
2.196115069091320038e-02 1.132522821426391602e-01 -2.342004179954528809e-01 -4.365404322743415833e-02 1.135728582739830017e-01 -1.775240153074264526e-01 -2.230354100465774536e-01 9.215832501649856567e-02 -3.132124245166778564e-02 1.351320296525955200e-01 -5.394149199128150940e-02 -1.491308771073818207e-02 5.799154937267303467e-02 -1.643211990594863892e-01 -1.846989393234252930e-01 -1.888142377138137817e-01 -1.164292842149734497e-01 2.894465997815132141e-02 7.589168846607208252e-03 -5.351151823997497559e-01 2.837226688861846924e-01 -3.145679086446762085e-02 2.881543338298797607e-01 -1.589141413569450378e-02 -3.052189573645591736e-02 -2.332059144973754883e-01 3.755567073822021484e-01 4.922218155115842819e-03 -6.741520762443542480e-02 -1.797442734241485596e-01 -4.494903236627578735e-02 -6.286506354808807373e-02
-1.119618937373161316e-01 -5.612993985414505005e-02 -3.897649794816970825e-02 -5.467629060149192810e-03 3.510704636573791504e-02 1.120800897479057312e-01 1.386331468820571899e-01 -2.181017100811004639e-01 -1.541059166193008423e-01 8.963868767023086548e-02 3.031981289386749268e-01 1.472535431385040283e-01 1.154865920543670654e-01 -1.116465851664543152e-01 -1.834225952625274658e-01 -2.202295660972595215e-01 -1.852312088012695312e-01 -3.091742992401123047e-01 -2.380823791027069092e-01 4.585011675953865051e-02 1.373833119869232178e-01 -3.680716827511787415e-02 2.900037467479705811e-01 -3.423804417252540588e-02 -1.907428652048110962e-01 -2.060565203428268433e-01 4.081884622573852539e-01 1.209758371114730835e-01 1.798532009124755859e-01 -6.370366364717483521e-02 9.300585836172103882e-03 -2.409654557704925537e-01
-2.897106409072875977e-01 9.316846728324890137e-02 -1.825748234987258911e-01 -3.932530805468559265e-02 -4.562250897288322449e-02 1.703345477581024170e-01 6.152172759175300598e-02 2.435977198183536530e-02 1.352207958698272705e-01 -4.132270440459251404e-02 -4.752739146351814270e-02 2.453752094879746437e-03 9.193491190671920776e-02 1.055829077959060669e-01 2.026610821485519409e-02 -1.946343034505844116e-01 -2.187712043523788452e-01 -5.566780269145965576e-02 2.821403741836547852e-01 -7.111734896898269653e-02 3.462513685226440430e-01 -1.615150123834609985e-01 2.469139695167541504e-01 7.142347842454910278e-02 3.224532008171081543e-01 -3.994134366512298584e-01 -1.231951415538787842e-01 -8.649684488773345947e-02 8.518816530704498291e-02 -7.212803512811660767e-02 9.312044084072113037e-02 -3.192514181137084961e-01
-1.773620396852493286e-01 -1.617310792207717896e-01 -3.482707142829895020e-01 -1.186525449156761169e-01 -6.732639670372009277e-02 -9.808556735515594482e-02 -1.773283444344997406e-02 6.420950591564178467e-02 -1.292867511510848999e-01 1.240219827741384506e-02 3.333069980144500732e-01 2.024253457784652710e-01 3.206599354743957520e-01 -1.101537644863128662e-01 -3.598930835723876953e-01 -2.785285711288452148e-01 6.926194578409194946e-02 -2.006124705076217651e-01 2.252530306577682495e-01 4.368598107248544693e-03 1.314883958548307419e-02 -4.713743552565574646e-02 1.839969009160995483e-01 -1.087310537695884705e-01 -4.093599319458007812e-02 -2.225092649459838867e-01 -5.484908074140548706e-02 1.470392569899559021e-03 1.342974882572889328e-02 -1.370272040367126465e-01 -7.129102200269699097e-02 -2.744431495666503906e-01
-1.048545092344284058e-01 1.709630340337753296e-01 1.465968787670135498e-01 -1.341522186994552612e-01 9.194900840520858765e-02 -5.555870477110147476e-03 3.968887925148010254e-01 2.138959467411041260e-01 2.080479860305786133e-01 1.740525364875793457e-01 -9.574395418167114258e-02 8.682259917259216309e-02 1.897034943103790283e-01 9.342018514871597290e-02 -3.348995745182037354e-01 -2.692950665950775146e-01 -7.451374828815460205e-02 -9.884158149361610413e-03 1.118983551859855652e-01 1.198094785213470459e-01 -2.348595559597015381e-01 1.213696449995040894e-01 2.311353385448455811e-01 -9.024811908602714539e-03 1.163510680198669434e-01 -1.240321770310401917e-01 1.245628073811531067e-01 1.548248678445816040e-01 -1.528471261262893677e-01 -8.817382156848907471e-02 1.481278538703918457e-01 -3.338403105735778809e-01
2.224944680929183960e-01 1.226995363831520081e-01 -1.017545908689498901e-01 -1.113444194197654724e-01 1.980876326560974121e-01 1.006201505661010742e-01 -3.755653798580169678e-01 -5.599375069141387939e-02 2.603664696216583252e-01 2.814501523971557617e-01 7.444836199283599854e-02 -1.132510602474212646e-01 1.035951301455497742e-01 -2.816087007522583008e-01 1.223123911768198013e-02 -3.683585524559020996e-01 -2.607359588146209717e-01 -3.590036183595657349e-02 6.406671553850173950e-02 1.011610031127929688e-01 -3.117099404335021973e-02 9.998109191656112671e-02 3.131412267684936523e-01 -1.610704809427261353e-01 1.625427789986133575e-02 2.484550513327121735e-02 -1.068425849080085754e-01 -2.126504853367805481e-02 1.138467341661453247e-01 -3.920521214604377747e-02 -1.341611593961715698e-01 -2.531202435493469238e-01
-3.399215638637542725e-01 2.610625326633453369e-01 -5.425069108605384827e-02 -6.532389670610427856e-02 -1.071251649409532547e-02 -9.994452446699142456e-02 -7.070399005897343159e-04 -1.049466710537672043e-02 8.549866080284118652e-02 3.202043175697326660e-01 3.281067311763763428e-01 -3.977271914482116699e-02 2.223270684480667114e-01 1.108430698513984680e-01 -3.694074153900146484e-01 -7.814066857099533081e-02 -1.188310831785202026e-01 -5.391576560214161873e-04 -8.387541025876998901e-02 8.287027478218078613e-02 -2.632094547152519226e-02 2.186455726623535156e-01 2.666897177696228027e-01 -1.726598292589187622e-01 -1.134037449955940247e-01 -3.647752702236175537e-01 3.697140514850616455e-02 1.184460818767547607e-01 -3.851338848471641541e-02 -1.403616368770599365e-01 -1.205717027187347412e-01 3.189979866147041321e-02
-2.433141916990280151e-01 -3.993646707385778427e-03 -1.116875857114791870e-01 5.107702687382698059e-02 1.518075615167617798e-01 1.222541108727455139e-01 2.417236268520355225e-01 2.499663084745407104e-02 2.265789173543453217e-02 2.640220522880554199e-01 3.882774114608764648e-01 5.942625179886817932e-02 1.437456905841827393e-01 -6.368859112262725830e-02 2.147648110985755920e-02 9.547775262035429478e-04 -4.224257171154022217e-02 1.282147020101547241e-01 1.824351996183395386e-01 -1.826897859573364258e-01 1.496990621089935303e-01 1.593431457877159119e-02 2.078661471605300903e-01 -5.566696450114250183e-02 1.563196480274200439e-01 -1.085376590490341187e-01 -9.567796438932418823e-02 9.325470775365829468e-02 -8.754105120897293091e-02 -4.487876296043395996e-01 4.778365604579448700e-03 -4.024220705032348633e-01
1.075753867626190186e-01 -4.864304885268211365e-02 -1.737329661846160889e-01 -3.590707480907440186e-01 1.338765621185302734e-01 3.782455027103424072e-01 -2.014793157577514648e-01 -1.014639660716056824e-01 4.027958586812019348e-02 1.812542974948883057e-01 1.084000095725059509e-01 2.837844789028167725e-01 7.232547551393508911e-02 1.306617707014083862e-01 -1.256686896085739136e-01 -3.477359414100646973e-01 -1.020792648196220398e-01 -2.193140834569931030e-01 2.273309528827667236e-01 1.561254113912582397e-01 -1.166957169771194458e-01 -1.211150661110877991e-01 1.677676439285278320e-01 -5.193935707211494446e-02 -1.141557376831769943e-02 1.520610451698303223e-01 1.073846146464347839e-01 2.519199550151824951e-01 1.096353773027658463e-02 -1.163154765963554382e-01 -1.487187892198562622e-01 -3.962556645274162292e-02
-2.123399823904037476e-01 8.412218838930130005e-02 -3.071888685226440430e-01 -1.066827252507209778e-01 -1.907760500907897949e-01 -1.467281579971313477e-02 -2.425526641309261322e-02 3.960451483726501465e-02 6.075939536094665527e-02 -3.620347380638122559e-02 1.576989144086837769e-02 -5.252712965011596680e-02 1.138747707009315491e-01 -2.726761698722839355e-01 -2.570214271545410156e-01 -8.244805783033370972e-02 7.384125143289566040e-02 -1.074099391698837280e-01 4.539420902729034424e-01 8.153793960809707642e-02 1.336760669946670532e-01 -1.228402480483055115e-01 3.665566742420196533e-01 -7.533018290996551514e-02 -1.740605831146240234e-01 -1.859771758317947388e-01 1.322133541107177734e-01 3.132564127445220947e-01 -1.680170185863971710e-02 -1.252255439758300781e-01 3.457335382699966431e-02 -1.864977627992630005e-01
-1.135914549231529236e-01 -1.715308614075183868e-02 -2.472942620515823364e-01 -1.574701443314552307e-02 9.040004760026931763e-02 -1.485292017459869385e-01 1.702384054660797119e-01 2.021933719515800476e-02 1.619724780321121216e-01 1.772264242172241211e-01 7.877641916275024414e-02 3.128644824028015137e-02 -1.811921894550323486e-01 1.684214323759078979e-01 1.307880282402038574e-01 -4.513231515884399414e-01 -2.851220071315765381e-01 -2.595196850597858429e-02 2.776397019624710083e-02 -1.079877018928527832e-01 2.888398431241512299e-02 1.085396483540534973e-01 8.763758838176727295e-02 -1.469903737306594849e-01 -2.932588458061218262e-01 -1.528511494398117065e-01 -1.745159178972244263e-01 2.320677638053894043e-01 8.594714105129241943e-03 -2.360056638717651367e-01 -1.154330074787139893e-01 -3.462355434894561768e-01
4.768437147140502930e-02 -8.995704352855682373e-02 -1.586006879806518555e-01 -2.368077039718627930e-01 1.258907765150070190e-01 2.723730504512786865e-01 -2.190851233899593353e-02 5.450737103819847107e-02 -3.607606515288352966e-02 2.454491555690765381e-01 -3.017404973506927490e-01 2.444675862789154053e-01 2.017340362071990967e-01 -3.714094683527946472e-02 3.991107940673828125e-01 -2.324235588312149048e-01 -1.898973584175109863e-01 -1.915437430143356323e-01 1.962982118129730225e-01 3.962875157594680786e-02 1.140092536807060242e-01 -3.189110010862350464e-02 2.639136016368865967e-01 -2.093471884727478027e-01 7.260484248399734497e-02 -2.009997665882110596e-01 4.061891511082649231e-02 4.906625673174858093e-02 -1.549596339464187622e-01 -1.048469245433807373e-01 -9.180109202861785889e-02 -1.168881356716156006e-01
-2.398922741413116455e-01 3.700723638758063316e-03 -2.551042139530181885e-01 -5.497839674353599548e-02 1.962207816541194916e-02 2.399747669696807861e-01 1.356283724308013916e-01 3.966132644563913345e-03 2.827181816101074219e-01 1.704592257738113403e-01 1.506035476922988892e-01 1.595294326543807983e-01 1.209752261638641357e-01 1.435220092535018921e-01 3.353185206651687622e-02 7.096324115991592407e-02 -2.655543088912963867e-01 2.218471653759479523e-02 -8.429379761219024658e-02 -3.143313229084014893e-01 -1.273019611835479736e-01 1.131042167544364929e-01 3.026400506496429443e-01 -1.738460361957550049e-01 4.086824879050254822e-02 2.244544960558414459e-02 -5.215037614107131958e-03 1.019700840115547180e-01 -5.456133931875228882e-02 -2.172639966011047363e-01 8.907310664653778076e-03 -4.570024311542510986e-01
-2.087045162916183472e-01 3.483278304338455200e-02 9.587026201188564301e-03 1.425746642053127289e-02 2.202594429254531860e-01 -1.239354535937309265e-02 1.305050998926162720e-01 5.863189697265625000e-02 -1.297574788331985474e-01 9.137139469385147095e-02 2.334827184677124023e-01 6.477490812540054321e-02 8.688100427389144897e-02 1.854319125413894653e-01 -3.475790619850158691e-01 -1.998346894979476929e-01 -2.030701339244842529e-01 7.052810490131378174e-02 1.637547910213470459e-01 -8.716907352209091187e-02 1.668760627508163452e-01 1.458451896905899048e-01 5.304964259266853333e-02 1.512281130999326706e-02 8.147348463535308838e-02 -1.553736776113510132e-01 -1.334928274154663086e-01 -1.029131785035133362e-01 1.498065516352653503e-02 -5.429237484931945801e-01 1.884039677679538727e-02 -3.345139622688293457e-01
-2.247696816921234131e-01 -1.947807334363460541e-02 -3.024105913937091827e-02 -3.433268964290618896e-01 1.679880321025848389e-01 1.483344938606023788e-02 -3.034556806087493896e-01 8.405015617609024048e-02 8.255845867097377777e-03 1.239820122718811035e-01 -1.617986708879470825e-01 -6.242401897907257080e-02 -1.419657375663518906e-02 -1.327263712882995605e-01 -1.254931390285491943e-01 -3.867563791573047638e-04 -1.696365326642990112e-01 -1.396682858467102051e-01 1.872511506080627441e-01 9.710815548896789551e-02 2.099946290254592896e-01 -1.802887618541717529e-01 2.810342013835906982e-01 -1.351026147603988647e-01 1.816442310810089111e-01 -3.035242669284343719e-02 -8.835750073194503784e-02 2.075657993555068970e-01 -1.873335242271423340e-01 -2.668373882770538330e-01 -3.958291113376617432e-01 -9.615040570497512817e-02
-1.041370704770088196e-01 -9.110746532678604126e-02 -1.814043521881103516e-01 -2.239596843719482422e-01 4.840684831142425537e-01 8.656197786331176758e-02 -2.626699209213256836e-01 2.765885591506958008e-01 1.634744107723236084e-01 -5.869626253843307495e-02 4.567316547036170959e-02 2.519609332084655762e-01 -4.062635824084281921e-02 9.289141744375228882e-03 -6.117807701230049133e-02 -3.228772580623626709e-01 -2.991410493850708008e-01 1.680492460727691650e-01 4.493315145373344421e-02 4.578050225973129272e-02 2.169539034366607666e-01 1.381556540727615356e-01 1.675176918506622314e-01 5.402431264519691467e-02 6.733903288841247559e-02 9.159456193447113037e-02 1.060457006096839905e-01 -4.364968091249465942e-02 1.090499833226203918e-01 -9.890058636665344238e-02 -9.875264763832092285e-02 -1.689103543758392334e-01
-3.070968389511108398e-02 -5.149694625288248062e-03 2.602966129779815674e-02 -1.164717301726341248e-01 1.963839828968048096e-01 7.340887188911437988e-02 -1.441398411989212036e-01 4.478205442428588867e-01 -3.012521006166934967e-02 1.319893747568130493e-01 7.580101490020751953e-02 1.118260174989700317e-01 2.450305968523025513e-01 -2.156499773263931274e-01 -1.055302470922470093e-01 -1.962693780660629272e-01 -1.923346370458602905e-01 1.790867894887924194e-01 -1.591663062572479248e-01 -1.004132106900215149e-01 2.399821877479553223e-01 -1.517548859119415283e-01 3.983637988567352295e-01 -2.467433921992778778e-02 6.784612685441970825e-02 -1.982466429471969604e-01 1.074526011943817139e-01 -5.667438358068466187e-02 -1.657015532255172729e-01 1.032242923974990845e-02 1.826420575380325317e-01 -2.504791021347045898e-01
-7.080286741256713867e-02 2.049065828323364258e-01 -2.180948853492736816e-01 7.684091478586196899e-02 1.201771199703216553e-01 5.040197446942329407e-02 9.424196183681488037e-02 2.615920603275299072e-01 -2.861511707305908203e-01 2.652011215686798096e-01 7.576644420623779297e-02 -3.701854264363646507e-03 2.147708088159561157e-01 -1.772195845842361450e-01 -1.474718451499938965e-01 -1.054646074771881104e-01 -3.483170270919799805e-01 3.408283889293670654e-01 -3.160325065255165100e-02 2.511771321296691895e-01 7.898166030645370483e-02 -1.007556021213531494e-01 4.349696263670921326e-02 9.781755506992340088e-02 2.784783579409122467e-02 -9.434907697141170502e-03 2.078453600406646729e-01 1.487576812505722046e-01 1.807184517383575439e-01 -2.672899961471557617e-01 5.305016040802001953e-02 -1.852701008319854736e-01
-1.774432659149169922e-01 -1.048524514771997929e-03 -1.428214609622955322e-01 -1.945527344942092896e-01 3.901856839656829834e-01 2.800043225288391113e-01 1.353519111871719360e-01 2.796488068997859955e-02 2.311829626560211182e-01 1.088193133473396301e-01 -3.207446634769439697e-02 5.486244335770606995e-02 -2.518072128295898438e-01 3.005690313875675201e-02 -6.734319776296615601e-02 -2.994272708892822266e-01 -1.745360791683197021e-01 -1.470253150910139084e-02 1.813611201941967010e-02 -1.841067224740982056e-01 3.739935755729675293e-01 1.096253246068954468e-01 1.421159356832504272e-01 2.628720700740814209e-01 -4.805191606283187866e-02 1.692642085254192352e-02 -3.891243040561676025e-02 1.324634701013565063e-01 1.170924976468086243e-01 -1.491380631923675537e-01 -1.133257672190666199e-01 -2.369478046894073486e-01
-1.344550102949142456e-01 1.239989232271909714e-02 1.030128821730613708e-01 1.750133186578750610e-01 -4.063316434621810913e-02 6.467494368553161621e-02 9.478183835744857788e-02 -1.072088554501533508e-01 -2.708333432674407959e-01 1.125360205769538879e-01 2.143193123629316688e-04 1.209087595343589783e-01 -6.262909621000289917e-02 -1.514184474945068359e-01 -2.051796913146972656e-01 -2.023596018552780151e-01 -4.146861135959625244e-01 -1.844807267189025879e-01 6.685331463813781738e-02 -3.087694346904754639e-01 1.299224942922592163e-01 5.378821864724159241e-02 1.358951479196548462e-01 5.290076509118080139e-02 2.710548341274261475e-01 -1.155821308493614197e-01 -8.925496600568294525e-03 2.780557274818420410e-01 1.973776333034038544e-02 -4.078839123249053955e-01 1.125868409872055054e-01 -1.148018613457679749e-01
9.975328296422958374e-02 -1.266733109951019287e-01 1.081731542944908142e-02 4.025954753160476685e-02 -6.374703370966017246e-04 2.248264616355299950e-03 8.612807840108871460e-02 -3.883224725723266602e-02 -1.077444553375244141e-01 1.848506629467010498e-01 7.127224653959274292e-02 2.120596319437026978e-01 1.263604909181594849e-01 -3.738253936171531677e-02 -3.248550891876220703e-01 -1.195639595389366150e-01 -2.137845195829868317e-02 -5.836813524365425110e-02 1.122591495513916016e-01 5.485854670405387878e-02 2.275731116533279419e-01 -1.210669204592704773e-01 2.222654372453689575e-01 -2.820943295955657959e-01 9.130156785249710083e-02 4.428355395793914795e-02 4.912187159061431885e-01 7.978667318820953369e-02 2.540934681892395020e-01 -1.434324085712432861e-01 -5.359147861599922180e-02 -4.116393029689788818e-01
-1.209814995527267456e-01 5.756621714681386948e-03 -1.066255643963813782e-01 -2.436682134866714478e-01 3.359132409095764160e-01 1.537423729896545410e-01 2.773215435445308685e-02 3.206075355410575867e-02 1.053487583994865417e-01 4.771302267909049988e-02 -6.680389493703842163e-02 6.138482317328453064e-02 1.026737913489341736e-01 3.022689521312713623e-01 -1.452353894710540771e-01 -2.090989649295806885e-01 -9.231238625943660736e-03 -1.983603686094284058e-01 1.658177226781845093e-01 6.861059810034930706e-04 -1.197950094938278198e-01 -3.149646222591400146e-01 2.077381759881973267e-01 -3.897399008274078369e-01 6.292127072811126709e-02 1.248719096183776855e-01 1.067665368318557739e-01 8.371339738368988037e-02 1.255292147397994995e-01 -2.338496446609497070e-01 -1.537894606590270996e-01 -2.835459709167480469e-01
-2.014310359954833984e-01 1.364971548318862915e-01 1.681643538177013397e-02 -8.467625826597213745e-02 2.512670494616031647e-02 -1.980131305754184723e-02 -2.450698018074035645e-01 1.724997609853744507e-01 -2.213760167360305786e-01 1.533669084310531616e-01 6.134058162569999695e-02 -1.842670440673828125e-01 2.407799065113067627e-01 -1.919613331556320190e-01 -2.237584143877029419e-01 -4.584990739822387695e-01 -1.431876569986343384e-01 -1.146962940692901611e-01 4.985762014985084534e-02 6.596286781132221222e-03 3.341228365898132324e-01 4.185521975159645081e-02 9.405269473791122437e-02 5.087705329060554504e-03 2.291587293148040771e-01 1.449099369347095490e-02 2.771571576595306396e-01 1.037494838237762451e-01 -1.730529665946960449e-01 -1.464189682155847549e-02 1.907617002725601196e-01 -1.088066995143890381e-01
-2.898719608783721924e-01 3.052011728286743164e-01 -1.781435161828994751e-01 -1.244460493326187134e-01 1.542064640671014786e-02 -9.241981804370880127e-02 -2.041320055723190308e-01 5.704656615853309631e-02 2.420580536127090454e-01 2.594053149223327637e-01 1.872899830341339111e-01 -9.887182712554931641e-02 3.306444883346557617e-01 1.596636772155761719e-01 5.685346946120262146e-02 -1.237576380372047424e-01 -1.658027768135070801e-01 -1.593920215964317322e-02 1.731494665145874023e-01 7.318191975355148315e-02 -1.536331698298454285e-02 1.195853352546691895e-01 2.804408669471740723e-01 1.417964249849319458e-01 -2.372767627239227295e-01 -1.970662474632263184e-01 1.146149933338165283e-01 -3.847963735461235046e-02 1.651230007410049438e-01 -2.225642949342727661e-01 1.850072443485260010e-01 2.543042786419391632e-02
1.311513334512710571e-01 -7.028783857822418213e-02 2.459211349487304688e-01 -3.110074400901794434e-01 1.136662960052490234e-01 -3.194688260555267334e-02 -1.192221716046333313e-01 1.406639516353607178e-01 -5.300927907228469849e-03 2.633389830589294434e-01 -1.251430343836545944e-02 -1.648473739624023438e-01 1.856164336204528809e-01 3.037892468273639679e-02 9.297514706850051880e-02 -1.348715871572494507e-01 -2.365572005510330200e-01 -2.875855565071105957e-01 -3.561466559767723083e-02 -5.888327956199645996e-03 7.638295739889144897e-02 5.205388739705085754e-02 3.578257262706756592e-01 -2.555264234542846680e-01 2.093753516674041748e-01 -3.131479918956756592e-01 6.516619026660919189e-02 5.033280700445175171e-02 -2.526736855506896973e-01 -2.155174463987350464e-01 -4.069106280803680420e-02 -1.064201891422271729e-01
-1.818277984857559204e-01 7.049999386072158813e-02 -3.558160960674285889e-01 -3.051350712776184082e-01 8.303625136613845825e-02 4.892566427588462830e-02 -1.771815568208694458e-01 8.730128407478332520e-02 -1.899286806583404541e-01 2.497707903385162354e-01 1.440960019826889038e-01 -2.114713340997695923e-01 -6.232404708862304688e-02 -1.766766458749771118e-01 -4.026074707508087158e-01 -1.733403950929641724e-01 1.006170525215566158e-03 -4.453181847929954529e-02 1.209488958120346069e-01 -1.450099796056747437e-01 -9.041003137826919556e-02 -3.264610096812248230e-02 8.582273870706558228e-02 -4.731710627675056458e-02 -2.097921669483184814e-01 -1.338309198617935181e-01 1.619760692119598389e-01 1.269983351230621338e-01 -2.150451689958572388e-01 -2.765306532382965088e-01 -7.646892219781875610e-02 -1.159202381968498230e-01
-3.906746208667755127e-01 -3.030828572809696198e-02 -2.105051428079605103e-01 8.309486508369445801e-02 1.348073333501815796e-01 1.104496717453002930e-01 2.906222641468048096e-01 -1.054560095071792603e-01 5.923000629991292953e-03 2.228101640939712524e-01 1.812487840652465820e-01 2.612574398517608643e-01 -1.101351901888847351e-01 -3.783407807350158691e-02 8.848193287849426270e-02 -1.226675882935523987e-01 8.658535033464431763e-02 -4.015845432877540588e-02 -3.340394422411918640e-02 8.963566273450851440e-03 -1.043627690523862839e-02 -2.822691798210144043e-01 1.865800172090530396e-01 -1.134605035185813904e-01 6.708206236362457275e-02 -4.103514552116394043e-02 4.100530147552490234e-01 2.543238401412963867e-01 8.479383587837219238e-02 -3.007377386093139648e-01 1.000111922621726990e-02 -8.684694021940231323e-02
-6.355629116296768188e-02 -2.618229389190673828e-01 -2.034861445426940918e-01 -1.991102397441864014e-01 2.584064602851867676e-01 -1.259913481771945953e-02 -3.676592023111879826e-04 3.103484585881233215e-02 3.759227320551872253e-02 2.266961187124252319e-01 5.718603730201721191e-02 4.278746992349624634e-02 -7.972274720668792725e-02 -2.822948694229125977e-01 -5.269961804151535034e-02 -2.621335387229919434e-01 -1.198178380727767944e-01 -2.655484974384307861e-01 1.712121441960334778e-02 8.174146525561809540e-03 2.282471060752868652e-01 -4.123616516590118408e-01 2.363398075103759766e-01 1.335951536893844604e-01 2.043319940567016602e-01 -1.771264374256134033e-01 1.820855587720870972e-02 1.095186173915863037e-01 2.050972543656826019e-02 -2.438082844018936157e-01 5.261782184243202209e-02 1.840128600597381592e-01
-2.811769545078277588e-01 -7.720175385475158691e-02 3.205944597721099854e-02 -2.194304317235946655e-01 2.738740742206573486e-01 3.563190996646881104e-01 -1.550961732864379883e-01 2.937375307083129883e-01 1.620492339134216309e-01 7.830855995416641235e-02 1.398799121379852295e-01 3.125182092189788818e-01 -2.082145027816295624e-02 -5.999970436096191406e-02 -1.306449919939041138e-01 -2.957908809185028076e-01 -1.768320947885513306e-01 -3.140040673315525055e-03 -1.502445489168167114e-01 4.831977188587188721e-02 8.979060500860214233e-02 -1.442068722099065781e-02 1.408881396055221558e-01 -1.613841950893402100e-02 6.672539561986923218e-02 1.871740221977233887e-01 1.401174366474151611e-01 -3.079136461019515991e-02 6.700660288333892822e-02 -4.812081530690193176e-02 1.165423244237899780e-01 -3.609044253826141357e-01
-9.861533343791961670e-02 9.800717979669570923e-02 -3.103577792644500732e-01 -7.395605742931365967e-02 6.682612001895904541e-02 1.298577636480331421e-01 7.973413914442062378e-02 -1.780173555016517639e-02 -8.361802250146865845e-02 3.804054260253906250e-01 2.241645902395248413e-01 8.234851062297821045e-02 1.473711431026458740e-01 2.076032608747482300e-01 -7.122123986482620239e-02 2.954746782779693604e-02 1.664019562304019928e-02 -1.056438237428665161e-01 4.047203063964843750e-01 -8.678308129310607910e-02 -1.267926674336194992e-02 -1.012305356562137604e-02 2.588315904140472412e-01 -2.399993091821670532e-01 -1.490083485841751099e-01 -1.346522271633148193e-01 2.680384516716003418e-01 2.243161499500274658e-01 -1.033280491828918457e-01 -2.979009449481964111e-01 2.790312841534614563e-02 3.254732489585876465e-02
-1.108827814459800720e-01 1.253319233655929565e-01 -7.882528752088546753e-02 -2.634464204311370850e-01 8.142231404781341553e-02 1.994905471801757812e-01 8.351639658212661743e-02 2.863445132970809937e-02 -1.377531588077545166e-01 1.112895924597978592e-02 2.922812402248382568e-01 1.549865752458572388e-01 -1.874503940343856812e-01 2.010610699653625488e-01 -2.057760655879974365e-01 -2.457440197467803955e-01 -1.813234984874725342e-01 9.474453330039978027e-02 1.587402373552322388e-01 -1.878785938024520874e-01 -4.201224818825721741e-02 1.642115414142608643e-01 2.208716422319412231e-01 -2.813374064862728119e-02 -3.328776732087135315e-02 -1.225535497069358826e-01 -3.241221234202384949e-02 -1.488947123289108276e-01 -2.498175762593746185e-02 -2.508031725883483887e-01 -1.360730528831481934e-01 -4.829750359058380127e-01
-1.823668330907821655e-01 2.562590539455413818e-01 -2.966940701007843018e-01 -2.115728259086608887e-01 -2.416886985301971436e-01 -2.229331582784652710e-01 1.261176466941833496e-01 2.116039842367172241e-01 8.377268910408020020e-02 5.588627234101295471e-02 9.760184586048126221e-02 2.281623035669326782e-01 1.951135694980621338e-01 -5.128921195864677429e-02 -1.534318178892135620e-01 -4.983362853527069092e-01 5.013255402445793152e-02 -2.054435461759567261e-01 -1.297311931848526001e-01 -2.971709147095680237e-02 -4.089264199137687683e-02 -9.979308582842350006e-03 1.722132265567779541e-01 2.635835669934749603e-03 1.974919736385345459e-01 3.618239238858222961e-02 1.975658088922500610e-01 9.583666175603866577e-02 -3.996630012989044189e-02 -1.638234406709671021e-01 -6.155453994870185852e-02 -2.365857921540737152e-02
8.206178247928619385e-02 -2.101031839847564697e-01 -1.981065608561038971e-02 -2.038238942623138428e-01 1.136454716324806213e-01 -8.584984391927719116e-02 3.783166706562042236e-01 1.119844466447830200e-01 5.380253423936665058e-04 3.024804294109344482e-01 -2.248718440532684326e-01 4.564139991998672485e-02 2.987577617168426514e-01 -1.626869887113571167e-01 -3.078495860099792480e-01 -1.122295036911964417e-01 -1.148260086774826050e-01 -7.452777586877346039e-03 1.330251246690750122e-01 1.303323507308959961e-01 1.629420816898345947e-01 1.043156981468200684e-01 1.543364971876144409e-01 -6.146867945790290833e-02 -4.069135338068008423e-02 -8.767083287239074707e-02 1.281140595674514771e-01 3.459110260009765625e-01 1.418491452932357788e-01 -2.067748159170150757e-01 -1.249506138265132904e-02 -2.064113914966583252e-01
3.258945941925048828e-01 -2.329422347247600555e-02 -1.027270704507827759e-01 -6.473020464181900024e-02 2.485110890120267868e-03 2.170439958572387695e-01 -2.513178586959838867e-01 1.652126312255859375e-01 1.878467351198196411e-01 5.108232796192169189e-02 1.400498598814010620e-01 -9.191928803920745850e-02 1.219566687941551208e-01 -3.148260712623596191e-02 5.275470390915870667e-02 -3.823690116405487061e-01 -2.790049016475677490e-01 -2.326839864253997803e-01 7.267130166292190552e-02 1.031505391001701355e-01 1.088036969304084778e-01 3.240416571497917175e-02 3.444266319274902344e-01 2.083593606948852539e-02 1.693524569272994995e-01 9.192463755607604980e-02 -4.898254200816154480e-02 9.138476103544235229e-02 -6.568376719951629639e-02 -2.797723412513732910e-01 -1.077536791563034058e-01 -2.969630956649780273e-01
-1.058099232614040375e-02 1.279337704181671143e-01 -3.984470367431640625e-01 1.936414986848831177e-01 2.575303614139556885e-01 2.990074157714843750e-01 -1.631742864847183228e-01 1.168532744050025940e-01 -9.307944774627685547e-02 1.069198828190565109e-02 -1.098309457302093506e-02 1.853336244821548462e-01 1.302003413438796997e-01 6.237297877669334412e-02 -2.063734829425811768e-01 9.350822307169437408e-03 -1.309514194726943970e-01 -2.184974700212478638e-01 6.347236037254333496e-02 -2.143065035343170166e-01 1.039497479796409607e-01 7.906300574541091919e-02 2.006943523883819580e-01 2.237996608018875122e-01 3.514876365661621094e-01 -9.502405673265457153e-02 -4.447443038225173950e-02 3.105634637176990509e-02 1.601180732250213623e-01 -2.974403202533721924e-01 -4.624496027827262878e-02 -1.022718548774719238e-01
-1.867346614599227905e-01 1.521947681903839111e-01 -1.108854487538337708e-01 -1.714203655719757080e-01 2.748195230960845947e-01 1.673390865325927734e-01 -1.617422252893447876e-01 -2.941153012216091156e-02 -5.818476155400276184e-02 6.087263301014900208e-02 -1.009132433682680130e-02 -2.543867528438568115e-01 -1.221485063433647156e-01 -1.647603362798690796e-01 -1.822662949562072754e-01 -1.777139902114868164e-01 -1.852660924196243286e-01 -2.638385593891143799e-01 1.677358150482177734e-01 3.483427464962005615e-01 -6.848613172769546509e-02 -9.390492737293243408e-02 2.812261879444122314e-01 1.335114426910877228e-02 -1.883990317583084106e-02 -7.014628499746322632e-02 -1.004294753074645996e-01 1.001626327633857727e-01 1.115372311323881149e-02 -3.124739229679107666e-01 -3.337056338787078857e-01 -1.012554541230201721e-01
-2.200325131416320801e-01 1.999774277210235596e-01 1.173433009535074234e-02 -1.214780062437057495e-01 8.041891455650329590e-02 -9.122357517480850220e-02 -1.290153805166482925e-02 1.395138502120971680e-01 2.011898756027221680e-01 6.938084959983825684e-02 -1.222276240587234497e-01 -1.339289546012878418e-01 2.483934164047241211e-01 -1.172649115324020386e-02 9.622125327587127686e-02 -1.673785597085952759e-01 7.272414863109588623e-02 -2.311645001173019409e-01 3.318994343280792236e-01 5.155391991138458252e-02 2.384039759635925293e-01 -8.484754711389541626e-03 2.306330054998397827e-01 -1.583891063928604126e-01 1.206460520625114441e-01 -2.899407446384429932e-01 -1.583169549703598022e-01 4.905261471867561340e-02 4.751978442072868347e-02 -2.378681004047393799e-01 2.097119688987731934e-01 -3.864763677120208740e-01
-1.508859395980834961e-01 -2.846936509013175964e-02 -2.083812057971954346e-01 -8.573040366172790527e-02 1.209667623043060303e-01 1.751952916383743286e-01 2.445318400859832764e-01 1.837048307061195374e-02 8.951747417449951172e-02 1.242947205901145935e-01 2.555511295795440674e-01 5.930162966251373291e-02 3.056301772594451904e-01 8.989050239324569702e-02 -5.210296437144279480e-02 -1.445358246564865112e-01 5.174282193183898926e-02 -2.054170072078704834e-01 4.107420742511749268e-01 -2.597355544567108154e-01 -1.112837716937065125e-01 7.904452830553054810e-02 1.871711611747741699e-01 -5.358061194419860840e-02 -1.945592761039733887e-01 -1.479427069425582886e-01 -4.736299812793731689e-02 2.242475897073745728e-01 1.311905086040496826e-01 -6.688515096902847290e-02 -2.232965975999832153e-01 -2.853281795978546143e-01
-3.458024263381958008e-01 1.594262123107910156e-01 -4.494042396545410156e-01 -1.111617684364318848e-01 -1.022974327206611633e-01 5.618285760283470154e-02 -1.683480292558670044e-01 3.650968968868255615e-01 -4.372969269752502441e-02 2.387947440147399902e-01 8.275812119245529175e-02 -1.463585048913955688e-01 1.443178206682205200e-01 -1.397795826196670532e-01 -1.567947715520858765e-01 -2.071251571178436279e-01 -7.653328776359558105e-02 -4.455828666687011719e-02 4.693976044654846191e-02 6.496719270944595337e-02 -1.574415117502212524e-01 -1.315143555402755737e-01 1.511132419109344482e-01 6.727824360132217407e-02 -1.642732173204421997e-01 -6.793169677257537842e-02 1.472274810075759888e-01 2.025918364524841309e-01 2.417030781507492065e-01 -1.521033942699432373e-01 -7.089230418205261230e-02 7.586054503917694092e-02
1.696055568754673004e-02 9.584407508373260498e-02 -2.401957288384437561e-02 -2.105033397674560547e-01 2.632317543029785156e-01 4.944924637675285339e-02 3.064895868301391602e-01 3.380573913455009460e-02 1.659223586320877075e-01 2.243090867996215820e-01 -1.204390823841094971e-01 5.298306047916412354e-02 3.803935348987579346e-01 1.991005241870880127e-02 -3.324131667613983154e-01 -2.345117479562759399e-01 3.259019181132316589e-02 -8.698781579732894897e-02 5.281756818294525146e-02 3.357875347137451172e-02 2.048318833112716675e-01 2.905128523707389832e-02 -1.325430124998092651e-01 -1.109739020466804504e-02 1.254785954952239990e-01 -1.335159242153167725e-01 6.823031604290008545e-02 3.028972148895263672e-01 -3.121254034340381622e-02 -2.180149108171463013e-01 2.431909441947937012e-01 -2.498359829187393188e-01
-1.082942038774490356e-01 1.835356056690216064e-01 1.422366797924041748e-01 1.452361792325973511e-01 -2.287556603550910950e-02 2.378735542297363281e-01 -1.143817882984876633e-02 -1.566859483718872070e-01 -1.465762704610824585e-01 9.367058426141738892e-02 -6.241996213793754578e-02 1.642660647630691528e-01 2.172247320413589478e-01 -8.505970984697341919e-02 -3.945723921060562134e-02 -3.606720864772796631e-01 -2.722232341766357422e-01 -3.371135592460632324e-01 9.827489405870437622e-02 -1.678356081247329712e-01 2.758194804191589355e-01 -6.394588947296142578e-02 1.429003626108169556e-01 1.276340633630752563e-01 7.074566185474395752e-02 -2.060995846986770630e-01 3.297080695629119873e-01 1.436794102191925049e-01 -3.599050641059875488e-02 -2.484140545129776001e-01 -3.998792171478271484e-02 -1.952534914016723633e-02
-6.252895295619964600e-02 -1.097119748592376709e-01 -6.520202755928039551e-02 -2.586369216442108154e-02 3.012922406196594238e-01 2.297117114067077637e-01 7.651119679212570190e-02 2.221914529800415039e-01 3.333636224269866943e-01 -3.702725283801555634e-03 3.871205449104309082e-02 -1.163292825222015381e-01 -8.983877301216125488e-02 -6.887946277856826782e-03 -1.142185330390930176e-01 -4.467814564704895020e-01 -1.832791864871978760e-01 2.433647029101848602e-02 2.942479960620403290e-02 8.753248304128646851e-02 9.748502075672149658e-02 5.208265036344528198e-03 1.917008906602859497e-01 -6.681368499994277954e-02 -2.541962862014770508e-01 -1.972703039646148682e-01 3.640744388103485107e-01 7.403322961181402206e-03 -2.236808389425277710e-01 -2.090997844934463501e-01 8.951693773269653320e-02 -4.528740420937538147e-02
-1.227111443877220154e-01 1.056038737297058105e-01 -3.262307345867156982e-01 -1.161153167486190796e-01 -1.879160255193710327e-01 2.085177302360534668e-01 -1.128355562686920166e-01 -3.061589598655700684e-02 -5.968766659498214722e-02 3.278673291206359863e-01 1.647644788026809692e-01 9.308732300996780396e-02 2.328085303306579590e-01 1.168650574982166290e-03 -3.610421344637870789e-02 2.534515969455242157e-02 -2.445196211338043213e-01 -1.127180606126785278e-01 3.051369488239288330e-01 5.840349942445755005e-02 3.588651493191719055e-02 2.241540253162384033e-01 2.389718443155288696e-01 -9.969259798526763916e-02 -1.024597734212875366e-01 -2.047444283962249756e-01 2.985831499099731445e-01 1.599553823471069336e-01 7.090904284268617630e-03 -2.349224239587783813e-01 -8.643750101327896118e-02 2.023369222879409790e-01
3.334211185574531555e-02 -1.362257171422243118e-02 -2.509921491146087646e-01 -2.587364017963409424e-01 1.840819418430328369e-01 7.946369051933288574e-02 -2.087276577949523926e-01 -1.031800806522369385e-01 2.753967642784118652e-01 2.418765425682067871e-01 2.335079759359359741e-01 -5.469740182161331177e-02 1.192200109362602234e-01 2.113117575645446777e-01 1.386363059282302856e-03 -3.523705899715423584e-01 1.840244606137275696e-02 -1.584163308143615723e-01 2.292231321334838867e-01 -1.606015115976333618e-02 1.475882530212402344e-01 4.015472903847694397e-02 2.335676997900009155e-01 1.311050495132803917e-03 2.541941404342651367e-01 -3.947056084871292114e-02 -1.647960692644119263e-01 -2.201903760433197021e-01 -8.680162020027637482e-03 -2.495661675930023193e-01 2.926903776824474335e-02 -1.955337971448898315e-01
-1.210295036435127258e-01 4.146833345293998718e-02 -2.297671586275100708e-01 -7.182808965444564819e-02 3.577690124511718750e-01 -4.316218942403793335e-02 1.272496879100799561e-01 -8.133590966463088989e-02 -3.344063088297843933e-02 3.092230558395385742e-01 2.208225727081298828e-01 3.068533837795257568e-01 -1.563813239336013794e-01 8.023814111948013306e-02 -7.546679675579071045e-02 -7.484447956085205078e-02 -1.754247695207595825e-01 1.216848790645599365e-01 1.502559185028076172e-01 -1.336885988712310791e-01 -1.011208072304725647e-01 -9.299587458372116089e-02 2.422285526990890503e-01 -9.228019043803215027e-03 2.000324577093124390e-01 -3.725196421146392822e-01 -1.458665169775485992e-02 -6.364985555410385132e-02 1.664296686649322510e-01 -2.024395167827606201e-01 -3.176189959049224854e-02 -2.734226584434509277e-01
-7.956647127866744995e-02 2.571905255317687988e-01 -1.287169903516769409e-01 7.085779309272766113e-02 -7.748284935951232910e-02 1.265487819910049438e-01 -9.564143419265747070e-02 -1.306875981390476227e-02 4.557169601321220398e-02 1.474572718143463135e-01 -6.457865703850984573e-03 6.456371396780014038e-02 2.269920259714126587e-01 -2.073748409748077393e-01 -1.016869917511940002e-01 -4.309051334857940674e-01 -1.521925628185272217e-01 -1.664710044860839844e-01 2.792162597179412842e-01 -3.288810551166534424e-01 2.277037203311920166e-01 -2.877863347530364990e-01 1.152231991291046143e-01 5.056443810462951660e-02 1.061624586582183838e-01 3.014820255339145660e-02 1.996252834796905518e-01 2.288853526115417480e-01 -1.377755552530288696e-01 -1.660214215517044067e-01 -8.303039976453874260e-06 1.324809342622756958e-01
7.324255537241697311e-03 3.438810408115386963e-01 -8.431491255760192871e-02 1.263793706893920898e-01 6.639737635850906372e-02 -1.465431004762649536e-01 -1.116315349936485291e-01 2.350477874279022217e-01 -1.827584654092788696e-01 1.218558996915817261e-01 -4.828620702028274536e-02 -1.180443330667912960e-03 5.711633712053298950e-02 -1.509462893009185791e-01 -2.676347084343433380e-02 -3.624339401721954346e-01 -9.794181585311889648e-02 -9.568725526332855225e-02 5.088174343109130859e-02 -3.507778942584991455e-01 2.345538288354873657e-01 -1.547497361898422241e-01 2.822651267051696777e-01 -2.138918340206146240e-01 -1.057732254266738892e-01 -5.669181235134601593e-03 7.695463299751281738e-02 1.501005291938781738e-01 -1.437404900789260864e-01 -3.653574287891387939e-01 -1.165435984730720520e-01 1.199167873710393906e-02
-1.343290805816650391e-01 1.652998775243759155e-01 -4.348838329315185547e-01 -7.529241591691970825e-02 -5.384111031889915466e-02 -1.578916758298873901e-01 2.116466462612152100e-01 1.207000985741615295e-01 1.745228320360183716e-01 1.883275359869003296e-01 9.268082678318023682e-02 2.219996899366378784e-01 1.143595725297927856e-01 -1.640120744705200195e-01 -1.613775491714477539e-01 -2.107143998146057129e-01 -2.612142562866210938e-01 -2.270990312099456787e-01 1.529505699872970581e-01 -7.408999651670455933e-02 7.416846603155136108e-02 1.571568250656127930e-01 3.321848809719085693e-01 -2.990252710878849030e-02 1.855044215917587280e-01 1.586375385522842407e-01 -7.274299860000610352e-02 1.603445410728454590e-01 -5.479458719491958618e-02 9.062331169843673706e-02 -2.148261517286300659e-01 -1.875242963433265686e-02
-2.810947895050048828e-01 -9.451854974031448364e-02 -5.316497758030891418e-02 -1.956286281347274780e-01 1.261131912469863892e-01 2.070457786321640015e-01 -3.009407036006450653e-02 2.178568542003631592e-01 2.448557317256927490e-01 2.544367611408233643e-01 4.308198578655719757e-03 -6.835048645734786987e-02 9.268409921787679195e-04 2.394046448171138763e-02 1.268031746149063110e-01 -4.352965950965881348e-01 -2.553371787071228027e-01 -1.913056359626352787e-03 -1.087100617587566376e-02 4.298361390829086304e-02 1.641132533550262451e-01 9.098855406045913696e-02 2.250704355537891388e-02 7.197253406047821045e-02 -3.396138846874237061e-01 -2.121799737215042114e-01 1.989609748125076294e-01 -4.409918934106826782e-02 -2.976092100143432617e-01 -1.449263244867324829e-01 -6.329471617937088013e-02 -6.900452077388763428e-02
-1.108965426683425903e-01 3.723600804805755615e-01 -9.574641287326812744e-02 1.093673557043075562e-01 9.946033358573913574e-03 1.092799082398414612e-01 -1.604012846946716309e-01 -1.990188378840684891e-03 -1.749596148729324341e-01 2.237726598978042603e-01 2.469197846949100494e-02 -1.798515021800994873e-02 1.437426060438156128e-01 -1.650381833314895630e-01 -1.362851560115814209e-01 -3.969814777374267578e-01 -1.901229918003082275e-01 -1.790301054716110229e-01 2.442903965711593628e-01 -3.370228409767150879e-01 2.601362466812133789e-01 -1.831707209348678589e-01 2.234159409999847412e-02 -4.551139846444129944e-02 3.205010667443275452e-02 -1.649371832609176636e-01 2.503834068775177002e-01 1.843438893556594849e-01 1.277764886617660522e-02 -5.232251808047294617e-02 -8.115949481725692749e-02 -6.938755512237548828e-02
1.544437855482101440e-01 1.338821202516555786e-01 -3.374620079994201660e-01 1.785897016525268555e-01 2.759185731410980225e-01 2.117086648941040039e-01 -1.362718343734741211e-01 2.656022310256958008e-01 -3.885754570364952087e-02 3.135601431131362915e-02 9.023116901516914368e-03 9.388096630573272705e-02 8.022852987051010132e-02 5.963103473186492920e-02 -2.628873884677886963e-01 -3.034242056310176849e-02 -1.539160907268524170e-01 -2.205111831426620483e-01 -1.632035151124000549e-02 1.557810306549072266e-01 1.380134839564561844e-02 1.444851234555244446e-02 9.995280206203460693e-02 2.726449668407440186e-01 2.064684778451919556e-01 -1.431696116924285889e-01 1.845070905983448029e-02 4.941832274198532104e-02 2.171197831630706787e-01 -4.190330803394317627e-01 -8.227694034576416016e-02 -1.843568235635757446e-01
-3.959008678793907166e-02 1.755158901214599609e-01 -1.798231452703475952e-01 -1.387686282396316528e-01 -3.660285845398902893e-02 1.735064089298248291e-01 -1.211511939764022827e-01 -2.255828678607940674e-02 1.292221248149871826e-01 2.825696766376495361e-01 1.790494024753570557e-01 1.351705491542816162e-01 8.250280469655990601e-02 1.899728924036026001e-02 1.006218045949935913e-01 -1.415269076824188232e-01 2.170923911035060883e-02 -2.361673414707183838e-01 2.178525924682617188e-01 2.322464883327484131e-01 1.828899085521697998e-01 -2.934339642524719238e-01 4.310548007488250732e-01 -2.954090200364589691e-02 1.963873058557510376e-01 2.612309530377388000e-03 1.426613032817840576e-01 -1.878330558538436890e-01 5.235689133405685425e-02 -2.337630987167358398e-01 1.746129244565963745e-01 -1.981033831834793091e-01
-7.471323758363723755e-02 -5.061751976609230042e-02 -5.701666697859764099e-02 -1.524697393178939819e-01 2.609835267066955566e-01 1.757523864507675171e-01 -1.024736985564231873e-01 3.471384197473526001e-02 -1.964549273252487183e-01 1.511608511209487915e-01 2.188021242618560791e-01 -6.955319643020629883e-02 5.699040368199348450e-02 2.081493586301803589e-01 -8.655055612325668335e-02 -2.536993026733398438e-01 -7.856676727533340454e-02 -2.789015471935272217e-01 3.474084138870239258e-01 -2.530696988105773926e-02 -1.435353904962539673e-01 -2.923875153064727783e-01 1.662104427814483643e-01 -2.129275500774383545e-01 3.020798601210117340e-02 8.558593690395355225e-02 2.156431227922439575e-01 2.683882713317871094e-01 2.202312201261520386e-01 -1.849681138992309570e-01 9.406384197063744068e-04 -1.680172681808471680e-01
-1.455673277378082275e-01 -2.195371873676776886e-02 -1.070964857935905457e-01 -6.033912301063537598e-02 1.393454223871231079e-01 2.776189707219600677e-02 1.145873069763183594e-01 4.784133285284042358e-02 -7.148149609565734863e-02 3.717104196548461914e-01 -2.066723629832267761e-02 2.399099767208099365e-01 -4.503051564097404480e-02 1.558077037334442139e-01 -4.042440950870513916e-01 -1.463253498077392578e-01 -7.976187765598297119e-02 -9.030854329466819763e-03 2.460960298776626587e-03 -2.324512153863906860e-01 -3.404687717556953430e-02 2.405934967100620270e-02 1.220254451036453247e-01 6.059034168720245361e-02 3.135262429714202881e-01 -2.168600410223007202e-01 -5.203938926570117474e-04 -1.398840546607971191e-01 -7.187935058027505875e-03 -2.209357023239135742e-01 -8.386646211147308350e-02 -4.622177779674530029e-01
-1.941838562488555908e-01 -1.191827356815338135e-01 -1.816425472497940063e-01 6.921608000993728638e-03 8.175173401832580566e-02 -2.361956238746643066e-02 1.298379059880971909e-02 -2.852806150913238525e-01 1.943453848361968994e-01 2.448617070913314819e-01 1.880493313074111938e-01 -7.369840890169143677e-02 2.226334810256958008e-01 -2.859148979187011719e-01 -8.012697100639343262e-02 -7.431175559759140015e-02 -1.611287593841552734e-01 -2.067885398864746094e-01 2.289196997880935669e-01 -1.202116981148719788e-01 2.633147239685058594e-01 -1.401189565658569336e-01 8.353565633296966553e-02 -1.505078971385955811e-01 1.381379961967468262e-01 3.222704678773880005e-02 6.993333995342254639e-02 3.149702027440071106e-02 7.568294554948806763e-02 -4.854824542999267578e-01 -1.358516961336135864e-01 6.645502895116806030e-02
-2.401517927646636963e-01 1.826263777911663055e-02 -1.324489414691925049e-01 -4.430545121431350708e-02 -1.350347697734832764e-01 -2.617952786386013031e-02 8.318903297185897827e-02 2.947541475296020508e-01 -2.050686627626419067e-02 1.765031665563583374e-01 6.449153274297714233e-02 -1.558494288474321365e-02 2.139354944229125977e-01 -2.177654504776000977e-01 -3.782462179660797119e-01 -3.021611571311950684e-01 -3.217071592807769775e-01 2.176508754491806030e-01 2.474827766418457031e-01 -1.012948751449584961e-01 1.225555762648582458e-01 -1.728345751762390137e-01 1.777454912662506104e-01 -2.763214707374572754e-02 2.578517049551010132e-02 -9.863913804292678833e-02 8.492404222488403320e-02 7.532822340726852417e-02 -1.395607590675354004e-01 1.070628538727760315e-01 -1.176184415817260742e-01 -2.802690565586090088e-01
-5.573673918843269348e-02 1.238752603530883789e-01 -3.519212603569030762e-01 -1.533957421779632568e-01 -5.397114902734756470e-02 2.162409871816635132e-01 5.648994818329811096e-02 -1.113793719559907913e-02 1.846249997615814209e-01 2.273959368467330933e-01 2.404404282569885254e-01 1.237290948629379272e-01 1.216761544346809387e-01 2.591021656990051270e-01 -7.704386860132217407e-02 8.386047184467315674e-02 -1.131086945533752441e-01 -1.438328325748443604e-01 3.785618841648101807e-01 1.922581531107425690e-02 9.462847374379634857e-03 1.799850165843963623e-01 1.303291916847229004e-01 -9.448432177305221558e-02 1.295656245201826096e-02 -9.850881993770599365e-02 2.684625983238220215e-01 2.599234580993652344e-01 -5.501285567879676819e-02 -3.652551770210266113e-01 4.864617064595222473e-02 -5.909716337919235229e-02
1.583875715732574463e-02 2.099504470825195312e-01 3.781617386266589165e-03 6.531678140163421631e-02 1.571801453828811646e-01 2.677238285541534424e-01 5.156356841325759888e-02 -1.540608555078506470e-01 1.990448534488677979e-01 2.450762838125228882e-01 2.728005051612854004e-01 5.364612117409706116e-02 -2.067448012530803680e-02 9.351412206888198853e-02 8.854701370000839233e-02 -3.424897193908691406e-01 -1.287774592638015747e-01 -5.057259649038314819e-02 -1.356800049543380737e-01 -2.625814974308013916e-01 1.862568259239196777e-01 -1.248847320675849915e-01 2.945869565010070801e-01 1.059408336877822876e-01 1.303952652961015701e-02 -3.002062737941741943e-01 1.662303507328033447e-01 1.337825208902359009e-01 1.017975062131881714e-01 -2.976145446300506592e-01 1.381697356700897217e-01 9.315850585699081421e-02
-3.806046396493911743e-02 -5.493677407503128052e-02 -3.254324570298194885e-02 -3.698609396815299988e-02 1.367621272802352905e-01 1.370598375797271729e-01 1.929053664207458496e-01 2.986797392368316650e-01 1.982485353946685791e-01 3.418552130460739136e-02 -3.459726870059967041e-01 -7.285935431718826294e-02 1.790155619382858276e-01 4.650627076625823975e-02 -4.879100918769836426e-01 -2.635184526443481445e-01 -1.989635825157165527e-02 -2.768110632896423340e-01 7.592304795980453491e-02 1.495008915662765503e-02 2.094009369611740112e-01 1.181444674730300903e-01 1.823941618204116821e-01 -1.679609343409538269e-02 1.411685906350612640e-02 -1.743636131286621094e-01 1.002635136246681213e-01 1.009025126695632935e-01 -2.031567841768264771e-01 -1.955961138010025024e-01 -1.183035671710968018e-01 -5.730368942022323608e-02
-1.905021965503692627e-01 -1.050629466772079468e-02 6.572304759174585342e-03 -1.287614554166793823e-01 6.976738572120666504e-02 1.825226247310638428e-01 2.303060889244079590e-01 4.076259136199951172e-01 2.229755371809005737e-01 1.472352594137191772e-01 1.001430489122867584e-02 -6.079008453525602818e-04 -1.632290482521057129e-01 8.318445086479187012e-02 -1.022892519831657410e-01 -2.314612567424774170e-01 -3.015725016593933105e-01 1.415012627840042114e-01 2.582357525825500488e-01 5.451558902859687805e-02 2.775723636150360107e-01 -1.875259280204772949e-01 1.557766944169998169e-01 -7.589796930551528931e-02 -2.390956580638885498e-01 -1.850199103355407715e-01 2.248289883136749268e-01 -1.461261510848999023e-01 4.103673249483108521e-02 -1.467190384864807129e-01 -3.409803146496415138e-03 -1.053969934582710266e-01
-2.406364083290100098e-01 1.754404753446578979e-01 5.455568060278892517e-02 1.848821640014648438e-01 4.376602545380592346e-02 2.167458832263946533e-01 -5.009334534406661987e-03 1.637372188270092010e-02 -1.730435900390148163e-02 2.292005419731140137e-01 2.142765522003173828e-01 -1.407112330198287964e-01 2.472474575042724609e-01 -3.641053289175033569e-02 -6.155407056212425232e-02 -3.537517786026000977e-01 -4.171985983848571777e-01 -4.448053836822509766e-01 1.521526128053665161e-01 -1.591663062572479248e-01 1.027760729193687439e-01 2.313328906893730164e-03 -7.933077402412891388e-03 4.065918177366256714e-02 -1.806740462779998779e-02 -4.966536071151494980e-03 1.041344851255416870e-01 1.300510950386524200e-02 2.029404938220977783e-01 -1.466849595308303833e-01 8.925498276948928833e-02 1.815426908433437347e-02
-1.037069335579872131e-01 2.029693871736526489e-01 -6.055745109915733337e-02 -9.569468349218368530e-02 2.258650958538055420e-01 1.089523583650588989e-01 -1.799796670675277710e-01 -1.713647507131099701e-02 9.985038638114929199e-02 1.297546923160552979e-01 -1.020611003041267395e-01 -9.161814115941524506e-03 -8.264003694057464600e-02 2.568480074405670166e-01 1.625759005546569824e-01 -1.883810311555862427e-01 -2.340899258852005005e-01 -2.288482040166854858e-01 3.443929255008697510e-01 2.039427608251571655e-01 2.858198285102844238e-01 -1.022330746054649353e-01 1.105882227420806885e-01 -9.882461279630661011e-03 2.886364459991455078e-01 1.534170508384704590e-01 -1.070915609598159790e-01 1.649374365806579590e-01 -1.140399575233459473e-01 -3.301007747650146484e-01 7.694668322801589966e-02 -1.495737731456756592e-01
-3.983757793903350830e-01 2.410945892333984375e-01 -1.358461380004882812e-01 -1.294835656881332397e-01 3.854869306087493896e-01 6.897155195474624634e-02 -2.982493638992309570e-01 1.415219604969024658e-01 -2.528482973575592041e-01 -5.730864778161048889e-02 -9.288309514522552490e-02 -2.980513125658035278e-02 6.454720348119735718e-02 -1.238066405057907104e-01 -3.524283319711685181e-02 -8.049591630697250366e-02 -2.199241220951080322e-01 -7.009071414358913898e-04 6.323889642953872681e-02 1.231335774064064026e-01 -5.766414850950241089e-02 -9.406754374504089355e-02 1.588061600923538208e-01 1.243478730320930481e-01 1.614987663924694061e-02 -2.708399891853332520e-01 1.893510669469833374e-01 -1.097019668668508530e-02 2.392226159572601318e-01 -3.060989975929260254e-01 -2.766267210245132446e-02 -9.937847498804330826e-04
-9.378888458013534546e-02 3.680662065744400024e-02 -1.189977079629898071e-01 -1.012354344129562378e-01 1.908487379550933838e-01 2.354756556451320648e-02 -1.092599257826805115e-01 1.918160468339920044e-01 5.658858641982078552e-02 2.536770403385162354e-01 1.544262021780014038e-01 -6.617701053619384766e-02 -2.192439287900924683e-01 2.989129722118377686e-01 -2.554531954228878021e-02 -2.595803141593933105e-01 1.057375296950340271e-01 -4.019023478031158447e-01 2.668113410472869873e-01 8.602596074342727661e-02 -5.701966211199760437e-02 -1.357119828462600708e-01 4.282739758491516113e-02 -7.055827230215072632e-02 1.285496950149536133e-01 -7.008510828018188477e-02 4.032498970627784729e-02 1.693149358034133911e-01 1.974198669195175171e-01 -2.979167401790618896e-01 -1.348036527633666992e-01 -3.179472982883453369e-01
-2.246399968862533569e-01 -5.729283019900321960e-02 -1.265235245227813721e-01 7.668546587228775024e-02 2.099753469228744507e-01 5.001525208353996277e-02 -1.910488009452819824e-01 3.574264645576477051e-01 -2.181913703680038452e-01 -6.436617579311132431e-03 1.283400207757949829e-01 3.148177564144134521e-01 1.031481027603149414e-01 7.034515729174017906e-04 -1.205565482378005981e-01 -1.615335643291473389e-01 -6.391876190900802612e-02 6.657010316848754883e-02 1.861012540757656097e-02 9.803546965122222900e-02 2.843846976757049561e-01 2.863063514232635498e-01 2.177371829748153687e-01 7.101772725582122803e-02 -2.812465839087963104e-02 -2.063981816172599792e-02 3.762464597821235657e-02 4.290398061275482178e-01 -6.179884448647499084e-02 -2.576692700386047363e-01 -9.092886745929718018e-02 7.874900475144386292e-03
-8.553719520568847656e-02 1.117250248789787292e-01 2.322360724210739136e-01 -2.926041781902313232e-01 2.565131187438964844e-01 2.997465729713439941e-01 4.979902133345603943e-02 2.317792177200317383e-01 6.587330251932144165e-02 4.486300796270370483e-02 -2.601518668234348297e-02 1.926321834325790405e-01 -1.548473685979843140e-01 -1.786668598651885986e-02 7.947451621294021606e-02 -1.743443012237548828e-01 -1.951918303966522217e-01 -1.227621585130691528e-01 -1.394551843404769897e-01 -2.143577300012111664e-02 2.054913491010665894e-01 1.669529378414154053e-01 4.807168245315551758e-01 -9.474299848079681396e-02 -1.355979219079017639e-02 -2.033839970827102661e-01 1.149928122758865356e-01 1.212542280554771423e-01 -1.776356995105743408e-01 1.038301968947052956e-03 1.920221149921417236e-01 -5.011345073580741882e-02
-2.796549201011657715e-01 3.504311740398406982e-01 -1.120845302939414978e-01 3.015962615609169006e-02 1.042638644576072693e-01 -1.625435948371887207e-01 1.084482148289680481e-01 9.410107135772705078e-02 -1.208184752613306046e-03 4.704160690307617188e-01 -1.946913152933120728e-01 2.520000794902443886e-03 1.402551829814910889e-01 9.842243790626525879e-02 -1.521582156419754028e-01 -3.530381917953491211e-01 1.775990705937147141e-03 2.890829369425773621e-02 -3.710846183821558952e-03 1.781643927097320557e-01 3.080330491065979004e-01 -1.147409435361623764e-02 2.404083013534545898e-01 1.009120047092437744e-01 6.053831800818443298e-02 8.348016440868377686e-02 -1.397067029029130936e-02 8.749479055404663086e-02 -8.675684779882431030e-02 -1.794497668743133545e-01 1.493498086929321289e-01 1.230910867452621460e-01
-4.381476938724517822e-01 2.354034930467605591e-01 1.041618585586547852e-01 -1.269676089286804199e-01 1.565241813659667969e-01 1.221790760755538940e-01 -1.796993762254714966e-01 7.616561651229858398e-02 -9.418378025293350220e-02 -8.992585539817810059e-02 1.441466808319091797e-01 -7.311077415943145752e-02 -1.590577065944671631e-01 -8.263275772333145142e-02 1.616923697292804718e-02 -2.158281952142715454e-01 -1.719990968704223633e-01 2.149757742881774902e-02 -1.277732551097869873e-01 -2.932275235652923584e-01 2.301653325557708740e-01 -1.003391742706298828e-01 2.111613452434539795e-01 -1.320632249116897583e-01 -6.801864504814147949e-02 -5.076851695775985718e-02 1.091093793511390686e-01 3.204618096351623535e-01 9.738104790449142456e-02 -8.018289506435394287e-02 -2.304709196323528886e-04 -3.618345260620117188e-01
-9.271682798862457275e-02 -4.826365504413843155e-03 -2.000106424093246460e-01 -3.580996394157409668e-01 -1.191542521119117737e-01 -3.434231877326965332e-02 -2.072294950485229492e-01 3.119310364127159119e-02 1.632361561059951782e-01 -7.403809577226638794e-02 -1.744029857218265533e-02 3.335626423358917236e-01 1.422466039657592773e-01 -1.442062854766845703e-01 -2.472074925899505615e-01 -1.504464000463485718e-01 -2.805166542530059814e-01 -1.449832469224929810e-01 7.183806598186492920e-02 1.224758848547935486e-01 2.187981903553009033e-01 2.703174762427806854e-02 -2.007424831390380859e-03 9.861633181571960449e-02 -4.126070998609066010e-03 -1.778936386108398438e-01 3.824906051158905029e-01 2.497189790010452271e-01 1.698297820985317230e-02 -1.157142817974090576e-01 -2.471625506877899170e-01 -4.563617333769798279e-02
-3.776118755340576172e-01 6.289063394069671631e-02 -3.506343662738800049e-01 -3.121955320239067078e-02 -1.213056221604347229e-01 -1.433284878730773926e-01 1.581349372863769531e-01 1.648034006357192993e-01 -6.170730921439826488e-04 2.590334415435791016e-01 1.921280920505523682e-01 5.662369728088378906e-02 1.813760101795196533e-01 -6.918668001890182495e-02 -5.089351162314414978e-02 -3.204227685928344727e-01 -4.935054853558540344e-02 -5.125330761075019836e-02 2.924921512603759766e-01 1.524945441633462906e-02 -2.633709274232387543e-02 -6.078667193651199341e-02 3.307635486125946045e-01 -8.315864950418472290e-02 1.211921051144599915e-01 -2.089668959379196167e-01 1.165466383099555969e-01 2.346486002206802368e-01 1.257555037736892700e-01 1.927865445613861084e-01 1.966734230518341064e-02 -5.112524144351482391e-03
-3.315056860446929932e-01 5.675308406352996826e-02 5.006058886647224426e-02 -4.460466653108596802e-02 2.432327568531036377e-01 1.011417657136917114e-01 2.366243302822113037e-02 3.616012334823608398e-01 -1.826726831495761871e-02 -2.960445173084735870e-02 -2.099065631628036499e-01 1.612657904624938965e-01 -5.202974751591682434e-02 -5.768503993749618530e-02 -4.348256159573793411e-03 -3.258332014083862305e-01 -3.086673021316528320e-01 -3.441502526402473450e-02 -9.500290453433990479e-02 -4.181054607033729553e-02 -1.995295584201812744e-01 -1.441186070442199707e-01 3.325497210025787354e-01 -1.467234045267105103e-01 1.239565480500459671e-02 3.174757361412048340e-01 2.202458083629608154e-01 6.163166835904121399e-02 6.507187336683273315e-02 -1.471153497695922852e-01 -9.794768691062927246e-02 -9.760511666536331177e-02
-1.420724242925643921e-01 2.774735987186431885e-01 -1.712078005075454712e-01 -7.479930669069290161e-02 -1.579972356557846069e-01 5.244895443320274353e-02 4.263493791222572327e-02 -2.693315595388412476e-02 2.202168852090835571e-01 7.195522636175155640e-02 -8.854581415653228760e-02 -5.155373364686965942e-02 -1.302006244659423828e-01 -1.071480289101600647e-01 -1.447151452302932739e-01 -2.315479516983032227e-01 -3.150978982448577881e-01 1.522196456789970398e-02 -4.360511898994445801e-02 -2.513019442558288574e-01 1.215476766228675842e-01 -7.571615278720855713e-02 7.081515341997146606e-02 -1.174034848809242249e-01 3.265065848827362061e-01 -1.288672387599945068e-01 2.518178150057792664e-02 1.046211123466491699e-01 8.655036240816116333e-02 -4.327754974365234375e-01 -2.724656462669372559e-01 -2.506088614463806152e-01
-1.538823395967483521e-01 3.402400016784667969e-02 -2.113776803016662598e-01 1.847188025712966919e-01 1.021052617579698563e-02 1.703283786773681641e-01 1.760033071041107178e-01 -2.616615891456604004e-01 -1.183072328567504883e-01 2.000874280929565430e-01 -4.562447592616081238e-02 -1.837933510541915894e-01 3.729347512125968933e-02 -7.146177440881729126e-02 -1.675443351268768311e-01 -2.517504692077636719e-01 -2.875093221664428711e-01 -1.050933636724948883e-02 -1.365990005433559418e-02 -1.105134263634681702e-01 1.791624128818511963e-01 -3.907355293631553650e-02 2.758343815803527832e-01 -2.353734970092773438e-01 -1.658072113059461117e-03 -2.453965321183204651e-02 1.185663864016532898e-01 1.487662494182586670e-01 2.825251817703247070e-01 -1.060170829296112061e-01 8.451154083013534546e-02 -4.297454655170440674e-01
-6.710012443363666534e-03 1.077454537153244019e-01 -1.990964412689208984e-01 -1.516213756985962391e-03 -4.164428263902664185e-02 1.671382486820220947e-01 -1.823478490114212036e-01 -4.184782877564430237e-02 -1.360132545232772827e-02 1.669148504734039307e-01 -1.092863082885742188e-01 3.506285250186920166e-01 -2.187936455011367798e-01 3.838738426566123962e-02 -7.719989120960235596e-02 -1.437473148107528687e-01 -4.576740562915802002e-01 -2.470083720982074738e-02 6.793269421905279160e-03 -6.176091730594635010e-02 -1.073557659983634949e-01 -1.248490661382675171e-01 3.086277749389410019e-03 -9.375387430191040039e-02 2.341472357511520386e-01 -7.153833657503128052e-02 2.215892225503921509e-01 2.380190789699554443e-01 2.112776786088943481e-01 -2.741657793521881104e-01 1.797320693731307983e-01 -2.783553898334503174e-01
-1.077015623450279236e-01 -2.874592505395412445e-02 -2.188119888305664062e-01 2.204637788236141205e-02 1.063001602888107300e-01 3.116585910320281982e-01 1.367578953504562378e-01 1.502811759710311890e-01 -1.156921163201332092e-01 2.473574578762054443e-01 -1.408889442682266235e-01 2.368644177913665771e-01 6.470553576946258545e-02 -1.561855673789978027e-01 -2.130306214094161987e-01 -1.943787783384323120e-01 -2.948080897331237793e-01 2.206181436777114868e-01 1.861306093633174896e-02 1.562290638685226440e-01 4.097084701061248779e-02 1.634162515401840210e-01 -1.171864476054906845e-02 -1.201107949018478394e-01 1.534267067909240723e-01 -1.335271745920181274e-01 1.913508325815200806e-01 3.061124980449676514e-01 -4.353126138448715210e-02 -1.114432886242866516e-01 1.524437218904495239e-01 -3.386621773242950439e-01
2.197388932108879089e-02 -1.386559754610061646e-01 -3.334411680698394775e-01 -1.517862733453512192e-02 2.317215800285339355e-01 6.953074783086776733e-02 6.444773823022842407e-02 3.886938691139221191e-01 1.376236528158187866e-01 1.414747834205627441e-01 -2.043275348842144012e-02 7.027673721313476562e-02 1.272909641265869141e-01 -4.831985011696815491e-02 3.284551203250885010e-01 -1.342177093029022217e-01 -2.452464848756790161e-01 -7.203066349029541016e-02 7.129679434001445770e-03 -5.124563351273536682e-02 3.861356973648071289e-01 6.567296385765075684e-02 1.708796024322509766e-01 -1.076043676584959030e-02 -2.769261598587036133e-01 -2.407979071140289307e-01 7.941000163555145264e-02 -4.313828423619270325e-02 2.427681908011436462e-02 -2.146333009004592896e-01 1.225595995783805847e-01 -1.053998693823814392e-01
-8.167318999767303467e-02 6.694823503494262695e-02 -3.283775746822357178e-01 -8.068019151687622070e-02 -4.464679956436157227e-02 1.411882489919662476e-01 -1.377474218606948853e-01 1.668659746646881104e-01 2.020945772528648376e-02 3.092138767242431641e-01 3.594672083854675293e-01 5.337450653314590454e-02 1.222557723522186279e-01 1.613764613866806030e-01 -7.811896502971649170e-02 8.778388798236846924e-02 -9.590325504541397095e-02 -1.953116804361343384e-01 2.752501368522644043e-01 1.335048228502273560e-01 9.256266057491302490e-02 8.716513961553573608e-02 1.376381218433380127e-01 -2.322496473789215088e-01 -2.136099338531494141e-01 -5.596160888671875000e-02 3.044119179248809814e-01 2.992850244045257568e-01 8.057435601949691772e-02 -2.290025651454925537e-01 1.331177540123462677e-02 -5.277043208479881287e-02
-1.834526471793651581e-02 -9.059845656156539917e-02 9.003181010484695435e-02 -2.745809406042098999e-02 -4.340269044041633606e-02 1.464620083570480347e-01 2.752043604850769043e-01 2.510311901569366455e-01 5.545852705836296082e-03 6.791381537914276123e-02 -1.771773397922515869e-01 -4.519575741142034531e-03 1.514175683259963989e-01 9.089376777410507202e-02 -2.578998804092407227e-01 -2.609776556491851807e-01 -7.448734343051910400e-02 -2.753580510616302490e-01 2.640680372714996338e-01 1.587603837251663208e-01 9.392711520195007324e-02 2.041462808847427368e-01 9.480981528759002686e-02 1.518723741173744202e-02 -5.909119173884391785e-02 -2.869656980037689209e-01 6.239483505487442017e-02 1.954354792833328247e-01 -1.093472316861152649e-01 -3.274948894977569580e-01 1.539012510329484940e-02 -3.677500188350677490e-01
-1.484843939542770386e-01 -3.816052898764610291e-02 -3.465959429740905762e-01 -2.031841725111007690e-01 1.404914259910583496e-01 3.343068808317184448e-02 -2.103021889925003052e-01 1.005740389227867126e-01 -1.981238871812820435e-01 1.669342070817947388e-01 9.063373506069183350e-02 -8.930884301662445068e-02 8.500760793685913086e-02 -1.156438067555427551e-01 -5.156759023666381836e-01 -2.549709081649780273e-01 5.446682870388031006e-02 -1.266443878412246704e-01 1.244573220610618591e-01 3.188016638159751892e-02 -1.583330929279327393e-01 -7.286918908357620239e-02 1.693861782550811768e-01 9.373382665216922760e-03 -2.243775725364685059e-01 -7.633579522371292114e-02 6.581226736307144165e-02 1.492714583873748779e-01 -1.247380226850509644e-01 -1.790476590394973755e-01 2.478974610567092896e-01 -1.360780894756317139e-01
-1.994381844997406006e-01 -3.318637236952781677e-02 -4.498586803674697876e-02 1.875340491533279419e-01 1.670781970024108887e-01 1.148997694253921509e-01 3.035094141960144043e-01 -4.531197622418403625e-02 1.761691421270370483e-01 1.970496624708175659e-01 1.754077225923538208e-01 8.263763785362243652e-02 3.853094875812530518e-01 -1.128910630941390991e-01 3.449195623397827148e-02 -2.560104429721832275e-01 -2.461145818233489990e-01 -3.843922615051269531e-01 -1.772088110446929932e-01 -3.204852342605590820e-02 2.187744975090026855e-01 -8.951112627983093262e-03 1.322269439697265625e-01 -8.367259055376052856e-02 -8.232275955379009247e-03 -1.974325180053710938e-01 2.217874079942703247e-01 9.679292142391204834e-02 1.273681409657001495e-02 -1.742814481258392334e-01 7.969453930854797363e-02 -5.967852845788002014e-02
-1.479520499706268311e-01 2.263424992561340332e-01 1.174550950527191162e-01 8.017341792583465576e-02 1.929823607206344604e-01 1.987825334072113037e-01 -1.721790283918380737e-01 2.842143774032592773e-01 5.166135355830192566e-02 2.403348386287689209e-01 3.218948841094970703e-02 1.284038126468658447e-01 -4.195078834891319275e-02 -3.502030670642852783e-02 3.539251862093806267e-03 -2.121706753969192505e-01 -1.237181201577186584e-01 -4.968119412660598755e-02 1.844286918640136719e-01 -4.594888985157012939e-01 2.450728416442871094e-01 -6.193046644330024719e-02 1.730007827281951904e-01 -9.375661611557006836e-02 2.965794317424297333e-02 -2.917052619159221649e-02 3.242805302143096924e-01 1.292104870080947876e-01 -3.333058208227157593e-02 -1.915898546576499939e-02 3.061566948890686035e-01 -9.580916911363601685e-02
-1.971993409097194672e-02 1.197054982185363770e-01 -3.048879206180572510e-01 1.271186918020248413e-01 7.400063425302505493e-02 -2.683037705719470978e-02 1.354665905237197876e-01 5.984019115567207336e-02 1.792348176240921021e-01 3.535521030426025391e-01 5.763741955161094666e-02 3.698200732469558716e-02 -6.910037249326705933e-02 2.299356907606124878e-01 -6.711144465953111649e-03 -3.428031206130981445e-01 -3.089812994003295898e-01 8.396352827548980713e-02 1.238201633095741272e-01 6.034610792994499207e-02 -5.326831713318824768e-02 -6.709329783916473389e-02 7.563138008117675781e-02 -2.179631739854812622e-01 -2.250005453824996948e-01 -6.506509333848953247e-02 -1.924946457147598267e-01 2.290647625923156738e-01 -5.262903496623039246e-02 -3.542736768722534180e-01 -9.574431180953979492e-02 -2.170943766832351685e-01
-1.700861006975173950e-01 -3.030570410192012787e-02 -1.511171460151672363e-01 -1.897236108779907227e-01 4.312945604324340820e-01 3.741840124130249023e-01 1.464881654828786850e-02 -4.503915458917617798e-02 2.525715529918670654e-01 1.066623181104660034e-01 -9.805047512054443359e-02 9.814720600843429565e-02 -1.522307544946670532e-01 -1.836445927619934082e-02 -7.261414080858230591e-02 -2.719664871692657471e-01 -2.522835433483123779e-01 -3.103360347449779510e-02 -6.202515214681625366e-03 -8.791431784629821777e-02 3.259112834930419922e-01 1.872394606471061707e-02 1.030600517988204956e-01 2.757803201675415039e-01 -2.953657321631908417e-02 1.297469157725572586e-02 -2.789136208593845367e-02 1.188879385590553284e-01 3.858545795083045959e-02 -6.438871473073959351e-02 -1.841166913509368896e-01 -2.545068860054016113e-01
-1.249109860509634018e-02 1.826253980398178101e-01 -1.621206253767013550e-01 7.290769368410110474e-02 2.970320880413055420e-01 2.375559359788894653e-01 1.121939271688461304e-01 -7.712639402598142624e-03 -2.298936396837234497e-01 2.015480399131774902e-01 4.036585614085197449e-02 6.524385511875152588e-02 4.830572009086608887e-02 5.169507488608360291e-02 -7.068786770105361938e-02 7.854028604924678802e-03 -2.476951926946640015e-01 -1.552646756172180176e-01 1.458349525928497314e-01 -1.140907555818557739e-01 -1.232700347900390625e-01 -4.484271258115768433e-02 2.355447560548782349e-01 -1.456812024116516113e-01 1.200708150863647461e-01 -4.291455447673797607e-01 -1.525293737649917603e-01 -9.978196583688259125e-03 7.236931473016738892e-02 -1.676528155803680420e-01 -3.123182058334350586e-01 -3.188603818416595459e-01
-3.462660685181617737e-02 -3.018604964017868042e-02 -2.696617543697357178e-01 -7.090397179126739502e-03 2.244051992893218994e-01 -1.323701906949281693e-02 2.182418107986450195e-01 1.216803938150405884e-01 -1.583694219589233398e-01 2.501742243766784668e-01 2.365693822503089905e-02 9.636158496141433716e-02 -1.905857324600219727e-01 9.049878269433975220e-02 -2.198904454708099365e-01 -2.328162193298339844e-01 -1.823412328958511353e-01 1.851006448268890381e-01 2.859401702880859375e-01 3.763557225465774536e-02 3.097253479063510895e-02 -6.928765028715133667e-02 2.375712543725967407e-01 -6.165221706032752991e-02 2.094367891550064087e-01 -3.371101319789886475e-01 -1.105851456522941589e-01 5.358178541064262390e-02 7.302307337522506714e-02 -2.894862890243530273e-01 -5.057754367589950562e-02 -2.942488789558410645e-01
9.713918715715408325e-02 -1.128506883978843689e-01 -7.369153667241334915e-03 1.042283177375793457e-01 2.066661119461059570e-01 -1.968461275100708008e-01 1.535550206899642944e-01 4.101489484310150146e-02 1.164347454905509949e-01 2.427174001932144165e-01 1.433941349387168884e-02 3.209718465805053711e-01 4.393090009689331055e-01 5.898858234286308289e-02 -3.366938531398773193e-01 -1.705593615770339966e-01 -1.964224129915237427e-01 -1.029471121728420258e-02 2.327919155359268188e-01 -5.070973187685012817e-02 -1.744815520942211151e-02 -9.651594609022140503e-02 2.257774472236633301e-01 1.999537274241447449e-02 1.124220862984657288e-01 1.723762303590774536e-01 1.167762801051139832e-01 2.501317262649536133e-01 6.711116433143615723e-02 -1.223069056868553162e-01 7.104508578777313232e-02 -2.146071195602416992e-01
2.543174028396606445e-01 1.136206462979316711e-01 -1.488682478666305542e-01 -1.387479156255722046e-01 -6.114120036363601685e-02 5.361917987465858459e-02 -1.474950164556503296e-01 8.986351639032363892e-02 2.267034910619258881e-02 3.160798549652099609e-01 7.323079556226730347e-02 -5.413468927145004272e-02 7.729347795248031616e-02 -2.274999171495437622e-01 -3.984308615326881409e-02 -1.625150740146636963e-01 2.953804656863212585e-02 -2.888708710670471191e-01 2.929986119270324707e-01 1.053781285881996155e-01 4.217787086963653564e-01 -2.073144763708114624e-01 2.127900421619415283e-01 -4.464263841509819031e-02 7.255540043115615845e-02 -4.871475324034690857e-02 2.077959924936294556e-01 1.559944003820419312e-01 -9.575472772121429443e-02 -1.973435580730438232e-01 2.758384644985198975e-01 -3.663219511508941650e-02
-2.790856659412384033e-01 1.655833870172500610e-01 -3.347085714340209961e-01 -2.632884085178375244e-01 -4.840909689664840698e-02 -6.289853900671005249e-02 -6.324710696935653687e-02 8.288166671991348267e-02 1.170184612274169922e-01 1.300464570522308350e-01 -1.930906176567077637e-01 -3.013806650415062904e-03 2.335978150367736816e-01 -6.370116025209426880e-02 -9.224802255630493164e-02 -4.438855946063995361e-01 -1.575780808925628662e-01 -1.004409044981002808e-01 6.690314412117004395e-02 -3.001990616321563721e-01 -4.418316110968589783e-02 -1.415738612413406372e-01 2.175394892692565918e-01 -1.311930641531944275e-02 -1.496308445930480957e-01 6.896239705383777618e-03 4.474174603819847107e-02 2.583288848400115967e-01 -7.705536484718322754e-02 7.530058175325393677e-02 -2.222524136304855347e-01 1.136799678206443787e-01
-7.326196413487195969e-03 -9.733296185731887817e-02 -4.637942835688591003e-02 -8.895455300807952881e-02 1.739139109849929810e-01 -2.209010273218154907e-01 3.263969719409942627e-01 2.179314792156219482e-01 -9.878856362774968147e-04 1.473108083009719849e-01 9.823545813560485840e-02 -2.319817803800106049e-02 1.148937568068504333e-01 7.791789248585700989e-03 -2.456937879323959351e-01 -2.454691678285598755e-01 -2.930752933025360107e-01 2.479339484125375748e-03 9.985421597957611084e-02 -1.089153289794921875e-01 1.112883612513542175e-01 -2.837469279766082764e-01 1.712878346443176270e-01 -1.236467510461807251e-01 9.360044449567794800e-02 -3.055025041103363037e-01 -1.732500456273555756e-02 1.292526572942733765e-01 2.480338215827941895e-01 -9.839013218879699707e-03 1.622531265020370483e-01 -3.595324456691741943e-01
-2.511390745639801025e-01 1.222924366593360901e-01 1.987612694501876831e-01 -2.401270866394042969e-01 3.391170501708984375e-02 2.465035319328308105e-01 -3.039546310901641846e-01 -3.410990908741950989e-02 -5.316969007253646851e-02 6.437616795301437378e-02 4.978827387094497681e-02 -5.404425039887428284e-02 2.532728910446166992e-01 -3.054872453212738037e-01 -1.864936053752899170e-01 -1.164436861872673035e-01 -3.996661305427551270e-01 -1.186903566122055054e-01 4.368862882256507874e-02 -1.611612737178802490e-01 1.331154108047485352e-01 2.184708863496780396e-01 2.234698534011840820e-01 -6.126480177044868469e-02 1.182208359241485596e-01 -1.603410989046096802e-01 1.472827792167663574e-01 1.821558773517608643e-01 3.356613218784332275e-02 4.601977765560150146e-02 1.308420151472091675e-01 -1.240776702761650085e-01
-8.720101788640022278e-03 2.110490202903747559e-01 -1.554122865200042725e-01 5.127309262752532959e-02 2.821448743343353271e-01 5.659966915845870972e-02 -8.871944248676300049e-02 -5.866388976573944092e-02 2.856797873973846436e-01 3.358579576015472412e-01 -2.064564637839794159e-02 1.785797774791717529e-01 1.722515076398849487e-01 1.004754081368446350e-01 1.957056820392608643e-01 -1.534459292888641357e-01 -1.890770345926284790e-01 -3.746700584888458252e-01 3.088977336883544922e-01 -1.085216552019119263e-01 6.359291821718215942e-02 1.257908642292022705e-01 5.820618569850921631e-02 -2.306182086467742920e-01 -8.453750610351562500e-02 1.518022716045379639e-01 1.581219136714935303e-01 2.732791304588317871e-01 -3.178083896636962891e-02 -4.951846599578857422e-02 7.560092210769653320e-02 -8.556326478719711304e-02
-1.609644144773483276e-01 -4.316946491599082947e-02 -3.328511714935302734e-01 -1.577497273683547974e-01 9.480275213718414307e-02 1.175789684057235718e-01 -8.264339715242385864e-02 -1.949912756681442261e-01 -7.071869820356369019e-02 1.670992672443389893e-01 -7.704664766788482666e-02 1.837066411972045898e-01 -2.152296900749206543e-02 9.689673036336898804e-02 1.836672127246856689e-01 -2.593289315700531006e-01 -3.240693211555480957e-01 1.937549747526645660e-02 1.328084766864776611e-01 -1.678873747587203979e-01 2.623288333415985107e-01 -1.337680965662002563e-01 1.041788607835769653e-01 -7.921346463263034821e-03 3.122573196887969971e-01 -2.327704578638076782e-01 -2.300515770912170410e-02 -4.331317916512489319e-02 3.204263746738433838e-01 -1.716774702072143555e-01 8.241401612758636475e-02 -2.087249308824539185e-01
-4.359723925590515137e-01 1.362556070089340210e-01 -3.584952950477600098e-01 -1.845706701278686523e-01 1.791653633117675781e-01 -1.124490275979042053e-01 2.497387081384658813e-01 1.829581856727600098e-01 4.086495935916900635e-02 3.734453916549682617e-01 1.006446853280067444e-01 -1.094978377223014832e-01 5.783611163496971130e-02 -8.894805610179901123e-02 -4.530775547027587891e-02 -3.647691905498504639e-01 -1.430217176675796509e-01 -7.029835134744644165e-02 1.626806855201721191e-01 -6.224496662616729736e-02 -1.226802319288253784e-01 3.681508079171180725e-02 1.314315646886825562e-01 4.541005566716194153e-02 1.242906749248504639e-01 -1.227517500519752502e-01 6.060615181922912598e-02 1.281399875879287720e-01 -5.128952115774154663e-02 2.085347473621368408e-02 -1.177919749170541763e-02 1.824298501014709473e-01
-2.907038331031799316e-01 2.033990919589996338e-01 -3.649229705333709717e-01 -2.777308821678161621e-01 1.050169244408607483e-01 1.327340304851531982e-01 -1.119479909539222717e-01 8.435830473899841309e-02 -1.562869548797607422e-02 1.403515487909317017e-01 1.179851666092872620e-01 -2.564256191253662109e-01 2.033405303955078125e-01 -2.304620295763015747e-02 -3.289939761161804199e-01 -1.913084238767623901e-01 -1.899199560284614563e-02 -7.816976308822631836e-02 1.501966118812561035e-01 -1.474779695272445679e-01 -1.620821952819824219e-01 1.155364066362380981e-01 2.229709178209304810e-01 2.232817262411117554e-01 -2.764599919319152832e-01 -8.278709650039672852e-02 2.343853004276752472e-02 6.537226587533950806e-02 -4.057386890053749084e-02 -2.011865079402923584e-01 7.884014397859573364e-02 -5.267534032464027405e-02
-1.157304272055625916e-01 3.805631697177886963e-01 -1.157696321606636047e-01 -2.626837491989135742e-01 3.630880266427993774e-02 1.560309715569019318e-02 -3.060505911707878113e-02 8.586727827787399292e-02 2.259820550680160522e-01 2.069336920976638794e-01 3.342733085155487061e-01 -5.311328545212745667e-02 2.293321788311004639e-01 -1.409193873405456543e-01 -9.625177085399627686e-02 -2.039010971784591675e-01 -1.199983432888984680e-01 -3.605535253882408142e-02 6.374057382345199585e-02 -5.860961228609085083e-02 -1.630037426948547363e-01 8.860335499048233032e-02 2.612108886241912842e-01 2.437499910593032837e-01 -1.250270158052444458e-01 -3.279625177383422852e-01 1.102948114275932312e-01 -5.202523618936538696e-02 -4.316820576786994934e-02 -2.903087437152862549e-01 4.666471108794212341e-02 7.819123566150665283e-02
-2.054133415222167969e-01 6.899334490299224854e-02 -3.229566216468811035e-01 -2.568216323852539062e-01 6.023279950022697449e-02 -5.860387533903121948e-02 1.671789288520812988e-01 -1.707098633050918579e-02 -5.914308875799179077e-02 2.224935293197631836e-01 2.405253499746322632e-01 2.541015390306711197e-03 -7.715012133121490479e-02 7.047976553440093994e-02 -1.856910437345504761e-01 -3.007527887821197510e-01 -7.713028788566589355e-02 -2.387861311435699463e-01 1.451535671949386597e-01 1.041604727506637573e-01 3.717226535081863403e-02 -2.285994738340377808e-01 1.172200664877891541e-01 -2.187883555889129639e-01 -8.886201679706573486e-02 -3.854596912860870361e-01 -1.534848362207412720e-01 -2.100697904825210571e-02 -1.155860871076583862e-01 -8.766606450080871582e-02 8.678416907787322998e-02 -2.856301367282867432e-01
-7.948155701160430908e-02 1.043412983417510986e-01 -5.050010681152343750e-01 1.209555044770240784e-01 -8.861536532640457153e-02 2.404531389474868774e-01 -3.281182646751403809e-01 2.260266691446304321e-01 -1.608733087778091431e-01 1.623166799545288086e-01 -1.976836356334388256e-04 1.674669086933135986e-01 7.747014984488487244e-03 2.671431750059127808e-02 -2.665896713733673096e-01 -1.482165306806564331e-01 -7.187380641698837280e-02 -6.500376760959625244e-02 -2.691793069243431091e-02 -9.906027466058731079e-02 6.114027276635169983e-02 -4.813455045223236084e-03 9.169995039701461792e-02 3.133507668972015381e-01 1.315380334854125977e-01 -6.161473318934440613e-02 6.930144876241683960e-02 -8.860933594405651093e-03 1.019487380981445312e-01 -3.446395695209503174e-01 -7.680916041135787964e-02 -1.526367813348770142e-01
-1.835209280252456665e-01 1.379160135984420776e-01 -6.963288038969039917e-02 9.033796936273574829e-02 1.400466263294219971e-01 1.456078048795461655e-02 -2.322823852300643921e-01 4.659037292003631592e-01 -1.014788001775741577e-01 -2.274339273571968079e-02 -3.107166476547718048e-02 1.903715194202959538e-03 -2.878661453723907471e-02 -3.518179431557655334e-02 4.618032649159431458e-02 -3.178227841854095459e-01 -2.747715413570404053e-01 2.102053910493850708e-02 7.326485961675643921e-02 -4.517734348773956299e-01 1.633095890283584595e-01 -6.807624548673629761e-02 2.226432263851165771e-01 -9.923111647367477417e-03 -5.211368575692176819e-02 -7.738368213176727295e-02 2.335851341485977173e-01 1.499557197093963623e-01 -4.908115044236183167e-02 -1.362158805131912231e-01 1.441919654607772827e-01 -1.804419159889221191e-01
-6.632611155509948730e-02 5.529104173183441162e-02 -2.841704785823822021e-01 -4.188048467040061951e-02 -2.872026860713958740e-01 -6.562369316816329956e-02 1.215554103255271912e-01 8.238150924444198608e-02 3.827870264649391174e-02 3.363803625106811523e-01 -8.848335593938827515e-03 2.021090686321258545e-01 1.518374532461166382e-01 -5.169400200247764587e-02 -2.343033701181411743e-01 -2.819652855396270752e-01 -6.494009494781494141e-02 -1.420888155698776245e-01 -8.156847208738327026e-02 -9.930681437253952026e-02 1.544945985078811646e-01 1.477960199117660522e-01 -6.789576262235641479e-02 -3.453840315341949463e-02 1.074074655771255493e-01 -1.388593167066574097e-01 1.917932629585266113e-01 2.956340312957763672e-01 -8.000376075506210327e-02 -4.210490286350250244e-01 -1.976285278797149658e-01 1.258210688829421997e-01
-4.284691810607910156e-02 -1.505879908800125122e-01 5.190951004624366760e-02 -2.277116030454635620e-01 2.959067523479461670e-01 1.843346208333969116e-01 -2.018738389015197754e-01 -1.504229009151458740e-01 2.397101223468780518e-01 1.519891619682312012e-01 -6.093820556998252869e-02 5.038047954440116882e-02 -1.018434464931488037e-01 -8.286286890506744385e-02 -1.061464995145797729e-01 -4.235986992716789246e-02 -2.582527101039886475e-01 -3.880190849304199219e-01 2.835283279418945312e-01 1.655524671077728271e-01 1.379231214523315430e-01 -2.531320154666900635e-01 1.728826165199279785e-01 -1.747538708150386810e-02 1.575295925140380859e-01 -1.470834612846374512e-01 1.085426658391952515e-01 1.379565596580505371e-01 -7.690181583166122437e-02 -3.047793544828891754e-02 -2.342287749052047729e-01 -2.039530426263809204e-01
2.021667920053005219e-02 -1.875304803252220154e-02 -1.116162240505218506e-01 8.908621966838836670e-02 1.861572265625000000e-01 1.664307713508605957e-01 -2.295610465807840228e-04 -2.151753306388854980e-01 7.376089924946427345e-04 2.921459078788757324e-01 1.043936088681221008e-01 -7.914232462644577026e-02 2.859084606170654297e-01 -3.518396317958831787e-01 -1.666915863752365112e-01 -1.726336926221847534e-01 -8.490788936614990234e-02 -1.981527209281921387e-01 -6.567276269197463989e-02 -2.752558328211307526e-02 -2.045114710927009583e-02 -6.806378811597824097e-02 2.805856764316558838e-01 -2.546328902244567871e-01 -7.774701714515686035e-02 -1.764328032732009888e-01 1.824331730604171753e-01 1.725106388330459595e-01 7.677367329597473145e-02 -3.922891914844512939e-01 -2.088941782712936401e-01 2.753285877406597137e-02
-4.845961928367614746e-02 1.320911664515733719e-02 -7.747170329093933105e-02 -3.925650119781494141e-01 1.076669096946716309e-01 1.215105354785919189e-01 2.088206559419631958e-01 2.816237211227416992e-01 -4.527505859732627869e-02 5.665907636284828186e-03 1.173168886452913284e-02 -5.758714675903320312e-02 2.610163986682891846e-01 -4.293301329016685486e-02 -1.233508139848709106e-01 -2.010557651519775391e-01 -2.040606588125228882e-01 -2.984417229890823364e-02 -1.958990842103958130e-01 -3.480951488018035889e-01 3.773922100663185120e-02 1.834589801728725433e-02 2.894128859043121338e-01 7.134266663342714310e-03 5.666661635041236877e-02 2.438721992075443268e-02 2.699825465679168701e-01 2.882954776287078857e-01 2.589521706104278564e-01 -1.959047466516494751e-01 6.236264854669570923e-02 1.270000264048576355e-02
-4.481949508190155029e-01 2.326070517301559448e-01 -8.757998049259185791e-02 1.476153135299682617e-01 6.694346666336059570e-03 -3.608697280287742615e-02 2.872748672962188721e-02 -1.613601595163345337e-01 6.151961907744407654e-02 -2.690419927239418030e-02 1.333228498697280884e-01 -1.205294020473957062e-02 -2.957701124250888824e-02 -1.723796874284744263e-01 -1.668433845043182373e-01 -2.529906928539276123e-01 -2.668070793151855469e-01 6.934627890586853027e-02 8.948089927434921265e-02 -8.253807201981544495e-03 -1.579835452139377594e-02 5.603303387761116028e-02 2.535416483879089355e-01 8.542156219482421875e-02 2.615099214017391205e-02 -2.265316545963287354e-01 4.661091044545173645e-02 2.525170147418975830e-01 -9.267418086528778076e-02 3.105579176917672157e-03 -2.960108220577239990e-01 -4.114465713500976562e-01
9.215107560157775879e-02 -1.208931282162666321e-01 -8.841393887996673584e-02 4.785392805933952332e-02 2.986091077327728271e-01 1.186536848545074463e-01 -8.177755773067474365e-02 4.916562512516975403e-02 2.042033374309539795e-01 1.335055977106094360e-01 9.145987778902053833e-02 -3.134353458881378174e-02 1.154142171144485474e-01 -1.867926307022571564e-02 1.111862715333700180e-03 -3.955206871032714844e-01 -2.135963737964630127e-01 -2.858798503875732422e-01 -8.417468518018722534e-02 -1.284549534320831299e-01 4.973939061164855957e-02 -4.427075684070587158e-01 1.637838929891586304e-01 1.002983599901199341e-01 -7.275982946157455444e-02 -2.610141932964324951e-01 -1.477768570184707642e-01 1.725076586008071899e-01 5.173326656222343445e-02 -2.629587948322296143e-01 -1.497128307819366455e-01 -9.957508742809295654e-02
-1.765554845333099365e-01 2.504937164485454559e-02 -2.387227267026901245e-01 3.895512223243713379e-02 1.078426465392112732e-01 -1.265646815299987793e-01 1.930698752403259277e-01 1.281671971082687378e-01 5.572612583637237549e-02 5.995767191052436829e-02 2.658755779266357422e-01 1.018691509962081909e-01 -2.957723848521709442e-02 3.702738508582115173e-02 -1.857090890407562256e-01 -1.969009786844253540e-01 -4.297618865966796875e-01 -6.844017654657363892e-02 2.991963922977447510e-01 1.309320926666259766e-01 1.034559383988380432e-01 1.615430042147636414e-02 2.424739897251129150e-01 7.810307200998067856e-03 -8.239420503377914429e-02 -1.603163629770278931e-01 -1.573481708765029907e-01 -5.754634365439414978e-02 -2.214571088552474976e-01 -8.486341685056686401e-02 -2.443284392356872559e-01 -3.503009676933288574e-01
-1.457240283489227295e-01 2.483551800251007080e-01 -1.913097314536571503e-02 -6.203160434961318970e-02 1.044776067137718201e-01 6.821442861109972000e-03 4.293218255043029785e-02 -2.406327426433563232e-01 -8.913023769855499268e-02 2.060765624046325684e-01 3.586982190608978271e-01 5.619641393423080444e-02 1.881237477064132690e-01 -1.441697031259536743e-01 -3.093676641583442688e-02 -2.565766870975494385e-01 -2.121579647064208984e-01 -4.077897667884826660e-01 -2.202718704938888550e-01 2.501832135021686554e-02 1.536120921373367310e-01 -9.159556776285171509e-02 8.021670579910278320e-02 9.017284214496612549e-02 -5.914552137255668640e-02 -4.061700031161308289e-02 3.290258646011352539e-01 1.602846831083297729e-01 1.371842026710510254e-01 -7.519435882568359375e-02 9.970889985561370850e-02 -2.375891804695129395e-01
-9.226544201374053955e-02 7.261049747467041016e-02 1.370214968919754028e-01 1.471103429794311523e-01 9.293235838413238525e-02 7.780610769987106323e-02 -1.554556470364332199e-02 -1.657688915729522705e-01 -1.479493677616119385e-01 2.033295929431915283e-01 1.035413146018981934e-01 2.237497270107269287e-01 2.783389389514923096e-01 5.904918536543846130e-03 -5.862224102020263672e-02 -1.266862004995346069e-01 -1.886134892702102661e-01 -7.814041525125503540e-02 8.311739563941955566e-02 3.865433624014258385e-03 2.806960940361022949e-01 2.332581877708435059e-01 3.523739278316497803e-01 -2.615428268909454346e-01 -3.120318055152893066e-02 -1.210088059306144714e-01 -1.801715195178985596e-01 1.794445961713790894e-01 3.300862908363342285e-01 -2.807092666625976562e-01 -8.668421953916549683e-02 -1.801483780145645142e-01
-1.221575886011123657e-01 1.043586581945419312e-01 -3.337876200675964355e-01 2.189067006111145020e-02 -1.305602490901947021e-01 -3.576118871569633484e-02 1.939093470573425293e-01 4.574488475918769836e-02 1.174636408686637878e-01 1.230382360517978668e-02 1.112339273095130920e-01 3.578270226716995239e-02 -1.013199463486671448e-01 -5.658960342407226562e-02 -2.321058511734008789e-01 -1.755627095699310303e-01 -2.495095878839492798e-01 8.791678398847579956e-02 -2.886750549077987671e-02 -7.455632556229829788e-03 -3.261439502239227295e-02 1.770578324794769287e-01 3.889897465705871582e-01 5.162310972809791565e-02 1.169033115729689598e-03 -2.847998440265655518e-01 5.524116754531860352e-02 4.432303607463836670e-01 9.724746644496917725e-02 -3.648846223950386047e-02 -1.237600967288017273e-01 -3.384118676185607910e-01
-3.115932047367095947e-01 7.025208789855241776e-03 5.503844469785690308e-02 -9.670914709568023682e-02 1.992255896329879761e-01 2.938662096858024597e-02 1.465788185596466064e-01 4.904984235763549805e-01 -1.530464440584182739e-01 -3.976240754127502441e-02 3.425423428416252136e-02 1.071488559246063232e-01 -1.166561767458915710e-01 -1.689834594726562500e-01 -2.271642908453941345e-02 -3.089851438999176025e-01 -3.146422803401947021e-01 9.448034316301345825e-02 1.733858883380889893e-01 -1.766858696937561035e-01 1.315523535013198853e-01 -1.252232640981674194e-01 2.537420690059661865e-01 -4.164864122867584229e-02 -2.136131078004837036e-01 5.065628886222839355e-02 1.557836830615997314e-01 1.951001882553100586e-01 5.995858460664749146e-02 -1.619922071695327759e-01 3.155951201915740967e-02 -4.862417653203010559e-02
-3.341430425643920898e-01 1.664900034666061401e-01 -4.295292794704437256e-01 -2.551977150142192841e-02 -1.778755486011505127e-01 -5.836359038949012756e-02 -4.476027097553014755e-03 1.149740740656852722e-01 7.279235124588012695e-02 2.503355741500854492e-01 1.424301266670227051e-01 1.548621356487274170e-01 3.098390763625502586e-03 -1.469219326972961426e-01 -1.253879666328430176e-01 -2.446252852678298950e-01 -1.466229408979415894e-01 -1.534291356801986694e-01 1.483881622552871704e-01 -1.771351136267185211e-02 6.111284717917442322e-02 9.245019406080245972e-02 3.778894245624542236e-01 -8.335486799478530884e-02 1.899017691612243652e-01 8.524397760629653931e-02 1.162427440285682678e-01 1.593015342950820923e-01 -1.659194827079772949e-01 1.687696129083633423e-01 -2.134709656238555908e-01 -6.782492995262145996e-02
-1.169341057538986206e-01 1.420443654060363770e-01 -1.781842857599258423e-01 1.525076627731323242e-01 2.043369710445404053e-01 2.672700770199298859e-02 -1.975490897893905640e-01 -2.051618993282318115e-01 -9.631275385618209839e-02 -1.607423275709152222e-01 1.007699817419052124e-01 1.815862953662872314e-01 1.230714619159698486e-01 4.583134129643440247e-02 -2.683925330638885498e-01 -1.863835602998733521e-01 -1.403285562992095947e-01 -2.935303151607513428e-01 2.754420042037963867e-01 -2.183927223086357117e-02 1.411836147308349609e-01 3.920852765440940857e-02 3.676094412803649902e-01 -1.282060891389846802e-01 8.347701281309127808e-02 2.260811328887939453e-01 1.104032769799232483e-01 1.772528141736984253e-01 5.408583208918571472e-02 -3.335089683532714844e-01 -1.192074343562126160e-01 -3.644142998382449150e-04
-3.324992358684539795e-01 -9.371361136436462402e-02 2.414444647729396820e-02 1.890503242611885071e-02 2.388615161180496216e-01 1.489862706512212753e-02 2.769377231597900391e-01 4.777120798826217651e-02 -1.976962536573410034e-01 2.026369050145149231e-02 9.233201295137405396e-02 1.472234576940536499e-01 6.413123756647109985e-02 4.853398725390434265e-02 -1.935698688030242920e-01 -2.443250566720962524e-01 -1.567736566066741943e-01 -2.588090114295482635e-02 1.283873021602630615e-01 -2.455673515796661377e-01 -1.276574730873107910e-01 1.360426545143127441e-01 3.067682981491088867e-01 4.419312998652458191e-02 1.880133450031280518e-01 -1.755928844213485718e-01 -8.732995390892028809e-02 -6.063389778137207031e-02 -9.058066457509994507e-02 -4.087831974029541016e-01 -2.181353606283664703e-02 -2.897829711437225342e-01
-1.424775272607803345e-01 1.746045947074890137e-01 -2.048935592174530029e-01 -6.980455666780471802e-02 1.763287037611007690e-01 2.366181313991546631e-01 2.747066020965576172e-01 1.094334572553634644e-01 4.479274526238441467e-02 -1.222553402185440063e-01 -6.115957722067832947e-02 1.965255141258239746e-01 6.650091707706451416e-02 -1.401876956224441528e-01 -1.086639091372489929e-01 -7.567466795444488525e-02 1.102757751941680908e-01 1.726458966732025146e-01 2.950172126293182373e-01 1.377763450145721436e-01 2.321204096078872681e-01 1.169883459806442261e-01 1.816942989826202393e-01 7.371465116739273071e-02 1.723176836967468262e-01 -2.667333185672760010e-01 6.509702652692794800e-02 7.627379149198532104e-02 5.649575963616371155e-02 -3.848405182361602783e-01 -3.938111662864685059e-02 -3.304196596145629883e-01
-3.691168129444122314e-01 1.286078542470932007e-01 7.899116724729537964e-03 -1.890077022835612297e-03 1.965705454349517822e-01 1.633315980434417725e-01 2.473771274089813232e-01 4.471301436424255371e-01 2.293980494141578674e-02 -2.118234336376190186e-01 4.472846165299415588e-02 1.076384261250495911e-01 5.189965292811393738e-02 -1.919542551040649414e-01 -1.046272665262222290e-01 -3.177876472473144531e-01 -2.420457750558853149e-01 2.339102141559123993e-02 8.297952823340892792e-03 -1.213090792298316956e-01 1.574834436178207397e-01 -5.536494031548500061e-02 1.854132264852523804e-01 3.528982400894165039e-02 -5.160893499851226807e-02 1.017276495695114136e-01 1.829968094825744629e-01 3.097811341285705566e-01 1.381056606769561768e-01 -5.197989288717508316e-03 6.692506372928619385e-03 -1.059899330139160156e-01
-2.643124759197235107e-01 6.065726652741432190e-02 -3.305611610412597656e-01 -2.947030961513519287e-01 -4.114332795143127441e-02 2.314470261335372925e-01 -1.964743807911872864e-02 8.074128627777099609e-02 2.418879233300685883e-02 2.554484605789184570e-01 1.464906930923461914e-01 7.816573977470397949e-02 3.966254889965057373e-01 5.019719153642654419e-02 -3.399046957492828369e-01 -6.299553811550140381e-02 -1.868515610694885254e-01 3.326417878270149231e-02 3.605072796344757080e-01 -1.086840555071830750e-01 -1.345490068197250366e-01 -5.721843615174293518e-02 1.830496490001678467e-01 5.118256062269210815e-02 -4.640091955661773682e-02 -5.410194396972656250e-02 1.680017821490764618e-02 7.431955635547637939e-02 -1.376698017120361328e-01 -1.396244168281555176e-01 -3.204116225242614746e-02 9.883119910955429077e-02
-2.848641574382781982e-01 -5.302861705422401428e-02 -3.745886310935020447e-02 1.549699157476425171e-01 1.821295171976089478e-01 -1.488111317157745361e-01 2.724419832229614258e-01 1.332786381244659424e-01 -1.217487975955009460e-01 1.768069714307785034e-01 2.184530496597290039e-01 1.533709466457366943e-01 1.222858577966690063e-01 1.135145947337150574e-01 -1.942873448133468628e-01 -1.875130534172058105e-01 -1.342750042676925659e-01 1.175847928971052170e-02 1.547380685806274414e-01 -1.280449926853179932e-01 7.273950427770614624e-02 2.462715655565261841e-01 2.174622118473052979e-01 -6.825278699398040771e-02 3.312909509986639023e-03 -1.960304826498031616e-01 -1.026430875062942505e-01 6.248488277196884155e-02 1.828041975386440754e-03 -4.799872934818267822e-01 8.211828768253326416e-02 -2.425530850887298584e-01
-1.423239260911941528e-01 1.824164092540740967e-01 -7.180279493331909180e-02 -9.996888786554336548e-02 1.183897405862808228e-01 5.689066275954246521e-02 -2.263949364423751831e-01 3.862709738314151764e-03 8.499062620103359222e-03 7.739128917455673218e-02 2.536814101040363312e-02 8.135469257831573486e-02 1.104059442877769470e-01 -1.479582637548446655e-01 -1.512640267610549927e-01 -2.583098411560058594e-01 -5.120002105832099915e-02 -2.272460609674453735e-01 1.490351408720016479e-01 -5.386139154434204102e-01 1.586823165416717529e-01 -3.719994053244590759e-02 3.299092054367065430e-01 -1.331691443920135498e-01 -6.400629132986068726e-02 -2.273616641759872437e-01 3.096311390399932861e-01 -4.944467800669372082e-04 -1.885773986577987671e-01 -1.359120849519968033e-02 1.187527477741241455e-01 -6.752814352512359619e-02
-1.584703773260116577e-01 -1.120608076453208923e-01 -4.894684534519910812e-03 -2.415608167648315430e-01 8.191121369600296021e-02 3.316569030284881592e-01 8.686120063066482544e-02 3.842826485633850098e-01 1.060729846358299255e-01 1.813017874956130981e-01 -1.092284321784973145e-01 6.722263246774673462e-02 -1.396834617480635643e-03 2.986708283424377441e-02 1.949890889227390289e-02 -1.461405754089355469e-01 -2.769730389118194580e-01 2.033871114253997803e-01 3.703044056892395020e-01 1.145118772983551025e-01 2.790511846542358398e-01 -1.537626981735229492e-01 2.974206805229187012e-01 -1.308408677577972412e-01 1.227436289191246033e-01 -8.596777915954589844e-02 3.676875680685043335e-02 8.411042392253875732e-02 6.494503468275070190e-03 3.283917671069502831e-03 1.992619037628173828e-01 -5.269270390272140503e-02
4.304638504981994629e-02 -2.301690727472305298e-01 -8.395550400018692017e-02 -2.445841282606124878e-01 -8.547823876142501831e-02 -3.397542238235473633e-02 -4.983447119593620300e-02 -1.576004028320312500e-01 -8.334819972515106201e-02 2.616772651672363281e-01 -9.207329899072647095e-02 1.775367707014083862e-01 1.281733512878417969e-01 2.702694535255432129e-01 -2.217907905578613281e-01 1.185312285088002682e-03 -1.748783588409423828e-01 -1.150373592972755432e-01 1.154536679387092590e-01 -3.060182183980941772e-02 3.115560412406921387e-01 -2.226712405681610107e-01 1.513073891401290894e-01 -1.803621053695678711e-01 1.566634178161621094e-01 -9.418531507253646851e-02 4.146571755409240723e-01 1.160471364855766296e-01 1.890741437673568726e-01 -1.464973092079162598e-01 -6.118196621537208557e-02 -2.202278226613998413e-01
-1.574609428644180298e-01 6.664154678583145142e-02 -7.873530685901641846e-02 -5.313834175467491150e-03 3.893437609076499939e-02 1.091905161738395691e-01 -6.055326759815216064e-02 -2.393199503421783447e-02 -2.355289459228515625e-01 3.708989918231964111e-01 7.276080548763275146e-02 1.211182624101638794e-01 2.343517914414405823e-02 2.141399234533309937e-01 -2.108764350414276123e-01 -7.537519186735153198e-02 -5.771271139383316040e-02 -8.057922869920730591e-02 1.201522499322891235e-01 -2.686446607112884521e-01 -5.197046697139739990e-02 1.012188419699668884e-01 2.275175452232360840e-01 1.434834599494934082e-01 2.117744684219360352e-01 -3.139528334140777588e-01 5.552381277084350586e-02 -9.123736619949340820e-02 7.792116701602935791e-02 -2.025528252124786377e-01 -1.346618984825909138e-03 -5.036357045173645020e-01
-2.747686803340911865e-01 6.721050292253494263e-02 -5.360421165823936462e-02 -2.367213964462280273e-01 2.691947221755981445e-01 4.841971024870872498e-02 -1.445347815752029419e-02 2.476522922515869141e-01 -2.889713831245899200e-02 2.275643050670623779e-01 1.133919134736061096e-01 1.006919443607330322e-01 5.157881230115890503e-02 1.532940417528152466e-01 1.698069390840828419e-03 -3.114128410816192627e-01 2.106556445360183716e-01 -2.084646672010421753e-01 2.379849851131439209e-01 -3.951667994260787964e-02 -1.472050547599792480e-01 -2.623188197612762451e-01 1.357281804084777832e-01 -1.929930597543716431e-01 1.918719559907913208e-01 9.271795302629470825e-02 6.030200049281120300e-02 1.495109796524047852e-01 1.286096870899200439e-01 -2.968591749668121338e-01 -1.719869077205657959e-01 -1.677462607622146606e-01
3.624636679887771606e-02 -5.002145096659660339e-02 -8.285678923130035400e-02 -2.412509173154830933e-01 2.181641012430191040e-01 1.888041496276855469e-01 6.246011704206466675e-02 2.511866092681884766e-01 1.845309585332870483e-01 1.336099356412887573e-01 -1.855217665433883667e-01 -1.160572320222854614e-01 -1.905223131179809570e-01 1.298426687717437744e-01 -1.897637248039245605e-01 -3.178926408290863037e-01 -2.265681475400924683e-01 -1.534287333488464355e-01 1.045479476451873779e-01 -3.139277920126914978e-02 2.678224444389343262e-01 -2.503667958080768585e-03 1.943053305149078369e-01 2.260182201862335205e-01 -2.782983481884002686e-01 -1.274742782115936279e-01 2.573019564151763916e-01 -2.061063796281814575e-02 -1.746982634067535400e-01 -1.938088834285736084e-01 1.142088174819946289e-01 -4.523827880620956421e-02
4.775401949882507324e-02 3.046062290668487549e-01 -5.050915852189064026e-02 -1.004613935947418213e-01 -3.518776595592498779e-02 6.187351047992706299e-02 -2.271552979946136475e-01 1.717501878738403320e-01 -1.291272640228271484e-01 5.917197093367576599e-03 -7.535953819751739502e-02 1.782056242227554321e-01 1.561217010021209717e-01 -8.909051865339279175e-02 -1.537930369377136230e-01 -8.463828265666961670e-02 -2.904991209506988525e-01 -1.422707736492156982e-01 9.360579401254653931e-02 3.521078526973724365e-01 1.465800553560256958e-01 3.269832208752632141e-02 1.474017202854156494e-01 2.969991564750671387e-01 1.167785301804542542e-01 -2.120552211999893188e-01 2.720587253570556641e-01 1.897686868906021118e-01 1.376485526561737061e-01 -7.685754448175430298e-02 -2.580964863300323486e-01 -2.426737844944000244e-01
-4.837287217378616333e-02 -4.912332445383071899e-02 -4.685746133327484131e-01 -2.753444015979766846e-01 -9.446277469396591187e-02 2.230726927518844604e-01 1.479281336069107056e-01 3.041793219745159149e-02 3.662182483822107315e-03 4.180914908647537231e-02 2.186208665370941162e-01 -1.696147210896015167e-02 3.415016829967498779e-01 -2.215947170043364167e-04 -2.970702648162841797e-01 -1.181346476078033447e-01 -1.182759851217269897e-01 -2.257349789142608643e-01 3.579275906085968018e-01 5.781918019056320190e-02 8.920710533857345581e-02 6.986514478921890259e-02 1.303130388259887695e-01 1.421370208263397217e-01 -6.886858493089675903e-02 -7.752841711044311523e-02 7.088064402341842651e-02 -1.970706693828105927e-02 -5.914507433772087097e-02 -1.380803138017654419e-01 2.486964315176010132e-02 -2.528447210788726807e-01
8.200639486312866211e-02 2.176975309848785400e-01 -5.472998321056365967e-02 -1.210743188858032227e-01 2.271975874900817871e-01 -1.103665754199028015e-01 -2.853011339902877808e-02 3.724461495876312256e-01 -2.119336128234863281e-01 2.474169135093688965e-01 -9.943081438541412354e-02 2.977679371833801270e-01 -2.199626863002777100e-01 -7.387662678956985474e-02 -3.569984063506126404e-02 -3.249876946210861206e-02 -1.004072353243827820e-01 -1.855433881282806396e-01 -7.620198186486959457e-03 -2.977718114852905273e-01 1.214370578527450562e-01 9.592564404010772705e-02 9.704302996397018433e-02 -1.230524480342864990e-01 -1.850736290216445923e-01 1.157226786017417908e-02 3.317089378833770752e-01 1.067833825945854187e-01 -1.800242364406585693e-01 -2.406086474657058716e-01 -1.020070463418960571e-01 -1.605466306209564209e-01
-1.722956597805023193e-01 1.638596206903457642e-01 2.747364640235900879e-01 3.392285481095314026e-02 2.031316757202148438e-01 9.964293241500854492e-02 3.039599657058715820e-01 1.539910137653350830e-01 -8.795667439699172974e-02 1.248076781630516052e-01 -3.791634142398834229e-01 1.281867623329162598e-01 1.567582637071609497e-01 -1.341401040554046631e-02 -2.412403970956802368e-01 -2.809894382953643799e-01 -2.742205262184143066e-01 -1.348911821842193604e-01 2.404878288507461548e-01 -9.819895029067993164e-02 7.501187920570373535e-02 1.177303376607596874e-03 2.789462506771087646e-01 4.134280607104301453e-02 -1.734557449817657471e-01 -1.136568710207939148e-01 1.639785766601562500e-01 -8.836649358272552490e-02 -1.304820775985717773e-01 -5.521560087800025940e-02 -9.907843917608261108e-02 2.258817292749881744e-02
-3.465439379215240479e-01 3.980189189314842224e-02 2.213642895221710205e-01 -2.994811162352561951e-02 2.165035903453826904e-01 1.159175634384155273e-01 -1.302306503057479858e-01 9.139291942119598389e-02 1.163884550333023071e-01 -3.432041034102439880e-02 8.895106613636016846e-02 4.443500936031341553e-02 3.008051216602325439e-01 -8.512531220912933350e-02 2.460246533155441284e-02 -1.250171512365341187e-01 -3.857389390468597412e-01 -2.675900459289550781e-01 1.961403787136077881e-01 -2.051144838333129883e-02 -8.811593055725097656e-02 1.468333005905151367e-01 2.204909771680831909e-01 1.009926199913024902e-02 1.431196779012680054e-01 7.518612593412399292e-02 3.750687241554260254e-01 1.789198219776153564e-01 1.344393789768218994e-01 -2.086400799453258514e-02 2.014739364385604858e-01 -9.468767046928405762e-02
-3.581410944461822510e-01 3.220350667834281921e-02 2.854876592755317688e-02 -1.406468152999877930e-01 1.086968556046485901e-01 1.776312887668609619e-01 -1.776042431592941284e-01 1.745425909757614136e-01 1.883530914783477783e-01 1.301747113466262817e-01 5.235208198428153992e-02 -2.179429493844509125e-02 -8.913206309080123901e-02 1.285731643438339233e-01 2.078375369310379028e-01 -9.604071266949176788e-03 -3.232633322477340698e-02 -2.745352089405059814e-01 2.255668118596076965e-02 3.014718592166900635e-01 2.198810130357742310e-01 -9.723168797791004181e-03 3.492414951324462891e-01 -5.909423157572746277e-02 1.639782190322875977e-01 -1.139324083924293518e-01 7.239986211061477661e-02 9.422640502452850342e-02 1.273365020751953125e-01 -3.296726644039154053e-01 -1.557696312665939331e-01 -2.765092849731445312e-01
1.211872547864913940e-01 1.682901233434677124e-01 8.998133242130279541e-02 -2.045261710882186890e-01 2.287206798791885376e-01 4.183293133974075317e-02 3.057600557804107666e-01 5.184366926550865173e-02 1.902800053358078003e-01 1.020168066024780273e-01 1.804022341966629028e-01 1.080236211419105530e-01 6.798157095909118652e-02 9.143012762069702148e-02 -1.521619558334350586e-01 -2.706580758094787598e-01 -2.818160653114318848e-01 2.454614788293838501e-01 2.291747331619262695e-01 1.077164784073829651e-01 -2.547656930983066559e-02 6.752336770296096802e-02 1.688909381628036499e-01 -7.560276240110397339e-02 1.680537611246109009e-01 -3.258746266365051270e-01 2.531784176826477051e-01 1.592925637960433960e-01 -9.117158502340316772e-02 -1.773340627551078796e-02 4.932199418544769287e-02 -2.799883186817169189e-01
-1.739047318696975708e-01 -1.275172457098960876e-02 -1.401403546333312988e-01 -2.452189624309539795e-01 2.216132581233978271e-01 -7.809803634881973267e-02 -2.136292755603790283e-01 -1.201754342764616013e-02 -2.714097797870635986e-01 2.566268444061279297e-01 1.096603497862815857e-01 4.867969080805778503e-02 2.675028226803988218e-04 3.748048543930053711e-01 -2.953845560550689697e-01 -1.976586431264877319e-01 -4.229809716343879700e-02 -3.260904550552368164e-01 6.348842382431030273e-02 -7.242187112569808960e-02 1.248357892036437988e-01 1.657985746860504150e-01 9.889491647481918335e-02 -1.303071528673171997e-02 2.084076404571533203e-01 -1.806113868951797485e-01 -6.518057733774185181e-02 -1.361823081970214844e-01 -5.243507027626037598e-02 -1.403269916772842407e-01 1.519004702568054199e-01 -2.309285104274749756e-01
9.463872760534286499e-03 4.038693383336067200e-02 -1.993318647146224976e-01 1.097779162228107452e-02 6.777271628379821777e-02 6.480765342712402344e-02 5.203283205628395081e-02 -1.182799190282821655e-01 4.661327227950096130e-02 3.140029609203338623e-01 -1.362299025058746338e-01 -2.403048856649547815e-04 3.273813128471374512e-01 1.539842877537012100e-02 8.468157052993774414e-02 -2.181350141763687134e-01 -2.881833910942077637e-01 -3.420232534408569336e-01 -8.103632926940917969e-02 2.357611060142517090e-01 1.841814815998077393e-01 -1.003331467509269714e-01 1.702256351709365845e-01 -7.369836419820785522e-02 1.390108019113540649e-01 1.958513073623180389e-02 2.956353724002838135e-01 -2.028125226497650146e-01 2.412948012351989746e-02 -3.127613067626953125e-01 2.185698300600051880e-01 -1.282307803630828857e-01
9.266911074519157410e-03 3.384708240628242493e-02 1.065733507275581360e-01 1.356748491525650024e-01 -1.518393605947494507e-01 1.690797060728073120e-01 1.773696839809417725e-01 1.263070404529571533e-01 -1.420384943485260010e-01 1.303517818450927734e-02 1.377965211868286133e-01 -2.023760974407196045e-02 1.936209648847579956e-01 -5.407270416617393494e-02 -7.774373143911361694e-02 -2.855198681354522705e-01 -7.544131577014923096e-02 -5.224354863166809082e-01 1.388384252786636353e-01 -9.892652928829193115e-02 3.121560811996459961e-01 6.121484935283660889e-02 1.623884439468383789e-01 1.492101233452558517e-02 1.709069609642028809e-01 -1.998844295740127563e-01 3.702196106314659119e-02 2.241532355546951294e-01 -1.413121670484542847e-01 -3.407351076602935791e-01 -5.007667839527130127e-02 -8.600046485662460327e-02
6.127523258328437805e-02 1.647830605506896973e-01 -3.110439181327819824e-01 -2.890425324440002441e-01 2.201126068830490112e-01 1.141468212008476257e-01 -1.669746488332748413e-01 -2.276830077171325684e-01 8.499664813280105591e-02 3.770191222429275513e-02 3.570596277713775635e-01 1.691788434982299805e-02 -6.193849816918373108e-02 -7.202169299125671387e-02 -2.710670530796051025e-01 -3.871036767959594727e-01 -1.330733746290206909e-01 -2.018447965383529663e-01 1.653868257999420166e-01 4.543908685445785522e-02 -4.685004428029060364e-02 -7.218234986066818237e-02 1.372443139553070068e-01 -4.606720060110092163e-03 4.991409182548522949e-02 1.128073930740356445e-01 5.565300956368446350e-02 2.508049607276916504e-01 1.427899152040481567e-01 -1.839827150106430054e-01 -1.681623905897140503e-01 -3.099980019032955170e-02
-9.647218137979507446e-02 -1.684734672307968140e-01 -6.843237578868865967e-02 -1.504944562911987305e-01 3.163683116436004639e-01 1.959403604269027710e-01 6.129823252558708191e-02 4.311016499996185303e-01 -1.041759364306926727e-02 1.969695538282394409e-01 2.542005777359008789e-01 8.808349072933197021e-02 -8.245908468961715698e-02 -1.173127740621566772e-01 -6.792094558477401733e-02 -1.794962435960769653e-01 -3.019460141658782959e-01 -1.453574839979410172e-02 -3.134340643882751465e-01 1.742925196886062622e-01 2.131658345460891724e-01 1.261419355869293213e-01 2.821740508079528809e-01 -3.195032104849815369e-02 6.377258896827697754e-02 8.111868053674697876e-02 1.298777610063552856e-01 1.154945790767669678e-01 1.402236614376306534e-02 -2.328273653984069824e-02 -1.766557991504669189e-02 -1.852386593818664551e-01
-9.104269742965698242e-02 1.194983646273612976e-01 -4.617279767990112305e-01 -1.306469887495040894e-01 -7.681725174188613892e-02 8.014635741710662842e-02 1.528661102056503296e-01 1.531519442796707153e-01 1.877250522375106812e-01 1.389331966638565063e-01 -9.477059543132781982e-02 5.666696000844240189e-03 2.693456411361694336e-01 -1.990172863006591797e-01 -3.620452713221311569e-03 -3.744096308946609497e-02 -7.674317061901092529e-02 3.211572393774986267e-02 4.580502584576606750e-02 -3.299380242824554443e-01 1.460097730159759521e-01 -2.039023190736770630e-01 -5.271135829389095306e-03 -2.265657633543014526e-01 -1.589478366076946259e-02 -1.297081559896469116e-01 1.588764190673828125e-01 2.002732604742050171e-01 1.014168858528137207e-01 -4.313141703605651855e-01 -2.607780043035745621e-03 3.218394936993718147e-03
-3.347075581550598145e-01 -1.926991939544677734e-01 6.416004151105880737e-02 -2.646397948265075684e-01 2.479280084371566772e-01 1.480798721313476562e-01 5.735192820429801941e-02 1.428267061710357666e-01 1.612199246883392334e-01 2.308101654052734375e-01 -1.267960220575332642e-01 1.694255918264389038e-01 -1.031236797571182251e-01 5.189200863242149353e-03 -2.597916722297668457e-01 -2.966279387474060059e-01 -1.232634261250495911e-01 9.467071853578090668e-03 -7.644572760909795761e-03 -9.256202727556228638e-02 3.678347468376159668e-01 -4.347845970187336206e-05 2.022956162691116333e-01 1.565229445695877075e-01 -2.924398891627788544e-02 1.704440563917160034e-01 5.240556597709655762e-02 1.437756568193435669e-01 -6.944271177053451538e-02 3.811917454004287720e-02 -6.499288976192474365e-02 -3.015878498554229736e-01
-6.824802607297897339e-02 -2.127456963062286377e-01 -2.411415129899978638e-01 -1.087763234972953796e-01 6.071313843131065369e-02 1.360616087913513184e-02 -1.703387498855590820e-01 2.624666132032871246e-02 -6.443010270595550537e-02 2.093226462602615356e-01 8.427102118730545044e-03 2.884565107524394989e-02 -2.955582365393638611e-02 -2.768709659576416016e-01 1.965068513527512550e-03 -3.238846361637115479e-01 -1.850889325141906738e-01 -2.338207513093948364e-01 -6.619407981634140015e-02 -9.758257865905761719e-02 2.410752922296524048e-01 -4.559380710124969482e-01 1.619397699832916260e-01 3.170434236526489258e-01 3.438032791018486023e-02 -1.595058441162109375e-01 3.227630257606506348e-02 2.089476734399795532e-01 1.744631379842758179e-01 -1.219934895634651184e-01 8.402834646403789520e-03 -5.413713306188583374e-02
-9.066976606845855713e-02 -1.869610846042633057e-01 -2.525780498981475830e-01 -1.572964899241924286e-02 3.199380263686180115e-02 1.654899269342422485e-01 2.417439222335815430e-01 1.472464203834533691e-01 6.368502974510192871e-02 2.917662858963012695e-01 3.354673385620117188e-01 -2.968088351190090179e-02 5.201059579849243164e-02 -5.306435003876686096e-02 2.730380930006504059e-02 8.976819366216659546e-02 -2.232844680547714233e-01 -8.194456994533538818e-02 3.370855003595352173e-02 -1.178470477461814880e-01 6.439767312258481979e-03 9.614356607198715210e-02 4.228397607803344727e-01 -3.098885156214237213e-02 2.656667679548263550e-02 -1.120159924030303955e-01 -1.031049862504005432e-01 2.057578563690185547e-01 -2.212120294570922852e-01 -1.435150951147079468e-01 4.202213883399963379e-02 -4.113034009933471680e-01
-2.195204049348831177e-01 1.968051046133041382e-01 -2.240647822618484497e-01 -2.071688473224639893e-01 3.221832513809204102e-01 -9.469696134328842163e-02 -8.949614316225051880e-02 2.906574122607707977e-02 1.087853759527206421e-01 3.427255898714065552e-03 -1.127573568373918533e-02 1.039277836680412292e-01 1.467846240848302841e-02 -4.630829021334648132e-02 1.293200701475143433e-01 -2.817829549312591553e-01 -9.411282092332839966e-02 -3.907586038112640381e-01 1.923644244670867920e-01 2.610824704170227051e-01 2.989828772842884064e-02 -8.874150365591049194e-02 -1.382213900797069073e-03 -1.664327085018157959e-01 4.848795384168624878e-02 1.904246024787425995e-02 -6.941244751214981079e-02 8.611782640218734741e-02 2.077445536851882935e-01 -3.325551748275756836e-01 -1.823006123304367065e-01 -2.682364881038665771e-01
-5.478158593177795410e-03 -6.268424447625875473e-03 -2.278222739696502686e-01 -7.986646145582199097e-02 2.993879094719886780e-02 2.283705472946166992e-01 -2.129521816968917847e-01 8.941692113876342773e-02 -5.583919957280158997e-02 4.170514941215515137e-01 -3.732021152973175049e-02 6.804300099611282349e-02 1.647336035966873169e-01 1.458491384983062744e-01 8.666393160820007324e-02 -1.453009396791458130e-01 -1.891205832362174988e-02 -2.040683627128601074e-01 1.166241690516471863e-01 1.528058648109436035e-01 1.743853390216827393e-01 -3.605389595031738281e-01 3.411574065685272217e-01 -1.125475764274597168e-01 7.836636155843734741e-02 -4.070695117115974426e-02 1.337714493274688721e-01 -2.292056977748870850e-01 7.381848990917205811e-02 -7.770600169897079468e-02 1.752377748489379883e-01 -2.938031554222106934e-01
-1.232514679431915283e-01 1.231230795383453369e-01 -6.158398091793060303e-02 -1.114157736301422119e-01 1.334270387887954712e-01 2.459148317575454712e-01 9.508936107158660889e-02 3.983597159385681152e-01 3.118526935577392578e-01 8.509631454944610596e-02 -5.195056647062301636e-02 -2.076045125722885132e-01 -2.554306387901306152e-01 1.794790178537368774e-01 -8.913657069206237793e-02 -3.384508192539215088e-01 -1.315416842699050903e-01 5.975993350148200989e-03 1.114269867539405823e-01 2.608093805611133575e-02 3.335049450397491455e-01 6.825904548168182373e-02 1.103592514991760254e-01 4.089256376028060913e-02 -1.692707389593124390e-01 -2.030131965875625610e-01 2.056286334991455078e-01 1.508715897798538208e-01 4.303774796426296234e-03 -1.720012426376342773e-01 4.655674844980239868e-02 -1.016693413257598877e-01
-1.139690205454826355e-01 -1.545741111040115356e-01 -3.237679004669189453e-01 8.405105024576187134e-02 -1.064669415354728699e-01 8.449424058198928833e-02 1.826249957084655762e-01 2.408040612936019897e-01 7.751602679491043091e-02 3.537265062332153320e-01 2.919526994228363037e-01 5.550816282629966736e-02 -5.810650438070297241e-02 9.366910904645919800e-02 -4.791354015469551086e-02 1.799359731376171112e-02 -3.171199262142181396e-01 -8.494511246681213379e-02 1.135991811752319336e-01 -3.994229808449745178e-02 1.070843413472175598e-01 1.082954779267311096e-01 3.403913378715515137e-01 -1.830741018056869507e-01 7.075992971658706665e-02 9.007371217012405396e-02 8.372225612401962280e-02 5.739692226052284241e-02 -1.578430384397506714e-01 -7.880045473575592041e-02 5.608350038528442383e-02 -3.932489156723022461e-01
-2.653679549694061279e-01 -1.159158721566200256e-01 -1.090326756238937378e-01 -2.566313147544860840e-01 3.881906569004058838e-01 1.234393343329429626e-01 -1.071359813213348389e-01 2.318802922964096069e-01 1.679116785526275635e-01 2.403490543365478516e-01 -6.297644972801208496e-02 1.878649890422821045e-01 -1.635991930961608887e-01 -1.063074916601181030e-01 -1.322105675935745239e-01 -3.167417049407958984e-01 -2.537127435207366943e-01 6.593705713748931885e-02 1.524598449468612671e-01 -1.618747413158416748e-01 2.698237001895904541e-01 3.056483529508113861e-02 1.020889729261398315e-01 1.753184795379638672e-01 -9.447609074413776398e-03 2.240045964717864990e-01 5.738329142332077026e-02 -4.434919357299804688e-02 -4.025479033589363098e-02 -6.270886957645416260e-02 3.826868161559104919e-02 -1.747005134820938110e-01
-2.044204324483871460e-01 -1.231967657804489136e-01 -8.473103493452072144e-02 -2.186694592237472534e-01 4.296904504299163818e-01 2.322757095098495483e-01 -2.293382138013839722e-01 3.761899769306182861e-01 4.626718908548355103e-02 7.286743260920047760e-03 -1.310407817363739014e-01 1.195950657129287720e-01 -6.125329434871673584e-02 2.827026648446917534e-03 -2.987040951848030090e-02 -2.012495249509811401e-01 -3.342006728053092957e-02 7.559029012918472290e-02 2.066175639629364014e-01 -1.113103106617927551e-01 1.102671474218368530e-01 8.695397526025772095e-02 1.063702479004859924e-01 1.261347830295562744e-01 -4.759780690073966980e-02 8.511079847812652588e-02 2.232689708471298218e-01 2.676610648632049561e-01 -1.646683812141418457e-01 -2.542226947844028473e-02 -9.210459142923355103e-02 -3.168819248676300049e-01
1.545522361993789673e-02 4.213645681738853455e-02 -2.584942057728767395e-02 -2.552835941314697266e-01 1.544953882694244385e-01 -2.129906713962554932e-01 3.551508486270904541e-02 2.364324629306793213e-01 1.619456112384796143e-01 2.400806844234466553e-01 -6.907120347023010254e-02 2.115565985441207886e-01 1.971819549798965454e-01 -1.169722899794578552e-01 4.106298685073852539e-01 1.065115537494421005e-02 -2.770669162273406982e-01 -7.065846771001815796e-02 4.311475157737731934e-02 -6.952520459890365601e-02 1.866649091243743896e-01 1.335399895906448364e-01 2.222724407911300659e-01 6.493398547172546387e-02 -1.921487301588058472e-01 -3.254155069589614868e-02 2.250632047653198242e-01 -8.714872598648071289e-02 -8.143082261085510254e-03 -3.181357681751251221e-01 -1.131425611674785614e-02 -2.422475367784500122e-01
-6.432653963565826416e-02 6.717402022331953049e-03 -1.175359860062599182e-01 9.934924542903900146e-02 2.059177309274673462e-01 5.207268148660659790e-02 1.541746500879526138e-02 1.194714382290840149e-01 7.523122429847717285e-02 2.867829799652099609e-01 1.423648446798324585e-01 6.358304619789123535e-02 2.667994499206542969e-01 3.269881308078765869e-01 -5.690124630928039551e-02 -8.964286744594573975e-02 8.656504005193710327e-02 -2.044636756181716919e-01 8.154878765344619751e-02 6.213787943124771118e-02 3.422280848026275635e-01 -4.237955063581466675e-02 2.215233594179153442e-01 -2.438817620277404785e-01 -2.153590917587280273e-01 -2.339692413806915283e-01 2.283838093280792236e-01 1.365195512771606445e-01 8.499503135681152344e-02 -3.583886325359344482e-01 9.620291739702224731e-02 8.245678246021270752e-02
-2.643793225288391113e-01 1.933949142694473267e-01 5.518270656466484070e-02 1.374900937080383301e-01 1.788241090252995491e-03 -1.197747439146041870e-01 -1.037807017564773560e-01 -2.295103482902050018e-02 4.434468969702720642e-02 2.160444259643554688e-01 -2.248181104660034180e-01 8.744001388549804688e-02 5.559640005230903625e-02 4.973215609788894653e-02 -3.302161395549774170e-02 -2.260872423648834229e-01 -1.287094056606292725e-01 1.469485163688659668e-01 6.786452233791351318e-02 -1.093702316284179688e-01 2.944110333919525146e-01 -2.386582046747207642e-01 4.212477207183837891e-01 -1.688634790480136871e-02 8.076739497482776642e-03 -1.289813369512557983e-01 2.349989563226699829e-01 1.572328060865402222e-01 -2.198656797409057617e-01 -3.831872642040252686e-01 8.061783760786056519e-02 7.802420109510421753e-02
-1.100158169865608215e-01 1.222386509180068970e-01 -1.195785328745841980e-01 -1.423651725053787231e-01 -1.535637378692626953e-01 9.321990609169006348e-02 -1.184590160846710205e-01 2.934218347072601318e-01 -1.129400698118843138e-04 -1.069003641605377197e-01 1.509370841085910797e-02 -1.193972378969192505e-01 -3.278000047430396080e-03 -2.639893209561705589e-03 -1.028316989541053772e-01 -2.301049232482910156e-01 -1.051491405814886093e-02 -3.513472899794578552e-02 3.477118909358978271e-01 1.470360010862350464e-01 1.160439625382423401e-01 -3.375136256217956543e-01 3.828363120555877686e-01 -1.150686442852020264e-01 -1.516869217157363892e-01 -3.061559796333312988e-01 1.357377767562866211e-01 1.835001558065414429e-01 -9.379758685827255249e-02 -1.804297119379043579e-01 2.184640318155288696e-01 -1.660244911909103394e-01
6.109422817826271057e-02 2.839573286473751068e-02 -3.387899696826934814e-01 5.686056613922119141e-02 2.019867897033691406e-01 -4.628449212759733200e-03 1.497049350291490555e-02 -2.040074765682220459e-01 -1.393441110849380493e-01 1.505666077136993408e-01 1.251129359006881714e-01 3.356836363673210144e-02 -5.420441552996635437e-02 3.656224580481648445e-03 -1.306990236043930054e-01 -8.534364402294158936e-02 3.328916057944297791e-02 -1.999794095754623413e-01 2.929404079914093018e-01 -3.242487013339996338e-01 2.706668898463249207e-02 -2.190882116556167603e-01 2.756340205669403076e-01 -2.668385207653045654e-01 -1.115553006529808044e-01 -7.933462411165237427e-02 1.316338628530502319e-01 2.012066543102264404e-01 5.713877081871032715e-02 -2.950747013092041016e-01 -2.529178261756896973e-01 -2.231362462043762207e-01
-2.206960171461105347e-01 1.609811782836914062e-01 6.338510662317276001e-02 -1.757421493530273438e-01 9.547628462314605713e-02 7.264602184295654297e-02 4.121919348835945129e-02 -1.019977927207946777e-01 -2.308891713619232178e-01 2.077182829380035400e-01 2.646300792694091797e-01 5.422931164503097534e-02 1.141325831413269043e-01 -9.779325872659683228e-02 -8.108562231063842773e-02 -1.569561064243316650e-01 -2.944515645503997803e-01 -1.829944550991058350e-02 1.978780180215835571e-01 -2.499916357919573784e-03 3.531761169433593750e-01 3.200584352016448975e-01 2.276717312633991241e-02 4.018847271800041199e-02 1.782654374837875366e-01 -1.311796605587005615e-01 -1.132009848952293396e-01 3.530351445078849792e-02 1.282596588134765625e-01 -4.171864390373229980e-01 -1.075431630015373230e-01 -1.419236212968826294e-01
-8.009332418441772461e-02 8.741797506809234619e-02 -2.986117601394653320e-01 1.718776971101760864e-01 1.059851795434951782e-01 7.622583210468292236e-02 2.591716349124908447e-01 -1.548557877540588379e-01 -5.019227974116802216e-03 -1.086180936545133591e-02 -1.598211079835891724e-01 9.523978829383850098e-02 -1.042146235704421997e-01 -1.462063342332839966e-01 -1.520433276891708374e-02 -7.909944653511047363e-02 -3.980230093002319336e-01 -1.224453747272491455e-01 1.420520991086959839e-01 -6.179177202284336090e-03 2.617088556289672852e-01 8.462606370449066162e-02 3.052166402339935303e-01 -2.065725438296794891e-02 -3.158012032508850098e-02 -1.853690594434738159e-01 -4.804637283086776733e-02 -1.313404273241758347e-02 -1.273019984364509583e-02 -3.067186772823333740e-01 1.711536943912506104e-02 -4.362533390522003174e-01
-1.182057484984397888e-01 1.187690645456314087e-01 -1.798844337463378906e-01 6.973692029714584351e-02 2.927209734916687012e-01 -9.638952463865280151e-02 9.794417768716812134e-02 9.258286654949188232e-02 -1.736865043640136719e-01 1.755244582891464233e-01 -1.711715608835220337e-01 8.207204192876815796e-02 -4.958009347319602966e-02 -2.499802559614181519e-01 -2.355991303920745850e-01 -1.045706868171691895e-01 2.059010602533817291e-02 -1.873771697282791138e-01 1.036331653594970703e-01 -1.983478218317031860e-01 7.818061858415603638e-02 6.239480897784233093e-02 6.478895992040634155e-02 2.274566441774368286e-01 2.642902135848999023e-01 -2.778527736663818359e-01 -2.131479829549789429e-01 1.811992973089218140e-01 1.252445280551910400e-01 -2.776886820793151855e-01 -1.402350515127182007e-01 -3.222137093544006348e-01
1.877449452877044678e-02 -1.063256245106458664e-02 1.545372698456048965e-02 -3.537068963050842285e-01 1.557389944791793823e-01 -3.004281967878341675e-02 1.484717875719070435e-01 1.914748400449752808e-01 3.623346984386444092e-02 1.264262795448303223e-01 1.811299286782741547e-02 1.647551059722900391e-01 4.273358285427093506e-01 -1.305548995733261108e-01 1.325170248746871948e-01 -7.761793583631515503e-02 -4.544502794742584229e-01 -8.505011349916458130e-02 1.673387885093688965e-01 1.738316752016544342e-02 1.053538173437118530e-01 4.715405404567718506e-02 2.411811351776123047e-01 7.243119180202484131e-02 9.925176203250885010e-02 -1.325475722551345825e-01 -3.312316909432411194e-02 2.402597963809967041e-01 -5.483325198292732239e-02 -2.683593630790710449e-01 1.536457538604736328e-01 1.365140676498413086e-01
-1.110634729266166687e-01 -2.396512031555175781e-01 -3.339805006980895996e-01 -4.540021121501922607e-01 2.181381583213806152e-01 -9.517697989940643311e-02 -2.225220352411270142e-01 6.181929260492324829e-02 -6.687127798795700073e-02 1.564064174890518188e-01 -1.992285624146461487e-02 -1.218365877866744995e-01 1.274048835039138794e-01 8.574826270341873169e-02 -1.884806454181671143e-01 -1.808187216520309448e-01 -9.124846011400222778e-02 -2.002500444650650024e-01 5.026616528630256653e-02 -7.833805680274963379e-02 -1.005637496709823608e-01 9.332772460766136646e-04 1.463838219642639160e-01 2.552681416273117065e-02 -1.849368065595626831e-01 -2.230936437845230103e-01 5.741292983293533325e-02 9.857416898012161255e-02 -1.368141174316406250e-01 -3.521217703819274902e-01 1.931782513856887817e-01 -1.775306649506092072e-02
-4.543942213058471680e-02 5.883236974477767944e-02 -8.169068023562431335e-03 2.529590763151645660e-02 1.958683431148529053e-01 1.656984388828277588e-01 -7.583796232938766479e-02 -6.764670461416244507e-02 3.324731290340423584e-01 3.663940727710723877e-01 1.117054820060729980e-01 -1.260210573673248291e-01 -2.904310822486877441e-02 3.653578162193298340e-01 -7.628513872623443604e-02 -2.515445053577423096e-01 -7.981281727552413940e-02 -1.591715589165687561e-02 -1.338312625885009766e-01 -1.159740760922431946e-01 2.181063294410705566e-01 -2.293367534875869751e-01 2.551932036876678467e-01 -3.700684383511543274e-02 -4.826927185058593750e-02 -4.041185677051544189e-01 -3.100679628551006317e-02 7.840524613857269287e-02 8.776669949293136597e-02 -2.143910676240921021e-01 3.624508902430534363e-02 -9.316344559192657471e-02
9.956938773393630981e-02 6.112816184759140015e-02 8.857543021440505981e-02 -1.086245626211166382e-01 4.546892642974853516e-02 7.627830654382705688e-02 -1.746840588748455048e-02 -8.735676109790802002e-02 1.468897312879562378e-01 3.883021771907806396e-01 1.255606114864349365e-01 -1.684889793395996094e-01 5.240012332797050476e-02 8.288321085274219513e-03 -7.987053692340850830e-02 -3.243012428283691406e-01 -5.790304020047187805e-02 -2.918042838573455811e-01 -1.059753522276878357e-01 -1.535469740629196167e-01 1.606589108705520630e-01 -2.568972110748291016e-01 2.278900593519210815e-01 1.437056958675384521e-01 -8.271993696689605713e-02 -4.597122967243194580e-01 -2.125567197799682617e-02 3.734623640775680542e-02 2.957965061068534851e-02 -2.632469832897186279e-01 -7.051749527454376221e-02 -1.927025914192199707e-01
6.036924570798873901e-02 3.450675606727600098e-01 -1.917914003133773804e-01 -1.222185418009757996e-02 6.728662550449371338e-02 -7.798755913972854614e-02 -2.298826724290847778e-01 4.732147790491580963e-03 -2.208289131522178650e-02 1.468648463487625122e-01 -1.206844821572303772e-01 7.709121704101562500e-02 7.877656072378158569e-02 -1.589129120111465454e-01 -2.122402191162109375e-01 -3.128134012222290039e-01 -1.191413775086402893e-01 -2.649666368961334229e-01 1.198310405015945435e-01 -2.915133237838745117e-01 2.390797585248947144e-01 -2.673084437847137451e-01 3.428885638713836670e-01 -6.565915048122406006e-02 -6.294878572225570679e-02 -5.395659804344177246e-02 1.437760740518569946e-01 -8.521305024623870850e-02 -1.652552038431167603e-01 -2.066329419612884521e-01 -3.268458321690559387e-02 1.408239603042602539e-01
-1.185334175825119019e-01 3.360692858695983887e-01 -2.953441739082336426e-01 -1.678651124238967896e-01 -4.265539348125457764e-02 1.724285334348678589e-01 -1.287872195243835449e-01 3.568846732378005981e-02 5.903484672307968140e-02 1.689686477184295654e-01 4.262041673064231873e-02 -1.232072785496711731e-01 1.089059859514236450e-01 9.455434978008270264e-02 -3.368110060691833496e-01 -1.280164718627929688e-01 -2.562574148178100586e-01 1.338003873825073242e-01 7.930375635623931885e-02 -2.322641611099243164e-01 1.368982642889022827e-01 -1.546755880117416382e-01 5.975972115993499756e-02 1.413472555577754974e-02 2.662952840328216553e-01 1.025049611926078796e-01 1.207359209656715393e-01 1.400251686573028564e-02 2.491738796234130859e-01 -3.864036202430725098e-01 -1.012179628014564514e-01 -2.120282500982284546e-02
-2.721540816128253937e-02 -6.139387190341949463e-02 -2.624394893646240234e-01 -3.384860754013061523e-01 8.006250858306884766e-02 5.738013610243797302e-02 4.205682873725891113e-02 -1.911607682704925537e-01 2.084284787997603416e-03 2.395706027746200562e-01 -3.729745745658874512e-02 -5.713606253266334534e-02 1.569623053073883057e-01 -2.411323189735412598e-01 -3.494054973125457764e-01 -1.038879826664924622e-01 -1.743750274181365967e-01 -2.181528955698013306e-01 3.251815438270568848e-01 -7.755908183753490448e-03 8.056343346834182739e-02 -7.359707355499267578e-02 -8.305556257255375385e-04 2.767603099346160889e-01 -2.294550836086273193e-02 -1.049057468771934509e-01 2.857515513896942139e-01 1.622653603553771973e-01 -1.846280395984649658e-01 -2.142804265022277832e-01 5.161267146468162537e-02 1.087593734264373779e-01
-1.303642094135284424e-01 9.086582809686660767e-02 -1.928587257862091064e-01 -2.194877155125141144e-02 1.622296124696731567e-01 -2.625891380012035370e-02 9.527778625488281250e-02 -2.049501985311508179e-01 4.090603068470954895e-02 3.478598892688751221e-01 2.475431859493255615e-01 2.454313188791275024e-01 -1.183393225073814392e-01 -2.072005420923233032e-01 -1.100441291928291321e-01 -2.902451716363430023e-02 -2.355566769838333130e-01 -1.924160718917846680e-01 -2.459065057337284088e-02 -2.835964858531951904e-01 3.915353864431381226e-02 -7.259545475244522095e-02 1.867105364799499512e-01 -6.213760469108819962e-03 2.492140084505081177e-01 -3.003013134002685547e-02 -4.332765471190214157e-03 1.629029810428619385e-01 2.078234553337097168e-01 -4.122612178325653076e-01 1.531396508216857910e-01 5.905386433005332947e-02
-1.357536017894744873e-01 9.453149139881134033e-02 -2.307823896408081055e-01 -1.326878219842910767e-01 1.988832950592041016e-01 -1.406694352626800537e-01 4.513047635555267334e-03 1.419003754854202271e-01 7.899547368288040161e-02 -4.568951204419136047e-03 1.434487402439117432e-01 -8.133756369352340698e-02 -3.369014263153076172e-01 1.817671349272131920e-03 2.016950584948062897e-02 -1.457179039716720581e-01 -6.420551985502243042e-02 -3.112499117851257324e-01 3.661353290081024170e-01 5.186268687248229980e-02 1.293812692165374756e-01 -2.211863249540328979e-01 1.731276810169219971e-01 -2.525933459401130676e-02 1.768367141485214233e-01 -1.936039626598358154e-01 -5.253246054053306580e-02 1.083991229534149170e-01 1.761462092399597168e-01 -2.295574396848678589e-01 -1.522074788808822632e-01 -3.598554730415344238e-01
-1.736745387315750122e-01 1.564607955515384674e-02 1.992987468838691711e-02 -1.093705371022224426e-01 2.685604095458984375e-01 1.453344672918319702e-01 -1.656789034605026245e-01 -1.170518323779106140e-01 -7.840601354837417603e-02 1.565045267343521118e-01 1.618155986070632935e-01 -1.853002309799194336e-01 1.420893073081970215e-01 -3.230525925755500793e-02 -1.425649523735046387e-01 -1.526680290699005127e-01 -4.999951124191284180e-01 -4.014143645763397217e-01 -1.567274928092956543e-01 -1.792598813772201538e-01 2.196110635995864868e-01 -5.406903102993965149e-02 7.381612807512283325e-02 -4.988576844334602356e-02 -2.586046159267425537e-01 -7.132235914468765259e-02 1.095000207424163818e-01 1.895219385623931885e-01 9.379559755325317383e-02 -1.037749573588371277e-01 -8.682359941303730011e-03 -1.945923827588558197e-02
-2.622247338294982910e-01 -5.797273665666580200e-02 -1.157593131065368652e-01 -7.909639179706573486e-02 -7.806491851806640625e-02 -6.545103341341018677e-02 -1.585902571678161621e-01 2.400963604450225830e-01 2.116296440362930298e-01 3.773953914642333984e-01 9.466520696878433228e-02 5.724258720874786377e-02 9.710899740457534790e-02 2.467858605086803436e-02 1.209696754813194275e-01 -2.580895423889160156e-01 7.908194512128829956e-02 -3.101320937275886536e-02 -5.821897182613611221e-03 6.100720912218093872e-02 4.301274195313453674e-02 -3.273149132728576660e-01 3.458986282348632812e-01 4.924444481730461121e-02 2.858360111713409424e-01 -2.664477191865444183e-02 7.318327669054269791e-03 8.805674500763416290e-03 7.010938972234725952e-02 -2.680435478687286377e-01 2.424864470958709717e-01 -2.533314228057861328e-01
-2.201093435287475586e-01 1.397449076175689697e-01 -1.508651766926050186e-02 -2.210845053195953369e-01 2.391199618577957153e-01 1.938230246305465698e-01 -5.841021612286567688e-02 2.940769791603088379e-01 2.777683734893798828e-01 2.173955291509628296e-01 -3.266984224319458008e-02 -1.285239011049270630e-01 -2.716913819313049316e-01 -5.509898997843265533e-03 5.215088278055191040e-02 -3.636167049407958984e-01 -1.537960320711135864e-01 -5.562366452068090439e-03 5.274643003940582275e-02 2.668872661888599396e-02 2.247730344533920288e-01 1.685964316129684448e-01 1.921463198959827423e-02 1.856753081083297729e-01 -2.226964086294174194e-01 -9.076430648565292358e-02 2.775256633758544922e-01 1.609131880104541779e-02 -9.630901366472244263e-02 -1.723150610923767090e-01 1.227174326777458191e-01 -1.318481266498565674e-01
-1.212956756353378296e-01 -8.652745932340621948e-02 -9.694225341081619263e-02 -6.231617182493209839e-02 -4.952399991452693939e-03 5.216582864522933960e-02 -3.108819127082824707e-01 3.541257679462432861e-01 -2.929639630019664764e-02 2.857965826988220215e-01 -1.525482512079179287e-03 1.212720423936843872e-01 -2.310257703065872192e-01 -1.104480549693107605e-01 1.912729442119598389e-01 -7.276923209428787231e-02 -7.724098116159439087e-02 -3.293142020702362061e-01 2.635544352233409882e-02 5.773573368787765503e-02 2.953940331935882568e-01 4.431869834661483765e-02 3.265648186206817627e-01 -2.049095630645751953e-01 2.317211031913757324e-01 -2.655352354049682617e-01 8.532964438199996948e-02 5.054539069533348083e-02 8.916006237268447876e-02 -1.001385524868965149e-01 -1.510226428508758545e-01 -6.245261803269386292e-02
1.089175865054130554e-01 -2.741628512740135193e-02 -1.090107783675193787e-01 -2.257599830627441406e-01 2.079146951436996460e-01 -8.553200960159301758e-02 -1.319378465414047241e-01 8.990119397640228271e-02 -7.165428251028060913e-02 3.235142827033996582e-01 -3.200381398200988770e-01 1.679546386003494263e-01 1.489802747964859009e-01 -1.000927388668060303e-02 3.145914971828460693e-01 -1.542357504367828369e-01 -3.775334656238555908e-01 -2.069587409496307373e-01 2.633884847164154053e-01 -2.341234358027577400e-04 1.475213319063186646e-01 5.010778456926345825e-02 2.634095847606658936e-01 -1.385873556137084961e-01 -3.483690321445465088e-02 -1.679070442914962769e-01 5.208795145153999329e-02 -1.026778295636177063e-02 -1.817295998334884644e-01 -1.710774451494216919e-01 -3.975921310484409332e-03 -2.973840758204460144e-02
-1.283913999795913696e-01 -5.090776458382606506e-02 -3.105587363243103027e-01 -1.630714982748031616e-01 2.078053355216979980e-02 -1.110289990901947021e-01 4.935950972139835358e-03 3.416436538100242615e-02 -1.628964692354202271e-01 1.568602323532104492e-01 2.377239763736724854e-01 4.043666124343872070e-01 1.515369415283203125e-01 2.227142006158828735e-01 -2.135208547115325928e-01 -3.071912527084350586e-01 9.854310750961303711e-02 -2.792382538318634033e-01 1.042473912239074707e-01 -1.278181970119476318e-01 1.975393854081630707e-03 1.954694278538227081e-02 1.313123703002929688e-01 -9.269715100526809692e-02 2.153048664331436157e-01 -2.884688675403594971e-01 2.742040716111660004e-02 -2.380187436938285828e-02 1.128162220120429993e-01 -2.274666577577590942e-01 -3.216217830777168274e-02 -1.508071273565292358e-01
2.863762201741337776e-03 7.715957611799240112e-02 -5.746082589030265808e-02 -1.837303042411804199e-01 3.619392514228820801e-01 3.266445994377136230e-01 4.052678123116493225e-02 2.253736853599548340e-01 2.339607775211334229e-01 1.199280545115470886e-01 8.255308866500854492e-02 8.018402755260467529e-02 -1.031276583671569824e-01 -4.389184340834617615e-02 -1.302234381437301636e-01 -3.778105676174163818e-01 -1.747555434703826904e-01 1.730337440967559814e-01 1.934162974357604980e-01 -4.955433681607246399e-02 2.198175042867660522e-01 8.170536905527114868e-02 3.524555638432502747e-02 2.925907969474792480e-01 -2.002156972885131836e-01 2.604830265045166016e-02 7.495771348476409912e-02 2.145224958658218384e-01 1.158000156283378601e-01 -1.471360027790069580e-01 -1.530719250440597534e-01 -1.383318454027175903e-01
-1.266747415065765381e-01 1.912236399948596954e-02 -1.041277647018432617e-01 -4.455121606588363647e-02 2.054492384195327759e-02 -5.791724473237991333e-02 3.720133379101753235e-02 -7.949203997850418091e-02 1.126980856060981750e-01 7.099314033985137939e-02 2.504642009735107422e-01 2.145471721887588501e-01 -2.814973331987857819e-02 2.159573882818222046e-01 -5.182190611958503723e-02 -1.097454205155372620e-01 -1.088418066501617432e-01 -2.108625918626785278e-01 1.421754956245422363e-01 1.340232603251934052e-02 2.743625044822692871e-01 -1.455807983875274658e-01 3.953169882297515869e-01 -2.679193615913391113e-01 -2.184000909328460693e-01 1.240342482924461365e-01 3.451085686683654785e-01 8.364688605070114136e-02 7.020480930805206299e-02 -4.161699712276458740e-01 -2.324489504098892212e-02 3.928480669856071472e-02
-1.594445109367370605e-01 1.811580657958984375e-01 -9.451021254062652588e-02 9.330525994300842285e-02 -2.979706274345517159e-03 2.417048662900924683e-01 -4.183284938335418701e-02 2.912385761737823486e-02 8.344120532274246216e-02 2.012036591768264771e-01 -7.698367536067962646e-02 7.626635581254959106e-02 2.810339033603668213e-01 -1.737941205501556396e-01 9.807253628969192505e-02 1.063516549766063690e-02 -3.130708336830139160e-01 -4.415750503540039062e-01 -1.350402715615928173e-03 2.450096607208251953e-01 -8.267911523580551147e-02 -8.674949640408158302e-05 1.096481904387474060e-01 -7.077800482511520386e-02 -1.581167280673980713e-01 -6.629840284585952759e-02 2.021130174398422241e-01 2.168712168931961060e-01 3.443190827965736389e-02 -3.733516633510589600e-01 1.824917793273925781e-01 -1.301070153713226318e-01
6.351716071367263794e-02 1.402952522039413452e-01 -3.404596149921417236e-01 -5.555156990885734558e-02 7.299668341875076294e-02 3.046096861362457275e-01 -3.015326559543609619e-01 1.689014397561550140e-02 1.206372901797294617e-01 1.914609819650650024e-01 1.206809207797050476e-01 1.130212545394897461e-01 -9.715268760919570923e-02 1.136212125420570374e-01 -1.730130314826965332e-01 -1.070110350847244263e-01 -2.566011436283588409e-02 -2.013394534587860107e-01 -3.237128257751464844e-02 -1.443738583475351334e-03 1.282671988010406494e-01 -5.364502966403961182e-02 2.002395242452621460e-01 3.816430866718292236e-01 1.323914080858230591e-01 -1.032212227582931519e-01 -8.856558054685592651e-02 6.754472106695175171e-02 2.191047072410583496e-01 -3.830654621124267578e-01 -4.781009163707494736e-03 -2.073617279529571533e-01
-7.560001313686370850e-02 9.533074498176574707e-02 -5.091257765889167786e-02 9.820130467414855957e-02 1.247841268777847290e-01 3.487695381045341492e-02 -9.094808250665664673e-03 -9.396690130233764648e-02 7.673464715480804443e-02 1.366100609302520752e-01 9.898716211318969727e-02 8.207894116640090942e-02 1.393267363309860229e-01 1.183304935693740845e-01 -2.273438125848770142e-01 -4.994656890630722046e-02 1.193321049213409424e-01 -1.291824877262115479e-01 5.209113955497741699e-01 8.404190093278884888e-02 1.787093579769134521e-01 7.072425633668899536e-02 4.590718448162078857e-01 1.556650362908840179e-02 -4.268939793109893799e-02 3.035035729408264160e-01 1.038572043180465698e-01 3.138109669089317322e-02 5.592023953795433044e-02 -2.671510875225067139e-01 -8.532457053661346436e-02 -2.717135250568389893e-01
-9.900421649217605591e-02 1.906662732362747192e-01 -7.850738614797592163e-02 -1.960106752812862396e-02 -1.177641451358795166e-01 -1.141155660152435303e-01 -1.990350186824798584e-01 7.574289292097091675e-02 -8.563730865716934204e-02 1.146260872483253479e-01 -1.437426060438156128e-01 6.222257763147354126e-02 6.018758192658424377e-02 -1.122676506638526917e-01 4.434825852513313293e-02 -3.947876095771789551e-01 4.989209026098251343e-02 -6.190155446529388428e-02 1.052530035376548767e-01 -3.249802291393280029e-01 2.753445804119110107e-01 -1.441694498062133789e-01 4.680420458316802979e-01 -1.676068753004074097e-01 -1.034950837492942810e-01 7.096195127815008163e-03 2.461262792348861694e-01 -2.017506398260593414e-02 -1.212029233574867249e-01 -3.170436322689056396e-01 3.113600984215736389e-02 -3.616659715771675110e-02
-2.041961848735809326e-01 -2.617948921397328377e-03 4.672507941722869873e-02 -1.594832390546798706e-01 2.474520802497863770e-01 9.524413198232650757e-02 -7.722137868404388428e-02 2.222159206867218018e-01 -1.085840836167335510e-01 -1.063403338193893433e-01 -1.622514100745320320e-03 1.281894296407699585e-01 3.073719441890716553e-01 -1.555383950471878052e-01 -2.340299487113952637e-01 -1.061896458268165588e-01 -2.513081431388854980e-01 1.933699240908026695e-03 -1.415697336196899414e-01 -1.202170997858047485e-01 -1.207688674330711365e-01 3.201214969158172607e-02 3.247855007648468018e-01 -2.672558128833770752e-01 2.923673018813133240e-04 -2.375250160694122314e-01 7.652404904365539551e-02 -1.724731028079986572e-01 -1.764792501926422119e-01 -2.361327707767486572e-01 -1.054681837558746338e-02 -3.340226709842681885e-01
-1.512109786272048950e-01 1.472281664609909058e-01 -3.960934281349182129e-01 -6.967741996049880981e-02 1.919419914484024048e-01 -2.958184108138084412e-02 5.098258703947067261e-02 3.248311877250671387e-01 -9.840428084135055542e-02 1.198764443397521973e-01 -4.439928452484309673e-04 -1.298802047967910767e-01 2.479929774999618530e-01 -1.292036101222038269e-02 3.392498493194580078e-01 -3.227909505367279053e-01 -4.062476009130477905e-02 -1.296270079910755157e-02 -1.997553855180740356e-01 -4.183132946491241455e-02 3.054341375827789307e-01 -8.090206980705261230e-02 2.410576939582824707e-01 -6.467002443969249725e-03 -9.475043416023254395e-02 -1.505167335271835327e-01 4.257987439632415771e-02 2.087306827306747437e-01 -7.472810894250869751e-02 -8.642444014549255371e-02 1.754724234342575073e-01 -6.077270582318305969e-02
-7.471805065870285034e-02 -4.221778735518455505e-02 1.841283291578292847e-01 4.445633292198181152e-02 7.296542078256607056e-02 1.128394273109734058e-03 1.441077440977096558e-01 -2.176402211189270020e-01 6.019943580031394958e-02 2.678268551826477051e-01 1.224205791950225830e-01 1.917095482349395752e-01 -1.287265494465827942e-02 1.723005026578903198e-01 -1.228771284222602844e-01 -4.923306703567504883e-01 -1.868340075016021729e-01 -1.617831438779830933e-01 2.425699383020401001e-01 -5.288241431117057800e-02 1.262283474206924438e-01 -3.354582786560058594e-01 8.029101788997650146e-02 -5.045117810368537903e-02 -5.233595892786979675e-02 -1.128026470541954041e-01 2.971861958503723145e-01 1.138584762811660767e-01 -2.583405934274196625e-02 -2.857858240604400635e-01 2.814339287579059601e-02 9.383311867713928223e-02
-8.218688517808914185e-02 1.210396215319633484e-01 -1.616381108760833740e-01 1.610736846923828125e-01 1.847453266382217407e-01 1.605781354010105133e-02 1.391201317310333252e-01 7.053654640913009644e-02 -1.018265038728713989e-01 3.664298653602600098e-01 1.302448809146881104e-01 1.194933522492647171e-02 -3.231697529554367065e-02 7.890795916318893433e-02 -1.724589914083480835e-01 -5.600104853510856628e-02 -2.995929121971130371e-01 -2.052556574344635010e-01 1.905428171157836914e-01 -2.350649982690811157e-01 -7.680446654558181763e-02 -5.620200932025909424e-02 -1.848907559178769588e-03 -3.075615316629409790e-02 2.790793478488922119e-01 -3.809928894042968750e-01 -7.666004821658134460e-03 1.854541525244712830e-02 -5.451159551739692688e-02 -1.968895196914672852e-01 -1.282996982336044312e-01 -3.883469402790069580e-01
-2.142894268035888672e-01 2.211869694292545319e-02 -2.081914693117141724e-01 -2.538838386535644531e-01 3.038356900215148926e-01 1.799144037067890167e-02 -2.562296763062477112e-02 -1.595203951001167297e-02 -1.318924129009246826e-01 -1.671833917498588562e-02 1.799168437719345093e-01 -4.989537969231605530e-02 1.018651798367500305e-01 3.087420463562011719e-01 5.206194892525672913e-02 -2.956625223159790039e-01 6.665618624538183212e-03 -2.028046995401382446e-01 1.896511316299438477e-01 -6.354155391454696655e-02 -8.525925874710083008e-02 -2.457202970981597900e-01 1.640807092189788818e-01 -2.660777866840362549e-01 2.625940740108489990e-01 3.234856575727462769e-02 1.725831180810928345e-01 1.827401667833328247e-01 4.117719456553459167e-02 -2.352962791919708252e-01 -3.822726011276245117e-02 -2.561847865581512451e-01
9.004560858011245728e-02 2.903417497873306274e-02 -2.040621340274810791e-01 -1.274746805429458618e-01 1.983546465635299683e-02 -1.450248658657073975e-01 -1.675432771444320679e-01 2.196814119815826416e-01 4.071801528334617615e-02 2.445720285177230835e-01 9.917582571506500244e-02 -4.307269304990768433e-02 4.391793012619018555e-01 7.426630705595016479e-03 -6.398967653512954712e-02 -4.996589124202728271e-01 -3.223327100276947021e-01 7.953809201717376709e-02 3.510565683245658875e-02 7.720909267663955688e-02 1.450702995061874390e-01 5.415746197104454041e-02 -7.316058129072189331e-02 1.862630248069763184e-02 3.495179582387208939e-03 -3.067886233329772949e-01 -3.378847381100058556e-03 6.400546431541442871e-02 -1.315691471099853516e-01 -2.223537266254425049e-01 5.002594739198684692e-02 -3.097672574222087860e-02
-8.211235702037811279e-02 1.485563069581985474e-01 -2.001655101776123047e-01 -1.303888261318206787e-01 9.468293190002441406e-02 3.441593348979949951e-01 -1.582648456096649170e-01 -3.692417591810226440e-02 8.305651694536209106e-02 -2.595915459096431732e-02 -1.700274944305419922e-01 1.480338573455810547e-01 9.186048805713653564e-02 1.419828087091445923e-01 -2.308109104633331299e-01 -2.730807363986968994e-01 -3.045970201492309570e-01 -1.961285471916198730e-01 1.385716795921325684e-01 -1.075906679034233093e-01 -1.796244829893112183e-01 6.112459581345319748e-03 -4.257709253579378128e-03 1.483808457851409912e-01 3.516328036785125732e-01 2.817451953887939453e-02 -3.030104376375675201e-02 1.477827280759811401e-01 2.739205360412597656e-01 -2.690836191177368164e-01 4.893026500940322876e-02 -1.790770739316940308e-01
-6.867588311433792114e-02 1.759894043207168579e-01 -3.314165165647864342e-03 4.580164328217506409e-02 8.857499808073043823e-02 7.099806517362594604e-02 -9.650699049234390259e-02 5.978596955537796021e-02 1.432571858167648315e-01 -5.794794112443923950e-02 5.259824544191360474e-02 -1.548540592193603516e-02 7.520171999931335449e-02 7.440135627985000610e-02 -1.110556125640869141e-01 -3.641111254692077637e-01 -2.619618773460388184e-01 3.666468709707260132e-02 2.478018552064895630e-01 -5.042250454425811768e-02 2.601517736911773682e-01 2.096495181322097778e-01 6.685812026262283325e-02 -2.950705029070377350e-02 2.381963431835174561e-01 -1.684401035308837891e-01 -1.334352046251296997e-01 -3.026874363422393799e-02 9.519658982753753662e-03 -4.492494761943817139e-01 3.142502605915069580e-01 -3.131321072578430176e-01
-8.838584274053573608e-02 1.325625330209732056e-01 5.158516392111778259e-02 -2.804104387760162354e-01 2.719842493534088135e-01 -6.887220661155879498e-05 8.639139123260974884e-03 2.041584402322769165e-01 -3.621713519096374512e-01 2.244060188531875610e-01 1.166907511651515961e-02 7.460758090019226074e-02 -7.590124011039733887e-02 -1.631433218717575073e-01 4.053594544529914856e-02 -2.388910651206970215e-01 -2.289028465747833252e-01 -2.812867760658264160e-01 -1.571371555328369141e-01 -3.287342786788940430e-01 5.999754369258880615e-02 9.609232097864151001e-02 4.055841639637947083e-02 7.557827234268188477e-02 -5.015899240970611572e-02 5.050424486398696899e-02 3.358104228973388672e-01 1.309555619955062866e-01 -1.160110086202621460e-01 -2.088790237903594971e-01 -1.087712049484252930e-01 -1.044198200106620789e-01
1.118175536394119263e-01 1.912147700786590576e-01 -2.450276613235473633e-01 2.160846143960952759e-01 5.882443487644195557e-02 -1.623753756284713745e-01 -1.231083869934082031e-01 1.693220809102058411e-02 2.044510655105113983e-02 4.780688136816024780e-02 -5.798555910587310791e-02 6.277730315923690796e-02 -3.973994776606559753e-02 -2.907217442989349365e-01 -1.696276068687438965e-01 -3.730178475379943848e-01 -9.247803688049316406e-02 1.108605694025754929e-02 -5.315021425485610962e-02 -3.960477411746978760e-01 2.256175428628921509e-01 -2.037323266267776489e-01 3.148931860923767090e-01 -4.249261226505041122e-03 -6.708389520645141602e-02 -8.088056743144989014e-02 2.368301302194595337e-01 1.403287202119827271e-01 2.292139455676078796e-02 -2.908212542533874512e-01 1.240358036011457443e-02 -5.380146950483322144e-02
-7.595904916524887085e-02 4.088921472430229187e-02 -2.472914755344390869e-02 -3.022145330905914307e-01 1.790459156036376953e-01 1.436610519886016846e-01 2.979759871959686279e-01 3.977248817682266235e-02 9.100182913243770599e-03 4.615346714854240417e-02 1.486655473709106445e-01 -2.548137903213500977e-01 1.342867016792297363e-01 -8.175478875637054443e-02 -8.887417614459991455e-02 -5.340734496712684631e-02 -2.488690763711929321e-01 -1.704037338495254517e-01 4.072647094726562500e-01 2.610106170177459717e-01 6.764325499534606934e-02 -1.480480581521987915e-01 2.881472110748291016e-01 3.552936762571334839e-02 -5.335164256393909454e-03 -2.708174884319305420e-01 2.322693122550845146e-03 1.405112892389297485e-01 2.175761386752128601e-02 -1.555229574441909790e-01 2.541686296463012695e-01 -1.212529242038726807e-01
-9.134203940629959106e-02 7.419126480817794800e-02 -1.633142232894897461e-01 -2.492886781692504883e-02 2.274520099163055420e-01 -7.747038453817367554e-02 -1.198541596531867981e-01 3.537366986274719238e-01 5.992647632956504822e-02 -7.828678190708160400e-02 1.066351383924484253e-01 -1.746296882629394531e-02 -6.800448987632989883e-03 1.041608378291130066e-01 -7.375829666852951050e-02 -3.181888759136199951e-01 -5.189712047576904297e-01 -1.058328598737716675e-01 4.088319838047027588e-02 -1.185401901602745056e-02 2.142611294984817505e-01 5.874696746468544006e-02 5.319582670927047729e-02 3.503613173961639404e-01 -1.470401585102081299e-01 1.970258206129074097e-01 1.255151778459548950e-01 7.874027639627456665e-02 -2.164283245801925659e-01 -1.750582009553909302e-01 7.405364513397216797e-02 -1.516842516139149666e-03
-2.352104336023330688e-01 -6.117193028330802917e-02 -1.225300654768943787e-01 -5.825947597622871399e-02 4.589197635650634766e-01 9.391097724437713623e-02 1.350804790854454041e-02 4.585510194301605225e-01 1.072839647531509399e-01 1.492312699556350708e-01 5.283899605274200439e-02 2.633704543113708496e-01 6.748075783252716064e-02 2.120980806648731232e-02 4.806112032383680344e-03 -3.398126363754272461e-01 -2.948384881019592285e-01 8.644135668873786926e-03 -3.891297383233904839e-03 4.793873429298400879e-02 1.402517557144165039e-01 4.027907550334930420e-02 4.895398765802383423e-02 5.318230763077735901e-02 1.257779300212860107e-01 1.007072031497955322e-01 3.898720443248748779e-02 -1.947772204875946045e-01 -1.210581585764884949e-01 -5.842649936676025391e-02 7.573910523205995560e-03 -2.585175931453704834e-01
-1.378758549690246582e-01 6.144523993134498596e-02 2.266350900754332542e-03 -1.773528605699539185e-01 3.421006351709365845e-02 1.472347229719161987e-01 2.676824033260345459e-01 -1.158015057444572449e-02 1.089693307876586914e-01 3.515233099460601807e-01 8.531136810779571533e-02 -7.500077784061431885e-02 -1.219878271222114563e-01 1.785217225551605225e-01 -2.286054007709026337e-02 -4.285844787955284119e-02 -6.847251951694488525e-02 -9.904050827026367188e-02 2.938029468059539795e-01 4.067157208919525146e-02 1.823077946901321411e-01 -8.225952833890914917e-02 2.179190814495086670e-01 -2.615845501422882080e-01 4.746868088841438293e-02 -3.974182009696960449e-01 1.453747600317001343e-01 1.334468424320220947e-01 2.441737204790115356e-01 -2.018704861402511597e-01 1.571479886770248413e-01 -2.665867507457733154e-01
-3.254659175872802734e-01 1.230991855263710022e-01 -1.411432623863220215e-01 1.427962630987167358e-01 1.753409206867218018e-01 -8.742840588092803955e-02 8.022603392601013184e-02 -1.951138675212860107e-01 1.167376637458801270e-01 2.602005302906036377e-01 1.224138215184211731e-01 -8.414117246866226196e-02 1.597830653190612793e-01 -4.093239083886146545e-02 -8.071563392877578735e-02 -1.905424594879150391e-01 -2.139045596122741699e-01 -5.033449530601501465e-01 -1.608072072267532349e-01 -4.858173429965972900e-02 3.131955564022064209e-01 1.276140213012695312e-01 1.211937218904495239e-01 -2.754360437393188477e-02 1.072519794106483459e-01 -1.382495909929275513e-01 2.385766506195068359e-01 5.278128385543823242e-02 1.113209873437881470e-01 -1.454404592514038086e-01 3.163222596049308777e-02 1.636584848165512085e-02
6.288849562406539917e-02 3.342361189424991608e-03 -1.533584892749786377e-01 -6.592044979333877563e-02 -2.320137619972229004e-02 8.514738641679286957e-03 1.961465179920196533e-01 1.443793773651123047e-01 -9.700798988342285156e-02 4.402961581945419312e-02 1.458160728216171265e-01 2.447486072778701782e-01 -1.655730009078979492e-01 1.813292652368545532e-01 -2.751451134681701660e-01 -2.387888878583908081e-01 -3.037185966968536377e-01 9.055418521165847778e-02 1.132807210087776184e-01 -6.871607154607772827e-02 8.301317691802978516e-02 1.329534798860549927e-01 1.564895659685134888e-01 4.844807460904121399e-02 8.311200886964797974e-02 -1.928110867738723755e-01 6.078187376260757446e-02 -1.435103565454483032e-01 1.503086369484663010e-02 -3.858669698238372803e-01 -1.768412590026855469e-01 -4.522588849067687988e-01
-9.542045742273330688e-02 9.067777544260025024e-02 -4.379510879516601562e-02 -1.065234243869781494e-01 7.871931046247482300e-02 1.253708600997924805e-01 4.475305974483489990e-02 -6.304599344730377197e-02 -6.856176257133483887e-02 2.027492523193359375e-01 -4.836143925786018372e-03 -1.301196962594985962e-01 2.118258029222488403e-01 -5.802931264042854309e-02 -2.503381669521331787e-01 -2.358933687210083008e-01 -3.437779843807220459e-01 -1.317876763641834259e-02 -1.363637596368789673e-01 -3.575682044029235840e-01 -4.893913120031356812e-02 -4.210769385099411011e-02 8.010247349739074707e-02 4.147395491600036621e-02 5.961493402719497681e-02 -3.528102636337280273e-01 -1.670147627592086792e-01 9.932254999876022339e-02 8.890147507190704346e-02 -2.042347639799118042e-01 -5.738970264792442322e-02 -4.651789665222167969e-01
-3.167639374732971191e-01 -5.907603725790977478e-02 -1.842351108789443970e-01 -4.455792903900146484e-02 2.822555005550384521e-01 2.943971194326877594e-02 -2.895449660718441010e-02 -7.425040006637573242e-02 -1.116138994693756104e-01 4.254416823387145996e-01 1.106097251176834106e-01 1.971496641635894775e-01 -3.592789545655250549e-02 2.623956277966499329e-02 -1.194326728582382202e-01 -6.169914454221725464e-02 -5.787381902337074280e-02 -2.327158004045486450e-01 1.401086598634719849e-01 -1.670366227626800537e-01 -5.159558728337287903e-02 -4.198024980723857880e-03 1.079160645604133606e-01 -3.857564879581332207e-04 2.643592655658721924e-01 -3.797949850559234619e-01 -2.062175571918487549e-01 3.248544642701745033e-03 -4.870695993304252625e-02 -3.161683306097984314e-02 -1.428056657314300537e-01 -3.300759494304656982e-01
-3.765238225460052490e-01 1.251212321221828461e-02 5.289641022682189941e-02 1.414211243391036987e-01 1.910432577133178711e-01 8.233641088008880615e-02 -1.392819285392761230e-01 3.163188695907592773e-01 -1.751519143581390381e-01 1.162915527820587158e-01 1.093700304627418518e-01 3.249943256378173828e-02 1.608881726861000061e-02 -2.850850522518157959e-01 -2.039235383272171021e-01 -3.641636371612548828e-01 4.339220374822616577e-02 -1.348424851894378662e-01 -6.251530349254608154e-02 -1.019577905535697937e-01 2.509861886501312256e-01 2.194855362176895142e-01 1.845375448465347290e-01 -1.044899374246597290e-01 5.330105870962142944e-02 6.502133607864379883e-02 4.842389374971389771e-03 3.538868129253387451e-01 -4.926031455397605896e-02 -8.512464910745620728e-02 1.598294079303741455e-01 -3.916274756193161011e-02
-2.529365420341491699e-01 1.655312329530715942e-01 -2.436481863260269165e-01 -2.239603996276855469e-01 -1.640306971967220306e-02 4.242428392171859741e-02 1.641635298728942871e-01 3.770078718662261963e-02 1.181805580854415894e-01 2.068148106336593628e-01 -1.893096864223480225e-01 4.224885255098342896e-02 3.159232437610626221e-01 -1.255441457033157349e-01 1.923916861414909363e-02 -4.266065657138824463e-01 -3.548135980963706970e-02 -1.446656733751296997e-01 -1.233318969607353210e-01 -3.359601497650146484e-01 -1.145414486527442932e-01 -1.857420355081558228e-01 1.876094192266464233e-01 4.674305766820907593e-02 -5.908145383000373840e-02 4.158486425876617432e-02 7.219526916742324829e-02 1.526931971311569214e-01 -3.295321017503738403e-02 5.978386849164962769e-02 -3.146851956844329834e-01 -6.051701307296752930e-02
-6.989257782697677612e-02 2.837164103984832764e-01 -4.298572540283203125e-01 -1.195300370454788208e-01 1.986238919198513031e-02 1.933084614574909210e-02 2.860248982906341553e-01 -2.446362003684043884e-02 5.251148715615272522e-02 1.564337760210037231e-01 1.002398505806922913e-01 2.934287488460540771e-01 -4.665230959653854370e-02 -2.135678231716156006e-01 -1.705001443624496460e-01 -2.363419085741043091e-01 -2.179055511951446533e-01 -1.387401521205902100e-01 1.370384097099304199e-01 -3.115343675017356873e-02 1.814817637205123901e-01 1.393846273422241211e-01 1.508003771305084229e-01 1.093616615980863571e-02 1.713814735412597656e-01 -2.267311699688434601e-02 -4.427158460021018982e-02 2.261302173137664795e-01 -9.445165842771530151e-02 1.755709201097488403e-01 -5.309177190065383911e-02 -2.983859479427337646e-01
-2.117615938186645508e-01 1.536133289337158203e-01 -4.671787843108177185e-02 -1.053361371159553528e-01 2.735251784324645996e-01 3.019902706146240234e-01 -2.484422773122787476e-01 5.783487111330032349e-02 -2.338528260588645935e-02 -8.801053464412689209e-02 -1.280742883682250977e-01 1.026102602481842041e-01 -3.246377035975456238e-02 -1.986191719770431519e-01 -2.298916727304458618e-01 -7.609470188617706299e-02 -3.178378045558929443e-01 1.087358668446540833e-01 -2.278367802500724792e-02 2.148980796337127686e-01 -3.950224444270133972e-02 -6.255029141902923584e-02 1.341374218463897705e-01 -9.613446891307830811e-02 1.402107626199722290e-01 -2.689770460128784180e-01 3.418455123901367188e-01 8.235428482294082642e-02 1.335156112909317017e-01 -2.977535128593444824e-01 2.522652409970760345e-02 -1.944479644298553467e-01
1.284239720553159714e-02 4.233650863170623779e-02 -4.366196393966674805e-01 -1.329870074987411499e-01 3.000257015228271484e-01 1.834170520305633545e-01 1.081364899873733521e-01 -1.762171387672424316e-01 7.524260878562927246e-02 2.429836541414260864e-01 3.511413186788558960e-02 8.491513133049011230e-02 1.400219649076461792e-01 1.317158341407775879e-01 -4.461482912302017212e-02 -5.945612210780382156e-03 6.135224178433418274e-02 -2.126646600663661957e-02 4.184663891792297363e-01 -2.412600629031658173e-02 2.487982809543609619e-01 -2.609321177005767822e-01 2.512526810169219971e-01 3.872956335544586182e-02 -1.441086549311876297e-02 1.363716125488281250e-01 9.595106542110443115e-02 3.652842342853546143e-02 8.185075223445892334e-02 -1.782622635364532471e-01 -1.918763369321823120e-01 -1.789531409740447998e-01
-2.321169525384902954e-01 -4.930721223354339600e-02 -1.348097324371337891e-01 -1.554029136896133423e-01 3.542537689208984375e-01 1.383892595767974854e-01 3.862342983484268188e-02 3.575303554534912109e-01 -2.895427122712135315e-02 7.056812196969985962e-02 9.391540288925170898e-02 4.120578169822692871e-01 -4.079356789588928223e-03 1.513076126575469971e-01 -3.579369559884071350e-02 -3.473905920982360840e-01 -2.745970189571380615e-01 -3.146888315677642822e-02 -1.308723986148834229e-01 1.152586862444877625e-01 2.437386959791183472e-01 -1.051754653453826904e-01 2.109256237745285034e-01 4.352325201034545898e-02 -7.939581573009490967e-02 7.678887248039245605e-02 -3.693193942308425903e-02 -6.032181903719902039e-02 1.120006442070007324e-01 -7.767424732446670532e-02 3.734017163515090942e-02 -1.930355727672576904e-01
-3.792709857225418091e-02 -1.029038056731224060e-01 3.616846725344657898e-02 -2.059751600027084351e-01 1.876227557659149170e-01 2.303805947303771973e-01 -1.367628574371337891e-01 2.422439604997634888e-01 2.720472514629364014e-01 1.424613445997238159e-01 3.358036652207374573e-02 -2.594034969806671143e-01 -1.465509384870529175e-01 2.174974791705608368e-02 -1.548893749713897705e-02 -4.721569418907165527e-01 -2.014441639184951782e-01 1.762347854673862457e-02 1.060231998562812805e-01 1.255129575729370117e-01 2.381380945444107056e-01 -9.144925326108932495e-02 8.197758346796035767e-02 4.514192044734954834e-02 -2.297550290822982788e-01 -1.652401536703109741e-01 2.934893071651458740e-01 1.757925897836685181e-01 -1.038660779595375061e-01 -1.282253265380859375e-01 5.244296044111251831e-03 -6.801626086235046387e-02
-3.288688883185386658e-02 -9.550605714321136475e-02 -3.563092276453971863e-02 -1.330674290657043457e-01 1.235722526907920837e-01 9.662748873233795166e-02 2.227914780378341675e-01 -2.594410255551338196e-02 1.778043359518051147e-01 1.703811436891555786e-01 3.293987512588500977e-01 -4.595398530364036560e-02 5.815598741173744202e-02 2.008501440286636353e-02 1.308120340108871460e-01 -8.771399408578872681e-02 -2.072206884622573853e-01 -2.799055725336074829e-02 1.540178805589675903e-01 -9.674338251352310181e-02 -8.004571311175823212e-03 2.362885177135467529e-01 4.098504185676574707e-01 -3.577785566449165344e-02 2.328004222363233566e-03 -1.623242162168025970e-02 3.754510730504989624e-02 4.752745479345321655e-02 -1.399736106395721436e-01 -2.723808586597442627e-01 -1.957581192255020142e-02 -5.440505743026733398e-01
-1.649344116449356079e-01 -1.898046582937240601e-01 -1.211325600743293762e-01 1.060401648283004761e-01 7.837042212486267090e-02 1.298067122697830200e-01 2.215316593647003174e-01 1.471116691827774048e-01 5.602363497018814087e-02 1.974600553512573242e-01 4.060142934322357178e-01 1.843962818384170532e-02 1.228880882263183594e-02 -1.397181581705808640e-02 -2.472815290093421936e-02 3.517472743988037109e-02 -2.538213133811950684e-01 8.132032817229628563e-04 1.084009036421775818e-01 1.741125807166099548e-02 1.751273684203624725e-02 2.458735369145870209e-02 3.882941603660583496e-01 -3.506653755903244019e-02 1.072180792689323425e-01 -1.155062690377235413e-01 3.619448747485876083e-03 2.051454484462738037e-01 -2.128804177045822144e-01 -2.481890618801116943e-01 -1.763378679752349854e-01 -4.162842333316802979e-01
1.996313333511352539e-01 9.385789930820465088e-02 -6.174095720052719116e-02 -3.752095997333526611e-01 2.533707618713378906e-01 1.058097928762435913e-01 -2.971590496599674225e-02 -1.397735532373189926e-02 -1.160140037536621094e-01 6.868820637464523315e-02 4.742577299475669861e-02 2.827059626579284668e-01 8.922783285379409790e-02 -1.822971552610397339e-01 -7.989742606878280640e-02 -1.754868775606155396e-01 1.109512224793434143e-01 -2.882793545722961426e-01 2.099317871034145355e-02 5.500412359833717346e-02 -1.194976791739463806e-01 -1.303201466798782349e-01 3.202353119850158691e-01 3.597872704267501831e-02 -1.758153438568115234e-01 -1.759848371148109436e-02 1.693862527608871460e-01 1.298512611538171768e-02 -1.336688455194234848e-02 -3.859180510044097900e-01 -1.212846860289573669e-01 -3.060372173786163330e-01
-3.868404030799865723e-02 -4.120582714676856995e-02 -3.402964770793914795e-01 -1.080129891633987427e-01 3.137842714786529541e-01 -1.020001098513603210e-01 -3.449622690677642822e-01 3.139545023441314697e-02 6.875737011432647705e-02 2.579793334007263184e-01 2.737424802035093307e-03 1.286236569285392761e-03 1.451431959867477417e-01 -2.685456871986389160e-01 -1.419594734907150269e-01 1.016710102558135986e-01 -1.116482168436050415e-01 1.703049838542938232e-01 7.475897669792175293e-02 -1.647899746894836426e-01 1.586007922887802124e-01 -1.760627776384353638e-01 1.920880824327468872e-01 -1.768551319837570190e-01 -5.618405342102050781e-02 -2.316672503948211670e-01 3.298269510269165039e-01 -1.032741367816925049e-01 -5.007911100983619690e-02 -1.223543211817741394e-01 -2.146726548671722412e-01 -8.451527357101440430e-02
-1.788548827171325684e-01 1.534232348203659058e-01 -4.493591785430908203e-01 1.816066727042198181e-02 -6.171355396509170532e-02 -2.691159583628177643e-02 -3.714030086994171143e-01 2.214985936880111694e-01 2.301604859530925751e-02 9.917486459016799927e-02 -1.810541450977325439e-01 -1.566211432218551636e-01 -1.722407899796962738e-02 -1.938485912978649139e-02 -3.500717580318450928e-01 -2.600776553153991699e-01 -1.942256242036819458e-01 -1.106817573308944702e-01 1.189401075243949890e-01 -2.608302794396877289e-02 4.976024851202964783e-02 -5.570149049162864685e-02 1.462110728025436401e-01 8.698839694261550903e-02 -1.266731172800064087e-01 -4.245690256357192993e-02 1.203584000468254089e-01 2.480283677577972412e-01 2.162312269210815430e-01 -7.500229030847549438e-02 -2.113952636718750000e-01 4.356946051120758057e-02
-3.743828535079956055e-01 -3.036663495004177094e-02 -1.159853488206863403e-02 -2.441104799509048462e-01 4.057791829109191895e-01 -3.806420415639877319e-02 3.967719897627830505e-02 1.913517899811267853e-02 2.935520708560943604e-01 1.651087403297424316e-01 1.228693965822458267e-02 2.363641262054443359e-01 8.615799993276596069e-02 -6.047625467181205750e-02 -1.363242119550704956e-01 -1.498607732355594635e-02 -2.594784200191497803e-01 -3.592574968934059143e-02 8.695512264966964722e-02 -8.123510330915451050e-02 3.156163096427917480e-01 1.033975407481193542e-01 9.995003789663314819e-02 1.086886152625083923e-01 -2.383501082658767700e-01 2.238973826169967651e-01 1.653949320316314697e-01 1.926082968711853027e-01 -3.634048998355865479e-02 -9.123683907091617584e-03 -1.633855849504470825e-01 -1.319915652275085449e-01
-1.502162404358386993e-02 1.401688903570175171e-01 5.078732967376708984e-02 -4.758590459823608398e-02 3.517563641071319580e-01 1.651426851749420166e-01 -9.659901261329650879e-02 2.793070077896118164e-01 7.809747755527496338e-02 8.765626698732376099e-02 -1.690899729728698730e-01 8.132041990756988525e-02 -1.803321987390518188e-01 1.381396502256393433e-01 -2.058753371238708496e-01 -2.779586613178253174e-01 -1.797632575035095215e-01 5.663530156016349792e-02 6.585010141134262085e-02 -1.557804644107818604e-01 2.846178114414215088e-01 1.433386653661727905e-01 3.011771738529205322e-01 2.966696619987487793e-01 -2.145966887474060059e-01 -1.801559478044509888e-01 1.679708622395992279e-02 9.726335108280181885e-02 -1.737474054098129272e-01 -1.348497271537780762e-01 -3.020488284528255463e-02 -1.864525079727172852e-01
1.927924528717994690e-02 -5.856135860085487366e-02 3.203130513429641724e-02 1.561384052038192749e-01 -4.635376483201980591e-02 -2.024895995855331421e-01 -1.246960535645484924e-01 1.066898703575134277e-01 1.994891613721847534e-01 4.521642029285430908e-01 -1.073649059981107712e-02 -5.498693883419036865e-02 1.790004521608352661e-01 -1.107024960219860077e-02 -1.075094714760780334e-01 -3.261741101741790771e-01 -2.473035156726837158e-01 -2.470067888498306274e-01 -1.273104995489120483e-01 -1.097762808203697205e-01 7.914081960916519165e-02 -1.422872096300125122e-01 2.698795795440673828e-01 1.981931328773498535e-01 2.505929768085479736e-01 -1.900419741868972778e-01 3.434120491147041321e-02 3.333083540201187134e-02 2.519011497497558594e-01 -1.149489209055900574e-01 -7.286448776721954346e-02 -1.760062277317047119e-01
-7.504805177450180054e-02 -8.128614723682403564e-02 -1.180453225970268250e-01 9.931703656911849976e-02 2.103528529405593872e-01 7.723905891180038452e-02 -2.140015661716461182e-01 -4.557613283395767212e-02 3.399991095066070557e-01 2.929973602294921875e-01 2.376260012388229370e-01 -4.091131314635276794e-02 -8.503246121108531952e-03 -7.169681601226329803e-03 1.007185727357864380e-01 -1.205873116850852966e-01 -2.301468551158905029e-01 -2.724282145500183105e-01 1.510007381439208984e-01 -1.664229184389114380e-01 3.013527393341064453e-01 -1.874910593032836914e-01 2.832167148590087891e-01 2.841669693589210510e-02 -8.092057704925537109e-02 -2.336734384298324585e-01 -1.266381144523620605e-01 -1.245775297284126282e-01 5.182190611958503723e-02 -6.267485022544860840e-02 -1.230856180191040039e-01 -2.869454920291900635e-01
-6.387655436992645264e-02 -1.203093379735946655e-01 -4.043835401535034180e-02 6.185086816549301147e-02 -3.264506906270980835e-02 2.861244371160864830e-03 6.247126311063766479e-02 1.850388944149017334e-01 1.311069428920745850e-01 1.596597582101821899e-01 4.926501214504241943e-01 1.600968241691589355e-01 1.224783062934875488e-02 -1.768565028905868530e-01 -6.999542564153671265e-02 1.725633069872856140e-02 -2.404600977897644043e-01 -5.382398888468742371e-02 2.472612708806991577e-01 -6.816071271896362305e-02 8.498922735452651978e-02 2.032498717308044434e-01 3.203044533729553223e-01 -2.976711653172969818e-02 1.352320164442062378e-01 -3.241546824574470520e-02 -1.510260999202728271e-02 3.865197300910949707e-02 2.082603983581066132e-02 -2.764107584953308105e-01 -7.330959290266036987e-02 -4.553456306457519531e-01
-1.153894662857055664e-01 -1.260089874267578125e-01 -4.919876158237457275e-02 -1.402499824762344360e-01 3.080371618270874023e-01 -7.327629718929529190e-03 -1.214340403676033020e-01 1.151097118854522705e-01 1.679226011037826538e-01 1.540451198816299438e-01 -1.021991372108459473e-01 4.403155669569969177e-02 1.185069605708122253e-01 -2.631683647632598877e-01 1.277599576860666275e-02 -1.930458396673202515e-01 -1.699954420328140259e-01 -3.501338362693786621e-01 -8.484306745231151581e-03 -3.126617521047592163e-02 1.078843548893928528e-01 -4.390819072723388672e-01 3.723128437995910645e-01 1.840292066335678101e-01 5.925994366407394409e-02 -2.007702440023422241e-01 -3.477326408028602600e-02 1.108425259590148926e-01 1.653735637664794922e-01 -1.306629478931427002e-01 8.470597863197326660e-02 -4.865505546331405640e-02
-2.224899828433990479e-01 7.705707848072052002e-02 -1.626259684562683105e-01 1.055542603135108948e-01 1.038414835929870605e-01 2.129162847995758057e-01 -1.684442721307277679e-02 -4.024513438344001770e-02 -9.050182998180389404e-02 2.840863168239593506e-01 -2.000044099986553192e-02 5.546611174941062927e-02 -4.560619592666625977e-03 -2.666145563125610352e-01 -9.414646774530410767e-02 2.028832957148551941e-02 -1.665773689746856689e-01 -2.189374528825283051e-02 1.452892571687698364e-01 -4.240624606609344482e-01 2.042974233627319336e-01 -6.905698776245117188e-02 1.665002852678298950e-01 -6.319583952426910400e-02 2.402276098728179932e-01 -1.424581855535507202e-01 3.004311211407184601e-02 2.240632474422454834e-01 2.624036967754364014e-01 -4.025847315788269043e-01 7.188306003808975220e-02 6.003905460238456726e-02
-1.124990060925483704e-01 2.203260362148284912e-02 -1.375700980424880981e-01 -9.933050721883773804e-03 9.397425502538681030e-02 7.261002063751220703e-02 1.239522453397512436e-02 1.170720532536506653e-01 -2.243951521813869476e-02 -1.139687225222587585e-01 1.293263584375381470e-01 -7.079315185546875000e-02 -9.591431170701980591e-02 4.966215789318084717e-02 -3.353347778320312500e-01 -3.267223238945007324e-01 -5.208132266998291016e-01 -6.925627589225769043e-02 1.271829009056091309e-01 -2.193669080734252930e-01 -1.045170128345489502e-01 -5.150772258639335632e-02 1.247386112809181213e-01 1.112989895045757294e-02 9.934590756893157959e-02 -1.424604952335357666e-01 2.722872979938983917e-02 -1.839785091578960419e-02 -2.431623786687850952e-01 -1.693048328161239624e-01 -5.638819932937622070e-02 -4.265708327293395996e-01
-1.508976817131042480e-01 8.168700337409973145e-02 9.116040170192718506e-02 -1.865712106227874756e-01 2.699677348136901855e-01 -4.526216536760330200e-03 -3.590952455997467041e-01 7.504457235336303711e-02 2.214381704106926918e-03 4.273977875709533691e-01 2.251608371734619141e-01 -4.066732153296470642e-02 -1.390457898378372192e-01 -1.088990718126296997e-01 4.910510405898094177e-02 -1.709555089473724365e-01 4.438854008913040161e-02 -3.319784104824066162e-01 8.277772367000579834e-02 2.909562289714813232e-01 4.954409599304199219e-02 -3.665205091238021851e-02 1.739432960748672485e-01 7.882687263190746307e-03 1.338647007942199707e-01 -1.360103785991668701e-01 -2.161140926182270050e-02 1.612852066755294800e-01 7.008986920118331909e-02 -1.526220142841339111e-01 -2.220823019742965698e-01 -2.094512283802032471e-01
-1.384708192199468613e-02 4.520567879080772400e-02 -2.639661431312561035e-01 -1.664462126791477203e-02 2.253534793853759766e-01 4.658298939466476440e-02 1.616509258747100830e-01 1.684019714593887329e-01 -4.540320038795471191e-01 4.366490244865417480e-01 -3.510685265064239502e-02 5.299325566738843918e-03 8.186350017786026001e-02 5.040126666426658630e-02 -1.328911036252975464e-01 -7.765199244022369385e-02 -1.176071390509605408e-01 -5.736083164811134338e-02 -6.203627586364746094e-02 -6.865175813436508179e-02 1.614471971988677979e-01 -3.399365022778511047e-02 1.559989303350448608e-01 -8.796650171279907227e-02 3.198997378349304199e-01 -1.774847507476806641e-01 -1.116620749235153198e-02 1.196835041046142578e-01 9.608284384012222290e-02 -4.821716342121362686e-03 -8.977386169135570526e-04 -3.832051157951354980e-01
2.312072962522506714e-01 1.526887714862823486e-01 -6.969173252582550049e-02 -2.792315185070037842e-02 1.746268868446350098e-01 3.118220269680023193e-01 1.030912101268768311e-01 4.086229205131530762e-01 1.546826511621475220e-01 1.810869202017784119e-02 -2.993924021720886230e-01 1.562714427709579468e-01 1.586549133062362671e-01 1.066658720374107361e-01 -1.177432388067245483e-01 -2.805004715919494629e-01 -1.685975044965744019e-01 -1.959243714809417725e-01 2.959750890731811523e-01 -8.180894702672958374e-02 2.856917381286621094e-01 -1.314030438661575317e-01 1.009557098150253296e-01 -1.636255159974098206e-02 1.841471157968044281e-02 -1.058130115270614624e-01 -2.624662034213542938e-02 8.964938670396804810e-02 -1.310551017522811890e-01 -1.540706455707550049e-01 1.129280850291252136e-01 2.194331213831901550e-02
-2.175643891096115112e-01 6.774286925792694092e-02 -1.707605123519897461e-01 -3.563705086708068848e-02 3.308914601802825928e-02 -5.568749830126762390e-02 8.521503955125808716e-02 -1.822321414947509766e-01 1.418840885162353516e-01 -1.471292134374380112e-02 -1.505572944879531860e-01 -3.725203499197959900e-02 1.212569624185562134e-01 -2.917220816016197205e-03 -3.042514622211456299e-02 -1.830550730228424072e-01 -1.463283598423004150e-01 -1.338351219892501831e-01 2.320068180561065674e-01 -6.533350050449371338e-02 2.898126244544982910e-01 -2.337055057287216187e-01 3.995571136474609375e-01 -5.076071247458457947e-02 2.622491121292114258e-01 -4.598334133625030518e-01 5.829859897494316101e-02 -7.651349157094955444e-02 -2.380621060729026794e-02 -2.398247085511684418e-02 1.170672178268432617e-01 -2.772350609302520752e-01
1.384843438863754272e-01 6.321056187152862549e-02 -3.300609588623046875e-01 -2.913526296615600586e-01 4.164830222725868225e-02 1.163587048649787903e-01 1.569799482822418213e-01 2.189912367612123489e-03 -1.002332661300897598e-02 -8.383687585592269897e-02 -1.659430414438247681e-01 2.387343347072601318e-02 2.877774238586425781e-01 -2.637025415897369385e-01 -3.873125910758972168e-01 -1.849972307682037354e-01 -2.126321643590927124e-01 -3.679930418729782104e-02 1.302880346775054932e-01 -1.769921183586120605e-01 8.737933635711669922e-02 -9.872102737426757812e-02 2.751040458679199219e-01 1.788443922996520996e-01 1.172767803072929382e-01 -2.050624787807464600e-01 4.861786589026451111e-02 2.743415236473083496e-01 -3.739101067185401917e-02 -5.114438384771347046e-02 -3.486833721399307251e-02 -1.125833019614219666e-01
-1.666871458292007446e-01 -4.478820785880088806e-02 -2.538115978240966797e-01 1.412762887775897980e-02 5.703442264348268509e-03 8.353684097528457642e-02 -4.805536195635795593e-02 -2.186971008777618408e-01 -1.816166378557682037e-02 3.010708093643188477e-01 -9.365983307361602783e-02 -6.274750083684921265e-02 2.519831955432891846e-01 -1.695790439844131470e-01 -2.105158865451812744e-01 -1.658152639865875244e-01 -4.568611457943916321e-02 -1.669117510318756104e-01 -4.928012564778327942e-02 -8.149188756942749023e-02 1.317923218011856079e-01 -1.238052695989608765e-01 2.649469375610351562e-01 -2.591599225997924805e-01 -8.494763076305389404e-02 -1.722119897603988647e-01 1.054083630442619324e-01 2.559030652046203613e-01 3.138069808483123779e-02 -4.664132893085479736e-01 -1.861690729856491089e-01 7.045897841453552246e-02
-1.659872829914093018e-01 1.044972836971282959e-01 -6.595116108655929565e-02 -4.691496491432189941e-02 -1.442126929759979248e-01 5.137663707137107849e-02 -4.453802481293678284e-02 2.574573159217834473e-01 -1.258579641580581665e-01 -1.196318268775939941e-01 -5.732959136366844177e-02 1.823358982801437378e-01 1.685803681612014771e-01 -2.644370496273040771e-01 -2.946221828460693359e-01 -1.804367303848266602e-01 -1.682113111019134521e-01 -2.692619264125823975e-01 2.299397140741348267e-01 8.229809813201427460e-03 -1.503048231825232506e-03 -2.384161809459328651e-03 2.150674313306808472e-01 -1.275043338537216187e-01 1.894763857126235962e-01 -8.208312094211578369e-02 -2.458174973726272583e-01 1.467227283865213394e-02 5.441077053546905518e-02 -3.451039493083953857e-01 3.181619942188262939e-01 -1.898981183767318726e-01
-6.735018640756607056e-02 2.484080940485000610e-02 -2.564600408077239990e-01 1.142578497529029846e-01 1.554479598999023438e-01 -5.511481314897537231e-02 -3.715677559375762939e-01 7.646592706441879272e-02 -1.296492516994476318e-01 1.705749630928039551e-01 -1.361249983310699463e-01 -1.205246243625879288e-02 1.766150742769241333e-01 -1.224979683756828308e-01 -1.220279335975646973e-01 -3.241474330425262451e-01 -4.178635030984878540e-02 -8.505097357556223869e-04 -6.023746449500322342e-03 -4.097862839698791504e-01 2.495819926261901855e-01 -1.553135812282562256e-01 1.841887682676315308e-01 -7.755798846483230591e-02 -1.245099976658821106e-01 -2.210504114627838135e-01 3.037839233875274658e-01 2.222645096480846405e-02 -1.068754717707633972e-01 -3.249541670083999634e-02 2.977840136736631393e-03 -2.201677262783050537e-01
-2.031472027301788330e-01 1.252830326557159424e-01 -3.077400624752044678e-01 -1.995892226696014404e-01 -1.138789020478725433e-02 1.426306068897247314e-01 -2.006182670593261719e-01 -6.768971681594848633e-02 -8.658216148614883423e-02 2.123910784721374512e-01 2.083645612001419067e-01 -8.631949126720428467e-02 1.144420653581619263e-01 -5.192529875785112381e-03 -1.486911773681640625e-01 -8.299076580442488194e-04 1.285185962915420532e-01 -2.591607868671417236e-01 3.341128826141357422e-01 8.484841138124465942e-02 8.152435719966888428e-02 -2.433844506740570068e-01 2.898282706737518311e-01 -3.234668448567390442e-02 -6.933213025331497192e-02 3.811517357826232910e-02 8.043895661830902100e-02 -5.739290639758110046e-02 -6.931950896978378296e-02 -4.190653264522552490e-01 6.747829169034957886e-02 -2.237108796834945679e-01
9.091924130916595459e-02 2.273973077535629272e-03 -1.086871176958084106e-01 4.400512576103210449e-02 2.312210947275161743e-01 -1.055027991533279419e-01 1.514184325933456421e-01 -8.832628838717937469e-03 -2.325104624032974243e-01 3.756103813648223877e-01 -2.704321034252643585e-02 1.495645046234130859e-01 2.085430771112442017e-01 1.308057308197021484e-01 -3.310040831565856934e-01 -2.515653669834136963e-01 -1.794135123491287231e-01 2.917596139013767242e-02 2.570302486419677734e-01 6.479491293430328369e-02 -8.225657045841217041e-02 -3.194096311926841736e-02 2.113606929779052734e-01 1.595761924982070923e-01 1.490585356950759888e-01 2.523380890488624573e-02 1.425212435424327850e-02 2.107076793909072876e-01 1.747104823589324951e-01 -3.421199694275856018e-02 1.945109218358993530e-01 -3.470920324325561523e-01
-3.634093701839447021e-01 5.024173855781555176e-02 1.062978878617286682e-01 3.037918172776699066e-02 1.302833557128906250e-01 -7.084095478057861328e-02 -2.011865675449371338e-01 3.269813060760498047e-01 -3.520226478576660156e-02 -5.408269912004470825e-02 1.341723557561635971e-02 2.002971768379211426e-01 -3.954279422760009766e-02 -3.520776331424713135e-01 -7.712016254663467407e-02 -2.798967957496643066e-01 -2.861995697021484375e-01 -1.342653930187225342e-01 -1.421809196472167969e-02 2.513174712657928467e-02 1.658430546522140503e-01 2.540725767612457275e-01 9.062921255826950073e-02 1.131230965256690979e-01 9.927346371114253998e-03 -1.611547023057937622e-01 4.720464348793029785e-02 3.546096682548522949e-01 -5.106536298990249634e-02 -1.703592836856842041e-01 -1.526461821049451828e-02 -1.725689917802810669e-01
-1.343008130788803101e-01 8.211494982242584229e-02 -2.415583729743957520e-01 -2.307211048901081085e-02 -4.272318445146083832e-03 -2.589703910052776337e-02 2.435043454170227051e-01 1.464744210243225098e-01 2.771359980106353760e-01 9.681691974401473999e-02 1.059565925970673561e-03 -9.791617095470428467e-02 1.798519641160964966e-01 5.856691673398017883e-02 -1.465901136398315430e-01 -2.042844593524932861e-01 -1.687015295028686523e-01 1.733726263046264648e-01 2.217708230018615723e-01 4.566653072834014893e-02 -3.922785818576812744e-02 -9.834177792072296143e-03 1.692278832197189331e-01 -1.027652546763420105e-01 -1.267360448837280273e-01 -1.292543560266494751e-01 1.220149174332618713e-01 3.472774028778076172e-01 -1.112384498119354248e-01 -5.311938375234603882e-02 -2.100322693586349487e-01 -5.118085145950317383e-01
3.108306322246789932e-03 3.912596404552459717e-01 -2.036894112825393677e-01 -1.751827895641326904e-01 -4.686808586120605469e-02 -1.048423815518617630e-03 -5.437928438186645508e-02 1.596084237098693848e-01 1.539719291031360626e-02 2.815448939800262451e-01 3.566657006740570068e-01 7.458977401256561279e-03 5.964865162968635559e-02 -1.402083784341812134e-01 6.422166526317596436e-02 -3.012524247169494629e-01 -8.179918676614761353e-02 -7.885568588972091675e-02 1.130443289875984192e-01 -2.365193665027618408e-01 -1.703845262527465820e-01 8.964817225933074951e-02 3.504447042942047119e-01 1.656744182109832764e-01 -1.415001899003982544e-01 -2.353702783584594727e-01 2.225499451160430908e-01 2.024826221168041229e-02 6.945283710956573486e-02 -1.333662867546081543e-01 3.384117037057876587e-02 3.407566249370574951e-02
-1.552224159240722656e-01 1.124965101480484009e-01 -3.977635502815246582e-01 -9.137566387653350830e-02 1.578240990638732910e-01 1.114851087331771851e-01 2.021016785874962807e-03 3.560116589069366455e-01 -9.998384863138198853e-02 2.600504457950592041e-01 -1.359780430793762207e-01 -1.931080818176269531e-01 1.864899098873138428e-01 -4.381943494081497192e-02 2.081176489591598511e-01 -1.737857908010482788e-01 -2.416362613439559937e-02 -6.030203402042388916e-02 -1.035800352692604065e-01 -9.237054735422134399e-02 3.001633584499359131e-01 -1.032934561371803284e-01 3.015545308589935303e-01 2.136781252920627594e-02 -9.554703533649444580e-02 -1.889319419860839844e-01 9.605478495359420776e-02 1.392656937241554260e-02 9.722152352333068848e-02 -7.082841545343399048e-02 3.164816200733184814e-01 -6.684112548828125000e-02
1.205845475196838379e-01 5.810146220028400421e-03 -1.876400411128997803e-01 -8.705056458711624146e-02 1.057979986071586609e-01 1.298984438180923462e-01 -1.431736648082733154e-01 -1.274749785661697388e-01 1.345491688698530197e-02 1.947465837001800537e-01 -1.755782030522823334e-02 8.539753407239913940e-02 7.403427269309759140e-03 -2.853802442550659180e-01 -2.651971280574798584e-01 -3.371537029743194580e-01 -2.414431273937225342e-01 -8.027834445238113403e-02 6.043465808033943176e-03 2.774717286229133606e-02 9.153876453638076782e-02 -4.484596550464630127e-01 2.714853286743164062e-01 1.688683778047561646e-01 -1.196417436003684998e-01 -3.544536232948303223e-02 3.990343585610389709e-02 2.609243690967559814e-01 2.168228775262832642e-01 -1.440269052982330322e-01 -1.789250820875167847e-01 6.587886065244674683e-02
-2.810387015342712402e-01 4.361563827842473984e-03 -6.094895303249359131e-02 -8.751973509788513184e-02 1.187468543648719788e-01 -1.402143836021423340e-01 -2.183868288993835449e-01 3.622108697891235352e-01 -4.157399386167526245e-02 2.951075434684753418e-01 -1.921562850475311279e-01 -1.600197702646255493e-01 3.833594620227813721e-01 -1.780865490436553955e-01 -1.402508020401000977e-01 -2.153613567352294922e-01 -3.788734227418899536e-02 -1.396017968654632568e-01 -7.431942224502563477e-02 1.407392770051956177e-01 2.373361289501190186e-01 -8.949830383062362671e-02 1.535612046718597412e-01 -5.448961630463600159e-03 1.589388102293014526e-01 -3.469505906105041504e-02 3.017721474170684814e-01 -8.177911490201950073e-02 -5.675278604030609131e-02 -1.408936828374862671e-01 1.030395328998565674e-01 -9.371864795684814453e-02
-8.266389369964599609e-02 1.219084262847900391e-01 -9.646103531122207642e-02 3.563540056347846985e-02 2.470921277999877930e-01 -8.150693029165267944e-02 -8.517364971339702606e-03 7.134014368057250977e-02 2.702319528907537460e-03 1.482308357954025269e-01 2.125610113143920898e-01 8.123270422220230103e-02 1.870812177658081055e-01 2.196502536535263062e-01 7.828653603792190552e-02 1.785362884402275085e-02 1.220338121056556702e-01 -1.241238713264465332e-01 2.133131474256515503e-01 9.248852729797363281e-02 7.521787285804748535e-02 8.386342227458953857e-02 4.034279584884643555e-01 -1.953473985195159912e-01 -1.697064787149429321e-01 -1.652708053588867188e-01 3.820779621601104736e-01 1.655397713184356689e-01 2.164397202432155609e-02 -4.276904761791229248e-01 -1.405455768108367920e-01 2.851914614439010620e-02
4.220135137438774109e-02 -6.016991659998893738e-02 -1.584695875644683838e-01 1.551338285207748413e-01 1.377565413713455200e-01 8.361908048391342163e-02 -1.527949869632720947e-01 1.854750663042068481e-01 -1.706185378134250641e-02 3.169027566909790039e-01 1.558332145214080811e-01 1.496618092060089111e-01 8.978807181119918823e-02 1.047254726290702820e-01 -2.095340341329574585e-01 -2.328096143901348114e-02 4.331425577402114868e-02 -2.172497659921646118e-01 4.451721012592315674e-01 2.130458131432533264e-02 -8.849184028804302216e-03 -3.088400661945343018e-01 2.209850847721099854e-01 -2.056095749139785767e-01 -2.427995055913925171e-01 -1.219489276409149170e-01 7.846926897764205933e-02 5.399363860487937927e-02 9.953094273805618286e-02 -1.181323379278182983e-01 -8.070378005504608154e-02 -3.213716149330139160e-01
-2.665576636791229248e-01 2.905887961387634277e-01 -2.443336695432662964e-01 3.223531842231750488e-01 1.382801979780197144e-01 1.139978542923927307e-01 9.762637317180633545e-02 -1.907426491379737854e-02 3.102819025516510010e-01 3.467780053615570068e-01 -1.458102911710739136e-01 1.649566888809204102e-01 7.597779482603073120e-02 -3.735278546810150146e-02 -1.491343677043914795e-01 -1.252605468034744263e-01 -2.797680497169494629e-01 4.790004342794418335e-02 1.947393417358398438e-01 5.379677936434745789e-02 -3.362325578927993774e-02 -3.687347099184989929e-02 4.960889369249343872e-02 1.275019198656082153e-01 -7.449884712696075439e-02 1.229180917143821716e-01 4.601030796766281128e-02 -1.375600993633270264e-01 9.979188442230224609e-03 -2.029909789562225342e-01 1.768684685230255127e-01 -2.681536674499511719e-01
-3.528133966028690338e-03 1.621732860803604126e-01 -1.317193061113357544e-01 -1.248308399226516485e-04 2.396007925271987915e-01 3.863534033298492432e-01 1.253977883607149124e-02 1.960700303316116333e-01 -1.703544706106185913e-01 4.111697152256965637e-02 -2.646241784095764160e-01 1.888658292591571808e-02 -1.597036868333816528e-01 3.418224304914474487e-02 -7.942607253789901733e-02 -1.915096640586853027e-01 -4.791276454925537109e-01 -3.910337761044502258e-02 2.053596377372741699e-01 -1.867157518863677979e-01 -1.162678226828575134e-01 4.760155081748962402e-02 2.479449659585952759e-01 -7.909375429153442383e-02 -5.460387095808982849e-02 -1.811030358076095581e-01 -7.175781577825546265e-02 -8.414974808692932129e-02 2.335439771413803101e-01 -1.642497479915618896e-01 9.226810932159423828e-02 -1.030456274747848511e-01
-2.131777405738830566e-01 1.391923576593399048e-01 -1.685910485684871674e-02 -7.742318511009216309e-02 -5.305242910981178284e-02 1.117687392979860306e-02 -1.945748627185821533e-01 -1.500187218189239502e-01 1.019094213843345642e-01 6.097255274653434753e-02 -6.987039744853973389e-02 2.498898953199386597e-01 1.414804160594940186e-01 -6.006386876106262207e-02 -3.995687887072563171e-02 -1.088104695081710815e-01 -2.898808717727661133e-01 5.174147337675094604e-02 2.617979645729064941e-01 -3.294973373413085938e-01 -6.099884957075119019e-02 -8.641126006841659546e-02 8.862753957509994507e-02 -6.005047634243965149e-02 2.378705739974975586e-01 -1.713874489068984985e-01 -3.249966725707054138e-02 2.181736379861831665e-01 2.758673131465911865e-01 -3.170756995677947998e-01 -1.947422623634338379e-01 -3.338670134544372559e-01
-4.494153335690498352e-02 -1.572525203227996826e-01 5.602599680423736572e-02 -2.530259788036346436e-01 1.358845680952072144e-01 1.357105374336242676e-01 -1.472788751125335693e-01 -1.463644802570343018e-01 1.488908082246780396e-01 2.599351108074188232e-01 -2.460501641035079956e-01 2.362192794680595398e-02 -1.736359894275665283e-01 1.020437180995941162e-01 -1.938356645405292511e-02 -2.548871003091335297e-02 -1.702473908662796021e-01 -3.258083164691925049e-01 3.443656563758850098e-01 -4.373894259333610535e-02 1.465257555246353149e-01 -2.952320873737335205e-01 4.049514830112457275e-01 -2.473945729434490204e-02 1.391219794750213623e-01 -8.616562932729721069e-02 1.585695445537567139e-01 1.705094873905181885e-01 -2.138584293425083160e-02 -8.743200451135635376e-02 -1.121022850275039673e-01 -5.605876445770263672e-02
-9.649080783128738403e-02 2.615604698657989502e-01 8.289413154125213623e-02 -1.666626930236816406e-01 3.302615880966186523e-01 6.714213639497756958e-02 -7.562385499477386475e-02 2.947293519973754883e-01 -2.348949313163757324e-01 1.854896396398544312e-01 4.531326889991760254e-02 1.242642179131507874e-01 -9.008238464593887329e-02 -2.274150401353836060e-02 -1.105130985379219055e-01 -2.066958248615264893e-01 -2.075465470552444458e-01 -3.034041821956634521e-01 -1.461636573076248169e-01 -2.089685350656509399e-01 6.468255817890167236e-02 1.491320729255676270e-01 8.708398789167404175e-02 2.782620191574096680e-01 -7.703648507595062256e-02 1.440106928348541260e-01 1.912589520215988159e-01 2.210484743118286133e-01 -2.182482182979583740e-01 -1.923425048589706421e-01 2.139618061482906342e-02 -4.490853101015090942e-02
8.810137212276458740e-02 -4.435593634843826294e-02 -1.375876218080520630e-01 3.307456150650978088e-02 1.755068898200988770e-01 1.210769265890121460e-01 1.053141951560974121e-01 2.852501720190048218e-02 -9.266471862792968750e-02 4.928813576698303223e-01 -7.852008193731307983e-02 4.825970157980918884e-02 3.551130592823028564e-01 3.417227417230606079e-02 -3.180444240570068359e-01 -2.333098500967025757e-01 -1.271694749593734741e-01 5.215226486325263977e-02 2.713718079030513763e-02 -2.387173101305961609e-02 -6.733376532793045044e-02 2.294953726232051849e-02 1.738286912441253662e-01 -1.136146634817123413e-01 1.323887407779693604e-01 -1.553276032209396362e-01 -2.010735310614109039e-02 2.248093187808990479e-01 1.413844972848892212e-01 5.277183651924133301e-02 4.674616456031799316e-02 -4.290310740470886230e-01
-5.151458829641342163e-02 3.137170672416687012e-01 1.173966228961944580e-01 1.183607652783393860e-01 5.776634067296981812e-02 8.856129646301269531e-02 -4.765577986836433411e-02 -2.084132283926010132e-01 -2.038577795028686523e-01 3.084990084171295166e-01 -3.725500777363777161e-02 3.727398067712783813e-02 1.697678267955780029e-01 -3.114214539527893066e-01 -1.573206037282943726e-01 -2.229136675596237183e-01 -3.087646961212158203e-01 2.374148927628993988e-02 8.626639842987060547e-02 -7.438222318887710571e-02 1.242246180772781372e-01 -7.940550148487091064e-02 2.931631207466125488e-01 2.033418864011764526e-01 8.567413315176963806e-03 6.940308213233947754e-02 2.364158630371093750e-01 1.842377483844757080e-01 -1.414196193218231201e-01 1.186196208000183105e-01 -9.190312772989273071e-02 -2.816947400569915771e-01
4.906370863318443298e-02 1.628844588994979858e-01 -7.673875242471694946e-02 -5.766610801219940186e-02 1.691078208386898041e-02 1.632979065179824829e-01 -1.868247389793395996e-01 5.741479247808456421e-02 -1.175284758210182190e-01 4.006211459636688232e-01 1.268679648637771606e-01 -1.476651281118392944e-01 9.330853819847106934e-02 8.216989040374755859e-02 5.413411930203437805e-02 -4.498291760683059692e-02 -8.364596217870712280e-02 -2.019843310117721558e-01 2.332358993589878082e-02 3.158109188079833984e-01 2.095843255519866943e-01 -3.012085855007171631e-01 4.474108219146728516e-01 1.002367120236158371e-02 8.457151800394058228e-02 -9.464018791913986206e-02 1.947742700576782227e-01 -1.301833093166351318e-01 4.201585426926612854e-03 -1.852237433195114136e-01 2.973394468426704407e-02 -2.736139595508575439e-01
7.245712913572788239e-03 2.050545215606689453e-01 -3.018833100795745850e-01 -1.453820616006851196e-01 1.220058277249336243e-01 2.781140506267547607e-01 -1.287816017866134644e-01 1.822012215852737427e-01 6.613796949386596680e-02 1.087632924318313599e-01 -1.732706427574157715e-01 9.672582894563674927e-02 4.145756736397743225e-02 2.648540735244750977e-01 -1.898685842752456665e-01 -5.623115226626396179e-02 -2.186443060636520386e-01 -7.939621061086654663e-02 2.194124087691307068e-02 -6.696905940771102905e-03 -1.715748012065887451e-01 -1.480548083782196045e-01 3.093854151666164398e-02 2.265982329845428467e-01 2.205295860767364502e-01 -1.312061697244644165e-01 1.385573893785476685e-01 9.716331958770751953e-02 3.008960783481597900e-01 -3.675643503665924072e-01 -1.044816747307777405e-01 -2.182017862796783447e-01
4.738233610987663269e-02 2.982317805290222168e-01 -1.795919984579086304e-01 1.227957531809806824e-01 -3.774992749094963074e-02 -4.893316701054573059e-02 -3.001342117786407471e-01 -4.554704204201698303e-02 5.141067784279584885e-03 3.124429881572723389e-01 -1.365567743778228760e-01 -5.324485152959823608e-02 1.609682589769363403e-01 -7.490250468254089355e-02 -6.284970045089721680e-02 -3.404934108257293701e-01 -1.044142544269561768e-01 -4.361406341195106506e-02 1.250502765178680420e-01 -3.502680957317352295e-01 2.270189672708511353e-01 -1.836304664611816406e-01 2.160227447748184204e-01 -4.013567417860031128e-02 -4.993547685444355011e-03 -9.792160242795944214e-02 3.327295780181884766e-01 2.420216947793960571e-01 -5.842890217900276184e-02 -1.137742027640342712e-01 -8.931095153093338013e-02 -8.410143107175827026e-02
-3.292373120784759521e-01 2.330816388130187988e-01 9.066367149353027344e-02 1.370364893227815628e-02 -7.777962088584899902e-02 1.072889715433120728e-01 1.478218585252761841e-01 3.678227588534355164e-02 -1.774250268936157227e-01 5.033418536186218262e-02 -1.903522908687591553e-01 -8.658965677022933960e-02 -8.780466020107269287e-02 -2.036462277173995972e-01 -1.502663344144821167e-01 -3.666898608207702637e-01 -2.062975466251373291e-01 -1.362865418195724487e-01 1.795156598091125488e-01 -2.388130873441696167e-01 1.966440379619598389e-01 -6.250526010990142822e-02 2.547658085823059082e-01 3.538494184613227844e-02 -1.481804065406322479e-02 1.935092918574810028e-02 2.235727906227111816e-01 4.070638716220855713e-01 -5.839398130774497986e-02 -1.533040404319763184e-01 2.951580099761486053e-02 3.080220334231853485e-02
[truncated: 3,273,553 more chars]
