# Supplementary material for: The Language of Innovation
Source: PLoS One. 2020 Apr 30;15(4):e0230107. doi: 10.1371/journal.pone.0230107 (PMC7194493; doi:10.1371/journal.pone.0230107)
Supplement: S3 File — (GZ) [file pone.0230107.s003.tar.gz › 1981-1985/V2Run_6_VS_4500_embeddings1981-1985ED32.txt]

1.806816607713699341e-01 6.127497181296348572e-02 2.545391023159027100e-01 -7.504805922508239746e-02 -9.658179432153701782e-02 -1.371925920248031616e-01 1.270627528429031372e-01 2.083106786012649536e-01 3.559152036905288696e-02 -1.052053198218345642e-01 -7.421626895666122437e-02 2.390656322240829468e-01 2.016680985689163208e-01 2.326036244630813599e-01 1.799858757294714451e-03 -3.446705341339111328e-01 1.629460006952285767e-01 -1.819891333580017090e-01 -3.836228549480438232e-01 -2.198391854763031006e-01 -2.881956985220313072e-03 -7.882943749427795410e-02 -7.492998987436294556e-02 1.232583671808242798e-01 -1.900596171617507935e-02 1.819537431001663208e-01 1.402584910392761230e-01 -1.642078012228012085e-01 1.427491605281829834e-01 1.458857655525207520e-01 -3.358166217803955078e-01 -1.355003938078880310e-02
2.201446443796157837e-01 -5.611592158675193787e-02 1.073625832796096802e-01 2.934807352721691132e-02 -3.007141873240470886e-03 6.793919205665588379e-02 2.446308284997940063e-01 1.428250223398208618e-01 2.880354821681976318e-01 -2.795526683330535889e-01 2.067846059799194336e-01 -2.028945982456207275e-01 4.094730317592620850e-01 1.081875860691070557e-01 8.248086273670196533e-02 8.219756186008453369e-02 -2.960311621427536011e-02 -3.345778286457061768e-01 -9.033614397048950195e-02 2.008360475301742554e-01 5.254753865301609039e-03 -2.679322361946105957e-01 -7.513124495744705200e-02 -1.565747410058975220e-01 -1.009749546647071838e-01 1.622413098812103271e-01 -1.935866922140121460e-01 1.602025777101516724e-01 8.420678973197937012e-02 -4.474426619708538055e-03 1.509236246347427368e-01 1.425520479679107666e-01
2.197256684303283691e-01 -8.240482956171035767e-02 1.662585139274597168e-02 -1.083377599716186523e-01 2.678617835044860840e-01 -5.669349804520606995e-02 2.690898180007934570e-01 -7.733575254678726196e-02 1.049097254872322083e-01 -3.263282477855682373e-01 2.138920128345489502e-01 -1.222075298428535461e-01 3.439030647277832031e-01 2.177356332540512085e-01 1.404213309288024902e-01 -3.595477342605590820e-01 6.022961437702178955e-02 -9.844474494457244873e-02 -2.064530402421951294e-01 -1.193398842588067055e-03 -9.881479293107986450e-02 -3.403562307357788086e-02 -2.452946603298187256e-01 -1.812801957130432129e-01 2.960973046720027924e-02 7.493312656879425049e-02 1.615043170750141144e-02 4.626794718205928802e-03 1.296571046113967896e-01 -2.527119815349578857e-01 -1.910205632448196411e-01 -5.362493544816970825e-02
2.225618518423289061e-04 -2.119803987443447113e-02 -2.118715271353721619e-02 3.100837022066116333e-02 1.165413632988929749e-01 -3.062317967414855957e-01 7.871457934379577637e-02 1.008226200938224792e-01 2.249646782875061035e-01 -3.740395233035087585e-02 -4.659637063741683960e-02 -2.890419065952301025e-01 3.769200146198272705e-01 2.579043209552764893e-01 -2.930162847042083740e-01 -5.877944454550743103e-02 1.247416622936725616e-02 1.335489302873611450e-01 -5.486526712775230408e-02 -1.348313093185424805e-01 -1.656811535358428955e-01 -1.161271408200263977e-01 1.670998930931091309e-01 -2.754208147525787354e-01 -2.278034836053848267e-01 4.202032089233398438e-02 -1.824471950531005859e-01 2.354910671710968018e-01 2.430979907512664795e-01 2.608495391905307770e-02 -2.296097278594970703e-01 -1.191978575661778450e-03
6.991852819919586182e-02 3.789198026061058044e-02 -7.892318069934844971e-02 1.927596703171730042e-02 3.915273770689964294e-02 -1.177329942584037781e-01 -8.490555733442306519e-02 2.424318492412567139e-01 2.024791836738586426e-01 -2.214203625917434692e-01 -1.454752776771783829e-02 -1.291265487670898438e-01 4.231990873813629150e-01 1.736274957656860352e-01 -5.024892836809158325e-02 3.609262406826019287e-02 -2.290133535861968994e-01 -2.066032886505126953e-01 -6.742511689662933350e-02 2.092815637588500977e-01 -1.434512287378311157e-01 6.340697407722473145e-02 2.404182106256484985e-01 -1.993684768676757812e-01 8.527892827987670898e-02 1.129527464509010315e-01 -1.842537336051464081e-02 3.023379147052764893e-01 3.178390562534332275e-01 -7.878833450376987457e-03 -2.562073469161987305e-01 -2.039329707622528076e-01
3.143321871757507324e-01 -1.033043256029486656e-03 8.507151156663894653e-02 -5.497670546174049377e-02 -2.075166106224060059e-01 -2.052517384290695190e-01 1.262544691562652588e-01 1.665645651519298553e-02 1.357620507478713989e-01 -2.309300452470779419e-01 1.536168064922094345e-02 -1.139528974890708923e-01 3.058078289031982422e-01 2.655741274356842041e-01 -1.049499139189720154e-01 -5.571871623396873474e-02 9.510470181703567505e-02 -8.216743357479572296e-03 -1.192504689097404480e-01 2.250798046588897705e-01 1.793236583471298218e-01 -2.120341509580612183e-01 -3.820203989744186401e-02 -2.962378561496734619e-01 -2.254762947559356689e-01 1.837111413478851318e-01 -5.670651048421859741e-02 2.239623963832855225e-01 -4.179594293236732483e-02 2.288482934236526489e-01 -2.884795367717742920e-01 1.036747843027114868e-01
-3.564240469131618738e-04 -1.192174702882766724e-01 -2.266251146793365479e-01 -4.562010988593101501e-02 -2.062848210334777832e-01 -3.994843363761901855e-02 2.744411230087280273e-01 -2.103110849857330322e-01 2.544106543064117432e-01 -1.949710994958877563e-01 1.991965621709823608e-01 3.829801082611083984e-02 2.605732083320617676e-01 1.899729366414248943e-03 -8.505460806190967560e-03 -7.322134822607040405e-02 4.825380630791187286e-03 -1.767555810511112213e-02 -3.261192440986633301e-01 8.425612747669219971e-02 5.549126490950584412e-02 -6.508892774581909180e-02 1.516223549842834473e-01 -1.706468462944030762e-01 1.414840072393417358e-01 3.237614035606384277e-01 -2.618713378906250000e-01 1.996552571654319763e-02 3.554935157299041748e-01 4.414256196469068527e-03 5.713395401835441589e-02 2.339675277471542358e-01
-1.362744122743606567e-01 -5.326790735125541687e-03 2.320193052291870117e-01 3.043044125661253929e-03 -8.046911656856536865e-02 -3.267347514629364014e-01 1.603897958993911743e-01 -2.632152661681175232e-02 2.655581533908843994e-01 -8.996852487325668335e-02 -9.776306152343750000e-02 -2.807741463184356689e-01 -8.426100015640258789e-02 3.079511411488056183e-02 -2.542068362236022949e-01 -1.293571293354034424e-01 2.274983525276184082e-01 -2.442513555288314819e-01 -5.726322159171104431e-02 8.788058906793594360e-02 6.397163122892379761e-02 -1.007616594433784485e-01 6.955751031637191772e-02 4.915902763605117798e-02 -3.049452602863311768e-01 2.563131153583526611e-01 -2.689298093318939209e-01 3.758744522929191589e-02 3.048420846462249756e-01 -1.342615336179733276e-01 -1.352486461400985718e-01 -1.609743237495422363e-01
3.513633012771606445e-01 -9.542959928512573242e-02 2.361538708209991455e-01 -3.505519032478332520e-02 -3.033438920974731445e-01 -2.334146201610565186e-01 1.357838977128267288e-02 1.880413386970758438e-03 3.684442937374114990e-01 -1.558170169591903687e-01 4.133274406194686890e-02 -6.573243532329797745e-03 2.117227613925933838e-01 2.296450585126876831e-01 -4.108219593763351440e-02 -7.471971213817596436e-03 -1.140777170658111572e-01 -2.742439508438110352e-01 -1.441155970096588135e-01 1.644902825355529785e-01 -1.132111474871635437e-01 -2.519988417625427246e-01 2.958973497152328491e-02 -1.524176299571990967e-01 2.775171771645545959e-02 -8.174394071102142334e-02 -2.562924288213253021e-02 3.264861181378364563e-02 -3.226036205887794495e-02 3.252632617950439453e-01 -2.239959985017776489e-01 2.685396757442504168e-04
1.539007127285003662e-01 -1.053588837385177612e-01 2.593213319778442383e-02 6.409478187561035156e-02 -4.100629091262817383e-01 9.574274532496929169e-03 3.912222385406494141e-01 -5.471232160925865173e-02 1.211802959442138672e-01 -1.342409849166870117e-01 -1.448107361793518066e-01 -1.565606445074081421e-01 1.600290089845657349e-02 3.328990340232849121e-01 -2.231343649327754974e-02 -7.884431630373001099e-02 1.614551097154617310e-01 -1.961513608694076538e-01 -3.021065592765808105e-01 -3.209138289093971252e-02 1.843933761119842529e-02 2.631868608295917511e-02 -6.103260815143585205e-02 -2.250281125307083130e-01 -2.267039418220520020e-01 9.232415258884429932e-02 -6.576851010322570801e-02 8.929684758186340332e-02 2.610171437263488770e-01 -1.128541678190231323e-02 -5.312093533575534821e-03 -2.956737577915191650e-01
1.370920389890670776e-01 -1.366521120071411133e-01 1.249902546405792236e-01 1.221813354641199112e-02 -1.136863045394420624e-02 -2.552279829978942871e-01 -1.641418486833572388e-01 -3.275950998067855835e-02 4.088849425315856934e-01 -1.488424688577651978e-01 4.616446420550346375e-02 3.660836815834045410e-02 2.404899001121520996e-01 3.176202625036239624e-02 -1.228793635964393616e-01 1.429725997149944305e-02 4.241939634084701538e-02 -2.177806347608566284e-01 -1.707389056682586670e-01 1.175752878189086914e-01 2.689820230007171631e-01 -2.806881368160247803e-01 -9.081645309925079346e-02 -3.918957114219665527e-01 -2.143978476524353027e-01 2.148383557796478271e-01 -4.186152666807174683e-02 -6.336526572704315186e-02 5.454449728131294250e-02 4.371182993054389954e-02 -2.659460902214050293e-01 8.854399621486663818e-02
-1.188922449946403503e-01 -6.352484971284866333e-02 1.906319260597229004e-01 -1.067962571978569031e-01 1.661386787891387939e-01 -2.366687357425689697e-01 -3.761741146445274353e-02 5.504303053021430969e-02 1.341044902801513672e-01 -1.400242149829864502e-01 1.262414008378982544e-01 -4.983039945363998413e-02 3.037420213222503662e-01 2.837715744972229004e-01 -2.944435924291610718e-02 1.398775726556777954e-01 8.006001263856887817e-02 -2.684393525123596191e-01 -6.434113532304763794e-02 1.039686352014541626e-01 1.145740449428558350e-01 -4.616100788116455078e-01 2.343900129199028015e-02 -2.153470665216445923e-01 -1.276792585849761963e-01 2.183795906603336334e-02 -2.635546773672103882e-02 2.138011716306209564e-02 2.407817393541336060e-01 8.626087754964828491e-02 -2.410865873098373413e-01 2.979460060596466064e-01
2.334581166505813599e-01 -2.502671182155609131e-01 -9.442786127328872681e-02 3.571561351418495178e-02 1.505705267190933228e-01 3.163401409983634949e-02 1.261860281229019165e-01 -1.497563570737838745e-01 3.493519425392150879e-01 -1.506040692329406738e-01 3.482458740472793579e-02 -1.316643357276916504e-01 4.701593518257141113e-01 2.669059857726097107e-02 -1.452997475862503052e-01 -2.234104722738265991e-01 -1.933563314378261566e-02 -1.426469683647155762e-01 -2.538527250289916992e-01 -1.540927290916442871e-01 -2.958415448665618896e-01 -7.881078869104385376e-02 4.681393876671791077e-02 -2.507770359516143799e-01 -5.609267950057983398e-02 2.335248887538909912e-02 7.195559889078140259e-02 5.642639473080635071e-02 1.980508118867874146e-01 1.284147650003433228e-01 -2.012762427330017090e-02 -1.367168873548507690e-01
-1.313117295503616333e-01 -1.012551784515380859e-01 1.314354389905929565e-01 1.035390794277191162e-02 -4.816582892090082169e-03 -2.643285989761352539e-01 2.374510616064071655e-01 2.566591501235961914e-01 2.503111362457275391e-01 -6.446281820535659790e-02 -1.464745998382568359e-01 3.703366219997406006e-01 8.710985630750656128e-02 1.460043042898178101e-01 -2.932884097099304199e-01 -1.471384316682815552e-01 -9.758432395756244659e-03 -3.512487709522247314e-01 -9.236356616020202637e-02 -4.928047209978103638e-02 2.254527509212493896e-01 -1.195386573672294617e-01 -4.823885485529899597e-02 1.152909249067306519e-01 -2.888445854187011719e-01 -2.213602364063262939e-01 -9.036897122859954834e-02 1.657399088144302368e-01 5.851684510707855225e-02 1.609157584607601166e-02 -1.149474009871482849e-01 -2.919453568756580353e-02
1.984794139862060547e-01 -2.664965018630027771e-02 9.759465232491493225e-03 -7.679560687392950058e-03 -4.832090064883232117e-02 1.264241058379411697e-03 2.441129088401794434e-02 3.727772831916809082e-02 3.627479374408721924e-01 6.758636236190795898e-02 -6.688708066940307617e-02 7.106649875640869141e-02 2.902925312519073486e-01 3.719709813594818115e-01 -1.111634224653244019e-01 -3.185530602931976318e-01 1.146470103412866592e-02 -4.821382090449333191e-02 9.737976826727390289e-03 1.865220367908477783e-01 9.012628346681594849e-03 3.495456650853157043e-02 -1.734047383069992065e-01 -2.157936096191406250e-01 -2.557540535926818848e-01 5.193841457366943359e-02 -1.612180769443511963e-01 1.263824552297592163e-01 3.519834876060485840e-01 2.957104742527008057e-01 -9.233570098876953125e-02 -1.675130873918533325e-01
1.475274711847305298e-01 -2.216326445341110229e-02 2.656958699226379395e-01 -9.129098057746887207e-02 1.672190576791763306e-01 -3.159880638122558594e-01 1.769635975360870361e-01 -1.878439337015151978e-01 6.042475253343582153e-02 -7.465980201959609985e-02 1.708246916532516479e-01 -8.669225871562957764e-02 3.422649502754211426e-01 1.993581056594848633e-01 -3.341387212276458740e-01 -3.324180245399475098e-01 -5.583120137453079224e-02 -1.603002697229385376e-01 -1.897323876619338989e-02 2.937882542610168457e-01 -2.080797404050827026e-01 3.562178090214729309e-02 8.439351618289947510e-02 -1.978659480810165405e-01 -1.138393133878707886e-01 1.369864344596862793e-01 -1.952414214611053467e-02 -2.904249122366309166e-03 -6.611328572034835815e-02 1.508466899394989014e-01 -1.068198308348655701e-01 -4.967887699604034424e-02
1.621600687503814697e-01 -3.720971941947937012e-02 -6.409359723329544067e-02 -1.417109072208404541e-01 8.397406339645385742e-02 -1.029159426689147949e-01 2.147902548313140869e-01 -1.316321343183517456e-01 3.043375015258789062e-01 2.412005513906478882e-02 1.016648560762405396e-01 1.714574396610260010e-01 3.225171566009521484e-01 1.039038132876157761e-02 -6.779406219720840454e-02 1.093766540288925171e-01 -8.599596470594406128e-02 -2.287216037511825562e-01 -2.388090044260025024e-01 8.750264346599578857e-02 4.840345308184623718e-02 -2.859812378883361816e-01 1.786807924509048462e-02 -1.494763344526290894e-01 -2.785451114177703857e-01 1.257506161928176880e-01 -1.668481826782226562e-01 -1.760192066431045532e-01 2.959000170230865479e-01 2.052377313375473022e-01 -2.996417880058288574e-01 1.026220545172691345e-01
-8.292823331430554390e-04 -2.744545340538024902e-01 1.142418663948774338e-02 6.769831757992506027e-03 5.263707041740417480e-02 -5.852075759321451187e-03 2.749466300010681152e-01 1.902025789022445679e-01 2.619633376598358154e-01 -1.473573893308639526e-01 -1.079466268420219421e-01 2.882059849798679352e-02 4.731435775756835938e-01 9.546363353729248047e-02 -1.926964819431304932e-01 9.740068763494491577e-02 3.805847838521003723e-02 -3.083237819373607635e-02 3.532806038856506348e-02 1.227894499897956848e-01 -1.468000262975692749e-01 1.720178872346878052e-01 -4.379555583000183105e-02 -1.223890036344528198e-01 -2.545531392097473145e-01 2.392300963401794434e-01 2.229765616357326508e-02 -4.517090320587158203e-02 2.739868164062500000e-01 2.842354178428649902e-01 1.487248539924621582e-01 1.954365372657775879e-01
6.865756958723068237e-02 -1.966314017772674561e-01 1.395861208438873291e-01 -4.542437568306922913e-02 2.609744668006896973e-01 -2.232827842235565186e-01 2.242209017276763916e-02 1.625093072652816772e-01 3.821397125720977783e-01 -3.444604203104972839e-02 -4.031087085604667664e-02 3.086427412927150726e-02 2.212893813848495483e-01 1.677762269973754883e-01 -1.641017645597457886e-01 -1.653305739164352417e-01 2.739829421043395996e-01 3.472691774368286133e-02 -3.330950438976287842e-01 3.339169621467590332e-01 -6.977035850286483765e-02 -9.074226021766662598e-02 -7.616406679153442383e-02 3.948680311441421509e-02 -1.973276138305664062e-01 7.410702109336853027e-02 -2.928427234292030334e-02 1.918005049228668213e-01 1.966040581464767456e-01 1.593530774116516113e-01 -1.835246235132217407e-01 -1.001650094985961914e-01
-7.556673884391784668e-02 -2.377285808324813843e-01 -5.969349294900894165e-02 -5.305352155119180679e-03 -2.689307928085327148e-01 -1.726148426532745361e-01 2.066040635108947754e-01 1.635896116495132446e-01 2.129322141408920288e-01 -3.083931207656860352e-01 -3.505419939756393433e-02 -2.687944471836090088e-01 6.046256050467491150e-02 1.617468744516372681e-01 -3.565246164798736572e-01 -2.696773111820220947e-01 1.728039681911468506e-01 -8.320031315088272095e-02 7.701382786035537720e-02 1.406802535057067871e-01 -2.307559400796890259e-01 -1.814984828233718872e-01 -2.679916322231292725e-01 -5.017454177141189575e-02 1.129311695694923401e-01 1.970234215259552002e-01 -1.994297355413436890e-01 -4.281396046280860901e-02 -8.458077907562255859e-03 -4.112797230482101440e-02 9.964919445337727666e-05 3.263945877552032471e-02
1.502824127674102783e-01 -7.509475201368331909e-02 2.176828831434249878e-01 8.675132691860198975e-02 5.922982469201087952e-02 -1.769171208143234253e-01 2.328970879316329956e-01 2.505955994129180908e-01 2.234479039907455444e-01 -1.555296331644058228e-01 -2.116311900317668915e-02 3.471900522708892822e-01 2.535682916641235352e-01 1.420887261629104614e-01 6.846167892217636108e-02 1.277497597038745880e-02 -2.178311534225940704e-02 9.633462876081466675e-02 -1.176388189196586609e-01 1.886066943407058716e-01 3.448042646050453186e-02 -8.644074946641921997e-02 1.663507670164108276e-01 -2.389527261257171631e-01 -3.046241104602813721e-01 2.719958126544952393e-01 -3.069654107093811035e-01 -1.032024770975112915e-01 7.165299355983734131e-02 -4.195996001362800598e-02 -2.132424861192703247e-01 6.286770850419998169e-02
1.034352481365203857e-01 1.580703705549240112e-01 7.584642153233289719e-03 -1.676769256591796875e-01 2.556113004684448242e-01 2.923647873103618622e-03 4.362401366233825684e-02 -7.774863857775926590e-03 3.775915801525115967e-01 -1.858580410480499268e-01 1.445496804080903530e-03 4.064990580081939697e-02 3.461492955684661865e-01 1.756967157125473022e-01 -4.957835376262664795e-02 -1.127580180764198303e-01 2.097590416669845581e-01 -2.950844764709472656e-01 -2.093549668788909912e-01 -1.236926838755607605e-01 -2.990157604217529297e-01 6.574964523315429688e-02 -1.613109558820724487e-01 -1.421256363391876221e-01 1.152145564556121826e-01 1.501033455133438110e-01 8.831089735031127930e-02 1.863801777362823486e-01 9.798411279916763306e-02 6.895878911018371582e-02 -2.869189679622650146e-01 1.379147171974182129e-01
-5.924712400883436203e-03 4.883399605751037598e-02 6.602196395397186279e-02 8.156514726579189301e-03 -4.835521429777145386e-02 -1.338292956352233887e-01 -5.442120879888534546e-02 1.737872809171676636e-01 1.163288727402687073e-01 -2.493788152933120728e-01 3.525797128677368164e-01 1.504564732313156128e-01 4.178481101989746094e-01 1.707208752632141113e-01 -8.821350336074829102e-02 -1.244405061006546021e-01 1.196232140064239502e-01 1.463487893342971802e-01 -3.833361566066741943e-01 -5.311632528901100159e-02 -2.916366457939147949e-01 3.221844881772994995e-02 2.046175152063369751e-01 -1.173669919371604919e-01 9.402509778738021851e-02 2.645139992237091064e-01 -1.512614041566848755e-01 -1.196012943983078003e-01 1.699507534503936768e-01 -5.003175698220729828e-03 -1.139606162905693054e-01 7.031146436929702759e-02
2.055015563964843750e-01 -5.941653996706008911e-02 4.622554406523704529e-02 2.447705864906311035e-01 6.274589151144027710e-02 7.060557603836059570e-02 5.345508083701133728e-02 -1.933425082825124264e-03 3.212647438049316406e-01 -4.131454527378082275e-01 -1.366204395890235901e-02 -7.239206135272979736e-02 2.407089471817016602e-01 -2.317554689943790436e-02 -9.642993658781051636e-02 -1.282322779297828674e-02 2.769563496112823486e-01 -3.933819532394409180e-01 -1.812676936388015747e-01 -9.649264067411422729e-02 -6.201754510402679443e-02 -1.951797306537628174e-01 2.400511354207992554e-01 -6.282026320695877075e-02 -2.006650567054748535e-01 7.445893716067075729e-04 1.195105537772178650e-01 -1.116055175662040710e-01 -1.646627336740493774e-01 6.541822105646133423e-02 -1.720526516437530518e-01 1.673355996608734131e-01
1.358955204486846924e-01 1.827257312834262848e-02 -2.149779945611953735e-01 -1.758001446723937988e-01 -1.562779098749160767e-01 -2.602255046367645264e-01 1.891936063766479492e-01 4.200788680464029312e-03 8.422417193651199341e-02 -1.842100024223327637e-01 8.009625971317291260e-02 2.240284904837608337e-02 4.841979742050170898e-01 1.800369322299957275e-01 -6.099800020456314087e-02 -9.624315798282623291e-02 3.694149851799011230e-02 -1.334520429372787476e-01 -1.208085492253303528e-01 1.783629134297370911e-02 -2.621608376502990723e-01 4.023088887333869934e-02 -1.328364759683609009e-01 -1.426734179258346558e-01 1.082685142755508423e-01 2.066171467304229736e-01 -3.023720681667327881e-01 2.766582965850830078e-01 2.411663532257080078e-01 4.494701698422431946e-02 7.939490675926208496e-02 1.305185556411743164e-01
2.674327194690704346e-01 -2.587526850402355194e-02 -2.206347510218620300e-02 9.166801720857620239e-02 -7.064136117696762085e-02 -2.113210409879684448e-01 2.102961391210556030e-01 2.896473109722137451e-01 1.529544442892074585e-01 1.842540875077247620e-02 -2.209614962339401245e-01 -1.644592881202697754e-01 4.479520618915557861e-01 2.355270683765411377e-01 4.240157082676887512e-02 -1.098084300756454468e-01 -7.650370150804519653e-02 -3.426611050963401794e-02 -1.349653154611587524e-01 2.131945043802261353e-01 -1.926596462726593018e-02 -1.513862311840057373e-01 2.422693744301795959e-02 -4.175784811377525330e-02 6.806720048189163208e-02 6.277174502611160278e-02 -1.731840968132019043e-01 -2.230437695980072021e-01 3.193461894989013672e-02 -1.064573787152767181e-02 -3.806064128875732422e-01 2.023245394229888916e-01
1.931175291538238525e-01 -1.882388591766357422e-01 -4.926975443959236145e-02 6.721757352352142334e-02 -7.490283250808715820e-02 -7.973922789096832275e-02 9.750616550445556641e-02 1.179213896393775940e-01 1.207286864519119263e-01 -2.502230107784271240e-01 -6.316483765840530396e-02 5.150726810097694397e-02 2.937912642955780029e-01 -4.731158539652824402e-02 -3.841019570827484131e-01 4.904356226325035095e-02 -6.235440447926521301e-02 1.107588112354278564e-01 -2.209472358226776123e-01 1.599763631820678711e-01 7.588893920183181763e-02 -1.284887939691543579e-01 1.845830678939819336e-01 8.031991124153137207e-02 -6.051303818821907043e-02 3.119544386863708496e-01 -1.298625320196151733e-01 3.149047959595918655e-03 3.593031764030456543e-01 -5.306446552276611328e-02 -3.002490401268005371e-01 -2.633461356163024902e-01
1.280461996793746948e-01 -3.172875940799713135e-02 1.576002687215805054e-01 -1.674157530069351196e-01 2.711268663406372070e-01 4.966056719422340393e-02 1.872798502445220947e-01 -1.135544106364250183e-01 3.959362506866455078e-01 -1.593876183032989502e-01 6.014467217028141022e-03 -1.035904139280319214e-01 4.480709433555603027e-01 1.211985275149345398e-01 -2.647036612033843994e-01 -1.990807354450225830e-01 6.721349805593490601e-02 -1.505030095577239990e-01 -1.536264736205339432e-02 -9.216161444783210754e-03 -1.867664605379104614e-01 -7.054217904806137085e-02 -8.357834070920944214e-02 2.474802918732166290e-02 2.525376714766025543e-02 7.532117515802383423e-02 -4.335971549153327942e-02 -6.321946531534194946e-02 1.435122936964035034e-01 -2.421763390302658081e-01 -2.673217058181762695e-01 -2.232777625322341919e-01
3.392657935619354248e-01 2.203385718166828156e-02 2.017264626920223236e-02 9.099487215280532837e-02 -8.891306817531585693e-03 -2.651962935924530029e-01 1.551073044538497925e-01 6.882967054843902588e-02 1.532718241214752197e-01 -1.294032931327819824e-01 1.533169858157634735e-02 -2.762127816677093506e-01 3.759860992431640625e-01 -2.712557464838027954e-02 -6.688879430294036865e-02 -2.035533636808395386e-01 2.142607234418392181e-03 -9.882149100303649902e-02 -1.738658994436264038e-01 -2.814431786537170410e-01 -1.177494972944259644e-01 -2.338348329067230225e-01 3.494932949542999268e-01 -7.094940170645713806e-03 -5.605513229966163635e-02 1.167324036359786987e-01 -8.596630394458770752e-02 2.352856844663619995e-01 6.643455009907484055e-03 7.239023596048355103e-02 -2.579534053802490234e-01 -1.022484228014945984e-01
2.273569703102111816e-01 -2.825388312339782715e-02 -8.937048166990280151e-02 1.884738355875015259e-01 1.857003569602966309e-01 -3.307266533374786377e-01 -7.686059921979904175e-02 1.165848076343536377e-01 1.814106702804565430e-01 -1.389306038618087769e-01 -5.868869647383689880e-02 -2.683107852935791016e-01 3.210105299949645996e-01 1.766604781150817871e-01 -2.316878587007522583e-01 -3.591136038303375244e-01 -5.626884475350379944e-02 -7.199911028146743774e-02 -1.723126322031021118e-01 5.707393959164619446e-02 -1.494417488574981689e-01 -2.501884698867797852e-01 1.827105581760406494e-01 1.330953836441040039e-02 -1.451106369495391846e-01 2.024019807577133179e-01 -1.624605953693389893e-01 3.573556989431381226e-02 1.234071999788284302e-01 -3.287793323397636414e-02 -1.636000275611877441e-01 -5.946174263954162598e-02
-3.248526155948638916e-02 -8.802420645952224731e-02 7.445435971021652222e-02 2.188531458377838135e-01 9.726533293724060059e-02 -6.785269081592559814e-02 -9.223354049026966095e-03 5.956353247165679932e-02 1.786524653434753418e-01 -1.125346571207046509e-01 -8.396581560373306274e-02 -1.884647458791732788e-01 3.476711213588714600e-01 2.226500362157821655e-01 4.349749535322189331e-02 -4.507246315479278564e-01 9.171659499406814575e-02 -5.658019334077835083e-02 -2.074259221553802490e-01 -3.616000711917877197e-02 -3.958553820848464966e-02 -1.579401791095733643e-01 2.044739127159118652e-01 -1.154449358582496643e-01 -1.325420588254928589e-01 1.171564906835556030e-01 -1.201129257678985596e-01 3.881313800811767578e-01 1.208933591842651367e-01 1.897368729114532471e-01 -2.512443661689758301e-01 -9.856501221656799316e-02
-8.653913438320159912e-02 -1.295340806245803833e-01 2.356490343809127808e-01 -8.882167190313339233e-02 -1.440495401620864868e-01 -2.787711024284362793e-01 1.346121728420257568e-01 5.763472616672515869e-02 3.942139819264411926e-02 -1.280535012483596802e-02 2.298580706119537354e-01 2.381894923746585846e-02 1.293287426233291626e-01 2.549433708190917969e-01 -8.509648591279983521e-02 -2.220086902379989624e-01 -2.027589380741119385e-01 -3.126786947250366211e-01 -2.361655533313751221e-01 -5.306483805179595947e-02 -1.136157810688018799e-01 -1.008701547980308533e-01 -2.136525064706802368e-01 -1.565354168415069580e-01 -2.459763586521148682e-01 3.840865790843963623e-01 -8.052833378314971924e-02 -1.017777342349290848e-02 2.520036995410919189e-01 1.458303779363632202e-01 -8.592506498098373413e-02 3.951081261038780212e-02
2.375583052635192871e-01 5.421877652406692505e-02 -3.613539636135101318e-01 1.110800728201866150e-01 -1.455144882202148438e-01 -3.161919713020324707e-01 5.574607755988836288e-03 1.980504691600799561e-01 -9.965463727712631226e-02 -3.027329444885253906e-01 7.344667613506317139e-02 1.410602182149887085e-01 3.042585551738739014e-01 2.037679553031921387e-01 -8.447635918855667114e-02 -4.280965030193328857e-02 1.053174734115600586e-01 -2.377181947231292725e-01 -1.554165780544281006e-01 1.379049848765134811e-02 8.328934013843536377e-02 -2.673540115356445312e-01 -3.331973403692245483e-02 1.420534332282841206e-03 -9.263895452022552490e-02 1.640643775463104248e-01 -8.900044858455657959e-02 -2.915280759334564209e-01 2.210460454225540161e-01 1.282159984111785889e-01 -3.694716840982437134e-02 -2.866525761783123016e-02
6.940937042236328125e-02 -1.946389973163604736e-01 -9.142129123210906982e-02 -1.123160049319267273e-01 -2.564241588115692139e-01 -1.791240721940994263e-01 1.463717073202133179e-01 -2.916506864130496979e-02 2.210238873958587646e-01 -1.784028410911560059e-01 2.172163277864456177e-01 -1.339295208454132080e-01 2.588782012462615967e-01 1.915166378021240234e-01 -4.224956408143043518e-02 -1.157084032893180847e-01 6.188518553972244263e-02 1.440615653991699219e-01 -2.499709874391555786e-01 3.974748030304908752e-02 -4.207232594490051270e-02 -2.169893682003021240e-01 3.524794876575469971e-01 2.581706084311008453e-02 1.148359701037406921e-01 3.004549741744995117e-01 -1.083282232284545898e-01 2.483436912298202515e-01 1.744120866060256958e-01 8.182974904775619507e-02 -2.132805883884429932e-01 -1.722097545862197876e-01
-1.941358298063278198e-01 -2.030317932367324829e-01 5.212731659412384033e-02 6.855276878923177719e-03 1.869559288024902344e-02 -8.682073652744293213e-02 2.313136905431747437e-01 2.105555385351181030e-01 3.947785794734954834e-01 -3.552709147334098816e-02 -1.030778363347053528e-01 -4.801290929317474365e-01 3.270807862281799316e-01 2.875290252268314362e-02 -6.390072405338287354e-02 -4.934119060635566711e-02 5.634592100977897644e-02 -5.304428562521934509e-02 4.508461430668830872e-02 2.895467579364776611e-01 1.697894744575023651e-02 -2.449841983616352081e-02 -4.014516621828079224e-02 -2.339103072881698608e-02 1.090186163783073425e-01 2.050122320652008057e-01 1.767313294112682343e-02 -2.381276786327362061e-01 -2.516557276248931885e-02 2.143165171146392822e-01 -1.753805279731750488e-01 -1.298050582408905029e-01
8.186296373605728149e-02 4.307574406266212463e-02 -8.542480878531932831e-03 -3.815681487321853638e-02 3.042158111929893494e-02 6.285408139228820801e-02 -9.862934798002243042e-02 2.273793369531631470e-01 3.131079077720642090e-01 -3.254636526107788086e-01 5.386457219719886780e-02 1.499383747577667236e-01 3.964199721813201904e-01 4.141629636287689209e-01 -1.369837075471878052e-01 -1.023281887173652649e-01 9.323063492774963379e-02 -2.864079922437667847e-02 6.265677511692047119e-02 4.523545503616333008e-02 -6.880138069391250610e-02 -4.358135629445314407e-03 9.752479940652847290e-02 -1.344283223152160645e-01 -1.887470632791519165e-01 2.355078458786010742e-01 1.337658911943435669e-01 6.055658310651779175e-02 2.146116644144058228e-01 2.238085418939590454e-01 1.615144014358520508e-01 -2.316099107265472412e-01
2.020727396011352539e-01 -2.476136833429336548e-01 -2.295026183128356934e-01 3.327067196369171143e-02 -1.050969958305358887e-01 7.949336618185043335e-02 2.082197815179824829e-01 4.935088381171226501e-02 2.812235653400421143e-01 -2.147350162267684937e-01 -3.206094205379486084e-01 -1.579403132200241089e-01 3.460212647914886475e-01 3.187306523323059082e-01 -8.479725569486618042e-02 -2.754592597484588623e-01 1.572948694229125977e-01 -1.069712340831756592e-01 2.926600631326436996e-03 1.926250308752059937e-01 -1.177528947591781616e-01 3.053728304803371429e-02 -3.787594661116600037e-02 1.550147682428359985e-02 -7.309640198945999146e-02 5.739906802773475647e-02 -6.967633962631225586e-02 -2.962498664855957031e-01 -9.530362673103809357e-03 8.449617773294448853e-02 -1.587496101856231689e-01 -1.180479582399129868e-02
2.738946676254272461e-01 1.003721803426742554e-01 1.473148353397846222e-02 -5.874950066208839417e-02 -7.729304581880569458e-02 -2.574627697467803955e-01 -3.242443501949310303e-02 -1.005667168647050858e-02 5.718887448310852051e-01 -5.485447123646736145e-02 -3.266964480280876160e-02 -2.316524982452392578e-01 1.674689948558807373e-01 1.035773530602455139e-01 6.166746839880943298e-03 -2.627811729907989502e-01 -1.391624808311462402e-01 -1.559186633676290512e-02 -1.610581129789352417e-01 -1.952303647994995117e-01 -6.514681130647659302e-02 -3.202677965164184570e-01 1.707980185747146606e-01 3.380422666668891907e-02 -1.011411696672439575e-01 9.099217504262924194e-02 -2.324893325567245483e-01 -7.636299356818199158e-03 1.417504698038101196e-01 2.724958956241607666e-02 -1.754265427589416504e-01 -1.181720569729804993e-02
-3.642031177878379822e-02 -3.336500748991966248e-02 1.502029299736022949e-01 1.136971637606620789e-02 -1.350340098142623901e-01 -2.466542720794677734e-01 -5.837275180965662003e-03 7.885092496871948242e-02 4.662001878023147583e-02 9.261222928762435913e-02 2.449694722890853882e-01 1.183786913752555847e-01 6.235862150788307190e-02 6.561957299709320068e-02 -1.104401573538780212e-01 -1.515712738037109375e-01 -7.240081578493118286e-02 -4.206915497779846191e-01 -1.221494227647781372e-01 -1.501722931861877441e-01 2.207100763916969299e-02 -8.154568821191787720e-02 6.850896030664443970e-02 6.985878944396972656e-02 -1.938802301883697510e-01 4.747616350650787354e-01 -1.031108647584915161e-01 -1.282097548246383667e-01 4.349228441715240479e-01 8.096086233854293823e-02 -1.810826957225799561e-01 -8.024557679891586304e-02
-5.980041995644569397e-02 -1.866936087608337402e-01 1.768931448459625244e-01 -5.558423325419425964e-02 -6.374575942754745483e-02 -8.040598779916763306e-02 2.487510889768600464e-01 1.618798077106475830e-01 1.244259998202323914e-02 4.262661188840866089e-02 2.221565097570419312e-01 7.207302004098892212e-02 -2.277595363557338715e-02 1.773574352264404297e-01 4.356819391250610352e-02 -2.095786035060882568e-01 -4.298038780689239502e-02 -4.411068260669708252e-01 -2.060687839984893799e-01 -3.061611577868461609e-02 -1.310924738645553589e-01 -1.325223743915557861e-01 8.777851611375808716e-02 -2.165229618549346924e-01 -1.720854043960571289e-01 4.610583782196044922e-01 -6.230523064732551575e-02 -3.464834019541740417e-02 2.545388042926788330e-01 6.994267553091049194e-02 -2.073317021131515503e-01 -7.186181843280792236e-02
1.951093226671218872e-01 -1.113594919443130493e-01 -1.150071434676647186e-02 4.925612360239028931e-02 -3.452956676483154297e-01 -2.377425879240036011e-01 8.708535134792327881e-02 -9.043351560831069946e-02 3.164229691028594971e-01 -1.851330101490020752e-01 -1.954838633537292480e-02 2.537118196487426758e-01 1.796736568212509155e-01 8.362072706222534180e-02 -1.878776215016841888e-02 7.359977811574935913e-02 1.792887002229690552e-01 -3.039389252662658691e-01 -2.001841738820075989e-02 8.014561980962753296e-02 -1.336643248796463013e-01 2.220717221498489380e-01 1.379066556692123413e-01 -4.651312530040740967e-02 -6.197812780737876892e-02 1.816921830177307129e-01 -1.790319085121154785e-01 -2.049342393875122070e-01 -3.833640366792678833e-02 -1.823402792215347290e-01 -3.563273251056671143e-01 1.377103179693222046e-01
1.560549885034561157e-01 -1.942025870084762573e-01 3.751238808035850525e-02 2.828960120677947998e-02 6.757107377052307129e-02 -9.074359387159347534e-02 1.331267645582556725e-03 -1.155953258275985718e-01 2.248905748128890991e-01 -2.681101560592651367e-01 -1.332078501582145691e-02 -1.422277987003326416e-01 9.411513805389404297e-02 2.135554850101470947e-01 -2.427193522453308105e-01 -4.157145619392395020e-01 -1.264884918928146362e-01 -8.794327080249786377e-02 -1.108715012669563293e-01 3.037895075976848602e-02 1.045794934034347534e-01 -2.172930240631103516e-01 2.476515471935272217e-01 -2.452970743179321289e-01 -1.171944066882133484e-01 5.106806382536888123e-02 -1.148808225989341736e-01 2.898856401443481445e-01 2.629158198833465576e-01 5.637191236019134521e-02 -2.263735532760620117e-01 -1.636323034763336182e-01
2.410322278738021851e-01 -1.857536286115646362e-01 1.216170713305473328e-01 3.475576639175415039e-03 -8.401956409215927124e-02 -1.485153770772740245e-04 5.153305828571319580e-04 -5.546766147017478943e-02 4.408850371837615967e-01 -1.419526934623718262e-01 1.837540790438652039e-02 1.474838703870773315e-01 4.578834772109985352e-01 2.185223400592803955e-01 -6.746746599674224854e-03 -1.881418526172637939e-01 1.090566515922546387e-01 -9.422490000724792480e-02 1.369266305118799210e-02 2.305526882410049438e-01 1.794341951608657837e-01 -2.120650708675384521e-01 -1.177567839622497559e-01 1.896391659975051880e-01 -2.221002131700515747e-01 1.210915595293045044e-01 6.526855751872062683e-03 1.378731727600097656e-01 1.755780428647994995e-01 1.316286325454711914e-01 -1.326008141040802002e-01 -5.564989149570465088e-02
-1.052514091134071350e-01 -5.407460033893585205e-02 1.436781436204910278e-01 -2.173705697059631348e-01 -4.746960401535034180e-01 -1.154347732663154602e-01 2.309456318616867065e-01 1.447792649269104004e-01 1.846625357866287231e-01 -8.941736817359924316e-02 6.019928259775042534e-04 4.240150563418865204e-03 2.610388696193695068e-01 -1.138360425829887390e-01 -4.303875863552093506e-01 -1.835148185491561890e-01 4.120574798434972763e-03 -2.644813060760498047e-01 1.901026964187622070e-01 -8.523802459239959717e-02 9.264706075191497803e-02 9.078607708215713501e-02 -1.928200423717498779e-01 5.529421195387840271e-02 3.347803652286529541e-02 4.796971753239631653e-02 -1.342797279357910156e-01 5.352038890123367310e-02 1.096964851021766663e-01 1.721237301826477051e-01 -1.459593176841735840e-01 -7.283778488636016846e-02
1.214730441570281982e-01 1.014306619763374329e-01 -1.660503894090652466e-01 1.957015097141265869e-01 -3.352853655815124512e-02 -1.902811527252197266e-01 1.771799176931381226e-01 9.559244662523269653e-02 3.796094357967376709e-01 -4.791776835918426514e-02 4.374925419688224792e-02 -2.432079017162322998e-01 1.463327109813690186e-01 1.362547874450683594e-01 5.815987661480903625e-02 -1.796589195728302002e-01 -1.330588757991790771e-01 -1.564951390027999878e-01 -1.550448089838027954e-01 -5.031012743711471558e-02 -2.083398848772048950e-01 -2.350834757089614868e-01 2.438622117042541504e-01 -2.003284543752670288e-01 -1.713872551918029785e-01 1.813116669654846191e-01 -2.488360255956649780e-01 1.885703653097152710e-01 -1.292115896940231323e-01 -6.882807938382029533e-04 -3.233361244201660156e-01 -1.082632690668106079e-02
2.078405171632766724e-01 1.705722361803054810e-01 -1.090386584401130676e-01 1.345130801200866699e-01 9.866645187139511108e-02 -6.560120265930891037e-03 2.370669245719909668e-01 -8.047825843095779419e-02 2.328091859817504883e-01 -4.350640475749969482e-01 3.889281302690505981e-03 -1.225538328289985657e-01 2.072114646434783936e-01 2.404218912124633789e-01 -3.699891269207000732e-02 2.216215245425701141e-02 -1.062400266528129578e-01 -8.268251270055770874e-02 -5.728347692638635635e-03 -1.346974521875381470e-01 -1.121115833520889282e-01 -3.270147740840911865e-01 2.497047036886215210e-01 -1.143351197242736816e-01 -5.820237100124359131e-02 2.290255948901176453e-02 -4.156062006950378418e-01 8.665589988231658936e-02 -3.700225055217742920e-02 3.337259590625762939e-02 -1.836679875850677490e-01 -1.120491325855255127e-01
-7.886004447937011719e-02 -3.812731429934501648e-02 6.837616860866546631e-02 -2.740746177732944489e-02 -2.586193680763244629e-01 1.029576919972896576e-02 3.167017400264739990e-01 -3.534077852964401245e-02 1.600520759820938110e-01 -1.187614649534225464e-01 5.039419978857040405e-02 4.207039996981620789e-02 2.212861925363540649e-01 1.217381730675697327e-01 -1.146480888128280640e-01 -1.600967347621917725e-01 -8.678603917360305786e-02 -1.806128919124603271e-01 2.664910554885864258e-01 -1.832507997751235962e-01 1.953745782375335693e-01 1.731722652912139893e-01 -4.132964462041854858e-02 3.237171098589897156e-02 -2.296170443296432495e-01 3.254635632038116455e-01 1.944362819194793701e-01 9.371893852949142456e-02 -5.323095247149467468e-02 4.069306254386901855e-01 -1.413998156785964966e-01 -2.498851269483566284e-01
7.126203179359436035e-02 -7.302613556385040283e-02 -1.617262214422225952e-01 -2.022248655557632446e-01 -1.528907418251037598e-01 1.247998028993606567e-01 -5.696419253945350647e-02 2.661511674523353577e-02 2.025937587022781372e-01 -2.776930853724479675e-02 -1.120150014758110046e-01 -8.574155718088150024e-02 3.825835585594177246e-01 4.372328519821166992e-01 7.806445658206939697e-02 -1.899043619632720947e-01 6.837619096040725708e-02 -4.454295933246612549e-01 -1.759636104106903076e-01 8.533076941967010498e-02 1.558919250965118408e-01 -1.079534143209457397e-01 -4.414756223559379578e-02 -2.731693983078002930e-01 -1.110526919364929199e-01 1.223901435732841492e-01 -5.349065363407135010e-02 -1.549323927611112595e-02 1.249718815088272095e-01 -6.450306624174118042e-02 -1.425763070583343506e-01 -1.176687851548194885e-01
-2.247796654701232910e-01 -9.833415597677230835e-02 1.200711950659751892e-01 -1.354350894689559937e-01 -2.135184258222579956e-01 -2.751798033714294434e-01 1.951128393411636353e-01 6.880074739456176758e-02 2.985069453716278076e-01 1.918935477733612061e-01 1.465935856103897095e-01 1.770848222076892853e-02 3.002875149250030518e-01 1.691420078277587891e-01 -3.018288612365722656e-01 8.987497538328170776e-02 -1.627897471189498901e-01 -2.313178032636642456e-01 -2.458549439907073975e-01 9.852606058120727539e-02 1.761175841093063354e-01 -2.144792117178440094e-02 4.125020280480384827e-02 -7.055557798594236374e-04 1.412485353648662567e-02 3.345895409584045410e-01 -7.159508019685745239e-02 -1.109981834888458252e-01 2.325844764709472656e-01 9.344436228275299072e-03 9.351556748151779175e-02 -3.703401610255241394e-02
7.154201716184616089e-02 -2.119144946336746216e-01 1.074669416993856430e-02 2.177280634641647339e-01 6.746363639831542969e-02 -1.594609171152114868e-01 1.012027114629745483e-01 -8.646437898278236389e-03 3.975045979022979736e-01 1.644996926188468933e-02 5.913345888257026672e-02 -1.428320109844207764e-01 3.249121010303497314e-01 2.078752070665359497e-01 -5.885516107082366943e-02 -1.444168835878372192e-01 -8.474773168563842773e-02 -1.132096722722053528e-02 -1.660884618759155273e-01 -1.029208227992057800e-01 -4.530667886137962341e-02 -2.660660743713378906e-01 2.927118539810180664e-01 5.314509198069572449e-02 -3.403823971748352051e-01 1.610333770513534546e-01 -1.625536233186721802e-01 5.418121069669723511e-02 -4.988355562090873718e-03 -2.754776924848556519e-02 -3.136681318283081055e-01 -1.723926067352294922e-01
2.183630764484405518e-01 -7.597927935421466827e-03 6.626077741384506226e-02 3.911561965942382812e-01 -1.281499564647674561e-01 -7.397619634866714478e-02 8.085304498672485352e-02 4.794083908200263977e-02 8.267004787921905518e-02 -2.428608387708663940e-01 4.538578167557716370e-02 -6.580244004726409912e-02 1.221152245998382568e-01 2.751370072364807129e-01 2.609325456432998180e-04 -3.046459555625915527e-01 1.017789542675018311e-01 -4.218287300318479538e-03 1.195513457059860229e-01 -8.995193243026733398e-02 2.497461885213851929e-01 -9.698171168565750122e-02 -1.617680341005325317e-01 1.595976203680038452e-01 1.426464915275573730e-01 2.332187443971633911e-01 -2.226328700780868530e-01 -1.207879409193992615e-01 2.846926152706146240e-01 5.893437191843986511e-02 -3.580483794212341309e-01 -2.670238725841045380e-02
-1.057616174221038818e-01 1.689504832029342651e-01 -1.135759986937046051e-02 -2.900721132755279541e-02 2.979783713817596436e-01 -2.578071653842926025e-01 1.619633734226226807e-01 3.623706698417663574e-01 7.801143825054168701e-02 -1.499191969633102417e-01 1.213830485939979553e-01 4.721948131918907166e-02 3.152797222137451172e-01 4.270047415047883987e-03 6.704510748386383057e-02 -2.063804715871810913e-01 -8.507344871759414673e-02 -1.907562166452407837e-01 1.466203760355710983e-02 -2.130078822374343872e-01 3.207388520240783691e-01 7.967700064182281494e-02 -1.141556873917579651e-01 -1.512845158576965332e-01 1.151134148240089417e-01 1.857416182756423950e-01 -9.444674104452133179e-02 -7.060348987579345703e-02 3.745909333229064941e-01 8.720941841602325439e-02 8.802060782909393311e-02 5.278658121824264526e-02
8.041423559188842773e-02 -1.337289214134216309e-01 -1.037972047924995422e-01 -3.275527060031890869e-02 9.439685195684432983e-02 7.411559671163558960e-02 7.571439445018768311e-02 1.150743141770362854e-01 4.008325040340423584e-01 -2.081359475851058960e-01 1.385785341262817383e-01 1.303791254758834839e-01 4.439789056777954102e-01 2.410394996404647827e-01 1.032883208245038986e-02 -4.081457480788230896e-02 -6.182984262704849243e-02 -1.534675359725952148e-01 -1.636465042829513550e-01 1.674793809652328491e-01 -9.026449918746948242e-02 6.873038411140441895e-02 -8.094897866249084473e-02 1.010888349264860153e-02 -3.788007423281669617e-02 -1.073259115219116211e-02 1.430652588605880737e-01 1.489487588405609131e-01 4.652140736579895020e-01 2.329170703887939453e-01 6.472013145685195923e-02 -1.115660518407821655e-01
2.554318867623806000e-03 -1.042577773332595825e-01 1.838140934705734253e-01 8.432759344577789307e-02 -1.549532860517501831e-01 -1.314787864685058594e-01 3.678787872195243835e-02 1.983797103166580200e-01 1.307224780321121216e-01 -3.982461057603359222e-03 3.213233351707458496e-01 1.472514420747756958e-01 2.457981184124946594e-02 1.312353312969207764e-01 -4.232630133628845215e-03 -2.092501074075698853e-01 -1.296489834785461426e-01 -4.362977445125579834e-01 -3.262752294540405273e-01 -9.886761009693145752e-02 -2.809015475213527679e-02 -2.487334609031677246e-01 -4.645032063126564026e-02 2.312041819095611572e-02 -2.110193222761154175e-01 3.888656497001647949e-01 -1.646914482116699219e-01 1.205438096076250076e-02 1.919618099927902222e-01 -1.677806489169597626e-02 -1.083831414580345154e-01 4.378718510270118713e-02
1.115711256861686707e-01 -2.656092941761016846e-01 1.380320787429809570e-01 8.023234456777572632e-02 2.516340613365173340e-01 -2.055979371070861816e-01 3.019425272941589355e-01 3.923724889755249023e-01 2.675008177757263184e-01 -1.069555580615997314e-01 7.801035791635513306e-02 7.363191246986389160e-02 3.053701817989349365e-01 -8.383261738345026970e-04 -8.809846639633178711e-02 7.434091717004776001e-02 1.813261583447456360e-02 -3.757788538932800293e-01 -1.268214266747236252e-02 5.952522158622741699e-02 4.458679631352424622e-02 2.299779802560806274e-01 -2.515530213713645935e-02 1.140502467751502991e-01 -1.083558872342109680e-01 -8.271872997283935547e-02 -1.595926284790039062e-01 -1.181904505938291550e-02 1.238177940249443054e-01 -1.122941598296165466e-01 6.505221128463745117e-02 -2.227743417024612427e-01
-1.556736230850219727e-01 -3.381909132003784180e-01 -1.469648927450180054e-01 9.463909268379211426e-02 -9.986554086208343506e-02 -2.822552621364593506e-01 8.923827856779098511e-02 1.014262139797210693e-01 1.876351982355117798e-01 -1.562225259840488434e-02 7.839301973581314087e-02 3.995314240455627441e-01 2.349095046520233154e-01 2.637481987476348877e-01 -6.361132115125656128e-02 -8.515697903931140900e-03 6.624320894479751587e-02 -4.610637426376342773e-01 -5.375378578901290894e-02 3.340547531843185425e-02 -5.915674567222595215e-02 -5.760224070399999619e-03 -3.387183696031570435e-02 -3.646955266594886780e-02 -6.996496766805648804e-02 2.627182900905609131e-01 -8.286010473966598511e-02 -1.763992756605148315e-02 1.274098455905914307e-01 3.335393965244293213e-02 -2.561522126197814941e-01 4.269931092858314514e-02
1.263801157474517822e-01 -1.478573828935623169e-01 -4.108766838908195496e-02 1.167488023638725281e-01 2.195973694324493408e-02 -3.992012515664100647e-02 -1.510146409273147583e-01 4.456311091780662537e-02 2.390553951263427734e-01 -3.595277667045593262e-01 -9.414044767618179321e-02 -4.720194265246391296e-02 3.807868063449859619e-01 4.908470511436462402e-01 -2.223553061485290527e-01 -1.821073889732360840e-02 2.417106181383132935e-02 -1.767039895057678223e-01 1.533879935741424561e-01 1.081214770674705505e-01 -3.485971316695213318e-02 9.674479067325592041e-02 9.503039717674255371e-02 -2.245350629091262817e-01 1.726341843605041504e-01 2.193846106529235840e-01 -1.540814787149429321e-01 -5.002869293093681335e-02 5.849794950336217880e-03 1.974050104618072510e-01 -7.403036952018737793e-02 3.273645788431167603e-02
2.079155147075653076e-01 9.362704306840896606e-02 2.617106437683105469e-01 1.422230713069438934e-02 -1.587894558906555176e-02 -1.896311044692993164e-01 2.559664845466613770e-02 2.627930045127868652e-01 3.476905226707458496e-01 -1.495139151811599731e-01 5.469433590769767761e-02 3.209330886602401733e-02 5.439711809158325195e-01 1.587655693292617798e-01 -8.568253368139266968e-02 -1.423842608928680420e-01 -1.496298909187316895e-01 7.641372829675674438e-02 -9.801797568798065186e-02 -5.541178956627845764e-02 -6.053050234913825989e-02 -2.112651020288467407e-01 -1.239229142665863037e-01 -6.322477012872695923e-02 1.292788237333297729e-01 8.623399771749973297e-03 -1.597388833761215210e-01 2.123860716819763184e-01 6.223802268505096436e-02 1.403472572565078735e-01 -2.404264509677886963e-01 6.916538346558809280e-03
9.980617463588714600e-02 -2.299365252256393433e-01 1.228388994932174683e-01 1.657790988683700562e-01 -2.117536067962646484e-01 -1.793246567249298096e-01 1.809711903333663940e-01 5.899930000305175781e-02 5.910932668484747410e-04 4.903996735811233521e-02 2.741212248802185059e-01 5.105650797486305237e-02 -1.626852154731750488e-02 1.483403891324996948e-01 1.155341789126396179e-02 -1.833071410655975342e-01 -1.416802555322647095e-01 -3.759323656558990479e-01 -1.703977286815643311e-01 -5.247401073575019836e-02 -7.521471008658409119e-03 -4.721790552139282227e-03 -2.986142784357070923e-02 -1.150122731924057007e-01 -2.023383527994155884e-01 3.593202233314514160e-01 -2.254644185304641724e-01 -8.227326720952987671e-02 3.427575230598449707e-01 1.651391535997390747e-01 -2.553896009922027588e-01 1.378939021378755569e-02
2.321748733520507812e-01 1.811145693063735962e-01 1.121049597859382629e-01 4.382170271128416061e-03 2.611343935132026672e-02 -3.315551280975341797e-01 1.541752070188522339e-01 2.443750388920307159e-02 1.824270337820053101e-01 -1.697190850973129272e-01 -4.287240654230117798e-02 4.923352003097534180e-01 2.934387028217315674e-01 1.752190850675106049e-02 -4.844168201088905334e-02 -2.673278748989105225e-02 -4.317455366253852844e-02 1.934124343097209930e-02 -1.175286546349525452e-01 1.047694459557533264e-01 -2.523955889046192169e-02 8.671056479215621948e-02 2.118903845548629761e-01 -1.218068823218345642e-01 -2.267055958509445190e-01 2.750870287418365479e-01 -7.384108752012252808e-02 9.829137474298477173e-02 7.443437725305557251e-02 1.605356037616729736e-01 -3.162096738815307617e-01 3.919627889990806580e-02
2.214889973402023315e-01 -6.224056333303451538e-02 -1.349979918450117111e-02 3.983739763498306274e-02 3.228744026273488998e-03 -3.300824761390686035e-01 5.856193974614143372e-02 5.751765891909599304e-02 2.173919379711151123e-01 -2.404046431183815002e-02 -7.462074607610702515e-02 -2.112311720848083496e-01 2.565382719039916992e-01 1.549179255962371826e-01 9.113989770412445068e-02 -1.422888785600662231e-01 5.041112378239631653e-02 -1.508018076419830322e-01 -1.869074851274490356e-01 -1.364268809556961060e-01 -8.572608232498168945e-02 -1.913517415523529053e-01 1.911848485469818115e-01 1.247873604297637939e-01 -3.097674846649169922e-01 1.656166613101959229e-01 -3.936437070369720459e-01 2.053619921207427979e-01 2.088482864201068878e-02 5.005067214369773865e-02 -3.248621821403503418e-01 -9.644324332475662231e-02
-1.040747761726379395e-01 1.090610176324844360e-01 1.642925888299942017e-01 5.358507856726646423e-02 2.702710032463073730e-02 -3.707622587680816650e-01 -1.197975352406501770e-01 2.025455385446548462e-01 2.954817712306976318e-01 -2.725434601306915283e-01 2.804758846759796143e-01 -6.293645501136779785e-02 7.634945958852767944e-02 1.129977554082870483e-01 1.671234965324401855e-01 -3.438766598701477051e-01 -1.338819712400436401e-01 -2.052172869443893433e-01 1.922860145568847656e-01 6.412304192781448364e-02 1.950947642326354980e-01 -1.497437655925750732e-01 -2.500593662261962891e-02 3.416652232408523560e-02 9.028723835945129395e-02 -1.949120126664638519e-02 -2.674264367669820786e-03 -1.016783192753791809e-01 1.063542515039443970e-01 1.947429627180099487e-01 -3.043734729290008545e-01 -1.438213288784027100e-01
-2.329210340976715088e-01 1.413308382034301758e-01 -9.259683080017566681e-03 1.586280018091201782e-01 2.806080691516399384e-02 -1.098427027463912964e-01 -2.503298781812191010e-02 1.032963246107101440e-01 1.806759238243103027e-01 -1.063290461897850037e-01 -1.505184359848499298e-02 3.646862804889678955e-01 3.586377203464508057e-01 3.604950904846191406e-01 -4.895096272230148315e-02 -1.374828517436981201e-01 -7.404472678899765015e-02 -4.833623766899108887e-02 -1.053000763058662415e-01 -2.670207321643829346e-01 2.362160384654998779e-01 1.820009201765060425e-01 1.599463373422622681e-01 -2.132036983966827393e-01 2.131319604814052582e-02 5.153836309909820557e-02 -2.013197541236877441e-01 -6.599858403205871582e-02 8.876112848520278931e-02 2.014506310224533081e-01 -1.851990967988967896e-01 -1.959692835807800293e-01
-6.902338564395904541e-02 -1.471469402313232422e-01 -8.005321770906448364e-02 1.557951718568801880e-01 -3.274944424629211426e-02 -2.429359853267669678e-01 1.629444658756256104e-01 2.114205360412597656e-01 2.128037661314010620e-01 1.264091432094573975e-01 4.450268298387527466e-02 4.614842832088470459e-01 2.072921842336654663e-01 2.423148602247238159e-01 -1.465914845466613770e-01 -6.252818554639816284e-02 6.500376015901565552e-02 -4.486300945281982422e-01 -2.923687919974327087e-02 1.507927924394607544e-01 1.473865211009979248e-01 -7.903755456209182739e-02 4.787164926528930664e-02 -2.256470471620559692e-01 4.107943177223205566e-02 1.986372023820877075e-01 -5.362778529524803162e-02 -8.136762678623199463e-02 8.550404012203216553e-02 -4.649881646037101746e-02 -1.782106012105941772e-01 7.826939225196838379e-02
1.032232493162155151e-01 -1.017375960946083069e-01 4.068288207054138184e-01 -1.180596426129341125e-01 -1.220157742500305176e-01 -1.273754686117172241e-01 2.722190022468566895e-01 -8.350751549005508423e-02 -1.631796658039093018e-01 -4.196997582912445068e-01 1.179629191756248474e-01 -6.784160435199737549e-02 8.431313931941986084e-02 1.971907168626785278e-01 -1.089343577623367310e-01 5.404538474977016449e-03 2.479727715253829956e-01 -2.807894051074981689e-01 -7.685959339141845703e-02 9.189857542514801025e-02 -2.476280741393566132e-02 2.145568132400512695e-01 1.074037477374076843e-01 -2.363284677267074585e-02 7.141021545976400375e-03 3.978566229343414307e-01 -5.970861390233039856e-02 8.250860124826431274e-02 -8.796904981136322021e-02 -1.153011247515678406e-01 -1.842191442847251892e-02 -6.827615201473236084e-02
-4.803906008601188660e-02 -1.394415795803070068e-01 4.090661406517028809e-01 -2.431855164468288422e-02 -1.110735610127449036e-01 -1.802507489919662476e-01 1.964511275291442871e-01 3.385699987411499023e-01 -7.673719525337219238e-02 -5.063962936401367188e-01 6.522743403911590576e-02 -6.350950151681900024e-02 2.485805898904800415e-01 -4.652254283428192139e-02 9.108918160200119019e-02 5.012649670243263245e-02 -1.244918778538703918e-01 -1.577455103397369385e-01 8.311739563941955566e-02 3.127074614167213440e-02 -3.056378290057182312e-02 -1.240111701190471649e-02 5.110012739896774292e-02 -6.679107248783111572e-02 -1.941384002566337585e-02 3.704439476132392883e-02 -1.068900376558303833e-01 5.330526828765869141e-02 1.911761015653610229e-01 1.161695420742034912e-01 -1.112376302480697632e-01 -3.633575737476348877e-01
-1.890623196959495544e-02 -1.477046757936477661e-01 -3.054861724376678467e-01 3.024169802665710449e-01 4.907997325062751770e-02 -1.893627941608428955e-01 3.231933340430259705e-02 1.419667899608612061e-01 1.213846057653427124e-01 -2.253509610891342163e-01 3.187101706862449646e-02 1.955662518739700317e-01 1.583444327116012573e-01 1.528373807668685913e-01 -1.919630467891693115e-01 -5.860008671879768372e-02 1.919363141059875488e-01 -4.413087964057922363e-01 -4.598306119441986084e-02 7.560727745294570923e-02 -6.902711465954780579e-03 -1.012454368174076080e-02 -1.303230965277180076e-04 -1.567443460226058960e-01 -3.266490995883941650e-01 1.147354990243911743e-01 -1.690187118947505951e-02 -2.351494133472442627e-01 2.917137742042541504e-01 -3.060732968151569366e-02 -1.017032414674758911e-01 -6.420031189918518066e-02
-7.067966461181640625e-02 -2.130021601915359497e-01 1.590575724840164185e-01 -7.976648211479187012e-02 -7.986169308423995972e-02 -1.398190408945083618e-01 -2.787512913346290588e-02 1.659379899501800537e-01 8.269239217042922974e-02 9.192717820405960083e-02 1.740542799234390259e-01 8.719605207443237305e-02 1.381346583366394043e-01 1.826713532209396362e-01 6.420287489891052246e-02 -2.892709076404571533e-01 3.119212575256824493e-03 -4.166727066040039062e-01 -2.043463438749313354e-01 -3.634613752365112305e-02 4.155594855546951294e-02 -6.754213571548461914e-02 -1.129634082317352295e-01 -7.898883521556854248e-02 -4.407883808016777039e-02 4.974325299263000488e-01 -1.893748492002487183e-01 3.731612861156463623e-02 3.255627453327178955e-01 1.641839556396007538e-02 -1.803367584943771362e-01 -5.370203405618667603e-02
-2.069690227508544922e-01 -8.791304379701614380e-02 6.861501373350620270e-03 -1.479224860668182373e-01 1.176115721464157104e-01 -2.973745018243789673e-02 3.163641691207885742e-01 2.520613968372344971e-01 1.976080387830734253e-01 -3.947599828243255615e-01 4.646377637982368469e-02 1.511512845754623413e-01 2.405789494514465332e-01 -1.707415133714675903e-01 1.883175969123840332e-02 -2.042577601969242096e-02 -2.836865000426769257e-02 -1.850414574146270752e-01 1.456988006830215454e-01 -1.096724122762680054e-01 3.590228781104087830e-02 2.077922970056533813e-01 3.737184405326843262e-02 1.225964631885290146e-02 -2.198828756809234619e-01 6.555104255676269531e-02 -2.420263141393661499e-01 4.184705764055252075e-02 3.319235146045684814e-01 2.406939491629600525e-02 -3.212392628192901611e-01 1.552040968090295792e-02
-1.976625807583332062e-02 2.382138818502426147e-01 1.974222213029861450e-01 2.011497318744659424e-01 2.096986174583435059e-01 -2.255143672227859497e-01 -7.232775539159774780e-02 2.301750481128692627e-01 1.269519776105880737e-01 -2.090229839086532593e-01 2.419649660587310791e-01 -2.899661958217620850e-01 3.478436544537544250e-02 1.002994850277900696e-01 -1.117320582270622253e-01 3.105136938393115997e-02 2.778965979814529419e-03 -1.991615295410156250e-01 -1.159973070025444031e-02 -1.863281279802322388e-01 1.221901848912239075e-01 1.513635516166687012e-01 1.789049953222274780e-01 1.440063416957855225e-01 9.606761485338211060e-02 5.658560991287231445e-02 -1.263669133186340332e-01 6.900030188262462616e-03 2.895752787590026855e-01 2.001247704029083252e-01 -3.343634307384490967e-01 -2.323138713836669922e-01
-4.130013659596443176e-02 5.392272397875785828e-02 7.564544677734375000e-02 8.526280522346496582e-02 -2.292924225330352783e-01 -1.924524009227752686e-01 3.904104530811309814e-01 -8.559316396713256836e-02 3.089106380939483643e-01 -3.916098922491073608e-02 7.316603511571884155e-02 -2.478278875350952148e-01 1.364569459110498428e-02 2.080719172954559326e-01 -3.049835003912448883e-02 -1.722764074802398682e-01 1.477026939392089844e-01 -7.563699781894683838e-02 -2.914112210273742676e-01 -3.005815483629703522e-02 1.139590218663215637e-01 4.757177457213401794e-02 -4.864457622170448303e-02 -1.079091057181358337e-01 -3.388120830059051514e-01 2.381895482540130615e-01 -6.427306681871414185e-02 1.753691732883453369e-01 8.904294669628143311e-02 2.125008106231689453e-01 8.553416281938552856e-02 -2.928797602653503418e-01
-8.523954451084136963e-02 -1.263952404260635376e-01 -5.045422911643981934e-02 1.419347971677780151e-01 1.071634143590927124e-01 -1.040201112627983093e-01 1.419138610363006592e-01 3.852907940745353699e-02 2.784129679203033447e-01 -4.444995522499084473e-01 1.364647746086120605e-01 1.686485111713409424e-01 1.354537606239318848e-01 1.209270954132080078e-01 -1.076971516013145447e-01 -3.215386718511581421e-02 1.350198090076446533e-01 6.967155635356903076e-02 1.439350396394729614e-01 -6.066304445266723633e-02 1.241422072052955627e-01 -4.141557961702346802e-02 -5.770498514175415039e-02 -1.068726852536201477e-01 -2.018087804317474365e-01 -5.219078809022903442e-02 -2.861527204513549805e-01 -8.656400255858898163e-03 1.020591184496879578e-01 2.138350605964660645e-01 -3.537403643131256104e-01 -3.953912258148193359e-01
3.542538732290267944e-03 -1.774666756391525269e-01 2.424964606761932373e-01 1.004714518785476685e-01 -3.023443510755896568e-03 -1.648694574832916260e-01 1.416473090648651123e-01 5.951358750462532043e-02 5.817616730928421021e-02 6.716528534889221191e-02 2.058142870664596558e-01 6.614582240581512451e-02 2.275468111038208008e-01 1.126606836915016174e-01 -9.582968428730964661e-03 -1.524267047643661499e-01 -1.553098261356353760e-01 -4.306501448154449463e-01 -1.900713443756103516e-01 -5.152123421430587769e-02 1.483838353306055069e-02 -5.867181718349456787e-02 -7.028941810131072998e-02 -1.362580955028533936e-01 -6.836327165365219116e-02 5.591077804565429688e-01 -1.355486512184143066e-01 -3.568152338266372681e-02 2.558820843696594238e-01 1.450413018465042114e-01 -3.739750012755393982e-02 -7.750336825847625732e-02
-4.369392991065979004e-02 -1.584023088216781616e-01 -1.993854641914367676e-01 1.159504652023315430e-01 1.565607786178588867e-01 -3.309301733970642090e-01 1.767628192901611328e-01 1.550860255956649780e-01 2.710153162479400635e-01 -1.333127319812774658e-01 -1.216315850615501404e-02 1.099919527769088745e-01 2.732244133949279785e-01 4.325561970472335815e-02 1.885517835617065430e-01 7.676257193088531494e-02 1.505738198757171631e-01 -6.946095824241638184e-02 -3.552124202251434326e-01 -2.284268885850906372e-01 2.594858705997467041e-01 2.733583152294158936e-01 5.068758502602577209e-02 1.036034803837537766e-02 -2.187393903732299805e-01 9.058998897671699524e-03 5.621799500659108162e-04 -1.082827746868133545e-01 1.687071770429611206e-01 2.210999429225921631e-01 -1.237689852714538574e-01 -7.833354920148849487e-02
7.761002331972122192e-02 -1.026862338185310364e-01 -9.057526476681232452e-03 -8.372592739760875702e-03 -1.530510634183883667e-01 -9.000326693058013916e-02 1.291453838348388672e-01 -8.526054769754409790e-02 4.108698964118957520e-01 1.597638726234436035e-01 3.109884858131408691e-01 -6.589524447917938232e-02 1.412551552057266235e-01 3.077117502689361572e-01 -9.660840779542922974e-02 -1.592606753110885620e-01 1.826749891042709351e-01 -3.100655972957611084e-01 2.152151912450790405e-01 9.201846271753311157e-02 -2.991681993007659912e-01 -3.345597162842750549e-02 9.178296476602554321e-02 -1.937387734651565552e-01 -1.302866637706756592e-01 2.242557704448699951e-01 2.375100180506706238e-02 1.066140905022621155e-01 2.044219076633453369e-01 -1.511395722627639771e-01 -9.384746849536895752e-02 -9.780235588550567627e-02
3.405677620321512222e-03 -5.241170059889554977e-03 8.063428848981857300e-02 -9.166792035102844238e-03 -1.419004169292747974e-03 -1.207963004708290100e-01 4.943556189537048340e-01 9.154264628887176514e-02 1.791765913367271423e-02 9.708616882562637329e-02 2.197846211493015289e-02 9.154013544321060181e-02 1.677355617284774780e-01 2.900713086128234863e-01 -2.308192402124404907e-01 -3.533308580517768860e-02 -1.376919895410537720e-01 -2.447006553411483765e-01 9.022413939237594604e-02 1.173320040106773376e-01 1.788332015275955200e-01 -2.232297807931900024e-01 -1.225375384092330933e-01 -1.317943036556243896e-01 1.830645948648452759e-01 3.869304955005645752e-01 -1.705805771052837372e-02 5.052014812827110291e-02 -1.545253247022628784e-01 2.663635909557342529e-01 -7.770521193742752075e-02 -1.967795640230178833e-01
-1.344988644123077393e-01 -2.075001746416091919e-01 -2.054952085018157959e-01 1.252988278865814209e-01 1.160538792610168457e-01 -2.974171936511993408e-01 2.050760537385940552e-01 -3.026833059266209602e-03 8.164770901203155518e-02 -1.161524280905723572e-01 8.585256524384021759e-03 3.353222608566284180e-01 2.478516399860382080e-01 2.488595247268676758e-01 5.735260993242263794e-02 6.776754558086395264e-02 -1.303889304399490356e-01 -5.358671545982360840e-01 -1.446586400270462036e-01 -7.174655050039291382e-02 3.785669058561325073e-02 1.888638176023960114e-02 5.139878951013088226e-03 2.286056801676750183e-02 6.961712241172790527e-02 1.421034485101699829e-01 -1.268548965454101562e-01 2.985900640487670898e-02 1.220273450016975403e-01 6.436927616596221924e-02 -2.602781355381011963e-01 -1.079320386052131653e-01
2.493213415145874023e-01 -1.574537949636578560e-03 -2.027209103107452393e-01 1.668761074542999268e-01 -6.082548201084136963e-02 -3.284747153520584106e-02 9.295276552438735962e-02 1.220563873648643494e-01 2.537393569946289062e-01 -3.387244939804077148e-01 -2.935000658035278320e-01 -1.675104647874832153e-01 2.708522677421569824e-01 5.355875939130783081e-02 -8.940918743610382080e-02 -2.628370225429534912e-01 4.255731031298637390e-02 2.163597568869590759e-02 -2.158597409725189209e-01 6.959798745810985565e-03 -6.302902847528457642e-02 -6.334852427244186401e-02 1.444971114397048950e-01 -2.412462681531906128e-01 -2.491331472992897034e-02 2.151144295930862427e-01 7.218156009912490845e-02 3.076701462268829346e-01 3.077032864093780518e-01 -1.016282010823488235e-03 -8.976798504590988159e-02 -9.195001423358917236e-02
2.276743650436401367e-01 1.942600589245557785e-03 7.092416286468505859e-02 4.895250871777534485e-02 5.187981948256492615e-02 -9.558656811714172363e-02 2.183941453695297241e-01 2.076552212238311768e-01 1.420924812555313110e-01 -1.909094601869583130e-01 1.351885497570037842e-01 -1.781237572431564331e-01 3.320352435111999512e-01 4.681842029094696045e-01 1.607082486152648926e-01 -2.261286973953247070e-01 -1.817409992218017578e-01 9.330885112285614014e-02 -1.326791755855083466e-02 2.391932904720306396e-02 2.957525663077831268e-02 1.037665456533432007e-02 1.186622306704521179e-01 -5.634255334734916687e-02 2.224759459495544434e-01 2.444642186164855957e-01 -8.810323476791381836e-02 -3.952308744192123413e-02 1.361733227968215942e-01 3.243576288223266602e-01 -5.924240872263908386e-02 1.359326541423797607e-01
3.636429905891418457e-01 -7.948803901672363281e-02 -1.274101585149765015e-01 1.408837586641311646e-01 2.347829192876815796e-02 -1.999647021293640137e-01 1.925855129957199097e-01 1.546188741922378540e-01 1.795338541269302368e-01 -1.471054852008819580e-01 -3.394006192684173584e-02 5.665716901421546936e-02 3.429466187953948975e-01 9.958309680223464966e-02 1.140769687481224537e-03 -1.187400743365287781e-01 -2.482493966817855835e-01 -8.848771452903747559e-02 -8.715847879648208618e-02 -1.057494953274726868e-01 -6.443316489458084106e-02 -2.741913497447967529e-01 2.704961299896240234e-01 -7.358023524284362793e-02 -1.989840120077133179e-01 1.051126271486282349e-01 -1.696338504552841187e-01 9.197041392326354980e-02 6.647033244371414185e-02 -1.062818616628646851e-01 -4.139897823333740234e-01 5.324736982583999634e-02
-1.458813846111297607e-01 -1.220872551202774048e-01 -1.237145736813545227e-01 2.072114050388336182e-01 -1.476946752518415451e-02 -1.895784139633178711e-01 7.276082038879394531e-02 1.573001444339752197e-01 1.066428273916244507e-01 6.065503839636221528e-05 2.527169287204742432e-01 -2.143576741218566895e-02 1.713781803846359253e-01 9.131915122270584106e-02 -1.871720552444458008e-01 1.651382595300674438e-01 -2.250945428386330605e-03 -5.144717693328857422e-01 5.537736415863037109e-02 3.401418402791023254e-02 6.886910647153854370e-02 -6.165384873747825623e-02 -1.772744804620742798e-01 -2.662229537963867188e-01 -1.131877228617668152e-01 3.502589166164398193e-01 -1.259124875068664551e-01 9.087951481342315674e-02 3.081992864608764648e-01 2.219375222921371460e-02 -8.253712952136993408e-02 -1.483630239963531494e-01
-1.010200753808021545e-01 1.200082525610923767e-01 1.496050953865051270e-01 -3.661149740219116211e-02 -1.038771346211433411e-01 -7.084471732378005981e-02 3.141705393791198730e-01 5.664511583745479584e-03 2.782056331634521484e-01 -1.759573966264724731e-01 4.206559807062149048e-02 1.427474915981292725e-01 1.744469553232192993e-01 -1.252027601003646851e-02 -8.261135965585708618e-02 3.300347551703453064e-02 -2.215035408735275269e-01 -1.361798644065856934e-01 6.579048186540603638e-02 7.228707522153854370e-02 -9.781877743080258369e-04 -3.634234070777893066e-01 4.189281538128852844e-02 -2.180399745702743530e-01 1.510817259550094604e-01 2.719315290451049805e-01 -1.201672330498695374e-01 -8.712044358253479004e-02 2.822477817535400391e-01 -1.814517378807067871e-01 -3.970907628536224365e-01 1.432112008333206177e-01
-2.515800595283508301e-01 1.465869247913360596e-01 -9.273520857095718384e-02 1.148236319422721863e-01 6.372671574354171753e-02 -2.169405966997146606e-01 -2.059629559516906738e-02 2.340342402458190918e-01 4.115081727504730225e-01 -1.389847695827484131e-01 2.502972781658172607e-01 -1.982114166021347046e-01 4.183609783649444580e-02 -1.136177871376276016e-02 -1.373640149831771851e-01 -1.444237958639860153e-02 1.802805960178375244e-01 -1.012056916952133179e-01 -1.933008730411529541e-01 -2.523172795772552490e-01 3.253901600837707520e-01 8.993764966726303101e-02 2.076232433319091797e-01 -1.232393011450767517e-01 -8.565536141395568848e-02 7.205778360366821289e-02 -7.501319795846939087e-02 -3.614362329244613647e-02 6.358253210783004761e-02 3.055657148361206055e-01 -1.995487809181213379e-01 -5.324110016226768494e-02
-2.581415139138698578e-02 1.553232669830322266e-01 -1.383430212736129761e-01 -1.537310928106307983e-01 -5.251587554812431335e-02 -2.732757627964019775e-01 3.304127603769302368e-02 -6.576808542013168335e-02 1.746710687875747681e-01 -3.287735283374786377e-01 3.467819988727569580e-01 3.948074206709861755e-02 2.550811171531677246e-01 3.524379730224609375e-01 -1.412434279918670654e-01 -9.512374550104141235e-02 -3.413817286491394043e-02 9.553017467260360718e-02 -2.486924678087234497e-01 -1.067172214388847351e-01 -1.904871612787246704e-01 -1.880717426538467407e-01 1.243760436773300171e-01 -2.906737104058265686e-02 7.231088727712631226e-02 3.533565700054168701e-01 -1.312895119190216064e-01 1.928066089749336243e-02 1.393020898103713989e-01 7.703860104084014893e-02 3.354803100228309631e-02 -1.588196158409118652e-01
5.060170590877532959e-02 1.229169741272926331e-01 1.958192139863967896e-01 -1.982389576733112335e-02 -2.400560975074768066e-01 -2.851168811321258545e-01 2.259426712989807129e-01 -2.315687760710716248e-02 3.205178380012512207e-01 -1.006401255726814270e-01 2.099739164113998413e-01 -7.415579259395599365e-02 -2.022037953138351440e-01 2.606107890605926514e-01 -2.131792902946472168e-01 6.513452529907226562e-02 8.467461913824081421e-03 -1.873712092638015747e-01 -1.124923378229141235e-01 4.088381305336952209e-02 -1.134192124009132385e-01 8.532880246639251709e-02 -2.830763459205627441e-01 -7.845724374055862427e-02 -2.963809110224246979e-02 4.397044777870178223e-01 3.748629987239837646e-02 -9.116206318140029907e-02 5.226849392056465149e-02 -1.381409913301467896e-01 -1.268912553787231445e-01 -1.853600740432739258e-01
6.868545711040496826e-02 -1.092625781893730164e-01 -3.503306210041046143e-02 1.077333092689514160e-01 -2.169705778360366821e-01 -3.145924508571624756e-01 1.720173805952072144e-01 -1.232607215642929077e-01 2.329202890396118164e-01 -2.853698730468750000e-01 1.703299731016159058e-01 2.797831892967224121e-01 2.516569010913372040e-02 8.278674632310867310e-02 -1.648392528295516968e-02 -1.066175401210784912e-01 6.631664931774139404e-02 -3.928779661655426025e-01 -1.384631637483835220e-02 3.776475042104721069e-02 1.055193021893501282e-01 8.243811875581741333e-02 5.014230310916900635e-02 -1.025394350290298462e-01 5.425394326448440552e-02 1.959125846624374390e-01 3.133356273174285889e-01 1.396664381027221680e-01 9.081159532070159912e-02 -1.651189476251602173e-01 -3.438789248466491699e-01 1.160805597901344299e-01
1.803181469440460205e-01 2.626217305660247803e-01 4.940715618431568146e-03 7.463391870260238647e-02 2.129796743392944336e-01 -1.768470406532287598e-01 1.192056834697723389e-01 -3.667578846216201782e-02 3.335329592227935791e-01 -2.336307317018508911e-01 -1.238649934530258179e-01 -4.294573888182640076e-02 3.010658919811248779e-01 3.476543352007865906e-02 -2.087374776601791382e-01 -3.445321023464202881e-01 3.808738887310028076e-01 -3.158370256423950195e-01 -1.298070847988128662e-01 5.336317047476768494e-02 -7.764106243848800659e-02 9.272019565105438232e-02 -7.400730252265930176e-02 -9.125258028507232666e-02 6.056427583098411560e-02 1.661183685064315796e-01 -5.393904447555541992e-02 5.960444454103708267e-03 -9.474502503871917725e-02 -1.566997468471527100e-01 -5.015664920210838318e-02 -1.981757208704948425e-02
9.559242427349090576e-02 -1.569590866565704346e-01 -5.771126970648765564e-02 -1.359654515981674194e-01 -1.485349535942077637e-01 -4.026584699749946594e-02 -3.403528127819299698e-03 2.407564520835876465e-01 1.200194060802459717e-01 -1.624110788106918335e-01 -9.950487315654754639e-02 -1.426225341856479645e-02 4.320711195468902588e-01 1.009589359164237976e-01 -3.180245161056518555e-01 -2.890987396240234375e-01 -1.044379100203514099e-01 -1.577368974685668945e-01 -5.733210593461990356e-02 1.562971919775009155e-01 -2.053875923156738281e-01 -1.407259553670883179e-01 1.177602186799049377e-01 -2.620154023170471191e-01 -2.784036286175251007e-02 1.738260835409164429e-01 -6.928155571222305298e-02 2.532922625541687012e-01 2.163573801517486572e-01 -2.860750444233417511e-02 -2.212426215410232544e-01 -1.604090183973312378e-01
1.358110755681991577e-01 2.574041858315467834e-02 2.435625940561294556e-01 -1.904894858598709106e-01 -2.881725132465362549e-01 -1.935519129037857056e-01 3.148984909057617188e-01 1.397073417901992798e-01 1.603575497865676880e-01 -4.135485589504241943e-01 -1.873837411403656006e-02 8.730847388505935669e-02 9.524003416299819946e-02 9.030992537736892700e-02 1.576580256223678589e-01 -8.561187237501144409e-02 -1.383708268404006958e-01 -9.782294929027557373e-02 2.006744146347045898e-01 -7.766933739185333252e-02 1.927424371242523193e-01 -1.306688934564590454e-01 1.975702941417694092e-01 8.013162761926651001e-02 -2.265424281358718872e-02 -2.518259920179843903e-02 -1.428063809871673584e-01 -3.610723093152046204e-02 1.935547739267349243e-01 1.630840152502059937e-01 -2.256761938333511353e-01 -2.818582057952880859e-01
-6.829477101564407349e-02 -2.616243064403533936e-01 2.403715997934341431e-01 2.499497868120670319e-02 1.226869523525238037e-01 -4.056314826011657715e-01 2.819314599037170410e-01 1.313120424747467041e-01 3.495904430747032166e-02 7.997432723641395569e-03 8.020730316638946533e-02 2.799857258796691895e-01 2.622331082820892334e-01 2.435915917158126831e-01 -1.889607608318328857e-01 -8.311727084219455719e-03 -1.412273198366165161e-01 -4.020436108112335205e-01 2.771075069904327393e-02 -2.019787728786468506e-01 7.198095321655273438e-02 -2.333639711141586304e-01 4.297423362731933594e-02 1.104454025626182556e-01 -8.245506882667541504e-02 -7.233978807926177979e-02 -6.447587162256240845e-02 7.195974141359329224e-02 5.822034552693367004e-02 -3.091591410338878632e-02 -1.179096549749374390e-01 -7.570030540227890015e-02
-2.827702462673187256e-01 -1.164416000247001648e-01 -5.932457000017166138e-02 2.435750365257263184e-01 -2.373164892196655273e-02 -1.170791406184434891e-02 2.081581354141235352e-01 1.081296652555465698e-01 4.290893673896789551e-01 -2.087557613849639893e-01 -2.565529048442840576e-01 2.718193233013153076e-01 1.567908823490142822e-01 1.130128204822540283e-01 -1.196385696530342102e-01 -1.507543865591287613e-02 9.796073660254478455e-03 5.388982594013214111e-02 -3.437300920486450195e-01 1.300074905157089233e-01 -9.823077917098999023e-02 -5.453162267804145813e-02 5.558602884411811829e-02 -2.155983150005340576e-01 2.734112553298473358e-02 4.916672781109809875e-02 1.544083654880523682e-02 7.621186226606369019e-02 1.225455626845359802e-01 -8.668448030948638916e-02 -3.536505401134490967e-01 -1.074922084808349609e-01
1.936098486185073853e-01 1.349153369665145874e-01 1.442282199859619141e-01 1.120405793190002441e-01 1.674727797508239746e-01 -8.568558841943740845e-02 5.230769887566566467e-02 -1.436713710427284241e-02 2.685492336750030518e-01 -3.337340950965881348e-01 9.271644055843353271e-02 7.985580712556838989e-02 8.932325989007949829e-02 3.399367034435272217e-01 -9.684272110462188721e-02 -3.784645721316337585e-02 3.234667330980300903e-02 -3.150795698165893555e-01 -1.218415275216102600e-01 2.067371159791946411e-01 1.046125069260597229e-01 -2.552161514759063721e-01 2.457821816205978394e-01 -7.169394195079803467e-02 -1.893954873085021973e-01 1.867518424987792969e-01 -7.176128774881362915e-02 -1.513594295829534531e-02 -7.436961680650711060e-02 -1.035002768039703369e-01 -1.155771911144256592e-01 3.668071925640106201e-01
6.524286698549985886e-03 -2.329175593331456184e-03 4.860079288482666016e-02 -1.358884423971176147e-01 7.283004373311996460e-02 -2.231316566467285156e-01 2.309989929199218750e-01 8.137092739343643188e-02 4.270202293992042542e-02 -1.449365913867950439e-01 -1.666568219661712646e-01 2.433766275644302368e-01 3.175608515739440918e-01 1.314750462770462036e-01 1.911853440105915070e-02 -4.334312677383422852e-02 1.313937455415725708e-01 -1.890607327222824097e-01 2.114188224077224731e-01 7.165054231882095337e-02 2.389235235750675201e-02 -1.032690629363059998e-01 -2.115053981542587280e-01 -2.356846183538436890e-01 2.185456156730651855e-01 -3.240314126014709473e-02 1.891637742519378662e-01 -3.287059441208839417e-02 1.211852654814720154e-01 1.809712946414947510e-01 -4.910017251968383789e-01 -2.128082364797592163e-01
1.977783739566802979e-01 -7.775382697582244873e-02 9.334304928779602051e-02 -1.511895209550857544e-01 -2.248825728893280029e-01 -2.935846447944641113e-01 8.398716151714324951e-02 3.572898507118225098e-01 2.550809644162654877e-02 -2.430645823478698730e-01 -5.529678985476493835e-02 -2.797596454620361328e-01 -6.007685139775276184e-02 1.006035357713699341e-01 -4.035387933254241943e-01 -1.322287321090698242e-01 2.420489341020584106e-01 -1.844659298658370972e-01 -2.669420838356018066e-01 4.525486752390861511e-02 -1.345721483230590820e-01 3.281826898455619812e-02 1.517544779926538467e-02 5.359882488846778870e-02 -2.424144297838211060e-01 1.043653264641761780e-01 -1.062339097261428833e-01 -9.581141173839569092e-02 8.590643852949142456e-02 8.133893460035324097e-02 -2.272576279938220978e-02 -1.543836295604705811e-01
2.500802874565124512e-01 9.141883999109268188e-02 -2.484940290451049805e-01 1.748815774917602539e-01 2.922493405640125275e-02 -2.043448090553283691e-01 7.337495684623718262e-02 1.653256416320800781e-01 -2.511487305164337158e-01 -2.399064749479293823e-01 2.168846577405929565e-01 6.424184143543243408e-02 3.314482271671295166e-01 2.652335464954376221e-01 5.428502336144447327e-02 1.448834408074617386e-02 1.979578053578734398e-03 -4.208723008632659912e-01 -1.429221183061599731e-01 8.000735193490982056e-03 3.717784956097602844e-02 -1.215232014656066895e-01 1.410947144031524658e-01 -7.986494153738021851e-02 -1.299814134836196899e-01 2.321300208568572998e-01 5.721820145845413208e-02 -1.428153179585933685e-02 1.396409124135971069e-01 1.510398536920547485e-01 -6.217082217335700989e-02 -2.139684706926345825e-01
1.268143653869628906e-01 1.305212173610925674e-02 2.612357437610626221e-01 7.065269351005554199e-02 1.303537487983703613e-01 -1.872542351484298706e-01 3.056862354278564453e-01 -8.607118576765060425e-02 2.181359380483627319e-02 -1.396065652370452881e-01 8.725951611995697021e-02 -8.195630460977554321e-02 3.303910791873931885e-02 2.285643070936203003e-01 -1.041153743863105774e-01 -2.134746462106704712e-01 1.733217090368270874e-01 -2.257182449102401733e-01 -7.706167548894882202e-02 7.354824990034103394e-02 1.701533198356628418e-01 -3.986655771732330322e-01 3.963244557380676270e-01 -1.193060502409934998e-01 2.474824637174606323e-01 4.750342667102813721e-02 8.553258329629898071e-02 -1.868090331554412842e-01 9.946536272764205933e-02 8.220122754573822021e-02 -5.998422577977180481e-02 -1.899083554744720459e-01
-8.364732377231121063e-03 1.783054023981094360e-01 9.969698637723922729e-02 6.996466219425201416e-02 -1.577655971050262451e-01 5.602586269378662109e-02 4.413817226886749268e-01 -2.688368260860443115e-01 1.056762635707855225e-01 -1.336771249771118164e-01 -1.332801068201661110e-03 -1.730995327234268188e-01 2.092435956001281738e-01 1.054582837969064713e-02 2.763540484011173248e-02 -1.593752652406692505e-01 3.190835416316986084e-01 -2.087978422641754150e-01 -1.564498245716094971e-01 -5.655089020729064941e-02 2.769148908555507660e-02 -6.623373925685882568e-02 1.124504953622817993e-02 -9.565102308988571167e-02 -8.153307437896728516e-02 2.391483634710311890e-01 -1.327916532754898071e-01 6.915927678346633911e-02 2.051788270473480225e-01 2.649048268795013428e-01 -5.884309858083724976e-02 -3.736519813537597656e-01
5.371152609586715698e-02 6.591863185167312622e-02 -1.216152831912040710e-01 -5.100163631141185760e-03 -2.493201941251754761e-02 -2.462569624185562134e-01 3.144611418247222900e-02 -1.294292658567428589e-01 1.783522665500640869e-01 -2.269594520330429077e-01 2.033943235874176025e-01 1.626162827014923096e-01 3.189976215362548828e-01 2.867609262466430664e-01 -9.604620188474655151e-02 2.089671045541763306e-02 -4.381961375474929810e-02 -2.100383639335632324e-01 -2.577814757823944092e-01 3.452484309673309326e-02 -1.343856286257505417e-02 -2.142285928130149841e-02 3.390575647354125977e-01 -1.958985067903995514e-02 1.389519274234771729e-01 3.564829826354980469e-01 -4.906858876347541809e-02 1.895897239446640015e-01 2.688681185245513916e-01 -2.317730337381362915e-01 1.172579899430274963e-01 1.201487146317958832e-03
1.006195545196533203e-01 1.426683962345123291e-01 1.396475136280059814e-01 6.199661269783973694e-02 2.564108669757843018e-01 -2.443175464868545532e-01 1.800415217876434326e-01 1.488940715789794922e-01 2.675613760948181152e-01 -2.757531106472015381e-01 -6.093055382370948792e-02 1.277674734592437744e-01 1.576285064220428467e-01 8.643535524606704712e-02 8.066393435001373291e-02 1.620974540710449219e-01 -1.787784248590469360e-01 -9.410744160413742065e-02 -2.441790401935577393e-01 1.133404746651649475e-01 -1.505238562822341919e-01 -1.795564144849777222e-01 5.235094577074050903e-02 -3.561225235462188721e-01 -2.559398710727691650e-01 2.802044153213500977e-01 -2.878219634294509888e-02 -3.612748160958290100e-02 2.629518806934356689e-01 -3.891720436513423920e-03 -1.227211505174636841e-01 7.257153838872909546e-02
1.949099749326705933e-01 1.066534873098134995e-02 5.152483005076646805e-03 9.916058182716369629e-02 -3.754642903804779053e-01 -2.212213873863220215e-01 1.044470146298408508e-01 -1.894770935177803040e-02 4.795541465282440186e-01 5.143439769744873047e-02 5.590909160673618317e-03 -3.713958337903022766e-02 2.851327955722808838e-01 1.654051095247268677e-01 -1.568754911422729492e-01 -1.555673331022262573e-01 -6.611128896474838257e-02 -9.875460714101791382e-02 -2.073593735694885254e-01 1.492512077093124390e-01 9.909059107303619385e-02 -3.527894616127014160e-01 1.158885955810546875e-01 3.172204829752445221e-03 -3.695709258317947388e-02 -3.195029497146606445e-02 -1.920494586229324341e-01 2.148192971944808960e-01 6.073297932744026184e-02 -2.297729998826980591e-02 -1.963365525007247925e-01 6.371579319238662720e-02
1.697313636541366577e-01 -6.276249885559082031e-02 -1.101578772068023682e-01 9.325095266103744507e-02 1.549944579601287842e-01 -1.797970533370971680e-01 -8.980671875178813934e-03 -2.625861950218677521e-02 2.915729880332946777e-01 -2.623057067394256592e-01 -9.567729383707046509e-02 -3.775294125080108643e-01 2.873549759387969971e-01 2.108819931745529175e-01 -9.227801859378814697e-02 -1.092950403690338135e-01 1.602260172367095947e-01 -6.472740322351455688e-02 -2.033576220273971558e-01 2.645491063594818115e-02 2.728877030313014984e-02 6.901650130748748779e-02 2.273190468549728394e-01 -2.323844581842422485e-01 -6.824242323637008667e-02 4.357398152351379395e-01 -1.268365085124969482e-01 1.425311863422393799e-01 -1.165874395519495010e-02 1.335742622613906860e-01 1.885382831096649170e-02 -6.270408630371093750e-02
2.479652762413024902e-01 -2.282408177852630615e-01 1.773494482040405273e-01 -9.618692100048065186e-02 2.049786783754825592e-02 -1.789040565490722656e-01 1.651397645473480225e-01 2.413488775491714478e-01 1.505715847015380859e-01 -4.095896780490875244e-01 5.014713853597640991e-02 2.649623751640319824e-01 -1.231720484793186188e-02 1.838095784187316895e-01 6.487035751342773438e-02 -1.588434576988220215e-01 6.597567349672317505e-02 4.151501925662159920e-04 -1.223305836319923401e-01 -2.902763709425926208e-02 -4.133798554539680481e-02 -2.599502801895141602e-01 6.154919788241386414e-02 -1.740260720252990723e-01 2.743235230445861816e-01 1.478355228900909424e-01 -7.232116162776947021e-02 7.899004966020584106e-02 -3.165382146835327148e-02 -2.108089327812194824e-01 -3.304041624069213867e-01 -1.205423697829246521e-01
-1.278093904256820679e-01 1.056270301342010498e-01 -9.111703187227249146e-02 -1.195314750075340271e-01 -2.419019639492034912e-01 -1.379354745149612427e-01 2.107115387916564941e-01 2.367133349180221558e-01 2.108041383326053619e-02 6.030110642313957214e-02 6.963904947042465210e-02 -1.906984597444534302e-01 2.688116133213043213e-01 1.921368241310119629e-01 1.662928909063339233e-01 -1.399992266669869423e-03 1.104416251182556152e-01 -3.689439892768859863e-01 -1.646988689899444580e-01 1.358833461999893188e-01 2.435105416225269437e-04 -8.029276877641677856e-02 -1.467494387179613113e-02 1.177340745925903320e-01 -7.052257657051086426e-02 4.048122465610504150e-01 -1.409758776426315308e-01 1.447677314281463623e-01 2.853386998176574707e-01 1.547454893589019775e-01 -2.345868796110153198e-01 7.287231832742691040e-02
-4.071687348186969757e-03 -1.935332864522933960e-01 9.076044708490371704e-02 -3.486346006393432617e-01 5.410126224160194397e-02 -2.135341018438339233e-01 2.489976435899734497e-01 1.951467990875244141e-01 -2.744168974459171295e-02 -4.015130102634429932e-01 -2.321018278598785400e-02 -4.341743886470794678e-03 3.141125142574310303e-01 -3.149382397532463074e-02 1.886235028505325317e-01 -1.014828495681285858e-02 -4.990449175238609314e-02 -2.610393762588500977e-01 4.781531542539596558e-02 -3.428493812680244446e-02 2.257419675588607788e-01 8.776417002081871033e-03 -2.753124386072158813e-02 -1.848379373550415039e-01 -1.013968959450721741e-01 -1.706663332879543304e-02 -7.562971860170364380e-02 3.487167060375213623e-01 2.932932674884796143e-01 7.167441654019057751e-04 5.780811421573162079e-03 4.765819385647773743e-02
1.848990470170974731e-01 -1.004222258925437927e-01 1.395195275545120239e-01 5.272390320897102356e-02 3.384017348289489746e-01 -2.695670127868652344e-01 1.530196219682693481e-01 -1.244723275303840637e-01 3.077051937580108643e-01 -1.351569890975952148e-01 4.905349016189575195e-02 -1.811490207910537720e-01 2.972800433635711670e-01 7.263857126235961914e-02 -1.640496253967285156e-01 -2.676929831504821777e-01 7.234846055507659912e-02 -1.354027986526489258e-01 -7.065159734338521957e-03 2.248940244317054749e-02 -1.874050348997116089e-01 -8.636175096035003662e-02 1.539992690086364746e-01 -2.577671408653259277e-01 -9.219820797443389893e-02 2.465426623821258545e-01 -8.168217539787292480e-02 2.636578083038330078e-01 1.711733490228652954e-01 2.266790904104709625e-02 -1.614731848239898682e-01 -9.367845207452774048e-02
-4.464616253972053528e-02 -2.122746556997299194e-01 1.844759881496429443e-01 5.526848509907722473e-02 1.973547786474227905e-01 -1.483174599707126617e-02 1.209718510508537292e-01 1.348981857299804688e-01 3.221117258071899414e-01 -2.687168717384338379e-01 1.699533872306346893e-02 -1.151305809617042542e-01 -5.088265053927898407e-03 2.981129586696624756e-01 -5.167606472969055176e-02 -2.118389159440994263e-01 -2.892099022865295410e-01 -1.435861885547637939e-01 -7.889529317617416382e-02 1.755898296833038330e-01 -1.928721070289611816e-01 -7.817718386650085449e-02 -4.714130610227584839e-02 1.908335685729980469e-01 4.386033117771148682e-02 4.416845440864562988e-01 -6.382992863655090332e-02 7.336545735597610474e-02 -1.501699984073638916e-01 1.086544468998908997e-01 -2.315120398998260498e-01 -1.485313195735216141e-02
-3.299678564071655273e-01 -7.751201093196868896e-02 2.116138339042663574e-01 -9.017728269100189209e-02 8.928339183330535889e-02 -3.138120844960212708e-02 1.053705811500549316e-01 2.083044052124023438e-01 2.160042375326156616e-01 -4.607964754104614258e-01 9.065032750368118286e-02 2.421171069145202637e-01 7.648927718400955200e-02 1.683125197887420654e-01 -5.214211717247962952e-02 -2.086876630783081055e-01 1.414685249328613281e-01 -8.715745806694030762e-02 2.746353447437286377e-01 -9.201967716217041016e-02 1.120122987776994705e-02 -4.254342615604400635e-02 7.310917228460311890e-02 -4.426226392388343811e-02 -3.492571711540222168e-01 1.775784343481063843e-01 -1.976758539676666260e-01 4.669316112995147705e-02 1.590061187744140625e-01 1.223726943135261536e-02 -1.171773970127105713e-01 -8.830063790082931519e-02
2.097462676465511322e-02 -1.281926631927490234e-01 -8.530536293983459473e-02 -1.515734344720840454e-01 -1.738529354333877563e-01 -8.315181732177734375e-02 1.257078498601913452e-01 -7.787588238716125488e-02 3.095559775829315186e-01 -6.919702887535095215e-02 -1.525524258613586426e-02 3.625912591814994812e-02 2.703526616096496582e-01 3.759976327419281006e-01 -1.574973762035369873e-01 -2.130073010921478271e-01 -1.624783687293529510e-02 6.815686821937561035e-02 -1.622951924800872803e-01 1.116724312305450439e-01 -1.049566790461540222e-01 -8.108548820018768311e-02 4.352211356163024902e-01 -1.064664497971534729e-01 3.302673250436782837e-02 2.175545394420623779e-01 -2.933270037174224854e-01 3.074272535741329193e-02 2.143687605857849121e-01 -4.852437879890203476e-03 -2.003049999475479126e-01 -1.532865017652511597e-01
4.882954526692628860e-03 2.296601608395576477e-02 -8.387613296508789062e-02 8.632404729723930359e-03 -5.553536117076873779e-02 -1.184050440788269043e-01 1.372989714145660400e-01 5.213216692209243774e-02 1.700653880834579468e-01 -5.986624211072921753e-02 4.497036710381507874e-02 8.093649893999099731e-02 3.875491023063659668e-01 3.560924232006072998e-01 -1.656817793846130371e-01 -9.009906649589538574e-02 5.515899136662483215e-02 -1.999784409999847412e-01 -1.420943588018417358e-01 2.458476275205612183e-01 2.664371132850646973e-01 -4.620740711688995361e-01 1.497727166861295700e-02 -2.865163981914520264e-02 1.235721260309219360e-01 1.684000939130783081e-01 2.368412464857101440e-01 1.838580220937728882e-01 1.257476955652236938e-01 1.466900110244750977e-01 -4.244949296116828918e-02 -1.347282379865646362e-01
7.498794049024581909e-02 1.022452563047409058e-01 -9.869331121444702148e-02 -1.723456680774688721e-01 -3.546961769461631775e-02 -3.470582962036132812e-01 5.991624295711517334e-02 2.670850753784179688e-01 2.363836467266082764e-01 -2.144270688295364380e-01 1.361573487520217896e-01 1.570732742547988892e-01 2.754920721054077148e-01 1.729274243116378784e-01 -2.555583231151103973e-02 2.106457389891147614e-02 -5.983949080109596252e-02 2.255433239042758942e-02 -2.457610219717025757e-01 1.398883610963821411e-01 -3.254976123571395874e-02 3.863272815942764282e-02 4.955381751060485840e-01 -1.110396459698677063e-01 -1.758443936705589294e-02 2.112807333469390869e-01 -8.045758120715618134e-03 9.166928380727767944e-02 2.486707270145416260e-01 -5.758279189467430115e-02 -1.606333404779434204e-01 8.375274389982223511e-02
-1.568995648995041847e-03 -7.424994558095932007e-02 -1.960209906101226807e-01 3.603650629520416260e-01 7.445132732391357422e-02 -2.426955848932266235e-01 1.682080030441284180e-01 3.223812282085418701e-01 -1.118963211774826050e-01 -1.050100177526473999e-01 1.329781264066696167e-01 1.146444901823997498e-01 3.878894150257110596e-01 1.789255589246749878e-01 -6.605394184589385986e-02 4.117127880454063416e-02 -2.546211145818233490e-02 -3.759829699993133545e-01 -1.599736511707305908e-01 -1.010204292833805084e-02 -9.665600955486297607e-02 -1.819507777690887451e-01 -1.695567928254604340e-02 4.274358227849006653e-02 -2.012453228235244751e-01 1.604221463203430176e-01 -5.013417080044746399e-02 -8.855872601270675659e-02 2.394477874040603638e-01 1.223544850945472717e-01 -8.768192678689956665e-02 -1.333097219467163086e-01
1.236348897218704224e-01 1.350799351930618286e-01 6.611458212137222290e-02 2.151796072721481323e-01 1.478631328791379929e-02 -9.911447763442993164e-02 3.186835348606109619e-01 2.832795679569244385e-02 1.919168084859848022e-01 -9.262374788522720337e-02 -3.094647526741027832e-01 1.699167639017105103e-01 2.577090263366699219e-01 2.036006897687911987e-01 3.856390342116355896e-02 -1.112205460667610168e-01 1.244708374142646790e-01 -1.998358517885208130e-01 1.537432074546813965e-01 8.813025429844856262e-03 8.342608809471130371e-03 -2.517658174037933350e-01 3.630088269710540771e-01 -3.155528753995895386e-02 -1.929651945829391479e-02 8.320881053805351257e-03 -1.731065362691879272e-01 -1.912625133991241455e-01 9.277478605508804321e-02 3.832158446311950684e-01 -9.746088087558746338e-02 6.555187702178955078e-02
-9.740250534377992153e-04 -2.342160046100616455e-01 -1.216402649879455566e-01 2.007209956645965576e-01 6.429543346166610718e-02 -1.746238619089126587e-01 2.172042727470397949e-01 1.565199792385101318e-01 -5.688245221972465515e-02 -1.954344362020492554e-01 1.614032536745071411e-01 -7.034319639205932617e-02 3.098443150520324707e-01 9.541973471641540527e-02 -1.143488287925720215e-02 1.805981807410717010e-02 -4.226922243833541870e-02 -4.201354682445526123e-01 -9.909907728433609009e-02 -4.886489361524581909e-02 4.194979742169380188e-02 -3.180754557251930237e-02 9.769272059202194214e-02 5.025849118828773499e-02 -3.557416498661041260e-01 2.706243991851806641e-01 1.918017566204071045e-01 -3.065823018550872803e-01 2.225375473499298096e-01 8.305941522121429443e-02 1.103654503822326660e-01 -3.515167906880378723e-02
-9.545382112264633179e-02 -2.746487855911254883e-01 1.779868006706237793e-01 6.430937349796295166e-02 -2.220059186220169067e-01 -1.695686280727386475e-01 -5.211127549409866333e-02 1.401856094598770142e-01 3.180825710296630859e-02 1.205817684531211853e-01 1.069838181138038635e-01 1.946250200271606445e-01 2.960924506187438965e-01 2.520064711570739746e-01 -1.319842934608459473e-01 -2.009293735027313232e-01 -1.247005909681320190e-01 -3.318226635456085205e-01 -2.952494025230407715e-01 -3.713800385594367981e-02 -2.625804021954536438e-02 -5.726671963930130005e-02 4.033996164798736572e-02 -1.255397349596023560e-01 -1.753129437565803528e-02 3.293216526508331299e-01 -3.875670488923788071e-03 -1.254125386476516724e-01 3.078301548957824707e-01 8.953733742237091064e-02 -1.408410072326660156e-01 -1.506877541542053223e-01
1.352174580097198486e-01 -1.233599036931991577e-01 2.631672658026218414e-02 2.282708436250686646e-01 1.038442254066467285e-01 -2.109250426292419434e-01 1.618231646716594696e-03 4.016253352165222168e-02 1.912830919027328491e-01 -2.483220100402832031e-01 -5.618517845869064331e-02 -3.565752133727073669e-02 2.372874468564987183e-01 4.065433144569396973e-01 -1.499719470739364624e-01 -2.509681284427642822e-01 -2.549838833510875702e-02 2.785785868763923645e-02 -4.524674639105796814e-02 -2.207523398101329803e-02 9.298711270093917847e-02 -1.474350839853286743e-01 1.335977464914321899e-01 -1.172885075211524963e-01 3.341824710369110107e-01 2.009598612785339355e-01 -2.930727899074554443e-01 -2.520893514156341553e-01 3.352497890591621399e-02 2.137155979871749878e-01 -9.269102662801742554e-02 1.556483507156372070e-01
9.913709014654159546e-03 -8.736858516931533813e-02 -3.260438144207000732e-02 4.920817445963621140e-03 -8.536641299724578857e-02 -3.349641263484954834e-01 7.665728777647018433e-02 -4.967942088842391968e-02 2.065564543008804321e-01 -3.751112222671508789e-01 1.064586043357849121e-01 2.482823841273784637e-02 1.928837746381759644e-01 1.858724057674407959e-01 2.010144591331481934e-01 -1.250914484262466431e-01 7.358597591519355774e-03 -2.207489013671875000e-01 -7.549528777599334717e-02 8.718619495630264282e-02 7.734511792659759521e-02 3.186064362525939941e-01 1.412389278411865234e-01 -9.082770347595214844e-02 -1.659672148525714874e-02 6.203180551528930664e-02 4.748115316033363342e-02 -2.865546941757202148e-01 2.056689113378524780e-01 -3.358670771121978760e-01 -3.060671985149383545e-01 7.187858223915100098e-02
2.248545885086059570e-01 2.706765234470367432e-01 6.054660677909851074e-02 7.076176698319613934e-04 -1.934689283370971680e-01 -6.482593715190887451e-02 -1.116173341870307922e-01 4.352791234850883484e-02 2.972706258296966553e-01 -2.898418307304382324e-01 4.545861110091209412e-02 -1.941801011562347412e-01 1.466747671365737915e-01 1.957515925168991089e-01 -2.625485956668853760e-01 -2.039854973554611206e-01 -3.842317685484886169e-02 -2.376107573509216309e-01 -1.027200818061828613e-01 3.795362412929534912e-01 2.184901535511016846e-01 -1.229584440588951111e-01 -1.037967056035995483e-01 -2.265636250376701355e-02 2.332077324390411377e-01 9.905356913805007935e-02 1.374740712344646454e-02 6.196731701493263245e-03 2.431447654962539673e-01 1.216552704572677612e-01 -7.911594957113265991e-02 5.211743712425231934e-02
8.357171714305877686e-02 1.336427778005599976e-01 8.315365761518478394e-02 -8.211341500282287598e-02 7.732191123068332672e-03 1.993428543210029602e-02 3.482360243797302246e-01 5.703580379486083984e-02 2.135497629642486572e-01 -3.318512737751007080e-01 1.219814270734786987e-01 -1.880292594432830811e-02 3.649559020996093750e-01 2.016948610544204712e-01 -1.237577497959136963e-01 1.264528334140777588e-01 -4.154567718505859375e-01 -6.279729306697845459e-02 -1.039848476648330688e-01 3.667023777961730957e-02 1.257074475288391113e-01 -1.332879215478897095e-01 -1.469650417566299438e-01 -1.682754456996917725e-01 -6.373774260282516479e-02 1.198463365435600281e-01 -3.138544410467147827e-02 3.223716467618942261e-02 -8.649335801601409912e-02 -1.240011081099510193e-01 -3.780050575733184814e-01 4.465269669890403748e-02
3.398025035858154297e-02 1.469546705484390259e-01 1.569368392229080200e-01 1.966223120689392090e-01 1.967725455760955811e-01 -7.582508772611618042e-02 -1.128136068582534790e-01 -5.530131608247756958e-02 2.325076758861541748e-01 -4.175662398338317871e-01 -1.973850429058074951e-01 -1.065884828567504883e-01 3.180835843086242676e-01 1.541526913642883301e-01 -2.516182698309421539e-02 1.174860000610351562e-01 1.379448361694812775e-02 -2.763357162475585938e-01 1.974525116384029388e-02 -1.058029606938362122e-01 5.573542788624763489e-02 -3.924563527107238770e-02 2.873468697071075439e-01 1.904587596654891968e-01 -2.016593702137470245e-02 3.372825384140014648e-01 -2.703015804290771484e-01 -1.773465611040592194e-02 1.538668666034936905e-02 1.868433356285095215e-01 -7.098031230270862579e-03 -3.492931276559829712e-02
2.510353028774261475e-01 4.498029593378305435e-03 1.187050640583038330e-01 6.258043646812438965e-02 -5.803865380585193634e-03 -1.538867503404617310e-01 -1.921767741441726685e-01 7.502965163439512253e-03 2.910841405391693115e-01 -2.960482835769653320e-01 -1.768355369567871094e-01 -2.941979467868804932e-01 3.277299106121063232e-01 3.862346708774566650e-01 -1.693747490644454956e-01 -2.767450809478759766e-01 -3.970455750823020935e-02 -1.452021151781082153e-01 -9.276118874549865723e-02 -8.936837315559387207e-02 -5.001161620020866394e-02 -4.920051991939544678e-02 1.667487174272537231e-01 -1.200819686055183411e-01 -9.570066630840301514e-02 2.251647412776947021e-01 -2.837123349308967590e-02 2.377284616231918335e-01 7.238896097987890244e-03 2.438316494226455688e-02 6.364308297634124756e-03 4.393266886472702026e-02
-6.516633927822113037e-02 -3.338154032826423645e-02 -1.054732799530029297e-01 2.480949312448501587e-01 1.574310809373855591e-01 -2.688970863819122314e-01 2.067619860172271729e-01 2.200412452220916748e-01 1.649776399135589600e-01 -7.079260796308517456e-02 1.348012834787368774e-01 2.182728052139282227e-01 2.717986404895782471e-01 2.650178074836730957e-01 -1.294805761426687241e-02 7.230056915432214737e-03 2.114862501621246338e-01 -1.387027353048324585e-01 -2.324969172477722168e-01 4.495303146541118622e-03 2.574830055236816406e-01 1.216247379779815674e-01 -2.470040321350097656e-01 5.921320244669914246e-02 -1.577829271554946899e-01 -2.029400914907455444e-01 -5.256888642907142639e-02 -5.461143329739570618e-02 2.930445969104766846e-01 -8.989542722702026367e-02 -1.791426241397857666e-01 -1.726567298173904419e-01
1.301188766956329346e-01 1.148543879389762878e-01 -3.946378827095031738e-02 1.179772019386291504e-01 -1.543794125318527222e-01 -9.593974053859710693e-02 1.383449584245681763e-01 -2.006325274705886841e-01 1.829029023647308350e-01 -3.519039154052734375e-01 2.709414064884185791e-02 2.408192753791809082e-01 8.920352905988693237e-02 1.355739980936050415e-01 -8.963019400835037231e-02 -6.398208905011415482e-03 -8.819980919361114502e-02 -4.527283012866973877e-01 1.548840664327144623e-03 -1.198857501149177551e-01 1.207263991236686707e-01 1.650582551956176758e-01 -5.737821385264396667e-02 8.407218009233474731e-02 -2.570322528481483459e-02 2.901428341865539551e-01 -4.948045825585722923e-04 -6.754296366125345230e-03 1.954496949911117554e-01 -3.051660358905792236e-01 -3.124098181724548340e-01 1.357519477605819702e-01
1.623842418193817139e-01 3.002709709107875824e-02 8.663690090179443359e-02 1.599836200475692749e-01 -8.533246815204620361e-02 -2.255636602640151978e-01 4.305520057678222656e-01 2.288944125175476074e-01 9.192014485597610474e-02 1.025954931974411011e-01 7.749906927347183228e-02 5.397549271583557129e-02 1.958054453134536743e-01 -2.121221832931041718e-02 -1.239711046218872070e-01 -2.346070259809494019e-01 1.927205920219421387e-02 -2.241382598876953125e-01 1.635227054357528687e-01 6.806258112192153931e-02 -2.904904074966907501e-02 -1.849547475576400757e-01 2.754530608654022217e-01 -7.307080924510955811e-02 3.656447529792785645e-01 1.319972127676010132e-01 8.758145570755004883e-02 7.351888716220855713e-02 3.631740212440490723e-01 4.606339707970619202e-02 9.698174148797988892e-02 -2.724466472864151001e-02
-2.618514299392700195e-01 3.262207284569740295e-02 -1.017796397209167480e-01 1.370479352772235870e-03 -8.959707804024219513e-03 -2.245971113443374634e-01 2.507530450820922852e-01 2.852354347705841064e-01 3.567001521587371826e-01 -1.761796176433563232e-01 1.720768809318542480e-01 5.291365832090377808e-02 9.230988472700119019e-02 -1.522639244794845581e-01 -1.865104734897613525e-01 -4.075101017951965332e-01 1.006302610039710999e-01 -4.777752980589866638e-02 -4.707127809524536133e-02 1.417827792465686798e-02 1.039422228932380676e-01 -1.216475665569305420e-01 1.992625594139099121e-01 -2.000471055507659912e-01 -2.570903897285461426e-01 -1.236534640192985535e-01 2.369309216737747192e-02 -1.873228102922439575e-01 -6.183196604251861572e-02 -3.789681568741798401e-02 -2.021127343177795410e-01 -1.367823928594589233e-01
3.378758206963539124e-03 7.293893396854400635e-02 1.835677325725555420e-01 -4.954100772738456726e-02 2.291573435068130493e-01 -2.596842646598815918e-01 1.663523167371749878e-01 2.454109936952590942e-01 1.388767957687377930e-01 -1.315437704324722290e-01 -1.337477713823318481e-01 1.925451308488845825e-01 1.989010870456695557e-01 8.841631561517715454e-02 -9.527550637722015381e-02 -9.052301943302154541e-02 -2.490479499101638794e-02 -1.011161133646965027e-02 -1.414842903614044189e-01 2.278139293193817139e-01 -2.697618445381522179e-03 -1.462471783161163330e-01 4.961097985506057739e-02 -1.599358320236206055e-01 -2.107720375061035156e-01 3.385784327983856201e-01 -2.670569159090518951e-02 -2.575639188289642334e-01 3.795202970504760742e-01 -3.775720298290252686e-02 -2.848857045173645020e-01 1.401989758014678955e-01
2.800189852714538574e-01 -7.459519803524017334e-02 -1.194395050406455994e-01 2.082394063472747803e-02 1.781540960073471069e-01 6.018003448843955994e-02 3.217343986034393311e-02 7.216208428144454956e-02 3.139203786849975586e-01 -2.510720789432525635e-01 -8.803559467196464539e-03 -3.469980508089065552e-02 3.463577330112457275e-01 3.820200860500335693e-01 -1.098200753331184387e-01 -2.386718094348907471e-01 1.047081723809242249e-01 -1.042393073439598083e-01 3.091281279921531677e-03 1.995370388031005859e-01 -8.582151681184768677e-02 7.811933010816574097e-02 6.792221963405609131e-02 2.130135981133207679e-04 -1.571757048368453979e-01 2.092078626155853271e-01 2.353045344352722168e-01 1.446883529424667358e-01 2.644291222095489502e-01 2.285874634981155396e-01 1.953797601163387299e-02 -1.219123527407646179e-01
9.493728727102279663e-02 1.573940515518188477e-01 -1.048047691583633423e-01 -8.288040012121200562e-02 1.450585871934890747e-01 3.953091055154800415e-02 5.396168678998947144e-02 2.848264575004577637e-01 3.487707078456878662e-01 -4.004845023155212402e-01 1.204911321401596069e-01 6.869502365589141846e-02 2.582196593284606934e-01 1.126586571335792542e-01 1.685399711132049561e-01 -1.549548804759979248e-01 -7.831180095672607422e-02 -2.010623514652252197e-01 -1.315627396106719971e-01 2.358843944966793060e-02 -2.997505068778991699e-01 -4.793460294604301453e-02 1.001713722944259644e-01 -1.645011454820632935e-01 -1.270300447940826416e-01 2.522738873958587646e-01 1.698766350746154785e-01 2.465268969535827637e-01 1.697045117616653442e-01 -5.882154032588005066e-02 -5.060900002717971802e-02 1.037597507238388062e-01
-9.710533916950225830e-02 -1.168449372053146362e-01 1.504189372062683105e-01 2.014836482703685760e-02 -1.288512796163558960e-01 -8.506579697132110596e-02 1.151583269238471985e-01 4.919948056340217590e-02 -2.272970974445343018e-03 5.119023099541664124e-02 2.922836542129516602e-01 5.585444625467061996e-03 1.484455019235610962e-01 1.530672907829284668e-01 2.181366272270679474e-02 -3.571310341358184814e-01 -2.206237316131591797e-01 -3.577398657798767090e-01 -1.354695409536361694e-01 -7.731514424085617065e-02 -5.334703600965440273e-04 -9.555651247501373291e-02 1.487749721854925156e-02 -2.720804698765277863e-02 -1.828221827745437622e-01 3.782461583614349365e-01 -1.612899452447891235e-01 2.529586199671030045e-03 3.384947180747985840e-01 -5.227659642696380615e-02 -3.307271897792816162e-01 -1.118588969111442566e-01
2.793966531753540039e-01 -1.716356873512268066e-01 5.009691044688224792e-02 -1.308806426823139191e-02 9.816594421863555908e-02 -2.604271471500396729e-01 1.579301059246063232e-01 6.035349518060684204e-02 3.595844209194183350e-01 -1.549085080623626709e-01 9.977435320615768433e-02 -9.780181199312210083e-02 9.821350872516632080e-02 2.172526270151138306e-01 -1.177392229437828064e-01 -3.246805965900421143e-01 -1.004644390195608139e-02 3.322578594088554382e-02 -2.456827908754348755e-01 1.908686608076095581e-01 -1.626794189214706421e-01 -1.479304283857345581e-01 1.021922454237937927e-01 -7.174658775329589844e-02 -7.195711135864257812e-02 -9.708528220653533936e-02 1.521944403648376465e-01 2.599482238292694092e-01 1.719304919242858887e-01 1.723490208387374878e-01 -3.289309442043304443e-01 8.826514706015586853e-03
-4.046309366822242737e-02 -1.979006081819534302e-01 1.146217882633209229e-01 2.406356856226921082e-03 -1.749211549758911133e-01 -8.924014866352081299e-02 1.856770962476730347e-01 1.410495936870574951e-01 6.671373546123504639e-02 1.030413284897804260e-01 1.865873485803604126e-01 1.664375811815261841e-01 1.916205435991287231e-01 7.059968262910842896e-02 -1.183450296521186829e-01 -1.528915762901306152e-01 -7.804016023874282837e-02 -3.990918397903442383e-01 -1.269023269414901733e-01 -2.236518859863281250e-01 -1.364224404096603394e-01 -8.812876790761947632e-02 8.407880365848541260e-02 -7.793948799371719360e-02 -7.687099277973175049e-02 4.970272481441497803e-01 -1.754035055637359619e-01 -1.877430453896522522e-02 3.572647273540496826e-01 -1.295850332826375961e-02 -5.915902182459831238e-02 -1.003644242882728577e-01
-9.208597242832183838e-03 -4.498862847685813904e-02 -9.760431200265884399e-02 -1.309043318033218384e-01 -1.958640217781066895e-01 -1.498361378908157349e-01 -1.504090875387191772e-01 4.769188351929187775e-03 3.780908584594726562e-01 1.200364753603935242e-01 9.471258521080017090e-02 -1.196775957942008972e-01 3.655424416065216064e-01 2.115004509687423706e-01 -1.675561517477035522e-01 -2.311675846576690674e-01 2.348412424325942993e-01 -3.450810313224792480e-01 -2.509747445583343506e-01 1.180123761296272278e-01 -1.353386640548706055e-01 -4.210536181926727295e-02 1.661155186593532562e-02 1.518584489822387695e-01 -2.294220030307769775e-01 7.568515092134475708e-02 -6.288202106952667236e-02 -9.169991314411163330e-02 2.784305512905120850e-01 6.449218094348907471e-02 1.897811656817793846e-03 1.619899459183216095e-02
3.593830391764640808e-02 -1.718298196792602539e-01 3.784398734569549561e-02 6.405562162399291992e-02 -1.883297786116600037e-02 -9.460899233818054199e-02 9.288240224123001099e-03 -7.417025417089462280e-02 1.665582805871963501e-01 -1.391433477401733398e-01 -1.045573353767395020e-01 2.970633655786514282e-02 3.009508848190307617e-01 -6.213312968611717224e-02 -2.760655879974365234e-01 -1.961981058120727539e-01 5.358789488673210144e-02 -2.494315952062606812e-01 -1.681987047195434570e-01 2.046831548213958740e-01 1.239165589213371277e-01 -7.548891752958297729e-02 1.433276236057281494e-01 -1.822169572114944458e-01 -5.740943551063537598e-02 1.127111390233039856e-01 9.153659641742706299e-02 2.643761634826660156e-01 4.472538232803344727e-01 3.226291537284851074e-01 -1.728124916553497314e-01 2.058227807283401489e-01
-2.490365132689476013e-02 2.352758049964904785e-01 -1.099141538143157959e-01 -7.177204638719558716e-02 4.704824090003967285e-02 -1.083540543913841248e-01 3.926518559455871582e-01 2.496454715728759766e-01 2.793896794319152832e-01 -8.875627070665359497e-02 3.002049326896667480e-01 1.096366047859191895e-01 1.822270005941390991e-01 -3.458964452147483826e-02 -3.594185113906860352e-01 -1.585386246442794800e-01 -4.377968236804008484e-02 4.186394810676574707e-02 -1.210328555316664279e-04 1.231310591101646423e-01 1.339354962110519409e-01 1.051686704158782959e-01 1.635008305311203003e-01 -1.807542443275451660e-01 -2.094506174325942993e-01 2.977273166179656982e-01 -5.803894624114036560e-02 -2.224877178668975830e-01 6.077487766742706299e-02 2.257607318460941315e-02 -1.496404409408569336e-01 1.820079796016216278e-02
-3.637964650988578796e-02 -4.736820608377456665e-02 1.439607143402099609e-01 -8.825712651014328003e-02 -2.461253479123115540e-02 -2.441230267286300659e-01 1.742184311151504517e-01 1.074663624167442322e-01 1.439599785953760147e-02 -2.172151803970336914e-01 -1.065176725387573242e-01 -2.296925485134124756e-01 1.164040248841047287e-02 3.489731997251510620e-02 -1.250513549894094467e-02 5.742024630308151245e-02 3.063160553574562073e-02 -4.078498482704162598e-01 -2.974002659320831299e-01 3.239831700921058655e-02 -1.358076035976409912e-01 6.117160990834236145e-02 -1.867749243974685669e-01 -2.032941021025180817e-02 -1.282423436641693115e-01 4.100734293460845947e-01 4.988452419638633728e-02 5.826319009065628052e-02 1.386026144027709961e-01 -3.086770474910736084e-01 -3.232652246952056885e-01 -1.605385094881057739e-01
-1.453691348433494568e-02 -1.443325728178024292e-01 6.193426996469497681e-02 -1.275985091924667358e-01 -8.985736221075057983e-02 -1.719944924116134644e-01 3.849264979362487793e-01 3.567606806755065918e-01 3.262716531753540039e-01 -3.107618987560272217e-01 1.320290565490722656e-01 2.279661446809768677e-01 3.930260613560676575e-02 1.115711182355880737e-01 1.388746500015258789e-01 1.724720597267150879e-01 1.246896013617515564e-01 -3.194371238350868225e-02 1.913258880376815796e-01 -1.032727435231208801e-01 -1.594782173633575439e-01 -1.938206404447555542e-01 2.179929614067077637e-01 -1.640967428684234619e-01 5.761057510972023010e-02 9.990236908197402954e-02 1.163391545414924622e-01 1.712529510259628296e-01 6.790589541196823120e-02 -1.341159082949161530e-02 -1.355637609958648682e-01 -1.722405552864074707e-01
3.159267306327819824e-01 1.652544289827346802e-01 2.797043025493621826e-01 6.421854719519615173e-03 2.584916725754737854e-02 2.133607119321823120e-02 2.198604494333267212e-01 5.758202821016311646e-02 2.686475515365600586e-01 -1.594193279743194580e-01 1.080832108855247498e-01 -7.121422141790390015e-02 4.113680422306060791e-01 2.246196120977401733e-01 2.107439003884792328e-02 -5.165089666843414307e-02 -2.939628958702087402e-01 -8.124163746833801270e-02 2.278601005673408508e-02 -8.062463253736495972e-02 1.223179548978805542e-01 -2.321190237998962402e-01 -5.436915159225463867e-02 2.151479572057723999e-02 6.073637306690216064e-02 9.229577332735061646e-02 3.116809204220771790e-02 1.511704474687576294e-01 -2.373902872204780579e-02 -6.448957324028015137e-02 -4.358972311019897461e-01 -4.055716097354888916e-02
1.500581949949264526e-01 -1.316271722316741943e-02 1.511075049638748169e-01 1.733142137527465820e-01 -1.919133067131042480e-01 -4.341247379779815674e-01 1.120709702372550964e-01 -9.219205379486083984e-02 1.826635301113128662e-01 -1.181521713733673096e-01 6.497780978679656982e-02 -2.924792282283306122e-02 8.338504284620285034e-02 2.681230306625366211e-01 3.176592523232102394e-03 3.999013453722000122e-02 -6.997003406286239624e-02 -4.304122924804687500e-01 1.127288341522216797e-01 -3.714378690347075462e-03 -4.935514926910400391e-02 1.730989813804626465e-01 2.939471602439880371e-01 3.611119231209158897e-03 -7.887161336839199066e-03 1.862196475267410278e-01 -2.116832137107849121e-02 -1.043222006410360336e-02 1.185357645153999329e-01 -3.404700458049774170e-01 -1.702985763549804688e-01 1.710832267999649048e-01
1.364825963973999023e-01 1.130990386009216309e-01 1.911167427897453308e-02 -1.980098523199558258e-02 2.946848869323730469e-01 -2.638665959239006042e-02 2.079114466905593872e-01 -1.527338009327650070e-02 2.938398718833923340e-01 -6.786366552114486694e-02 -4.866827279329299927e-02 -1.350953727960586548e-01 3.474480509757995605e-01 1.852056086063385010e-01 -3.475887775421142578e-01 -1.893797218799591064e-01 3.702864646911621094e-01 -2.646800279617309570e-01 -2.146586626768112183e-01 -2.269363254308700562e-01 -4.325369745492935181e-02 8.133740723133087158e-02 -1.365149021148681641e-02 -9.263372048735618591e-03 -5.146776139736175537e-02 1.953954100608825684e-01 -2.151509933173656464e-02 -1.669305264949798584e-01 -5.285421013832092285e-02 -1.205332353711128235e-01 -4.507716000080108643e-02 1.074321195483207703e-01
1.571801900863647461e-01 1.394658982753753662e-01 -4.578145965933799744e-02 2.344914525747299194e-01 9.162235260009765625e-02 -8.702521026134490967e-02 5.359433591365814209e-02 8.977930247783660889e-02 2.664313614368438721e-01 -2.708339393138885498e-01 3.105367720127105713e-01 -1.395967602729797363e-01 5.928211286664009094e-02 -5.584358423948287964e-02 -1.531744748353958130e-01 -1.872962713241577148e-02 1.202929094433784485e-01 -1.047079041600227356e-01 -7.076668739318847656e-02 -3.638379275798797607e-01 1.961243301630020142e-01 -8.934503793716430664e-02 1.644820868968963623e-01 -3.742811828851699829e-02 1.342465877532958984e-01 4.247323423624038696e-02 -6.303323805332183838e-02 1.936545968055725098e-02 3.183391094207763672e-01 3.338821530342102051e-01 -3.001515865325927734e-01 -1.278771013021469116e-01
8.816400915384292603e-02 -6.129251420497894287e-02 2.659665644168853760e-01 -2.154677808284759521e-01 3.382633626461029053e-02 -1.673068255186080933e-01 2.176479622721672058e-02 2.678641974925994873e-01 9.365818649530410767e-02 -1.637459099292755127e-01 -1.497652977705001831e-01 2.183016985654830933e-01 3.178305923938751221e-01 3.021147102117538452e-02 -1.672178953886032104e-01 -9.171194583177566528e-02 1.058143898844718933e-01 -1.442179530858993530e-01 1.875132769346237183e-01 -6.562439352273941040e-02 -5.090437084436416626e-02 -2.919474244117736816e-01 7.127123326063156128e-02 -4.052814096212387085e-02 1.736417114734649658e-01 2.726405858993530273e-01 2.121565341949462891e-01 -1.088398694992065430e-01 1.067529693245887756e-01 -4.247864708304405212e-02 -4.270083606243133545e-01 -5.554662644863128662e-02
1.065315455198287964e-01 3.876261878758668900e-03 8.282531984150409698e-03 1.225200369954109192e-01 1.526622921228408813e-01 -1.320042908191680908e-01 -2.882342226803302765e-02 1.777731329202651978e-01 2.245386540889739990e-01 -2.030797749757766724e-01 -9.571691602468490601e-02 -1.398517340421676636e-01 2.831477224826812744e-01 4.926658570766448975e-01 -5.413640290498733521e-02 -2.860986590385437012e-01 4.621485993266105652e-02 -8.043653517961502075e-02 -3.966507036238908768e-03 -1.455689370632171631e-01 1.897955127060413361e-02 -1.314720660448074341e-01 1.944904178380966187e-01 -1.567962914705276489e-01 2.364075928926467896e-01 1.531739830970764160e-01 -1.515584886074066162e-01 -2.062153965234756470e-01 5.519613157957792282e-03 3.137564063072204590e-01 3.389092627912759781e-03 1.383373588323593140e-01
4.714671149849891663e-02 -1.208990961313247681e-01 4.531354084610939026e-02 -2.439266256988048553e-02 3.102744817733764648e-01 -3.925022184848785400e-01 9.914615005254745483e-02 2.668299078941345215e-01 1.464357376098632812e-01 -2.312379479408264160e-01 9.294666349887847900e-03 2.959768176078796387e-01 5.411766096949577332e-02 9.406382590532302856e-02 -2.168521583080291748e-01 -4.165465012192726135e-03 -7.498909533023834229e-02 -2.051102370023727417e-01 -2.194665521383285522e-01 8.256594836711883545e-02 2.289105653762817383e-01 1.679887324571609497e-01 2.010033130645751953e-01 -6.717094033956527710e-02 -8.397366106510162354e-02 -4.830572754144668579e-02 -1.334658116102218628e-01 -2.135312408208847046e-01 3.147254586219787598e-01 7.061533629894256592e-02 -1.272020041942596436e-01 -8.068690448999404907e-02
4.063300415873527527e-02 -8.687905222177505493e-02 2.751471661031246185e-02 -1.746826805174350739e-02 2.555134892463684082e-01 -1.221057847142219543e-01 3.298150599002838135e-01 1.940662711858749390e-01 1.532223820686340332e-01 -1.419719457626342773e-01 2.455604076385498047e-01 2.712051868438720703e-01 3.829159438610076904e-01 1.527095437049865723e-01 -1.428983360528945923e-01 1.653116047382354736e-01 2.144119888544082642e-01 -1.616325043141841888e-02 -3.234816715121269226e-02 -1.148292515426874161e-02 5.327612161636352539e-02 1.806667596101760864e-01 -8.289856463670730591e-02 3.213248252868652344e-01 -5.200662091374397278e-02 1.293467879295349121e-01 -7.842201739549636841e-02 -6.935233622789382935e-02 2.374822795391082764e-01 2.790439724922180176e-01 -7.617254555225372314e-02 -6.671404093503952026e-02
-8.230875432491302490e-02 -2.744056284427642822e-01 1.525207906961441040e-01 1.828886568546295166e-01 8.385518938302993774e-02 -1.067745834589004517e-01 1.107033193111419678e-01 1.581153422594070435e-01 -6.441337615251541138e-02 -4.506970345973968506e-01 -2.313764840364456177e-01 -1.172926574945449829e-01 3.729149401187896729e-01 3.828265666961669922e-01 -1.078337579965591431e-01 4.969422519207000732e-02 -2.078827172517776489e-01 8.577074110507965088e-02 -1.670829951763153076e-01 -6.654444150626659393e-04 -5.595419555902481079e-02 -4.300769045948982239e-02 -2.959771268069744110e-02 -3.026763722300529480e-02 1.430484466254711151e-02 4.659049212932586670e-02 3.015274554491043091e-02 1.738529503345489502e-01 2.217550873756408691e-01 8.618061244487762451e-02 -2.317095100879669189e-01 -4.664869979023933411e-02
-1.356258988380432129e-01 -2.741340398788452148e-01 1.715996414422988892e-01 7.427501678466796875e-02 2.549549378454685211e-02 -3.345966339111328125e-01 2.183102965354919434e-01 7.193680107593536377e-02 1.930886209011077881e-01 -3.745740950107574463e-01 -2.608810178935527802e-02 1.824533492326736450e-01 1.918926388025283813e-01 3.359744846820831299e-01 -2.083523273468017578e-01 -8.919207751750946045e-02 -9.078226238489151001e-02 -1.777940988540649414e-01 -2.758117020130157471e-02 -1.703190505504608154e-01 1.551435887813568115e-01 -1.077712923288345337e-01 1.026327237486839294e-01 2.427236437797546387e-01 1.317919138818979263e-02 -4.014810547232627869e-02 -8.319641649723052979e-02 -2.371784895658493042e-01 3.934932127594947815e-02 -5.931098014116287231e-02 2.155082076787948608e-01 4.693340510129928589e-02
7.725312560796737671e-02 -1.457436233758926392e-01 2.926107347011566162e-01 8.179103583097457886e-02 8.011733740568161011e-02 -1.671329438686370850e-01 4.096296131610870361e-01 1.052677482366561890e-01 3.306068778038024902e-01 2.228055149316787720e-03 -1.118189767003059387e-01 3.817555010318756104e-01 1.962015032768249512e-01 2.058797925710678101e-01 -1.056088507175445557e-02 -1.915644258260726929e-01 -1.109812930226325989e-01 -2.640201449394226074e-01 -1.390284858644008636e-02 -1.802636682987213135e-01 3.219704702496528625e-02 2.296682633459568024e-02 1.986714303493499756e-01 1.559490561485290527e-01 -1.139748245477676392e-01 -8.249761164188385010e-02 -1.914319992065429688e-01 6.362428516149520874e-02 3.038707375526428223e-02 8.120715618133544922e-02 9.910329431295394897e-02 -1.552974283695220947e-01
-1.105248555541038513e-01 -1.927523314952850342e-01 -2.106568217277526855e-02 -9.279832243919372559e-02 -1.424881517887115479e-01 -2.778106033802032471e-01 2.637628912925720215e-01 3.350624442100524902e-01 3.072758018970489502e-01 -2.416465580463409424e-01 6.387139856815338135e-02 1.798348426818847656e-01 3.044762909412384033e-01 1.055661067366600037e-01 -1.735159456729888916e-01 9.794905781745910645e-02 -1.761254966259002686e-01 -1.759492903947830200e-01 1.001056805253028870e-01 -4.345673322677612305e-02 2.149634249508380890e-02 -1.051765531301498413e-01 1.716577857732772827e-01 -3.572764247655868530e-02 -1.751046180725097656e-01 -2.680039703845977783e-01 -2.032492905855178833e-01 9.563954919576644897e-02 1.212139055132865906e-01 8.055724203586578369e-02 1.711617559194564819e-01 -9.946901351213455200e-02
2.345214486122131348e-01 1.495627611875534058e-01 1.955330520868301392e-01 4.689698666334152222e-02 -7.203230261802673340e-02 -6.466384977102279663e-03 2.957698404788970947e-01 1.180978119373321533e-01 4.262968301773071289e-01 -2.148213833570480347e-01 2.902084887027740479e-01 -9.915152937173843384e-02 4.019427299499511719e-01 8.500789105892181396e-02 7.182006537914276123e-02 -2.364560216665267944e-02 -1.826763302087783813e-01 1.939158514142036438e-02 -1.405761539936065674e-01 1.230415776371955872e-01 9.274341911077499390e-02 -1.400053501129150391e-01 -6.373525410890579224e-02 -3.400450572371482849e-02 4.753547534346580505e-02 -7.857279852032661438e-03 -7.123088091611862183e-02 -1.002252548933029175e-01 -1.001873519271612167e-02 -8.789009600877761841e-02 -3.847567141056060791e-01 6.114172935485839844e-02
7.172949612140655518e-02 1.886996179819107056e-01 9.479959309101104736e-02 -5.856095626950263977e-02 2.825360596179962158e-01 -2.676218748092651367e-02 9.572467207908630371e-02 -5.472187325358390808e-02 2.834226787090301514e-01 -2.738077044486999512e-01 5.344024300575256348e-02 -1.355206221342086792e-01 3.170185685157775879e-01 1.389536112546920776e-01 -2.044295966625213623e-01 -1.276857405900955200e-01 3.481665551662445068e-01 -3.237794637680053711e-01 -1.598168760538101196e-01 -6.441321969032287598e-02 2.385084517300128937e-02 8.923668414354324341e-02 1.070924326777458191e-01 -2.998244762420654297e-01 -1.632922515273094177e-02 2.814758121967315674e-01 5.470504611730575562e-02 -3.586056828498840332e-02 -1.317871063947677612e-01 -1.560390889644622803e-01 -6.678149849176406860e-02 6.416260451078414917e-02
2.301323711872100830e-01 8.406367152929306030e-02 1.009978577494621277e-01 2.673431336879730225e-01 3.082439303398132324e-01 -2.651000618934631348e-01 2.039441615343093872e-01 2.103895246982574463e-01 2.374391853809356689e-01 -1.308552324771881104e-01 1.985996067523956299e-01 1.635584384202957153e-01 1.883886158466339111e-01 9.620532393455505371e-02 -1.595323234796524048e-01 -9.002724289894104004e-02 2.239903993904590607e-02 5.077976360917091370e-02 7.955895736813545227e-03 2.414364218711853027e-01 -9.260807186365127563e-02 -7.849401980638504028e-02 2.236337512731552124e-01 8.676275610923767090e-02 -2.496534027159214020e-03 1.990987956523895264e-01 -4.352582991123199463e-02 2.732180356979370117e-01 1.959637999534606934e-01 1.742766946554183960e-01 -2.654173970222473145e-01 -5.733801983296871185e-03
1.403112411499023438e-01 -8.829355984926223755e-02 5.788984149694442749e-02 -1.305580735206604004e-01 4.156955778598785400e-01 -3.685018718242645264e-01 2.443586587905883789e-01 -1.206305623054504395e-01 1.172334998846054077e-01 -8.855266869068145752e-02 1.625371128320693970e-01 -8.781797438859939575e-02 3.208886682987213135e-01 5.081257596611976624e-02 -1.341313272714614868e-01 -3.187315165996551514e-01 1.737019792199134827e-02 -1.406644135713577271e-01 -3.108833730220794678e-02 -1.424023509025573730e-01 -1.535381227731704712e-01 -7.867160439491271973e-02 1.619515866041183472e-01 -2.308098375797271729e-01 2.780269598588347435e-03 8.487740904092788696e-02 -9.670414030551910400e-03 7.685687392950057983e-02 1.197483837604522705e-01 -3.567770123481750488e-02 -3.290870785713195801e-01 2.630392089486122131e-02
1.894134283065795898e-02 -1.861817240715026855e-01 4.505209624767303467e-03 3.571576252579689026e-02 -9.533657133579254150e-02 1.424299329519271851e-01 2.311424762010574341e-01 3.116073906421661377e-01 2.148956507444381714e-01 -4.246782958507537842e-01 -2.708968520164489746e-01 -2.320102900266647339e-01 2.673156857490539551e-01 2.211155556142330170e-02 -7.714742422103881836e-02 -2.584591805934906006e-01 9.496868401765823364e-02 -2.859370112419128418e-01 9.596531093120574951e-02 4.894125089049339294e-02 8.678702637553215027e-03 -4.873886331915855408e-02 -1.488757878541946411e-01 -1.150318756699562073e-01 1.584425568580627441e-01 3.018115758895874023e-01 -9.227918833494186401e-02 -1.277250498533248901e-01 -5.304866656661033630e-02 1.064752927049994469e-03 1.378484629094600677e-02 -3.279598802328109741e-02
1.757989525794982910e-01 -4.447849467396736145e-03 2.351864576339721680e-01 -1.167835518717765808e-01 1.974247545003890991e-01 -1.380765140056610107e-01 1.982839256525039673e-01 8.807570487260818481e-02 1.275005191564559937e-01 -4.376409947872161865e-01 -3.657540306448936462e-02 3.711465001106262207e-02 3.451852798461914062e-01 -1.054265070706605911e-02 1.642934978008270264e-01 -1.534439325332641602e-01 1.491992473602294922e-01 -9.203305095434188843e-02 1.682779490947723389e-01 8.106377720832824707e-02 6.940849125385284424e-02 -7.728501409292221069e-02 -1.453818678855895996e-01 7.948228158056735992e-03 4.227424040436744690e-02 1.167659685015678406e-01 -6.554444879293441772e-02 1.285566017031669617e-02 -2.305568009614944458e-02 1.872029304504394531e-01 -4.859073758125305176e-01 -1.597859710454940796e-01
1.556624472141265869e-01 -7.983908057212829590e-02 8.868343383073806763e-02 6.913657486438751221e-02 6.969130784273147583e-02 -2.305952310562133789e-01 4.452916979789733887e-01 1.003610566258430481e-01 1.362824141979217529e-01 -1.742943525314331055e-01 1.064563691616058350e-01 -1.587580591440200806e-01 -5.263396725058555603e-02 2.007867209613323212e-02 2.802929282188415527e-02 5.348037928342819214e-02 2.150117307901382446e-01 -3.152440488338470459e-01 3.695942088961601257e-02 2.533566951751708984e-01 6.812690198421478271e-02 -2.246860563755035400e-01 4.284920990467071533e-01 -1.388047784566879272e-01 1.814622133970260620e-01 1.124447733163833618e-01 2.072646096348762512e-02 -3.480633720755577087e-02 -4.175074771046638489e-02 2.555996775627136230e-01 -4.751989990472793579e-02 -1.111161187291145325e-01
-5.423182155936956406e-04 -2.296948581933975220e-01 2.119317948818206787e-01 4.127414524555206299e-02 -1.647752374410629272e-01 -2.558182477951049805e-01 -5.252836272120475769e-04 1.523269116878509521e-01 6.637592613697052002e-02 7.690232247114181519e-02 2.005057334899902344e-01 6.430655717849731445e-02 2.099516838788986206e-01 1.453180313110351562e-01 7.145252078771591187e-02 -2.589411437511444092e-01 -6.879994273185729980e-02 -4.157006740570068359e-01 -2.004496455192565918e-01 -1.077978760004043579e-01 4.174044879619032145e-04 -8.655063807964324951e-02 2.668999135494232178e-02 -1.700600832700729370e-01 -2.117084413766860962e-01 4.426681399345397949e-01 -4.130415990948677063e-02 -1.885094866156578064e-02 1.437842249870300293e-01 1.928555220365524292e-01 -1.503926813602447510e-01 5.501318722963333130e-02
3.213672712445259094e-02 -3.430585563182830811e-01 1.077038049697875977e-01 -7.055674493312835693e-02 -2.111008577048778534e-02 -3.376702964305877686e-01 4.108133614063262939e-01 6.117887049913406372e-02 8.290816843509674072e-02 4.247688129544258118e-02 8.107448369264602661e-02 1.565272212028503418e-01 3.131389915943145752e-01 2.326178550720214844e-01 -2.912075519561767578e-01 -6.373799592256546021e-02 -1.048095896840095520e-01 -2.626212537288665771e-01 9.778061881661415100e-03 -3.902192041277885437e-02 2.007353156805038452e-01 2.421679720282554626e-02 3.159522265195846558e-02 7.691025733947753906e-02 -2.989909052848815918e-02 -1.997692584991455078e-01 -2.912270128726959229e-01 -1.159866601228713989e-01 1.101825088262557983e-01 -8.045612275600433350e-02 -9.819211065769195557e-02 -1.575478911399841309e-02
-5.647334456443786621e-02 1.035163030028343201e-01 1.108098891563713551e-03 9.294255822896957397e-02 1.026296317577362061e-01 -2.741370201110839844e-01 1.418870687484741211e-01 2.031445503234863281e-02 2.282634228467941284e-01 -3.575462400913238525e-01 3.598486185073852539e-01 9.742029011249542236e-02 1.116268932819366455e-01 -1.974515616893768311e-02 -3.842333331704139709e-02 -6.067012250423431396e-02 2.537012994289398193e-01 5.358070135116577148e-02 -2.135174721479415894e-01 3.843611478805541992e-02 3.580201044678688049e-02 -2.471109665930271149e-02 1.622373759746551514e-01 -2.046827599406242371e-02 1.590958535671234131e-01 -1.540444642305374146e-01 -6.625981628894805908e-02 1.038994938135147095e-01 3.014262318611145020e-01 3.556571602821350098e-01 -3.294509649276733398e-01 -3.528572246432304382e-02
-1.363893896341323853e-01 -1.804218590259552002e-01 1.711498945951461792e-01 -3.032241165637969971e-01 1.573795527219772339e-01 8.902404457330703735e-02 1.844585984945297241e-01 1.825236678123474121e-01 3.128874003887176514e-01 -2.807238399982452393e-01 -1.136126369237899780e-02 2.963065505027770996e-01 2.199669927358627319e-01 4.010833427309989929e-02 3.414038196206092834e-02 -2.553941905498504639e-01 1.082493271678686142e-02 -1.901673972606658936e-01 2.098364382982254028e-01 -2.851026654243469238e-01 2.111327275633811951e-02 -5.077201873064041138e-02 1.127973496913909912e-01 1.643245816230773926e-01 -1.342412382364273071e-01 1.151102110743522644e-01 -8.255571126937866211e-02 -1.309931427240371704e-01 2.249131798744201660e-01 -6.989754037931561470e-04 -1.839708387851715088e-01 -5.035714432597160339e-02
5.633917823433876038e-02 -1.202223747968673706e-01 -8.614698797464370728e-02 1.730781644582748413e-01 1.281590908765792847e-01 -2.713309824466705322e-01 2.689831554889678955e-01 1.924931257963180542e-01 2.841726243495941162e-01 -1.462501585483551025e-01 1.392109692096710205e-01 2.464978247880935669e-01 3.543983995914459229e-01 1.396351009607315063e-01 2.132305316627025604e-02 1.898672282695770264e-01 8.450493961572647095e-02 -7.119088619947433472e-02 -2.615615129470825195e-01 -6.312862783670425415e-02 1.842124909162521362e-01 2.173540890216827393e-01 6.245620921254158020e-02 1.936586052179336548e-01 -2.397546321153640747e-01 5.787130072712898254e-02 -5.026483535766601562e-02 1.921673864126205444e-02 2.313402481377124786e-02 2.304355651140213013e-01 7.402572780847549438e-03 -2.388551831245422363e-01
5.450292676687240601e-02 -2.260460890829563141e-02 -9.185039252042770386e-02 2.804227471351623535e-01 2.093562632799148560e-01 -2.630457878112792969e-01 1.397120058536529541e-01 2.662701308727264404e-01 2.517181336879730225e-01 -2.358775287866592407e-01 -6.190317869186401367e-02 1.378863211721181870e-02 2.243477851152420044e-01 1.102089583873748779e-01 -2.505445154383778572e-03 1.031005531549453735e-01 -1.173319816589355469e-01 1.920022368431091309e-01 -1.918770223855972290e-01 -1.447025537490844727e-01 8.375925570726394653e-02 6.035293638706207275e-02 -4.510191082954406738e-02 2.993312105536460876e-02 -2.323643863201141357e-01 2.100940942764282227e-01 -1.900634914636611938e-01 -9.919842332601547241e-02 1.181133538484573364e-01 1.716958731412887573e-01 -4.453693926334381104e-01 4.482646659016609192e-02
-2.114532142877578735e-01 -2.201279401779174805e-01 1.872135549783706665e-01 4.599727317690849304e-02 1.390948146581649780e-02 -1.750538200139999390e-01 1.683703660964965820e-01 5.178672075271606445e-02 -3.155785426497459412e-02 -4.830143973231315613e-02 1.693534702062606812e-01 6.131432205438613892e-02 3.295535966753959656e-02 6.064680218696594238e-02 -1.123736575245857239e-01 -1.839403361082077026e-01 -1.132989078760147095e-01 -4.040980637073516846e-01 -3.488970696926116943e-01 -1.185670308768749237e-02 -4.013007506728172302e-02 -8.194448053836822510e-02 4.124746099114418030e-02 2.644925191998481750e-02 -1.069867387413978577e-01 4.987992942333221436e-01 -1.011406183242797852e-01 1.446073316037654877e-02 3.498416841030120850e-01 8.957932889461517334e-02 -1.039521172642707825e-01 -1.307869888842105865e-02
-6.354840099811553955e-02 1.635316759347915649e-03 -1.350088715553283691e-01 2.581204175949096680e-01 2.855521161109209061e-04 -4.497937560081481934e-01 2.934810817241668701e-01 -4.482298344373703003e-02 1.973354667425155640e-01 -2.591073811054229736e-01 6.689596176147460938e-02 1.807550638914108276e-01 1.932926177978515625e-01 3.391904011368751526e-02 -1.233543828129768372e-01 1.402925252914428711e-01 2.848394513130187988e-01 1.079159155488014221e-01 -2.296581715345382690e-01 -1.222093179821968079e-01 -1.700758635997772217e-01 -5.572145432233810425e-02 8.460774272680282593e-02 1.025271713733673096e-01 -5.199957638978958130e-02 -9.623705595731735229e-02 -5.382924154400825500e-02 3.731227666139602661e-02 1.468986570835113525e-01 2.839793860912322998e-01 -1.808848232030868530e-01 -2.065380811691284180e-01
2.678857743740081787e-01 9.858222305774688721e-02 -1.157852560281753540e-01 6.187654659152030945e-02 1.389016676694154739e-02 -1.058190912008285522e-01 2.240620106458663940e-01 3.365478292107582092e-02 2.733595967292785645e-01 6.578510999679565430e-02 -1.124377846717834473e-01 -3.176597952842712402e-01 1.850008517503738403e-01 4.050555638968944550e-03 -1.769276857376098633e-01 -1.420870572328567505e-01 -9.847707301378250122e-02 -9.001689404249191284e-02 -8.807126432657241821e-02 -2.218904793262481689e-01 8.085416257381439209e-02 -4.010486882179975510e-03 2.481790632009506226e-01 9.313282370567321777e-02 -1.531975269317626953e-01 3.141152262687683105e-01 -4.061767458915710449e-02 2.283007800579071045e-01 2.318315356969833374e-01 7.547288388013839722e-02 -4.160256087779998779e-01 -1.337175630033016205e-02
-1.976624596863985062e-03 -1.205095276236534119e-01 1.725012809038162231e-01 7.828227430582046509e-02 1.226965859532356262e-01 -6.967340409755706787e-02 2.263291329145431519e-01 -1.674638390541076660e-01 3.000632822513580322e-01 -1.283467113971710205e-01 1.717246174812316895e-01 1.055023148655891418e-01 2.857755124568939209e-01 2.239376679062843323e-02 -4.191470518708229065e-02 1.748818904161453247e-01 -4.828232899308204651e-02 -1.352977305650711060e-01 -1.121297553181648254e-01 1.323552876710891724e-01 1.356242746114730835e-01 -3.528006970882415771e-01 -1.098083108663558960e-01 -1.882791221141815186e-01 -1.133872866630554199e-01 3.723960816860198975e-01 -4.058030247688293457e-02 -1.886820942163467407e-01 1.892567127943038940e-01 1.648116260766983032e-01 -2.908689975738525391e-01 -1.063223704695701599e-01
-2.124137729406356812e-01 -1.460108757019042969e-01 3.501736819744110107e-01 -1.521280407905578613e-01 -3.013148009777069092e-01 -4.718566238880157471e-01 1.229880526661872864e-01 -6.784450262784957886e-02 3.169486522674560547e-01 -1.282096803188323975e-01 -1.316550467163324356e-02 -2.012966722249984741e-01 1.766849905252456665e-01 9.591598808765411377e-02 -1.074073463678359985e-01 -5.635737627744674683e-02 1.523323506116867065e-01 -2.328281104564666748e-02 -1.987548172473907471e-01 -1.654049456119537354e-01 -8.660314232110977173e-02 9.980267286300659180e-02 -1.331910341978073120e-01 -1.008357852697372437e-01 -1.805307120084762573e-01 4.797290265560150146e-02 -1.385976523160934448e-01 -1.394129097461700439e-01 2.758034504950046539e-02 2.130939974449574947e-04 -4.864107072353363037e-02 -1.710792928934097290e-01
-2.697761058807373047e-01 -4.208052158355712891e-02 3.314456641674041748e-01 6.554818898439407349e-02 -6.392431259155273438e-02 6.837766617536544800e-02 1.563960909843444824e-01 1.496860533952713013e-01 9.447862952947616577e-02 -3.526958823204040527e-01 -2.634701728820800781e-01 3.235249221324920654e-02 8.786635100841522217e-02 3.684411942958831787e-01 -2.796795666217803955e-01 -2.139895707368850708e-01 -5.782131478190422058e-02 -7.935193926095962524e-02 -2.333983406424522400e-02 2.154878228902816772e-01 2.454427070915699005e-02 -1.401005387306213379e-01 2.004147917032241821e-01 1.326533704996109009e-01 8.456683158874511719e-02 2.022348344326019287e-01 -3.833397850394248962e-02 1.041567325592041016e-01 -1.662018708884716034e-02 1.799047589302062988e-01 -1.446314603090286255e-01 1.893727183341979980e-01
2.285295128822326660e-01 1.449708193540573120e-01 1.785484403371810913e-01 -3.699218109250068665e-02 1.827686727046966553e-01 -1.406481564044952393e-01 -4.521123319864273071e-02 -7.511882483959197998e-02 5.273236036300659180e-01 -1.688706874847412109e-01 -6.685209274291992188e-02 -2.226365916430950165e-02 2.324155569076538086e-01 1.430518478155136108e-01 -1.163816973567008972e-01 -2.030588090419769287e-01 1.289844363927841187e-01 -2.919808328151702881e-01 -1.403019428253173828e-01 -2.355692088603973389e-01 -1.738194562494754791e-02 -2.178504690527915955e-02 3.244139626622200012e-02 -1.954033076763153076e-01 9.541857987642288208e-02 2.530065476894378662e-01 9.625381231307983398e-02 -1.503449678421020508e-01 -1.200573816895484924e-01 -2.031566202640533447e-01 -8.120204508304595947e-02 8.649417012929916382e-02
1.265112757682800293e-01 4.186868667602539062e-02 1.356250047683715820e-01 1.841149628162384033e-01 1.014277059584856033e-02 -2.918298542499542236e-01 2.609494626522064209e-01 -3.748672828078269958e-02 1.712504178285598755e-01 -5.050619319081306458e-02 -1.017564162611961365e-01 -1.934575103223323822e-02 2.613750696182250977e-01 -8.299533277750015259e-02 -1.101247891783714294e-01 -6.080924719572067261e-02 2.105162478983402252e-02 2.709555998444557190e-02 -3.145074844360351562e-01 1.283832788467407227e-01 -8.219923824071884155e-02 1.171661093831062317e-01 2.354487627744674683e-01 6.500224024057388306e-02 -2.903793938457965851e-02 1.994637101888656616e-01 -2.352963201701641083e-02 2.242190390825271606e-01 3.314174711704254150e-01 -1.170767918229103088e-01 -4.401788115501403809e-01 1.899106204509735107e-01
-1.351672112941741943e-01 2.226665467023849487e-01 2.143989875912666321e-02 -9.355444461107254028e-02 1.748617440462112427e-01 -9.708965569734573364e-02 3.344790339469909668e-01 2.617671191692352295e-01 1.685580611228942871e-01 -8.072643727064132690e-02 2.374691218137741089e-01 1.562740653753280640e-01 2.613053619861602783e-01 1.876274310052394867e-02 1.734767667949199677e-02 -2.374208271503448486e-01 -4.244256019592285156e-02 -1.436423063278198242e-01 -3.550293445587158203e-01 -6.183977425098419189e-02 9.497526288032531738e-02 4.386994242668151855e-02 -5.767643917351961136e-03 -3.112902045249938965e-01 2.288528978824615479e-01 1.560003608465194702e-01 -2.145036868751049042e-02 -2.197794765233993530e-01 2.252040356397628784e-01 7.350461930036544800e-02 9.008446335792541504e-02 -1.077036708593368530e-01
-1.613928377628326416e-01 -7.308693230152130127e-02 2.192127704620361328e-01 -1.556719094514846802e-01 -3.005698621273040771e-01 -1.810719221830368042e-01 1.414390951395034790e-01 2.791292406618595123e-02 1.458837091922760010e-01 5.344407260417938232e-02 3.069699108600616455e-01 7.144564390182495117e-02 1.995517909526824951e-01 2.340714484453201294e-01 1.340851560235023499e-02 1.330784559249877930e-01 1.282547414302825928e-01 -3.094735443592071533e-01 -8.925924450159072876e-02 1.602516323328018188e-01 -1.037365291267633438e-02 -8.076430857181549072e-02 1.561860926449298859e-02 -1.589613705873489380e-01 -3.172044456005096436e-01 2.551501691341400146e-01 -1.997215449810028076e-01 -5.757190287113189697e-02 1.036329716444015503e-01 2.875534296035766602e-01 -1.836069226264953613e-01 -4.857971891760826111e-02
-1.478128731250762939e-01 -3.205637913197278976e-03 -8.583076298236846924e-02 1.945068240165710449e-01 1.497107893228530884e-01 -3.160259723663330078e-01 6.562052667140960693e-02 1.812205165624618530e-01 2.694101631641387939e-01 -5.870156884193420410e-01 -2.524672262370586395e-02 -1.289242208003997803e-01 6.793660670518875122e-02 5.696322023868560791e-02 -2.325087040662765503e-02 2.302355132997035980e-03 2.775350119918584824e-03 -9.405855089426040649e-02 -1.021155565977096558e-01 -3.272179961204528809e-01 1.872543245553970337e-01 -7.917355000972747803e-02 -1.055199094116687775e-02 -1.345207635313272476e-02 2.639847397804260254e-01 -1.174149755388498306e-02 -1.535682082176208496e-01 -4.530218243598937988e-02 2.240587174892425537e-01 -3.106247074902057648e-02 -2.121107652783393860e-02 -1.249674186110496521e-01
4.902566969394683838e-02 1.367290914058685303e-01 -2.332126796245574951e-01 8.803647756576538086e-02 -2.198795676231384277e-01 -2.460107654333114624e-01 1.322587300091981888e-02 1.061348393559455872e-01 1.830049306154251099e-01 -2.957956492900848389e-01 2.913825511932373047e-01 7.366099953651428223e-02 2.479226738214492798e-01 3.383450806140899658e-01 -2.135047614574432373e-01 -2.620929479598999023e-01 5.321310460567474365e-02 1.089558899402618408e-01 -1.368789076805114746e-01 5.198773741722106934e-02 -1.162635311484336853e-01 -6.448256969451904297e-02 2.102481126785278320e-01 -1.151426658034324646e-01 4.375497996807098389e-02 3.244721293449401855e-01 -2.256403118371963501e-01 5.191324651241302490e-02 -1.214017346501350403e-02 -1.123149245977401733e-01 -9.973511099815368652e-02 -1.124251727014780045e-02
2.226765006780624390e-01 6.011217832565307617e-02 2.418605610728263855e-02 -1.834804192185401917e-02 -3.009542226791381836e-01 -1.761763244867324829e-01 1.281086355447769165e-01 -1.044158264994621277e-01 2.739811539649963379e-01 -1.340429931879043579e-01 1.646464690566062927e-02 -1.579333990812301636e-01 3.922452628612518311e-01 3.245448470115661621e-01 -1.538880616426467896e-01 -9.231116622686386108e-02 -1.894322335720062256e-01 1.519125849008560181e-01 -1.146590933203697205e-01 -1.047637593001127243e-02 -7.858087122440338135e-02 -2.150155454874038696e-01 -1.357167661190032959e-01 -4.616321064531803131e-03 4.050830751657485962e-02 1.963289082050323486e-01 -1.752720773220062256e-01 1.791790127754211426e-01 1.334468424320220947e-01 1.361794918775558472e-01 -3.210316896438598633e-01 -4.274659231305122375e-02
2.907674610614776611e-01 -1.121168956160545349e-01 -1.370109021663665771e-01 -8.992509916424751282e-03 1.088078320026397705e-01 -2.997924983501434326e-01 1.963659375905990601e-01 1.103388518095016479e-01 2.192887365818023682e-01 1.538395732641220093e-01 6.690088659524917603e-02 -1.475462913513183594e-01 2.390449941158294678e-01 4.143000841140747070e-01 -1.131055951118469238e-01 1.565545648336410522e-01 7.169844210147857666e-02 -2.496586441993713379e-01 -1.461353451013565063e-01 -7.438574731349945068e-02 -1.124262716621160507e-02 9.049682319164276123e-02 1.607694029808044434e-01 -1.941009908914566040e-01 4.595660418272018433e-02 2.078641802072525024e-01 -1.044875904917716980e-01 2.462003380060195923e-01 4.491272568702697754e-02 -2.337740510702133179e-01 -1.656257808208465576e-01 1.858084462583065033e-02
1.495423354208469391e-02 2.039955556392669678e-01 4.824967682361602783e-02 3.048577308654785156e-01 2.557190507650375366e-02 -5.060279965400695801e-01 9.596657007932662964e-02 3.467089831829071045e-01 1.360185295343399048e-01 -1.647440344095230103e-01 1.689807139337062836e-02 2.050774991512298584e-01 6.665082275867462158e-02 3.301568329334259033e-01 5.953200533986091614e-02 -2.523807883262634277e-01 3.246528282761573792e-02 -2.722621895372867584e-02 -1.070687323808670044e-01 -9.330732375383377075e-02 1.549861729145050049e-01 -2.456139586865901947e-02 2.292706817388534546e-01 -9.460466355085372925e-02 8.927118033170700073e-02 4.144925251603126526e-02 -1.541951745748519897e-01 6.202797219157218933e-02 -1.319823861122131348e-01 1.507133692502975464e-01 -7.193772494792938232e-02 -1.317830234766006470e-01
1.207858771085739136e-01 -1.053840387612581253e-03 -2.875557541847229004e-02 2.579134702682495117e-02 2.583795189857482910e-01 -3.711572885513305664e-01 4.746521413326263428e-01 -1.835844479501247406e-02 1.762269288301467896e-01 -2.217426449060440063e-01 -2.235594540834426880e-01 2.710747718811035156e-01 1.110401898622512817e-01 7.493177056312561035e-02 -2.535770833492279053e-01 -1.885518245398998260e-02 -2.239387631416320801e-01 -4.994909092783927917e-02 9.705065190792083740e-02 7.248689234256744385e-02 4.087282344698905945e-02 -5.246631801128387451e-02 9.400759637355804443e-02 9.588855318725109100e-03 -6.788194924592971802e-02 5.196751654148101807e-02 -1.411778032779693604e-01 -1.221733912825584412e-01 2.747350037097930908e-01 -3.486819937825202942e-02 -2.426185160875320435e-01 9.532133489847183228e-02
-1.434409618377685547e-01 -1.076008901000022888e-01 2.760750949382781982e-01 -1.774094253778457642e-01 -1.215464062988758087e-02 -1.385596543550491333e-01 3.372682631015777588e-01 5.939208716154098511e-02 1.566060483455657959e-01 -6.825766712427139282e-02 1.594269126653671265e-01 1.075476482510566711e-01 -3.250668570399284363e-02 2.530194818973541260e-01 1.442402154207229614e-01 -1.832593381404876709e-01 -3.349534422159194946e-02 -4.872981309890747070e-01 -2.668029069900512695e-01 9.011706709861755371e-02 1.300419718027114868e-01 -2.793261595070362091e-02 -1.837801784276962280e-01 -1.557701360434293747e-02 1.184846367686986923e-02 2.667410373687744141e-01 -6.049788743257522583e-02 -8.374408632516860962e-02 2.374109178781509399e-01 1.102393772453069687e-02 1.715121418237686157e-01 -2.090873941779136658e-02
-2.920595705509185791e-01 -2.025142163038253784e-01 -3.701655939221382141e-02 1.086003631353378296e-01 -9.404627233743667603e-02 -1.054572612047195435e-01 2.678662538528442383e-01 -1.188509911298751831e-01 1.096315681934356689e-01 -8.867718279361724854e-02 1.473216563463211060e-01 1.680683046579360962e-01 3.237544596195220947e-01 2.232573181390762329e-01 -1.337011605501174927e-01 -1.303309351205825806e-01 3.120062686502933502e-02 -3.975016474723815918e-01 -2.071498036384582520e-01 3.430527448654174805e-01 2.256088405847549438e-01 -1.750254482030868530e-01 1.026614233851432800e-01 4.221981763839721680e-02 -1.110286638140678406e-01 5.185304582118988037e-02 -2.768365852534770966e-02 -1.474925279617309570e-01 1.895942538976669312e-01 -2.322295866906642914e-02 -3.934023529291152954e-02 -7.951568812131881714e-02
9.671195596456527710e-02 1.007674857974052429e-01 -3.153894096612930298e-02 2.861802279949188232e-01 -1.524822860956192017e-01 -1.623428892344236374e-03 2.262080907821655273e-01 2.470252215862274170e-01 1.844292134046554565e-01 -3.303839266300201416e-02 -3.545316681265830994e-02 -1.067072823643684387e-01 -8.741351217031478882e-02 1.327401995658874512e-01 1.554202437400817871e-01 -2.762283086776733398e-01 -1.058404222130775452e-01 -2.448364198207855225e-01 -1.977439671754837036e-01 -2.490895539522171021e-01 2.219870239496231079e-01 -3.859446197748184204e-02 1.998321563005447388e-01 -1.764181405305862427e-01 -1.736288815736770630e-01 3.097985172644257545e-03 -1.009627711027860641e-02 -2.851498723030090332e-01 2.188299447298049927e-01 7.314354181289672852e-02 -3.536140024662017822e-01 -6.869100779294967651e-02
1.692999899387359619e-01 -4.103122279047966003e-02 1.004448607563972473e-01 -6.911159306764602661e-02 -2.293307930231094360e-01 -2.103546559810638428e-01 2.601740360260009766e-01 1.141238659620285034e-01 1.710731089115142822e-01 -4.851409792900085449e-01 3.509989008307456970e-02 -1.308872252702713013e-01 1.429941952228546143e-01 -9.981047362089157104e-03 3.010781109333038330e-01 -2.929808795452117920e-01 7.071009278297424316e-02 -2.145998179912567139e-02 -1.458228379487991333e-02 9.631618857383728027e-02 -1.917289942502975464e-01 -2.323129773139953613e-01 1.689993590116500854e-01 4.202894121408462524e-02 1.609864234924316406e-01 -5.120937153697013855e-02 -8.272360265254974365e-02 3.261892590671777725e-03 1.753712594509124756e-01 2.247769087553024292e-01 -1.613805443048477173e-01 -1.359598338603973389e-01
1.370127648115158081e-01 4.674857854843139648e-02 2.135368585586547852e-01 3.034723103046417236e-01 -1.108319908380508423e-01 -1.069008652120828629e-02 1.054978370666503906e-01 3.438476845622062683e-02 3.073077797889709473e-01 -1.116998791694641113e-01 -2.380664274096488953e-02 -2.247446924448013306e-01 2.504225373268127441e-01 -6.782080233097076416e-02 -7.907034456729888916e-02 -1.190251037478446960e-01 -5.997803062200546265e-02 -3.533660992980003357e-02 -2.026330977678298950e-01 4.071775823831558228e-02 -1.861584931612014771e-01 -7.609191536903381348e-02 3.157034218311309814e-01 1.928991079330444336e-01 -7.294566929340362549e-02 3.563460111618041992e-01 -9.106083214282989502e-02 7.828225940465927124e-02 3.528125584125518799e-01 -1.360373944044113159e-01 -2.371384352445602417e-01 -9.344700723886489868e-03
3.182410597801208496e-01 -1.086493209004402161e-01 -1.395879685878753662e-01 -1.183543279767036438e-01 5.553095787763595581e-02 -2.446812242269515991e-01 2.421354651451110840e-01 2.216923832893371582e-01 4.002930521965026855e-01 -2.624569833278656006e-01 1.667072437703609467e-02 2.548718750476837158e-01 -1.673759371042251587e-01 8.370991051197052002e-02 -1.607092469930648804e-01 -1.303060501813888550e-01 -1.515009850263595581e-01 -4.543345049023628235e-02 -3.584123849868774414e-01 -6.879042088985443115e-02 1.400003582239151001e-01 -7.228118181228637695e-02 -2.298055887222290039e-01 -4.728503152728080750e-02 -1.921861991286277771e-02 9.347744286060333252e-02 5.046322569251060486e-02 7.885402441024780273e-02 2.136368155479431152e-01 3.550679609179496765e-02 -7.848574966192245483e-02 3.870239853858947754e-02
9.051187336444854736e-02 -6.267926841974258423e-02 2.554532885551452637e-01 -1.958259493112564087e-01 -2.286464124917984009e-01 -2.266176491975784302e-01 3.456164300441741943e-01 1.538163572549819946e-01 9.617143869400024414e-02 2.561422530561685562e-03 4.813264310359954834e-02 -8.859670162200927734e-02 -4.909184575080871582e-02 4.204123914241790771e-01 7.252901792526245117e-02 -2.271386981010437012e-01 2.412114441394805908e-01 -9.097730368375778198e-02 -3.056255280971527100e-01 1.687399893999099731e-01 2.298914082348346710e-02 8.919933810830116272e-03 -4.475351795554161072e-02 -6.227620691061019897e-02 -2.496965527534484863e-01 1.688953489065170288e-01 -6.952226161956787109e-02 1.549552381038665771e-01 1.636935472488403320e-01 1.449224352836608887e-01 -5.389741435647010803e-02 -1.298013329505920410e-01
-3.038741350173950195e-01 -2.721800506114959717e-01 8.911661058664321899e-02 9.714021533727645874e-02 -2.434000223875045776e-01 -1.722136139869689941e-01 2.201850265264511108e-01 1.057906225323677063e-01 -3.774594143033027649e-02 2.518646605312824249e-02 1.582629606127738953e-02 6.376933306455612183e-02 3.328121006488800049e-01 3.092755675315856934e-01 -8.200393617153167725e-02 1.172251626849174500e-01 7.094391435384750366e-02 -2.175678461790084839e-01 -3.132865726947784424e-01 4.851639270782470703e-02 4.145322740077972412e-02 -8.926955610513687134e-02 -7.759416103363037109e-02 1.061720550060272217e-01 -1.845676898956298828e-01 3.184191286563873291e-01 -1.690604090690612793e-01 -2.695325948297977448e-02 1.020825430750846863e-01 2.139854431152343750e-01 6.347571033984422684e-03 -1.830354630947113037e-01
4.104817286133766174e-02 -1.806550174951553345e-01 2.038862258195877075e-01 5.611336976289749146e-02 -1.625482141971588135e-01 -2.807430028915405273e-01 6.413241475820541382e-02 2.158812582492828369e-01 1.786633282899856567e-01 -1.666436344385147095e-01 -1.573743224143981934e-01 -2.496291846036911011e-01 -9.567163884639739990e-02 1.646533757448196411e-01 -1.488065719604492188e-01 -8.773696608841419220e-04 3.427911996841430664e-01 -3.612681627273559570e-01 1.157682761549949646e-01 5.695528909564018250e-02 -1.830979287624359131e-01 9.422394447028636932e-03 -2.691227756440639496e-02 -5.690806359052658081e-02 -1.394387036561965942e-01 3.426833152770996094e-01 -8.250296115875244141e-02 4.712210036814212799e-03 5.910581350326538086e-02 -4.190058447420597076e-03 -2.080290317535400391e-01 -2.590173482894897461e-01
-2.971129119396209717e-01 -8.823153376579284668e-02 1.555520892143249512e-01 3.061196208000183105e-01 8.102472126483917236e-02 -3.822671175003051758e-01 7.249549031257629395e-02 2.844412997364997864e-02 2.997122406959533691e-01 -3.382200896739959717e-01 3.504912927746772766e-02 -1.927395910024642944e-01 1.603391319513320923e-01 -2.883897162973880768e-02 -1.989686489105224609e-01 -7.790947705507278442e-02 4.533850122243165970e-03 -1.691036224365234375e-01 -2.319733053445816040e-01 -2.414983958005905151e-01 4.038894176483154297e-02 -1.402433216571807861e-01 1.447272896766662598e-01 1.020487621426582336e-01 1.222252249717712402e-01 -1.591269820928573608e-01 -1.482783257961273193e-02 -2.730688266456127167e-02 1.885171607136726379e-02 2.780281901359558105e-01 -1.370087359100580215e-02 -1.389641780406236649e-03
9.817779995501041412e-03 2.911306321620941162e-01 -2.249731309711933136e-02 8.984787762165069580e-02 6.301328539848327637e-02 -1.573581993579864502e-01 1.728218048810958862e-02 -1.786970645189285278e-01 6.270100474357604980e-01 -1.533714681863784790e-01 6.700754910707473755e-02 1.078437417745590210e-01 1.949359774589538574e-01 -1.378436088562011719e-01 -4.970870167016983032e-02 -2.294391393661499023e-01 -6.880622357130050659e-02 -1.042942404747009277e-01 1.195440739393234253e-01 5.362508445978164673e-02 -8.708916604518890381e-02 -6.608795374631881714e-02 -6.636379659175872803e-02 -2.365234680473804474e-02 2.872745096683502197e-01 2.949288785457611084e-01 -2.944458276033401489e-03 -1.078254915773868561e-02 1.838549226522445679e-01 8.324424922466278076e-02 -2.016040831804275513e-01 -7.630151812918484211e-04
4.092322289943695068e-02 -1.793714314699172974e-01 1.265447884798049927e-01 -3.791528940200805664e-02 3.573075830936431885e-01 -2.445420622825622559e-01 1.850924640893936157e-01 2.886245846748352051e-01 2.931904494762420654e-01 -1.807604581117630005e-01 1.970479264855384827e-02 1.906526237726211548e-01 1.653336137533187866e-01 1.307151559740304947e-02 -1.362400203943252563e-01 1.271727979183197021e-01 6.397867947816848755e-02 -3.328661024570465088e-01 3.473986312747001648e-02 1.969031756743788719e-03 1.258233338594436646e-01 1.387229561805725098e-01 2.101292759180068970e-01 2.691447436809539795e-01 -1.335517913103103638e-01 4.882564023137092590e-02 -4.404753819108009338e-02 3.452578932046890259e-02 8.745411038398742676e-02 1.988269537687301636e-01 -1.298048794269561768e-01 -2.662719786167144775e-01
-1.360729336738586426e-01 -2.667894959449768066e-01 -1.798780113458633423e-01 2.409136109054088593e-02 4.847642406821250916e-02 -4.698468744754791260e-01 1.270945519208908081e-01 5.989455617964267731e-03 1.962808370590209961e-01 -2.679439447820186615e-02 -5.228867754340171814e-03 2.843708097934722900e-01 1.796371936798095703e-01 1.819840818643569946e-01 -3.605529665946960449e-02 -1.016694121062755585e-02 -6.215829774737358093e-02 -4.518916606903076172e-01 -1.210213005542755127e-01 1.710658967494964600e-01 1.479341741651296616e-02 -1.008745562285184860e-02 -2.992668561637401581e-02 -7.416425645351409912e-02 -8.206564188003540039e-02 1.166092231869697571e-01 -1.165721863508224487e-01 6.163078919053077698e-02 2.228670269250869751e-01 -4.436336457729339600e-02 -3.209395110607147217e-01 9.543645195662975311e-03
1.124506443738937378e-01 1.107066720724105835e-01 2.471981346607208252e-01 2.676416337490081787e-01 1.177820712327957153e-01 -1.421476453542709351e-01 7.663978636264801025e-02 1.217343136668205261e-01 1.350479573011398315e-01 -2.565287947654724121e-01 3.750762715935707092e-02 5.076490715146064758e-02 3.581129312515258789e-01 1.340352445840835571e-01 -1.831431239843368530e-01 5.488981958478689194e-03 1.248493939638137817e-01 -2.107061445713043213e-01 -2.120004892349243164e-01 1.291397660970687866e-01 1.025258377194404602e-01 5.002141743898391724e-02 2.389586865901947021e-01 -3.664078190922737122e-02 -1.654974073171615601e-01 2.739833295345306396e-02 -3.614417612552642822e-01 -3.375869393348693848e-01 -1.587950140237808228e-01 1.458469331264495850e-01 3.825085610151290894e-02 7.758240401744842529e-02
1.471510976552963257e-01 3.637554347515106201e-01 -2.576013840734958649e-02 1.004740595817565918e-01 -6.735169142484664917e-02 -8.407793939113616943e-02 2.686245143413543701e-01 3.693430125713348389e-01 8.720552921295166016e-02 -3.181563317775726318e-01 1.671864092350006104e-01 1.607060879468917847e-01 -1.243434846401214600e-01 6.364633329212665558e-03 1.293996572494506836e-01 -3.949829638004302979e-01 -5.564614757895469666e-02 -2.327452450990676880e-01 -4.678638651967048645e-02 -1.946958750486373901e-01 3.664741665124893188e-02 -4.570036754012107849e-02 4.402860626578330994e-02 -5.099906399846076965e-02 -2.967908084392547607e-01 5.600837245583534241e-02 -1.633801013231277466e-01 -6.733753532171249390e-02 9.346972405910491943e-02 2.343874610960483551e-02 -1.336469501256942749e-01 -9.642388671636581421e-02
2.058133929967880249e-01 -8.514928817749023438e-02 -2.870105206966400146e-01 1.886514872312545776e-01 -7.051926106214523315e-02 -3.935278356075286865e-01 1.723955571651458740e-01 2.337394356727600098e-01 -8.782139420509338379e-02 -1.158541291952133179e-01 1.758940070867538452e-01 7.851947844028472900e-02 2.374539226293563843e-01 2.619710862636566162e-01 -1.233485266566276550e-01 -7.842981815338134766e-02 -2.861562557518482208e-02 -4.106992185115814209e-01 -3.189017772674560547e-01 8.607207983732223511e-02 -1.062833610922098160e-02 -1.292284876108169556e-01 2.285579033195972443e-02 -1.389856785535812378e-01 -9.804243594408035278e-02 1.466347575187683105e-01 -4.956186935305595398e-02 -1.191189214587211609e-01 7.449741661548614502e-02 1.083111613988876343e-01 3.738699480891227722e-02 -4.388513416051864624e-02
5.302952527999877930e-01 -1.264778673648834229e-01 8.513209223747253418e-02 -1.130832731723785400e-02 6.536335684359073639e-03 -1.831592917442321777e-01 -2.517426200211048126e-02 8.667214959859848022e-02 3.111070990562438965e-01 -6.998980045318603516e-02 -4.692761600017547607e-02 9.126213937997817993e-02 2.931552827358245850e-01 2.696719765663146973e-01 -3.411108627915382385e-02 1.140929311513900757e-01 5.471305921673774719e-02 -1.278110891580581665e-01 4.613870382308959961e-02 5.747899040579795837e-02 1.715047210454940796e-01 5.639078468084335327e-02 -1.585155278444290161e-01 -2.670551836490631104e-01 8.137168362736701965e-03 1.353989243507385254e-01 1.634356752038002014e-02 9.113872051239013672e-02 3.286232352256774902e-01 6.831932067871093750e-02 -2.723789811134338379e-01 3.151781111955642700e-02
1.190920844674110413e-01 -3.794128075242042542e-02 -1.352255493402481079e-01 1.816698610782623291e-01 2.738172374665737152e-02 -4.619974493980407715e-01 9.706792421638965607e-03 3.105728626251220703e-01 -4.531199485063552856e-02 -7.961864024400711060e-02 7.363038510084152222e-02 1.892783045768737793e-01 3.391159474849700928e-01 2.630038261413574219e-01 7.918048650026321411e-02 6.312591582536697388e-02 4.180691391229629517e-02 -3.535007834434509277e-01 -6.601642817258834839e-02 9.339251369237899780e-02 -3.115729615092277527e-02 -4.136571288108825684e-02 2.771737240254878998e-02 -5.477386713027954102e-02 -1.151411160826683044e-01 1.488870680332183838e-01 3.445776551961898804e-02 -2.944541275501251221e-01 7.805030047893524170e-02 1.321340948343276978e-01 -1.683003157377243042e-01 -2.384293377399444580e-01
1.068051233887672424e-01 2.419618964195251465e-01 4.738309979438781738e-02 1.023306027054786682e-01 -2.400918677449226379e-02 -2.245566546916961670e-01 2.307847589254379272e-01 -9.476950764656066895e-02 3.947030305862426758e-01 -1.968808174133300781e-01 3.232726156711578369e-01 2.834999561309814453e-02 -1.045726835727691650e-01 1.913373768329620361e-01 7.562191039323806763e-02 -6.406626105308532715e-02 -5.952258035540580750e-02 -7.497692108154296875e-02 -1.874554604291915894e-01 -2.422094494104385376e-01 3.542519807815551758e-01 -3.367531672120094299e-02 1.624572426080703735e-01 -4.793177917599678040e-02 -2.000477537512779236e-02 2.310100793838500977e-01 -8.999224007129669189e-02 -5.225468426942825317e-02 2.166306674480438232e-01 1.918727010488510132e-01 1.870943307876586914e-01 7.228076457977294922e-02
2.688762918114662170e-02 -1.338031291961669922e-01 2.259580492973327637e-01 -1.131250038743019104e-01 -1.858762204647064209e-01 -2.102627158164978027e-01 1.752968579530715942e-01 1.304449290037155151e-01 2.281854599714279175e-01 -4.202690422534942627e-01 2.972530126571655273e-01 4.873929545283317566e-02 4.305354785174131393e-03 1.718301922082901001e-01 2.131758928298950195e-01 8.664710819721221924e-02 1.450265794992446899e-01 -7.084752619266510010e-02 1.468772590160369873e-01 -6.032527983188629150e-02 -1.137014329433441162e-01 -1.450959146022796631e-01 -1.299648433923721313e-01 -2.268668562173843384e-01 4.453384503722190857e-02 1.997376233339309692e-02 1.070098578929901123e-01 -8.031457662582397461e-02 1.191738918423652649e-01 -2.569847106933593750e-01 -3.673295080661773682e-01 -5.114054773002862930e-03
5.093533918261528015e-02 -4.570719227194786072e-02 -1.125603988766670227e-01 -6.915142387151718140e-02 -3.892094641923904419e-02 2.507768338546156883e-03 -6.161637138575315475e-03 9.461664408445358276e-02 3.134099841117858887e-01 -2.079111933708190918e-01 1.942739337682723999e-01 -1.025370433926582336e-01 2.268531024456024170e-01 4.379342794418334961e-01 -1.885145157575607300e-01 -1.025687232613563538e-01 -2.542991638183593750e-01 7.790827751159667969e-02 5.748104304075241089e-02 -1.333642005920410156e-01 1.707966327667236328e-01 -3.228370845317840576e-02 1.469627469778060913e-01 -2.022104337811470032e-02 1.667005866765975952e-01 2.009033262729644775e-01 -1.171601861715316772e-01 -1.650912463665008545e-01 3.253446221351623535e-01 2.205206751823425293e-01 -2.592276930809020996e-01 1.160970255732536316e-01
5.046993866562843323e-02 -1.604169011116027832e-01 1.048055142164230347e-01 7.280948758125305176e-02 -2.963939122855663300e-02 -4.056748151779174805e-01 3.829251825809478760e-01 2.743400037288665771e-01 1.527239084243774414e-01 -2.863157987594604492e-01 6.207780167460441589e-02 6.407816708087921143e-02 1.285692900419235229e-01 -6.212760135531425476e-02 1.238295510411262512e-01 -1.282424926757812500e-01 -9.702707827091217041e-02 -3.669042885303497314e-01 3.672099485993385315e-02 -9.985618293285369873e-02 1.734357476234436035e-01 1.654082536697387695e-01 8.762403577566146851e-02 9.768092632293701172e-02 -6.452265381813049316e-02 5.431850627064704895e-02 2.121385037899017334e-01 -1.421879082918167114e-01 2.158695459365844727e-02 2.246464975178241730e-02 -6.423840671777725220e-02 3.085695505142211914e-01
-9.533698111772537231e-02 -9.626530855894088745e-02 -1.397648006677627563e-01 1.426670104265213013e-01 -5.546608939766883850e-03 -3.641709983348846436e-01 3.483631610870361328e-01 1.980312317609786987e-01 -6.111623346805572510e-02 -3.793443441390991211e-01 2.847852744162082672e-02 6.362646073102951050e-02 6.156749650835990906e-02 9.301120042800903320e-02 1.155982986092567444e-01 1.370342224836349487e-01 1.743108034133911133e-01 -5.379309132695198059e-02 -3.588548898696899414e-01 1.343761831521987915e-01 -2.231565266847610474e-01 5.624058097600936890e-02 1.486793458461761475e-01 1.515264660120010376e-01 -5.496679246425628662e-02 4.570900276303291321e-02 -6.322674453258514404e-02 -1.105804964900016785e-01 1.586467772722244263e-01 -7.529670745134353638e-02 -2.709962129592895508e-01 -2.183999717235565186e-01
1.798828840255737305e-01 -1.670523136854171753e-01 1.607606410980224609e-01 -9.948573261499404907e-02 1.706872433423995972e-01 -2.207458317279815674e-01 1.827755719423294067e-01 -1.413616240024566650e-01 1.333507597446441650e-01 -1.196686699986457825e-01 1.631701588630676270e-01 2.558785490691661835e-02 1.363447159528732300e-01 3.886307403445243835e-02 -8.473951369524002075e-02 -2.124212384223937988e-01 7.566350698471069336e-02 -9.308931976556777954e-02 3.136226907372474670e-02 1.801453083753585815e-01 7.235705107450485229e-02 -3.086182475090026855e-01 -3.257623016834259033e-01 -9.903205931186676025e-02 1.078666076064109802e-01 3.107717633247375488e-01 -2.996563315391540527e-01 -1.247272044420242310e-01 2.855392694473266602e-01 1.688656210899353027e-02 -2.794013619422912598e-01 -5.719774961471557617e-02
6.193852052092552185e-03 -9.669588506221771240e-02 6.555956602096557617e-02 1.285921595990657806e-02 -5.953666567802429199e-02 -9.565896540880203247e-02 3.260442912578582764e-01 -1.148943826556205750e-01 5.662314221262931824e-02 -7.509167492389678955e-02 -1.499260216951370239e-02 1.437072604894638062e-01 2.411119937896728516e-01 1.930624991655349731e-01 1.000254601240158081e-01 6.294599920511245728e-02 -1.082815229892730713e-01 -2.303555756807327271e-01 -1.472321599721908569e-01 3.016076236963272095e-02 7.240307331085205078e-02 -1.747511029243469238e-01 -3.449437022209167480e-01 -2.246956676244735718e-01 4.895231500267982483e-02 5.118480920791625977e-01 -1.820985525846481323e-01 -7.959461212158203125e-02 2.813917696475982666e-01 7.107687741518020630e-02 -1.390897780656814575e-01 1.214955672621726990e-01
-1.200724095106124878e-01 -5.924656242132186890e-02 1.285352855920791626e-01 2.581089362502098083e-02 2.377963662147521973e-01 -1.889530271291732788e-01 1.716125458478927612e-01 -2.921353280544281006e-02 1.991137117147445679e-01 -8.883225172758102417e-02 -6.356430053710937500e-02 7.488312572240829468e-02 2.344169616699218750e-01 2.643230557441711426e-01 2.488355338573455811e-01 -2.924964390695095062e-02 -1.960142850875854492e-01 -1.424674838781356812e-01 -1.723754405975341797e-02 1.771012693643569946e-01 7.322004437446594238e-02 -1.009116545319557190e-01 1.090951487421989441e-01 -2.299409545958042145e-02 -2.398727387189865112e-01 4.377372860908508301e-01 7.792418473400175571e-04 -2.579425871372222900e-01 3.454977571964263916e-01 1.575437337160110474e-01 -1.154848635196685791e-01 7.735309749841690063e-02
2.623999118804931641e-01 1.511679440736770630e-01 5.068653449416160583e-02 1.512334793806076050e-01 2.239678651094436646e-01 4.570603743195533752e-02 2.765481173992156982e-01 2.637048661708831787e-01 -2.632793188095092773e-01 -2.719689309597015381e-01 -8.045952767133712769e-02 1.274480521678924561e-01 2.651123702526092529e-01 1.596112549304962158e-01 3.653781954199075699e-03 -5.103206261992454529e-02 1.929382979869842529e-01 -3.396649956703186035e-01 -2.238117903470993042e-01 -2.237362116575241089e-01 1.063452884554862976e-01 -4.337587207555770874e-02 2.230218239128589630e-02 5.399596691131591797e-02 1.345631778240203857e-01 2.344754487276077271e-01 -2.135246396064758301e-01 6.589004397392272949e-02 9.122483432292938232e-02 9.896567463874816895e-02 2.201838977634906769e-02 9.609520435333251953e-02
7.379727810621261597e-02 1.476579755544662476e-01 1.335894912481307983e-01 7.533106952905654907e-02 -3.152574598789215088e-01 -6.923342496156692505e-02 3.973398208618164062e-01 -1.086800545454025269e-01 4.278836026787757874e-02 -1.180449351668357849e-01 7.306454330682754517e-02 -1.745844334363937378e-01 1.106076911091804504e-01 2.228701114654541016e-01 -8.339621871709823608e-02 -1.558166146278381348e-01 2.201616168022155762e-01 -2.043262869119644165e-01 -2.002203017473220825e-01 1.811335608363151550e-02 -1.145347505807876587e-01 -3.252259641885757446e-02 -1.586006134748458862e-01 -1.907820254564285278e-01 -1.468192785978317261e-01 2.744421064853668213e-01 -1.722391843795776367e-01 1.181539148092269897e-01 3.533412516117095947e-01 1.570234149694442749e-01 3.575180098414421082e-02 -1.816228628158569336e-01
9.610667824745178223e-03 -1.677639335393905640e-01 -1.124865841120481491e-02 3.348439640831202269e-04 -1.038711294531822205e-01 6.640042364597320557e-02 4.205930233001708984e-01 -1.303430367261171341e-02 3.219682276248931885e-01 4.609694704413414001e-02 7.388159632682800293e-02 7.052588462829589844e-02 1.943399757146835327e-01 -7.618559151887893677e-02 -2.176272869110107422e-02 -1.430095881223678589e-01 1.367807853966951370e-02 -1.145712286233901978e-01 -3.082662820816040039e-01 6.324178725481033325e-02 -3.722371906042098999e-02 -3.281393647193908691e-01 2.265488803386688232e-01 -1.209434568881988525e-01 2.416972815990447998e-01 3.435889780521392822e-01 5.315843224525451660e-02 -2.099193632602691650e-01 2.661981284618377686e-01 5.543495342135429382e-02 2.099138312041759491e-02 -1.164433136582374573e-01
-1.428721994161605835e-01 1.597632318735122681e-01 2.181178778409957886e-01 4.022829234600067139e-01 -2.972011864185333252e-01 3.107537049800157547e-03 3.410501182079315186e-01 2.411553710699081421e-01 9.301686286926269531e-02 -1.256410777568817139e-01 7.978695631027221680e-02 -1.639824658632278442e-01 1.549437195062637329e-01 2.013392746448516846e-01 1.381648033857345581e-01 -1.976426094770431519e-01 -5.527866259217262268e-02 -6.042539700865745544e-02 3.122104518115520477e-02 -1.130819097161293030e-01 1.361778676509857178e-01 -2.212779829278588295e-03 7.117868214845657349e-02 -8.356762677431106567e-02 1.183157339692115784e-01 9.587322175502777100e-02 2.650831639766693115e-02 -2.003374397754669189e-01 2.333404719829559326e-01 1.238681599497795105e-01 -3.020713031291961670e-01 -1.591262668371200562e-01
-1.251007318496704102e-01 -1.102902516722679138e-01 1.651171594858169556e-01 -3.468450158834457397e-02 3.808746114373207092e-02 -6.823657453060150146e-02 1.385570764541625977e-01 1.045286953449249268e-01 3.525225520133972168e-01 -2.597156465053558350e-01 -1.452482938766479492e-01 -9.217943251132965088e-02 -9.020848572254180908e-02 1.716518551111221313e-01 -1.536945551633834839e-01 -2.593708634376525879e-01 -2.314191907644271851e-01 -1.113080382347106934e-01 -3.005096614360809326e-01 1.667600423097610474e-01 -1.522323638200759888e-01 8.450955897569656372e-02 3.002910129725933075e-02 1.694615557789802551e-02 -1.936113811098039150e-03 3.520772159099578857e-01 9.565703570842742920e-02 -6.105911359190940857e-02 -1.993035823106765747e-01 2.515253424644470215e-01 -3.152800500392913818e-01 5.365164205431938171e-02
8.312943391501903534e-03 -8.549743145704269409e-02 -6.003995984792709351e-02 1.400111168622970581e-01 8.864170871675014496e-03 -1.734376996755599976e-01 2.059387266635894775e-01 2.928668558597564697e-01 -1.827656030654907227e-01 -1.505439579486846924e-01 -3.031870163977146149e-02 3.595598787069320679e-02 4.490432441234588623e-01 2.414145469665527344e-01 1.298957169055938721e-01 1.771710254251956940e-02 -1.026497595012187958e-02 -4.112741053104400635e-01 -1.283397078514099121e-01 -4.436207935214042664e-02 -2.199590578675270081e-02 -8.283033967018127441e-02 -6.871537864208221436e-02 4.509087279438972473e-02 4.244079347699880600e-03 1.620610058307647705e-01 1.642640084028244019e-01 -3.897071480751037598e-01 1.344104409217834473e-01 -2.150843106210231781e-02 -1.380056738853454590e-01 -1.765925139188766479e-01
1.861335188150405884e-01 -1.140322685241699219e-01 -1.627294570207595825e-01 1.355716437101364136e-01 -1.458889245986938477e-01 -4.555002152919769287e-01 1.411160975694656372e-01 1.635295301675796509e-01 -6.572202593088150024e-02 -1.720012277364730835e-01 1.794799864292144775e-01 1.764024496078491211e-01 4.049436748027801514e-01 2.325120270252227783e-01 -8.161946386098861694e-02 9.027683734893798828e-02 -1.245558727532625198e-02 -2.785432636737823486e-01 -1.170816197991371155e-01 5.445444583892822266e-02 -3.650455176830291748e-02 -1.695723086595535278e-01 -1.927725598216056824e-02 1.083690896630287170e-01 -2.252208143472671509e-01 1.628992259502410889e-01 1.221478208899497986e-01 -9.208294749259948730e-02 9.975480288267135620e-02 1.575836241245269775e-01 6.208232417702674866e-02 -1.614545285701751709e-01
6.872421503067016602e-02 -1.260488629341125488e-01 8.415903151035308838e-02 5.008384212851524353e-02 -2.194604575634002686e-01 -2.966288030147552490e-01 1.487478315830230713e-01 9.498486667871475220e-02 2.447339892387390137e-01 -3.863832950592041016e-01 7.279103994369506836e-02 1.719724386930465698e-01 3.933790624141693115e-01 -8.059060573577880859e-02 -4.198809328954666853e-04 -6.902977824211120605e-02 -1.045921444892883301e-02 -3.469163477420806885e-01 -1.006010174751281738e-01 -2.038262188434600830e-01 7.963214069604873657e-02 1.581979840993881226e-01 1.463886350393295288e-01 1.453981399536132812e-01 -4.827173054218292236e-02 2.388738095760345459e-02 2.546254694461822510e-01 -1.197849661111831665e-01 -1.038520857691764832e-01 -6.550963502377271652e-03 -1.198261082172393799e-01 1.977296918630599976e-01
1.915448904037475586e-01 8.812047541141510010e-02 -4.118489101529121399e-02 -9.754570573568344116e-02 8.354954421520233154e-02 -9.124021977186203003e-02 1.055741757154464722e-01 4.854886792600154877e-03 3.387986421585083008e-01 -2.010325342416763306e-01 1.545953601598739624e-01 -1.206672657281160355e-02 3.451993167400360107e-01 4.430949091911315918e-01 -2.198856621980667114e-01 -2.326131761074066162e-01 -3.160451725125312805e-02 4.631769657135009766e-02 1.591010987758636475e-01 1.330323666334152222e-01 1.446965616196393967e-02 8.399559557437896729e-02 -1.641431078314781189e-02 -1.219784393906593323e-01 -6.685779988765716553e-02 2.678044736385345459e-01 2.229395955801010132e-01 1.823318302631378174e-01 2.273844778537750244e-01 2.028995156288146973e-01 5.703263450413942337e-03 -7.262917235493659973e-03
1.358992606401443481e-01 4.960903525352478027e-02 -1.638723015785217285e-01 -1.089671179652214050e-01 -1.308619976043701172e-01 -2.092059254646301270e-01 1.334639489650726318e-01 1.182863041758537292e-01 3.325142264366149902e-01 -2.441812008619308472e-01 1.487975865602493286e-01 5.753515660762786865e-02 3.186224102973937988e-01 1.418120712041854858e-01 2.103079855442047119e-02 -3.568620234727859497e-02 2.020179629325866699e-01 -3.233180567622184753e-02 -1.567322760820388794e-01 6.275482941418886185e-03 -1.996809542179107666e-01 3.192575648427009583e-02 2.479992508888244629e-01 -1.331214308738708496e-01 1.635650247335433960e-01 3.778168559074401855e-01 -2.870033383369445801e-01 5.090494081377983093e-02 6.837061792612075806e-02 -1.778678297996520996e-01 1.438536792993545532e-01 -1.749678999185562134e-01
8.970241993665695190e-02 -2.021911293268203735e-01 2.068406492471694946e-01 -2.190666198730468750e-01 -1.836496293544769287e-01 -1.494438797235488892e-01 7.537730783224105835e-02 1.621598005294799805e-01 2.845126688480377197e-01 -2.893337905406951904e-01 2.873208522796630859e-01 2.749246358871459961e-01 -7.212622556835412979e-03 1.182090640068054199e-01 2.167471647262573242e-01 -1.197256334125995636e-02 -1.771808974444866180e-02 -3.582318127155303955e-01 -2.787004597485065460e-02 -3.230805695056915283e-01 -1.205287277698516846e-01 -8.955877274274826050e-02 2.773920260369777679e-02 -5.296134948730468750e-02 -9.613929688930511475e-02 -1.253036856651306152e-01 -1.247995048761367798e-01 3.579834103584289551e-02 2.721134126186370850e-01 -5.267449468374252319e-02 -1.971221715211868286e-02 9.685611724853515625e-02
3.378188610076904297e-02 -9.948784112930297852e-02 1.095646526664495468e-02 1.809737235307693481e-01 -1.300651133060455322e-01 -1.567626744508743286e-01 3.527172505855560303e-01 1.754692569375038147e-02 9.227963536977767944e-02 1.345171872526407242e-02 -3.141120821237564087e-02 5.000612512230873108e-02 4.765088856220245361e-01 2.913098037242889404e-01 5.761788412928581238e-02 5.273113772273063660e-02 8.085917681455612183e-02 -1.676616370677947998e-01 5.570581927895545959e-02 1.203584000468254089e-01 -1.764189898967742920e-01 -1.981866508722305298e-01 -7.653149217367172241e-02 -1.231879219412803650e-01 -5.255139991641044617e-02 8.452358096837997437e-02 1.814900934696197510e-01 -3.270672857761383057e-01 3.218008279800415039e-01 1.294796913862228394e-01 -6.688578426837921143e-02 2.034461945295333862e-01
-1.070349663496017456e-02 2.581087313592433929e-02 8.154691010713577271e-02 5.618898198008537292e-03 -1.124933212995529175e-01 -1.242870613932609558e-01 7.727898657321929932e-02 2.340878099203109741e-01 1.895149052143096924e-01 -3.882385194301605225e-01 -1.614674809388816357e-03 2.878852654248476028e-03 3.507505059242248535e-01 7.880017906427383423e-02 2.232910841703414917e-01 -2.014021277427673340e-01 4.795837029814720154e-02 -1.338878124952316284e-01 5.371895432472229004e-02 -2.637440338730812073e-03 1.622512787580490112e-01 1.626433134078979492e-01 1.082037389278411865e-01 -8.406622707843780518e-02 -3.724635243415832520e-01 1.278337240219116211e-01 -2.365466654300689697e-01 3.201490268111228943e-02 -1.697440296411514282e-01 7.693435251712799072e-02 -2.139759808778762817e-01 -3.318340778350830078e-01
1.188784167170524597e-01 4.918863996863365173e-02 1.018530279397964478e-01 8.044386655092239380e-02 -8.794637769460678101e-02 -5.763113964349031448e-03 2.565170824527740479e-01 3.904301300644874573e-02 2.310899198055267334e-01 -3.420976176857948303e-02 1.739909797906875610e-01 2.946519851684570312e-01 4.857893586158752441e-01 4.203974083065986633e-02 2.496011368930339813e-02 -1.345825046300888062e-01 -5.186201259493827820e-02 -1.430038660764694214e-01 -1.381358057260513306e-01 4.879825189709663391e-02 -1.872966289520263672e-01 -2.152792364358901978e-01 1.334347277879714966e-01 -6.247205659747123718e-02 2.594334185123443604e-01 2.851207554340362549e-01 2.716506458818912506e-02 -3.312238752841949463e-01 1.187275797128677368e-01 1.044771224260330200e-01 -1.213573478162288666e-02 1.772269606590270996e-01
1.060578748583793640e-01 -1.426649689674377441e-01 -1.516124308109283447e-01 1.575646251440048218e-01 -5.332790687680244446e-02 -1.062737628817558289e-01 4.980806708335876465e-01 1.945073902606964111e-01 3.104959130287170410e-01 7.805309444665908813e-02 -1.211444139480590820e-01 5.504626035690307617e-02 8.812090754508972168e-02 -1.082219481468200684e-01 -3.568535670638084412e-02 -7.520551979541778564e-02 3.340676426887512207e-01 -1.899083554744720459e-01 -1.870263218879699707e-01 -5.778621882200241089e-02 7.036610692739486694e-02 -2.262852340936660767e-01 -1.591830402612686157e-01 -3.802578523755073547e-02 -1.998454779386520386e-01 1.710820496082305908e-01 2.045834064483642578e-01 3.315993025898933411e-02 6.774765253067016602e-02 2.357681049033999443e-03 -2.601794898509979248e-01 1.433230638504028320e-01
4.004193246364593506e-01 -1.511336714029312134e-01 1.174944862723350525e-01 -9.929458796977996826e-02 5.009715259075164795e-02 -2.660569846630096436e-01 2.266986668109893799e-01 -8.985861390829086304e-02 2.766976058483123779e-01 -1.970762610435485840e-01 -1.237737387418746948e-01 -7.165763527154922485e-02 3.891388177871704102e-01 -6.102907937020063400e-03 -3.025571815669536591e-02 9.527565538883209229e-02 -1.362227052450180054e-01 2.257652953267097473e-02 -4.237177595496177673e-02 5.313514918088912964e-02 -9.570205956697463989e-02 8.794006705284118652e-02 9.943931549787521362e-02 1.011541485786437988e-01 -4.426452890038490295e-02 1.988355219364166260e-01 2.398078516125679016e-02 1.250097900629043579e-01 2.519013583660125732e-01 3.943102061748504639e-01 -1.418274044990539551e-01 -7.507368922233581543e-02
2.412606626749038696e-01 -8.718469738960266113e-02 6.792327761650085449e-02 1.214207559823989868e-01 4.802156239748001099e-03 1.848461627960205078e-01 1.515657305717468262e-01 8.784936368465423584e-02 2.905555069446563721e-01 -2.778446376323699951e-01 -1.359899491071701050e-01 -5.025578662753105164e-02 1.765689700841903687e-01 1.263149827718734741e-01 5.190898478031158447e-02 2.167102321982383728e-02 -1.484356820583343506e-01 3.096622973680496216e-02 -2.985550165176391602e-01 -1.452549546957015991e-01 9.415254741907119751e-02 -9.345398098230361938e-02 2.405238151550292969e-01 1.640141606330871582e-01 -5.674574896693229675e-02 2.897700667381286621e-01 7.443025708198547363e-02 1.971738040447235107e-01 3.254650831222534180e-01 -2.952367439866065979e-02 -1.887761950492858887e-01 -3.277238309383392334e-01
1.083360090851783752e-01 -5.102071911096572876e-02 1.398609131574630737e-01 -1.682802736759185791e-01 7.377588003873825073e-02 5.512941628694534302e-02 1.487940829247236252e-02 3.787904083728790283e-01 1.645206511020660400e-01 -4.041233062744140625e-01 3.331594541668891907e-02 -1.413541287183761597e-02 9.495166689157485962e-02 1.088191568851470947e-01 4.304171726107597351e-02 -1.463671913370490074e-03 -1.597811132669448853e-01 -1.608265936374664307e-01 1.455422341823577881e-01 -1.242325268685817719e-02 7.171420753002166748e-02 3.122331388294696808e-02 1.344626247882843018e-01 1.079195961356163025e-01 -3.065778911113739014e-01 9.229633212089538574e-02 -1.611625254154205322e-01 -4.061921685934066772e-02 1.614579111337661743e-01 2.074529826641082764e-01 -4.917179942131042480e-01 -1.469355821609497070e-01
1.861730962991714478e-01 -1.440998166799545288e-01 4.241906106472015381e-02 -1.163571551442146301e-01 1.070237625390291214e-02 -1.932766661047935486e-02 1.942450255155563354e-01 7.130023837089538574e-02 4.834822714328765869e-01 -3.030915260314941406e-01 -1.054554581642150879e-01 -8.599258214235305786e-02 2.397903203964233398e-01 -6.266550719738006592e-02 1.381101552397012711e-02 -6.214012578129768372e-02 6.743323057889938354e-03 1.884648352861404419e-01 -7.139622420072555542e-02 -1.076104789972305298e-01 -3.172445669770240784e-02 -3.776935115456581116e-02 3.122289776802062988e-01 -2.410880057141184807e-03 -1.270955502986907959e-01 2.345373779535293579e-01 -1.951314508914947510e-01 1.589692197740077972e-02 2.310813367366790771e-01 1.025171279907226562e-01 -3.672667741775512695e-01 -1.259728372097015381e-01
-9.100093692541122437e-02 3.801169991493225098e-01 -1.514982432126998901e-01 -3.904921561479568481e-02 -1.853012852370738983e-02 -4.281158000230789185e-02 1.388254016637802124e-01 1.827352792024612427e-01 3.491878211498260498e-01 -1.084826961159706116e-01 2.938129901885986328e-01 1.818800568580627441e-01 2.674264907836914062e-01 2.022762745618820190e-01 -2.424869239330291748e-01 -2.869597971439361572e-01 2.598536759614944458e-02 1.382941752672195435e-01 -5.504962056875228882e-02 -1.664592474699020386e-01 1.560268253087997437e-01 -8.613488078117370605e-02 9.458613395690917969e-02 -1.891022175550460815e-02 -1.124806329607963562e-01 1.827766746282577515e-01 -1.604702472686767578e-01 -1.821210384368896484e-01 1.307510286569595337e-01 9.081727266311645508e-02 -1.515078991651535034e-01 -1.278411597013473511e-01
-3.543598577380180359e-02 2.608768828213214874e-02 -1.433808654546737671e-01 3.154913485050201416e-01 -4.362982884049415588e-02 -1.654658615589141846e-01 1.931048482656478882e-01 2.162343077361583710e-02 2.300698608160018921e-01 -1.800385713577270508e-01 1.777618676424026489e-01 -2.296688109636306763e-01 4.551370814442634583e-02 1.781722605228424072e-01 -1.918078982271254063e-03 -2.522459626197814941e-01 1.344717592000961304e-01 -5.273542180657386780e-02 3.568604215979576111e-02 -7.468213140964508057e-02 2.306539118289947510e-01 -5.617660004645586014e-03 1.775893149897456169e-03 1.936123073101043701e-01 1.301568001508712769e-01 -1.079341396689414978e-01 -2.589585185050964355e-01 -1.493625938892364502e-01 3.637109696865081787e-01 1.744046360254287720e-01 -2.822922766208648682e-01 -2.549558281898498535e-01
1.689958423376083374e-01 1.369852572679519653e-01 2.352309674024581909e-01 8.940352499485015869e-02 2.030988782644271851e-01 -1.839728504419326782e-01 2.789127230644226074e-01 1.830415278673171997e-01 3.283471167087554932e-01 -1.366626769304275513e-01 1.936342418193817139e-01 9.134973585605621338e-02 2.476676404476165771e-01 -1.136969029903411865e-01 -5.794288963079452515e-02 1.726572867482900620e-03 -5.959030985832214355e-02 5.302803218364715576e-02 -2.993528731167316437e-02 9.218392521142959595e-02 -8.287729322910308838e-02 -6.277991458773612976e-03 2.303950116038322449e-02 6.968197971582412720e-02 -7.573308795690536499e-02 1.514845192432403564e-01 -1.676034182310104370e-01 1.082115396857261658e-01 4.105349183082580566e-01 1.578990370035171509e-01 -3.414978086948394775e-01 2.153520137071609497e-01
-1.749538071453571320e-02 -7.818946987390518188e-02 -2.748834341764450073e-02 3.247174993157386780e-02 -9.328625164926052094e-03 8.649405837059020996e-02 -1.378267724066972733e-02 2.259855419397354126e-01 3.064707815647125244e-01 -2.964490950107574463e-01 -8.843835443258285522e-02 -2.767462432384490967e-01 2.169563770294189453e-01 1.849202662706375122e-01 -3.350768387317657471e-01 -4.332360029220581055e-01 -1.215797066688537598e-01 -2.344858497381210327e-01 -2.178881317377090454e-01 2.066974341869354248e-01 8.316890895366668701e-02 -2.091161459684371948e-01 9.951000660657882690e-02 -4.860492423176765442e-02 7.391921430826187134e-02 9.538879245519638062e-02 1.046163067221641541e-01 7.467918843030929565e-02 -2.485416084527969360e-02 1.598755568265914917e-01 -5.609411746263504028e-02 -4.696895554661750793e-02
2.178080379962921143e-02 -7.640025764703750610e-02 -3.043077699840068817e-02 3.580165505409240723e-01 -3.085569739341735840e-01 3.994686901569366455e-02 2.261932194232940674e-02 2.548770308494567871e-01 2.776648700237274170e-01 -2.472766637802124023e-01 1.170492246747016907e-01 -3.794161370024085045e-03 3.832750320434570312e-01 -1.617797277867794037e-02 -1.605561673641204834e-01 -9.063707292079925537e-02 2.426891922950744629e-01 -1.416650861501693726e-01 5.326594412326812744e-02 -4.125746786594390869e-01 -7.228056341409683228e-02 1.600332409143447876e-01 1.273203492164611816e-01 2.642681822180747986e-02 -9.638725221157073975e-02 -1.333634406328201294e-01 2.877757884562015533e-02 -4.858652502298355103e-02 1.046248078346252441e-01 -3.166870400309562683e-02 -1.043504625558853149e-01 1.277764290571212769e-01
2.299836464226245880e-02 2.407924532890319824e-01 2.441867440938949585e-01 -1.568373739719390869e-01 -1.600816547870635986e-01 -1.430593878030776978e-01 4.404807984828948975e-01 6.380733684636652470e-04 1.016736477613449097e-01 -6.189167872071266174e-02 6.092622876167297363e-02 -1.827530562877655029e-01 3.762773424386978149e-02 2.994285225868225098e-01 -1.520870486274361610e-03 -6.877866387367248535e-02 1.739244163036346436e-01 -1.089947000145912170e-01 -7.822880148887634277e-02 -3.896251320838928223e-02 1.040009316056966782e-03 -1.025517955422401428e-01 6.303127855062484741e-02 -1.224736645817756653e-01 -3.503184020519256592e-01 2.752477526664733887e-01 -5.630532745271921158e-03 1.173598989844322205e-01 2.376798838376998901e-01 9.585034847259521484e-02 2.971720183268189430e-03 -3.359004557132720947e-01
2.632858157157897949e-01 9.488868713378906250e-02 1.039527878165245056e-01 1.148556843400001526e-01 -1.018172875046730042e-01 -9.062118083238601685e-02 2.349171340465545654e-01 4.540367797017097473e-02 2.988594472408294678e-01 -1.256421804428100586e-01 3.624145314097404480e-02 -2.794046401977539062e-01 1.057257205247879028e-01 1.357045322656631470e-01 -2.602165341377258301e-01 -2.288097888231277466e-01 -4.447877779603004456e-02 1.242545545101165771e-01 -1.230919808149337769e-01 4.733028262853622437e-02 -1.758872121572494507e-01 1.216196790337562561e-01 3.460509479045867920e-01 1.211670637130737305e-01 -7.347563654184341431e-02 2.492314428091049194e-01 3.236607834696769714e-02 1.500965356826782227e-01 1.602635085582733154e-01 -1.068492159247398376e-01 -3.107668757438659668e-01 -2.190214395523071289e-01
2.252987027168273926e-01 -6.268520653247833252e-02 7.330496609210968018e-02 8.932332694530487061e-02 -1.302449852228164673e-01 -7.520540058612823486e-02 1.912224143743515015e-01 -2.577938884496688843e-02 1.586538404226303101e-01 -9.048596769571304321e-02 2.450730092823505402e-02 -3.249512612819671631e-02 4.116755425930023193e-01 2.901850640773773193e-01 -1.801279485225677490e-01 -2.721231244504451752e-02 1.324928253889083862e-01 -2.710654437541961670e-01 -9.145645052194595337e-02 2.142476588487625122e-01 3.610121905803680420e-01 -1.405521780252456665e-01 -1.305101066827774048e-01 -1.899099498987197876e-01 7.477957755327224731e-02 6.560455262660980225e-02 3.467185795307159424e-01 1.173462122678756714e-01 1.130468584597110748e-02 1.876250803470611572e-01 -1.590210944414138794e-02 -1.492590904235839844e-01
2.765547633171081543e-01 -2.498250901699066162e-01 -6.114368885755538940e-02 -6.552048027515411377e-02 -3.030833005905151367e-01 -1.385414898395538330e-01 2.566841244697570801e-01 1.434333771467208862e-01 2.554963827133178711e-01 -6.675353646278381348e-02 -1.431103050708770752e-01 -1.111652404069900513e-01 3.955413103103637695e-01 1.794476876966655254e-03 -1.039658933877944946e-01 -1.850708872079849243e-01 -2.851409614086151123e-01 2.938150055706501007e-02 -5.148849263787269592e-02 -1.003897115588188171e-01 -3.278233855962753296e-02 2.102526649832725525e-02 1.974818408489227295e-01 -3.959741443395614624e-02 -1.236652396619319916e-02 3.396544158458709717e-01 -6.748145073652267456e-02 7.786660641431808472e-02 7.231437414884567261e-02 -3.121808543801307678e-02 -2.419732064008712769e-01 -1.536218822002410889e-01
-1.149677783250808716e-01 -1.475828175898641348e-04 -1.433560550212860107e-01 2.604751586914062500e-01 6.878051161766052246e-02 -3.720459938049316406e-01 -2.396808704361319542e-03 1.256531178951263428e-01 -4.346453770995140076e-02 -1.964105367660522461e-01 3.288965672254562378e-02 2.350234389305114746e-01 2.354739755392074585e-01 3.363792300224304199e-01 1.111419498920440674e-02 -1.539011485874652863e-02 -1.396137988194823265e-03 -4.093362987041473389e-01 -1.987642049789428711e-01 -1.103128716349601746e-01 -6.215752568095922470e-03 -1.569408774375915527e-01 -6.388945877552032471e-02 -1.892649531364440918e-01 -9.430103003978729248e-02 1.441444009542465210e-01 -8.248780667781829834e-02 -2.701522707939147949e-01 1.388418078422546387e-01 8.864921331405639648e-02 -7.381831295788288116e-03 -2.307461500167846680e-01
1.618103235960006714e-01 -1.038710474967956543e-01 -1.044915243983268738e-01 1.693721413612365723e-01 1.952153891324996948e-01 -8.629033714532852173e-02 2.908997535705566406e-01 -4.590704292058944702e-02 2.400381565093994141e-01 -5.629910901188850403e-02 1.259168386459350586e-01 2.571632154285907745e-02 1.638796329498291016e-01 -1.885547488927841187e-02 -1.016660314053297043e-02 1.441935002803802490e-01 5.426965281367301941e-02 -1.080681607127189636e-01 -3.081123530864715576e-01 -3.610857576131820679e-02 -2.103016525506973267e-02 -2.011614292860031128e-01 -3.103955183178186417e-03 1.057460084557533264e-01 -2.309096753597259521e-01 1.599577516317367554e-01 2.884437143802642822e-01 -1.603544503450393677e-01 2.267255336046218872e-01 2.698200941085815430e-02 -5.117776989936828613e-01 -2.995515055954456329e-02
2.158719450235366821e-01 -2.583674490451812744e-01 1.775319427251815796e-01 8.746907860040664673e-02 -1.440798640251159668e-01 -2.525591850280761719e-01 9.586041420698165894e-02 1.793034970760345459e-01 1.349370628595352173e-01 -1.176269799470901489e-01 -8.855751156806945801e-02 -3.115815222263336182e-01 -4.803396016359329224e-02 9.652224928140640259e-02 -1.079672202467918396e-01 -2.120466083288192749e-01 2.358185648918151855e-01 -3.704667091369628906e-01 4.622469842433929443e-02 -1.042807027697563171e-01 -1.708167046308517456e-01 -1.257300097495317459e-02 3.392579406499862671e-02 1.918301731348037720e-01 -6.186400726437568665e-02 3.345115780830383301e-01 -1.174618229269981384e-01 1.246519610285758972e-01 1.444623619318008423e-01 -9.029450267553329468e-02 -3.315527364611625671e-02 -2.608507871627807617e-01
2.059925049543380737e-01 -1.220849528908729553e-01 -2.193618714809417725e-01 -2.006398886442184448e-02 1.601600199937820435e-01 -6.607872992753982544e-02 3.196910917758941650e-01 3.548927903175354004e-01 2.007009536027908325e-01 -3.071974515914916992e-01 1.180627942085266113e-01 -1.462089549750089645e-02 1.699946224689483643e-01 1.799303591251373291e-01 -1.390094310045242310e-01 1.990030258893966675e-01 -2.532191015779972076e-02 5.360160768032073975e-02 -1.729805171489715576e-01 -9.907673299312591553e-02 2.553499937057495117e-01 1.322321742773056030e-01 -1.714944392442703247e-01 -7.914712280035018921e-02 -8.531995117664337158e-02 9.102634154260158539e-03 -9.449110180139541626e-02 1.041813194751739502e-01 3.017118573188781738e-01 2.055733799934387207e-01 -1.845610290765762329e-01 1.041834726929664612e-01
2.763073146343231201e-01 3.843846032395958900e-03 -9.826737642288208008e-02 2.231001257896423340e-01 4.324173554778099060e-02 -1.170087531208992004e-01 4.042882025241851807e-01 1.131870225071907043e-01 4.259812831878662109e-01 -1.303117424249649048e-01 2.026602327823638916e-01 -8.317930996417999268e-02 8.177600055932998657e-02 3.576915711164474487e-02 -1.211298555135726929e-01 9.985321760177612305e-02 7.908533513545989990e-02 -6.273902207612991333e-02 7.426387071609497070e-02 -3.237143158912658691e-02 -9.658341109752655029e-02 -3.430158197879791260e-01 -2.542523741722106934e-01 1.742194145917892456e-01 -1.899921447038650513e-01 1.842418164014816284e-01 1.534061729907989502e-01 -1.992727257311344147e-02 1.059901565313339233e-01 9.661993943154811859e-03 -2.217743545770645142e-01 -1.117261871695518494e-02
-1.225566118955612183e-02 2.198472619056701660e-01 5.389337986707687378e-02 2.134653329849243164e-01 2.577371895313262939e-01 -3.446448147296905518e-01 3.626893088221549988e-02 1.267161220312118530e-01 1.373501420021057129e-01 -4.557485282421112061e-01 1.284934133291244507e-01 -1.045752018690109253e-01 1.403784453868865967e-01 3.020264767110347748e-02 1.666349619626998901e-01 -1.586779356002807617e-01 -9.102513641119003296e-02 -2.326448410749435425e-01 -2.109661847352981567e-01 -2.952390611171722412e-01 8.534128218889236450e-02 -2.015125453472137451e-01 -1.127669066190719604e-01 9.311594814062118530e-02 3.686152771115303040e-02 1.905555278062820435e-02 -1.035641357302665710e-01 -1.487436592578887939e-01 2.930220449343323708e-03 1.299051940441131592e-01 -2.327612638473510742e-01 6.235711276531219482e-02
-9.166816622018814087e-02 1.360120922327041626e-01 5.036653205752372742e-02 1.802726536989212036e-01 8.147957921028137207e-02 -1.114572659134864807e-01 5.377945303916931152e-01 1.036134213209152222e-01 -8.848094195127487183e-02 -1.738679558038711548e-01 -2.373910844326019287e-01 1.169998124241828918e-01 -1.057116612792015076e-01 2.236742675304412842e-01 1.718180924654006958e-01 -1.863967627286911011e-01 2.531904913485050201e-02 -2.202149778604507446e-01 7.660357654094696045e-02 -6.343638151884078979e-02 1.925884187221527100e-01 6.510808318853378296e-02 1.767887026071548462e-01 -6.251798570156097412e-02 5.473861470818519592e-03 1.975607126951217651e-01 -3.153590261936187744e-01 -1.560903638601303101e-01 1.176762506365776062e-01 9.754928946495056152e-02 -2.051345258951187134e-01 -1.470708250999450684e-01
1.650909185409545898e-01 -9.238610416650772095e-02 8.353241533041000366e-02 3.161610364913940430e-01 7.058596611022949219e-02 -1.453753113746643066e-01 1.715794354677200317e-01 -1.029997542500495911e-01 3.582122921943664551e-01 -1.316408365964889526e-01 -3.778569027781486511e-02 -6.357910484075546265e-02 2.795227169990539551e-01 1.322504431009292603e-01 -2.963658571243286133e-01 -8.286458253860473633e-02 1.990236341953277588e-01 -9.314730018377304077e-02 -8.891931921243667603e-02 -3.235831558704376221e-01 1.040738970041275024e-01 -1.010399386286735535e-01 -4.173749312758445740e-02 -1.841640472412109375e-01 4.981123283505439758e-02 1.403200626373291016e-01 -1.031630411744117737e-01 1.904286593198776245e-01 -1.473138779401779175e-01 -2.889095842838287354e-01 -2.404639273881912231e-01 -1.898883376270532608e-03
-1.254014484584331512e-02 -1.297232508659362793e-01 -3.295909613370895386e-02 3.956069946289062500e-01 -1.457832637242972851e-03 2.526959031820297241e-02 2.538381218910217285e-01 4.210318326950073242e-01 1.582998782396316528e-01 -1.792867034673690796e-01 1.164824143052101135e-01 3.512355685234069824e-02 3.771160170435905457e-02 3.406691551208496094e-01 8.423051983118057251e-02 -1.717909425497055054e-01 -9.595017135143280029e-02 -2.997386455535888672e-02 5.240000039339065552e-02 7.476690411567687988e-02 1.715671718120574951e-01 1.336708068847656250e-01 2.133016288280487061e-01 -2.831080183386802673e-02 -1.066453475505113602e-02 4.778080433607101440e-02 -1.189502105116844177e-01 -2.475398182868957520e-01 2.666260600090026855e-01 1.623145341873168945e-01 -2.601702213287353516e-01 4.475983977317810059e-02
-1.647024154663085938e-01 -9.776237607002258301e-02 6.677071750164031982e-02 -7.430921494960784912e-02 -2.001165449619293213e-01 -3.984861373901367188e-01 1.935912668704986572e-01 2.789359539747238159e-02 1.695749163627624512e-01 -2.371780127286911011e-01 -1.709429919719696045e-01 -1.335940808057785034e-01 -4.553385823965072632e-02 7.348296046257019043e-02 -9.603001177310943604e-02 -2.830335199832916260e-01 3.166427612304687500e-01 -6.057595089077949524e-02 -2.400023937225341797e-01 -5.108476430177688599e-02 -1.068801581859588623e-01 -2.273857295513153076e-01 7.602259516716003418e-02 3.631467372179031372e-02 -2.719863057136535645e-01 2.666819095611572266e-01 7.002010941505432129e-02 -8.351592719554901123e-02 2.114825844764709473e-01 -1.991152465343475342e-01 -4.845817014575004578e-02 -9.643147140741348267e-02
5.273851379752159119e-02 -1.070332676172256470e-01 1.782593280076980591e-01 1.799739301204681396e-01 -1.603038422763347626e-02 -2.166901826858520508e-01 3.406222760677337646e-01 -1.687363907694816589e-02 9.224208444356918335e-02 2.108360677957534790e-01 1.256931722164154053e-01 1.941970288753509521e-01 1.407283991575241089e-01 9.134922921657562256e-02 -3.466646000742912292e-02 -8.707650750875473022e-02 1.331004798412322998e-01 -2.231954187154769897e-01 -2.475211769342422485e-01 1.167904362082481384e-01 -3.927137702703475952e-02 -2.205090820789337158e-01 -1.406677365303039551e-01 -1.319539099931716919e-01 -1.073128357529640198e-01 3.017982840538024902e-01 1.238830164074897766e-01 -1.838655211031436920e-02 1.415232717990875244e-01 2.570138275623321533e-01 -3.813604712486267090e-01 1.872487664222717285e-01
-5.799182690680027008e-03 7.105168700218200684e-02 2.619336843490600586e-01 -2.093127369880676270e-01 -1.882169097661972046e-01 -1.350166946649551392e-01 6.379423290491104126e-02 5.454258620738983154e-02 4.012479186058044434e-01 4.231046140193939209e-02 1.174488887190818787e-01 -1.676659332588315010e-03 4.398415386676788330e-01 5.016909167170524597e-02 6.448791176080703735e-02 -3.088589012622833252e-01 2.464599907398223877e-01 -2.497968524694442749e-01 -1.263545900583267212e-01 1.045283898711204529e-01 3.933310881257057190e-02 5.389755964279174805e-02 -4.780892282724380493e-02 -3.457010388374328613e-01 -1.697325892746448517e-02 3.802293911576271057e-02 1.734858304262161255e-01 1.795092970132827759e-01 -1.220221444964408875e-02 8.479367941617965698e-02 3.413264080882072449e-02 2.901350893080234528e-02
-2.736235223710536957e-02 4.934316128492355347e-02 -4.820410907268524170e-02 2.007468640804290771e-01 -1.449751406908035278e-01 -2.069406956434249878e-02 3.938933014869689941e-01 1.249965280294418335e-01 2.388263642787933350e-01 -2.318660616874694824e-01 -1.494799554347991943e-01 1.386919915676116943e-01 -5.953435599803924561e-02 1.668088585138320923e-01 1.055907830595970154e-01 -1.105938851833343506e-01 7.470076903700828552e-03 -1.086556166410446167e-01 2.082514911890029907e-01 -2.868672311305999756e-01 8.672194927930831909e-02 4.883982986211776733e-02 -1.018100045621395111e-02 -6.775269657373428345e-02 1.016769483685493469e-01 7.731654495000839233e-02 -3.417783677577972412e-01 -3.158699274063110352e-01 2.619519233703613281e-01 1.860354840755462646e-01 -2.142570167779922485e-01 -1.438130885362625122e-01
-1.488829106092453003e-01 -1.326473653316497803e-01 -2.511330842971801758e-01 5.809930711984634399e-02 -1.225086823105812073e-01 -2.041567862033843994e-01 1.893223226070404053e-01 4.505335167050361633e-02 1.579600274562835693e-01 4.201254341751337051e-03 2.671048939228057861e-01 -2.195427939295768738e-02 2.663217186927795410e-01 2.268947064876556396e-01 -4.147950932383537292e-02 -7.507494091987609863e-02 -7.746050506830215454e-02 -5.074387192726135254e-01 -9.891086071729660034e-02 2.646229863166809082e-01 7.425974309444427490e-02 -4.419695213437080383e-02 -2.065300345420837402e-01 -1.328813582658767700e-01 5.235045775771141052e-02 2.532640397548675537e-01 4.645209759473800659e-02 6.045044958591461182e-02 2.727193534374237061e-01 -2.108153142035007477e-02 -9.999277442693710327e-02 -6.384197622537612915e-02
4.784037545323371887e-02 -1.599221229553222656e-01 1.532458961009979248e-01 2.183915972709655762e-01 1.362397819757461548e-01 -7.836057990789413452e-02 3.329475224018096924e-01 5.412480607628822327e-02 2.523287236690521240e-01 -2.550590634346008301e-01 -2.592974342405796051e-02 -2.337099611759185791e-01 1.862314194440841675e-01 5.281943082809448242e-02 -1.436354815959930420e-01 1.456774771213531494e-01 2.736560255289077759e-02 -1.659572422504425049e-01 -6.703353673219680786e-02 -8.981711417436599731e-02 5.754067096859216690e-03 -2.385685890913009644e-01 1.023528948426246643e-01 -3.974813818931579590e-01 2.086485326290130615e-01 1.128814071416854858e-01 1.861347109079360962e-01 -2.233151793479919434e-01 1.361654400825500488e-01 1.407312899827957153e-01 1.879785656929016113e-01 -1.356011033058166504e-01
1.390979737043380737e-01 -5.218525603413581848e-02 1.572852134704589844e-01 -2.416594699025154114e-02 2.590310573577880859e-01 -2.766084969043731689e-01 9.964816272258758545e-02 2.738061845302581787e-01 2.700641155242919922e-01 -1.292647123336791992e-01 1.260518133640289307e-01 1.885986924171447754e-01 2.695001661777496338e-01 -9.488898515701293945e-02 -1.584513038396835327e-01 5.033436696976423264e-03 -2.258387766778469086e-02 -3.182910680770874023e-01 -2.287689894437789917e-01 -1.087103113532066345e-01 9.563148021697998047e-02 8.373832702636718750e-02 1.236209571361541748e-01 3.520935177803039551e-01 5.143728479743003845e-02 -3.060288354754447937e-02 -2.101875282824039459e-02 3.400837536901235580e-03 3.865648061037063599e-02 -4.311531782150268555e-02 -2.097298800945281982e-01 -3.216684162616729736e-01
6.652382016181945801e-02 1.561340093612670898e-01 1.307903528213500977e-01 3.525652363896369934e-02 3.915939480066299438e-02 6.290202587842941284e-02 2.092041820287704468e-01 1.781573593616485596e-01 1.424781978130340576e-01 -1.176271289587020874e-01 -9.690346568822860718e-02 1.619140356779098511e-01 8.440115302801132202e-02 1.845733970403671265e-01 -1.205273121595382690e-01 -7.437391579151153564e-02 2.570758163928985596e-01 -4.180043935775756836e-01 2.181376814842224121e-01 2.818831801414489746e-01 1.942541301250457764e-01 -2.066651284694671631e-01 6.403686106204986572e-02 -3.153051137924194336e-01 -1.072239056229591370e-01 1.070436462759971619e-01 -1.795500218868255615e-01 -1.304116398096084595e-01 1.370408385992050171e-01 8.180892467498779297e-02 -2.994333803653717041e-01 4.128430038690567017e-02
4.442609250545501709e-01 -1.935369521379470825e-01 6.038692966103553772e-02 5.476379022002220154e-02 -7.719817012548446655e-02 -3.616991639137268066e-02 1.230320930480957031e-01 1.059896126389503479e-01 4.331226050853729248e-01 -3.985414654016494751e-02 3.857665881514549255e-02 9.081367403268814087e-02 3.573738634586334229e-01 2.931574285030364990e-01 3.836506605148315430e-02 -1.641990691423416138e-01 -1.975891180336475372e-02 -1.038857102394104004e-01 1.094976291060447693e-01 1.303070336580276489e-01 -3.427011147141456604e-02 4.703496024012565613e-02 7.552668452262878418e-02 -3.898864984512329102e-02 -7.186569273471832275e-02 2.966939508914947510e-01 1.879779100418090820e-01 2.981277741491794586e-02 -2.326105348765850067e-02 2.976194918155670166e-01 -1.125438734889030457e-01 -4.379363730549812317e-02
1.105706021189689636e-01 -8.962659537792205811e-02 5.157113075256347656e-02 -4.537769407033920288e-02 7.008985430002212524e-02 -1.317643225193023682e-01 2.779552638530731201e-01 2.024872303009033203e-01 1.663569658994674683e-01 -2.440163791179656982e-01 -1.112077906727790833e-01 9.936134330928325653e-03 2.461054772138595581e-01 1.388610005378723145e-01 -8.539584279060363770e-02 -3.011303246021270752e-01 -9.755868464708328247e-02 -6.458890438079833984e-02 2.334828376770019531e-01 -3.159881755709648132e-02 1.690689846873283386e-02 1.753484308719635010e-01 7.169897109270095825e-02 -8.923245221376419067e-02 2.524349689483642578e-01 8.478228747844696045e-02 2.319009006023406982e-01 -1.101804226636886597e-01 3.306706994771957397e-02 3.611498177051544189e-01 -3.472525775432586670e-01 2.338945716619491577e-01
9.234360605478286743e-02 -4.563396051526069641e-02 -3.998987004160881042e-02 2.494337409734725952e-01 1.210287064313888550e-01 -1.578040719032287598e-01 1.224536374211311340e-01 2.344837635755538940e-01 -7.843488454818725586e-02 -2.474541962146759033e-01 2.903637290000915527e-01 6.630114465951919556e-02 2.243126332759857178e-01 2.279321849346160889e-01 1.101077720522880554e-02 -1.506873965263366699e-01 1.466452926397323608e-01 -4.398213326930999756e-01 -1.590154170989990234e-01 2.243292778730392456e-01 -1.453440338373184204e-01 -6.416347622871398926e-02 4.350535199046134949e-02 -8.710989356040954590e-02 -1.210909709334373474e-01 2.847561240196228027e-01 1.141330674290657043e-01 -1.753763109445571899e-01 1.408732980489730835e-01 1.641981005668640137e-01 3.649797290563583374e-02 -1.480067223310470581e-01
1.503736972808837891e-01 -8.503750711679458618e-02 9.129972755908966064e-02 -3.602692484855651855e-02 1.996394544839859009e-01 -7.702871225774288177e-03 1.484155505895614624e-01 2.613550126552581787e-01 2.589620649814605713e-01 -1.392574459314346313e-01 8.305722847580909729e-03 2.533424198627471924e-01 3.792956471443176270e-01 1.295549124479293823e-01 -5.229187384247779846e-02 2.617361955344676971e-02 7.764349132776260376e-02 -3.703890442848205566e-01 -7.102982699871063232e-02 -1.217062696814537048e-01 -1.498044002801179886e-02 2.027287930250167847e-01 1.330047547817230225e-01 1.843421459197998047e-01 -2.542973309755325317e-02 -1.762510240077972412e-01 -1.451945155858993530e-01 2.485310137271881104e-01 2.103097736835479736e-01 1.865873634815216064e-01 -9.587080031633377075e-02 -2.379769235849380493e-01
4.909935966134071350e-02 -3.329148888587951660e-01 1.644346117973327637e-01 -3.583050891757011414e-02 1.312921047210693359e-01 -1.407305896282196045e-01 2.183964550495147705e-01 1.894614249467849731e-01 2.968535125255584717e-01 -2.647295892238616943e-01 -1.278381608426570892e-02 -1.057526990771293640e-01 1.426507234573364258e-01 -1.162775885313749313e-02 5.902620498090982437e-03 -1.110271066427230835e-01 -2.886815555393695831e-02 4.369241185486316681e-03 4.598675295710563660e-03 2.334830760955810547e-01 -1.213319897651672363e-01 -1.331886947154998779e-01 -5.763259250670671463e-04 -2.400194406509399414e-01 1.694206148386001587e-01 1.535803526639938354e-01 2.550338685978204012e-04 -2.696023881435394287e-01 6.404790282249450684e-02 2.705163061618804932e-01 -4.035192728042602539e-01 -1.576668471097946167e-01
4.213189706206321716e-02 1.892001479864120483e-01 -5.808312073349952698e-02 2.570082200691103935e-03 -3.911033645272254944e-02 -2.030627131462097168e-01 -1.752752512693405151e-01 1.229909732937812805e-01 9.892444312572479248e-02 -3.853923976421356201e-01 5.566774681210517883e-02 -5.931131169199943542e-02 5.542535781860351562e-01 3.497569561004638672e-01 7.064683735370635986e-02 1.918717869557440281e-03 -7.628279738128185272e-03 -8.529433608055114746e-02 -5.987760797142982483e-02 -3.151191771030426025e-02 -5.197696760296821594e-02 -1.349951773881912231e-01 2.459921687841415405e-01 6.360164284706115723e-02 1.625349372625350952e-01 4.676017537713050842e-02 -2.245402187108993530e-01 -4.387441277503967285e-02 4.728829860687255859e-02 2.483447492122650146e-01 -1.694019883871078491e-01 5.845891777426004410e-03
-1.376923471689224243e-01 -2.648225799202919006e-02 -4.425666853785514832e-02 6.937808543443679810e-02 2.999704182147979736e-01 4.448846355080604553e-02 -9.067292511463165283e-02 2.384671270847320557e-01 2.082526087760925293e-01 -3.416640460491180420e-01 -3.861249238252639771e-02 -2.069257795810699463e-01 1.331747621297836304e-01 -1.939548295922577381e-03 -3.576125502586364746e-01 -2.852969467639923096e-01 1.459797918796539307e-01 -1.214534267783164978e-01 -2.796818614006042480e-01 1.544266492128372192e-01 -7.283210754394531250e-02 -1.497477479279041290e-02 -1.020257845520973206e-01 -3.168301284313201904e-02 -8.005651831626892090e-02 3.376099467277526855e-01 -1.488458551466464996e-02 2.485564202070236206e-01 1.231857612729072571e-01 8.215151727199554443e-02 -1.598225682973861694e-01 1.241491734981536865e-02
2.341942340135574341e-01 8.316435664892196655e-02 3.941269963979721069e-02 2.571969628334045410e-01 -1.026616059243679047e-02 -4.898555204272270203e-02 6.435919553041458130e-02 3.123988211154937744e-01 3.475816249847412109e-01 -2.499195039272308350e-01 -7.123259454965591431e-02 6.563639640808105469e-02 4.013813659548759460e-02 -1.616922616958618164e-01 6.909833103418350220e-02 -3.031511008739471436e-01 -2.233634330332279205e-02 -2.454280555248260498e-01 -7.638460397720336914e-02 -1.982303261756896973e-01 -3.499602898955345154e-02 4.883347824215888977e-02 -9.619832783937454224e-02 -3.055503666400909424e-01 -1.628926545381546021e-01 2.682393789291381836e-01 -2.190338075160980225e-01 -1.039278730750083923e-01 9.358727373182773590e-03 -6.334333866834640503e-02 1.062389649450778961e-02 -2.750325500965118408e-01
1.178157776594161987e-01 -3.291260823607444763e-02 5.500902235507965088e-02 3.940110094845294952e-03 1.413092613220214844e-01 -1.754933446645736694e-01 6.401032209396362305e-02 1.070690620690584183e-02 3.998186290264129639e-01 -2.278714030981063843e-01 -8.697236329317092896e-02 -8.051162585616111755e-03 3.445275723934173584e-01 1.271045207977294922e-01 -4.248154535889625549e-02 -1.780252717435359955e-02 1.963789314031600952e-01 -2.865447700023651123e-01 -1.923061162233352661e-01 -4.319694638252258301e-02 1.665153205394744873e-01 6.627380847930908203e-03 3.757755756378173828e-01 1.428860276937484741e-01 3.264424577355384827e-02 -3.959675878286361694e-02 -1.468191593885421753e-01 9.323617815971374512e-02 -2.715027928352355957e-01 -1.345703601837158203e-01 -2.805528342723846436e-01 1.352795064449310303e-01
1.578725874423980713e-01 -1.022448111325502396e-02 1.598296761512756348e-01 -3.108980879187583923e-02 -1.212201267480850220e-01 -5.412609502673149109e-02 3.202443718910217285e-01 6.313040107488632202e-02 3.061534762382507324e-01 -1.893188506364822388e-01 -8.187706768512725830e-02 -2.670691311359405518e-01 3.980101048946380615e-01 -1.221536621451377869e-01 -2.410439401865005493e-01 3.393628448247909546e-02 -3.186175823211669922e-01 7.806048542261123657e-02 -2.448938041925430298e-01 8.169861882925033569e-02 1.694111526012420654e-02 4.908873885869979858e-02 2.130338996648788452e-01 3.782598674297332764e-02 -1.660570949316024780e-01 1.910963058471679688e-01 3.293900564312934875e-02 3.948497772216796875e-02 2.018027454614639282e-01 1.123560145497322083e-01 -1.928107440471649170e-01 -5.545140057802200317e-02
-1.258050650358200073e-01 3.175747394561767578e-01 2.040288038551807404e-02 7.404129020869731903e-03 1.708294898271560669e-01 -1.599683165550231934e-01 2.925851047039031982e-01 2.675574123859405518e-01 2.978640496730804443e-01 -6.864354014396667480e-02 3.197996616363525391e-01 -1.111383065581321716e-01 4.774725437164306641e-02 1.482036244124174118e-02 7.034945487976074219e-02 9.048617444932460785e-03 6.076186522841453552e-02 -1.781850010156631470e-01 -1.748040020465850830e-01 -2.198909521102905273e-01 -1.711973175406455994e-02 1.810555458068847656e-01 1.988578885793685913e-01 -2.181415706872940063e-01 1.040174141526222229e-01 1.558294403366744518e-03 -2.089058756828308105e-01 -1.784348636865615845e-01 1.172505542635917664e-01 1.354511678218841553e-01 -3.098478913307189941e-01 -7.959823310375213623e-02
1.130941659212112427e-01 -1.615182682871818542e-02 3.494348749518394470e-02 3.536405041813850403e-02 8.104754239320755005e-02 -2.221637815237045288e-01 4.498720169067382812e-02 -1.666858419775962830e-02 2.344122529029846191e-01 -2.423533946275711060e-01 -1.434574723243713379e-01 -2.899801358580589294e-02 1.492709666490554810e-01 5.975785255432128906e-01 -4.239397123456001282e-02 -2.584842443466186523e-01 -7.213905453681945801e-02 -1.007080897688865662e-01 -1.126625463366508484e-01 -2.525561675429344177e-02 3.194559365510940552e-02 1.187172904610633850e-02 1.986372023820877075e-01 -2.209774404764175415e-01 2.108117491006851196e-01 4.121806472539901733e-02 -2.154893130064010620e-01 -2.620969414710998535e-01 -1.147932782769203186e-01 2.146875113248825073e-01 4.117339476943016052e-02 5.283187702298164368e-02
7.592773437500000000e-02 -6.893101334571838379e-02 2.242928743362426758e-01 1.793467849493026733e-01 1.865210086107254028e-01 -2.609907388687133789e-01 1.064707338809967041e-01 9.757056087255477905e-02 2.530109286308288574e-01 -1.735306978225708008e-01 -1.200142875313758850e-01 -2.850772738456726074e-01 1.613654494285583496e-01 1.858012974262237549e-01 -2.518280409276485443e-02 1.096623092889785767e-01 -8.453584462404251099e-02 6.281434092670679092e-03 -3.393716216087341309e-01 3.311536833643913269e-02 -3.319146484136581421e-02 6.745424121618270874e-03 2.818569839000701904e-01 6.589872390031814575e-02 1.066052764654159546e-01 2.811324000358581543e-01 -1.964835971593856812e-01 3.171161413192749023e-01 2.002143710851669312e-01 -4.373183473944664001e-02 -1.058516427874565125e-01 -1.704928427934646606e-01
-1.545669287443161011e-01 1.308095157146453857e-01 1.361418664455413818e-01 1.037510484457015991e-02 -1.774220764636993408e-01 3.126558288931846619e-02 3.132543563842773438e-01 2.192534804344177246e-01 1.331179141998291016e-01 -2.959465384483337402e-01 -3.036920167505741119e-02 -2.496408997103571892e-03 1.097763478755950928e-01 -1.224345862865447998e-01 -1.928927153348922729e-01 1.004422381520271301e-01 -1.529884636402130127e-01 -3.658148348331451416e-01 1.315403878688812256e-01 2.145078405737876892e-02 1.120011880993843079e-02 3.362214565277099609e-01 -1.438941508531570435e-01 -1.374416053295135498e-01 1.851026415824890137e-01 7.634311169385910034e-02 -7.875032722949981689e-02 -1.253271400928497314e-01 1.154885664582252502e-01 2.944631576538085938e-01 -3.020401597023010254e-01 9.969406761229038239e-03
4.823386073112487793e-01 6.107424385845661163e-03 1.243378594517707825e-01 2.827853262424468994e-01 -9.840466827154159546e-02 -2.043933570384979248e-01 2.717292010784149170e-01 -1.304313391447067261e-01 1.705994307994842529e-01 -1.299843788146972656e-01 -5.751238763332366943e-02 -1.359099745750427246e-01 1.364000737667083740e-01 5.693354178220033646e-03 5.111872684210538864e-03 -8.742049336433410645e-02 -2.256626486778259277e-01 -7.997994124889373779e-02 -1.804898083209991455e-01 4.585317149758338928e-02 -1.924356669187545776e-01 -1.703761518001556396e-02 1.791129857301712036e-01 1.267766952514648438e-02 -2.053972184658050537e-01 2.629895806312561035e-01 -1.080641746520996094e-01 2.316294983029365540e-02 3.160046041011810303e-01 -6.719189882278442383e-02 -1.676720231771469116e-01 -1.336912661790847778e-01
3.240643143653869629e-01 -1.614566445350646973e-01 2.834590971469879150e-01 1.725789159536361694e-01 -3.114970028400421143e-01 -3.480511531233787537e-02 8.343073725700378418e-02 1.911435276269912720e-02 2.828015387058258057e-01 -2.343823611736297607e-01 -5.542732030153274536e-02 3.318369761109352112e-02 3.133206963539123535e-01 1.327402442693710327e-01 -1.908045709133148193e-01 3.572758659720420837e-02 -2.224390506744384766e-01 2.231988310813903809e-02 -1.795474141836166382e-01 1.232159063220024109e-01 5.818882212042808533e-02 -1.656942367553710938e-01 1.884376406669616699e-01 -2.598184645175933838e-01 6.491500139236450195e-02 2.513822615146636963e-01 -1.049317196011543274e-01 -2.630505338311195374e-02 3.611593320965766907e-02 1.751924306154251099e-02 -1.924677938222885132e-01 -1.078871861100196838e-01
8.531784266233444214e-02 9.423361718654632568e-02 1.058674231171607971e-01 2.114650011062622070e-01 2.496059425175189972e-02 2.158876135945320129e-02 1.316493004560470581e-01 1.808392256498336792e-01 3.580930233001708984e-01 3.967822715640068054e-02 1.357104908674955368e-02 -2.952398546040058136e-02 7.059783488512039185e-02 1.673340350389480591e-01 1.175859272480010986e-01 -1.684689223766326904e-01 -6.894886493682861328e-02 -2.502723336219787598e-01 -5.512626841664314270e-02 -1.050814092159271240e-01 3.274484276771545410e-01 -2.314150147140026093e-02 3.342901170253753662e-02 -1.833811998367309570e-01 -1.302672028541564941e-01 -6.637208908796310425e-02 -1.499691396020352840e-03 -4.491856098175048828e-01 3.161029219627380371e-01 1.506760716438293457e-01 -8.747006952762603760e-02 -3.055210113525390625e-01
-2.570088393986225128e-02 6.192634254693984985e-02 1.687408089637756348e-01 -1.408636569976806641e-01 -1.386933624744415283e-01 -1.221045926213264465e-01 4.041480720043182373e-01 1.029229313135147095e-01 1.336952894926071167e-01 -1.866308003664016724e-01 1.062458455562591553e-01 -2.498938739299774170e-01 -1.202874332666397095e-01 2.675892710685729980e-01 7.162303477525711060e-02 -1.868532150983810425e-01 3.333794474601745605e-01 -2.982875108718872070e-01 -1.672378480434417725e-01 1.437228322029113770e-01 -2.427475899457931519e-02 1.261348575353622437e-01 -1.249156892299652100e-01 -2.461578398942947388e-01 -2.275059372186660767e-01 5.275044962763786316e-02 -8.651350438594818115e-02 1.230345666408538818e-01 1.164499595761299133e-01 1.813780814409255981e-01 -5.918778479099273682e-02 -1.341362595558166504e-01
1.535933166742324829e-01 -3.162628039717674255e-02 -5.454931408166885376e-02 -9.361719340085983276e-02 -3.210780918598175049e-01 8.931769430637359619e-02 3.279294073581695557e-01 1.026848703622817993e-01 1.222186461091041565e-01 -2.471053898334503174e-01 1.600382290780544281e-02 -1.856988668441772461e-02 3.017967045307159424e-01 7.023514062166213989e-02 -5.756589770317077637e-02 -2.773990631103515625e-01 1.517637819051742554e-01 -3.463994562625885010e-01 -1.763144582509994507e-01 2.943014204502105713e-01 1.306213140487670898e-01 -5.658851191401481628e-02 -1.457684338092803955e-01 5.692097544670104980e-02 -4.658351838588714600e-02 1.281483024358749390e-01 1.879319846630096436e-01 -6.681146472692489624e-02 8.657180517911911011e-02 2.404706776142120361e-01 1.730018644593656063e-03 -2.290521711111068726e-01
2.217967212200164795e-01 6.656382232904434204e-02 1.499282717704772949e-01 -3.346961364150047302e-02 7.590620219707489014e-02 -8.111626654863357544e-02 1.371439248323440552e-01 9.444898925721645355e-03 1.724683940410614014e-01 -2.102282196283340454e-01 -3.846935927867889404e-02 -1.023714169859886169e-01 1.592035889625549316e-01 -9.489356726408004761e-02 -1.124080866575241089e-01 -2.115277051925659180e-01 2.373039163649082184e-02 -4.994467198848724365e-01 -1.454322338104248047e-01 3.899060785770416260e-01 -7.285197824239730835e-02 -1.322841048240661621e-01 1.389217823743820190e-01 -7.071511819958686829e-03 4.505214840173721313e-02 -4.185884725302457809e-03 3.331291303038597107e-02 1.365761458873748779e-01 4.220606982707977295e-01 1.256756633520126343e-01 -4.759319126605987549e-02 1.748097389936447144e-01
-1.870415955781936646e-01 1.803516061045229435e-03 3.316859304904937744e-01 1.059857085347175598e-01 -2.596734762191772461e-01 -3.877989053726196289e-01 2.088502496480941772e-01 5.459066852927207947e-02 2.755892872810363770e-01 -1.860868632793426514e-01 -9.867423772811889648e-02 -2.168450951576232910e-01 -5.574186146259307861e-02 6.344274431467056274e-02 -5.798868834972381592e-02 -1.215268522500991821e-01 2.061448693275451660e-01 -2.809344232082366943e-01 -2.066054344177246094e-01 2.456009574234485626e-02 -2.570903599262237549e-01 -1.640779376029968262e-01 -8.278162032365798950e-02 -5.087244138121604919e-02 -1.875312030315399170e-01 1.148657053709030151e-01 1.039664540439844131e-02 1.812739223241806030e-01 1.481637954711914062e-01 -5.599271133542060852e-02 -9.925398975610733032e-02 -5.754075944423675537e-02
2.568988688290119171e-02 -1.383182555437088013e-01 8.590365201234817505e-02 -9.083326905965805054e-03 1.854939907789230347e-01 -1.891280263662338257e-01 1.230028048157691956e-01 -4.670734982937574387e-03 2.231633812189102173e-01 -3.019908443093299866e-02 7.395698130130767822e-02 3.359207212924957275e-01 3.343396782875061035e-01 7.021202892065048218e-02 1.702903658151626587e-01 -2.258412772789597511e-03 -2.523090243339538574e-01 -2.375071197748184204e-01 -3.200221955776214600e-01 1.062094494700431824e-01 -4.444703832268714905e-02 -1.429346501827239990e-01 1.637727171182632446e-01 -1.832840144634246826e-01 -3.399208188056945801e-02 2.668482959270477295e-01 1.505410950630903244e-02 -3.470655158162117004e-02 2.318620085716247559e-01 8.403453044593334198e-03 -3.398937880992889404e-01 1.137405186891555786e-01
6.860752403736114502e-02 -2.795246988534927368e-02 -2.178043574094772339e-01 -1.665793955326080322e-01 2.152574211359024048e-01 -2.646518051624298096e-01 1.733163446187973022e-01 1.401987075805664062e-01 4.242166131734848022e-02 -4.148988425731658936e-01 9.940795600414276123e-02 7.151968032121658325e-02 2.616121172904968262e-01 2.889440357685089111e-01 -2.082868367433547974e-01 3.162876516580581665e-02 1.724468469619750977e-01 3.952808678150177002e-02 -6.490237265825271606e-02 1.185205131769180298e-01 9.787455201148986816e-02 1.841744333505630493e-01 -1.032919958233833313e-01 1.707560569047927856e-01 -9.836155176162719727e-02 6.145839020609855652e-02 1.079810187220573425e-01 1.873880475759506226e-01 1.570941060781478882e-01 3.027355670928955078e-01 -2.410240471363067627e-01 -2.167775109410285950e-02
3.746648505330085754e-02 7.256084680557250977e-02 3.339317813515663147e-02 2.356602251529693604e-01 1.143168210983276367e-01 -1.341356635093688965e-01 1.046366989612579346e-01 6.791380047798156738e-02 2.370458543300628662e-01 -3.021939396858215332e-01 3.241613507270812988e-01 -1.732574105262756348e-01 3.686137124896049500e-02 1.353744566440582275e-01 -2.631442807614803314e-02 1.186407357454299927e-01 1.205491181463003159e-02 -2.801140956580638885e-02 -1.354701370000839233e-01 -3.444082438945770264e-01 1.716646701097488403e-01 1.436785757541656494e-01 1.387140750885009766e-01 -1.521590948104858398e-01 1.251508593559265137e-01 1.959538757801055908e-01 -1.170719191431999207e-01 1.614227294921875000e-01 1.636265814304351807e-01 2.528903782367706299e-01 -3.771959841251373291e-01 -1.255456507205963135e-01
-2.142146527767181396e-01 5.292007327079772949e-02 -2.502531558275222778e-02 3.839652612805366516e-02 -1.196458190679550171e-01 -1.658935546875000000e-01 1.966242790222167969e-01 -1.310576498508453369e-01 8.101822435855865479e-02 -7.818000763654708862e-02 1.466720253229141235e-01 -2.983554266393184662e-02 4.793230295181274414e-01 3.534775078296661377e-01 1.148290745913982391e-02 4.340518265962600708e-03 1.414142847061157227e-01 -5.035260319709777832e-01 6.173460185527801514e-02 2.956247031688690186e-01 8.795768022537231445e-02 -9.108600020408630371e-02 1.062454562634229660e-02 7.079446315765380859e-02 1.068685278296470642e-01 1.141819432377815247e-01 -3.067093715071678162e-02 -7.707418501377105713e-02 1.328603178262710571e-01 5.484197288751602173e-02 -9.793904423713684082e-02 -1.188305020332336426e-01
1.204090118408203125e-01 9.751337580382823944e-03 1.247281730175018311e-01 1.748711168766021729e-01 -1.051151007413864136e-01 -8.184906095266342163e-02 1.606188416481018066e-01 1.835340708494186401e-01 2.077791243791580200e-01 -3.868696689605712891e-01 1.334726512432098389e-01 -9.708670526742935181e-02 3.976320028305053711e-01 -8.249027654528617859e-03 -6.012666225433349609e-02 -1.095651388168334961e-01 9.140438586473464966e-02 -4.304334223270416260e-01 5.885033681988716125e-02 -2.857152819633483887e-01 -1.635822094976902008e-02 -1.370376199483871460e-01 1.310368478298187256e-01 1.754705309867858887e-01 1.034648790955543518e-01 -3.288469091057777405e-02 1.598577052354812622e-01 -1.191999539732933044e-01 -1.327535063028335571e-01 -1.667277887463569641e-02 -6.525561213493347168e-02 2.207188457250595093e-01
-1.188345253467559814e-01 -7.018809020519256592e-02 -1.389607638120651245e-01 -1.088929101824760437e-01 2.316527441143989563e-02 1.878972351551055908e-01 4.161465167999267578e-01 6.169211119413375854e-02 1.332949250936508179e-01 -1.774611622095108032e-01 -4.280847311019897461e-02 1.377800405025482178e-01 1.096697300672531128e-01 9.141055494546890259e-02 -2.219596654176712036e-01 -2.667945325374603271e-01 4.122931137681007385e-02 -2.425031960010528564e-01 1.651006937026977539e-01 -8.774910867214202881e-02 1.209277659654617310e-01 1.683318316936492920e-01 7.191220670938491821e-02 2.360531874001026154e-02 -1.216807663440704346e-01 -1.592881046235561371e-02 -5.773662589490413666e-03 -3.119928296655416489e-03 -3.214762313291430473e-03 4.387514591217041016e-01 -4.150007665157318115e-01 -4.537174105644226074e-02
1.562132388353347778e-01 1.921120584011077881e-01 5.535349994897842407e-02 -2.045763656497001648e-02 6.216241791844367981e-02 -1.020285189151763916e-01 -4.044989868998527527e-02 7.057699561119079590e-02 3.528317511081695557e-01 -2.986484766006469727e-01 -1.366577595472335815e-01 5.579806864261627197e-02 1.684845387935638428e-01 2.624044120311737061e-01 5.252928286790847778e-02 1.048190798610448837e-02 2.354866415262222290e-01 -3.108246922492980957e-01 -3.203473687171936035e-01 -3.876483067870140076e-02 3.328857570886611938e-02 -1.217951178550720215e-01 2.908611856400966644e-02 -2.222114801406860352e-01 -1.208531782031059265e-01 -5.292161554098129272e-02 -3.272244334220886230e-01 -2.250714898109436035e-01 -5.846237391233444214e-02 2.752571403980255127e-01 3.840121254324913025e-02 -2.405994385480880737e-02
3.202708661556243896e-01 -5.026046186685562134e-02 1.461685448884963989e-01 4.286500066518783569e-02 -5.241750739514827728e-03 -5.114545226097106934e-01 -3.197149932384490967e-02 2.930302619934082031e-01 3.671911954879760742e-01 -6.985781341791152954e-02 7.293951511383056641e-02 3.650257363915443420e-02 2.001520544290542603e-01 6.006667017936706543e-02 -1.612721085548400879e-01 1.882015764713287354e-01 3.513478115200996399e-02 -3.506907075643539429e-02 2.772353589534759521e-02 -1.231068521738052368e-01 1.156703233718872070e-01 2.260615229606628418e-01 1.480961889028549194e-01 1.281764358282089233e-01 5.614635348320007324e-02 3.666240721940994263e-02 -5.302526429295539856e-02 -1.484799087047576904e-01 1.822490543127059937e-01 6.211636960506439209e-02 -1.700249165296554565e-01 -2.348763793706893921e-01
-1.968773454427719116e-02 6.028964999131858349e-04 3.637654781341552734e-01 2.940978296101093292e-02 -5.800350569188594818e-03 -1.500367671251296997e-01 3.519824147224426270e-01 1.758338063955307007e-01 -1.023445948958396912e-01 -3.261094093322753906e-01 6.150252372026443481e-02 2.294720523059368134e-02 7.531812787055969238e-02 -4.914263635873794556e-02 -1.489172428846359253e-01 -6.754159182310104370e-02 -3.184257447719573975e-02 -1.671593785285949707e-01 1.194924488663673401e-01 3.992708399891853333e-02 2.821753025054931641e-01 -7.019434869289398193e-02 2.513141632080078125e-01 -2.322183400392532349e-01 -3.044007718563079834e-01 -4.403080046176910400e-02 -8.610030263662338257e-02 -1.811675131320953369e-01 1.673404723405838013e-01 2.124273180961608887e-01 -2.640540897846221924e-01 -9.466682374477386475e-02
5.130134895443916321e-02 9.442329406738281250e-02 1.309366077184677124e-01 -2.815988101065158844e-02 -2.572957575321197510e-01 -9.764514863491058350e-02 5.575938224792480469e-01 -1.840492486953735352e-01 1.830957531929016113e-01 -9.259229898452758789e-02 4.771589487791061401e-02 -1.784656792879104614e-01 8.754125237464904785e-02 1.198726147413253784e-01 3.485209122300148010e-02 -1.637015938758850098e-01 2.617427110671997070e-01 -1.570693999528884888e-01 -2.387447208166122437e-01 -2.583650499582290649e-02 -8.008795231580734253e-02 -3.410320356488227844e-02 -4.850851371884346008e-02 -1.186084225773811340e-01 -1.899210512638092041e-01 1.612293422222137451e-01 -6.697826832532882690e-02 9.802338480949401855e-02 2.977162301540374756e-01 2.056203633546829224e-01 1.005427092313766479e-01 -1.780358105897903442e-01
8.561018109321594238e-02 -1.284700259566307068e-02 -1.093438193202018738e-01 8.474002778530120850e-02 2.874434739351272583e-02 -4.355493783950805664e-01 1.380430012941360474e-01 1.178852096199989319e-01 3.816158473491668701e-01 -4.928856790065765381e-01 9.456326253712177277e-03 3.692952170968055725e-02 1.150426194071769714e-01 1.098967418074607849e-01 8.684305846691131592e-02 3.038484416902065277e-02 2.261714935302734375e-01 -1.253100018948316574e-02 -1.378864645957946777e-01 -1.929862499237060547e-01 1.742291748523712158e-01 -1.048019975423812866e-01 3.780122473835945129e-02 1.052356511354446411e-01 3.699284046888351440e-02 -8.903785049915313721e-02 -1.783993244171142578e-01 -2.129935324192047119e-01 -1.200002338737249374e-02 3.439361974596977234e-02 -1.450121700763702393e-01 2.362947016954421997e-01
2.396392077207565308e-01 -1.404894739389419556e-01 6.092447414994239807e-02 1.345418393611907959e-01 -3.462833464145660400e-01 -2.814657688140869141e-01 -3.283162042498588562e-02 2.575574209913611412e-03 4.254327714443206787e-01 -7.627479732036590576e-02 2.888836897909641266e-02 -1.500218063592910767e-01 2.142614275217056274e-01 1.372251808643341064e-01 -5.817973986268043518e-02 -4.900095239281654358e-02 -2.663034200668334961e-01 -1.181882247328758240e-01 -3.884517028927803040e-02 3.363323584198951721e-02 -2.496340498328208923e-02 -2.264303714036941528e-01 5.889192596077919006e-02 5.666786804795265198e-02 -3.579197078943252563e-02 1.691199392080307007e-01 -5.636856332421302795e-02 1.464687436819076538e-01 8.950301446020603180e-03 1.868824511766433716e-01 -3.996709287166595459e-01 1.573901325464248657e-01
4.782420024275779724e-02 8.968923240900039673e-02 -1.973767280578613281e-01 1.138170342892408371e-02 2.892117798328399658e-01 5.327985435724258423e-02 2.697324752807617188e-01 -1.941912323236465454e-01 9.214031696319580078e-02 -2.018942385911941528e-01 3.554822877049446106e-02 -1.326791793107986450e-01 2.018513828516006470e-01 2.221289426088333130e-01 -1.505903601646423340e-01 -1.229877024888992310e-01 2.358153462409973145e-01 -2.526036500930786133e-01 3.262091055512428284e-02 1.005778089165687561e-02 -7.897156476974487305e-02 1.055060848593711853e-01 3.666254580020904541e-01 -7.825682312250137329e-02 1.667995750904083252e-01 2.354180216789245605e-01 -2.407760545611381531e-02 -1.443297713994979858e-01 3.352026045322418213e-01 -9.645158797502517700e-02 -2.211054414510726929e-01 6.269970536231994629e-02
1.084185391664505005e-01 -3.990659117698669434e-02 -3.590955212712287903e-02 -9.138511866331100464e-02 1.071742027997970581e-01 -9.265948832035064697e-02 8.179254084825515747e-02 -4.665947705507278442e-02 2.859261035919189453e-01 -5.831269621849060059e-01 -1.502291858196258545e-01 -4.105660319328308105e-02 8.447331935167312622e-02 1.443158090114593506e-01 -2.181740254163742065e-01 -1.261691898107528687e-01 -1.825959086418151855e-01 -1.175199225544929504e-01 -2.254896424710750580e-02 9.908112883567810059e-02 -7.619460672140121460e-02 1.781545281410217285e-01 -1.367932371795177460e-02 -1.281445473432540894e-01 -1.715509891510009766e-01 2.696374654769897461e-01 5.962382629513740540e-02 1.680158823728561401e-01 2.238476127386093140e-01 3.278440833091735840e-01 8.561276644468307495e-02 -8.850931189954280853e-03
-7.328482344746589661e-03 6.726539880037307739e-02 -2.510488778352737427e-02 1.573086977005004883e-01 1.013188958168029785e-01 4.512403905391693115e-02 3.032439053058624268e-01 3.975531756877899170e-01 2.608184218406677246e-01 -2.707111239433288574e-01 1.624395698308944702e-01 2.355333790183067322e-02 3.565913066267967224e-03 -1.682283133268356323e-01 -6.834216415882110596e-02 -2.411339879035949707e-01 -1.105664744973182678e-01 -1.228019371628761292e-01 -2.455788254737854004e-01 -1.369354724884033203e-01 9.828806668519973755e-02 1.547873485833406448e-02 8.934309706091880798e-03 -9.432770311832427979e-02 -2.547607719898223877e-01 2.518154382705688477e-01 -2.100463658571243286e-01 -1.916659250855445862e-02 -5.750811845064163208e-02 1.438128352165222168e-01 -2.659881860017776489e-02 -3.544226884841918945e-01
-1.410837471485137939e-01 2.809448540210723877e-01 -1.563120819628238678e-02 -1.199183762073516846e-01 -1.952646374702453613e-01 -9.025574475526809692e-02 2.487862408161163330e-01 5.650811269879341125e-02 3.540096879005432129e-01 -1.841421984136104584e-02 1.193895041942596436e-01 2.809084653854370117e-01 2.128393203020095825e-02 2.341988533735275269e-01 -2.830162644386291504e-01 -3.171866834163665771e-01 -1.071142628788948059e-01 -1.091980747878551483e-02 -7.816726341843605042e-03 1.768543571233749390e-01 7.237304747104644775e-02 -2.366210371255874634e-01 -2.340777777135372162e-02 -4.300957545638084412e-02 -1.985945403575897217e-01 1.750020682811737061e-01 -1.399678736925125122e-01 -1.660143435001373291e-01 1.590213924646377563e-01 1.280815303325653076e-01 -2.086565345525741577e-01 1.064961403608322144e-01
1.275145709514617920e-01 -9.884078055620193481e-03 6.382940709590911865e-02 3.910504877567291260e-01 4.883240535855293274e-02 4.958502948284149170e-02 1.517134904861450195e-01 1.716363579034805298e-01 4.162117540836334229e-01 -6.993824243545532227e-02 1.649288982152938843e-01 1.595920696854591370e-02 -9.037989377975463867e-02 7.259873300790786743e-02 -3.946653380990028381e-02 -2.676240801811218262e-01 2.253706008195877075e-01 -2.336481660604476929e-01 -4.962775856256484985e-02 -1.268735378980636597e-01 8.416265994310379028e-02 4.595844075083732605e-02 4.000939801335334778e-02 -2.660622298717498779e-01 2.258067131042480469e-01 3.945184871554374695e-02 -1.013033390045166016e-01 -3.419524729251861572e-01 2.123676985502243042e-01 3.584915027022361755e-02 -1.272759139537811279e-01 -1.711061447858810425e-01
-6.859986484050750732e-02 -2.537926137447357178e-01 7.462876290082931519e-02 2.207997590303421021e-01 -7.991174608469009399e-02 -1.219355687499046326e-01 1.329447031021118164e-01 3.543701767921447754e-01 1.588417887687683105e-01 -2.313605397939682007e-01 3.170704841613769531e-02 -1.600587666034698486e-01 1.804670840501785278e-01 1.073512434959411621e-01 -8.376149833202362061e-02 -2.251516431570053101e-01 -1.787237972021102905e-01 -3.583103243727236986e-04 1.771587431430816650e-01 -9.681814350187778473e-03 -1.550700962543487549e-01 -5.852831527590751648e-02 -3.405415220186114311e-03 1.155233476310968399e-02 -1.591143198311328888e-02 2.122702300548553467e-01 -5.861164629459381104e-02 -1.625687777996063232e-01 7.019796222448348999e-02 4.772045612335205078e-01 -3.054330945014953613e-01 1.127596423029899597e-01
-2.921485342085361481e-02 -2.809664979577064514e-02 2.646128414198756218e-04 1.350574940443038940e-01 1.005275994539260864e-01 -1.472571343183517456e-01 1.146847158670425415e-01 1.344463676214218140e-01 8.124291896820068359e-02 -4.002477526664733887e-01 -7.131620496511459351e-02 -4.030331596732139587e-02 3.593721687793731689e-01 4.149919152259826660e-01 2.424848377704620361e-01 -6.729995459318161011e-02 1.383451223373413086e-01 8.394217491149902344e-02 -2.422857731580734253e-01 -1.800979375839233398e-01 1.785108447074890137e-01 -8.283884078264236450e-02 6.236469373106956482e-02 2.259774506092071533e-01 -2.512691356241703033e-02 9.512056410312652588e-02 -1.543577611446380615e-01 2.039831280708312988e-01 2.785232104361057281e-02 7.606311887502670288e-02 -1.825611889362335205e-01 2.299614250659942627e-01
1.595776975154876709e-01 -3.968589007854461670e-02 1.425956636667251587e-01 4.926250502467155457e-02 2.149355411529541016e-01 -9.136954694986343384e-02 2.246601283550262451e-01 -6.125356070697307587e-03 2.211663126945495605e-02 -2.997613251209259033e-01 9.261407889425754547e-03 5.838745087385177612e-02 8.483111113309860229e-02 2.584260106086730957e-01 1.504257917404174805e-01 -1.860228627920150757e-01 4.002018570899963379e-01 -2.812598943710327148e-01 -2.925436496734619141e-01 -1.501265168190002441e-01 1.688394248485565186e-01 -8.230837434530258179e-02 2.485274076461791992e-01 -2.059792727231979370e-01 -7.585220038890838623e-02 1.472765952348709106e-01 -1.964814215898513794e-01 -7.067654281854629517e-02 -1.246011257171630859e-01 9.876973927021026611e-02 6.023471429944038391e-02 1.824125051498413086e-01
-1.244271025061607361e-01 -1.027511060237884521e-01 -1.964556574821472168e-01 1.573968678712844849e-02 9.114006161689758301e-02 3.369614481925964355e-02 1.286732554435729980e-01 1.138078421354293823e-01 4.415326714515686035e-01 -3.629721403121948242e-01 -2.626817524433135986e-01 1.650883071124553680e-02 2.198875322937965393e-02 1.302731186151504517e-01 4.341266304254531860e-02 -2.424566000699996948e-01 1.118702627718448639e-02 -9.924084693193435669e-02 3.504606336355209351e-02 1.063062772154808044e-01 -1.405446082353591919e-01 7.722420245409011841e-02 1.405172329396009445e-02 -1.297531425952911377e-01 -1.789784580469131470e-01 3.811521530151367188e-01 5.507295578718185425e-02 1.790322363376617432e-01 2.851844727993011475e-01 1.814277619123458862e-01 -1.391458064317703247e-01 -1.039786040782928467e-01
-7.863486558198928833e-02 -2.050181180238723755e-01 -7.086461782455444336e-02 5.098019912838935852e-02 4.106964170932769775e-02 -2.501094937324523926e-01 3.047066926956176758e-01 5.698397755622863770e-02 8.937520533800125122e-02 -8.612792938947677612e-02 -7.908178865909576416e-02 3.378129005432128906e-01 1.821600645780563354e-01 2.067898958921432495e-01 4.149701446294784546e-02 1.397230327129364014e-01 -1.710188202559947968e-02 -6.108292937278747559e-01 -3.011129982769489288e-02 3.969568759202957153e-02 1.960571855306625366e-02 2.058421261608600616e-02 5.891300737857818604e-02 -9.540122002363204956e-02 -2.927565947175025940e-02 -4.960841964930295944e-03 -2.047894597053527832e-01 -2.268067561089992523e-02 1.504014879465103149e-01 -6.648898869752883911e-02 -2.811406850814819336e-01 -1.103553399443626404e-01
1.709015965461730957e-01 -8.460161089897155762e-02 6.679117679595947266e-02 5.921082571148872375e-02 -3.692062497138977051e-01 -1.003326401114463806e-01 7.673768699169158936e-02 2.989618778228759766e-01 2.016493976116180420e-01 -2.501942515373229980e-01 -1.376216858625411987e-01 -1.616044938564300537e-01 -6.485937535762786865e-02 2.487894147634506226e-01 -3.807470202445983887e-01 -1.015357226133346558e-01 2.443149834871292114e-01 -2.331504523754119873e-01 -9.579866193234920502e-03 -4.048046842217445374e-02 -1.934507191181182861e-01 1.568518579006195068e-02 4.170759022235870361e-02 2.818662226200103760e-01 -7.096424698829650879e-02 1.969334036111831665e-01 -1.943487524986267090e-01 -6.194936484098434448e-02 2.555718831717967987e-02 1.018133461475372314e-01 -8.291965723037719727e-02 -7.978866249322891235e-02
1.088341921567916870e-01 1.665476150810718536e-02 8.640553057193756104e-02 1.048956960439682007e-01 1.762354671955108643e-01 -1.865031868219375610e-01 1.000460907816886902e-01 -7.080263644456863403e-02 3.840918242931365967e-01 -4.474695324897766113e-01 -7.284438610076904297e-02 1.591242253780364990e-01 9.540684521198272705e-02 1.056924164295196533e-01 -8.309917151927947998e-02 -1.689073890447616577e-01 6.734602153301239014e-02 -2.466018795967102051e-01 -1.685633212327957153e-01 -1.756234914064407349e-01 1.570996344089508057e-01 -1.982664763927459717e-01 1.907131671905517578e-01 1.688497811555862427e-01 8.685161173343658447e-02 1.018446609377861023e-01 5.732415616512298584e-02 -4.010668396949768066e-01 -2.932245470583438873e-02 -2.196368575096130371e-02 5.968780443072319031e-02 1.183862090110778809e-01
4.877888783812522888e-02 2.325247377157211304e-01 6.021532043814659119e-02 1.193916797637939453e-01 3.580954298377037048e-02 -1.026158779859542847e-01 -3.092161007225513458e-02 3.749631047248840332e-01 2.946535646915435791e-01 -4.118790924549102783e-01 6.144589930772781372e-02 -5.897591635584831238e-02 1.213838979601860046e-01 -1.573599874973297119e-02 -1.773844957351684570e-01 -2.912435233592987061e-01 -4.549207910895347595e-02 -3.314872831106185913e-02 1.015010327100753784e-01 -1.775657981634140015e-01 9.991779923439025879e-02 -1.119090616703033447e-01 -1.803753525018692017e-01 1.284108906984329224e-01 -2.368632405996322632e-01 5.073623359203338623e-02 -1.220571324229240417e-01 -1.001396849751472473e-01 -4.814029484987258911e-02 2.106508761644363403e-01 -3.356107473373413086e-01 -1.336255222558975220e-01
1.840974092483520508e-01 1.705370992422103882e-01 2.042412608861923218e-01 4.540708381682634354e-03 -4.516714438796043396e-02 -4.582474008202552795e-02 3.787204027175903320e-01 2.129315733909606934e-01 3.993071615695953369e-01 -8.687596768140792847e-02 -4.674590378999710083e-02 -1.731394827365875244e-01 2.681652605533599854e-01 2.053893953561782837e-01 -9.610544890165328979e-02 2.369811013340950012e-02 -2.511779367923736572e-01 8.855723589658737183e-02 -7.175438571721315384e-03 4.741674289107322693e-02 -1.313862055540084839e-01 -2.663343548774719238e-01 -2.236474901437759399e-01 4.122842475771903992e-02 -5.477510765194892883e-02 6.398192048072814941e-02 -1.714589446783065796e-01 -7.470456883311271667e-03 2.239571213722229004e-01 -1.109647378325462341e-01 -2.365154474973678589e-01 -1.059502437710762024e-01
-1.422717720270156860e-01 -6.874887645244598389e-02 -2.636590898036956787e-01 9.820983558893203735e-02 1.309611946344375610e-01 -3.063283562660217285e-01 2.045940458774566650e-01 1.539762318134307861e-01 7.595359534025192261e-02 -1.963882148265838623e-01 1.853089593350887299e-02 1.587255746126174927e-01 1.908075958490371704e-01 2.513715922832489014e-01 -1.470890641212463379e-01 -5.286929756402969360e-02 5.544786155223846436e-02 -5.213149785995483398e-01 -8.652504533529281616e-02 1.294366121292114258e-01 1.463027577847242355e-02 -2.150822579860687256e-01 -7.275252137333154678e-03 -6.715054064989089966e-02 -2.304176837205886841e-01 4.393935960251837969e-04 -7.286091148853302002e-02 -1.760972291231155396e-01 1.981280297040939331e-01 -1.700216680765151978e-01 -6.529764086008071899e-02 1.160070523619651794e-01
-1.039575412869453430e-01 -8.300315588712692261e-02 -4.480329900979995728e-02 5.893692374229431152e-02 5.797789990901947021e-02 -2.789437472820281982e-01 -2.791499719023704529e-03 1.923200041055679321e-01 2.872161753475666046e-02 -6.448457390069961548e-02 2.259577065706253052e-01 1.749407052993774414e-01 3.458437621593475342e-01 1.720646023750305176e-01 -1.736180484294891357e-01 -9.317851066589355469e-02 1.159921884536743164e-01 -3.945437669754028320e-01 -9.361467324197292328e-03 -9.143795073032379150e-02 -1.863082647323608398e-01 7.471108436584472656e-02 -1.125653311610221863e-01 -2.561680674552917480e-01 -7.820392400026321411e-02 1.941891908645629883e-01 7.955640554428100586e-02 -2.018368840217590332e-01 4.176234602928161621e-01 -6.881146226078271866e-03 -1.200530007481575012e-01 -8.976407349109649658e-02
2.240235656499862671e-01 -8.379821479320526123e-02 4.350402392446994781e-03 1.633872091770172119e-01 2.837308347225189209e-01 -2.716380655765533447e-01 2.455619126558303833e-01 -2.662837803363800049e-01 3.165669739246368408e-02 -1.471431851387023926e-01 1.785663515329360962e-01 -7.699014246463775635e-02 3.200168609619140625e-01 1.549705266952514648e-01 -2.053977847099304199e-01 -2.669706642627716064e-01 3.083274364471435547e-01 -5.278959497809410095e-02 -5.323399975895881653e-02 -1.793934851884841919e-01 -7.857611030340194702e-02 1.106791347265243530e-01 4.273422807455062866e-02 -3.296910524368286133e-01 2.218006848124787211e-04 1.082605496048927307e-01 -8.979510515928268433e-02 -4.682733118534088135e-02 9.451252222061157227e-02 4.608782380819320679e-02 -1.640077978372573853e-01 -9.207170456647872925e-02
1.469320356845855713e-01 -1.462956219911575317e-01 1.661063432693481445e-01 -1.523158699274063110e-01 -4.978300631046295166e-01 -3.838692605495452881e-01 1.944056749343872070e-01 1.881970912218093872e-01 4.086259752511978149e-02 -3.192300796508789062e-01 1.863231137394905090e-02 -2.648856639862060547e-01 1.212461479008197784e-02 1.154677271842956543e-01 -1.758109629154205322e-01 5.580971762537956238e-02 1.156827732920646667e-01 -1.771511435508728027e-01 -1.566410958766937256e-01 -2.857075072824954987e-02 -9.759325534105300903e-02 8.628072589635848999e-02 5.393340438604354858e-02 2.489656358957290649e-01 -5.093152821063995361e-02 2.030763626098632812e-01 -1.004215478897094727e-01 1.325871888548135757e-02 -5.235319584608078003e-02 4.971864446997642517e-02 -4.379271715879440308e-02 -5.493383109569549561e-02
2.669305726885795593e-02 -1.720957010984420776e-01 -2.052678614854812622e-01 2.157837152481079102e-01 6.505616009235382080e-02 -2.778500020503997803e-01 2.389015704393386841e-01 8.320338279008865356e-02 6.716722156852483749e-03 1.612563035450875759e-03 9.436199814081192017e-02 1.432812809944152832e-01 2.163251191377639771e-01 2.512476742267608643e-01 -6.241141259670257568e-02 -9.525962173938751221e-03 1.958459168672561646e-01 -5.766019821166992188e-01 -1.467814017087221146e-02 8.439964801073074341e-02 9.416206739842891693e-03 -1.199437752366065979e-01 2.056306414306163788e-02 -1.501590460538864136e-01 -1.543060690164566040e-01 -6.038447096943855286e-02 -2.214083820581436157e-01 -7.041384279727935791e-02 1.304285079240798950e-01 -9.648318402469158173e-03 -2.483393251895904541e-01 -1.277914643287658691e-01
-8.715421706438064575e-02 2.133746445178985596e-01 2.627338469028472900e-02 -3.339056670665740967e-02 -1.080842092633247375e-01 -1.979320310056209564e-02 3.183887302875518799e-01 3.793927282094955444e-02 2.114309519529342651e-01 -1.615735292434692383e-01 2.851935327053070068e-01 2.095223665237426758e-01 -3.916882723569869995e-02 3.079289495944976807e-01 -4.105269014835357666e-01 -2.720516622066497803e-01 -6.546785682439804077e-02 1.113923192024230957e-01 -6.529007572680711746e-03 1.188989877700805664e-01 6.772552430629730225e-02 -2.235985100269317627e-01 1.314758211374282837e-01 -2.708761580288410187e-02 -1.381333172321319580e-01 2.520033121109008789e-01 -8.396521210670471191e-02 -2.498478740453720093e-01 4.679721221327781677e-02 6.179259717464447021e-02 -1.259476095438003540e-01 -1.335456520318984985e-01
-8.518372476100921631e-02 2.167967334389686584e-02 1.026552729308605194e-02 1.894926279783248901e-01 -3.036812506616115570e-02 -3.432150483131408691e-01 1.263103932142257690e-01 2.572006881237030029e-01 2.384970486164093018e-01 -4.505576491355895996e-01 2.150007039308547974e-01 -8.561444282531738281e-02 1.702187657356262207e-01 -5.223055556416511536e-02 1.166940182447433472e-01 -2.598336338996887207e-01 -1.557980626821517944e-01 -2.242914140224456787e-01 1.333975344896316528e-01 5.577865988016128540e-02 2.178409248590469360e-01 -7.601715624332427979e-02 1.729180663824081421e-02 6.995059549808502197e-02 1.643885076045989990e-01 -1.166683621704578400e-02 -1.466881483793258667e-01 2.439958415925502777e-02 5.452727153897285461e-02 2.184485793113708496e-01 -2.604619562625885010e-01 -8.629571646451950073e-02
7.182200253009796143e-02 1.128088161349296570e-01 -4.633366689085960388e-02 3.386897742748260498e-01 1.309753656387329102e-01 -3.397890031337738037e-01 7.609248161315917969e-02 8.492985367774963379e-02 8.150357007980346680e-02 -2.754133343696594238e-01 3.326129615306854248e-01 -2.784607931971549988e-02 -7.966478914022445679e-02 1.038473919034004211e-01 -1.535668373107910156e-01 5.847906321287155151e-02 1.795751452445983887e-01 -7.329996675252914429e-03 -3.267095983028411865e-01 -1.940946131944656372e-01 1.596775203943252563e-01 -3.912112489342689514e-02 1.711562424898147583e-01 6.078576669096946716e-02 1.844519400037825108e-03 1.624193042516708374e-01 -1.096293628215789795e-01 -5.398898944258689880e-02 1.387263238430023193e-01 2.599872052669525146e-01 -3.286888301372528076e-01 -9.320702403783798218e-02
1.637561917304992676e-01 1.868035048246383667e-01 1.753488779067993164e-01 2.028818428516387939e-01 -3.223577514290809631e-02 6.661863625049591064e-02 1.095093116164207458e-01 1.415602415800094604e-01 2.692989408969879150e-01 -3.107192814350128174e-01 4.154058173298835754e-02 2.141164243221282959e-02 4.380703866481781006e-01 2.231748998165130615e-01 -1.855597048997879028e-01 4.042138811200857162e-03 -2.544957101345062256e-01 -3.305926173925399780e-02 4.215407650917768478e-03 6.213786825537681580e-02 -8.085239678621292114e-02 -1.531488448381423950e-01 -1.634145677089691162e-01 -1.548657417297363281e-01 7.720086723566055298e-03 1.832156181335449219e-01 -5.420104414224624634e-02 8.804976195096969604e-02 9.027961641550064087e-03 -1.176346614956855774e-01 -4.046347141265869141e-01 -9.524331241846084595e-02
-5.973598454147577286e-03 -1.062946021556854248e-02 -9.979622811079025269e-02 2.264120616018772125e-02 1.450982838869094849e-01 -4.188057184219360352e-01 2.397706657648086548e-01 -8.800534158945083618e-02 2.029229402542114258e-01 -4.078512489795684814e-01 -1.002523601055145264e-01 2.294073998928070068e-01 9.320131689310073853e-02 1.638436503708362579e-02 -1.593909971415996552e-02 -9.690455347299575806e-02 -2.173672616481781006e-01 -4.153920710086822510e-02 -1.515927314758300781e-01 -1.446571052074432373e-01 2.357241362333297729e-01 -1.032488420605659485e-01 1.173953711986541748e-01 -1.436975151300430298e-01 -2.105531692504882812e-01 -1.062202900648117065e-01 -2.172733284533023834e-02 -6.230498477816581726e-02 3.849891126155853271e-01 1.234057024121284485e-01 -1.201260089874267578e-01 8.667471259832382202e-02
9.080607444047927856e-02 -1.365898456424474716e-02 -5.052037164568901062e-02 -2.292820662260055542e-01 2.537373639643192291e-02 -1.136480420827865601e-01 -1.078655272722244263e-01 -3.161926567554473877e-02 2.210697680711746216e-01 -1.849029064178466797e-01 2.889757417142391205e-02 -2.926879525184631348e-01 2.019968628883361816e-01 4.341074526309967041e-01 -6.107673980295658112e-03 -1.891950070858001709e-01 1.729125231504440308e-01 -4.295101463794708252e-01 -1.408810019493103027e-01 2.692199051380157471e-01 7.780236750841140747e-02 -7.957912981510162354e-02 1.342926472425460815e-01 -2.405909597873687744e-01 -3.234525769948959351e-02 1.595253050327301025e-01 -3.327171877026557922e-02 8.979845046997070312e-02 6.072520464658737183e-02 4.514498263597488403e-02 -1.234046071767807007e-01 1.548406183719635010e-01
-6.518600881099700928e-02 -7.082725316286087036e-02 -1.004324257373809814e-01 1.501804292201995850e-01 6.605058908462524414e-02 -3.246140182018280029e-01 9.343291819095611572e-02 -7.185034453868865967e-02 4.363350868225097656e-01 -4.841547608375549316e-01 8.214813470840454102e-02 -2.184547111392021179e-02 1.078160703182220459e-01 2.761841565370559692e-02 -1.643224060535430908e-01 4.803855344653129578e-02 3.768264502286911011e-02 1.660200953483581543e-02 -1.316078007221221924e-01 -1.626829355955123901e-01 5.388693138957023621e-02 -1.995245069265365601e-01 2.683574855327606201e-01 1.396540552377700806e-01 3.673327341675758362e-02 2.384034730494022369e-02 -2.473790198564529419e-01 -2.887131273746490479e-01 4.968945309519767761e-02 4.214654862880706787e-02 -1.310225874185562134e-01 1.146806553006172180e-01
1.525287479162216187e-01 -2.129045575857162476e-01 9.058390744030475616e-03 6.414852291345596313e-02 7.894291728734970093e-02 -2.360267937183380127e-01 1.924626976251602173e-01 1.875828504562377930e-01 1.239124312996864319e-01 -3.619427978992462158e-01 -3.346902504563331604e-02 3.471160531044006348e-01 2.467364668846130371e-01 -5.738944560289382935e-02 1.164675205945968628e-01 -3.440839797258377075e-02 1.491772830486297607e-01 -2.419666796922683716e-01 1.557369381189346313e-01 -9.993920475244522095e-02 1.472525149583816528e-01 7.009723037481307983e-02 3.482238948345184326e-02 1.186830643564462662e-02 -1.893269866704940796e-01 4.000493884086608887e-01 -1.137629598379135132e-01 1.424845159053802490e-01 4.544787481427192688e-02 -1.623876392841339111e-01 -8.341383934020996094e-02 -1.965625882148742676e-01
-1.118704155087471008e-01 -2.600068412721157074e-02 2.504232339560985565e-02 2.179659903049468994e-01 1.657987236976623535e-01 -1.593213975429534912e-01 1.664456576108932495e-01 7.064489275217056274e-02 2.749156951904296875e-01 -3.057598173618316650e-01 -3.490508496761322021e-01 -5.450858920812606812e-02 -8.442046493291854858e-02 8.828476071357727051e-02 -2.226708829402923584e-01 -9.242280386388301849e-03 -8.217887580394744873e-02 -2.938247919082641602e-01 -1.621450185775756836e-01 1.313361972570419312e-01 -1.294742375612258911e-01 4.040247946977615356e-02 -5.120452493429183960e-02 2.238081768155097961e-02 -4.278038442134857178e-02 4.586359262466430664e-01 1.356018632650375366e-01 1.747142225503921509e-01 5.139343813061714172e-02 1.614302694797515869e-01 -8.604984730482101440e-02 -1.982428580522537231e-01
6.630800664424896240e-02 -2.724932134151458740e-01 5.622380226850509644e-02 -6.751288473606109619e-02 -3.014445602893829346e-01 -2.340631932020187378e-02 1.975920051336288452e-01 1.124966442584991455e-01 1.685489565134048462e-01 -2.522073388099670410e-01 -1.333834379911422729e-01 -3.467496335506439209e-01 -2.556923031806945801e-02 1.100674718618392944e-01 -6.795445084571838379e-02 -2.713906168937683105e-01 2.492065727710723877e-01 -2.896061837673187256e-01 -1.245482191443443298e-01 1.383577734231948853e-01 -2.038591653108596802e-01 -1.052596494555473328e-01 1.069158539175987244e-01 1.454466301947832108e-02 1.297394484281539917e-01 3.329688608646392822e-01 -1.869666725397109985e-01 -3.030752390623092651e-02 1.426444388926029205e-02 6.522629410028457642e-02 -1.725612729787826538e-01 -8.192224055528640747e-02
-5.800303816795349121e-02 -3.358346819877624512e-01 9.049918502569198608e-02 1.534615550190210342e-02 1.762845180928707123e-02 -3.164089620113372803e-01 3.542622923851013184e-01 -6.287757307291030884e-02 1.097326874732971191e-01 -3.837564587593078613e-02 -1.085289418697357178e-01 2.732057571411132812e-01 1.836262047290802002e-01 3.037891983985900879e-01 4.154743626713752747e-02 -1.625560224056243896e-01 -2.308616936206817627e-01 -2.823861837387084961e-01 -1.047072187066078186e-01 -2.192468643188476562e-01 -3.678517788648605347e-02 -2.186851352453231812e-01 -1.523832231760025024e-02 1.631947457790374756e-01 -1.478987187147140503e-01 -1.598076075315475464e-01 -1.410213559865951538e-01 -6.148974224925041199e-02 5.260173603892326355e-02 -3.946677222847938538e-02 -1.873629987239837646e-01 -1.132721826434135437e-01
1.727409288287162781e-02 1.037281230092048645e-01 5.254863202571868896e-02 2.820409834384918213e-01 -2.504487335681915283e-01 -2.337737977504730225e-01 2.350580990314483643e-01 8.098550885915756226e-02 1.308856010437011719e-01 -1.008505448698997498e-01 1.915472298860549927e-01 -3.749883174896240234e-02 2.697272300720214844e-01 4.463636502623558044e-02 -7.163497502915561199e-04 -1.894438862800598145e-01 3.746198862791061401e-02 -6.698714196681976318e-02 1.966135501861572266e-01 -7.325351238250732422e-02 -6.913992762565612793e-02 3.734717965126037598e-01 -4.406217485666275024e-02 4.583622142672538757e-02 -7.534044981002807617e-02 -2.265382936457172036e-04 -3.453190922737121582e-01 -3.226406872272491455e-01 1.522330343723297119e-01 2.386072874069213867e-01 -1.970069110393524170e-01 -7.251652330160140991e-02
2.101022005081176758e-01 1.282251030206680298e-01 -1.611193642020225525e-02 5.701580271124839783e-02 9.774629771709442139e-02 -1.933864653110504150e-01 5.775101184844970703e-01 1.093306466937065125e-01 -1.237336173653602600e-02 -7.162427157163619995e-02 1.029588952660560608e-01 -7.607387751340866089e-02 1.279152333736419678e-01 8.784688543528318405e-04 -4.009099304676055908e-02 -7.953234016895294189e-03 1.000102236866950989e-01 -2.912965714931488037e-01 -2.910899519920349121e-01 -1.945299841463565826e-02 2.450471222400665283e-01 -2.605641484260559082e-01 -5.725556612014770508e-02 -1.736450195312500000e-01 2.961458861827850342e-01 6.122016906738281250e-02 4.770578816533088684e-02 -4.884793609380722046e-02 2.124587744474411011e-01 5.944684520363807678e-02 5.862846504896879196e-03 1.327301412820816040e-01
-5.516113713383674622e-02 1.627176702022552490e-01 2.948173694312572479e-02 3.244099318981170654e-01 2.775064669549465179e-02 -2.891349606215953827e-02 1.185211837291717529e-01 1.482667624950408936e-01 1.193882226943969727e-01 -2.795651555061340332e-01 1.491342186927795410e-01 -1.025715172290802002e-01 1.582609117031097412e-01 2.511860728263854980e-01 2.212158590555191040e-02 -2.137031853199005127e-01 3.394587710499763489e-02 8.821108192205429077e-02 -5.164431408047676086e-02 -1.854407936334609985e-01 1.853555142879486084e-01 -1.062111705541610718e-01 1.088295727968215942e-01 3.209996521472930908e-01 -4.583763331174850464e-02 1.096304208040237427e-01 1.237480621784925461e-02 -1.095316186547279358e-01 1.636045873165130615e-01 1.779872328042984009e-01 -4.933571815490722656e-01 -1.806459128856658936e-01
-2.598173916339874268e-01 -1.977996677160263062e-01 5.762878339737653732e-03 -1.251302659511566162e-01 -2.611114084720611572e-01 -3.415073752403259277e-01 3.348740935325622559e-01 -1.672080159187316895e-02 1.580073982477188110e-01 1.407179087400436401e-01 2.500694692134857178e-01 -6.240082532167434692e-02 8.178827166557312012e-02 2.023622244596481323e-01 -1.687509715557098389e-01 -1.975999027490615845e-02 8.893955498933792114e-02 -3.853417187929153442e-02 -2.200097739696502686e-01 -1.591830402612686157e-01 2.511813491582870483e-02 -1.044111475348472595e-01 3.760942071676254272e-02 -3.049774467945098877e-01 2.681050896644592285e-01 1.821316331624984741e-01 -1.602969765663146973e-01 -1.196538433432579041e-01 1.845168173313140869e-01 4.106352105736732483e-03 -1.255199015140533447e-01 -9.364406019449234009e-02
1.342839896678924561e-01 -1.231829822063446045e-01 -9.136426448822021484e-02 -1.268665343523025513e-01 -2.276179045438766479e-01 -5.005427077412605286e-02 4.485982656478881836e-01 7.257603853940963745e-02 1.415489017963409424e-01 -3.374123200774192810e-02 -1.720890849828720093e-01 -6.492285430431365967e-02 3.379118628799915314e-03 -7.036527991294860840e-02 1.722248620353639126e-03 -2.408922016620635986e-01 1.429664641618728638e-01 -4.905080199241638184e-01 -1.659287326037883759e-02 -1.070975065231323242e-01 2.147368155419826508e-02 9.455814212560653687e-02 -1.856601685285568237e-01 3.933868929743766785e-02 -1.187770217657089233e-01 3.376338779926300049e-01 -7.201794534921646118e-02 2.021815627813339233e-01 3.423552960157394409e-02 1.197316870093345642e-01 -2.172011137008666992e-01 -9.205573797225952148e-02
7.256985455751419067e-02 2.206531018018722534e-01 3.575919941067695618e-02 7.743539661169052124e-02 -5.608387663960456848e-02 -3.131148219108581543e-01 1.407432556152343750e-01 -3.129553794860839844e-01 2.056160271167755127e-01 -3.342654705047607422e-01 7.814585417509078979e-02 1.115105673670768738e-01 1.879362314939498901e-01 2.291939258575439453e-01 -1.247041821479797363e-01 -2.017765194177627563e-01 5.213318765163421631e-02 -3.227371573448181152e-01 1.201113164424896240e-01 1.376374661922454834e-01 -8.463250100612640381e-02 2.910836338996887207e-01 -2.803306654095649719e-02 1.221356764435768127e-01 2.619221061468124390e-02 1.308552324771881104e-01 1.693935990333557129e-01 -1.841505803167819977e-02 -1.123062428086996078e-02 -1.395585536956787109e-01 -2.971087992191314697e-01 2.460382506251335144e-02
-6.311862170696258545e-02 -2.978542819619178772e-02 2.375710010528564453e-01 -1.272774301469326019e-02 -2.741917371749877930e-01 -1.074385941028594971e-01 1.355357021093368530e-01 1.420410126447677612e-01 1.810415834188461304e-01 6.544140633195638657e-03 2.006804645061492920e-01 2.187274992465972900e-01 2.106631398200988770e-01 3.154267966747283936e-01 1.318221241235733032e-01 9.673858433961868286e-02 4.192826338112354279e-03 -2.959716916084289551e-01 -1.620667874813079834e-01 6.626179092563688755e-04 1.411777734756469727e-01 -8.880704641342163086e-02 -1.095630303025245667e-01 -9.902963787317276001e-02 -2.781261801719665527e-01 4.024447500705718994e-01 -1.690675914287567139e-01 -1.310521662235260010e-01 1.501493006944656372e-01 1.495842784643173218e-01 -1.066268533468246460e-01 1.297687441110610962e-01
2.559953927993774414e-01 -8.479112386703491211e-02 2.361389845609664917e-01 1.491369605064392090e-01 -2.107974700629711151e-02 -1.789283752441406250e-01 2.411774545907974243e-01 1.664075814187526703e-02 9.252431988716125488e-02 -7.256329059600830078e-02 -2.522370778024196625e-02 -1.027753055095672607e-01 -1.065879538655281067e-01 1.279284060001373291e-01 -4.684998095035552979e-02 -3.498789295554161072e-02 1.928515285253524780e-01 -3.765570819377899170e-01 9.779854118824005127e-02 -1.089452207088470459e-01 -2.839013002812862396e-02 -1.729889661073684692e-01 2.114711552858352661e-01 -4.196540415287017822e-01 3.331915140151977539e-01 8.264157176017761230e-02 -5.916033685207366943e-02 -1.136098951101303101e-01 3.213556110858917236e-01 -5.276423320174217224e-02 -6.660401821136474609e-02 -7.399349659681320190e-02
1.557693034410476685e-01 1.868834905326366425e-02 9.650309383869171143e-02 1.144112572073936462e-01 2.253902256488800049e-01 -1.054241694509983063e-02 6.623608618974685669e-02 2.469806745648384094e-02 3.356643617153167725e-01 -2.193389534950256348e-01 -1.752957254648208618e-01 -1.041022390127182007e-01 4.736042618751525879e-01 2.912475466728210449e-01 -4.026923328638076782e-02 -2.699288725852966309e-01 2.955816984176635742e-01 -1.068247333168983459e-01 -5.412396788597106934e-02 -1.641378700733184814e-01 -5.128480866551399231e-02 1.551603525876998901e-01 -2.314015477895736694e-02 -2.555182874202728271e-01 1.700410693883895874e-01 1.600256264209747314e-01 -7.730644196271896362e-02 -5.006536468863487244e-02 -2.113607712090015411e-02 -1.276856213808059692e-01 -9.555262327194213867e-02 -3.245342522859573364e-02
-1.782038062810897827e-01 2.556703984737396240e-02 -1.750410646200180054e-01 -4.190492257475852966e-02 -2.743259370326995850e-01 7.259320933371782303e-03 2.722693383693695068e-01 3.343663513660430908e-01 1.909090876579284668e-01 7.386188209056854248e-02 1.834900677204132080e-01 -8.780898153781890869e-02 7.310294359922409058e-02 7.099404186010360718e-02 -3.482646076008677483e-03 8.810077793896198273e-03 1.760707348585128784e-01 -1.405847817659378052e-01 -2.310257554054260254e-01 -5.511061288416385651e-03 1.316436231136322021e-01 -1.070976480841636658e-01 -1.361647713929414749e-02 3.817333653569221497e-02 -3.579603135585784912e-01 3.248856663703918457e-01 -3.398939222097396851e-02 1.306160241365432739e-01 2.382104843854904175e-01 1.472593247890472412e-01 -3.039657771587371826e-01 -1.512051671743392944e-01
1.497011184692382812e-01 9.212661534547805786e-02 5.893933400511741638e-02 8.688887208700180054e-02 2.997814118862152100e-01 -2.177797108888626099e-01 2.173182517290115356e-01 4.200456291437149048e-02 2.914788126945495605e-01 -1.540764570236206055e-01 -1.924074068665504456e-02 1.065760031342506409e-01 -1.031207386404275894e-02 1.911795139312744141e-01 -5.877897143363952637e-02 7.687666267156600952e-02 8.976216195151209831e-04 -1.223531067371368408e-01 -8.713472634553909302e-02 7.765354961156845093e-02 -8.987703919410705566e-02 -1.933570504188537598e-01 9.973043203353881836e-02 -4.099984169006347656e-01 -2.231693118810653687e-01 3.420594334602355957e-01 -9.225724637508392334e-02 -9.523473680019378662e-03 1.816385984420776367e-01 2.521824091672897339e-02 -3.213448822498321533e-01 2.023248970508575439e-01
3.116650283336639404e-01 -1.870373189449310303e-01 -9.356757253408432007e-02 -1.014270558953285217e-01 1.272437125444412231e-01 -2.355984300374984741e-01 1.589170247316360474e-01 1.142822727560997009e-01 4.793936908245086670e-01 -9.201186150312423706e-02 4.840863496065139771e-02 2.408479452133178711e-01 7.221339270472526550e-03 2.691817283630371094e-01 -1.340836584568023682e-01 -1.947360336780548096e-01 -5.156706646084785461e-02 -7.562419772148132324e-02 -2.089568674564361572e-01 1.851828396320343018e-01 9.182328940369188786e-04 9.080725163221359253e-02 3.580609569326043129e-03 1.594811864197254181e-02 -7.205103337764739990e-02 -9.635239094495773315e-02 -2.581144869327545166e-02 1.427071094512939453e-01 2.020085752010345459e-01 2.329800426959991455e-01 -2.841707766056060791e-01 7.473396509885787964e-02
3.666589781641960144e-02 2.004159539937973022e-01 1.018057614564895630e-01 1.890753358602523804e-01 1.341285258531570435e-01 -2.472163736820220947e-01 2.440815716981887817e-01 2.601640522480010986e-01 2.950726151466369629e-01 7.182253152132034302e-02 1.942419111728668213e-01 -8.371667936444282532e-03 2.033317238092422485e-01 -1.425282508134841919e-01 -2.070751488208770752e-01 -7.135420292615890503e-02 9.911617636680603027e-02 -5.754444375634193420e-02 -1.141030788421630859e-01 1.112060248851776123e-01 -1.539254635572433472e-01 -1.771351248025894165e-01 -8.678216487169265747e-02 -1.145417690277099609e-01 1.057155802845954895e-01 1.932171285152435303e-01 -7.789827883243560791e-02 1.038317084312438965e-01 4.444495439529418945e-01 1.305396705865859985e-01 -1.858621537685394287e-01 1.939859837293624878e-01
8.935660123825073242e-02 -1.861017644405364990e-01 -3.233484178781509399e-02 1.321738120168447495e-02 6.908732652664184570e-02 -4.549806565046310425e-02 7.226241379976272583e-02 -8.338708721566945314e-05 9.882600605487823486e-02 -2.184723019599914551e-01 -1.841226965188980103e-01 -5.467132106423377991e-02 3.459919989109039307e-01 -2.379862777888774872e-02 -5.595917627215385437e-02 -3.810199797153472900e-01 7.960152626037597656e-02 -1.984130442142486572e-01 -3.028868436813354492e-01 3.086525201797485352e-01 4.460646957159042358e-02 5.899090785533189774e-03 -4.170957952737808228e-02 -1.014497429132461548e-01 -9.890292771160602570e-03 -3.417316451668739319e-02 -1.336615085601806641e-01 9.567715227603912354e-02 5.171148777008056641e-01 1.211384162306785583e-01 -1.548848748207092285e-01 -1.014716224744915962e-03
-4.356284067034721375e-02 6.015361472964286804e-02 7.656252384185791016e-02 -8.658637106418609619e-02 -4.213145673274993896e-01 -4.369656741619110107e-02 2.464515417814254761e-01 7.910639792680740356e-02 1.152399033308029175e-01 -2.780702114105224609e-01 -4.422945156693458557e-02 -8.744290471076965332e-02 7.214758545160293579e-02 -1.154244393110275269e-01 -2.665947973728179932e-01 -2.795598004013299942e-03 -2.438088692724704742e-02 -4.401621222496032715e-01 -8.884401619434356689e-02 -6.985871493816375732e-02 5.881652701646089554e-03 -2.245704643428325653e-02 -5.407231301069259644e-02 3.337116539478302002e-01 1.742665171623229980e-01 6.348589062690734863e-02 -1.115644350647926331e-01 -2.777784168720245361e-01 1.449372917413711548e-01 1.728556603193283081e-01 -1.511954665184020996e-01 -1.587739586830139160e-01
-2.110758572816848755e-01 -6.910708546638488770e-02 4.609036259353160858e-03 1.940183341503143311e-01 1.431932300329208374e-01 -4.079499542713165283e-01 1.582698971033096313e-01 2.053270675241947174e-02 3.771179914474487305e-01 -4.650960862636566162e-01 4.810660332441329956e-02 2.138902433216571808e-02 3.482986241579055786e-02 3.380601108074188232e-02 -1.560954451560974121e-01 -9.154541045427322388e-02 1.867395192384719849e-01 -8.848264813423156738e-03 -1.516211181879043579e-01 -1.914787441492080688e-01 1.499133706092834473e-01 -1.835058629512786865e-01 2.074022740125656128e-01 1.775551885366439819e-01 1.106350496411323547e-02 -4.586126655340194702e-02 6.903727352619171143e-02 -1.700530648231506348e-01 3.476697206497192383e-02 1.170311942696571350e-01 -1.220843344926834106e-01 1.148452535271644592e-01
-2.509602904319763184e-01 -3.655388206243515015e-02 -3.784581087529659271e-03 2.239603847265243530e-01 2.793711423873901367e-02 1.224167831242084503e-02 3.263919651508331299e-01 2.145617753267288208e-01 7.244803011417388916e-02 -3.762297630310058594e-01 -2.568272948265075684e-01 -1.075292453169822693e-01 1.413617581129074097e-01 2.436242997646331787e-01 -2.099035531282424927e-01 -1.156643703579902649e-01 -2.150117158889770508e-01 -4.415715858340263367e-02 -1.387489140033721924e-01 8.788776397705078125e-02 -1.200570538640022278e-01 -8.264173567295074463e-02 -1.421712525188922882e-02 -7.165450602769851685e-02 9.987863898277282715e-02 2.470090836286544800e-01 1.039409935474395752e-01 2.650169432163238525e-01 4.352150484919548035e-02 5.531628057360649109e-02 -3.340597748756408691e-01 2.459786459803581238e-02
1.147318072617053986e-02 2.589382231235504150e-01 -3.190168365836143494e-02 -6.550363451242446899e-02 4.554387181997299194e-02 -9.684969484806060791e-02 8.526641130447387695e-02 -1.130665279924869537e-02 3.261716663837432861e-01 -3.886508643627166748e-01 -4.103085771203041077e-02 4.077986627817153931e-02 1.975305974483489990e-01 2.801849544048309326e-01 -5.398975685238838196e-03 1.122460365295410156e-01 1.261814590543508530e-02 -2.436327934265136719e-01 -3.267531394958496094e-01 -8.229285478591918945e-02 -5.771210044622421265e-02 -7.709988951683044434e-02 4.969480633735656738e-02 -2.550013661384582520e-01 2.448681369423866272e-02 1.122942343354225159e-01 -3.119513690471649170e-01 -2.067230790853500366e-01 -1.209252029657363892e-01 3.110222220420837402e-01 3.090236522257328033e-02 -4.824668541550636292e-02
1.228698641061782837e-01 -2.754710018634796143e-01 1.944389194250106812e-01 -1.080845817923545837e-01 1.182391773909330368e-02 -2.467339038848876953e-01 3.288609385490417480e-01 1.511618047952651978e-01 1.226608529686927795e-01 -1.599770486354827881e-01 -2.692922018468379974e-02 2.708523571491241455e-01 1.907944381237030029e-01 1.259678751230239868e-01 -1.850449740886688232e-01 -2.711697518825531006e-01 -1.676268726587295532e-01 -2.491568028926849365e-01 7.509231567382812500e-02 -1.697951704263687134e-01 -6.628033705055713654e-03 1.982119977474212646e-01 2.688582837581634521e-01 2.172987163066864014e-01 3.882566839456558228e-02 -8.581496775150299072e-02 -1.060679033398628235e-01 1.938883364200592041e-01 7.073421776294708252e-02 4.536499083042144775e-02 -7.923921942710876465e-02 -1.954640001058578491e-01
-1.905399374663829803e-03 -2.493016123771667480e-01 -1.654264926910400391e-01 6.453674286603927612e-02 -1.530594229698181152e-01 -2.586573660373687744e-01 2.690438330173492432e-01 4.852423444390296936e-02 1.452347263693809509e-02 3.799716010689735413e-02 3.930976986885070801e-02 1.769415102899074554e-02 1.753366738557815552e-01 2.978355064988136292e-02 1.034421995282173157e-01 -6.999977678060531616e-02 -5.744943395256996155e-02 -4.905129373073577881e-01 -2.648158073425292969e-01 -5.487929284572601318e-02 5.327763780951499939e-02 -8.057673275470733643e-02 -1.160411238670349121e-01 -6.595001905225217342e-04 -1.665332466363906860e-01 2.894343733787536621e-01 -1.147103402763605118e-02 -2.019193023443222046e-01 2.190916240215301514e-01 1.912396028637886047e-02 -1.232873573899269104e-01 -3.669960200786590576e-01
7.113412767648696899e-02 -2.985659241676330566e-02 1.707773357629776001e-01 1.416140496730804443e-01 1.259296834468841553e-01 -1.998169571161270142e-01 2.948273420333862305e-01 5.028656497597694397e-02 3.693725764751434326e-01 -3.289168775081634521e-01 -1.805506087839603424e-02 -2.113457024097442627e-01 2.038242965936660767e-01 2.464900016784667969e-01 -1.225237697362899780e-01 -5.032974481582641602e-02 -8.462355285882949829e-02 1.939741671085357666e-01 -3.686816990375518799e-01 -4.725428298115730286e-02 3.881780663505196571e-03 -4.401767998933792114e-02 2.394170016050338745e-01 -9.045223146677017212e-02 5.336474254727363586e-02 8.991036564111709595e-02 -9.332371503114700317e-02 2.452497333288192749e-01 -7.587767392396926880e-02 -1.187821626663208008e-01 2.512860111892223358e-02 -1.986010819673538208e-01
-2.143497914075851440e-01 8.441222459077835083e-02 3.618133664131164551e-01 1.583794951438903809e-01 -1.731215715408325195e-01 -3.342059850692749023e-01 1.531562060117721558e-01 1.707053557038307190e-02 9.437577426433563232e-02 -1.181762740015983582e-01 -1.550434827804565430e-01 -2.576376795768737793e-01 7.358022034168243408e-02 1.970666348934173584e-01 -5.335136875510215759e-02 -1.528755277395248413e-01 2.259209007024765015e-01 -3.024874329566955566e-01 -1.208528801798820496e-01 -5.105121806263923645e-02 -1.789405941963195801e-01 -1.496364176273345947e-01 8.311066776514053345e-02 -3.660360351204872131e-02 -1.927879005670547485e-01 1.310154050588607788e-01 3.582018986344337463e-02 2.450720965862274170e-01 1.195138916373252869e-01 -9.437736868858337402e-02 -1.575703918933868408e-01 -2.359341830015182495e-01
1.413144320249557495e-01 1.953140497207641602e-01 -5.317857488989830017e-02 9.365680813789367676e-02 3.490526601672172546e-02 5.949367582798004150e-02 2.682229876518249512e-01 2.668958902359008789e-01 3.931387662887573242e-01 -1.965135186910629272e-01 -4.409621004015207291e-03 -1.258178800344467163e-01 2.669555246829986572e-01 1.700111031532287598e-01 -8.513393998146057129e-02 6.547012925148010254e-02 -3.484594076871871948e-02 1.055568158626556396e-01 -1.990601718425750732e-01 -7.858613133430480957e-02 7.900819927453994751e-02 -2.993856072425842285e-01 -7.201685756444931030e-02 -2.599330805242061615e-02 -2.997868359088897705e-01 -5.149022862315177917e-02 2.044604420661926270e-01 2.805194817483425140e-03 8.268978446722030640e-03 2.737585082650184631e-02 -4.073376357555389404e-01 -2.548082731664180756e-02
3.100824356079101562e-01 1.044338475912809372e-02 1.137364581227302551e-01 3.318895399570465088e-02 -7.144048810005187988e-02 -9.898583590984344482e-02 1.096607670187950134e-01 2.659370303153991699e-01 2.967648804187774658e-01 -1.559667289257049561e-01 2.847432903945446014e-02 -2.773460149765014648e-01 2.968212068080902100e-01 2.485547661781311035e-01 4.406639188528060913e-02 -1.255707889795303345e-01 -1.872600167989730835e-01 3.558415547013282776e-02 -1.875752955675125122e-01 7.809467613697052002e-02 -1.829245239496231079e-01 -1.821900606155395508e-01 -7.689693570137023926e-02 -1.217620372772216797e-01 1.731138974428176880e-01 7.374207675457000732e-02 -2.282199636101722717e-02 -9.625724703073501587e-02 2.771630287170410156e-01 -8.975694328546524048e-02 -3.655261993408203125e-01 7.514224946498870850e-02
3.515498712658882141e-02 -2.334418147802352905e-02 -1.585477739572525024e-01 -9.696087241172790527e-02 -2.848593518137931824e-02 -4.631666839122772217e-02 7.199339597718790174e-05 1.442919522523880005e-01 2.105946689844131470e-01 -5.134447813034057617e-01 4.785295948386192322e-02 1.665477305650711060e-01 3.446231484413146973e-01 3.002262115478515625e-01 8.413716405630111694e-02 -1.218630969524383545e-01 -4.400861635804176331e-02 -6.157352402806282043e-02 -1.026053130626678467e-01 -1.505822241306304932e-01 -2.790898978710174561e-01 8.058281242847442627e-02 -1.229485422372817993e-01 -5.804719030857086182e-02 -1.065484806895256042e-01 3.151811361312866211e-01 1.560320556163787842e-01 1.248019486665725708e-01 1.457707881927490234e-01 1.702769398689270020e-01 -1.635481119155883789e-01 4.078010842204093933e-02
-2.781610786914825439e-01 9.085204452276229858e-03 -1.343964878469705582e-02 1.268204152584075928e-01 9.283368289470672607e-02 -3.731960058212280273e-01 2.200202196836471558e-01 1.515654325485229492e-01 -7.866592146456241608e-03 -3.230663239955902100e-01 -2.394408732652664185e-02 -1.674428954720497131e-02 6.989017874002456665e-02 1.058932915329933167e-01 -1.405886374413967133e-02 -3.044168353080749512e-01 -3.824764117598533630e-02 -3.329458236694335938e-01 2.469352930784225464e-01 1.119889169931411743e-01 2.159449905157089233e-01 -2.971676737070083618e-02 3.956466540694236755e-02 -8.909593522548675537e-02 -1.788102686405181885e-01 4.996671527624130249e-02 -1.912058442831039429e-01 -1.165802776813507080e-01 3.452244400978088379e-02 2.512397468090057373e-01 -2.375027686357498169e-01 1.567114740610122681e-01
2.516386508941650391e-01 1.973101636394858360e-03 -9.223065525293350220e-02 3.305673599243164062e-02 1.043538898229598999e-01 -4.832393676042556763e-02 1.834212094545364380e-01 -2.765623033046722412e-01 -1.840041205286979675e-02 -3.492577672004699707e-01 7.144805043935775757e-02 -2.491790801286697388e-02 9.063586592674255371e-02 3.205251991748809814e-01 -3.361299932003021240e-01 -2.107688039541244507e-02 3.051808476448059082e-01 -2.829936444759368896e-01 -2.224765121936798096e-01 -1.539272367954254150e-01 -1.002920791506767273e-01 -4.311020672321319580e-02 1.128945033997297287e-02 -1.580076068639755249e-01 -8.822923153638839722e-02 6.857659667730331421e-02 -1.087179854512214661e-01 -1.385349482297897339e-01 2.495714575052261353e-01 1.001726984977722168e-01 -9.164069592952728271e-02 2.089437097311019897e-01
2.420967221260070801e-01 -2.124305367469787598e-01 7.705365866422653198e-02 2.799004130065441132e-02 -1.260322630405426025e-01 -2.583540044724941254e-02 -7.748380303382873535e-02 2.775225341320037842e-01 3.534802496433258057e-01 -3.361196815967559814e-01 -1.254620254039764404e-01 -1.228528842329978943e-01 4.254823327064514160e-01 2.102213054895401001e-01 -2.715831249952316284e-02 -2.439031749963760376e-01 5.178322643041610718e-02 1.782171428203582764e-02 2.042053043842315674e-01 5.643651261925697327e-02 -8.260159194469451904e-02 -8.388116955757141113e-02 -8.673556894063949585e-02 -9.538314491510391235e-02 2.220430597662925720e-02 2.420006506145000458e-02 1.785173565149307251e-01 4.658057168126106262e-02 3.280745148658752441e-01 9.761308878660202026e-02 -6.149947643280029297e-02 -3.647597134113311768e-02
-4.483526572585105896e-02 -2.253226339817047119e-01 8.375667035579681396e-03 -8.943742513656616211e-02 4.776546731591224670e-02 -7.401930540800094604e-02 3.676435649394989014e-01 -5.043057352304458618e-02 2.455200850963592529e-01 4.966248571872711182e-02 4.290073364973068237e-02 1.508627831935882568e-01 2.522754967212677002e-01 3.031215071678161621e-01 -1.534782797098159790e-01 -2.218322083353996277e-02 3.958310931921005249e-02 -3.915764391422271729e-01 5.447593703866004944e-02 1.270844191312789917e-01 3.339332640171051025e-01 -3.037619590759277344e-01 -1.291324943304061890e-01 -1.409109532833099365e-01 1.778820306062698364e-01 1.918002665042877197e-01 -1.177336275577545166e-01 1.250477693974971771e-02 5.886354669928550720e-02 1.431947052478790283e-01 -4.553045332431793213e-02 -6.280688196420669556e-02
-1.466575860977172852e-01 1.103584244847297668e-01 -1.779378056526184082e-01 2.692810595035552979e-01 -1.682406663894653320e-01 -1.230612024664878845e-01 8.424387872219085693e-02 1.105947494506835938e-01 2.241114675998687744e-01 -2.572581171989440918e-01 -1.860033124685287476e-01 1.982998847961425781e-01 7.762897014617919922e-02 -1.066638305783271790e-01 -4.597909376025199890e-02 -2.038095444440841675e-01 5.279757082462310791e-02 -3.128858804702758789e-01 -2.737111747264862061e-01 -2.053334861993789673e-01 1.822414249181747437e-02 -9.953083097934722900e-02 8.582413941621780396e-02 3.673842251300811768e-01 1.064678770489990711e-03 1.012862175703048706e-01 -9.582541882991790771e-02 -4.572534933686256409e-02 3.704534173011779785e-01 2.479327097535133362e-02 -7.306428998708724976e-02 1.136456355452537537e-01
2.465841174125671387e-02 1.302206367254257202e-01 3.373025059700012207e-01 -8.586253970861434937e-02 1.246090754866600037e-01 -1.203424558043479919e-01 2.651540637016296387e-01 2.977597415447235107e-01 1.792713850736618042e-01 -1.935798972845077515e-01 -4.440508410334587097e-02 8.685261011123657227e-02 2.886871993541717529e-01 1.064683124423027039e-01 1.429865211248397827e-01 4.815136268734931946e-02 -2.112009562551975250e-02 -3.593986108899116516e-02 1.578945666551589966e-01 2.531904578208923340e-01 8.640061318874359131e-02 -1.015825779177248478e-03 -2.167028039693832397e-01 -5.947406962513923645e-02 1.530104875564575195e-01 1.633986234664916992e-01 -8.220683038234710693e-02 5.066981166601181030e-02 3.198075592517852783e-01 1.265713572502136230e-01 -3.821290135383605957e-01 -5.702738463878631592e-02
1.976717859506607056e-01 7.889043539762496948e-02 2.016182839870452881e-01 5.559054017066955566e-02 1.052794978022575378e-01 3.010016866028308868e-02 1.849577277898788452e-01 -4.590342566370964050e-02 3.586230874061584473e-01 -1.818931400775909424e-01 -1.166938468813896179e-01 -1.080335900187492371e-01 3.066886663436889648e-01 7.236804068088531494e-02 -3.054195940494537354e-01 -1.157593131065368652e-01 3.184958100318908691e-01 -3.142753541469573975e-01 -1.534717679023742676e-01 -1.278473734855651855e-01 -3.605964779853820801e-02 2.370260208845138550e-01 8.576889336109161377e-02 -2.218549847602844238e-01 -2.696630172431468964e-02 1.858273446559906006e-01 -1.977946422994136810e-02 1.891500875353813171e-02 -3.133068326860666275e-03 -2.734715044498443604e-01 -8.111407049000263214e-03 6.826315820217132568e-02
2.514865994453430176e-01 1.588100492954254150e-01 1.142823100090026855e-01 1.182239726185798645e-01 4.532631486654281616e-02 3.714188933372497559e-02 2.776295691728591919e-02 -3.558502346277236938e-02 2.600590884685516357e-01 -4.378511309623718262e-01 6.452462077140808105e-02 -2.686116099357604980e-02 1.137824803590774536e-01 2.024015188217163086e-01 7.952494919300079346e-02 2.725912816822528839e-02 2.595943510532379150e-01 -4.280021786689758301e-01 -1.810496747493743896e-01 -1.581191318109631538e-04 -2.615360356867313385e-02 -4.108664393424987793e-02 8.868964761495590210e-02 -9.570598602294921875e-03 -1.410628110170364380e-01 1.156518831849098206e-01 -3.321453034877777100e-01 -2.249096930027008057e-01 -1.208859011530876160e-01 2.092231959104537964e-01 4.686312749981880188e-02 7.327667623758316040e-02
9.303340315818786621e-02 -3.402284160256385803e-02 2.053184360265731812e-01 1.019759625196456909e-01 1.244743242859840393e-01 4.983115941286087036e-02 1.085700392723083496e-01 2.571137249469757080e-01 3.185825943946838379e-01 -2.691512107849121094e-01 2.106870859861373901e-01 -4.281788691878318787e-02 2.736164927482604980e-01 1.524350233376026154e-02 -4.075932875275611877e-02 -7.866821251809597015e-03 2.990357279777526855e-01 -4.203187227249145508e-01 -1.660351157188415527e-01 -4.231124371290206909e-02 -7.074165344238281250e-02 -4.282009229063987732e-02 2.135509550571441650e-01 1.217630356550216675e-01 -1.243335381150245667e-01 6.283928453922271729e-02 -3.085377812385559082e-02 -2.284617722034454346e-01 -1.784752309322357178e-01 1.666442677378654480e-02 -1.913431435823440552e-01 2.019045799970626831e-01
5.226351693272590637e-02 -2.468403801321983337e-02 1.601773798465728760e-01 1.707838033325970173e-03 1.776659935712814331e-01 -2.001753747463226318e-01 5.081292614340782166e-02 1.742306947708129883e-01 2.017294764518737793e-01 -2.395212501287460327e-01 -1.771989613771438599e-01 -2.891140580177307129e-01 3.754932880401611328e-01 1.379329711198806763e-01 2.868220908567309380e-03 -2.564156353473663330e-01 -3.930198028683662415e-02 -1.249647606164216995e-02 -1.701839640736579895e-02 4.049639031291007996e-02 -4.122691228985786438e-02 -1.667229980230331421e-01 2.788050472736358643e-01 1.812721937894821167e-01 -7.364649325609207153e-02 -3.366301953792572021e-02 -3.549395501613616943e-01 -1.292331367731094360e-01 9.759687632322311401e-02 5.402431264519691467e-02 -3.480636775493621826e-01 -3.233391419053077698e-02
7.452716585248708725e-03 3.516685366630554199e-01 -9.147839993238449097e-02 -9.655600041151046753e-02 -1.473517119884490967e-01 -1.104964390397071838e-01 4.070048630237579346e-01 1.023192256689071655e-01 1.857714205980300903e-01 -1.070200651884078979e-01 1.775303930044174194e-01 1.438014805316925049e-01 8.638492226600646973e-02 3.427883684635162354e-01 -3.157826140522956848e-02 -1.371539831161499023e-01 -8.972995728254318237e-02 -1.253321766853332520e-01 4.629671201109886169e-02 3.009620122611522675e-02 3.389549255371093750e-02 -3.609505593776702881e-01 1.608978509902954102e-01 -3.553193435072898865e-02 -4.410925880074501038e-02 2.019305974245071411e-01 -1.667960584163665771e-01 -2.784888148307800293e-01 2.008511424064636230e-01 1.961551979184150696e-02 4.520184360444545746e-03 1.771007925271987915e-01
-6.833713501691818237e-02 -1.905746757984161377e-01 6.252295523881912231e-02 9.523204714059829712e-02 -2.082541137933731079e-01 -1.599230766296386719e-01 2.054496854543685913e-01 1.635175347328186035e-01 -5.733836069703102112e-02 7.600774057209491730e-03 2.837383151054382324e-01 -7.177560776472091675e-02 2.148584425449371338e-01 1.972244381904602051e-01 -8.027819544076919556e-02 -8.572622388601303101e-02 8.923047780990600586e-02 -4.340979158878326416e-01 -1.916236877441406250e-01 4.073761031031608582e-02 -6.463711615651845932e-03 -1.562364250421524048e-01 -2.276635020971298218e-01 3.338351380079984665e-03 -1.671995222568511963e-01 4.504828155040740967e-01 -8.778114616870880127e-02 -1.197994425892829895e-01 1.492670327425003052e-01 1.113199740648269653e-01 -1.423955857753753662e-01 -3.615911304950714111e-02
5.491176247596740723e-02 6.687999516725540161e-02 -1.259789764881134033e-01 -1.164749190211296082e-01 9.714142233133316040e-02 -3.119792342185974121e-01 2.283064126968383789e-01 -2.828745543956756592e-01 1.968492716550827026e-01 -2.317619919776916504e-01 -9.822140634059906006e-02 1.273300945758819580e-01 1.366415917873382568e-01 1.620269268751144409e-01 -1.039650961756706238e-01 4.358319565653800964e-02 4.824834689497947693e-02 -2.130148559808731079e-01 -2.950328215956687927e-02 1.869121938943862915e-02 -2.926419675350189209e-01 2.448688633739948273e-02 4.190105795860290527e-01 5.487015843391418457e-02 -3.217972442507743835e-02 1.174865886569023132e-01 3.032815270125865936e-02 -3.046674132347106934e-01 2.560979425907135010e-01 4.197430238127708435e-02 -2.047558873891830444e-01 1.288937181234359741e-01
5.623457487672567368e-03 -2.552235964685678482e-03 1.965564787387847900e-01 2.427970618009567261e-01 -1.754546016454696655e-01 -5.484676733613014221e-02 3.987149596214294434e-01 3.001613318920135498e-01 2.316621243953704834e-01 -1.479919403791427612e-01 7.337974011898040771e-02 -9.699543938040733337e-03 1.488076709210872650e-02 -1.579463183879852295e-01 1.446530818939208984e-01 -1.902650147676467896e-01 7.278924435377120972e-02 -9.587072581052780151e-02 -2.048932015895843506e-01 -8.330865763127803802e-03 4.294229149818420410e-01 3.316745162010192871e-02 5.908104777336120605e-02 -1.528007835149765015e-01 -1.520035266876220703e-01 6.142974365502595901e-03 -1.366766542196273804e-01 -1.958576738834381104e-01 1.561454087495803833e-01 1.554230693727731705e-02 -2.749227285385131836e-01 8.307151496410369873e-02
2.641519159078598022e-02 -2.949119778349995613e-03 1.397763788700103760e-01 -8.492066524922847748e-03 2.364758700132369995e-01 -3.867591619491577148e-01 2.638466656208038330e-01 1.942183375358581543e-01 1.315492391586303711e-01 -3.291460871696472168e-01 -1.520682275295257568e-01 2.765116095542907715e-01 4.786014929413795471e-02 1.656426489353179932e-01 -1.065796092152595520e-01 -3.043739823624491692e-03 -4.840660467743873596e-02 -2.125514149665832520e-01 -1.335635632276535034e-01 -4.732324555516242981e-02 6.364784389734268188e-02 1.312971264123916626e-01 3.205656707286834717e-01 -1.391154807060956955e-02 8.565054088830947876e-02 -8.179683238267898560e-02 -1.800284385681152344e-01 2.051615156233310699e-02 3.922126889228820801e-01 -1.321444287896156311e-02 8.225296437740325928e-02 -3.237002342939376831e-02
7.751933485269546509e-02 -1.113689988851547241e-01 -2.174595184624195099e-02 9.995159925892949104e-04 -2.791334502398967743e-02 -1.555158793926239014e-01 1.535892337560653687e-01 -1.366724222898483276e-01 3.979121446609497070e-01 -2.252867817878723145e-01 -1.437686979770660400e-01 -7.711265236139297485e-02 1.702854931354522705e-01 1.076059639453887939e-01 1.715153902769088745e-01 9.360377490520477295e-02 1.900790482759475708e-01 -3.705877065658569336e-01 1.597146093845367432e-01 -5.137027427554130554e-02 -3.012652276083827019e-03 -5.403719469904899597e-02 -5.849707499146461487e-02 -2.762947045266628265e-02 -9.155759960412979126e-02 2.194028645753860474e-01 2.863783240318298340e-01 -1.449328958988189697e-01 3.809777796268463135e-01 2.334722131490707397e-01 1.774825751781463623e-01 -1.411751261912286282e-03
1.897743344306945801e-01 -1.472709774971008301e-01 -1.222359389066696167e-01 4.383601620793342590e-02 9.594207513146102428e-04 -1.962472051382064819e-01 7.735627144575119019e-02 6.214847415685653687e-02 3.506818115711212158e-01 8.237714320421218872e-02 1.180061995983123779e-01 8.722969144582748413e-02 3.738349676132202148e-01 2.661418020725250244e-01 -1.853905171155929565e-01 3.535160794854164124e-02 1.736644059419631958e-01 -1.143179237842559814e-01 -1.510807871818542480e-01 -1.535755544900894165e-01 -1.027557551860809326e-01 -1.391433030366897583e-01 2.467331290245056152e-01 4.569660872220993042e-02 -1.299837231636047363e-01 3.496867716312408447e-01 -1.035453155636787415e-01 2.572875320911407471e-01 4.673040658235549927e-02 1.990750059485435486e-02 -1.241850182414054871e-01 2.509001195430755615e-01
-4.770133644342422485e-02 -1.433280557394027710e-01 1.429661065340042114e-01 2.579876966774463654e-02 -2.450175816193223000e-03 -1.630632020533084869e-02 8.373329043388366699e-02 3.410035669803619385e-01 2.283092401921749115e-02 -4.976200163364410400e-01 7.560272514820098877e-02 1.554068829864263535e-02 1.632233709096908569e-01 2.415884286165237427e-02 -4.033406078815460205e-02 -9.577395766973495483e-02 7.747755199670791626e-02 -1.573615968227386475e-01 1.253899633884429932e-01 -1.433397978544235229e-01 2.655808031558990479e-01 -7.826165109872817993e-02 1.356673538684844971e-01 -2.981817722320556641e-01 -4.325688183307647705e-01 1.024154052138328552e-01 -2.705198526382446289e-02 -2.303610183298587799e-02 5.005450919270515442e-02 1.164223924279212952e-01 -2.436424791812896729e-01 -1.228086501359939575e-01
2.135443389415740967e-01 -1.473442018032073975e-01 1.550825536251068115e-01 -3.647926077246665955e-02 -1.403106842190027237e-02 -2.743758857250213623e-01 8.787735551595687866e-02 -4.685588181018829346e-02 1.511412560939788818e-01 -1.558479815721511841e-01 8.909935504198074341e-02 -3.267883658409118652e-01 2.537855505943298340e-01 3.220270872116088867e-01 3.120467625558376312e-02 -8.606196939945220947e-02 -2.199184000492095947e-01 -5.354396626353263855e-02 -2.605292201042175293e-01 -2.321933209896087646e-01 -1.464987397193908691e-01 -2.478550821542739868e-01 1.732723861932754517e-01 -3.997658845037221909e-03 -2.219888865947723389e-01 2.296187728643417358e-01 -1.422313302755355835e-01 1.653022021055221558e-01 1.567876152694225311e-02 7.497989106923341751e-03 -2.146963030099868774e-01 -4.063291847705841064e-02
1.291013807058334351e-01 -4.586847126483917236e-02 2.802297174930572510e-01 -7.461409270763397217e-02 2.724906802177429199e-01 -1.586173772811889648e-01 3.640417456626892090e-01 4.087179154157638550e-02 2.157447487115859985e-01 -2.069544345140457153e-01 1.786109805107116699e-01 2.136180400848388672e-01 2.320625334978103638e-01 4.574451968073844910e-02 -1.864257752895355225e-01 1.187313720583915710e-02 -5.868971347808837891e-02 -3.754263222217559814e-01 -3.416905179619789124e-02 -1.775075197219848633e-01 1.225030273199081421e-01 7.714233547449111938e-02 4.488695040345191956e-02 2.729674577713012695e-01 -7.705543190240859985e-02 -1.670358628034591675e-01 9.461703710258007050e-03 6.102862581610679626e-02 1.763819307088851929e-01 -3.969122096896171570e-02 -5.051409453153610229e-02 -2.415235787630081177e-01
-6.668451707810163498e-03 -6.617218255996704102e-02 1.992996782064437866e-01 -1.148999631404876709e-01 1.763051748275756836e-01 -9.076141566038131714e-02 8.999148011207580566e-02 1.710195839405059814e-01 4.777364805340766907e-02 -2.660416364669799805e-01 -1.899961829185485840e-01 1.721591651439666748e-01 4.357549548149108887e-01 1.777605861425399780e-01 6.629832834005355835e-02 1.305999001488089561e-03 -1.233780384063720703e-01 3.867233917117118835e-02 -3.882613182067871094e-01 -1.542322337627410889e-01 7.823983579874038696e-02 -5.528556648641824722e-03 3.528002277016639709e-02 3.002556739374995232e-03 1.301088780164718628e-01 4.789193347096443176e-02 4.352937266230583191e-02 5.187135189771652222e-02 5.046048760414123535e-01 -6.233656406402587891e-02 -8.433969318866729736e-02 -1.149803921580314636e-01
3.643486797809600830e-01 -9.592505544424057007e-02 -1.914532929658889771e-01 4.790446907281875610e-02 2.150860615074634552e-02 -1.734901666641235352e-01 1.371748149394989014e-01 8.070529252290725708e-02 2.462444454431533813e-01 -1.297934502363204956e-01 -8.982662856578826904e-02 1.001674868166446686e-02 4.474892318248748779e-01 3.454238772392272949e-01 -2.686756551265716553e-01 -3.904174640774726868e-02 1.546938158571720123e-02 -4.882580041885375977e-02 -2.264513634145259857e-02 -6.130534410476684570e-02 -1.820952296257019043e-01 -6.214374303817749023e-02 1.543030887842178345e-01 -1.300981938838958740e-01 9.682478010654449463e-02 3.652794957160949707e-01 -1.317942738533020020e-01 1.856961101293563843e-01 1.941531896591186523e-02 -5.955457687377929688e-02 -1.245007943361997604e-02 2.991791255772113800e-02
-5.343103315681219101e-03 -8.130322396755218506e-02 -4.932887107133865356e-02 -7.754813134670257568e-02 -3.238481283187866211e-01 -2.209334522485733032e-01 1.614879071712493896e-01 2.111220061779022217e-01 1.057242900133132935e-01 5.966360121965408325e-02 2.625117301940917969e-01 -2.670117020606994629e-01 7.915805280208587646e-02 1.633447557687759399e-01 1.485079526901245117e-01 -1.688582450151443481e-01 1.248444318771362305e-01 -3.487240970134735107e-01 -1.356095224618911743e-01 -2.553756348788738251e-02 -1.868775673210620880e-02 -8.057566732168197632e-02 -1.448540091514587402e-01 1.102866418659687042e-02 -1.271283924579620361e-01 3.925563991069793701e-01 -3.937679156661033630e-02 1.897255890071392059e-02 3.291157782077789307e-01 1.119515672326087952e-01 -2.113805115222930908e-01 1.504941191524267197e-02
2.437047660350799561e-02 -9.774987399578094482e-02 7.564929127693176270e-02 7.016219943761825562e-02 2.399341911077499390e-01 -2.113627046346664429e-01 5.643415451049804688e-02 -2.753791809082031250e-01 2.535504102706909180e-01 -5.234431847929954529e-02 9.359873831272125244e-02 -1.263053119182586670e-01 3.411619961261749268e-01 2.028176039457321167e-01 -1.744356900453567505e-01 -3.553848564624786377e-01 2.629471123218536377e-01 -2.164394259452819824e-01 -3.520920500159263611e-02 -2.194759398698806763e-01 1.912261918187141418e-02 4.003415256738662720e-02 1.308873444795608521e-01 -2.576366364955902100e-01 -2.403865195810794830e-02 1.623298674821853638e-01 -2.057163864374160767e-01 -4.040530323982238770e-02 6.826230138540267944e-02 -1.712949424982070923e-01 -1.257409006357192993e-01 -1.427719891071319580e-01
4.410409554839134216e-02 1.821410059928894043e-01 -2.240246832370758057e-01 2.194406837224960327e-01 -1.300867497920989990e-01 -4.177077710628509521e-01 -1.220985781401395798e-02 1.965034604072570801e-01 2.585622072219848633e-01 -8.774059265851974487e-02 6.053237989544868469e-02 3.637845516204833984e-01 1.754506677389144897e-01 1.806613802909851074e-01 3.438539803028106689e-02 -2.145702242851257324e-01 5.780551582574844360e-02 -1.575427204370498657e-01 -1.549509763717651367e-01 -1.918674111366271973e-01 7.585704326629638672e-02 4.394964873790740967e-02 2.023171633481979370e-01 -2.456567436456680298e-01 5.755445361137390137e-02 -4.201895743608474731e-02 -5.896734073758125305e-02 1.875481195747852325e-02 5.907253921031951904e-02 2.950041294097900391e-01 -1.311842948198318481e-01 -2.429295703768730164e-02
9.389074146747589111e-02 -5.426681414246559143e-02 2.408918291330337524e-01 -3.905263170599937439e-02 -2.520067393779754639e-01 -9.244963526725769043e-02 -8.986196666955947876e-02 2.278169095516204834e-01 2.448839843273162842e-01 -2.322301864624023438e-01 -9.961269795894622803e-02 -1.416185647249221802e-01 3.172976970672607422e-01 1.334158033132553101e-01 -1.935734003782272339e-01 1.516074538230895996e-01 -2.508701384067535400e-01 -5.975833907723426819e-02 -2.223293334245681763e-01 8.615760505199432373e-02 9.136055409908294678e-02 -1.490183323621749878e-01 1.075668405974283814e-04 -2.040427923202514648e-01 5.844028294086456299e-02 1.032479330897331238e-01 -1.659980565309524536e-01 8.097579330205917358e-02 2.188841104507446289e-01 7.278689742088317871e-02 -4.028756320476531982e-01 -1.208022534847259521e-01
-6.320164352655410767e-02 -1.412853747606277466e-01 1.250026822090148926e-01 -8.202662318944931030e-02 -6.081667542457580566e-02 -3.662439882755279541e-01 3.569225594401359558e-02 1.525414884090423584e-01 3.184161186218261719e-01 -2.864235043525695801e-01 -4.306638240814208984e-02 -1.111439317464828491e-01 2.347768098115921021e-01 2.017740756273269653e-01 -9.364980272948741913e-03 -1.562875509262084961e-01 -2.184500098228454590e-01 8.622821420431137085e-02 -1.403089910745620728e-01 1.762192398309707642e-01 -7.826545834541320801e-02 -1.003464534878730774e-01 -1.106121167540550232e-01 -3.291019424796104431e-02 3.015977144241333008e-01 4.800387024879455566e-01 -3.137725964188575745e-02 -7.411230355501174927e-02 5.017358809709548950e-02 -6.381161976605653763e-03 -2.351181581616401672e-02 8.329129964113235474e-02
-1.088725030422210693e-01 3.522141277790069580e-02 -8.139824122190475464e-02 -2.369285523891448975e-01 -2.319143563508987427e-01 -1.292231082916259766e-01 1.885376721620559692e-01 1.858894228935241699e-01 1.591812372207641602e-01 1.084600016474723816e-01 -7.247712463140487671e-02 -2.409223169088363647e-01 1.772082298994064331e-01 3.889020085334777832e-01 -1.640136539936065674e-02 -2.139852195978164673e-02 4.311192035675048828e-02 -3.163444399833679199e-01 -1.344967782497406006e-01 5.795557796955108643e-02 4.978918284177780151e-02 -2.017765678465366364e-02 -1.108845844864845276e-01 7.576183974742889404e-02 -2.361446171998977661e-01 3.173765540122985840e-01 -1.072174776345491409e-02 2.678474970161914825e-02 4.107921421527862549e-01 9.907511621713638306e-02 -1.347001343965530396e-01 -3.809604048728942871e-02
6.188075244426727295e-02 1.425975859165191650e-01 9.177773445844650269e-02 3.044802248477935791e-01 1.453510969877243042e-01 1.269037425518035889e-01 9.741954505443572998e-02 -8.284237980842590332e-02 3.151149749755859375e-01 -3.696061670780181885e-01 -1.684412658214569092e-01 1.196725293993949890e-01 2.758060395717620850e-01 2.510067224502563477e-01 -2.370604313910007477e-02 8.646523207426071167e-02 6.581549346446990967e-02 -3.465501368045806885e-01 -1.994726806879043579e-01 -1.004756242036819458e-02 2.189863622188568115e-01 -5.208546295762062073e-02 1.894623637199401855e-01 1.457209140062332153e-02 1.012852489948272705e-01 1.618220359086990356e-01 -1.880425363779067993e-01 -1.386462002992630005e-01 -1.921059489250183105e-01 -4.537515342235565186e-03 -6.760527193546295166e-02 1.085813045501708984e-01
1.703166812658309937e-01 -1.026271358132362366e-01 2.319229990243911743e-01 3.351793065667152405e-02 -2.490818053483963013e-01 -6.593786925077438354e-02 -1.953626424074172974e-02 1.206234991550445557e-01 2.462765276432037354e-01 -2.796915471553802490e-01 -5.428384989500045776e-03 -1.097920536994934082e-01 2.875822186470031738e-01 9.769253432750701904e-02 -1.910043656826019287e-01 5.254809930920600891e-02 -1.540821492671966553e-01 1.316152811050415039e-01 -3.535119295120239258e-01 1.472421456128358841e-02 -7.041589170694351196e-02 5.469768121838569641e-02 1.396056413650512695e-01 -3.317629694938659668e-01 4.250385239720344543e-02 2.708303630352020264e-01 2.638650685548782349e-02 -2.262208983302116394e-02 1.664286404848098755e-01 5.125790461897850037e-02 -3.430472612380981445e-01 -1.168053895235061646e-01
1.014897227287292480e-01 -1.118920966982841492e-01 -1.963344067335128784e-01 2.801935672760009766e-01 8.987847715616226196e-02 -2.274543344974517822e-01 1.795675903558731079e-01 7.387684285640716553e-02 -1.142282187938690186e-01 -1.439799070358276367e-01 1.497325599193572998e-01 2.533341199159622192e-02 2.065261602401733398e-01 3.048756122589111328e-01 -1.813530623912811279e-01 3.395316004753112793e-02 -1.130355224013328552e-01 -4.419477880001068115e-01 -1.262618601322174072e-01 8.448673039674758911e-02 -4.267350956797599792e-02 9.143629670143127441e-02 -9.483101963996887207e-02 -6.346169859170913696e-02 -1.525243669748306274e-01 1.491392552852630615e-01 -1.273827552795410156e-01 -1.714745461940765381e-01 2.508081197738647461e-01 1.397871971130371094e-01 2.298714965581893921e-02 -3.280827701091766357e-01
-8.885474503040313721e-02 -1.585094630718231201e-01 1.184780374169349670e-01 2.278441935777664185e-02 -1.774150729179382324e-01 -7.466997951269149780e-02 2.461815774440765381e-01 9.031122922897338867e-02 1.040829792618751526e-01 -1.200181767344474792e-01 -1.079519987106323242e-01 -4.000372290611267090e-01 2.255578190088272095e-01 5.471462383866310120e-02 -5.682706832885742188e-02 -3.883069157600402832e-01 1.739871352910995483e-01 -2.756840288639068604e-01 1.791774779558181763e-01 1.132696047425270081e-01 -1.036986187100410461e-01 -3.897439315915107727e-02 -1.643218100070953369e-01 -3.038856573402881622e-02 1.014300286769866943e-01 2.489473968744277954e-01 -1.720320433378219604e-01 1.983901560306549072e-01 9.493640065193176270e-02 2.921482026576995850e-01 -1.204190105199813843e-01 1.793575286865234375e-02
-2.006262242794036865e-01 2.781136706471443176e-02 -1.208889484405517578e-01 -1.056479942053556442e-02 1.911305934190750122e-01 -1.070841327309608459e-01 2.492981851100921631e-01 3.236127495765686035e-01 1.311416029930114746e-01 -4.920006990432739258e-01 2.385737448930740356e-01 1.123071834444999695e-01 2.395178675651550293e-01 2.303115278482437134e-01 -6.565819680690765381e-02 6.196889653801918030e-02 1.627093702554702759e-01 1.445938460528850555e-02 2.892939187586307526e-02 2.960623204708099365e-01 1.870206147432327271e-01 1.027936041355133057e-01 -1.437329500913619995e-01 5.286156013607978821e-02 -7.295328192412853241e-03 -3.927073627710342407e-02 -1.034963037818670273e-02 -5.654352530837059021e-02 1.976358592510223389e-01 1.478517502546310425e-01 -1.757821887731552124e-01 -3.363921493291854858e-02
1.709666103124618530e-01 9.380034357309341431e-02 3.153764307498931885e-01 1.616807132959365845e-01 -3.893374651670455933e-02 4.218097776174545288e-02 1.295778304338455200e-01 3.623395413160324097e-02 2.026769667863845825e-01 -2.580254971981048584e-01 1.538883447647094727e-01 -2.570557780563831329e-02 3.509258627891540527e-01 2.359976917505264282e-01 -2.465536296367645264e-01 4.970983415842056274e-02 -2.581605017185211182e-01 -3.954013437032699585e-02 -2.101971581578254700e-02 -9.802218526601791382e-03 -2.700495347380638123e-02 -1.030847430229187012e-01 -2.400964200496673584e-01 -2.535136416554450989e-02 -8.263785392045974731e-02 1.227544769644737244e-01 -7.592701911926269531e-02 -1.278341002762317657e-02 8.069290220737457275e-02 -4.116117581725120544e-02 -5.135443210601806641e-01 5.212656036019325256e-02
7.779492065310478210e-03 1.825993806123733521e-01 -6.671041250228881836e-02 2.049664258956909180e-01 5.257574841380119324e-02 -5.128052830696105957e-02 1.172636598348617554e-01 1.165295243263244629e-01 1.869964599609375000e-01 -2.802856862545013428e-01 3.469880223274230957e-01 -2.130825668573379517e-01 -6.563051789999008179e-02 2.042005062103271484e-01 3.827101364731788635e-02 1.560738775879144669e-02 6.970658898353576660e-02 -9.905717521905899048e-02 -8.895876258611679077e-02 -2.398366034030914307e-01 2.644963264465332031e-01 -7.802879065275192261e-02 1.689026355743408203e-01 1.654369831085205078e-01 5.929976701736450195e-02 1.727433651685714722e-01 1.142139360308647156e-01 1.322849374264478683e-02 2.701286673545837402e-01 1.971266269683837891e-01 -4.132938086986541748e-01 -1.381951123476028442e-01
3.320112824440002441e-02 -1.194146573543548584e-01 2.223710268735885620e-01 -9.264440834522247314e-02 -1.047254949808120728e-01 -1.487390846014022827e-01 1.779316067695617676e-01 1.496262252330780029e-01 7.436057925224304199e-02 -2.350957542657852173e-01 -1.079950332641601562e-01 -3.454094827175140381e-01 -1.442694962024688721e-01 1.483367681503295898e-01 -2.949433624744415283e-01 -1.371582597494125366e-02 9.250572323799133301e-02 -3.337596356868743896e-01 1.725841313600540161e-02 -6.105481460690498352e-02 -1.386974155902862549e-01 -6.107967346906661987e-02 2.505590394139289856e-02 2.719107568264007568e-01 -1.044506132602691650e-01 3.563868105411529541e-01 5.394215881824493408e-02 5.968172568827867508e-03 1.573751270771026611e-01 -1.268339902162551880e-01 -2.667926847934722900e-01 -2.080668359994888306e-01
1.196850240230560303e-01 -6.840526312589645386e-02 2.243879288434982300e-01 -1.524276193231344223e-02 4.610172286629676819e-02 -3.496083617210388184e-01 2.320774942636489868e-01 3.572563454508781433e-02 1.457151621580123901e-01 -9.661516547203063965e-02 1.994838193058967590e-02 8.368019014596939087e-02 -3.566839918494224548e-02 -3.726196289062500000e-02 -2.706154882907867432e-01 -1.196311265230178833e-01 2.085114717483520508e-01 -2.903531789779663086e-01 -1.893620193004608154e-02 1.434955745935440063e-01 1.146441549062728882e-01 -1.656562536954879761e-01 3.398436009883880615e-01 -2.068308591842651367e-01 3.167443275451660156e-01 1.291063278913497925e-01 1.126709878444671631e-01 -1.485674362629652023e-02 2.948265969753265381e-01 1.717279851436614990e-01 8.243938535451889038e-02 -1.484710127115249634e-01
3.396681696176528931e-02 1.729435175657272339e-01 -2.611674368381500244e-02 2.525702118873596191e-01 1.273935288190841675e-01 -7.869300991296768188e-02 1.366032510995864868e-01 -8.564869314432144165e-02 1.753145605325698853e-01 -4.486646056175231934e-01 -1.587349176406860352e-01 -6.661628931760787964e-02 3.150069415569305420e-01 1.809777617454528809e-01 -1.207455620169639587e-01 1.017387211322784424e-01 -4.172280896455049515e-03 -8.495613932609558105e-02 -1.253787279129028320e-01 3.316625952720642090e-02 3.805156738962978125e-04 -7.268849015235900879e-02 2.687818706035614014e-01 2.308022677898406982e-01 -1.316166389733552933e-02 2.960772216320037842e-01 -3.045527040958404541e-01 -1.343319863080978394e-01 8.427915722131729126e-02 2.715763449668884277e-01 2.731394395232200623e-02 4.874335974454879761e-02
-2.492594718933105469e-01 -2.129355669021606445e-01 -4.082844033837318420e-02 2.849068343639373779e-01 4.527984559535980225e-02 -1.801509857177734375e-01 -9.309515357017517090e-02 -3.152359859086573124e-04 1.577940136194229126e-01 6.924456357955932617e-02 3.057255595922470093e-02 -1.463863998651504517e-01 1.489476114511489868e-01 1.177350357174873352e-01 -6.479179859161376953e-02 -1.282319128513336182e-01 1.075847372412681580e-01 -4.081223905086517334e-01 -2.550348639488220215e-01 -2.885074913501739502e-01 1.893985457718372345e-02 2.677068486809730530e-02 -6.106150522828102112e-02 -8.786593377590179443e-02 4.687638580799102783e-02 2.942894399166107178e-01 2.763333022594451904e-01 8.169405162334442139e-02 1.634462624788284302e-01 2.457605749368667603e-01 -1.420890241861343384e-01 -1.992237716913223267e-01
-1.368912458419799805e-01 -1.655822843313217163e-01 -2.675937116146087646e-01 1.163457557559013367e-01 -2.440718375146389008e-02 -3.863386809825897217e-01 8.053101599216461182e-02 -9.042014926671981812e-02 2.640915215015411377e-01 -1.950587779283523560e-01 3.692182898521423340e-02 -1.824927143752574921e-02 -1.800043731927871704e-01 3.107534348964691162e-01 -7.741956412792205811e-02 -1.836353391408920288e-01 1.048737838864326477e-01 -3.620878458023071289e-01 -7.469109445810317993e-02 1.869583576917648315e-01 1.819566823542118073e-02 -1.143379043787717819e-02 -5.960534512996673584e-02 1.536583006381988525e-01 1.418767869472503662e-01 3.189272582530975342e-01 -8.329234272241592407e-02 1.708907485008239746e-01 -3.627903293818235397e-03 -7.014663517475128174e-02 -1.638760566711425781e-01 -1.611680090427398682e-01
-1.054750904440879822e-01 -4.295951128005981445e-01 2.572602927684783936e-01 -1.220955252647399902e-01 5.985119193792343140e-02 -2.619100809097290039e-01 3.233387470245361328e-01 1.421625763177871704e-01 1.518081128597259521e-01 -6.988284643739461899e-03 -5.335662886500358582e-02 -9.123982489109039307e-02 1.666335761547088623e-01 1.653193533420562744e-01 1.112750498577952385e-03 -1.559577435255050659e-01 -4.833491146564483643e-02 -3.345599770545959473e-01 -4.493965208530426025e-02 -2.368652969598770142e-01 3.562036752700805664e-01 -9.543582051992416382e-02 -9.188722074031829834e-02 -1.683278530836105347e-01 -2.427366189658641815e-02 1.465948373079299927e-01 -3.719281777739524841e-02 6.901872903108596802e-02 -8.912194520235061646e-02 6.309671700000762939e-02 1.211325973272323608e-01 -1.123706176877021790e-01
7.780072838068008423e-02 8.677449077367782593e-02 -3.313153609633445740e-02 2.214778214693069458e-01 -6.114115193486213684e-02 4.609024897217750549e-02 3.773669898509979248e-01 1.933478168211877346e-03 2.014345526695251465e-01 -1.537962853908538818e-01 7.130652666091918945e-02 -1.718415766954421997e-01 7.551579922437667847e-02 2.695529721677303314e-02 1.337813585996627808e-01 -3.636451661586761475e-01 4.138814285397529602e-02 -2.462545782327651978e-01 1.601069122552871704e-01 -1.451392471790313721e-01 1.500141471624374390e-01 1.678664386272430420e-01 -1.005769446492195129e-01 8.487968146800994873e-02 8.767355233430862427e-02 4.839152470231056213e-02 -1.485122293233871460e-01 -8.774104714393615723e-02 4.355440437793731689e-01 9.307862073183059692e-02 -3.398621082305908203e-01 -4.334112256765365601e-02
9.532819688320159912e-02 -3.056189790368080139e-02 2.646898850798606873e-02 -5.922269448637962341e-02 -2.086345851421356201e-02 -1.033503860235214233e-01 -3.639474883675575256e-02 1.745538860559463501e-01 3.811466693878173828e-01 -2.642642855644226074e-01 -2.925759255886077881e-01 -3.286967873573303223e-01 2.910096049308776855e-01 -3.011012217029929161e-03 -7.018242776393890381e-02 -3.435724377632141113e-01 -1.149810031056404114e-01 -1.900464296340942383e-01 -2.012636810541152954e-01 1.514254231005907059e-02 1.284472644329071045e-01 7.111333310604095459e-02 -8.690131455659866333e-02 -1.606581509113311768e-01 7.541618496179580688e-02 1.569400131702423096e-01 1.516410112380981445e-01 2.447474598884582520e-01 1.000584512948989868e-01 1.188995018601417542e-01 -1.014299541711807251e-01 1.838540881872177124e-01
1.277434080839157104e-01 2.327178716659545898e-01 2.012246400117874146e-01 -1.631955057382583618e-01 -4.017781093716621399e-02 7.881812751293182373e-02 1.157568991184234619e-01 1.623627394437789917e-01 1.387823075056076050e-01 -3.481605947017669678e-01 1.528798937797546387e-01 9.164813160896301270e-02 1.633928865194320679e-01 2.446330040693283081e-01 -2.944111526012420654e-01 -2.543075680732727051e-01 -6.382733583450317383e-02 -1.394928712397813797e-02 -1.183673068881034851e-01 -1.349584460258483887e-01 -6.670388579368591309e-02 -7.976320385932922363e-02 -1.271589994430541992e-01 1.683152765035629272e-01 -1.028629466891288757e-01 -3.224465623497962952e-02 -1.769165247678756714e-01 -1.965544521808624268e-01 -4.169351607561111450e-02 6.774633191525936127e-03 -4.778948128223419189e-01 3.384986519813537598e-02
-8.864657580852508545e-02 1.522859185934066772e-01 1.968921720981597900e-01 -5.215759202837944031e-02 1.095404773950576782e-01 -3.248135149478912354e-01 4.375950098037719727e-01 6.176296621561050415e-02 6.979396939277648926e-02 -3.134469687938690186e-01 4.706235229969024658e-02 5.279846861958503723e-02 8.219439536333084106e-02 -3.003418818116188049e-02 -1.113104969263076782e-01 -2.139208912849426270e-01 -7.651762664318084717e-02 -3.954717516899108887e-01 2.796510457992553711e-01 4.477550834417343140e-02 -7.096087094396352768e-03 6.230539456009864807e-02 -3.166100475937128067e-03 4.764712974429130554e-02 1.534649282693862915e-01 -1.205014660954475403e-01 -1.527120321989059448e-01 2.562007606029510498e-01 9.681857377290725708e-02 -9.245952218770980835e-02 -2.118594646453857422e-01 -4.701300337910652161e-02
-3.025017976760864258e-01 -3.441776335239410400e-01 -6.956662237644195557e-02 1.565538942813873291e-01 1.436329483985900879e-01 9.597998112440109253e-02 2.613188028335571289e-01 4.088238254189491272e-02 1.268234699964523315e-01 -1.967429220676422119e-01 -1.713803410530090332e-01 3.292398750782012939e-01 8.544611185789108276e-02 2.437936961650848389e-01 -2.053119707852602005e-03 -1.127564087510108948e-01 -2.118526697158813477e-01 -1.652955710887908936e-01 -2.062803804874420166e-01 -3.039665147662162781e-02 1.301796734333038330e-01 5.227372050285339355e-02 1.948139518499374390e-01 -1.597905308008193970e-01 3.847473487257957458e-02 1.232276633381843567e-01 -1.426098942756652832e-01 -7.774035329930484295e-04 3.953322395682334900e-02 1.201646700501441956e-01 -3.589134514331817627e-01 -9.054420888423919678e-02
1.494790520519018173e-02 1.486392766237258911e-01 -1.102222949266433716e-01 3.205852583050727844e-02 1.329918801784515381e-01 -9.533908218145370483e-02 1.401900202035903931e-01 1.574573963880538940e-01 1.469384431838989258e-01 -1.501574069261550903e-01 2.798436284065246582e-01 4.900997504591941833e-02 1.032842695713043213e-01 -4.363414645195007324e-02 -1.398796588182449341e-01 -1.536877155303955078e-01 1.729161590337753296e-01 -1.093653142452239990e-01 -2.743493914604187012e-01 -8.941342681646347046e-02 -5.634243600070476532e-03 1.503406614065170288e-01 5.169110894203186035e-01 -1.618545651435852051e-01 -6.427585333585739136e-02 3.139457479119300842e-02 -2.559005096554756165e-02 -3.193977773189544678e-01 2.293354570865631104e-01 2.587590515613555908e-01 -1.953913122415542603e-01 -7.750305533409118652e-02
-4.219313338398933411e-02 2.416616305708885193e-02 7.246240973472595215e-02 -1.727097667753696442e-02 -9.699288755655288696e-02 -1.049145013093948364e-01 4.528245925903320312e-01 -9.612379223108291626e-02 1.838158816099166870e-02 -8.283583074808120728e-02 3.655579686164855957e-02 -8.361755311489105225e-02 1.612175405025482178e-01 2.513578236103057861e-01 -1.332430988550186157e-01 -1.549920141696929932e-01 3.260521590709686279e-01 -3.199312090873718262e-02 -1.590864062309265137e-01 -1.657066494226455688e-01 1.283566504716873169e-01 -1.097135394811630249e-01 1.447564642876386642e-02 1.312911659479141235e-01 -9.200477600097656250e-02 2.808878123760223389e-01 -3.810500353574752808e-02 3.233313858509063721e-01 2.795855104923248291e-01 2.219842225313186646e-01 1.042741984128952026e-01 -2.704991102218627930e-01
-6.061117351055145264e-02 8.866168558597564697e-02 9.419900923967361450e-02 1.621141731739044189e-01 1.771295517683029175e-01 -3.244428932666778564e-01 1.678907871246337891e-01 9.244626760482788086e-02 1.854564100503921509e-01 -3.450373411178588867e-01 -2.465135753154754639e-01 -6.456868723034858704e-03 1.461636275053024292e-01 2.952209711074829102e-01 5.161195993423461914e-02 2.868625149130821228e-02 -1.592125929892063141e-02 -2.076390087604522705e-01 4.590922594070434570e-02 5.533731356263160706e-02 -1.248800978064537048e-01 -1.833576709032058716e-01 -1.085986420512199402e-01 4.774443805217742920e-02 -1.414750069379806519e-01 3.012552857398986816e-02 6.956232339143753052e-02 -3.089830875396728516e-01 3.993803262710571289e-01 3.418358415365219116e-02 6.349517405033111572e-02 2.364641427993774414e-01
-1.032910421490669250e-01 -5.251871421933174133e-02 4.025466740131378174e-01 -7.978690415620803833e-02 -2.585625946521759033e-01 -1.854700297117233276e-01 2.478599250316619873e-01 1.190521419048309326e-01 2.803405523300170898e-01 -3.819123283028602600e-02 -1.490841358900070190e-01 -1.814753711223602295e-01 4.143103212118148804e-02 2.016972303390502930e-01 -4.188667610287666321e-02 -2.035219371318817139e-01 2.339126318693161011e-01 -2.339040189981460571e-01 -9.332563728094100952e-02 6.400494277477264404e-02 -1.116508245468139648e-01 -8.085966855287551880e-02 -5.181742832064628601e-02 -1.424372196197509766e-01 -2.895939350128173828e-01 8.616637438535690308e-02 4.376949742436408997e-02 -3.953413292765617371e-02 3.645553588867187500e-01 -4.292059317231178284e-02 -6.534164398908615112e-02 -1.500937640666961670e-01
2.335285022854804993e-02 6.140355765819549561e-02 3.204050362110137939e-01 4.882539063692092896e-02 -9.002351015806198120e-02 -1.810960285365581512e-02 2.547139227390289307e-01 1.331129074096679688e-01 -1.545431464910507202e-01 -2.627500295639038086e-01 -2.141356840729713440e-02 1.715077012777328491e-01 2.886596322059631348e-01 -5.886746942996978760e-02 -1.893285214900970459e-01 -1.283319890499114990e-01 1.008161231875419617e-01 -2.771044373512268066e-01 1.328569054603576660e-01 8.552768081426620483e-02 1.870070993900299072e-01 -1.348338425159454346e-01 2.296607643365859985e-01 -2.400608807802200317e-01 -2.432368844747543335e-01 -7.123310118913650513e-02 -2.282870002090930939e-02 -3.792450204491615295e-02 2.291022539138793945e-01 1.454503238201141357e-01 -2.763240635395050049e-01 -2.146478593349456787e-01
3.305993080139160156e-01 6.720443814992904663e-02 1.211191713809967041e-01 1.930330693721771240e-02 -2.196247130632400513e-01 -1.381761580705642700e-01 1.700400710105895996e-01 5.498215556144714355e-02 3.549717366695404053e-01 -4.915964603424072266e-02 -7.942468672990798950e-02 -2.657054960727691650e-01 2.631608843803405762e-01 -4.180638864636421204e-02 -4.738837108016014099e-02 -2.081042975187301636e-01 -8.736973255872726440e-02 3.208169341087341309e-02 -1.283959299325942993e-01 -1.873875260353088379e-01 2.694934979081153870e-02 1.805881559848785400e-01 2.415924221277236938e-01 -1.308096386492252350e-02 -1.648371964693069458e-01 2.830751836299896240e-01 -2.133816480636596680e-01 1.153049170970916748e-01 1.559364795684814453e-01 -2.342665940523147583e-02 -3.140952587127685547e-01 -9.059753268957138062e-02
-1.614798456430435181e-01 1.729064732789993286e-01 -1.047430839389562607e-02 5.470890998840332031e-01 -1.880877614021301270e-01 9.401497431099414825e-03 2.702041901648044586e-02 6.420037150382995605e-02 1.796864867210388184e-01 -3.496818244457244873e-01 1.022016629576683044e-01 -1.171922385692596436e-01 2.384840995073318481e-01 2.205323576927185059e-01 2.113510668277740479e-02 -1.386794000864028931e-01 1.831733137369155884e-01 -1.672358065843582153e-02 3.734401240944862366e-02 -4.387549683451652527e-02 5.031714960932731628e-02 1.232647821307182312e-01 9.221740812063217163e-02 1.170339211821556091e-01 1.551685272715985775e-03 1.541136857122182846e-02 -1.152842417359352112e-01 -1.597343683242797852e-01 2.763909995555877686e-01 6.339108198881149292e-02 -2.176518887281417847e-01 -2.376044094562530518e-01
-7.726206630468368530e-02 5.112253874540328979e-02 6.739286333322525024e-02 2.836963906884193420e-02 3.351270407438278198e-02 -3.286288678646087646e-01 4.050358384847640991e-02 5.898326635360717773e-02 1.736669689416885376e-01 -4.843998551368713379e-01 2.324236333370208740e-01 -8.048123121261596680e-02 1.138583421707153320e-01 -4.385983943939208984e-02 4.154198616743087769e-02 -2.495396137237548828e-01 -8.431238681077957153e-02 -3.440315127372741699e-01 6.799051910638809204e-02 1.827421970665454865e-02 1.627503037452697754e-01 -4.045700281858444214e-02 -1.103822067379951477e-01 7.092101126909255981e-02 1.617095768451690674e-01 -1.335731241852045059e-02 -1.116806566715240479e-01 -5.698560737073421478e-03 7.039098441600799561e-02 2.840777039527893066e-01 -3.593905270099639893e-01 -1.955375671386718750e-01
6.890828907489776611e-02 -2.916233837604522705e-01 2.014855593442916870e-01 1.088184341788291931e-01 -1.030160114169120789e-01 -1.563909202814102173e-01 1.344602406024932861e-01 3.013153076171875000e-01 1.110998839139938354e-01 -1.803226172924041748e-01 -1.644533276557922363e-01 -2.479290217161178589e-01 4.093420691788196564e-03 2.263094782829284668e-01 -2.254658192396163940e-01 -7.478409260511398315e-02 2.205276489257812500e-01 -2.617820799350738525e-01 1.238995045423507690e-01 3.124777041375637054e-02 -6.890430301427841187e-02 8.956290781497955322e-03 4.477593675255775452e-02 2.421796172857284546e-01 -1.271385103464126587e-01 4.580931067466735840e-01 -6.274594925343990326e-03 5.448369309306144714e-03 1.271304339170455933e-01 2.464071102440357208e-02 -1.709735835902392864e-03 -1.759738773107528687e-01
2.597777545452117920e-01 1.966268755495548248e-03 1.085436437278985977e-02 3.783365711569786072e-02 -1.371563673019409180e-01 -1.794761121273040771e-01 2.895851433277130127e-01 -1.146408244967460632e-01 3.157102763652801514e-01 -4.798802733421325684e-02 -6.132421642541885376e-02 -2.454410195350646973e-01 2.922440767288208008e-01 -5.598162114620208740e-02 -2.219657152891159058e-01 -2.700820863246917725e-01 -2.961662784218788147e-02 1.445721685886383057e-01 -1.516865342855453491e-01 -2.431707978248596191e-01 -2.520838053897023201e-03 7.147810608148574829e-02 1.118844673037528992e-01 -6.634135544300079346e-02 -1.690462678670883179e-01 2.732516527175903320e-01 -1.712327301502227783e-01 9.394650161266326904e-02 6.132636591792106628e-02 1.256066858768463135e-01 -3.401269912719726562e-01 -6.031240895390510559e-02
-3.849328309297561646e-02 8.731596171855926514e-02 3.386702835559844971e-01 -1.255516111850738525e-01 -3.442306518554687500e-01 -8.963519334793090820e-02 3.774312734603881836e-01 -3.158017992973327637e-02 2.293088138103485107e-01 -8.517596870660781860e-02 -1.209533736109733582e-01 -1.902065724134445190e-01 4.823944717645645142e-02 2.315556555986404419e-01 -1.261329948902130127e-01 -1.681638062000274658e-01 2.043697834014892578e-01 -1.865414977073669434e-01 -1.873872280120849609e-01 -1.464456692337989807e-02 -1.362488716840744019e-01 -1.227866262197494507e-01 -5.445768311619758606e-02 -1.460748016834259033e-01 -2.621230483055114746e-01 2.979429364204406738e-01 -3.357917815446853638e-02 1.182048674672842026e-02 1.841177791357040405e-01 -7.372613251209259033e-02 -4.579954221844673157e-02 -9.827456623315811157e-02
-3.836876899003982544e-02 -1.272630989551544189e-01 3.328934907913208008e-01 -6.900386512279510498e-02 -2.810387313365936279e-01 -1.200084686279296875e-01 1.386357694864273071e-01 -1.396268140524625778e-03 1.305628269910812378e-01 -7.856344431638717651e-02 -5.738432332873344421e-02 -3.116015195846557617e-01 7.543413341045379639e-02 2.373829632997512817e-01 -1.118978038430213928e-01 -5.768695380538702011e-03 1.377296447753906250e-01 -1.881829649209976196e-01 -1.581504046916961670e-01 -2.399280220270156860e-01 -3.772974712774157524e-03 -5.312085617333650589e-03 -1.134209856390953064e-01 -2.381670027971267700e-01 -1.610809378325939178e-02 5.309932827949523926e-01 -1.346646696329116821e-01 -3.660463169217109680e-02 1.673667877912521362e-01 7.118898630142211914e-02 8.956652879714965820e-02 -8.101791143417358398e-02
-9.240735322237014771e-02 -8.346238732337951660e-02 2.120380103588104248e-02 -3.036994934082031250e-01 -1.956661045551300049e-01 -1.430321484804153442e-02 2.835360169410705566e-01 2.439523786306381226e-01 3.810644522309303284e-02 -1.766768246889114380e-01 1.377688646316528320e-01 -1.402965188026428223e-01 1.796236336231231689e-01 1.226999145001173019e-02 -3.190047442913055420e-01 -7.558714598417282104e-02 -1.188023611903190613e-01 -4.123534262180328369e-01 -2.327760905027389526e-01 -2.033703476190567017e-01 1.042438969016075134e-01 1.613438278436660767e-01 2.020270377397537231e-01 7.023151963949203491e-02 -3.103881329298019409e-02 1.344567984342575073e-01 -5.177525058388710022e-02 -8.162939548492431641e-02 -1.214489266276359558e-01 2.015355825424194336e-01 -1.007990315556526184e-01 -2.143386453390121460e-01
-3.528636693954467773e-02 -1.868709921836853027e-01 -1.870481222867965698e-01 4.660663753747940063e-02 -7.593940198421478271e-02 -3.262954354286193848e-01 2.609757184982299805e-01 1.347569376230239868e-01 3.454883396625518799e-01 -4.869258701801300049e-01 -5.584729462862014771e-02 8.576376736164093018e-02 1.771262139081954956e-01 -2.321320585906505585e-02 2.021386660635471344e-02 9.082172811031341553e-02 1.775211095809936523e-02 -1.762986779212951660e-01 -1.178295537829399109e-01 -3.145056366920471191e-01 2.444044500589370728e-01 5.783584713935852051e-02 -4.859577864408493042e-03 1.109122782945632935e-01 5.029082670807838440e-02 -1.208648458123207092e-02 1.541231642477214336e-03 -5.622576177120208740e-02 -1.512597054243087769e-01 -4.032378550618886948e-03 -2.642761170864105225e-01 4.994370043277740479e-02
4.269580543041229248e-02 -1.039062347263097763e-02 -6.082618236541748047e-02 1.858320087194442749e-01 -1.946690678596496582e-01 -3.437171578407287598e-01 7.582732290029525757e-02 7.638812065124511719e-02 5.758341401815414429e-02 -2.430642247200012207e-01 2.731053829193115234e-01 1.102692112326622009e-01 2.066040188074111938e-01 9.094835072755813599e-02 2.014114521443843842e-02 4.624016210436820984e-02 -1.073114871978759766e-01 -4.624878168106079102e-01 -5.994399543851613998e-03 4.602468386292457581e-02 7.602163404226303101e-02 2.587618231773376465e-01 1.652875840663909912e-01 -1.218544542789459229e-01 -1.550186723470687866e-01 3.213309943675994873e-01 3.239216282963752747e-02 -1.876362040638923645e-02 2.047532945871353149e-01 -2.651050388813018799e-01 -7.474884390830993652e-02 2.494993060827255249e-02
-3.355535678565502167e-03 -2.565884590148925781e-02 9.682799875736236572e-02 2.001915574073791504e-01 -5.857233703136444092e-02 -1.856229007244110107e-01 2.242702543735504150e-01 1.780718863010406494e-01 2.228230983018875122e-01 -1.682288795709609985e-01 -2.044889181852340698e-01 -1.965103298425674438e-01 2.379248850047588348e-02 4.556229412555694580e-01 -1.076013520359992981e-01 -2.615306973457336426e-01 -3.550653159618377686e-02 -6.737408041954040527e-02 -1.166429221630096436e-01 1.777042001485824585e-01 1.293980050832033157e-02 -1.324609220027923584e-01 5.200401693582534790e-02 1.057291962206363678e-02 7.230467349290847778e-02 4.279568418860435486e-02 -8.456654101610183716e-02 -4.117810130119323730e-01 -1.978589892387390137e-01 2.878246009349822998e-01 7.801610231399536133e-02 -1.004145480692386627e-02
1.087522413581609726e-02 -4.181867837905883789e-02 -2.389784455299377441e-01 1.774434000253677368e-01 2.054266780614852905e-01 -3.613648116588592529e-01 2.019587010145187378e-01 2.097232639789581299e-01 1.304051429033279419e-01 -2.334658801555633545e-01 9.541120380163192749e-02 -6.386824417859315872e-03 3.906494081020355225e-01 1.923536211252212524e-01 1.597332060337066650e-01 1.847330480813980103e-01 6.391505897045135498e-02 1.797763556241989136e-01 -1.655387431383132935e-01 -2.074617892503738403e-01 1.221297010779380798e-01 -1.516142860054969788e-02 1.350421458482742310e-01 -1.580086201429367065e-01 -1.309334635734558105e-01 1.890281289815902710e-01 -4.111460596323013306e-02 -1.329571008682250977e-01 1.646079123020172119e-01 2.105173468589782715e-01 -1.139062717556953430e-01 -1.576771959662437439e-02
1.616139113903045654e-01 -1.121988594532012939e-01 4.628171026706695557e-01 3.498239442706108093e-02 -5.651157815009355545e-03 -2.735469639301300049e-01 1.411765217781066895e-01 7.292097434401512146e-04 3.449445217847824097e-02 -7.331714034080505371e-02 -1.927470415830612183e-01 1.349782347679138184e-01 4.174683392047882080e-01 7.186581939458847046e-02 -1.191499754786491394e-01 1.653724908828735352e-01 -1.014377027750015259e-01 1.290369313210248947e-02 -7.066772133111953735e-02 6.524813361465930939e-04 -4.082284867763519287e-02 -1.046244576573371887e-01 9.054156392812728882e-02 -8.752058446407318115e-02 1.031196862459182739e-01 1.917380690574645996e-01 -4.487086459994316101e-02 -6.313714385032653809e-02 4.075882732868194580e-01 2.290581166744232178e-01 -2.254988253116607666e-01 -3.727394342422485352e-02
2.361632585525512695e-01 -2.826204895973205566e-01 1.769607216119766235e-01 1.580364108085632324e-01 6.503491848707199097e-02 -1.142694875597953796e-01 2.152397781610488892e-01 3.651555776596069336e-01 2.148051261901855469e-01 -2.258536592125892639e-02 1.263071000576019287e-01 4.339105263352394104e-02 9.847570955753326416e-02 2.313686162233352661e-01 -1.765685677528381348e-01 -4.408767074346542358e-02 7.018744200468063354e-02 4.416942223906517029e-02 -1.726419627666473389e-01 8.001562207937240601e-02 -2.374906837940216064e-01 -2.715252041816711426e-01 2.161878645420074463e-01 -7.179781049489974976e-02 -9.474540501832962036e-02 2.200021175667643547e-03 -2.005610466003417969e-01 1.282208263874053955e-01 1.882777512073516846e-01 9.134462475776672363e-02 -3.379674255847930908e-01 -3.880132362246513367e-02
-2.564975060522556305e-02 9.175521880388259888e-02 1.616873592138290405e-01 1.282873302698135376e-01 -4.394210502505302429e-02 -3.272112458944320679e-02 1.390474438667297363e-01 8.617074228823184967e-03 2.617683708667755127e-01 -9.714958816766738892e-02 1.382192075252532959e-01 7.871267199516296387e-02 3.248325884342193604e-01 1.844863295555114746e-01 -2.580158412456512451e-01 -1.587175130844116211e-01 -1.916079521179199219e-01 1.501382589340209961e-01 -7.537633925676345825e-02 6.209022179245948792e-02 8.242104947566986084e-02 -3.456704318523406982e-01 -5.894829332828521729e-02 -2.181527912616729736e-01 1.083131730556488037e-01 2.390760630369186401e-01 1.530213356018066406e-01 -1.559937298297882080e-01 3.014898896217346191e-01 -1.883715391159057617e-01 -2.702569961547851562e-01 -1.707059592008590698e-01
-3.260914608836174011e-02 -1.244804486632347107e-01 -4.863907024264335632e-02 -3.213664591312408447e-01 -5.164061486721038818e-02 -1.924066431820392609e-02 3.995865285396575928e-01 -8.379412442445755005e-02 1.700641661882400513e-01 -3.624158501625061035e-01 -6.289551407098770142e-02 -7.517479360103607178e-02 1.091097295284271240e-01 -1.066592410206794739e-01 -2.056161612272262573e-01 -2.390724122524261475e-01 5.384835973381996155e-02 -3.643919229507446289e-01 -4.896596819162368774e-02 -8.803977817296981812e-02 2.814540565013885498e-01 8.239359408617019653e-02 1.260232329368591309e-01 1.894383318722248077e-02 -3.615812212228775024e-02 2.014897912740707397e-01 6.578471511602401733e-02 -7.008480280637741089e-02 9.994743019342422485e-02 2.375357300043106079e-01 -3.595416992902755737e-02 2.203555554151535034e-01
-1.029773876070976257e-01 1.546218395233154297e-01 1.751701347529888153e-02 -5.934564024209976196e-02 8.573207259178161621e-02 1.751268804073333740e-01 2.976122796535491943e-01 2.819873765110969543e-02 2.183308452367782593e-01 -4.290792047977447510e-01 2.507614903151988983e-03 -9.053618460893630981e-02 1.780346333980560303e-01 2.194324284791946411e-01 -1.468232274055480957e-01 3.924894705414772034e-02 2.802900038659572601e-02 -2.624480128288269043e-01 -2.742615044116973877e-01 -7.572200149297714233e-02 7.344017922878265381e-02 -9.950776398181915283e-02 -3.548260545358061790e-03 -2.438451051712036133e-01 -5.834712460637092590e-02 -8.389084041118621826e-02 -4.232309758663177490e-01 -1.537624895572662354e-01 -7.727604359388351440e-02 1.864061504602432251e-01 7.695097010582685471e-03 -1.094207391142845154e-01
1.062369346618652344e-01 -2.920372486114501953e-01 6.787711754441261292e-03 1.629167646169662476e-01 -4.628080129623413086e-02 -1.103801056742668152e-01 2.012377679347991943e-01 2.104741334915161133e-01 1.115456521511077881e-01 -5.293363332748413086e-01 1.273970901966094971e-01 1.764781773090362549e-02 9.362915158271789551e-02 6.960279494524002075e-02 1.441815197467803955e-01 3.055424615740776062e-02 3.281382098793983459e-02 -1.382532119750976562e-01 1.573733836412429810e-01 -5.773199722170829773e-02 2.216624915599822998e-01 5.426150560379028320e-02 5.112832412123680115e-02 5.709614232182502747e-02 -2.832916080951690674e-01 2.085020691156387329e-01 -1.022236496210098267e-01 2.040929347276687622e-01 9.929161518812179565e-02 -1.827381998300552368e-01 -2.726485133171081543e-01 -1.831437647342681885e-01
9.822811186313629150e-02 -2.263737916946411133e-01 2.426371537148952484e-02 -2.616013027727603912e-02 1.953471153974533081e-01 -6.809473037719726562e-02 1.517633348703384399e-01 2.137683182954788208e-01 1.011926531791687012e-01 -3.365661203861236572e-01 -7.099290937185287476e-02 1.341945976018905640e-01 4.126345366239547729e-02 2.135892957448959351e-02 4.726784303784370422e-02 -1.961214244365692139e-01 2.239762395620346069e-01 -1.601517349481582642e-01 1.391184777021408081e-01 -1.278628408908843994e-01 2.039918154478073120e-01 2.946255169808864594e-02 2.524944543838500977e-01 -6.286939233541488647e-02 -3.465702533721923828e-01 2.340571135282516479e-01 -3.662126138806343079e-02 1.354711800813674927e-01 2.110461890697479248e-01 1.707917451858520508e-02 -3.339571058750152588e-01 -2.534460425376892090e-01
8.502402901649475098e-02 5.330727994441986084e-02 -1.107582151889801025e-01 2.428607344627380371e-01 1.370521634817123413e-01 -3.972186744213104248e-01 9.045671671628952026e-02 1.645344793796539307e-01 -2.121498286724090576e-01 -2.184257358312606812e-01 4.899181425571441650e-02 1.265734881162643433e-01 1.446405798196792603e-01 3.266684412956237793e-01 -2.521495819091796875e-01 -1.359788924455642700e-01 9.227153658866882324e-02 -4.098509550094604492e-01 4.498257115483283997e-02 -2.803736366331577301e-02 -4.328922554850578308e-02 1.971050910651683807e-02 -2.646251767873764038e-02 -1.379950642585754395e-01 -1.205074042081832886e-01 6.085801124572753906e-02 4.519973322749137878e-02 -2.559959590435028076e-01 2.728118598461151123e-01 -2.252845838665962219e-02 -1.033941730856895447e-01 -1.152639985084533691e-01
3.807555139064788818e-02 2.718671858310699463e-01 7.338850758969783783e-03 4.364243522286415100e-02 1.836446374654769897e-01 -2.053694128990173340e-01 3.183914422988891602e-01 2.231620103120803833e-01 4.804363846778869629e-02 -1.962938457727432251e-01 -8.671122044324874878e-02 1.038883104920387268e-01 1.596023589372634888e-01 1.894362121820449829e-01 2.376817911863327026e-02 -8.191593806259334087e-04 2.515706419944763184e-01 -1.760885566473007202e-01 -8.613524585962295532e-02 2.188125252723693848e-01 -3.905216977000236511e-02 -2.136560827493667603e-01 2.188765071332454681e-02 -1.962441056966781616e-01 -2.312167286872863770e-01 1.099836155772209167e-01 3.714878857135772705e-02 -1.452315896749496460e-01 2.382128536701202393e-01 7.195544242858886719e-02 -1.927960515022277832e-01 3.894184231758117676e-01
-3.648568689823150635e-02 2.139772623777389526e-01 2.809122204780578613e-01 2.051414549350738525e-01 -3.465762594714760780e-03 -6.041531637310981750e-02 2.386741191148757935e-01 -1.894124224781990051e-02 2.096651643514633179e-01 -2.441361993551254272e-01 -1.240601465106010437e-01 1.879594773054122925e-01 8.340589702129364014e-02 2.368195056915283203e-01 -2.365720570087432861e-01 1.173550784587860107e-01 1.724215894937515259e-01 -3.716940581798553467e-01 2.476910650730133057e-01 -1.437976397573947906e-02 -1.819234155118465424e-02 -7.086043804883956909e-02 2.167257517576217651e-01 -7.045679539442062378e-02 8.281943947076797485e-02 8.132203668355941772e-02 -3.247153460979461670e-01 2.664789184927940369e-02 1.571218669414520264e-02 2.683574557304382324e-01 3.166737034916877747e-02 6.499063968658447266e-02
3.366815298795700073e-02 1.680277884006500244e-01 1.817797571420669556e-01 -3.292898833751678467e-02 -1.944909431040287018e-02 -3.620451986789703369e-01 1.832581311464309692e-01 1.905252635478973389e-01 4.253649413585662842e-01 -1.538009494543075562e-01 -1.162215247750282288e-01 2.155996561050415039e-01 3.384954035282135010e-01 -9.412525594234466553e-02 1.944035664200782776e-02 -8.441514521837234497e-02 -1.179083958268165588e-01 3.843517228960990906e-02 -1.033220812678337097e-01 -2.473760209977626801e-02 2.149808220565319061e-02 -6.199551001191139221e-02 -5.399357527494430542e-02 2.488822862505912781e-02 -2.210255861282348633e-01 1.207294780761003494e-02 -7.167332619428634644e-02 -1.088437363505363464e-01 3.755878806114196777e-01 -1.802767366170883179e-01 -2.256293147802352905e-01 1.211573705077171326e-01
-9.082489646971225739e-03 4.268107190728187561e-02 1.818053126335144043e-01 3.044857084751129150e-01 2.715922705829143524e-02 -2.968349121510982513e-02 8.398086577653884888e-02 6.657287478446960449e-02 2.814812660217285156e-01 -1.974717825651168823e-01 -4.033645149320363998e-03 -3.234633803367614746e-01 1.714371442794799805e-01 3.850357532501220703e-01 -9.128050296567380428e-04 -1.841983646154403687e-01 -8.552955090999603271e-02 5.567627027630805969e-02 1.493117809295654297e-01 -1.257379502058029175e-01 1.470944285392761230e-01 -3.997772186994552612e-02 5.955321714282035828e-02 5.863463878631591797e-02 3.499120241031050682e-03 1.448611319065093994e-01 -1.336580067873001099e-01 -1.899311095476150513e-01 2.956906855106353760e-01 8.282760530710220337e-02 -4.036381840705871582e-01 -1.178638339042663574e-01
3.646185621619224548e-02 -2.027412205934524536e-01 1.264534331858158112e-02 -9.976525604724884033e-02 5.218655988574028015e-02 -1.935700476169586182e-01 2.584172487258911133e-01 1.587286442518234253e-01 2.810374498367309570e-01 -6.942933425307273865e-03 3.888942673802375793e-02 1.841662973165512085e-01 1.248907521367073059e-01 4.513187333941459656e-02 -3.587837517261505127e-02 -1.775036901235580444e-01 5.034730583429336548e-02 -3.853138685226440430e-01 -3.321390971541404724e-02 -2.299340516328811646e-01 1.924046277999877930e-01 -1.957656741142272949e-01 2.222030013799667358e-01 -4.306566901504993439e-03 -1.674944013357162476e-01 -3.240976035594940186e-01 -2.755540013313293457e-01 -5.636629182845354080e-03 3.055059313774108887e-01 1.097226236015558243e-02 3.036536090075969696e-02 -1.313565820455551147e-01
1.030316278338432312e-01 -1.422453206032514572e-02 8.026140183210372925e-02 -6.439907848834991455e-02 -2.643788754940032959e-01 -2.494640201330184937e-01 1.452699005603790283e-01 6.336009502410888672e-02 1.147264540195465088e-01 -4.473014771938323975e-01 3.014898896217346191e-01 -1.175815612077713013e-01 3.951199352741241455e-01 -5.691339448094367981e-02 8.528476953506469727e-02 -2.707898020744323730e-01 -1.575416419655084610e-03 -1.009204313158988953e-01 1.515189111232757568e-01 -1.065717414021492004e-01 5.088550224900245667e-02 -1.463789194822311401e-01 9.805920720100402832e-02 3.957930486649274826e-03 2.226726561784744263e-01 -3.654122725129127502e-02 -1.384306699037551880e-01 1.386019866913557053e-02 9.047083556652069092e-02 1.278224438428878784e-01 -8.748316019773483276e-02 -2.877919077873229980e-01
2.821081280708312988e-01 -1.923509240150451660e-01 2.434528470039367676e-01 -1.602305322885513306e-01 -2.854288220405578613e-01 -3.483245372772216797e-01 4.390853643417358398e-02 7.998593151569366455e-02 1.543662846088409424e-01 -2.261002659797668457e-01 -9.939165413379669189e-02 -2.592433094978332520e-01 2.328742295503616333e-02 1.982346475124359131e-01 -1.079082041978836060e-01 -1.707864552736282349e-01 2.039552927017211914e-01 -3.476768732070922852e-01 -1.031098291277885437e-01 -9.078137576580047607e-02 -9.322220087051391602e-02 -1.045169588178396225e-02 -1.248155459761619568e-01 2.226158827543258667e-01 -3.432610258460044861e-02 2.169234752655029297e-01 -8.604341000318527222e-02 5.609991773962974548e-02 2.043157117441296577e-03 8.197690546512603760e-02 1.428980613127350807e-04 -1.840241700410842896e-01
-1.731190085411071777e-01 1.757858693599700928e-01 7.235531508922576904e-02 1.316153854131698608e-01 -5.630839988589286804e-02 2.312066555023193359e-01 4.705706238746643066e-01 -2.868409082293510437e-02 1.099623069167137146e-01 -2.212497889995574951e-01 -1.327767372131347656e-01 3.871415555477142334e-02 1.452444400638341904e-02 2.134056985378265381e-01 3.358703479170799255e-02 -2.469760030508041382e-01 9.101001545786857605e-03 -2.131844758987426758e-01 2.236291766166687012e-01 -1.378683894872665405e-01 2.538251876831054688e-01 1.859062537550926208e-02 -1.207130923867225647e-01 5.883636698126792908e-02 2.422789111733436584e-02 1.490949839353561401e-01 -6.476975977420806885e-02 -6.712521612644195557e-02 2.695825695991516113e-01 2.284512519836425781e-01 -2.536483705043792725e-01 -1.776543557643890381e-01
-6.275483965873718262e-02 9.324911050498485565e-03 -3.450053557753562927e-02 -1.749389618635177612e-01 -2.193102389574050903e-01 -3.615596890449523926e-02 2.571274042129516602e-01 2.638621330261230469e-01 4.340886138379573822e-03 -2.629330754280090332e-01 -5.896370112895965576e-02 -9.377684909850358963e-04 1.903430968523025513e-01 8.363531529903411865e-02 -2.755077779293060303e-01 -1.164399534463882446e-01 -8.061752468347549438e-02 -4.073614776134490967e-01 1.843771338462829590e-01 -1.931096166372299194e-01 -2.055168524384498596e-02 3.061424195766448975e-01 -1.294337511062622070e-01 -1.851610988378524780e-01 1.356619149446487427e-01 2.493657916784286499e-02 -1.319187283515930176e-01 -2.062714397907257080e-01 7.972937077283859253e-02 1.882297396659851074e-01 -2.414863854646682739e-01 7.569190859794616699e-02
7.459307461977005005e-02 2.484407126903533936e-01 -2.784489467740058899e-02 -1.000454202294349670e-01 1.389383524656295776e-01 -4.950881004333496094e-02 9.050087630748748779e-02 -8.486107923090457916e-03 2.413437068462371826e-01 -3.886902332305908203e-01 2.469026446342468262e-01 -1.648888550698757172e-02 3.420100510120391846e-01 3.683123588562011719e-01 -3.196320831775665283e-01 -2.021913789212703705e-02 -1.386864632368087769e-01 6.358093768358230591e-02 2.807833068072795868e-02 -4.747182130813598633e-02 8.867592364549636841e-02 -1.495801657438278198e-01 6.010611355304718018e-02 5.708941817283630371e-02 6.162759289145469666e-02 -2.550721727311611176e-02 -1.044884100556373596e-01 -1.338172554969787598e-01 4.776082932949066162e-02 -4.975978517904877663e-04 -3.907522261142730713e-01 -1.203463748097419739e-01
-5.119343847036361694e-02 1.047035828232765198e-01 1.217181682586669922e-01 4.274330660700798035e-02 -2.805030345916748047e-01 -4.285088181495666504e-01 4.810800030827522278e-02 8.311548270285129547e-03 9.342217445373535156e-02 -2.782600522041320801e-01 -5.156673118472099304e-02 -2.937124669551849365e-01 -1.870281063020229340e-02 5.497047305107116699e-02 -2.511608004570007324e-01 -1.323326379060745239e-01 2.314788550138473511e-01 -1.576186120510101318e-01 -1.303177773952484131e-01 -7.388529926538467407e-02 -2.617587149143218994e-01 -1.193223670125007629e-01 -3.479329869151115417e-02 -5.425211787223815918e-02 -2.162970304489135742e-01 3.673828542232513428e-01 6.687555462121963501e-02 1.274339854717254639e-01 2.151224464178085327e-01 -2.399198152124881744e-02 1.152306143194437027e-02 -9.387078881263732910e-02
-9.064076095819473267e-02 9.960931539535522461e-02 -1.710706949234008789e-01 1.094956025481224060e-01 9.811053425073623657e-02 -3.549353182315826416e-01 2.299030125141143799e-01 2.880668044090270996e-01 2.796424031257629395e-01 -2.885588407516479492e-01 2.114712260663509369e-02 1.847036927938461304e-01 1.809502393007278442e-01 -5.685396608896553516e-04 -8.493653684854507446e-02 4.128279909491539001e-02 2.248544543981552124e-01 -1.044674515724182129e-01 -2.311700284481048584e-01 -3.159653246402740479e-01 2.215644419193267822e-01 1.435104608535766602e-01 -4.154170677065849304e-02 1.681843400001525879e-01 -2.594106644392013550e-02 -5.841137841343879700e-02 9.742091409862041473e-03 -9.256564080715179443e-02 1.004499197006225586e-02 1.846259683370590210e-01 -1.951491236686706543e-01 -1.789164692163467407e-01
-5.108994990587234497e-02 -1.251303404569625854e-01 2.919481098651885986e-01 1.664913445711135864e-01 -3.025140054523944855e-02 -1.866856515407562256e-01 2.527149617671966553e-01 1.597509235143661499e-01 3.429576754570007324e-01 -2.800030708312988281e-01 1.864436268806457520e-02 2.617383897304534912e-01 6.106050219386816025e-03 -5.096663534641265869e-02 -2.552490830421447754e-01 -2.288007587194442749e-01 -1.627431064844131470e-01 -4.021295607089996338e-01 -1.258739270269870758e-02 -1.241988092660903931e-01 2.723610028624534607e-02 4.568005353212356567e-02 -5.840812250971794128e-02 5.124162882566452026e-02 7.366731762886047363e-02 -5.426050722599029541e-02 -1.355201303958892822e-01 2.493578940629959106e-01 8.931241929531097412e-02 5.907572060823440552e-02 1.478588208556175232e-02 2.130020558834075928e-01
-9.508475661277770996e-02 3.860819041728973389e-01 2.346784807741641998e-02 -2.426023334264755249e-01 -5.118124932050704956e-02 -1.577276736497879028e-01 4.017955958843231201e-01 2.535925507545471191e-01 2.053654193878173828e-01 -1.628738343715667725e-01 2.429938167333602905e-01 -7.005105726420879364e-03 5.600808933377265930e-02 2.343062758445739746e-01 1.468429545639082789e-04 -1.684591621160507202e-01 2.068557590246200562e-02 1.172701362520456314e-02 8.756713569164276123e-02 -3.856048360466957092e-02 1.764272749423980713e-01 -6.241966411471366882e-02 1.069816946983337402e-01 -1.007150486111640930e-01 -2.937190234661102295e-01 9.674024581909179688e-02 -1.246728748083114624e-01 -2.696461677551269531e-01 1.200895011425018311e-01 8.109407126903533936e-02 -1.842003613710403442e-01 9.946274012327194214e-02
-1.015472412109375000e-01 2.531958818435668945e-01 -1.296361535787582397e-01 1.283391118049621582e-01 -1.537281721830368042e-01 -3.333790302276611328e-01 4.796510189771652222e-02 3.111280500888824463e-01 2.430375963449478149e-01 -3.031564056873321533e-01 -1.816100627183914185e-01 -2.183290868997573853e-01 2.169467657804489136e-01 1.972738355398178101e-01 1.776377856731414795e-01 -1.414581108838319778e-02 -1.811826825141906738e-01 -4.814154468476772308e-03 -1.184367686510086060e-01 -1.381136924028396606e-01 2.941316068172454834e-01 1.001579686999320984e-01 1.688215732574462891e-01 -1.304390579462051392e-01 5.778376013040542603e-02 2.438882738351821899e-02 2.084255591034889221e-02 1.298344731330871582e-01 8.296872675418853760e-02 2.420622259378433228e-01 -8.895611017942428589e-02 -8.024926483631134033e-02
-2.224301733076572418e-02 -2.282838076353073120e-01 -1.683534979820251465e-01 2.818135619163513184e-01 -8.484288305044174194e-02 -2.681217193603515625e-01 -4.555743932723999023e-02 2.540345489978790283e-01 -6.312987953424453735e-02 -3.317368924617767334e-01 1.911686360836029053e-01 9.786420315504074097e-02 2.350782901048660278e-01 1.074325740337371826e-01 -1.825544387102127075e-01 2.796653658151626587e-03 1.150094568729400635e-01 -3.320475220680236816e-01 1.941659860312938690e-02 -6.733539700508117676e-02 -9.464623034000396729e-02 1.272445917129516602e-01 -1.674610823392868042e-01 -2.424066662788391113e-01 -5.521938949823379517e-02 2.210207730531692505e-01 -5.766675621271133423e-02 -8.261609077453613281e-02 3.146947026252746582e-01 -9.344988316297531128e-02 -1.267780065536499023e-01 8.603750914335250854e-02
1.697479635477066040e-01 -3.261514753103256226e-02 -9.239733964204788208e-02 1.379444748163223267e-01 -3.330211639404296875e-01 -2.352990396320819855e-02 2.276040911674499512e-01 3.950442746281623840e-02 4.831968843936920166e-01 -4.172399640083312988e-02 -6.493772566318511963e-02 1.019897498190402985e-02 1.016666814684867859e-01 1.370051056146621704e-01 6.160902604460716248e-02 1.090101674199104309e-01 2.226381897926330566e-01 -2.866507172584533691e-01 -9.083723276853561401e-02 1.219341456890106201e-01 2.955037914216518402e-02 -2.276547253131866455e-01 -6.395497918128967285e-02 -1.660170555114746094e-01 2.215197980403900146e-01 2.393541634082794189e-01 1.499371379613876343e-01 2.034975737333297729e-01 -1.645077392458915710e-02 2.499295175075531006e-01 -1.317605525255203247e-01 -6.205623969435691833e-02
7.443981617689132690e-02 -1.350691355764865875e-02 3.037786297500133514e-02 -4.220319539308547974e-02 -2.414940148591995239e-01 2.048317901790142059e-02 3.249498903751373291e-01 1.576353311538696289e-01 1.408387571573257446e-01 -2.137565612792968750e-01 1.219300180673599243e-01 -2.163493074476718903e-02 3.974639177322387695e-01 4.993199184536933899e-02 -3.034496605396270752e-01 1.478832513093948364e-01 1.142192704719491303e-04 -2.833538353443145752e-01 -1.314047724008560181e-01 -4.335417225956916809e-02 5.897643789649009705e-02 2.636979222297668457e-01 -5.043949559330940247e-02 -4.031280055642127991e-02 4.223245009779930115e-02 5.626528337597846985e-02 2.853811383247375488e-01 -3.886479139328002930e-01 -5.646637827157974243e-02 -3.606059402227401733e-02 -3.404387459158897400e-02 -1.655316948890686035e-01
2.411739900708198547e-02 -1.590025573968887329e-01 -1.549247745424509048e-02 7.671427726745605469e-02 4.954160004854202271e-02 -4.135251939296722412e-01 1.588399559259414673e-01 9.288443252444267273e-03 -1.965067163109779358e-02 -2.746073305606842041e-01 1.174931824207305908e-01 1.636098176240921021e-01 9.894920140504837036e-02 2.076194733381271362e-01 9.895654767751693726e-02 1.846017092466354370e-01 2.738830633461475372e-02 -9.767702221870422363e-02 -8.869776129722595215e-02 -1.699248254299163818e-01 3.234663233160972595e-02 1.695436090230941772e-01 -5.247580632567405701e-02 1.613840013742446899e-01 -1.967337280511856079e-01 1.547622121870517731e-02 1.496841758489608765e-01 5.641324818134307861e-02 3.054349422454833984e-01 4.108859971165657043e-02 -4.918253123760223389e-01 -2.215345650911331177e-01
3.263329267501831055e-01 1.725106239318847656e-01 2.316186130046844482e-01 1.436538547277450562e-01 1.074188128113746643e-01 -2.131281048059463501e-01 2.334153503179550171e-01 1.101860925555229187e-01 2.670470178127288818e-01 -1.086455658078193665e-01 8.754667639732360840e-02 -1.052707955241203308e-01 4.275570511817932129e-01 1.259251236915588379e-01 6.383325438946485519e-03 7.841310463845729828e-03 -1.144764646887779236e-01 5.542331933975219727e-02 -1.473692506551742554e-01 -1.119778752326965332e-01 4.316310212016105652e-02 -2.210382074117660522e-01 -7.829514890909194946e-02 -1.169620230793952942e-01 -5.366100743412971497e-02 8.638583868741989136e-02 3.773245587944984436e-02 1.012195721268653870e-01 -5.006333068013191223e-02 -1.061882674694061279e-01 -4.390413761138916016e-01 -1.254325360059738159e-01
2.018493562936782837e-01 1.144342198967933655e-01 2.700549922883510590e-02 1.784615665674209595e-01 9.881880134344100952e-02 -1.426539719104766846e-01 -9.799949079751968384e-02 1.721225380897521973e-01 1.345447748899459839e-01 -3.310398161411285400e-01 3.371552228927612305e-01 -1.238995715975761414e-01 1.719408854842185974e-02 1.480534970760345459e-01 -6.248461827635765076e-02 -1.267362534999847412e-01 1.778899580240249634e-01 -6.198366358876228333e-02 -8.432921022176742554e-02 -1.575807183980941772e-01 2.546110749244689941e-01 6.052498891949653625e-02 1.704306006431579590e-01 -2.392284758388996124e-02 1.110439896583557129e-01 1.560051590204238892e-01 -3.447211906313896179e-02 7.721859216690063477e-02 2.447702288627624512e-01 3.409874141216278076e-01 -3.684715926647186279e-01 -1.550085842609405518e-01
-1.478914320468902588e-01 1.586949825286865234e-01 1.783271000022068620e-05 -2.539578974246978760e-01 -3.978928178548812866e-02 4.763340204954147339e-02 1.382578015327453613e-01 4.014778509736061096e-02 2.160252779722213745e-01 -3.162513077259063721e-01 -1.835337728261947632e-01 -2.079058066010475159e-02 1.349312514066696167e-01 2.512001991271972656e-01 -2.273031324148178101e-01 -5.870732292532920837e-02 7.763318717479705811e-03 -4.451156556606292725e-01 -5.953498929738998413e-02 2.758523523807525635e-01 2.785295844078063965e-01 8.400402963161468506e-02 1.712624430656433105e-01 -6.555051356554031372e-02 1.300317887216806412e-02 1.170425564050674438e-01 1.125192046165466309e-01 -8.679057657718658447e-02 -2.029830962419509888e-01 1.169835701584815979e-01 -2.479037493467330933e-01 1.245938055217266083e-02
-7.712325546890497208e-03 3.593369722366333008e-01 1.004500128328800201e-02 6.836390122771263123e-03 2.489350736141204834e-01 -2.247049659490585327e-01 1.854146718978881836e-01 1.214930042624473572e-01 3.268849551677703857e-01 2.274662069976329803e-02 1.788447648286819458e-01 4.197086766362190247e-02 7.833825051784515381e-02 2.248869836330413818e-01 -1.983109563589096069e-01 -2.134415209293365479e-01 1.717519462108612061e-01 -6.324264686554670334e-03 -7.937684655189514160e-02 4.767549037933349609e-02 -2.175202034413814545e-02 -3.055285513401031494e-01 -9.081570804119110107e-02 3.298206627368927002e-02 -2.791220508515834808e-02 1.782667785882949829e-01 -2.646478824317455292e-02 -2.626224458217620850e-01 3.972185552120208740e-01 7.374768704175949097e-02 -7.197159528732299805e-02 1.202378049492835999e-01
-4.211388900876045227e-02 -3.089999221265316010e-02 2.351496964693069458e-01 1.330866366624832153e-01 -4.117063432931900024e-02 1.147933006286621094e-01 5.537892505526542664e-02 2.746042013168334961e-01 2.362836450338363647e-01 -1.673772186040878296e-01 -8.523353189229965210e-02 9.041299670934677124e-02 2.167725861072540283e-01 2.448362261056900024e-01 -1.004953235387802124e-01 2.310744076967239380e-01 -7.889745384454727173e-02 -1.291545182466506958e-01 -1.086636409163475037e-01 1.610323041677474976e-01 1.333125960081815720e-02 -2.225519418716430664e-01 4.674575105309486389e-02 -7.491268217563629150e-02 4.282214865088462830e-02 2.966209352016448975e-01 -1.901645660400390625e-01 2.137001901865005493e-01 2.554748952388763428e-01 3.916327953338623047e-01 -2.209906429052352905e-01 -6.265397369861602783e-02
-2.101787626743316650e-01 6.042029242962598801e-03 2.167878113687038422e-02 1.954725682735443115e-01 3.176009980961680412e-03 -1.596413999795913696e-01 3.021493926644325256e-02 -1.674006134271621704e-01 2.870517075061798096e-01 4.223381355404853821e-02 9.708200395107269287e-02 3.492866083979606628e-02 3.462657704949378967e-02 3.577893674373626709e-01 -3.938589990139007568e-02 -1.189234107732772827e-01 5.730556696653366089e-02 -5.052294135093688965e-01 -4.035908728837966919e-02 -1.522177457809448242e-01 -9.178397059440612793e-02 -1.124389171600341797e-01 -1.582679301500320435e-01 7.354154437780380249e-02 -2.860281243920326233e-02 2.274312674999237061e-01 1.344540566205978394e-01 1.281005591154098511e-01 2.334834933280944824e-01 3.074048459529876709e-01 -1.699652224779129028e-01 -1.521483510732650757e-01
1.926618814468383789e-02 -9.098482131958007812e-02 -2.284679710865020752e-01 4.556579049676656723e-03 6.763312220573425293e-02 -4.402778744697570801e-01 7.755095511674880981e-02 2.998494803905487061e-01 -4.658652469515800476e-02 -1.919640004634857178e-01 1.638881117105484009e-01 1.131832674145698547e-01 2.211836874485015869e-01 2.613897919654846191e-01 -5.686211213469505310e-02 -9.211908280849456787e-02 -9.741242974996566772e-03 -3.546146154403686523e-01 -1.942704245448112488e-02 1.369993239641189575e-01 -1.940388828516006470e-01 -6.003912538290023804e-02 3.700706362724304199e-02 -1.592522114515304565e-01 -1.223471835255622864e-01 2.776958644390106201e-01 -5.637536291033029556e-03 -1.652922779321670532e-01 3.142901957035064697e-01 -1.101916842162609100e-02 5.366520211100578308e-02 -5.419418588280677795e-02
9.672208689153194427e-03 -1.380631774663925171e-01 6.858628243207931519e-02 2.203377895057201385e-02 1.790157519280910492e-02 -1.925792098045349121e-01 2.532624900341033936e-01 1.330256164073944092e-01 1.465672701597213745e-01 -4.401179552078247070e-01 -2.602600157260894775e-01 -2.409640699625015259e-01 4.941112175583839417e-02 6.928738206624984741e-02 -1.968173086643218994e-01 -2.782073915004730225e-01 -1.470460463315248489e-02 5.514635518193244934e-02 5.106538534164428711e-02 1.031454205513000488e-01 1.866271793842315674e-01 -1.429389417171478271e-01 2.389286309480667114e-01 5.120870843529701233e-02 -6.275381892919540405e-02 1.620735228061676025e-01 -4.872858524322509766e-02 3.073166310787200928e-02 2.158834412693977356e-02 3.432736694812774658e-01 -1.257628798484802246e-01 3.048417866230010986e-01
-1.175575517117977142e-02 8.230538666248321533e-02 1.413919478654861450e-01 -3.128951489925384521e-01 -1.770812571048736572e-01 -9.190198779106140137e-02 3.191824257373809814e-01 -3.945762291550636292e-02 3.128631114959716797e-01 -9.429853409528732300e-02 7.875346392393112183e-02 -1.358983963727951050e-01 -1.302474141120910645e-01 3.877747356891632080e-01 -9.153328835964202881e-02 1.284139007329940796e-01 -3.804060630500316620e-03 -3.367304503917694092e-01 9.186726063489913940e-03 -1.220612972974777222e-01 1.081210821866989136e-01 -3.208560124039649963e-02 -3.019328117370605469e-01 -4.864658694714307785e-03 -5.392852425575256348e-02 1.656925827264785767e-01 -5.507691204547882080e-02 1.676538437604904175e-01 2.147806882858276367e-01 -1.882357150316238403e-01 -1.282666623592376709e-01 -1.284333616495132446e-01
6.567221134901046753e-02 1.414503604173660278e-01 5.825651809573173523e-02 -2.679696381092071533e-01 -1.678798943758010864e-01 -1.180474758148193359e-01 4.139700233936309814e-01 1.364343464374542236e-01 1.877699047327041626e-01 -1.728507876396179199e-01 2.082277089357376099e-02 -5.527410190552473068e-03 -2.477533370256423950e-02 1.644507497549057007e-01 -1.427187025547027588e-01 -2.506344914436340332e-01 1.965654492378234863e-01 -8.455583453178405762e-02 -3.214945793151855469e-01 -1.269708126783370972e-01 2.163677476346492767e-03 -1.461508423089981079e-01 -5.360090732574462891e-02 -8.952398598194122314e-02 -2.727451026439666748e-01 2.106130570173263550e-01 -3.613589704036712646e-02 1.579437404870986938e-01 1.084124073386192322e-01 1.224423497915267944e-01 1.841932237148284912e-01 -2.978879511356353760e-01
8.407422155141830444e-02 -2.397781014442443848e-01 -9.704049676656723022e-02 1.321964561939239502e-01 -3.120333701372146606e-02 -8.137233555316925049e-02 1.774104684591293335e-01 3.625953495502471924e-01 3.361734449863433838e-01 -4.207048714160919189e-01 -8.885557949542999268e-02 -1.005961298942565918e-01 8.675145357847213745e-02 3.530100360512733459e-02 -5.335026606917381287e-02 -1.281788498163223267e-01 -4.791236668825149536e-02 3.947262093424797058e-02 -1.455813795328140259e-01 6.867234408855438232e-02 8.078096807003021240e-02 1.737112179398536682e-02 4.212145507335662842e-02 2.730709016323089600e-01 2.763766944408416748e-01 -3.269235603511333466e-04 -8.462305366992950439e-02 5.144789814949035645e-02 1.665977537631988525e-01 3.911667689681053162e-02 -3.911277353763580322e-01 1.433233171701431274e-01
-1.065443735569715500e-02 -1.791592687368392944e-01 2.304885089397430420e-01 -1.148626953363418579e-01 1.745517849922180176e-01 -3.389460444450378418e-01 3.694752156734466553e-01 -3.081433661282062531e-02 2.968559563159942627e-01 -7.560937106609344482e-02 -5.151261389255523682e-02 3.077093958854675293e-01 1.434709280729293823e-01 1.350746452808380127e-01 -1.360174566507339478e-01 -1.641048938035964966e-01 -1.515067070722579956e-01 -2.603850662708282471e-01 -9.206478134728968143e-04 -2.329211384057998657e-01 -1.395295001566410065e-02 -2.917034365236759186e-02 2.309137731790542603e-01 1.994505971670150757e-01 -2.097998708486557007e-01 -5.482428148388862610e-02 -5.328765884041786194e-02 2.823239564895629883e-02 -4.368719644844532013e-03 -7.583404332399368286e-02 -1.599768698215484619e-01 -1.484613716602325439e-01
2.428913563489913940e-01 2.379120141267776489e-02 4.102111607789993286e-02 1.358216553926467896e-01 -2.907291054725646973e-01 -1.073932126164436340e-01 1.992078274488449097e-01 9.998068213462829590e-02 3.148833513259887695e-01 -1.262882649898529053e-01 -1.195432897657155991e-02 3.105694614350795746e-02 3.472520709037780762e-01 2.987072467803955078e-01 -1.605522446334362030e-02 -5.209131166338920593e-02 -2.824611067771911621e-01 1.702076382935047150e-02 -1.056419983506202698e-01 -3.902426734566688538e-02 -1.611747443675994873e-01 -2.423511594533920288e-01 -1.015896499156951904e-01 -6.596302986145019531e-02 1.187971085309982300e-01 1.963749825954437256e-01 -1.921404004096984863e-01 1.783514469861984253e-01 3.760185325518250465e-03 1.993671059608459473e-01 -2.676292657852172852e-01 1.437073945999145508e-01
2.525285482406616211e-01 -2.790295518934726715e-02 2.539551556110382080e-01 -2.799270674586296082e-02 3.030270151793956757e-02 -4.837930202484130859e-02 9.143492579460144043e-02 2.832829952239990234e-01 3.554011881351470947e-01 -2.721898071467876434e-02 1.477444823831319809e-02 2.120972722768783569e-01 4.232348501682281494e-01 2.003374993801116943e-01 -2.070291154086589813e-02 -2.457970567047595978e-02 -3.184888884425163269e-02 -1.968468278646469116e-01 1.424000691622495651e-02 5.790380761027336121e-02 1.778099834918975830e-01 -1.755431592464447021e-01 4.522468522191047668e-02 -2.092457711696624756e-01 -9.989677369594573975e-02 1.001823171973228455e-01 -5.213834345340728760e-02 1.409963518381118774e-01 7.229245454072952271e-02 1.254235655069351196e-01 -3.447125852108001709e-01 2.275473028421401978e-01
1.376467794179916382e-01 1.729763597249984741e-01 1.996081769466400146e-01 1.375396251678466797e-01 4.364939779043197632e-02 -3.913344070315361023e-02 1.159259080886840820e-01 2.328488826751708984e-01 2.111848741769790649e-01 -2.499177604913711548e-01 4.724125936627388000e-02 -1.603392213582992554e-01 4.462073147296905518e-01 1.891162618994712830e-02 -1.397634595632553101e-01 4.704079404473304749e-02 -2.482867836952209473e-01 -1.093549071811139584e-03 -7.490149140357971191e-02 -1.592873185873031616e-01 -1.797850592993199825e-03 -2.354280054569244385e-01 -1.366030573844909668e-01 -1.111700013279914856e-01 -1.143297776579856873e-01 1.773231178522109985e-01 -1.064142063260078430e-01 -1.772934794425964355e-01 1.055137068033218384e-02 -1.503885537385940552e-01 -4.028612673282623291e-01 -1.170400604605674744e-01
-3.090496957302093506e-01 -1.794095486402511597e-01 -1.027983874082565308e-01 -6.605436652898788452e-02 -2.906436026096343994e-01 -2.202457636594772339e-01 2.144973725080490112e-01 -5.384150519967079163e-02 2.963588833808898926e-01 2.386243082582950592e-02 1.317204385995864868e-01 1.163019388914108276e-01 4.210573732852935791e-01 2.226658612489700317e-01 4.854296147823333740e-02 3.416435420513153076e-02 -2.528473548591136932e-02 -1.735859811305999756e-01 -3.294498920440673828e-01 -2.541733160614967346e-02 1.544760763645172119e-01 6.678229570388793945e-02 3.971264511346817017e-02 1.920283958315849304e-02 -5.975300446152687073e-03 3.318756520748138428e-01 1.286953389644622803e-01 -3.650427982211112976e-02 8.400553464889526367e-02 1.173773184418678284e-01 -1.720585487782955170e-02 -7.991505414247512817e-02
1.316263675689697266e-01 -1.361145228147506714e-01 -2.205140702426433563e-02 8.971331268548965454e-02 4.414942115545272827e-02 -2.050008177757263184e-01 1.366724669933319092e-01 -2.407369762659072876e-01 -1.057472378015518188e-01 -2.866578996181488037e-01 5.464868992567062378e-02 -7.662868499755859375e-02 1.527595967054367065e-01 4.042736291885375977e-01 -3.776552081108093262e-01 5.769454315304756165e-02 4.309358000755310059e-01 -1.934958547353744507e-01 -1.927733421325683594e-01 -1.121853888034820557e-01 -2.457070909440517426e-02 -1.088847443461418152e-01 6.348717212677001953e-02 -6.299098581075668335e-02 -3.935281559824943542e-02 2.746126428246498108e-02 3.789503127336502075e-02 -1.158336102962493896e-01 2.280181646347045898e-01 1.314357668161392212e-01 -7.797019183635711670e-02 1.192107647657394409e-01
2.423743754625320435e-01 -1.103788465261459351e-01 8.835003525018692017e-02 -4.143935441970825195e-02 3.227351903915405273e-01 -1.860927492380142212e-01 2.074950635433197021e-01 -9.369388967752456665e-02 1.287217736244201660e-01 -5.418781563639640808e-02 9.359836578369140625e-02 -1.010720804333686829e-01 3.163199722766876221e-01 1.876035779714584351e-01 -2.122334539890289307e-01 -3.319967985153198242e-01 9.339582920074462891e-02 -1.465124189853668213e-01 1.830507814884185791e-02 -1.089808270335197449e-01 -1.695398390293121338e-01 -4.506101459264755249e-02 2.202966660261154175e-01 -2.602229118347167969e-01 -1.101458892226219177e-01 1.929699480533599854e-01 8.752194046974182129e-02 2.182401865720748901e-01 1.180286109447479248e-01 8.927132934331893921e-02 -2.893304526805877686e-01 1.531943026930093765e-02
1.389508098363876343e-01 1.919149458408355713e-01 1.297534108161926270e-01 1.723084598779678345e-01 2.640464715659618378e-02 -1.260739564895629883e-01 4.644691646099090576e-01 2.056138664484024048e-01 1.352553218603134155e-01 4.956163838505744934e-02 -1.072182599455118179e-02 9.003722667694091797e-02 2.340029776096343994e-01 4.299826920032501221e-02 -2.827680110931396484e-01 5.296996608376502991e-02 9.342666715383529663e-03 -1.654655337333679199e-01 -7.477454096078872681e-02 -7.506833225488662720e-02 9.192288666963577271e-02 -2.974080443382263184e-01 3.481711819767951965e-02 -1.437327712774276733e-01 1.591750532388687134e-01 3.210983872413635254e-01 2.994371950626373291e-01 4.020043089985847473e-02 2.125182151794433594e-01 1.037200987339019775e-01 1.450372487306594849e-01 1.581507734954357147e-02
-1.791365444660186768e-01 1.176525130867958069e-01 1.071408912539482117e-01 1.693139970302581787e-01 1.743551194667816162e-01 -4.628287851810455322e-01 1.547564864158630371e-01 2.705771923065185547e-01 2.353329360485076904e-01 -1.091610714793205261e-01 5.221855640411376953e-02 -1.603782176971435547e-01 1.626876294612884521e-01 3.733237460255622864e-02 9.710558503866195679e-02 -1.066346373409032822e-02 -1.490297634154558182e-02 -5.554674938321113586e-02 1.107703372836112976e-01 -2.909484505653381348e-01 7.297401875257492065e-02 5.613917484879493713e-02 3.911595791578292847e-02 4.409717768430709839e-02 -1.882984489202499390e-02 3.593313097953796387e-01 -1.602465957403182983e-01 -1.201830953359603882e-01 -1.043757349252700806e-01 3.354138731956481934e-01 -1.831801831722259521e-01 1.648855768144130707e-02
7.233802229166030884e-02 2.263520359992980957e-01 2.144872397184371948e-02 -9.661983698606491089e-02 -2.787342071533203125e-01 -1.736213713884353638e-01 4.253101944923400879e-01 2.182669006288051605e-03 1.345057636499404907e-01 -1.193750873208045959e-01 1.793696731328964233e-01 -1.494857966899871826e-01 4.115314036607742310e-02 1.162363439798355103e-01 -2.409159839153289795e-01 -2.841476202011108398e-01 2.795934677124023438e-01 -8.975905179977416992e-02 -1.169592738151550293e-01 -7.716537266969680786e-02 2.780470764264464378e-03 -7.545504719018936157e-02 -2.262637168169021606e-01 -1.518539339303970337e-01 -1.586323827505111694e-01 1.285161525011062622e-01 -8.364354819059371948e-02 1.614620350301265717e-02 1.718637198209762573e-01 5.738536641001701355e-02 5.645326524972915649e-02 -3.652195632457733154e-01
1.678865104913711548e-01 1.234724535606801510e-03 1.100700423121452332e-01 8.093504607677459717e-02 -2.680742144584655762e-01 -3.164759278297424316e-01 1.242107078433036804e-01 3.346539735794067383e-01 2.139282822608947754e-01 -1.954221725463867188e-01 -1.149479970335960388e-01 -2.244782447814941406e-01 4.961270838975906372e-02 1.551214307546615601e-01 -1.857528984546661377e-01 -1.296173632144927979e-01 3.612594306468963623e-01 -2.947139441967010498e-01 5.373619962483644485e-03 2.809156291186809540e-02 -2.143235653638839722e-01 7.810667902231216431e-02 5.382648110389709473e-02 2.321101874113082886e-01 -9.552772156894207001e-03 2.751974761486053467e-01 -7.639750093221664429e-02 8.649975061416625977e-04 3.551453351974487305e-02 -5.205864086747169495e-02 -2.240031398832798004e-02 -1.232515573501586914e-01
3.003383874893188477e-01 -1.035904977470636368e-02 -2.660951763391494751e-02 -2.954520657658576965e-02 -3.005548119544982910e-01 -4.006868973374366760e-02 2.398034930229187012e-01 -2.933878079056739807e-02 1.881476491689682007e-01 -8.587256819009780884e-02 -1.341329365968704224e-01 -1.817450374364852905e-01 3.477709293365478516e-01 1.244383282028138638e-03 -1.654986590147018433e-01 -2.298596650362014771e-01 -6.301523000001907349e-02 3.683684021234512329e-02 -2.101136744022369385e-01 -4.934093728661537170e-02 -5.490243900567293167e-03 8.171232789754867554e-02 2.118444591760635376e-01 1.283383965492248535e-01 -5.794801935553550720e-02 1.332068890333175659e-01 -2.242363244295120239e-01 9.219904989004135132e-02 2.836040854454040527e-01 6.440278142690658569e-02 -3.636831939220428467e-01 -2.148030698299407959e-01
2.706916630268096924e-01 -7.034359872341156006e-02 -1.166500300168991089e-01 -5.535039678215980530e-02 -1.733168363571166992e-01 -1.265597492456436157e-01 2.408915460109710693e-01 1.798370778560638428e-01 2.357746809720993042e-01 -8.393284678459167480e-02 -1.495389919728040695e-02 -3.363302946090698242e-01 3.029906153678894043e-01 6.334641575813293457e-02 2.409888617694377899e-02 -1.068967431783676147e-01 -1.618341915309429169e-02 1.186766773462295532e-01 -2.466722577810287476e-01 -1.821772754192352295e-01 -1.472150981426239014e-01 1.516358274966478348e-02 2.024098336696624756e-01 -3.296056389808654785e-02 -9.488790482282638550e-02 2.237453758716583252e-01 1.622319780290126801e-02 8.778157830238342285e-02 2.073715031147003174e-01 1.298375334590673447e-02 -4.285528063774108887e-01 -1.366647928953170776e-01
-2.156363427639007568e-01 2.832166254520416260e-01 1.401080638170242310e-01 2.417207509279251099e-01 5.991916358470916748e-02 -1.875370927155017853e-02 2.900620400905609131e-01 -3.795637190341949463e-02 4.557313919067382812e-01 -2.294992059469223022e-01 2.136499136686325073e-01 1.443037390708923340e-01 -8.728723227977752686e-02 2.251299619674682617e-01 1.010467484593391418e-01 2.361984550952911377e-02 2.396624907851219177e-02 -8.085428923368453979e-02 -1.257825046777725220e-01 -2.492771744728088379e-01 2.218633890151977539e-01 -1.505568325519561768e-01 1.352820545434951782e-01 -1.215929090976715088e-01 4.019261524081230164e-02 2.260334342718124390e-01 5.685292556881904602e-02 3.545141220092773438e-02 2.445410192012786865e-01 1.239792909473180771e-03 -4.940737038850784302e-02 1.795286685228347778e-02
3.584302365779876709e-01 1.484834104776382446e-01 -2.010066621005535126e-02 2.114079147577285767e-01 1.134580280631780624e-02 -1.847821921110153198e-01 1.279856562614440918e-01 3.729084432125091553e-01 -1.658849790692329407e-02 -3.118726909160614014e-01 7.982058823108673096e-02 1.256020069122314453e-01 1.342395544052124023e-01 9.562621265649795532e-02 -7.439654320478439331e-02 -5.112008377909660339e-02 4.062377661466598511e-02 -2.844175100326538086e-01 -1.297343671321868896e-01 -8.903581649065017700e-02 -7.690794765949249268e-02 -1.008654609322547913e-01 1.420743949711322784e-02 -2.684358954429626465e-01 4.783941898494958878e-03 2.832306623458862305e-01 7.514271140098571777e-02 -1.712131500244140625e-01 -1.550569832324981689e-01 3.155066072940826416e-01 7.726588100194931030e-02 -1.387763768434524536e-01
2.674419879913330078e-01 1.921938806772232056e-01 3.042003512382507324e-02 2.134444937109947205e-02 -4.417986795306205750e-02 -7.456082105636596680e-02 3.197802230715751648e-02 4.383774474263191223e-02 -1.183136031031608582e-01 -3.122096657752990723e-01 -1.116759106516838074e-01 1.707824319601058960e-01 9.318422526121139526e-02 1.404225230216979980e-01 -2.302995473146438599e-01 -1.566416174173355103e-01 2.622358202934265137e-01 -3.049766421318054199e-01 -2.919574081897735596e-01 -9.584452956914901733e-02 1.900297552347183228e-01 -8.311137557029724121e-02 1.430962234735488892e-01 -2.526425123214721680e-01 -6.059534847736358643e-02 2.347666770219802856e-01 -1.365793496370315552e-01 4.245249927043914795e-02 2.337421476840972900e-01 1.736294627189636230e-01 4.976672306656837463e-02 2.656739652156829834e-01
-2.919370234012603760e-01 -1.320518404245376587e-01 3.971472680568695068e-01 -5.615457147359848022e-02 -2.135715931653976440e-01 -3.077180087566375732e-01 2.067949026823043823e-01 9.638183563947677612e-02 2.194999009370803833e-01 5.426676198840141296e-02 -1.002971157431602478e-01 2.114236354827880859e-02 1.711252629756927490e-01 1.991628259420394897e-01 -2.715787291526794434e-01 -6.470979750156402588e-02 2.125926166772842407e-01 -9.301362186670303345e-02 -1.494755893945693970e-01 -2.150445282459259033e-01 -1.794092059135437012e-01 1.375158131122589111e-01 -5.386795103549957275e-02 -1.126087233424186707e-01 -2.055279314517974854e-01 1.238416880369186401e-01 -1.708789169788360596e-01 -7.499931752681732178e-02 1.551194339990615845e-01 6.181168556213378906e-02 6.254813820123672485e-02 -1.492057144641876221e-01
-3.774287924170494080e-02 -1.549554020166397095e-01 3.228717148303985596e-01 2.269180864095687866e-02 -8.738288283348083496e-02 -3.195571899414062500e-01 1.238477379083633423e-01 5.694913864135742188e-02 8.190056681632995605e-02 -8.850945532321929932e-02 -3.256556391716003418e-02 -2.124534100294113159e-01 -1.684640794992446899e-01 1.652621924877166748e-01 -2.870754897594451904e-01 -1.546231359243392944e-01 2.072962075471878052e-01 -3.646954596042633057e-01 -2.209103405475616455e-01 -1.291070878505706787e-02 2.008604444563388824e-02 -7.974774390459060669e-02 -1.435661017894744873e-01 3.105350211262702942e-02 5.702114664018154144e-03 4.308346807956695557e-01 2.314804121851921082e-02 1.306413561105728149e-01 9.957783669233322144e-02 -5.654756724834442139e-02 -2.121714949607849121e-01 -6.366084516048431396e-02
-2.202729433774948120e-01 -8.315866440534591675e-02 2.577464282512664795e-01 -2.613349258899688721e-01 -1.110196113586425781e-01 -1.312315762042999268e-01 2.701411247253417969e-01 3.395346701145172119e-01 1.568417400121688843e-01 -4.540860354900360107e-01 1.485447958111763000e-02 1.758889108896255493e-01 2.027988433837890625e-01 -5.415899306535720825e-02 4.139988124370574951e-02 -2.875262871384620667e-02 1.460954248905181885e-01 -4.974987823516130447e-03 7.879908382892608643e-02 -7.009433954954147339e-02 -1.887750327587127686e-01 -1.724734306335449219e-01 9.711903333663940430e-02 -7.639467716217041016e-02 -2.185576036572456360e-02 1.644551381468772888e-02 -2.514557167887687683e-02 -2.255798690021038055e-02 1.969636082649230957e-01 2.603488042950630188e-02 -1.675010174512863159e-01 -3.176714181900024414e-01
-5.762700363993644714e-02 -1.772037148475646973e-01 6.240728311240673065e-03 1.119588408619165421e-02 -2.936016395688056946e-02 -3.367500379681587219e-02 1.737235337495803833e-01 2.061374336481094360e-01 9.792105108499526978e-02 -3.599539697170257568e-01 -9.721294976770877838e-03 1.247552316635847092e-02 1.498015969991683960e-01 1.096117123961448669e-01 2.699865102767944336e-01 -2.993795573711395264e-01 3.930205851793289185e-02 -2.183328717947006226e-01 -1.616843342781066895e-01 -7.436658442020416260e-02 7.591481506824493408e-02 -2.276352234184741974e-02 5.562349408864974976e-02 -6.288854777812957764e-02 -4.125520288944244385e-01 2.694157138466835022e-02 -2.347334623336791992e-01 1.151272431015968323e-01 -1.290661692619323730e-01 1.015304103493690491e-01 -3.337929248809814453e-01 -2.866776883602142334e-01
1.767221093177795410e-01 -1.141171529889106750e-02 -9.336125850677490234e-02 -5.249161645770072937e-02 -3.904112279415130615e-01 -1.118718162178993225e-01 6.405308097600936890e-02 1.779487133026123047e-01 3.181494772434234619e-01 -4.234862700104713440e-02 4.798136651515960693e-02 -1.747803688049316406e-01 2.743151485919952393e-01 4.060125350952148438e-02 -1.479833871126174927e-01 -2.722557485103607178e-01 -1.924926340579986572e-01 9.435831010341644287e-02 -2.676284313201904297e-01 -1.598606705665588379e-01 -1.368279904127120972e-01 -3.924703225493431091e-02 1.434640139341354370e-01 4.365004226565361023e-02 -1.330008953809738159e-01 2.094883024692535400e-01 3.040681593120098114e-02 4.557796940207481384e-02 1.128046736121177673e-01 1.399756968021392822e-01 -3.724229931831359863e-01 -1.618642210960388184e-01
-2.301609516143798828e-02 1.045271568000316620e-02 2.853119373321533203e-01 -1.002898067235946655e-01 -1.564891934394836426e-01 -3.571158647537231445e-02 2.865017652511596680e-01 2.950423024594783783e-02 -2.900152280926704407e-02 -3.126256465911865234e-01 -7.883824408054351807e-02 3.335879370570182800e-02 2.199387103319168091e-01 -7.846774905920028687e-02 -1.344743371009826660e-01 -1.261629164218902588e-01 1.022164616733789444e-02 -2.475925534963607788e-01 7.151688635349273682e-02 -3.532847762107849121e-02 3.503737151622772217e-01 -1.433344483375549316e-01 2.303882986307144165e-01 -1.800136864185333252e-01 -2.997662127017974854e-01 6.139027699828147888e-02 -1.601579189300537109e-01 -1.735971122980117798e-01 4.663529992103576660e-02 7.871131598949432373e-02 -2.280331254005432129e-01 -3.136928379535675049e-01
-1.169128902256488800e-02 4.263618215918540955e-02 5.496890470385551453e-02 2.446822263300418854e-02 1.741296797990798950e-01 -3.032431900501251221e-01 3.066182434558868408e-01 -3.460220247507095337e-02 2.141623049974441528e-01 -1.276851892471313477e-01 -2.123420871794223785e-02 2.235054224729537964e-01 2.796466946601867676e-01 1.378268748521804810e-01 8.103295415639877319e-02 -6.491613388061523438e-02 -3.534193933010101318e-01 -9.204436093568801880e-02 -5.752088874578475952e-02 8.319550752639770508e-02 1.232181787490844727e-01 -2.167270630598068237e-01 -1.734627783298492432e-01 -1.739896684885025024e-01 -1.272094696760177612e-01 1.664780378341674805e-01 -1.305974572896957397e-01 -2.421077787876129150e-01 3.673361241817474365e-01 -7.250159233808517456e-02 -1.632021069526672363e-01 6.215533614158630371e-02
3.308700025081634521e-01 -8.171343803405761719e-02 -5.452859029173851013e-02 1.204451695084571838e-01 -2.121378332376480103e-01 -1.668490767478942871e-01 3.474436700344085693e-02 1.636048108339309692e-01 3.435957729816436768e-01 1.097376346588134766e-01 1.540309935808181763e-01 -1.601051986217498779e-01 4.011096358299255371e-01 2.656300663948059082e-01 8.963063359260559082e-02 -5.222003906965255737e-02 -4.155800864100456238e-02 -2.407813668251037598e-01 -1.588886529207229614e-01 -8.063339442014694214e-02 1.358204185962677002e-01 -2.590349614620208740e-01 1.528910398483276367e-01 -1.409800350666046143e-01 -2.399601601064205170e-02 2.949957549571990967e-02 -2.517313361167907715e-01 1.385789960622787476e-01 9.472945332527160645e-02 7.141921669244766235e-02 -1.553381979465484619e-01 3.759991377592086792e-02
-5.206303671002388000e-03 1.581060588359832764e-01 2.512756362557411194e-02 1.987004131078720093e-01 -1.432802975177764893e-01 -1.058556884527206421e-01 3.257557153701782227e-01 8.443717658519744873e-02 1.097729280591011047e-01 -2.703073918819427490e-01 2.204077690839767456e-02 -2.247296124696731567e-01 2.661286853253841400e-03 1.388104632496833801e-02 -2.777914516627788544e-02 -3.712146282196044922e-01 2.999061532318592072e-02 -5.167227610945701599e-02 -3.644229844212532043e-02 -3.042308613657951355e-03 3.612769842147827148e-01 -1.289280597120523453e-02 1.396772861480712891e-01 7.552946358919143677e-02 1.079224795103073120e-01 2.404463663697242737e-02 -1.388497054576873779e-01 -2.762230336666107178e-01 2.580846250057220459e-01 -1.277376711368560791e-01 -3.806479275226593018e-01 -1.362875103950500488e-01
2.869096696376800537e-01 4.445451870560646057e-02 2.505375146865844727e-01 -2.148196846246719360e-02 9.165880084037780762e-02 2.915648221969604492e-01 3.129101917147636414e-02 1.353533864021301270e-01 3.705623447895050049e-01 -2.401168346405029297e-01 -9.486126713454723358e-03 1.454915702342987061e-01 1.913470923900604248e-01 1.279923766851425171e-01 -9.404836595058441162e-02 -9.325142949819564819e-02 -1.080896258354187012e-01 -1.995126307010650635e-01 -6.755464710295200348e-05 -7.421536743640899658e-02 -1.927472949028015137e-01 -3.230798244476318359e-02 -2.257417738437652588e-01 -2.749402634799480438e-02 -6.630115956068038940e-02 2.267730236053466797e-01 -1.934459316544234753e-03 4.314280673861503601e-02 3.046363592147827148e-01 -7.338977605104446411e-02 -3.790953457355499268e-01 8.063048124313354492e-02
-1.915939152240753174e-01 -9.419336169958114624e-02 -1.418010592460632324e-01 4.477265756577253342e-03 -2.963585592806339264e-02 -2.920179069042205811e-01 8.130855113267898560e-02 1.261108517646789551e-01 6.368275731801986694e-02 -3.893852233886718750e-01 -1.234979927539825439e-01 -1.763164550065994263e-01 1.004476845264434814e-01 6.129961088299751282e-02 -1.488758623600006104e-01 -1.375765800476074219e-01 -9.886415302753448486e-02 -2.235103994607925415e-01 9.879166632890701294e-02 -2.216794192790985107e-01 -1.553038060665130615e-01 9.905676543712615967e-02 -3.284508883953094482e-01 -6.128308176994323730e-02 -4.671203717589378357e-02 4.712801277637481689e-01 5.749996379017829895e-02 -3.032683208584785461e-02 4.016767069697380066e-02 1.310229897499084473e-01 -1.763619333505630493e-01 -1.614722162485122681e-01
5.110077187418937683e-02 -3.460921049118041992e-01 2.485323548316955566e-01 -6.480906158685684204e-02 1.602074354887008667e-01 -7.495047152042388916e-02 1.823454797267913818e-01 3.402901291847229004e-01 3.638463914394378662e-01 -2.544938325881958008e-01 -1.208443492650985718e-01 3.861821815371513367e-02 1.535111814737319946e-01 3.065577708184719086e-02 1.604628711938858032e-01 -2.384321838617324829e-01 2.931861579418182373e-02 -1.440721191465854645e-02 5.830644816160202026e-02 1.972401589155197144e-01 -6.676563620567321777e-02 -9.585324674844741821e-02 6.748774647712707520e-02 -1.690761595964431763e-01 1.512224823236465454e-01 1.539120078086853027e-01 -2.250651083886623383e-02 -1.668482124805450439e-01 4.962822794914245605e-02 2.114152759313583374e-01 -2.628159224987030029e-01 -1.722464114427566528e-01
3.252128362655639648e-01 1.860567182302474976e-01 9.132984094321727753e-03 9.674919769167900085e-03 1.035577282309532166e-01 -3.904364258050918579e-02 1.931573152542114258e-01 -5.450494214892387390e-02 5.257444456219673157e-02 -2.048116922378540039e-01 -1.880982071161270142e-01 1.443962454795837402e-01 1.860460191965103149e-01 3.769715130329132080e-01 -1.502125412225723267e-01 -1.458111554384231567e-01 9.970289468765258789e-02 -2.869188487529754639e-01 1.908920258283615112e-01 2.462431490421295166e-01 -2.487227506935596466e-02 -6.297351419925689697e-02 1.839702576398849487e-01 -1.326737403869628906e-01 7.161203771829605103e-02 1.884536296129226685e-01 -4.084920138120651245e-02 8.949451893568038940e-02 1.198330596089363098e-01 4.176557064056396484e-01 -2.856530062854290009e-02 -1.101806573569774628e-02
8.622917532920837402e-02 1.038408577442169189e-01 1.719756796956062317e-02 3.932132199406623840e-02 2.859372794628143311e-01 -3.198024928569793701e-01 1.313959509134292603e-01 1.478192061185836792e-01 2.471999078989028931e-01 -4.235435724258422852e-01 -1.518279165029525757e-01 3.805897533893585205e-01 -1.041464786976575851e-02 2.774643003940582275e-01 -1.357065141201019287e-01 -3.381932899355888367e-02 -1.295221270993351936e-03 -1.411048173904418945e-01 -1.544401943683624268e-01 4.618786647915840149e-02 1.194284483790397644e-01 5.693290755152702332e-02 2.056342363357543945e-01 -1.094697564840316772e-01 -7.619106024503707886e-02 -4.088832810521125793e-02 -1.057798638939857483e-01 -1.047234311699867249e-01 3.194741308689117432e-01 -4.744819831103086472e-03 -8.706894004717469215e-04 -4.844728112220764160e-02
-1.651124656200408936e-01 -7.659749686717987061e-02 7.955995947122573853e-02 1.710300892591476440e-01 9.911177679896354675e-03 -1.108948886394500732e-01 -3.615937754511833191e-02 -4.685785621404647827e-02 3.062141537666320801e-01 -2.848030030727386475e-01 1.832768917083740234e-01 5.690370872616767883e-02 3.003233969211578369e-01 4.313784837722778320e-02 6.015662103891372681e-02 7.012328505516052246e-02 -8.450634777545928955e-03 -7.545625418424606323e-02 -8.562089502811431885e-02 1.945704519748687744e-01 -4.787769168615341187e-02 -2.476530373096466064e-01 -2.577098831534385681e-02 -5.628444626927375793e-02 2.285685390233993530e-01 3.780238628387451172e-01 8.350206911563873291e-02 9.344096481800079346e-02 1.853185743093490601e-01 4.696096181869506836e-01 -1.355971693992614746e-01 -2.385355532169342041e-02
1.450829952955245972e-01 -5.836678668856620789e-02 -2.329369187355041504e-01 2.770373523235321045e-01 -4.358938336372375488e-02 -2.126104980707168579e-01 1.898116022348403931e-01 2.488662153482437134e-01 -1.238838955760002136e-01 -2.282702624797821045e-01 1.680670976638793945e-01 2.176868617534637451e-01 3.316691219806671143e-01 2.412589192390441895e-01 -1.054279506206512451e-01 -1.805973052978515625e-01 4.683181270956993103e-02 -3.647372424602508545e-01 -1.502493172883987427e-01 5.624312907457351685e-02 -9.222996979951858521e-02 -1.282502859830856323e-01 -8.490721136331558228e-02 -6.377348303794860840e-02 -1.307846754789352417e-01 2.886049151420593262e-01 8.009956777095794678e-02 -3.022027388215065002e-02 -1.820921152830123901e-02 1.794526129961013794e-01 4.137678071856498718e-02 -7.259991765022277832e-02
9.033565409481525421e-03 2.978354990482330322e-01 1.265691816806793213e-01 2.435120344161987305e-01 2.722245752811431885e-01 -3.589131832122802734e-01 1.981868296861648560e-01 9.984525293111801147e-02 8.513002842664718628e-02 -3.605402708053588867e-01 1.205773502588272095e-01 -7.682638615369796753e-02 1.299755424261093140e-01 2.323830574750900269e-01 1.476652175188064575e-01 -1.001986637711524963e-01 -1.424695700407028198e-01 -1.742519438266754150e-01 -1.421496868133544922e-01 -1.599160134792327881e-01 2.670182585716247559e-01 -9.908327460289001465e-02 5.377521738409996033e-03 9.445459395647048950e-02 1.784106045961380005e-01 9.908530861139297485e-02 -2.251738011837005615e-01 -1.693707704544067383e-01 2.480624802410602570e-02 1.069238483905792236e-01 -2.555730566382408142e-02 -5.529692769050598145e-02
1.994995623826980591e-01 7.118407636880874634e-02 -1.976214051246643066e-01 -1.313179135322570801e-01 -9.052378684282302856e-02 -3.445662558078765869e-02 -6.537567079067230225e-02 6.184601783752441406e-02 4.491668343544006348e-01 -4.642441868782043457e-01 2.287315204739570618e-02 3.563421592116355896e-02 1.613502800464630127e-01 1.929185241460800171e-01 -2.009094133973121643e-02 -1.802995651960372925e-01 -1.329164803028106689e-01 -9.180469810962677002e-02 4.520183801651000977e-02 -3.226796537637710571e-02 -2.757366299629211426e-01 -1.323294639587402344e-01 -8.776300400495529175e-02 -1.190516576170921326e-01 -9.948365390300750732e-02 1.822264492511749268e-01 1.466202437877655029e-01 8.277136832475662231e-02 2.146850377321243286e-01 6.700055301189422607e-02 -3.069422245025634766e-01 -7.268383353948593140e-02
-1.491184979677200317e-01 -2.008159458637237549e-01 1.899380832910537720e-01 -6.117841973900794983e-02 -3.232405185699462891e-01 -2.253244072198867798e-01 3.378904461860656738e-01 -4.428685642778873444e-03 2.578261494636535645e-01 2.465892881155014038e-01 1.148650124669075012e-01 7.613191008567810059e-02 3.115144670009613037e-01 7.491525262594223022e-02 -2.686898596584796906e-02 -8.081887662410736084e-02 1.067802011966705322e-01 -1.367612183094024658e-01 -1.385408043861389160e-01 1.243294775485992432e-02 2.433183230459690094e-02 7.297452539205551147e-02 8.856072276830673218e-02 -4.056342318654060364e-02 2.877351343631744385e-01 4.131612777709960938e-01 1.110210418701171875e-01 -5.824599787592887878e-02 1.210520565509796143e-01 -2.240412309765815735e-02 -1.321660876274108887e-01 -7.279785722494125366e-02
2.196925431489944458e-01 -1.218240801244974136e-02 -2.210462838411331177e-02 1.881236582994461060e-01 -2.971611730754375458e-02 -1.206222251057624817e-01 1.930397003889083862e-02 -4.635822027921676636e-02 2.404488474130630493e-01 -3.202510774135589600e-01 -1.879687011241912842e-01 -3.175989985466003418e-01 1.920432299375534058e-01 4.135576486587524414e-01 -2.235112786293029785e-01 -1.003202423453330994e-01 3.045430406928062439e-02 -1.000165194272994995e-01 -1.200084686279296875e-01 -1.696615815162658691e-01 -1.826322078704833984e-01 6.188801489770412445e-03 1.653106063604354858e-01 -1.157661974430084229e-01 -1.451229304075241089e-01 2.432421147823333740e-01 3.622160851955413818e-02 2.388644516468048096e-01 -7.484246045351028442e-02 2.398003637790679932e-01 -2.182569168508052826e-02 5.315646156668663025e-02
-6.601986289024353027e-02 -3.921258263289928436e-03 6.150767952203750610e-02 1.666562110185623169e-01 2.605310380458831787e-01 5.151354707777500153e-03 8.036586642265319824e-02 2.197095006704330444e-01 1.860994845628738403e-01 -2.041781395673751831e-01 3.008294701576232910e-01 -9.386400133371353149e-02 2.214991897344589233e-01 1.020897924900054932e-01 -7.081422954797744751e-02 -1.566391587257385254e-01 3.002680242061614990e-01 -5.614509582519531250e-01 -6.557101011276245117e-02 -1.194574609398841858e-01 -2.297692894935607910e-01 -6.927970796823501587e-02 4.468305036425590515e-02 8.610823005437850952e-02 -2.750745788216590881e-02 -4.592282697558403015e-03 -9.512330405414104462e-03 -8.746745437383651733e-02 2.302287332713603973e-02 -1.045318394899368286e-01 -1.411504149436950684e-01 2.142608165740966797e-01
8.249266445636749268e-02 -1.483499556779861450e-01 -7.542526721954345703e-02 2.239916473627090454e-02 -2.376608997583389282e-01 -8.591646701097488403e-02 3.726791441440582275e-01 2.810876630246639252e-02 1.319323927164077759e-01 -3.704098761081695557e-01 2.120634913444519043e-01 -9.371276944875717163e-02 3.583774566650390625e-01 7.043255120515823364e-02 -8.544086664915084839e-02 3.557715937495231628e-02 4.956217855215072632e-02 -2.630763649940490723e-01 -7.131754606962203979e-02 -3.630159050226211548e-02 3.947154805064201355e-02 1.494391113519668579e-01 -1.178324446082115173e-01 -2.551040984690189362e-02 1.488067209720611572e-01 1.517597734928131104e-01 1.225227117538452148e-01 -4.100350141525268555e-01 -1.293137669563293457e-01 6.432697921991348267e-02 -1.276413202285766602e-01 -1.707819849252700806e-01
1.601954400539398193e-01 1.179655790328979492e-01 1.564593464136123657e-01 5.836823955178260803e-02 2.936584688723087311e-02 -1.692989766597747803e-01 1.939147710800170898e-01 1.107815504074096680e-01 2.890905924141407013e-02 -1.523941755294799805e-01 5.522854998707771301e-02 2.614180743694305420e-01 3.215800821781158447e-01 -1.608740165829658508e-02 -1.199951916933059692e-01 2.644465863704681396e-02 2.723392248153686523e-01 -1.942600607872009277e-01 5.978134274482727051e-02 -1.568304002285003662e-01 2.408968210220336914e-01 1.153280492871999741e-02 2.718532979488372803e-01 -4.169422090053558350e-01 -1.491188853979110718e-01 -3.572807461023330688e-02 -6.353856623172760010e-02 -3.638983517885208130e-02 3.118820786476135254e-01 2.193641811609268188e-01 -1.096041277050971985e-01 -8.156140893697738647e-02
-2.409176379442214966e-01 1.389807164669036865e-01 5.695726349949836731e-02 1.345808804035186768e-01 -1.518449187278747559e-01 -1.521257460117340088e-01 1.836094856262207031e-01 -9.405977278947830200e-02 1.998511701822280884e-01 -3.351859748363494873e-01 8.808365464210510254e-02 -5.198667570948600769e-02 2.392368763685226440e-01 3.152265846729278564e-01 -1.107130795717239380e-01 -2.268503792583942413e-02 -6.064385175704956055e-03 -4.139508605003356934e-01 2.512102127075195312e-01 5.666610598564147949e-02 -3.939657006412744522e-03 -1.259423643350601196e-01 4.129624867346137762e-04 -8.579203486442565918e-02 8.182027190923690796e-02 -4.452499747276306152e-02 2.309400439262390137e-01 -2.310078442096710205e-01 -5.770822241902351379e-02 1.841141283512115479e-01 -1.089914608746767044e-02 -2.583284080028533936e-01
1.186032295227050781e-01 -7.595352828502655029e-02 -1.731273531913757324e-02 1.886501312255859375e-01 -3.610017150640487671e-02 -3.337989449501037598e-01 1.447120457887649536e-01 2.181242257356643677e-01 3.432997465133666992e-01 -4.002858400344848633e-01 6.352044641971588135e-02 -4.536827281117439270e-02 1.164502352476119995e-01 -1.291043162345886230e-01 4.205087572336196899e-02 4.904801771044731140e-02 2.301090061664581299e-01 -1.578533500432968140e-01 -1.986618340015411377e-01 -4.299415946006774902e-01 1.542045176029205322e-01 4.763297736644744873e-02 1.709068752825260162e-02 1.606013029813766479e-01 -4.631210491061210632e-02 -5.893794819712638855e-02 4.247204959392547607e-02 -2.233656197786331177e-01 -9.636600501835346222e-03 1.203807070851325989e-01 -1.141190007328987122e-01 7.220014929771423340e-02
-1.262596547603607178e-01 -7.178143411874771118e-02 3.810928016901016235e-02 -4.628554917871952057e-03 8.716653287410736084e-02 -2.689187824726104736e-01 7.942554354667663574e-02 3.756987452507019043e-01 2.130712717771530151e-01 -3.162635564804077148e-01 -1.862967968918383121e-03 -1.673378795385360718e-01 6.199594214558601379e-02 1.517581939697265625e-01 2.855031937360763550e-02 8.087000995874404907e-02 1.132700070738792419e-01 -6.087860837578773499e-02 -4.218167811632156372e-02 -3.875725567340850830e-01 6.906678527593612671e-02 -2.629781663417816162e-01 1.372670084238052368e-01 9.518863260746002197e-02 2.709161639213562012e-01 6.868208199739456177e-02 -2.268470525741577148e-01 1.452297270298004150e-01 1.312723904848098755e-01 2.409226745367050171e-01 -1.523424535989761353e-01 1.513107717037200928e-01
2.934803366661071777e-01 -8.669761009514331818e-03 -1.091952249407768250e-02 2.908200323581695557e-01 -6.469807028770446777e-02 -3.386508033145219088e-04 3.101750314235687256e-01 2.408289164304733276e-01 5.431784689426422119e-02 -1.951521821320056915e-02 7.681275904178619385e-02 -3.068809397518634796e-02 -8.401796966791152954e-02 3.654078841209411621e-01 -1.916002035140991211e-01 -9.442186355590820312e-02 6.744072586297988892e-02 -1.858576238155364990e-01 -6.745368987321853638e-02 3.684176132082939148e-02 -1.263649761676788330e-01 1.329159438610076904e-01 3.470051884651184082e-01 -9.950389713048934937e-02 -8.240545541048049927e-02 3.140222132205963135e-01 -1.324333995580673218e-01 1.844959855079650879e-01 -1.790060698986053467e-01 -3.827770054340362549e-02 -2.734670341014862061e-01 -1.032188255339860916e-02
1.917708069086074829e-01 4.126729816198348999e-02 2.653427049517631531e-02 9.178671985864639282e-02 7.857198268175125122e-02 -1.506023406982421875e-01 3.415529727935791016e-01 1.170695349574089050e-01 3.762345314025878906e-01 4.354794044047594070e-03 1.018887385725975037e-01 2.085690200328826904e-02 1.605137735605239868e-01 -1.084309294819831848e-01 -1.274731010198593140e-01 8.978346735239028931e-02 6.004077941179275513e-02 -2.582187652587890625e-01 -1.572437882423400879e-01 -5.195833370089530945e-02 -8.953906595706939697e-02 -3.406517803668975830e-01 -1.289164870977401733e-01 2.502034008502960205e-01 -2.502467632293701172e-01 3.034255504608154297e-01 2.075853645801544189e-01 6.401711702346801758e-02 -1.532986387610435486e-02 1.303366720676422119e-01 -2.300372421741485596e-01 7.709864526987075806e-02
1.350151561200618744e-02 1.283160001039505005e-01 2.016183137893676758e-01 -2.567140944302082062e-02 1.681281924247741699e-01 -1.615972220897674561e-01 2.667948007583618164e-01 -1.005524769425392151e-01 9.673981368541717529e-02 -1.062768921256065369e-01 1.836985200643539429e-01 6.164479255676269531e-02 1.878926753997802734e-01 2.026613950729370117e-01 6.884127855300903320e-02 6.947465986013412476e-02 4.590789228677749634e-02 -8.411037176847457886e-02 -1.508168131113052368e-01 3.105904459953308105e-01 1.948156952857971191e-01 -1.045854017138481140e-01 -3.846550825983285904e-03 -1.927110105752944946e-01 -4.204656928777694702e-02 2.000800818204879761e-01 -1.981854438781738281e-01 1.112289819866418839e-02 2.200308591127395630e-01 2.321833223104476929e-01 -5.117104053497314453e-01 4.923273622989654541e-02
-1.655770242214202881e-01 -7.003723829984664917e-02 2.025376558303833008e-01 1.804654449224472046e-01 -1.162694841623306274e-01 4.129356704652309418e-03 3.447714745998382568e-01 1.955885291099548340e-01 3.048624694347381592e-01 -3.019167780876159668e-01 5.684201791882514954e-02 3.101968020200729370e-02 1.230352073907852173e-01 8.908729255199432373e-02 1.756887882947921753e-02 1.783027313649654388e-02 3.805645927786827087e-02 -1.204488053917884827e-02 1.021036412566900253e-02 -1.802736520767211914e-02 4.210997521877288818e-01 2.324644476175308228e-01 1.390735898166894913e-02 -1.743908673524856567e-01 -4.830537736415863037e-02 4.119006916880607605e-02 -2.874787747859954834e-01 -2.585121691226959229e-01 7.414054125547409058e-02 8.151033520698547363e-02 -2.848089933395385742e-01 2.627838589251041412e-02
-2.192894220352172852e-01 -9.731110930442810059e-02 1.211374476552009583e-01 1.245258823037147522e-01 -7.037259638309478760e-02 -1.598942279815673828e-01 4.883948341012001038e-02 -4.498159512877464294e-02 2.618378102779388428e-01 -2.841546386480331421e-02 1.816961467266082764e-01 1.834574271924793720e-03 6.679379194974899292e-02 5.019120573997497559e-01 6.059125065803527832e-02 -1.044558286666870117e-01 1.746001839637756348e-01 -3.512537181377410889e-01 -8.155187219381332397e-02 -2.305026352405548096e-01 2.242325991392135620e-02 -1.001595631241798401e-01 -2.688752710819244385e-01 6.757108122110366821e-02 3.079478442668914795e-02 2.664417624473571777e-01 5.848794803023338318e-02 2.364070415496826172e-01 1.237885579466819763e-01 6.040787696838378906e-02 -7.793971896171569824e-02 -2.159972339868545532e-01
1.454564034938812256e-01 5.340399965643882751e-02 -4.447136074304580688e-02 -1.226150617003440857e-01 2.362781763076782227e-01 -7.551113516092300415e-02 -1.295404136180877686e-01 2.593516707420349121e-01 2.235283702611923218e-01 -4.015548825263977051e-01 -6.710585951805114746e-02 3.918261080980300903e-02 3.353137075901031494e-01 1.894893944263458252e-01 -1.572497338056564331e-01 -1.936952322721481323e-01 -2.677430212497711182e-01 -1.294135004281997681e-01 -1.810197532176971436e-01 -6.645540893077850342e-02 -2.183766067028045654e-01 -3.184521943330764771e-02 -1.442902088165283203e-01 -9.370091557502746582e-02 -1.621904522180557251e-01 2.521880865097045898e-01 1.289442330598831177e-01 7.162671536207199097e-02 1.784988343715667725e-01 3.405753523111343384e-02 -1.885641217231750488e-01 3.752304986119270325e-02
2.788047492504119873e-01 -2.365770041942596436e-01 -6.648591160774230957e-02 5.347038060426712036e-02 8.045814931392669678e-02 -2.199863046407699585e-01 3.107867836952209473e-01 -3.754314780235290527e-02 5.531946569681167603e-02 1.611881703138351440e-01 2.621363699436187744e-01 5.383590608835220337e-02 2.986787855625152588e-01 3.899832069873809814e-01 -1.787192225456237793e-01 -8.411044627428054810e-02 -1.740230806171894073e-02 -4.437512755393981934e-01 -6.274589896202087402e-02 8.227041363716125488e-02 3.791601210832595825e-02 -5.324094370007514954e-02 1.620500087738037109e-01 9.209924936294555664e-02 1.529567223042249680e-02 -1.004999279975891113e-01 1.245772466063499451e-01 6.667266786098480225e-02 1.716351807117462158e-01 4.709535837173461914e-02 -1.273205131292343140e-01 -7.977307774126529694e-03
2.284934371709823608e-02 -2.211869321763515472e-02 -7.924277335405349731e-03 7.589761912822723389e-02 9.555767476558685303e-02 -3.742184042930603027e-01 3.456905186176300049e-01 1.109010819345712662e-02 1.125013232231140137e-01 -2.456066608428955078e-01 3.040286898612976074e-01 -3.006492182612419128e-02 7.185567170381546021e-02 -1.003742516040802002e-01 4.197367280721664429e-02 -4.492081999778747559e-01 -9.444580227136611938e-02 -2.732951045036315918e-01 6.017048284411430359e-02 9.803333133459091187e-02 2.276490926742553711e-01 -1.089943200349807739e-01 1.188435591757297516e-02 1.034457236528396606e-01 1.278906911611557007e-01 -2.704498730599880219e-02 -8.691655844449996948e-02 -1.887824269942939281e-03 2.871557883918285370e-02 2.239733934402465820e-01 -2.901300489902496338e-01 -8.982367068529129028e-02
-1.414325088262557983e-01 4.659670293331146240e-01 5.805346742272377014e-02 1.285689882934093475e-02 7.398057729005813599e-02 -1.474773883819580078e-01 2.986514270305633545e-01 2.408158183097839355e-01 3.033297359943389893e-01 5.805256310850381851e-03 1.589394062757492065e-01 -1.692120581865310669e-01 1.732870042324066162e-01 2.302026450634002686e-01 -1.443275064229965210e-01 -1.394538432359695435e-01 -6.921331584453582764e-02 -4.712159186601638794e-02 1.326407045125961304e-01 2.170018702745437622e-01 1.004038080573081970e-01 -9.894956648349761963e-02 9.396102279424667358e-02 -1.112592518329620361e-01 -1.790072768926620483e-01 2.927996814250946045e-01 9.927352517843246460e-02 -1.913464814424514771e-01 1.690958142280578613e-01 9.672009944915771484e-02 -2.530662342905998230e-03 -2.682958170771598816e-02
1.260002404451370239e-01 -2.601552903652191162e-01 -8.310161530971527100e-02 3.518584966659545898e-01 7.552085071802139282e-02 -2.816439270973205566e-01 1.466017216444015503e-01 1.381329596042633057e-01 -8.641235530376434326e-02 -2.849454879760742188e-01 5.434563010931015015e-02 1.846771389245986938e-01 2.501670420169830322e-01 1.153660565614700317e-01 -4.521640390157699585e-02 -1.512883752584457397e-01 1.337585449218750000e-01 -5.263047218322753906e-01 -4.762710258364677429e-02 1.038952097296714783e-01 -1.492829918861389160e-01 -4.359051235951483250e-04 -1.141071133315563202e-02 -2.170330435037612915e-01 -1.181409657001495361e-01 1.281983554363250732e-01 -4.977491870522499084e-02 -2.417502179741859436e-02 1.342773735523223877e-01 -7.383470423519611359e-03 -5.049193277955055237e-02 4.505212604999542236e-02
-1.979069858789443970e-01 -1.518676877021789551e-01 -3.398508578538894653e-02 -1.146507114171981812e-01 2.512760460376739502e-02 -3.863439261913299561e-01 6.768234819173812866e-02 1.698235422372817993e-02 1.517833918333053589e-01 9.479910135269165039e-02 1.607455499470233917e-02 7.969045639038085938e-02 2.158995531499385834e-02 4.396640360355377197e-01 -1.144170612096786499e-01 -8.027437329292297363e-02 -6.391825526952743530e-02 -4.058033823966979980e-01 -2.483816593885421753e-01 2.032126486301422119e-01 6.545360386371612549e-02 2.925527095794677734e-02 -5.846508592367172241e-02 8.695220947265625000e-02 -1.657745987176895142e-01 8.799827098846435547e-02 -6.514535099267959595e-02 -1.765883415937423706e-01 1.631862670183181763e-01 -1.368786580860614777e-02 -3.082705438137054443e-01 1.907813847064971924e-01
2.743987441062927246e-01 -6.441830843687057495e-02 1.323190480470657349e-01 1.252624690532684326e-01 2.122932523488998413e-01 -1.033122986555099487e-01 3.515196442604064941e-01 1.703021377325057983e-01 7.019051909446716309e-02 -9.010776877403259277e-02 2.159615606069564819e-01 9.995929896831512451e-02 -1.828307211399078369e-01 3.328252732753753662e-01 -2.219064533710479736e-01 -2.125279791653156281e-02 -1.532271057367324829e-01 -3.102922737598419189e-01 -1.454879194498062134e-01 -2.478971518576145172e-02 -2.283246517181396484e-01 1.422848552465438843e-01 3.040716946125030518e-01 -1.284197438508272171e-02 -7.122478634119033813e-02 2.484382987022399902e-01 -5.771617963910102844e-02 1.360470652580261230e-01 -1.537335664033889771e-02 -3.713942691683769226e-02 -1.366228312253952026e-01 -3.986411262303590775e-03
[truncated: 3,270,668 more chars]
