# Supplementary material for: The Language of Innovation
Source: PLoS One. 2020 Apr 30;15(4):e0230107. doi: 10.1371/journal.pone.0230107 (PMC7194493; doi:10.1371/journal.pone.0230107)
Supplement: S3 File — (GZ) [file pone.0230107.s003.tar.gz › 1981-1985/V2Run_11_VS_4500_embeddings1981-1985ED32.txt]

2.528224326670169830e-02 8.822090178728103638e-02 2.237245738506317139e-01 1.614595651626586914e-01 4.695303365588188171e-02 1.986134946346282959e-01 1.376697719097137451e-01 -1.774458140134811401e-01 -2.222744375467300415e-01 4.262895584106445312e-01 7.708165049552917480e-02 -1.142685413360595703e-01 2.334861457347869873e-01 -1.933489739894866943e-02 1.367843449115753174e-01 -1.572196781635284424e-01 -1.195617318153381348e-01 2.830887138843536377e-01 -1.976036131381988525e-01 2.455409914255142212e-01 7.963802665472030640e-02 1.648896485567092896e-01 -3.465785384178161621e-01 -2.577130869030952454e-02 2.730069160461425781e-01 -8.041079342365264893e-02 5.209682136774063110e-02 -1.581036485731601715e-02 1.002677306532859802e-01 -5.280222371220588684e-02 4.924071952700614929e-02 -1.661516577005386353e-01
2.207384705543518066e-01 -4.881631582975387573e-02 6.488741189241409302e-02 6.715886294841766357e-02 8.285427838563919067e-02 1.040188968181610107e-01 1.297698915004730225e-01 -3.487086296081542969e-01 5.423314496874809265e-02 4.407849609851837158e-01 1.091376990079879761e-01 1.029276251792907715e-01 4.253611713647842407e-02 -2.278296202421188354e-01 -1.582903042435646057e-02 -2.022678107023239136e-01 -3.453371301293373108e-02 1.989532262086868286e-01 -8.472090959548950195e-02 2.452474832534790039e-01 3.508793190121650696e-02 -1.245396658778190613e-01 -2.006797939538955688e-01 4.678200781345367432e-01 -7.726924866437911987e-02 -1.487207412719726562e-01 4.835323430597782135e-03 -1.035458892583847046e-01 -8.972717821598052979e-02 -1.180820316076278687e-01 1.410456746816635132e-01 -6.886156648397445679e-02
-4.167395830154418945e-02 1.318843215703964233e-01 -1.904755979776382446e-01 3.195792064070701599e-02 -1.884838938713073730e-01 -2.036010660231113434e-02 -1.298810094594955444e-01 -5.240998268127441406e-01 1.271112114191055298e-01 5.636931583285331726e-02 2.605792507529258728e-02 -3.430057689547538757e-02 4.797033220529556274e-02 -8.394964784383773804e-02 1.340927928686141968e-01 -3.367890417575836182e-01 2.853472828865051270e-01 2.599663734436035156e-01 -7.741009443998336792e-02 9.539437294006347656e-02 3.118828237056732178e-01 1.292201131582260132e-01 -8.271411061286926270e-02 1.975962519645690918e-02 5.482960492372512817e-02 -6.669060885906219482e-02 1.175964367575943470e-03 -2.788451313972473145e-01 -2.445687539875507355e-02 7.505358755588531494e-02 2.563114464282989502e-01 -1.081433892250061035e-01
-8.409364521503448486e-02 6.272883713245391846e-02 7.687094062566757202e-02 -5.055063962936401367e-02 2.877821773290634155e-02 2.229213565587997437e-01 -1.009435802698135376e-01 -4.531640708446502686e-01 -1.192123219370841980e-01 1.742786467075347900e-01 3.055213987827301025e-01 -2.750776410102844238e-01 -1.439321041107177734e-01 -2.232697159051895142e-01 1.167048960924148560e-01 1.044752225279808044e-01 -6.015367433428764343e-02 2.036803513765335083e-01 8.779448270797729492e-02 1.664840728044509888e-01 -8.103637956082820892e-03 -2.088500857353210449e-01 -7.098293397575616837e-03 -7.352268788963556290e-03 2.055967003107070923e-01 -2.208352684974670410e-01 -3.711344301700592041e-02 -3.631975129246711731e-02 -5.304335802793502808e-02 3.191757798194885254e-01 1.378325223922729492e-01 -2.530337572097778320e-01
-1.036137938499450684e-01 7.152497768402099609e-02 7.822155952453613281e-02 -4.043032228946685791e-02 -2.331321537494659424e-01 1.054079979658126831e-01 -3.616446554660797119e-01 -3.519944548606872559e-01 -1.009602919220924377e-01 5.066062211990356445e-01 2.003288418054580688e-01 -7.948721945285797119e-02 -2.788743376731872559e-01 -1.663445383310317993e-01 8.162501268088817596e-03 -2.419243901968002319e-01 1.679062098264694214e-01 9.444270282983779907e-02 9.886139631271362305e-02 9.937991946935653687e-02 1.837443560361862183e-01 -6.981196347624063492e-03 -1.323079597204923630e-02 2.157772183418273926e-01 -6.180319562554359436e-02 1.497703138738870621e-02 -1.014760211110115051e-01 -3.292076662182807922e-02 -5.994472652673721313e-02 1.226134374737739563e-01 -8.424333482980728149e-02 2.148402482271194458e-02
1.103357449173927307e-01 3.492869734764099121e-01 1.698871105909347534e-01 1.635124385356903076e-01 -1.595062464475631714e-01 1.381089985370635986e-01 2.369270622730255127e-01 -2.481266111135482788e-01 -1.242467481642961502e-02 5.000241994857788086e-01 8.496955782175064087e-02 -1.327686756849288940e-01 -4.297347739338874817e-02 -9.774371236562728882e-02 -5.381233245134353638e-02 -1.379930377006530762e-01 -2.118521034717559814e-01 1.299852132797241211e-01 3.468110784888267517e-02 1.362579762935638428e-01 3.641803516075015068e-03 -1.024722829461097717e-01 -2.556798048317432404e-02 1.399836391210556030e-01 2.154111415147781372e-01 -3.503890931606292725e-01 5.731469020247459412e-02 -1.899852007627487183e-01 9.607690735720098019e-04 1.229184120893478394e-01 3.666252270340919495e-02 -4.824486374855041504e-02
2.573561370372772217e-01 1.107054017484188080e-02 9.011677652597427368e-02 -2.408090978860855103e-02 -1.174574419856071472e-01 2.020681500434875488e-01 2.126296609640121460e-01 -4.676539301872253418e-01 -5.840291827917098999e-02 2.149418294429779053e-01 3.699771165847778320e-01 -8.326294831931591034e-03 -1.390376985073089600e-01 -1.126756295561790466e-01 1.693678088486194611e-02 5.289098620414733887e-02 1.288181822746992111e-02 6.150936335325241089e-02 -1.823053359985351562e-01 3.156359195709228516e-01 2.836480140686035156e-01 -5.648210272192955017e-02 7.475566118955612183e-02 7.021902501583099365e-02 -1.927803270518779755e-02 1.308402270078659058e-01 6.368904560804367065e-02 -1.797299832105636597e-01 -2.706238031387329102e-01 -1.031460314989089966e-01 4.049542918801307678e-02 -1.199495419859886169e-01
-1.504815220832824707e-01 1.396859288215637207e-01 -9.305923432111740112e-02 8.351982571184635162e-03 -1.021686717867851257e-01 -9.542919695377349854e-02 1.979483515024185181e-01 -4.901941865682601929e-02 -4.847940802574157715e-02 1.876940429210662842e-01 1.531629115343093872e-01 -1.411895751953125000e-01 2.929562889039516449e-02 -1.896390914916992188e-01 2.834564447402954102e-01 -3.148264884948730469e-01 -1.497405171394348145e-01 1.807252615690231323e-01 -2.970215380191802979e-01 3.024117350578308105e-01 1.867692321538925171e-01 4.162323847413063049e-02 7.520816475152969360e-02 8.420217782258987427e-02 2.778402864933013916e-01 1.359957009553909302e-01 2.610107362270355225e-01 1.496873497962951660e-01 -1.823971569538116455e-01 1.501647084951400757e-01 2.067419588565826416e-01 1.477204263210296631e-01
1.292920708656311035e-01 3.712485730648040771e-01 6.104130297899246216e-02 1.950132548809051514e-01 -9.281184524297714233e-02 2.591622769832611084e-01 2.243698388338088989e-02 -9.888778626918792725e-02 -5.255312472581863403e-02 4.064967930316925049e-01 7.335806638002395630e-02 -1.146615818142890930e-01 1.332467645406723022e-01 -2.541259527206420898e-01 -2.866421341896057129e-01 -2.803772985935211182e-01 -1.244731843471527100e-01 4.782076925039291382e-02 -7.177727669477462769e-02 8.507631719112396240e-02 1.664089113473892212e-01 4.966444149613380432e-02 6.098490580916404724e-02 1.664790660142898560e-01 1.403133869171142578e-01 -3.622999787330627441e-01 6.570728868246078491e-02 7.268267869949340820e-02 -1.605796962976455688e-01 8.828686922788619995e-02 -2.581295371055603027e-02 -3.796358034014701843e-02
-2.423924207687377930e-01 3.013684786856174469e-02 1.206659991294145584e-02 5.729241296648979187e-02 2.769181132316589355e-01 5.443488806486129761e-02 -1.841192394495010376e-01 1.331780292093753815e-02 -5.015556141734123230e-02 4.289997518062591553e-01 1.861763000488281250e-01 -1.257417798042297363e-01 -2.907877415418624878e-02 -2.640153169631958008e-01 3.428549170494079590e-01 -1.328618973493576050e-01 -3.850085288286209106e-02 -1.011873260140419006e-01 -1.952374130487442017e-01 2.956448197364807129e-01 2.073747068643569946e-01 7.829454541206359863e-02 3.684829920530319214e-02 2.604563832283020020e-01 2.706305086612701416e-01 -6.552029401063919067e-02 6.670557428151369095e-03 -6.934028863906860352e-02 -8.348792046308517456e-02 1.731348037719726562e-01 -2.968732826411724091e-02 -6.794822216033935547e-02
1.527218222618103027e-01 3.861254751682281494e-01 -1.162293031811714172e-01 1.666587591171264648e-01 -4.591323435306549072e-02 1.827775985002517700e-01 4.410301521420478821e-02 -3.419086933135986328e-01 -2.179897576570510864e-01 1.533690094947814941e-01 5.522309243679046631e-02 1.241880133748054504e-01 3.259701654314994812e-02 -2.888638079166412354e-01 1.362683922052383423e-01 -1.938692480325698853e-01 -2.248908728361129761e-01 -8.538049459457397461e-02 1.962112635374069214e-02 1.886714249849319458e-01 1.051023676991462708e-01 1.673114001750946045e-01 1.301214843988418579e-02 3.955563902854919434e-01 2.117283344268798828e-01 -7.453568279743194580e-02 5.962596833705902100e-02 -1.992129832506179810e-01 -2.742614597082138062e-02 -6.934455130249261856e-03 3.603684529662132263e-02 1.285205185413360596e-01
1.649142801761627197e-01 2.034828960895538330e-01 -2.759750485420227051e-01 2.100386619567871094e-01 3.862316533923149109e-02 2.337192445993423462e-01 4.800818488001823425e-02 -3.489107191562652588e-01 8.489293977618217468e-03 2.756861783564090729e-02 2.573793530464172363e-01 3.548245411366224289e-03 -5.422481149435043335e-02 -1.484651416540145874e-01 2.050333283841609955e-02 -1.531658172607421875e-01 -1.705305427312850952e-01 3.643327653408050537e-01 -2.940445840358734131e-01 1.617298871278762817e-01 -3.917463868856430054e-02 4.667994379997253418e-02 -8.034639060497283936e-03 3.653621077537536621e-01 1.017888039350509644e-01 -1.752660721540451050e-01 -5.055088084191083908e-03 -1.761522591114044189e-01 1.151373982429504395e-01 -8.644069731235504150e-02 9.744505584239959717e-02 -3.073041699826717377e-02
-1.460743844509124756e-01 -9.754233807325363159e-02 1.154425274580717087e-02 8.201373741030693054e-03 -1.351371686905622482e-02 9.427609294652938843e-02 -1.243391036987304688e-01 -4.184199571609497070e-01 7.451981306076049805e-02 2.846143543720245361e-01 2.398120462894439697e-01 -3.397555947303771973e-01 1.937395483255386353e-01 -7.704491168260574341e-02 2.088176757097244263e-01 7.946304045617580414e-03 3.052225522696971893e-02 1.572563201189041138e-01 4.469261318445205688e-02 1.392817348241806030e-01 6.348808109760284424e-02 1.777960509061813354e-01 2.836956642568111420e-02 3.026456832885742188e-01 4.853489622473716736e-02 -6.821622699499130249e-02 -2.498562484979629517e-01 -2.481209635734558105e-01 -2.669978700578212738e-02 2.444645166397094727e-01 2.159326076507568359e-01 -9.745027124881744385e-02
-2.213151752948760986e-01 -8.336625993251800537e-02 1.126552298665046692e-01 1.403032243251800537e-01 -1.516489684581756592e-01 4.934902489185333252e-02 9.164010733366012573e-02 -1.619433313608169556e-01 -2.786549627780914307e-01 3.466376662254333496e-01 8.059789240360260010e-02 1.268312186002731323e-01 2.519312500953674316e-01 -8.731751888990402222e-02 2.116453349590301514e-01 -3.426493331789970398e-02 9.941596537828445435e-02 1.774021834135055542e-01 -2.221896946430206299e-01 1.084317415952682495e-01 -7.044526748359203339e-03 7.165337353944778442e-02 3.027231693267822266e-01 2.707954645156860352e-01 -2.266225405037403107e-02 1.562223434448242188e-01 1.283514350652694702e-01 1.720267683267593384e-01 1.015074364840984344e-02 -3.350310027599334717e-01 7.694775611162185669e-02 -2.286813706159591675e-01
-3.112322986125946045e-01 -3.782175481319427490e-02 -5.999068170785903931e-02 7.193686813116073608e-02 -3.448659181594848633e-02 1.250273585319519043e-01 2.537794597446918488e-02 -3.726560175418853760e-01 -1.942203789949417114e-01 2.781086564064025879e-01 9.907180070877075195e-02 -1.717519462108612061e-01 -2.024509757757186890e-01 -5.838463455438613892e-02 1.443376094102859497e-01 -3.125077486038208008e-01 -2.594926059246063232e-01 1.364859193563461304e-01 9.397597610950469971e-02 1.420447528362274170e-01 -1.127219479531049728e-02 3.119331300258636475e-01 7.782430946826934814e-02 1.731526851654052734e-01 9.189278632402420044e-02 -1.881364434957504272e-01 8.085118979215621948e-02 -2.422373741865158081e-01 -1.617887318134307861e-01 6.588986515998840332e-02 1.701083481311798096e-01 -4.871002584695816040e-02
-1.871623098850250244e-01 1.638935059309005737e-01 1.004651859402656555e-01 1.759637594223022461e-01 -8.114425465464591980e-03 -6.607952713966369629e-02 -3.222928941249847412e-02 -4.937063455581665039e-01 2.215519696474075317e-01 2.696018517017364502e-01 2.713584303855895996e-01 -1.185202319175004959e-02 9.165987372398376465e-02 -2.731945514678955078e-01 -7.276717573404312134e-02 -5.206435546278953552e-02 1.122277900576591492e-01 2.605511844158172607e-01 2.615014314651489258e-01 1.550648510456085205e-01 -1.062920242547988892e-01 1.047602221369743347e-01 1.763649657368659973e-02 -5.250002723187208176e-03 2.822830677032470703e-01 -1.549522578716278076e-01 1.272683613933622837e-03 -1.444448381662368774e-01 -4.513588175177574158e-02 -2.665578760206699371e-02 4.878806695342063904e-02 -1.898348778486251831e-01
1.400758326053619385e-01 9.275244921445846558e-02 -1.683188676834106445e-01 3.488152921199798584e-01 -1.494244486093521118e-01 1.408152878284454346e-01 1.357995159924030304e-02 -3.548498153686523438e-01 -3.953584432601928711e-01 2.858735918998718262e-01 1.535288244485855103e-01 -9.092292189598083496e-02 2.641521394252777100e-02 -2.545587718486785889e-01 3.374784067273139954e-02 -7.097332924604415894e-02 -2.354072034358978271e-01 2.055796049535274506e-02 -3.127841278910636902e-02 8.762528002262115479e-02 6.349245458841323853e-02 2.878905832767486572e-02 2.324905544519424438e-01 2.368200421333312988e-01 -9.194232523441314697e-02 -1.354190707206726074e-01 1.546830055303871632e-03 -1.876304000616073608e-01 1.326460540294647217e-01 1.987855508923530579e-02 1.028493121266365051e-01 -2.047193199396133423e-01
-4.198171570897102356e-02 -1.821629106998443604e-01 4.285851866006851196e-02 7.419763505458831787e-02 -8.593369275331497192e-02 4.787971451878547668e-02 3.212203085422515869e-02 -2.679301500320434570e-01 2.044010162353515625e-01 4.028733670711517334e-01 3.958173468708992004e-02 -7.901504635810852051e-02 -1.373849064111709595e-01 -5.266222357749938965e-02 -6.798045337200164795e-02 -5.068593844771385193e-02 4.771641641855239868e-02 7.185035198926925659e-02 -2.089527249336242676e-01 3.124809823930263519e-03 1.081770434975624084e-01 3.359882533550262451e-02 -1.626733690500259399e-01 3.230084776878356934e-01 2.661902606487274170e-01 -2.097093611955642700e-01 2.078734524548053741e-02 -6.345675140619277954e-02 -1.196648105978965759e-01 2.597561851143836975e-02 4.517403990030288696e-02 -5.508300065994262695e-01
-1.729909330606460571e-01 3.132945001125335693e-01 2.834632620215415955e-02 8.703956380486488342e-03 -9.620748460292816162e-02 1.781808584928512573e-01 -1.851443946361541748e-01 -4.430346786975860596e-01 1.156706288456916809e-01 3.038992285728454590e-01 7.331582158803939819e-02 -1.516177356243133545e-01 -4.537183418869972229e-02 -1.427435874938964844e-01 2.355448007583618164e-01 2.251197583973407745e-02 -2.708181738853454590e-01 1.618552021682262421e-02 3.280536085367202759e-02 6.626047194004058838e-02 6.531178206205368042e-02 2.957640290260314941e-01 -1.172365769743919373e-01 7.887116074562072754e-02 1.713469475507736206e-01 -3.023763000965118408e-01 3.727304190397262573e-02 -1.421302556991577148e-01 -1.934755221009254456e-02 -1.358582526445388794e-01 -1.571214050054550171e-01 -1.013916507363319397e-01
7.295837998390197754e-02 1.320165991783142090e-01 1.047242730855941772e-01 1.271066069602966309e-01 2.740645594894886017e-02 5.513656139373779297e-02 -1.811982393264770508e-01 -1.460758298635482788e-01 1.202892735600471497e-01 4.208170622587203979e-02 1.174523606896400452e-01 -2.794573903083801270e-01 1.418932974338531494e-01 -1.961799561977386475e-01 8.456481248140335083e-02 -2.747811377048492432e-01 7.967241108417510986e-02 3.373628556728363037e-01 -4.744630455970764160e-01 1.802546679973602295e-01 -5.967405065894126892e-02 2.808501012623310089e-03 2.312119305133819580e-01 2.013675123453140259e-01 6.218812987208366394e-02 1.002638600766658783e-02 6.673379987478256226e-02 7.929395139217376709e-02 -2.282207608222961426e-01 1.115992143750190735e-01 -8.722450584173202515e-02 -2.838206291198730469e-01
2.761195302009582520e-01 1.983833312988281250e-01 -1.447892487049102783e-01 4.385719820857048035e-02 -1.360535621643066406e-01 2.361162453889846802e-01 -6.939136236906051636e-02 -2.719916403293609619e-01 2.098227106034755707e-02 4.040080606937408447e-01 2.635865285992622375e-02 -1.263706386089324951e-01 -1.883795410394668579e-01 -2.365120947360992432e-01 3.408266603946685791e-02 -1.023751795291900635e-01 -2.957610040903091431e-02 -5.673244595527648926e-02 2.563264071941375732e-01 1.478857398033142090e-01 -3.650466678664088249e-03 -4.683209583163261414e-02 7.246875017881393433e-02 3.289070427417755127e-01 1.560510396957397461e-01 1.112141646444797516e-02 5.988793820142745972e-02 5.133393034338951111e-02 1.360056698322296143e-01 -2.436661124229431152e-01 -1.178223043680191040e-01 -3.087224662303924561e-01
-2.311009541153907776e-02 1.237478572875261307e-02 -2.209393978118896484e-01 -5.127182602882385254e-02 -1.773777753114700317e-01 -7.300433237105607986e-03 -1.039219461381435394e-02 -4.246881902217864990e-01 8.461659401655197144e-02 3.162087798118591309e-01 1.553650852292776108e-02 -7.752720266580581665e-02 1.454129219055175781e-01 -5.887670442461967468e-02 2.812802195549011230e-01 -2.433060407638549805e-01 -1.605212986469268799e-01 4.829381406307220459e-01 4.718298092484474182e-02 1.471657156944274902e-01 -7.101560384035110474e-02 9.027044475078582764e-02 -2.384361028671264648e-01 -3.900895267724990845e-02 1.446313410997390747e-01 -1.733483374118804932e-01 -1.184331476688385010e-01 -4.237819090485572815e-02 -1.260127872228622437e-01 1.259505152702331543e-01 4.328177124261856079e-02 6.860031187534332275e-02
1.318203061819076538e-01 -8.508782833814620972e-02 -7.088937610387802124e-02 1.330838650465011597e-01 -3.595151603221893311e-01 2.997428476810455322e-01 -2.673445940017700195e-01 -4.198139905929565430e-01 -5.736194923520088196e-02 2.456829994916915894e-01 3.083626627922058105e-01 -1.495202034711837769e-01 2.818973958492279053e-01 -1.132922396063804626e-01 3.665827214717864990e-02 1.710783094167709351e-01 9.118617326021194458e-02 1.357168853282928467e-01 -1.616405397653579712e-01 1.350689828395843506e-01 -3.039830178022384644e-02 6.236256659030914307e-02 5.968412756919860840e-02 -1.371556222438812256e-01 1.091992482542991638e-01 7.329834997653961182e-02 7.373425364494323730e-02 5.189205706119537354e-02 -2.129298150539398193e-01 4.207476973533630371e-02 -5.246030539274215698e-02 -9.080424159765243530e-02
2.439592331647872925e-01 2.831734903156757355e-02 -2.373080141842365265e-02 -1.088262572884559631e-01 -3.810466080904006958e-02 -2.346851229667663574e-01 1.616888046264648438e-01 -3.417626917362213135e-01 -1.573872007429599762e-02 2.040374577045440674e-01 2.088410556316375732e-01 -3.656397759914398193e-02 3.719849586486816406e-01 -1.645390540361404419e-01 -3.843815252184867859e-02 -1.844694316387176514e-01 -1.585675030946731567e-01 3.353350460529327393e-01 1.176642626523971558e-01 2.607793547213077545e-03 1.361642479896545410e-01 -1.949054896831512451e-01 1.912251263856887817e-01 1.885999143123626709e-01 3.000646531581878662e-01 -1.382635980844497681e-01 9.290552139282226562e-02 7.491591572761535645e-02 3.102823160588741302e-03 -1.443330347537994385e-01 -9.087497740983963013e-02 8.607400208711624146e-02
8.353751897811889648e-02 1.247140094637870789e-01 -7.839165627956390381e-02 -1.695477515459060669e-01 -3.022128902375698090e-02 2.813240289688110352e-01 1.485694050788879395e-01 -3.882834613323211670e-01 5.048398673534393311e-02 3.014367818832397461e-01 2.798539400100708008e-01 8.548106998205184937e-02 1.598282903432846069e-02 -1.122873947024345398e-01 -2.721287123858928680e-02 -1.119311675429344177e-01 -2.051038295030593872e-02 1.303879618644714355e-01 -5.092865973711013794e-02 1.866660267114639282e-01 2.374214828014373779e-01 2.344376444816589355e-01 -7.067474722862243652e-02 1.196581050753593445e-01 1.398313194513320923e-01 1.848756223917007446e-01 -8.772303909063339233e-02 -9.059476852416992188e-02 -3.543679416179656982e-01 2.526422142982482910e-01 1.049471050500869751e-01 -1.701647937297821045e-01
2.443678379058837891e-01 1.767106913030147552e-02 1.317529827356338501e-01 9.077093005180358887e-02 -8.335824310779571533e-02 1.498390287160873413e-01 -3.312599062919616699e-01 -2.593796551227569580e-01 3.061030246317386627e-02 2.589184045791625977e-01 -9.698982536792755127e-02 -1.983152925968170166e-01 -8.374168723821640015e-02 -3.736269176006317139e-01 -7.120468467473983765e-02 -1.205759570002555847e-01 -2.522430717945098877e-01 1.066104024648666382e-01 5.661994218826293945e-02 3.194829449057579041e-02 1.754641830921173096e-01 -9.244838356971740723e-02 -5.451920907944440842e-03 2.399244457483291626e-01 2.494612783193588257e-01 -2.543033659458160400e-01 -4.692047834396362305e-02 -5.461608525365591049e-03 7.220987230539321899e-02 3.144793808460235596e-01 1.937329396605491638e-02 -1.235572472214698792e-01
-4.564518854022026062e-02 4.850763455033302307e-02 1.039053350687026978e-01 8.224411308765411377e-02 -3.197471499443054199e-01 4.592482447624206543e-01 -1.841291636228561401e-01 -3.190859258174896240e-01 -8.696031570434570312e-02 3.514795005321502686e-01 2.187785953283309937e-01 -8.129493147134780884e-02 -2.096789777278900146e-01 2.006825804710388184e-01 -1.070782449096441269e-02 -4.553617164492607117e-02 3.498873440548777580e-03 6.651094555854797363e-02 -1.946202367544174194e-01 2.193522304296493530e-01 1.050452142953872681e-01 -1.398927122354507446e-01 8.530060201883316040e-02 2.616898529231548309e-02 1.547636389732360840e-01 -9.585288912057876587e-02 -9.802569448947906494e-02 1.457204520702362061e-01 1.944660097360610962e-01 1.511375755071640015e-01 5.915900692343711853e-02 -6.208958220668137074e-04
-2.342339158058166504e-01 -5.778495967388153076e-02 1.164025347679853439e-02 2.788318097591400146e-01 -1.943583786487579346e-01 5.407927930355072021e-02 7.731483131647109985e-02 -5.535517334938049316e-01 -8.426538109779357910e-02 1.967286765575408936e-01 -1.143861114978790283e-01 -2.834516763687133789e-01 1.483123451471328735e-01 -1.414177715778350830e-01 6.131275743246078491e-02 -1.620343178510665894e-01 -9.382786229252815247e-03 3.067350387573242188e-01 -6.297990679740905762e-02 1.699566543102264404e-01 1.287415027618408203e-01 3.217649087309837341e-02 -1.632632315158843994e-01 -6.597439944744110107e-02 -2.496160008013248444e-02 -8.617363870143890381e-02 4.721694439649581909e-02 -2.350685447454452515e-01 7.007186859846115112e-02 2.119674831628799438e-01 6.135976314544677734e-02 6.920841336250305176e-02
-5.928795784711837769e-02 8.669218420982360840e-02 1.080280914902687073e-01 -2.138515114784240723e-01 -7.021775841712951660e-02 3.329168856143951416e-01 -6.063834205269813538e-02 -3.631051480770111084e-01 -2.811064720153808594e-01 2.638952732086181641e-01 1.069691255688667297e-01 -1.611876785755157471e-01 1.368989646434783936e-01 -8.962981402873992920e-02 -1.925696879625320435e-01 -3.276047110557556152e-02 -5.553013179451227188e-04 3.168502449989318848e-01 1.989292800426483154e-01 2.823686599731445312e-01 -1.618744432926177979e-01 -9.188394248485565186e-02 3.622720018029212952e-02 2.048910111188888550e-01 1.111127138137817383e-01 -9.937198460102081299e-02 -1.746793836355209351e-02 -4.934373870491981506e-02 2.308487892150878906e-01 2.220379859209060669e-01 4.627391695976257324e-02 4.394916072487831116e-02
3.970149904489517212e-02 1.579333394765853882e-01 1.688931584358215332e-01 -1.505870223045349121e-01 1.210651826113462448e-02 2.298139035701751709e-01 -2.882993221282958984e-01 -3.753255903720855713e-01 -2.026098519563674927e-01 1.891308426856994629e-01 2.552182972431182861e-01 -3.643808960914611816e-01 1.424855887889862061e-01 -1.932387799024581909e-01 -3.666123840957880020e-03 -7.388164848089218140e-02 6.546089798212051392e-02 4.043295979499816895e-01 1.826010048389434814e-01 4.061608016490936279e-02 -7.061162590980529785e-02 -1.545433606952428818e-02 1.191010922193527222e-01 1.116831377148628235e-01 1.397842355072498322e-02 -1.971312612295150757e-01 1.171584357507526875e-03 -1.453798916190862656e-02 -2.794626168906688690e-03 5.993035063147544861e-02 -1.931196078658103943e-02 -1.720515787601470947e-01
-8.259749412536621094e-02 2.331948429346084595e-01 1.494134813547134399e-01 -2.515871226787567139e-01 -2.027321606874465942e-01 9.560194611549377441e-02 -2.309496104717254639e-01 -4.179013967514038086e-01 -2.514420449733734131e-02 3.390188813209533691e-01 1.766508519649505615e-01 -4.030012190341949463e-01 -2.102501504123210907e-02 -1.122447196394205093e-02 -8.185188472270965576e-02 6.305118650197982788e-02 -2.249911278486251831e-01 3.060971796512603760e-01 6.121367588639259338e-02 7.127940654754638672e-02 1.151288300752639771e-01 -7.537212967872619629e-02 1.340636759996414185e-01 3.590934723615646362e-02 3.692407906055450439e-02 -1.061109527945518494e-01 -4.107166826725006104e-02 -1.658085733652114868e-02 3.307397291064262390e-02 -8.658991008996963501e-02 1.243701279163360596e-01 -1.566733717918395996e-01
-1.039980277419090271e-01 6.963589042425155640e-02 -1.433324068784713745e-01 2.818627655506134033e-01 -1.189505308866500854e-01 -2.045496553182601929e-02 -3.409682540223002434e-03 -1.559831947088241577e-02 -8.341754972934722900e-02 2.161363810300827026e-01 8.486425876617431641e-02 -4.315545782446861267e-02 2.294035851955413818e-01 -2.786906361579895020e-01 6.963831186294555664e-02 -1.585173234343528748e-02 -7.207538932561874390e-02 6.391473859548568726e-02 -1.592207252979278564e-01 5.144851207733154297e-01 1.657363325357437134e-01 1.754023283720016479e-01 7.433704286813735962e-02 2.327657192945480347e-01 1.610421091318130493e-01 1.020141318440437317e-02 2.181139439344406128e-01 -3.266453146934509277e-01 -1.789310425519943237e-01 1.147962659597396851e-01 4.672291502356529236e-02 -1.625892519950866699e-01
3.216512501239776611e-01 1.073783412575721741e-01 -2.100761830806732178e-01 1.737192273139953613e-02 -1.459525153040885925e-02 1.226510033011436462e-01 1.704022139310836792e-01 -1.755420714616775513e-01 -1.660141199827194214e-01 2.229556292295455933e-01 -7.339375466108322144e-02 -1.385568529367446899e-01 1.051767989993095398e-01 -1.648199558258056641e-02 -3.335055336356163025e-02 -1.426354795694351196e-01 -1.654734835028648376e-02 1.761040240526199341e-01 2.197535932064056396e-01 7.829134166240692139e-02 3.888181447982788086e-01 1.548553854227066040e-01 -7.094227522611618042e-02 1.023417934775352478e-01 2.419633269309997559e-01 -8.044779300689697266e-03 1.740109920501708984e-01 -1.860561221837997437e-01 1.373740881681442261e-01 -1.016113907098770142e-02 5.943838134407997131e-02 -4.565449953079223633e-01
-5.485700443387031555e-02 -5.435565114021301270e-02 2.845512926578521729e-01 1.321961637586355209e-02 -2.645185589790344238e-01 3.613943755626678467e-01 -1.313276290893554688e-01 -3.251406848430633545e-01 -1.944562047719955444e-01 2.478151917457580566e-01 3.391360044479370117e-01 -3.082960546016693115e-01 -1.807650364935398102e-02 -6.326802819967269897e-02 -1.418356448411941528e-01 8.837827295064926147e-02 -6.335570663213729858e-02 1.920744478702545166e-01 -5.988456681370735168e-02 5.875304341316223145e-02 1.732034087181091309e-01 1.050811484456062317e-01 1.621623337268829346e-01 4.906341060996055603e-02 2.213522940874099731e-01 7.270836085081100464e-02 9.242908656597137451e-02 -1.436894983053207397e-01 -1.467548459768295288e-01 1.830822043120861053e-02 -2.017956413328647614e-02 1.560998857021331787e-01
-2.212869003415107727e-02 6.730774790048599243e-02 5.279922485351562500e-01 3.196513056755065918e-01 -1.104380749166011810e-02 -1.636472493410110474e-01 -1.585387587547302246e-01 -2.802142202854156494e-01 5.576286464929580688e-02 1.507083475589752197e-01 -7.767866551876068115e-02 -8.733081072568893433e-02 -2.228771708905696869e-02 -2.318086475133895874e-01 9.417644888162612915e-02 -5.950318649411201477e-02 -1.448080539703369141e-01 4.377076029777526855e-01 -9.903620928525924683e-02 6.801076978445053101e-02 -1.957026422023773193e-01 -7.121011614799499512e-02 6.474243104457855225e-02 9.210861474275588989e-02 1.194672361016273499e-01 -1.432622373104095459e-01 1.446944177150726318e-01 2.913227677345275879e-02 -5.109531804919242859e-03 -1.257748808711767197e-02 1.614322699606418610e-02 -1.930856853723526001e-01
-8.805390447378158569e-02 -4.263609275221824646e-02 -1.031323149800300598e-01 3.285417854785919189e-01 -1.387268118560314178e-02 6.157209724187850952e-02 2.151616849005222321e-02 -2.209155857563018799e-01 -1.135784834623336792e-01 6.255107522010803223e-01 8.151008188724517822e-02 -2.004453688859939575e-01 -2.245573326945304871e-02 5.881602317094802856e-02 1.046833489090204239e-02 -1.550413817167282104e-01 2.591303549706935883e-02 2.663801014423370361e-01 1.742430478334426880e-01 -6.934797763824462891e-02 1.181162521243095398e-01 1.255390644073486328e-01 8.933847397565841675e-02 7.544372696429491043e-03 1.954049430787563324e-02 -6.025940924882888794e-02 8.371813595294952393e-02 -1.173877716064453125e-01 -3.854246735572814941e-01 -9.628888964653015137e-02 -8.484764397144317627e-02 -7.163640856742858887e-02
5.442738905549049377e-02 -6.614268571138381958e-02 2.050974220037460327e-01 1.649441123008728027e-01 8.152572438120841980e-03 -8.683311194181442261e-02 -8.956778049468994141e-02 -1.685343086719512939e-01 3.620868176221847534e-02 3.287086486816406250e-01 -7.681134343147277832e-02 -4.135665297508239746e-01 1.689093112945556641e-01 -1.794010400772094727e-01 1.310365833342075348e-02 -1.847304850816726685e-01 -1.237935796380043030e-01 4.428384602069854736e-01 -1.256347447633743286e-01 -7.485300302505493164e-02 1.375249121338129044e-03 2.114609479904174805e-01 1.616242527961730957e-01 1.547084301710128784e-01 4.032040014863014221e-03 -2.280505746603012085e-01 3.369203209877014160e-02 -1.595079600811004639e-01 -1.421071439981460571e-01 -1.253476366400718689e-02 -1.597641408443450928e-01 -2.144273072481155396e-01
1.410790383815765381e-01 2.055706381797790527e-01 -2.694909460842609406e-02 -2.244221270084381104e-01 -8.400722593069076538e-02 3.311439454555511475e-01 -2.307133078575134277e-01 -1.951941251754760742e-01 -1.522587984800338745e-01 2.598767280578613281e-01 1.318910568952560425e-01 -2.051667720079421997e-01 2.050979584455490112e-01 -3.094851672649383545e-01 -6.493329256772994995e-02 3.827148303389549255e-02 -7.566088438034057617e-02 3.794522285461425781e-01 -8.205624297261238098e-03 1.585375815629959106e-01 -1.919000148773193359e-01 4.847980290651321411e-02 8.064004592597484589e-03 1.516065895557403564e-01 9.763535112142562866e-02 -1.474179774522781372e-01 6.357152014970779419e-02 2.645106986165046692e-02 6.189090199768543243e-04 1.278100460767745972e-01 2.742780148983001709e-01 1.423480510711669922e-01
-5.703734606504440308e-02 2.933925203979015350e-02 -8.602120727300643921e-02 3.693294525146484375e-01 -1.193338781595230103e-01 2.174711525440216064e-01 1.565921492874622345e-02 1.286177486181259155e-01 -1.802321672439575195e-01 2.404779940843582153e-01 1.184738799929618835e-01 -8.936913311481475830e-02 8.705165237188339233e-02 -4.354849457740783691e-02 1.332003325223922729e-01 3.418399393558502197e-02 -6.866624951362609863e-02 1.188635677099227905e-01 -2.576447464525699615e-02 4.295045137405395508e-01 2.241754978895187378e-01 4.999457672238349915e-02 7.348049432039260864e-02 -4.079429432749748230e-02 3.032201528549194336e-01 -2.511088177561759949e-02 2.696681320667266846e-01 -2.351016849279403687e-01 -4.915343597531318665e-02 1.657807826995849609e-01 2.043375559151172638e-02 -3.440287113189697266e-01
-1.957858055830001831e-01 1.905956715345382690e-01 -2.406193502247333527e-02 2.679510414600372314e-01 -1.229143738746643066e-01 6.118407100439071655e-02 -1.120680421590805054e-01 -4.074621945619583130e-02 -1.847971975803375244e-01 2.447935640811920166e-01 1.561964750289916992e-01 -2.375962138175964355e-01 1.756850332021713257e-01 -7.789061218500137329e-02 -8.687657862901687622e-02 -4.586713761091232300e-02 -8.741327561438083649e-03 -6.282766908407211304e-02 -1.275653988122940063e-01 3.827360570430755615e-01 2.294766753911972046e-01 3.000809065997600555e-02 2.707560546696186066e-02 1.075888350605964661e-01 3.175759911537170410e-01 8.813561499118804932e-02 2.081966251134872437e-01 -3.813237249851226807e-01 1.474238745868206024e-02 -3.119401261210441589e-02 4.988067597150802612e-02 -2.543236017227172852e-01
2.493455708026885986e-01 2.692775726318359375e-01 -1.241155862808227539e-01 1.175561621785163879e-01 -1.097411140799522400e-01 1.817011833190917969e-01 -1.742825657129287720e-01 -2.624188363552093506e-02 7.150839269161224365e-02 1.712064743041992188e-01 1.979166120290756226e-01 -4.502860829234123230e-02 3.040757775306701660e-01 -3.892770707607269287e-01 3.562876582145690918e-02 -4.890172203886322677e-05 3.530734451487660408e-03 2.565796673297882080e-01 -1.042986586689949036e-01 1.142217218875885010e-02 2.953740656375885010e-01 -1.463266313076019287e-01 -4.294620826840400696e-02 1.626265943050384521e-01 1.975082010030746460e-01 1.289055030792951584e-02 -1.975151896476745605e-01 4.427113384008407593e-02 1.218664497137069702e-01 5.098256841301918030e-02 -2.313903272151947021e-01 -2.722786664962768555e-01
-1.030790060758590698e-01 2.032237499952316284e-01 -6.420394778251647949e-02 -2.815383672714233398e-01 -2.420951426029205322e-01 -5.506076291203498840e-02 -4.858206957578659058e-02 -3.906195461750030518e-01 -1.940391957759857178e-01 3.856620192527770996e-01 2.925514280796051025e-01 -3.912271857261657715e-01 -3.265997162088751793e-03 -8.783679455518722534e-02 4.155012592673301697e-02 -1.752005219459533691e-01 4.936575144529342651e-02 1.376500874757766724e-01 1.443627569824457169e-02 -2.249418199062347412e-02 -3.360819770023226738e-03 -7.052223384380340576e-02 1.594735831022262573e-01 1.500320434570312500e-01 6.764549762010574341e-02 -2.116928398609161377e-01 1.561663448810577393e-01 -5.875974893569946289e-02 -4.206700250506401062e-02 6.047039106488227844e-02 1.295783221721649170e-01 -9.193422645330429077e-02
-3.635965660214424133e-02 2.495900839567184448e-01 -2.011813921853899956e-03 1.361691355705261230e-01 -1.711783707141876221e-01 1.023548468947410583e-01 -1.660444587469100952e-02 -2.844850420951843262e-01 -1.353424042463302612e-02 5.151793956756591797e-01 -1.700973212718963623e-01 -8.650586009025573730e-02 1.968958526849746704e-01 1.956674735993146896e-03 -1.228735670447349548e-01 -2.880049943923950195e-01 -6.057905778288841248e-02 3.817184641957283020e-02 3.021657466888427734e-03 1.356558799743652344e-01 1.790402270853519440e-02 1.900492906570434570e-01 1.762853749096393585e-02 1.938546895980834961e-01 8.264020830392837524e-02 -3.517153859138488770e-01 -1.124503538012504578e-01 -3.110650181770324707e-01 2.108131907880306244e-02 -1.303274929523468018e-01 4.150497727096080780e-03 5.263228341937065125e-02
-1.477265805006027222e-01 5.895716324448585510e-02 2.005114108324050903e-01 9.176660329103469849e-02 3.798946039751172066e-03 2.231074310839176178e-02 -3.417867124080657959e-01 -1.356102712452411652e-02 -1.241227164864540100e-01 1.817564219236373901e-01 -1.420899480581283569e-01 -1.571296155452728271e-01 -6.583856046199798584e-02 -2.047136276960372925e-01 -5.053950939327478409e-03 -2.098765224218368530e-02 3.102767094969749451e-02 2.700763642787933350e-01 -2.294131070375442505e-01 3.208644092082977295e-01 1.478100121021270752e-01 6.701276451349258423e-02 3.473175764083862305e-01 -1.194426640868186951e-01 3.220112025737762451e-01 7.921677827835083008e-02 -1.278021186590194702e-01 -4.163051489740610123e-03 1.968918293714523315e-01 -2.017249614000320435e-01 -2.674795687198638916e-01 2.205792255699634552e-02
-7.928497344255447388e-02 3.324807584285736084e-01 2.001481354236602783e-01 -2.207625657320022583e-01 -1.114802658557891846e-01 2.943116426467895508e-01 -2.682184576988220215e-01 -4.337078034877777100e-01 -6.730344146490097046e-02 2.482191026210784912e-01 2.089294791221618652e-01 -5.059891194105148315e-02 1.630077213048934937e-01 -2.471083253622055054e-01 -8.745390921831130981e-02 -9.746546857059001923e-03 -2.297110110521316528e-02 1.951946020126342773e-01 -3.573425486683845520e-02 1.259306669235229492e-01 -4.274207353591918945e-02 -2.551706433296203613e-01 -1.270622760057449341e-01 1.406359970569610596e-01 2.100642770528793335e-01 -5.013696849346160889e-02 5.319913476705551147e-02 -1.274913996458053589e-01 6.956563796848058701e-03 1.239826995879411697e-02 -1.633558236062526703e-02 5.227460712194442749e-02
2.075723409652709961e-01 1.152688190340995789e-01 1.082105264067649841e-01 -2.056946419179439545e-02 2.762268781661987305e-01 3.759735226631164551e-01 -9.050308912992477417e-02 -3.813027143478393555e-01 1.235819235444068909e-01 1.391084790229797363e-01 8.119522035121917725e-02 -3.179780840873718262e-01 7.991436868906021118e-02 -2.386481910943984985e-01 2.887956099584698677e-03 1.958644390106201172e-02 1.300702393054962158e-01 3.130477666854858398e-01 2.018253654241561890e-01 1.011174768209457397e-01 1.032800972461700439e-01 1.213041096925735474e-01 -1.273323446512222290e-01 2.949078679084777832e-01 1.583100408315658569e-01 -6.474668532609939575e-02 8.152742683887481689e-02 1.094536483287811279e-01 -1.032442674040794373e-01 2.847643755376338959e-02 -1.969383843243122101e-02 -4.054148215800523758e-03
-4.108558595180511475e-02 2.163030505180358887e-01 1.807694584131240845e-01 1.384651362895965576e-01 2.230640798807144165e-01 4.785730969160795212e-03 -1.939613074064254761e-01 -1.165998280048370361e-01 -5.075762420892715454e-02 2.004036456346511841e-01 -7.823815196752548218e-02 -7.586131244897842407e-02 -8.480155467987060547e-02 -2.492876648902893066e-01 -3.474925830960273743e-02 9.087505936622619629e-02 3.084495291113853455e-02 8.411565423011779785e-02 -2.137888222932815552e-01 4.426989555358886719e-01 6.605997681617736816e-02 -2.244016677141189575e-01 -6.053958088159561157e-02 1.382288932800292969e-01 2.727315127849578857e-01 -1.571994461119174957e-02 -2.417228370904922485e-01 2.858747541904449463e-01 2.387408465147018433e-01 7.301694154739379883e-02 -1.037670020014047623e-02 -2.466466873884201050e-01
7.721817493438720703e-02 2.918411195278167725e-01 2.543046697974205017e-02 5.477654561400413513e-02 2.060991944745182991e-03 -1.720010787248611450e-01 -1.336371898651123047e-01 -1.168157607316970825e-01 9.035680443048477173e-02 2.620930373668670654e-01 1.155289039015769958e-01 -1.758538335561752319e-01 7.024594396352767944e-02 -7.678234577178955078e-02 6.757038086652755737e-02 -1.576842367649078369e-01 -2.277984172105789185e-01 2.311888337135314941e-01 4.092811048030853271e-02 1.971498578786849976e-01 3.025096058845520020e-01 2.178877145051956177e-01 -2.462713271379470825e-01 3.977033793926239014e-01 1.261702775955200195e-01 9.333655983209609985e-02 3.186387941241264343e-03 -3.374855518341064453e-01 -5.241232365369796753e-02 1.837859451770782471e-01 -2.775313099846243858e-03 -6.308238208293914795e-02
-1.620898246765136719e-01 1.380495578050613403e-01 2.354078739881515503e-01 1.533933579921722412e-01 -5.053150281310081482e-02 3.801670297980308533e-02 -9.881009906530380249e-02 -1.619099676609039307e-01 -3.029367029666900635e-01 1.502915024757385254e-01 3.916218578815460205e-01 1.921216100454330444e-01 1.085272058844566345e-01 -2.024582177400588989e-01 1.403879970312118530e-01 2.020512968301773071e-01 -8.221011608839035034e-02 5.383934825658798218e-02 -1.010659933090209961e-01 2.612642049789428711e-01 1.024767979979515076e-01 2.084851711988449097e-01 -7.164032757282257080e-02 1.799447238445281982e-01 3.504390418529510498e-01 -1.354278326034545898e-01 -1.641689427196979523e-02 -1.337442696094512939e-01 -1.491534262895584106e-01 -6.072790548205375671e-02 -4.063828382641077042e-03 -2.300899624824523926e-01
-4.011400416493415833e-02 -5.105366464704275131e-03 -2.346973493695259094e-02 -3.601863980293273926e-01 -7.384224981069564819e-02 3.965885341167449951e-01 -1.802023798227310181e-01 -3.711583614349365234e-01 -1.596628427505493164e-01 1.338498443365097046e-01 7.407076656818389893e-02 -1.500045508146286011e-01 2.807787992060184479e-02 -3.371594846248626709e-01 -6.509612500667572021e-02 -1.036436334252357483e-01 -4.566644132137298584e-02 2.069194763898849487e-01 1.291947364807128906e-01 1.442176550626754761e-01 7.116262800991535187e-03 -1.230811178684234619e-01 6.655694544315338135e-02 1.882834732532501221e-01 3.680366575717926025e-01 -1.188289970159530640e-01 -1.032095775008201599e-01 -1.267610937356948853e-01 -5.511661246418952942e-02 2.996219694614410400e-02 8.108994364738464355e-02 -9.999322146177291870e-02
9.018068760633468628e-02 7.005451619625091553e-02 -1.769099757075309753e-02 -1.753540039062500000e-01 5.571242049336433411e-02 9.661579132080078125e-02 -3.416301906108856201e-01 -3.671143651008605957e-01 -5.802383646368980408e-02 2.570834159851074219e-01 -6.225920096039772034e-02 1.448495537042617798e-01 2.002641111612319946e-01 -5.855806544423103333e-02 1.370380725711584091e-02 -2.588424086570739746e-01 -7.439791411161422729e-02 7.381171733140945435e-02 -1.309975236654281616e-02 2.986384034156799316e-01 1.465101391077041626e-01 -8.901952952146530151e-02 2.015993297100067139e-01 -1.641403734683990479e-01 -8.284427970647811890e-02 -2.855135314166545868e-02 2.734608054161071777e-01 -3.459456562995910645e-02 3.539010137319564819e-02 3.092317283153533936e-01 2.416323423385620117e-01 -2.251762151718139648e-01
1.353395283222198486e-01 2.333513945341110229e-01 -1.516715288162231445e-01 2.145923823118209839e-01 -2.422740906476974487e-01 -1.304475367069244385e-01 6.000188365578651428e-02 -3.163745701313018799e-01 -3.453062474727630615e-01 7.131709158420562744e-02 -1.037592366337776184e-01 1.022339519113302231e-02 6.287501007318496704e-02 2.499527484178543091e-02 -1.084175482392311096e-01 -1.189020369201898575e-02 2.591247856616973877e-01 1.143306046724319458e-01 -8.515369892120361328e-02 3.090559840202331543e-01 6.926201283931732178e-02 1.009400039911270142e-01 1.063287407159805298e-01 6.315474957227706909e-02 3.081711530685424805e-01 1.880870759487152100e-02 2.873706817626953125e-01 1.929553151130676270e-01 -1.094834762625396252e-03 1.715478897094726562e-01 -1.076224353164434433e-02 -2.629756629467010498e-01
-2.502945363521575928e-01 2.417110502719879150e-01 -2.659790515899658203e-01 2.163452357053756714e-01 -1.396294236183166504e-01 2.451725006103515625e-01 -1.790871918201446533e-01 -2.440900653600692749e-01 -4.784750565886497498e-02 4.082553982734680176e-01 3.608391806483268738e-02 6.335246376693248749e-03 1.159294396638870239e-01 3.679792955517768860e-02 -1.132839098572731018e-01 -7.629363983869552612e-02 1.086350083351135254e-01 3.066006302833557129e-01 -5.554826557636260986e-02 5.400826409459114075e-02 8.441460132598876953e-02 2.423205822706222534e-01 -1.983035169541835785e-02 1.179029494524002075e-01 -7.737082429230213165e-03 -1.653080433607101440e-01 -1.112571060657501221e-01 -1.288582831621170044e-01 -3.207923471927642822e-01 5.184581503272056580e-03 -8.897583000361919403e-03 -1.871845275163650513e-01
2.061185985803604126e-02 1.748243272304534912e-01 -6.928295642137527466e-02 2.024187147617340088e-01 -1.569497883319854736e-01 1.139369904994964600e-01 -1.869490556418895721e-02 4.941012710332870483e-02 -2.155296355485916138e-01 2.046211063861846924e-01 1.930948197841644287e-01 -2.446932718157768250e-02 3.652336299419403076e-01 -4.002806916832923889e-02 8.955823630094528198e-02 -1.755113527178764343e-02 -1.411226242780685425e-01 -2.779306098818778992e-02 -4.189909249544143677e-02 5.440176129341125488e-01 1.002474054694175720e-01 -6.907834112644195557e-02 8.006791025400161743e-02 -1.631399965845048428e-03 3.716687262058258057e-01 3.501522913575172424e-02 1.227473467588424683e-01 -2.409555464982986450e-01 -4.460862255655229092e-04 7.378076016902923584e-02 6.402690708637237549e-02 -2.272257208824157715e-01
-2.378230839967727661e-01 -2.241205237805843353e-02 -9.851562976837158203e-02 -3.674251958727836609e-02 -1.380350589752197266e-01 1.934744715690612793e-01 -1.108215153217315674e-01 -2.017438411712646484e-01 -4.709422646556049585e-04 2.959640026092529297e-01 4.090563580393791199e-02 9.999490529298782349e-02 3.756788074970245361e-01 -1.494886875152587891e-01 7.077556848526000977e-02 1.514529902487993240e-02 1.067753657698631287e-01 4.003158509731292725e-01 1.611605733633041382e-01 2.675348222255706787e-01 -1.104781329631805420e-01 1.595258116722106934e-01 -5.343783274292945862e-02 1.814965009689331055e-01 -7.670913636684417725e-02 1.512678060680627823e-02 -3.509449586272239685e-02 2.558905482292175293e-01 2.134329825639724731e-01 -2.123756706714630127e-01 4.464403912425041199e-02 -2.151762396097183228e-01
-1.703515052795410156e-01 1.709447652101516724e-01 2.183964103460311890e-02 2.423633486032485962e-01 -2.552464902400970459e-01 1.696595847606658936e-01 -1.243063993752002716e-02 3.727164492011070251e-02 -8.129972219467163086e-02 1.984764188528060913e-01 2.412844449281692505e-02 -4.518919065594673157e-02 1.178649291396141052e-01 -2.242999672889709473e-01 1.319447606801986694e-01 7.599560171365737915e-02 -1.477024704217910767e-01 3.152894675731658936e-01 5.108882673084735870e-03 1.675793081521987915e-01 2.016060501337051392e-01 2.152106463909149170e-01 -1.174069941043853760e-02 2.926330864429473877e-01 1.636019945144653320e-01 1.759212762117385864e-01 7.700752466917037964e-02 -2.210766822099685669e-01 2.522948384284973145e-01 -5.600412562489509583e-02 -1.555160433053970337e-01 -3.542456328868865967e-01
1.820926666259765625e-01 -7.601096481084823608e-02 8.262041211128234863e-02 7.397316396236419678e-02 4.296942800283432007e-02 1.474614441394805908e-01 -1.090031638741493225e-01 -2.841012775897979736e-01 8.814260363578796387e-02 3.822625875473022461e-01 9.681820869445800781e-02 -4.170145466923713684e-02 8.263859152793884277e-02 6.689369678497314453e-02 -2.102820388972759247e-02 -2.360603958368301392e-01 -2.871643006801605225e-02 3.651707768440246582e-01 2.204160541296005249e-01 -2.796459943056106567e-02 1.306899935007095337e-01 7.278408110141754150e-02 2.154174894094467163e-01 2.105438709259033203e-01 4.870064929127693176e-02 -1.517213284969329834e-01 3.692693263292312622e-02 -6.752179563045501709e-02 -1.794319152832031250e-01 3.192748725414276123e-01 -2.135414630174636841e-01 -3.039839863777160645e-01
2.017595469951629639e-01 2.224375158548355103e-01 1.600616723299026489e-01 1.452562510967254639e-01 -8.556977845728397369e-03 4.429410994052886963e-01 -2.698658108711242676e-01 -2.613260447978973389e-01 -6.154275313019752502e-02 3.758010864257812500e-01 1.393342763185501099e-01 -2.540365606546401978e-02 -1.299927234649658203e-01 -5.206947028636932373e-02 1.603138633072376251e-02 -8.163034170866012573e-02 8.659017831087112427e-02 1.696614921092987061e-01 9.201376885175704956e-02 -6.217722222208976746e-02 -3.034043870866298676e-02 2.606884390115737915e-02 7.411187887191772461e-02 5.183952089282684028e-05 2.020802199840545654e-01 -3.450789451599121094e-01 1.837905347347259521e-01 -1.710236519575119019e-01 4.308475926518440247e-02 -5.686500295996665955e-02 1.281361132860183716e-01 -1.842346638441085815e-01
-1.063110604882240295e-01 -2.247008122503757477e-02 -2.985067665576934814e-02 3.997139036655426025e-01 -7.704866584390401840e-03 1.120775565505027771e-01 -4.269601777195930481e-02 5.047428980469703674e-02 -2.165049761533737183e-01 2.789358794689178467e-01 1.378610581159591675e-01 -1.043722480535507202e-01 3.367775380611419678e-01 -7.033410668373107910e-02 5.239671561866998672e-03 1.629272475838661194e-02 -7.096409797668457031e-02 1.532218456268310547e-01 -1.805652529001235962e-01 4.040584862232208252e-01 4.216196015477180481e-02 -2.110253646969795227e-02 -4.416094720363616943e-02 4.768035560846328735e-02 2.023313343524932861e-01 -5.049573630094528198e-02 3.209299743175506592e-01 -2.292545586824417114e-01 -6.730803847312927246e-02 1.706164702773094177e-02 1.144694462418556213e-01 -2.991807162761688232e-01
1.062634140253067017e-01 1.090461760759353638e-01 -1.078492999076843262e-01 2.724280059337615967e-01 -1.405714750289916992e-01 2.846802473068237305e-01 -5.335577577352523804e-02 -3.627387881278991699e-01 -5.742227286100387573e-02 3.470996618270874023e-01 1.120481714606285095e-01 -2.124190181493759155e-01 -6.952805072069168091e-02 -2.538372874259948730e-01 2.689389586448669434e-01 6.690159440040588379e-02 1.946569383144378662e-01 1.490194499492645264e-01 -2.650659158825874329e-02 3.370709717273712158e-02 -1.978439986705780029e-01 -1.133656352758407593e-01 3.490564972162246704e-02 2.999008297920227051e-01 -1.634062826633453369e-02 1.789191663265228271e-01 3.314336016774177551e-02 -1.719254627823829651e-02 1.894059032201766968e-01 -9.878332167863845825e-02 5.609036982059478760e-02 -2.016770988702774048e-01
1.381579190492630005e-01 4.300849139690399170e-02 3.374424949288368225e-02 -1.739807277917861938e-01 5.376594141125679016e-02 3.350366055965423584e-01 -1.795171946287155151e-01 -4.007351994514465332e-01 -3.354332149028778076e-01 2.552555203437805176e-01 5.806777626276016235e-02 -3.140582144260406494e-01 1.195976734161376953e-01 -1.638933569192886353e-01 -1.497375816106796265e-01 4.805965721607208252e-02 7.820798084139823914e-03 2.964834868907928467e-01 -6.565832346677780151e-02 1.425402015447616577e-01 -9.514278918504714966e-02 -2.555637061595916748e-01 -1.402825266122817993e-01 5.115567706525325775e-03 1.804081648588180542e-01 -1.550974696874618530e-01 5.655518919229507446e-02 -8.532289415597915649e-02 9.814334660768508911e-02 8.847206830978393555e-03 4.131725803017616272e-02 -9.469690918922424316e-02
1.962731480598449707e-01 2.830187976360321045e-01 2.037353962659835815e-01 7.502133958041667938e-03 -3.624588483944535255e-03 2.668285369873046875e-02 2.206835709512233734e-02 -4.139834642410278320e-01 -3.952864557504653931e-02 3.521413505077362061e-01 -1.096757054328918457e-01 2.481599897146224976e-02 5.439868569374084473e-02 -1.374012678861618042e-01 -1.549594402313232422e-01 1.069604679942131042e-01 2.268665134906768799e-01 3.261033073067665100e-02 1.549816727638244629e-01 1.616749167442321777e-01 2.311802953481674194e-01 5.597520247101783752e-02 4.085261225700378418e-01 -1.307479590177536011e-01 1.371524930000305176e-01 7.304330915212631226e-02 1.144833266735076904e-01 -5.718861892819404602e-02 1.148171573877334595e-01 -6.374772638082504272e-02 3.764254227280616760e-02 -2.631984949111938477e-01
-1.078027561306953430e-01 -2.113771811127662659e-02 -1.479026079177856445e-01 3.190973401069641113e-01 -1.242505088448524475e-01 4.521574825048446655e-02 -1.745750159025192261e-01 -2.545424401760101318e-01 -1.869830042123794556e-01 4.068792462348937988e-01 -1.850794702768325806e-01 2.079418450593948364e-01 -1.871800981462001801e-02 -1.995153725147247314e-01 -1.262269541621208191e-02 1.763399392366409302e-01 1.168003827333450317e-01 2.138020843267440796e-01 -6.930570304393768311e-02 1.489602625370025635e-01 2.813157392665743828e-03 8.704756200313568115e-02 -2.890948355197906494e-01 1.213923916220664978e-01 2.622232735157012939e-01 1.436267346143722534e-01 3.126850724220275879e-01 1.298624128103256226e-01 2.863328531384468079e-02 -1.693863421678543091e-02 -3.072519600391387939e-02 6.118275597691535950e-02
1.029570680111646652e-02 2.199178785085678101e-01 -1.883556507527828217e-02 2.096427232027053833e-01 -2.092028260231018066e-01 1.716711074113845825e-01 -5.969728156924247742e-02 -8.468254655599594116e-02 5.827185697853565216e-03 2.095872163772583008e-01 -1.754388771951198578e-02 4.160771146416664124e-02 3.847365826368331909e-02 -1.023058518767356873e-01 -8.121430873870849609e-02 -4.588903859257698059e-03 -2.134366035461425781e-01 2.352555245161056519e-01 1.158543378114700317e-01 2.836447060108184814e-01 1.754072755575180054e-01 2.084224224090576172e-01 -1.339128054678440094e-02 2.471725791692733765e-01 9.559851884841918945e-02 4.979544878005981445e-02 1.745063811540603638e-01 -1.470602154731750488e-01 1.663870364427566528e-01 -3.976591229438781738e-01 -2.932177782058715820e-01 -3.048610687255859375e-01
7.682769745588302612e-02 -2.773026376962661743e-02 -5.432680249214172363e-02 -8.092615008354187012e-02 -2.469256334006786346e-02 -6.945423781871795654e-03 1.270389109849929810e-01 1.222216859459877014e-01 -7.729607075452804565e-02 1.954397559165954590e-01 1.402509957551956177e-01 -1.529360264539718628e-01 1.009679585695266724e-02 -5.487502813339233398e-01 2.385525852441787720e-01 -2.053920477628707886e-01 5.258027091622352600e-02 2.703848183155059814e-01 -1.315712928771972656e-01 2.971937060356140137e-01 2.255986444652080536e-02 -2.464902848005294800e-01 2.240699976682662964e-01 1.664901822805404663e-01 1.363521069288253784e-01 -1.068710312247276306e-01 1.723202913999557495e-01 -1.888376474380493164e-01 1.763204485177993774e-01 5.924950540065765381e-02 9.903012216091156006e-02 6.376361101865768433e-02
-2.718885838985443115e-01 1.761064827442169189e-01 1.409727632999420166e-01 -5.329342186450958252e-02 -1.731681451201438904e-02 3.178861737251281738e-02 -1.529966592788696289e-01 -2.707355916500091553e-01 -3.107636570930480957e-01 2.606262862682342529e-01 -2.636443376541137695e-01 -7.139772176742553711e-02 -1.259031146764755249e-01 -2.775156199932098389e-01 1.739687770605087280e-01 2.046378105878829956e-01 2.380673289299011230e-01 1.505708098411560059e-01 1.050999909639358521e-01 2.607476413249969482e-01 1.626877188682556152e-01 7.084293663501739502e-02 2.028003484010696411e-01 7.317013293504714966e-02 1.081686094403266907e-01 -2.393028438091278076e-01 1.181352362036705017e-01 -2.002234756946563721e-02 1.770760864019393921e-01 -8.024281263351440430e-02 8.950208127498626709e-02 6.884402781724929810e-02
3.928201645612716675e-02 -1.347870975732803345e-01 -1.333879083395004272e-01 3.695210441946983337e-02 -1.437644660472869873e-01 -1.832183264195919037e-02 -3.297851607203483582e-02 -2.881393730640411377e-01 -1.761553287506103516e-01 9.072596579790115356e-02 -1.375823318958282471e-01 -1.466168612241744995e-01 1.758720129728317261e-01 -1.671600341796875000e-01 6.344304233789443970e-02 -2.199433371424674988e-02 -1.433597207069396973e-01 2.983778417110443115e-01 -1.277979742735624313e-02 1.616523251868784428e-03 3.709893822669982910e-01 3.092610277235507965e-02 -2.173882722854614258e-01 2.470851838588714600e-01 9.610572457313537598e-02 1.371297240257263184e-01 2.672061026096343994e-01 -1.434711366891860962e-01 2.306714504957199097e-01 -1.479978263378143311e-01 -1.461694855242967606e-02 -4.011861085891723633e-01
-9.590312838554382324e-02 2.563613057136535645e-01 -2.380487695336341858e-02 3.014333844184875488e-01 -6.259194761514663696e-02 3.823856264352798462e-02 6.835792958736419678e-02 2.576921507716178894e-02 -9.140769392251968384e-02 2.824405133724212646e-01 2.433741539716720581e-01 -1.542801111936569214e-01 1.737876832485198975e-01 -7.855559140443801880e-02 9.498737007379531860e-02 1.783480495214462280e-02 -7.185875438153743744e-03 1.302990913391113281e-01 -9.675867110490798950e-02 5.068851709365844727e-01 7.208306342363357544e-02 2.221557311713695526e-02 -1.192922983318567276e-02 1.090558320283889771e-01 1.766600012779235840e-01 3.408201038837432861e-02 1.405844986438751221e-01 -2.638839483261108398e-01 -1.620227694511413574e-01 8.350183814764022827e-02 3.856912627816200256e-02 -3.853970766067504883e-01
-7.626625150442123413e-02 2.152931392192840576e-01 2.346535213291645050e-02 1.206427738070487976e-01 -3.918919339776039124e-02 2.191145718097686768e-01 1.308592110872268677e-01 -1.892299056053161621e-01 3.865274041891098022e-02 3.821174800395965576e-01 -2.227579802274703979e-01 2.403313666582107544e-02 1.123333126306533813e-01 2.347615547478199005e-02 3.243707492947578430e-02 -1.253566592931747437e-01 8.168599754571914673e-02 1.284109354019165039e-01 -2.425397560000419617e-02 3.795448839664459229e-01 -2.064332813024520874e-01 -2.427157014608383179e-01 -1.045313943177461624e-02 2.537995278835296631e-01 1.348529458045959473e-01 3.077342361211776733e-02 1.617287397384643555e-01 3.592290580272674561e-01 -2.964603900909423828e-02 -1.407631188631057739e-01 -1.773809194564819336e-01 -2.055736035108566284e-01
-1.232679411768913269e-01 3.087024390697479248e-01 -5.672313272953033447e-02 2.059736251831054688e-01 3.243234381079673767e-02 -6.945785135030746460e-02 -1.295145153999328613e-01 -2.913319468498229980e-01 -5.390733107924461365e-02 3.789137899875640869e-01 2.270290628075599670e-02 5.378402303904294968e-03 4.814949631690979004e-02 -1.266928911209106445e-01 1.232153475284576416e-01 -2.580533921718597412e-02 9.172162041068077087e-03 1.354047209024429321e-01 1.570277363061904907e-01 1.289681494235992432e-01 -5.209616199135780334e-02 -1.408219486474990845e-01 4.060420766472816467e-02 -2.742898883298039436e-03 2.284973859786987305e-01 4.239391162991523743e-02 4.848297834396362305e-01 -6.072346586734056473e-03 2.579038441181182861e-01 1.945779621601104736e-01 -8.815521374344825745e-03 2.786205112934112549e-01
-2.871500849723815918e-01 6.408496946096420288e-02 -2.397172003984451294e-01 1.547413915395736694e-01 1.041961386799812317e-01 -1.233100891113281250e-01 -2.021493166685104370e-01 -1.665621064603328705e-02 4.232699796557426453e-02 3.830878436565399170e-01 8.847701549530029297e-02 1.642626896500587463e-02 -4.265543073415756226e-02 -3.194274008274078369e-01 1.110489070415496826e-01 -2.245159447193145752e-01 -6.906826794147491455e-02 4.367985576391220093e-02 -8.683370798826217651e-02 4.067564010620117188e-01 2.932794392108917236e-01 7.110290974378585815e-02 7.827785611152648926e-02 1.056387424468994141e-01 3.020142316818237305e-01 -4.956091567873954773e-02 -3.350247815251350403e-02 1.043286323547363281e-01 -4.821754992008209229e-02 1.462123543024063110e-01 1.272621285170316696e-02 1.549861431121826172e-01
-8.303365111351013184e-02 2.875679135322570801e-01 -3.158657997846603394e-02 -3.839162876829504967e-03 -1.431379746645689011e-02 1.835187822580337524e-01 3.533931449055671692e-02 -3.930894732475280762e-01 -1.716385483741760254e-01 2.701479792594909668e-01 -1.996020376682281494e-01 -5.111217498779296875e-02 2.710780501365661621e-01 -4.180590435862541199e-02 1.598217152059078217e-02 -2.104640305042266846e-01 2.626550383865833282e-02 -1.806294620037078857e-01 1.739056408405303955e-01 3.635832369327545166e-01 1.540012508630752563e-01 1.800340414047241211e-01 1.719951331615447998e-01 1.639150269329547882e-02 -5.696064233779907227e-02 -9.137817472219467163e-02 1.797356307506561279e-01 2.224679142236709595e-01 4.937214031815528870e-02 9.084615856409072876e-02 -1.840356290340423584e-01 -1.881147921085357666e-01
1.283618621528148651e-03 3.948777168989181519e-02 -8.616117760539054871e-03 3.546465337276458740e-01 -1.550404727458953857e-01 1.591374725103378296e-01 1.602616393938660622e-03 -4.183376580476760864e-02 -2.098093926906585693e-01 3.285453319549560547e-01 9.510995447635650635e-02 -1.120369285345077515e-01 1.522910296916961670e-01 -1.620307415723800659e-01 3.481857245787978172e-03 -1.747519522905349731e-02 -3.741274774074554443e-02 -3.384415805339813232e-02 -1.752530187368392944e-01 5.273739695549011230e-01 1.179589033126831055e-01 2.297887206077575684e-02 2.144557051360607147e-02 6.666450947523117065e-02 1.910505592823028564e-01 -2.700349316000938416e-02 2.538908272981643677e-02 -2.771540880203247070e-01 -3.345949575304985046e-02 -1.855919510126113892e-02 1.741401553153991699e-01 -3.477727174758911133e-01
-1.297602504491806030e-01 2.165984660387039185e-01 8.697761595249176025e-02 2.505030930042266846e-01 8.695084601640701294e-03 3.152003884315490723e-01 9.140539914369583130e-02 -2.911963760852813721e-01 -1.912460178136825562e-01 2.511105835437774658e-01 -1.225157752633094788e-01 -5.226337350904941559e-03 2.452852725982666016e-01 -1.867230534553527832e-01 1.316145360469818115e-01 -1.095051541924476624e-01 8.178314566612243652e-02 8.092713356018066406e-02 6.633390486240386963e-02 -1.582107990980148315e-01 1.212264299392700195e-01 2.019650638103485107e-01 1.668016053736209869e-02 1.578885503113269806e-02 2.685234844684600830e-01 2.506392002105712891e-01 1.657604724168777466e-01 2.798872292041778564e-01 8.309198915958404541e-02 -8.520688861608505249e-02 1.242292001843452454e-01 -2.555834054946899414e-01
-9.244006127119064331e-02 1.504318565130233765e-01 -3.483253996819257736e-03 9.220293909311294556e-02 -3.979708254337310791e-02 2.434458285570144653e-01 -1.435492374002933502e-02 -1.230658441781997681e-01 -1.358107198029756546e-02 2.573803365230560303e-01 1.335103362798690796e-01 -1.214689612388610840e-01 1.090181246399879456e-01 -3.281986117362976074e-01 7.574127614498138428e-02 -6.482199579477310181e-02 -1.440784633159637451e-01 5.040988326072692871e-01 1.386377364397048950e-01 2.734943628311157227e-01 8.837647736072540283e-02 2.638578414916992188e-01 -1.060555875301361084e-01 -1.214388161897659302e-01 -1.010638400912284851e-01 4.962849989533424377e-02 -4.446569830179214478e-02 -2.749349474906921387e-01 -1.379127651453018188e-01 -1.641147285699844360e-01 2.154210358858108521e-01 2.531086653470993042e-02
-1.152458135038614273e-02 -4.073547199368476868e-02 2.426012605428695679e-01 4.585939943790435791e-01 1.358139961957931519e-01 -1.254276186227798462e-01 -1.425533741712570190e-01 -3.056974150240421295e-02 -2.409220635890960693e-01 2.708985805511474609e-01 6.280419230461120605e-02 6.051409989595413208e-02 -2.366839945316314697e-01 -9.811548888683319092e-02 -1.246688589453697205e-01 3.130036965012550354e-02 8.836704073473811150e-04 2.872645556926727295e-01 5.326749384403228760e-02 3.312997221946716309e-01 -3.122745547443628311e-03 8.268076181411743164e-02 7.423608005046844482e-02 1.573511511087417603e-01 2.264451086521148682e-01 -1.950863301753997803e-01 1.212580967694520950e-02 3.292569145560264587e-02 1.448707282543182373e-01 4.495333507657051086e-02 3.134521842002868652e-01 -9.134670346975326538e-02
-3.365134894847869873e-01 1.485404074192047119e-01 -2.969877980649471283e-02 2.841506600379943848e-01 -1.653357744216918945e-01 -5.281384661793708801e-02 1.216904819011688232e-01 -8.036703616380691528e-02 -1.549420803785324097e-01 1.697205007076263428e-01 -1.577254757285118103e-02 -9.500652551651000977e-03 1.366759091615676880e-01 -1.308385282754898071e-01 -2.757001295685768127e-02 -8.166347444057464600e-02 -2.378068268299102783e-01 2.966593205928802490e-01 6.905402243137359619e-02 1.541759967803955078e-01 9.683730453252792358e-02 -1.442535072565078735e-01 -2.537089213728904724e-02 1.874338686466217041e-01 3.279332518577575684e-01 2.212637662887573242e-01 1.059736832976341248e-01 -5.657615512609481812e-02 2.250543832778930664e-01 -1.171366646885871887e-01 -1.475882232189178467e-01 -3.730386197566986084e-01
-1.056536659598350525e-01 2.461254596710205078e-01 1.495018154382705688e-01 3.934173285961151123e-02 -5.318559706211090088e-02 8.503710478544235229e-02 -2.008312642574310303e-01 -3.780164122581481934e-01 -6.937269866466522217e-02 4.420073330402374268e-01 2.594272196292877197e-01 -2.916558682918548584e-01 -6.406635511666536331e-03 1.981935799121856689e-01 -2.907179761677980423e-03 -1.459687948226928711e-01 -1.001457101665437222e-03 2.640544474124908447e-01 -1.374030858278274536e-01 1.032332107424736023e-01 -1.942771822214126587e-01 8.150154352188110352e-02 1.569523811340332031e-01 1.285856813192367554e-01 5.987487360835075378e-02 -1.367065906524658203e-01 -1.186530143022537231e-01 8.418680727481842041e-02 -7.305490225553512573e-02 2.275754809379577637e-01 -5.297642946243286133e-02 9.846321493387222290e-02
6.039883568882942200e-02 9.800924919545650482e-03 7.629456371068954468e-02 5.474084615707397461e-02 -1.043584868311882019e-01 3.273846954107284546e-02 -1.716212779283523560e-01 -4.162124991416931152e-01 9.919136762619018555e-02 4.195695221424102783e-01 3.191854804754257202e-02 1.400763243436813354e-01 -8.853048086166381836e-02 -2.600541710853576660e-01 -2.312074154615402222e-01 2.252149023115634918e-02 -2.721435949206352234e-02 2.763054966926574707e-01 1.257086172699928284e-02 -4.684693366289138794e-02 1.485885828733444214e-01 1.555152386426925659e-01 3.581684827804565430e-01 3.955101594328880310e-02 1.184120774269104004e-01 -1.510220915079116821e-01 2.503137588500976562e-01 -3.311636671423912048e-02 -2.054079324007034302e-01 1.639119237661361694e-01 5.188104882836341858e-02 9.464403241872787476e-02
-6.048998981714248657e-02 2.213812321424484253e-01 -2.373092249035835266e-02 -5.537230521440505981e-02 -2.240733355283737183e-01 4.530334174633026123e-01 -2.453751116991043091e-01 -4.062905311584472656e-01 -2.062191367149353027e-01 1.186731606721878052e-01 1.873620897531509399e-01 -1.381384879350662231e-01 6.214437633752822876e-02 -1.225106269121170044e-01 -7.400486618280410767e-02 -1.050290614366531372e-01 8.113716542720794678e-02 1.488408148288726807e-01 6.122092157602310181e-02 1.701795756816864014e-01 3.692087158560752869e-02 -1.983338594436645508e-01 -5.314950644969940186e-02 1.800426244735717773e-01 2.041693478822708130e-01 -2.942082583904266357e-01 1.200046390295028687e-02 -1.421118993312120438e-02 9.482955932617187500e-02 9.303818643093109131e-02 7.508626580238342285e-02 1.659400761127471924e-01
-1.179610006511211395e-02 -2.885060571134090424e-02 -1.421480178833007812e-01 3.067787587642669678e-01 -2.206380218267440796e-01 9.765986353158950806e-02 -2.234675223007798195e-03 -1.694036088883876801e-02 -4.510625079274177551e-02 1.633273512125015259e-01 3.113032877445220947e-02 -1.366598308086395264e-01 3.924557566642761230e-02 -2.046287655830383301e-01 -4.621906206011772156e-02 1.319843083620071411e-01 -2.544941902160644531e-01 2.953120470046997070e-01 -9.741171449422836304e-02 3.913373351097106934e-01 2.118225842714309692e-01 9.404680877923965454e-02 -1.669454574584960938e-01 1.510756760835647583e-01 2.827283740043640137e-01 1.808451712131500244e-01 9.278484433889389038e-02 -1.593385785818099976e-01 1.117639616131782532e-01 -1.987996250391006470e-01 5.171544477343559265e-02 -3.074578344821929932e-01
2.974028885364532471e-01 2.484936714172363281e-01 5.678731203079223633e-02 1.809750199317932129e-01 -3.574449419975280762e-01 9.112042933702468872e-02 -4.927502200007438660e-02 -2.046817392110824585e-01 8.507810533046722412e-02 1.529339402914047241e-01 1.042135357856750488e-01 -1.535877734422683716e-01 -1.508214920759201050e-01 -2.648572921752929688e-01 6.119738519191741943e-02 3.419674560427665710e-02 -1.418763995170593262e-01 7.074274867773056030e-02 8.512356877326965332e-02 3.320960998535156250e-01 1.267160326242446899e-01 4.049241542816162109e-02 3.144492805004119873e-01 2.454302608966827393e-01 1.866226494312286377e-01 4.349974542856216431e-02 -1.915877498686313629e-02 2.119752913713455200e-01 -1.706260256469249725e-02 -6.701167672872543335e-02 2.306926697492599487e-01 -1.050993427634239197e-01
-8.662003278732299805e-02 2.153286039829254150e-01 -1.706211119890213013e-01 2.907636165618896484e-01 6.936043966561555862e-03 -1.031874194741249084e-01 -1.402497291564941406e-01 -2.968422472476959229e-01 8.407662808895111084e-02 4.520027339458465576e-01 -9.189064055681228638e-02 -2.421739697456359863e-01 1.868719607591629028e-01 -7.393793016672134399e-02 -1.206908077001571655e-01 -1.713122613728046417e-02 -1.452818959951400757e-01 2.311023324728012085e-02 9.635152667760848999e-02 2.068212442100048065e-02 1.947163641452789307e-01 -1.172320246696472168e-01 3.887298330664634705e-02 -4.306406527757644653e-02 3.625514507293701172e-01 2.464330047369003296e-01 1.810565292835235596e-01 1.113891378045082092e-01 1.920952945947647095e-01 5.132091790437698364e-02 8.232788741588592529e-02 1.011400818824768066e-01
1.553309261798858643e-01 -3.618580102920532227e-02 5.950390547513961792e-02 6.152351573109626770e-02 -1.624034792184829712e-01 1.947765201330184937e-01 -8.314239233732223511e-02 -4.552181959152221680e-01 -2.781433463096618652e-01 3.374646902084350586e-01 1.828593760728836060e-01 -1.560023874044418335e-01 7.930331677198410034e-02 -2.182411998510360718e-01 8.253964036703109741e-02 1.586827784776687622e-01 1.019470468163490295e-01 2.975001931190490723e-01 -1.045179069042205811e-01 2.708294801414012909e-02 9.294588118791580200e-02 1.905671805143356323e-01 -1.182717382907867432e-01 -2.851286530494689941e-02 3.154003620147705078e-02 1.813945919275283813e-01 2.219268120825290680e-02 1.236812770366668701e-01 -3.517630100250244141e-01 -3.052210621535778046e-02 9.016431868076324463e-02 3.250407055020332336e-02
-6.834354251623153687e-02 3.068632781505584717e-01 5.981880426406860352e-02 -1.088877096772193909e-01 -1.350853294134140015e-01 -5.018144100904464722e-02 -8.135526627302169800e-02 -9.085237234830856323e-02 -1.121305301785469055e-01 1.383744180202484131e-01 9.830915927886962891e-02 -7.412286102771759033e-02 9.287213534116744995e-02 -3.655484020709991455e-01 2.083281725645065308e-01 -1.564854085445404053e-01 9.077513217926025391e-02 -4.818316921591758728e-02 -4.790664017200469971e-01 1.307825148105621338e-01 2.317400127649307251e-01 4.986007884144783020e-02 1.553949266672134399e-01 -1.403347104787826538e-01 3.960408568382263184e-01 -1.444022208452224731e-01 6.052063032984733582e-02 -9.422162175178527832e-02 -5.058069527149200439e-02 -3.398573771119117737e-02 1.711788773536682129e-01 -1.123104915022850037e-01
8.392281830310821533e-02 1.885594427585601807e-01 -1.725434213876724243e-01 1.127651259303092957e-01 3.289632126688957214e-02 1.854070425033569336e-01 -6.400396814569830894e-04 9.809544309973716736e-03 -1.906066536903381348e-01 2.983450889587402344e-01 -7.933452725410461426e-02 1.252315342426300049e-01 1.699469536542892456e-01 -3.788653612136840820e-01 2.403091192245483398e-01 -1.680964231491088867e-02 -1.337823718786239624e-01 3.429402112960815430e-01 -2.349480837583541870e-01 4.150154069066047668e-02 3.802268803119659424e-01 -9.353458136320114136e-02 -2.444686740636825562e-02 1.468786597251892090e-01 -7.783225178718566895e-02 3.470271825790405273e-02 1.898714713752269745e-02 -1.000158935785293579e-01 2.053527832031250000e-01 -1.412508636713027954e-01 -1.701592952013015747e-01 -1.580140143632888794e-01
-1.221710667014122009e-01 -6.160904094576835632e-02 3.340770676732063293e-02 1.561658680438995361e-01 -7.184138149023056030e-02 -9.491731971502304077e-02 -3.110383264720439911e-02 -4.429291784763336182e-01 -8.736669272184371948e-02 1.322205364704132080e-01 1.125213056802749634e-01 -2.830141410231590271e-02 7.608089596033096313e-02 -1.174622997641563416e-01 1.781496107578277588e-01 -2.494238168001174927e-01 -1.110106054693460464e-02 4.908572137355804443e-01 2.254602164030075073e-01 -3.698936896398663521e-03 1.070269793272018433e-01 -1.833563894033432007e-01 -5.644304677844047546e-02 1.187404170632362366e-01 2.971659600734710693e-01 1.022228673100471497e-01 -2.250296995043754578e-02 -1.535544395446777344e-01 3.850222006440162659e-02 -3.164308145642280579e-02 2.591486275196075439e-02 3.347695767879486084e-01
-8.316121995449066162e-02 1.498979479074478149e-01 1.764938235282897949e-01 5.260265991091728210e-02 -2.899802625179290771e-01 1.049995198845863342e-01 -7.795228064060211182e-02 -3.466325700283050537e-01 -1.184861660003662109e-01 4.337094724178314209e-01 3.766051828861236572e-01 -1.864229738712310791e-01 2.156654372811317444e-02 1.824050210416316986e-02 1.603733152151107788e-01 -2.999263703823089600e-01 -5.436691641807556152e-02 6.812193244695663452e-02 1.304124742746353149e-01 2.265751957893371582e-01 9.623789042234420776e-02 1.206573173403739929e-01 -5.372328311204910278e-02 1.321011781692504883e-01 -1.423999071121215820e-01 -9.729308634996414185e-02 -5.560131743550300598e-02 -1.890470739454030991e-03 -8.558210730552673340e-02 1.829309016466140747e-01 -1.044236794114112854e-01 -1.245978176593780518e-01
-3.471811115741729736e-02 2.402776032686233521e-01 1.465028971433639526e-01 -7.245975732803344727e-02 -1.324485540390014648e-01 1.392055153846740723e-01 -1.836793124675750732e-01 -3.800507485866546631e-01 -1.939775198698043823e-01 1.628267765045166016e-01 -2.941834628582000732e-01 -1.666540503501892090e-01 2.028478085994720459e-01 -6.792894750833511353e-02 6.794362515211105347e-02 1.600216329097747803e-01 1.751019656658172607e-01 2.302571386098861694e-01 -1.372710615396499634e-01 3.211445510387420654e-01 9.049625694751739502e-02 -1.231008097529411316e-01 9.511381387710571289e-02 3.410614654421806335e-02 6.748989690095186234e-03 -1.399012207984924316e-01 2.486922144889831543e-01 -8.530090004205703735e-02 1.543239951133728027e-01 -2.848934233188629150e-01 -7.114159315824508667e-02 -8.255644887685775757e-02
-2.567262053489685059e-01 1.666698604822158813e-01 1.427845954895019531e-01 1.408003121614456177e-01 -2.426871061325073242e-01 -1.635581953451037407e-03 5.996959656476974487e-02 -5.175185203552246094e-02 -2.476801872253417969e-01 2.963411509990692139e-01 6.734079867601394653e-02 3.039889596402645111e-02 1.383744478225708008e-01 -4.230448976159095764e-03 1.178326904773712158e-01 -4.771341010928153992e-02 -1.545865181833505630e-02 3.635180294513702393e-01 -2.380465716123580933e-02 1.173520460724830627e-01 6.798583269119262695e-02 -7.522374391555786133e-02 2.947278553619980812e-03 4.001278281211853027e-01 5.461474508047103882e-02 4.991871863603591919e-02 4.224995896220207214e-02 1.092725172638893127e-01 2.673773169517517090e-01 -3.323260545730590820e-01 1.167230680584907532e-01 -2.812601923942565918e-01
-1.779544353485107422e-01 4.024495929479598999e-02 1.035259068012237549e-01 -1.083237901329994202e-01 -2.529067695140838623e-01 2.225288599729537964e-01 -7.041586190462112427e-02 -4.250195026397705078e-01 -1.822710484266281128e-01 3.538606762886047363e-01 6.595699489116668701e-02 2.772789215669035912e-03 -6.610008329153060913e-02 -7.214224338531494141e-02 2.271784655749797821e-02 -8.461763150990009308e-03 -3.063587248325347900e-01 -1.338325738906860352e-01 -2.321103960275650024e-01 -3.654423169791698456e-03 3.325675427913665771e-02 -9.642292559146881104e-02 2.181918546557426453e-02 2.502577900886535645e-01 2.038170099258422852e-01 1.013785898685455322e-01 1.295453310012817383e-01 4.771037027239799500e-02 1.489794161170721054e-02 -3.561182320117950439e-02 -4.005783498287200928e-01 -1.503482554107904434e-02
1.372804194688796997e-01 -1.526801567524671555e-02 -9.849385172128677368e-02 2.423437684774398804e-01 1.799140125513076782e-02 1.411115229129791260e-01 -9.281419962644577026e-02 -2.834062576293945312e-01 2.203308232128620148e-02 9.592390805482864380e-02 2.374320626258850098e-01 -8.709258586168289185e-02 1.804108321666717529e-01 -2.364166975021362305e-01 8.547445386648178101e-02 -2.269809097051620483e-01 -8.807370811700820923e-02 1.417283713817596436e-01 -4.304553568363189697e-02 -1.546580195426940918e-01 1.570738852024078369e-01 -1.898545175790786743e-01 8.845136314630508423e-02 4.899412393569946289e-01 1.727464646100997925e-01 -1.300712376832962036e-01 3.314332365989685059e-01 -2.226895540952682495e-01 2.085651457309722900e-02 -1.089247390627861023e-01 -3.653876855969429016e-02 1.934984698891639709e-02
-1.060936823487281799e-01 3.075426220893859863e-01 -4.951472952961921692e-02 1.560461670160293579e-01 -1.783227175474166870e-01 7.792810909450054169e-03 1.229367703199386597e-01 -3.447914421558380127e-01 1.320362905971705914e-03 -4.727219417691230774e-02 -2.459138035774230957e-01 -1.397728174924850464e-01 1.501995325088500977e-02 -1.544601023197174072e-01 9.327252954244613647e-02 4.658204969018697739e-03 -3.642932325601577759e-02 2.668746411800384521e-01 1.211859136819839478e-01 4.111621975898742676e-01 3.043267130851745605e-02 -3.596941381692886353e-02 -2.129001617431640625e-01 1.974481940269470215e-01 9.183333069086074829e-02 -3.209659457206726074e-01 1.440199464559555054e-01 3.164293617010116577e-02 1.104049831628799438e-01 1.118007376790046692e-01 4.822900053113698959e-03 -2.927877008914947510e-01
-7.525255531072616577e-02 1.021149754524230957e-01 1.114596612751483917e-02 8.582608401775360107e-02 -9.330790489912033081e-03 2.078454941511154175e-02 -1.237611323595046997e-01 1.345141977071762085e-01 -4.296588245779275894e-03 2.335089594125747681e-01 3.845899701118469238e-01 -3.486994802951812744e-01 -1.441159844398498535e-01 -1.217980384826660156e-01 -2.548956312239170074e-02 -2.463796883821487427e-01 1.028231531381607056e-01 3.557358086109161377e-01 -2.571797370910644531e-01 1.338091641664505005e-01 1.345009803771972656e-01 -7.693745195865631104e-02 -6.916667520999908447e-02 -1.497590243816375732e-01 2.247310578823089600e-01 -5.592059716582298279e-02 3.047584593296051025e-01 1.951577812433242798e-01 1.584443300962448120e-01 1.237382963299751282e-01 1.303810328245162964e-01 -8.418920636177062988e-02
1.043970212340354919e-01 -2.314889430999755859e-01 -1.069784089922904968e-01 -4.248552769422531128e-02 -2.249100245535373688e-03 8.804433792829513550e-02 2.118911296129226685e-01 -3.839008882641792297e-02 -3.418836891651153564e-01 2.992382049560546875e-01 -1.100753694772720337e-01 6.226075440645217896e-02 1.090182363986968994e-01 -1.585586518049240112e-01 -9.310855716466903687e-02 -1.010350733995437622e-01 -4.843834042549133301e-02 2.279025912284851074e-01 2.585438787937164307e-01 1.580271273851394653e-01 2.961363494396209717e-01 3.573815897107124329e-02 -1.375223398208618164e-01 1.988848745822906494e-01 3.195735812187194824e-01 -3.329965472221374512e-02 2.009001076221466064e-01 -1.402900665998458862e-01 -4.900756105780601501e-02 -4.491981491446495056e-02 1.382915377616882324e-01 -3.308244645595550537e-01
5.544547364115715027e-02 7.105325162410736084e-02 -2.035971917212009430e-02 -4.920681193470954895e-02 -3.403396159410476685e-02 1.462986618280410767e-01 -1.292711496353149414e-01 -3.645690083503723145e-01 -1.229635924100875854e-01 1.383137051016092300e-02 3.372948244214057922e-02 2.230393737554550171e-01 1.276899278163909912e-01 3.138990700244903564e-01 3.093998134136199951e-02 -3.118510171771049500e-02 -2.215121686458587646e-01 2.200647890567779541e-01 1.465881168842315674e-01 4.000310003757476807e-01 2.955152094364166260e-01 3.643539175391197205e-02 2.098040431737899780e-01 7.055380195379257202e-02 2.062955051660537720e-01 -2.172729223966598511e-01 1.641564071178436279e-01 -2.395636029541492462e-02 -2.174232155084609985e-01 -8.201608061790466309e-02 2.143367826938629150e-01 2.786031924188137054e-03
-3.650735616683959961e-01 -9.952843189239501953e-02 -1.967757642269134521e-01 8.237089216709136963e-02 4.190961271524429321e-02 -1.419271528720855713e-01 -1.759435981512069702e-01 -1.116594150662422180e-01 -4.148726537823677063e-02 2.819057106971740723e-01 1.114673316478729248e-01 1.614801294635981321e-04 6.743965204805135727e-03 -9.150934964418411255e-02 2.591570317745208740e-01 -9.686445444822311401e-02 -2.989631593227386475e-01 7.512100040912628174e-02 -2.383542209863662720e-01 3.940241932868957520e-01 3.027831912040710449e-01 -1.234890371561050415e-01 9.837030619382858276e-02 5.692210420966148376e-02 1.371458321809768677e-01 -1.822063326835632324e-01 -1.412695646286010742e-01 1.969209313392639160e-01 -1.079766303300857544e-01 -6.241551414132118225e-02 8.604419231414794922e-02 -8.227585256099700928e-02
8.952631056308746338e-02 -9.142441302537918091e-02 4.649323225021362305e-02 6.623834371566772461e-02 -1.019385457038879395e-01 2.289452999830245972e-01 5.260106176137924194e-02 -3.200680613517761230e-01 -1.353142410516738892e-01 3.278798460960388184e-01 3.222976028919219971e-01 5.523287132382392883e-02 -6.421459466218948364e-02 -3.266966044902801514e-01 2.798615992069244385e-01 1.695720404386520386e-01 -1.076041907072067261e-01 2.599015831947326660e-01 7.154420483857393265e-03 1.919503905810415745e-03 2.520079612731933594e-01 6.794779002666473389e-02 -2.038659453392028809e-01 9.489309787750244141e-02 4.228770732879638672e-02 3.086157143115997314e-01 1.092893481254577637e-01 -2.050101757049560547e-01 -2.371458336710929871e-02 -5.796574521809816360e-03 -9.149438887834548950e-02 2.325947768986225128e-02
7.540000975131988525e-02 -3.833270445466041565e-02 -8.116715401411056519e-02 2.358495146036148071e-01 -1.057181507349014282e-02 2.635775804519653320e-01 -2.662152945995330811e-01 -4.109231233596801758e-01 -4.616443067789077759e-02 2.734151184558868408e-01 -8.451550267636775970e-03 -1.249122470617294312e-01 -2.866421043872833252e-01 -2.630843222141265869e-01 6.956013292074203491e-02 -1.729841530323028564e-02 -2.389142960309982300e-01 9.965291619300842285e-02 5.726497992873191833e-02 8.594641089439392090e-02 -2.481299638748168945e-02 -1.247817426919937134e-01 1.869023740291595459e-01 3.625960946083068848e-01 1.719142496585845947e-01 1.313119530677795410e-01 -4.196315258741378784e-02 6.475228071212768555e-02 5.907325539737939835e-03 -1.297597121447324753e-02 1.076844632625579834e-01 -2.177633345127105713e-01
1.511637121438980103e-01 3.184962570667266846e-01 3.005576729774475098e-01 9.137227386236190796e-02 1.425159722566604614e-02 2.199101895093917847e-01 7.625193893909454346e-02 -3.162863254547119141e-01 -2.693401575088500977e-01 3.455847799777984619e-01 9.063822776079177856e-02 -1.918235868215560913e-01 1.067317053675651550e-01 -3.577253818511962891e-01 -2.371410429477691650e-01 4.804123565554618835e-02 -2.440653927624225616e-02 4.210954904556274414e-02 1.624167338013648987e-02 3.071789443492889404e-02 2.294372916221618652e-01 4.227821528911590576e-02 -6.321780383586883545e-02 1.347365081310272217e-01 1.213443875312805176e-01 -1.520988792181015015e-01 -5.224185064435005188e-02 -4.147307947278022766e-02 2.172860316932201385e-03 1.857066899538040161e-02 2.525094151496887207e-01 -3.390578180551528931e-02
-4.942205920815467834e-02 9.064256399869918823e-02 1.651149839162826538e-01 -3.072999976575374603e-02 1.946654766798019409e-01 5.085236206650733948e-02 -2.091413736343383789e-01 -5.685433745384216309e-01 -4.737184196710586548e-02 2.929325401782989502e-01 2.364557832479476929e-01 -2.556911408901214600e-01 -2.018446475267410278e-02 4.115541279315948486e-02 -6.056904420256614685e-02 -1.915300637483596802e-01 -1.117891445755958557e-01 1.684174388647079468e-01 -3.065069392323493958e-02 -5.906355008482933044e-02 1.416210085153579712e-01 -6.449075788259506226e-02 1.835014820098876953e-01 -3.325754031538963318e-02 2.625162303447723389e-01 -6.216263771057128906e-02 -1.749129034578800201e-02 -2.575222551822662354e-01 -1.221266314387321472e-01 1.063133552670478821e-01 -1.235058084130287170e-01 -1.292980313301086426e-01
-4.522651806473731995e-02 3.014153242111206055e-01 -1.103115081787109375e-02 2.004982531070709229e-02 -9.270671010017395020e-02 2.186406105756759644e-01 -2.129716873168945312e-01 -3.305241763591766357e-01 8.814747631549835205e-02 -8.673695474863052368e-02 1.139872893691062927e-02 -2.435862720012664795e-01 6.037086248397827148e-03 -1.205670014023780823e-01 3.036932349205017090e-01 -1.677490770816802979e-01 1.688986718654632568e-01 1.001770123839378357e-01 -3.522950690239667892e-03 1.903315931558609009e-01 4.073171317577362061e-01 -1.017148196697235107e-01 1.827694177627563477e-01 1.214320436120033264e-01 -2.849421463906764984e-02 -2.930413484573364258e-01 1.377867907285690308e-01 3.421561047434806824e-02 1.388126015663146973e-01 1.895608380436897278e-02 -8.269572257995605469e-02 -2.310115396976470947e-01
-1.315966397523880005e-01 5.830342695116996765e-02 -1.868065893650054932e-01 7.226344197988510132e-02 1.450093239545822144e-01 -1.117901653051376343e-01 -3.078034333884716034e-02 -3.755773603916168213e-02 -1.569206714630126953e-01 3.098541796207427979e-01 1.887137144804000854e-01 4.811967909336090088e-02 -1.452138721942901611e-01 -1.443103849887847900e-01 -8.444875478744506836e-02 -4.974882304668426514e-02 -1.956010907888412476e-01 3.206363320350646973e-01 6.320287473499774933e-03 5.370195508003234863e-01 3.857326135039329529e-02 1.025187410414218903e-02 -2.734157070517539978e-02 3.773109242320060730e-02 2.587437927722930908e-01 1.105192452669143677e-01 1.874334178864955902e-02 -2.963609397411346436e-01 -1.019187048077583313e-01 1.635144501924514771e-01 -1.974417567253112793e-01 -1.284021288156509399e-01
-2.718331813812255859e-01 1.701855510473251343e-01 -2.247217483818531036e-02 -1.210530102252960205e-02 -2.327154427766799927e-01 -1.492755860090255737e-01 1.682578474283218384e-01 -2.419910579919815063e-01 -1.548986583948135376e-01 3.785275518894195557e-01 -2.097784578800201416e-01 -2.655105665326118469e-02 2.503034844994544983e-02 6.332778930664062500e-02 6.314952671527862549e-02 -4.124283418059349060e-02 4.303911328315734863e-02 1.237695664167404175e-01 2.357762604951858521e-01 3.958719074726104736e-01 1.365316361188888550e-01 -6.614849716424942017e-02 1.145757511258125305e-01 3.461784720420837402e-01 -6.081171333789825439e-02 -1.351336836814880371e-01 1.157716065645217896e-01 -7.349177449941635132e-02 -2.386350780725479126e-01 -9.290862828493118286e-02 -1.332312226295471191e-01 -3.626240789890289307e-02
-7.080751657485961914e-02 7.595247030258178711e-02 -4.996742308139801025e-02 -9.339970350265502930e-02 7.108604162931442261e-02 1.377298831939697266e-01 5.074404180049896240e-02 -5.406252145767211914e-01 1.847032755613327026e-01 3.581135869026184082e-01 2.625854015350341797e-01 -2.748955488204956055e-01 4.902240633964538574e-02 -2.464727461338043213e-01 9.462149441242218018e-02 -5.066208913922309875e-02 9.663584828376770020e-02 3.535442650318145752e-01 1.364783197641372681e-01 2.016597539186477661e-01 3.140930086374282837e-02 -6.170732527971267700e-02 3.173122555017471313e-02 5.860464647412300110e-02 -5.235847458243370056e-02 -1.536278575658798218e-01 -8.364024013280868530e-02 -1.019328758120536804e-01 1.295037381350994110e-02 5.192277185983584786e-08 1.508447825908660889e-01 -8.978377282619476318e-02
-1.032731384038925171e-01 1.250672340393066406e-01 1.665943562984466553e-01 -8.443363942205905914e-03 -2.692823857069015503e-02 2.571991682052612305e-01 9.076732397079467773e-02 -4.046680033206939697e-01 -1.814057677984237671e-01 1.028650254011154175e-01 -5.803549289703369141e-02 -6.128282472491264343e-02 -2.864225208759307861e-01 -1.214753016829490662e-01 8.546808362007141113e-02 -3.698062002658843994e-01 -7.938241213560104370e-02 2.848983108997344971e-01 -2.799760401248931885e-01 -7.925084792077541351e-04 1.533863991498947144e-01 -9.487792849540710449e-02 1.892382949590682983e-01 1.232156306505203247e-01 6.791345775127410889e-02 7.433731108903884888e-02 3.952595219016075134e-02 -1.087094005197286606e-02 -7.825146615505218506e-02 3.749960958957672119e-01 6.658513844013214111e-02 -5.614200606942176819e-02
-2.867139689624309540e-02 1.818533241748809814e-01 -7.863900810480117798e-02 7.065521925687789917e-02 1.396041922271251678e-02 1.752913147211074829e-01 2.609276771545410156e-01 -2.740573287010192871e-01 -2.157660573720932007e-01 4.560890197753906250e-01 -1.514009088277816772e-01 -1.262650340795516968e-01 -1.715044975280761719e-01 -9.131937287747859955e-03 2.264818549156188965e-01 -1.779071688652038574e-01 2.666506171226501465e-02 9.560362435877323151e-03 -8.607410639524459839e-02 3.074981570243835449e-01 7.075779139995574951e-02 -1.518201529979705811e-01 1.097645312547683716e-01 7.544469088315963745e-03 -7.574700284749269485e-03 -1.322272121906280518e-01 1.121512427926063538e-01 2.804755568504333496e-01 1.377507001161575317e-01 -2.055819481611251831e-01 -1.855274736881256104e-01 -1.660304814577102661e-01
1.134585440158843994e-01 -1.719772443175315857e-02 1.167561039328575134e-01 -6.880579888820648193e-02 -2.777944803237915039e-01 3.908456563949584961e-01 -6.674520671367645264e-02 -3.623003363609313965e-01 -1.583598107099533081e-01 2.359701991081237793e-01 3.349269628524780273e-01 -2.855453789234161377e-01 -1.896265596151351929e-01 -1.062354817986488342e-01 6.335584819316864014e-02 5.860503017902374268e-02 -2.819387707859277725e-03 3.058377206325531006e-01 3.732663765549659729e-02 7.748880982398986816e-02 2.897060215473175049e-01 3.378170356154441833e-02 -1.366582661867141724e-01 -1.371409650892019272e-02 1.578024774789810181e-01 -1.175267156213521957e-02 7.560917735099792480e-02 7.768955547362565994e-03 -8.265157788991928101e-02 8.456393331289291382e-02 -1.544082611799240112e-01 -1.166115514934062958e-02
2.579687722027301788e-02 9.974850714206695557e-02 2.208939492702484131e-01 3.595782816410064697e-01 -1.868661344051361084e-01 -6.223601754754781723e-03 -1.052161771804094315e-02 -2.732724249362945557e-01 -2.886959016323089600e-01 2.585214078426361084e-01 -4.080362990498542786e-02 1.180490478873252869e-01 -1.639365591108798981e-02 -1.698663383722305298e-01 -2.882718741893768311e-01 -3.059151396155357361e-02 -1.206796690821647644e-01 3.887478411197662354e-01 -5.965018644928932190e-02 1.066997200250625610e-01 2.587436139583587646e-01 1.185220628976821899e-01 -1.918651163578033447e-01 1.654442846775054932e-01 1.021145209670066833e-01 -1.642500013113021851e-01 -1.638501733541488647e-01 1.438270672224462032e-03 -3.077604062855243683e-02 3.015740960836410522e-02 2.093255892395973206e-02 -1.739210039377212524e-01
5.874997377395629883e-02 -2.524978108704090118e-02 -9.048750996589660645e-02 9.059631079435348511e-02 -3.229777812957763672e-01 4.161334037780761719e-01 -2.794655561447143555e-01 -4.347023963928222656e-01 -1.754601895809173584e-01 2.674118280410766602e-01 1.540281921625137329e-01 -7.237214595079421997e-02 -3.519813343882560730e-02 -2.221978306770324707e-01 2.289430946111679077e-01 -1.082774698734283447e-01 -4.220903851091861725e-03 1.034973710775375366e-01 1.256268024444580078e-01 1.638139784336090088e-02 2.211302667856216431e-01 3.583571687340736389e-02 -4.371465183794498444e-03 1.206840127706527710e-01 -4.038140177726745605e-03 2.702647745609283447e-01 1.063903123140335083e-01 -7.981485873460769653e-02 -5.101421102881431580e-02 -5.744318291544914246e-02 -2.072438038885593414e-02 1.822374016046524048e-02
4.503967240452766418e-02 -1.436026487499475479e-02 -2.307320535182952881e-01 -1.845020428299903870e-02 -2.700611948966979980e-01 1.038400530815124512e-01 1.869537681341171265e-01 -9.959405660629272461e-02 -1.691239923238754272e-01 8.151535689830780029e-02 -1.112088337540626526e-01 2.475287578999996185e-02 1.404198557138442993e-01 -1.393667310476303101e-01 -6.941112130880355835e-02 -1.688271015882492065e-01 -1.879404187202453613e-01 2.646335363388061523e-01 1.918519735336303711e-01 3.370579481124877930e-01 1.786865144968032837e-01 8.551678061485290527e-02 -3.624980896711349487e-02 1.745822131633758545e-01 2.988246381282806396e-01 7.827386260032653809e-02 1.883613765239715576e-01 -1.463343948125839233e-01 2.200177907943725586e-01 9.528233110904693604e-02 1.461156159639358521e-01 -3.700759708881378174e-01
1.893169879913330078e-01 -8.955377340316772461e-02 -6.302364170551300049e-02 -2.018616199493408203e-01 -6.225655600428581238e-02 5.282948538661003113e-02 -2.214178144931793213e-01 -3.656692802906036377e-01 3.721794858574867249e-02 1.121836528182029724e-01 -8.218526840209960938e-02 1.221562027931213379e-01 -1.921489238739013672e-01 7.464366406202316284e-02 4.661144688725471497e-03 3.007429279386997223e-02 2.898634038865566254e-02 1.777728796005249023e-01 -6.658826023340225220e-02 1.875476986169815063e-01 3.410082161426544189e-01 1.564519256353378296e-01 -1.679662056267261505e-02 4.866051077842712402e-01 2.877161800861358643e-01 -1.031326651573181152e-01 2.776168882846832275e-01 1.856016367673873901e-02 -6.524830311536788940e-02 -8.499300479888916016e-02 6.509494036436080933e-02 8.070477098226547241e-02
-8.328642696142196655e-02 -1.588942110538482666e-01 -9.526496380567550659e-02 1.086910441517829895e-01 -2.373831719160079956e-02 -8.259408175945281982e-02 1.893093883991241455e-01 -2.165518403053283691e-01 6.603983789682388306e-02 1.451670974493026733e-01 -1.238344460725784302e-01 2.881138399243354797e-02 1.425769366323947906e-02 -1.801407039165496826e-01 -1.101103946566581726e-01 -1.467474550008773804e-01 -6.116777658462524414e-03 2.384074628353118896e-01 9.424762427806854248e-02 2.814919054508209229e-01 2.849905192852020264e-01 4.778330773115158081e-02 1.181693375110626221e-01 1.402671188116073608e-01 2.954183220863342285e-01 1.022749096155166626e-01 3.138276636600494385e-01 -3.150697350502014160e-01 6.523058563470840454e-02 -9.930298477411270142e-02 -1.520665921270847321e-02 -4.206211566925048828e-01
-8.696115016937255859e-02 -1.004147715866565704e-02 -2.761719748377799988e-02 1.153182834386825562e-01 -2.856963276863098145e-01 1.817830950021743774e-01 5.175887048244476318e-02 -2.000770904123783112e-02 -2.785170972347259521e-01 3.044661283493041992e-01 2.327728718519210815e-01 -8.792193979024887085e-02 1.130269989371299744e-01 -2.523649334907531738e-01 -8.356776088476181030e-02 5.050976946949958801e-02 -1.247911080718040466e-01 -1.857924624346196651e-03 -1.324049681425094604e-01 3.708888590335845947e-01 1.637514233589172363e-01 1.576901376247406006e-01 -1.735249012708663940e-01 -3.187337517738342285e-02 2.323134690523147583e-01 -7.746627088636159897e-03 2.505532801151275635e-01 -1.813306510448455811e-01 -9.417089633643627167e-03 1.194617226719856262e-01 1.185846626758575439e-01 -3.328117430210113525e-01
2.525627315044403076e-01 -3.619871288537979126e-02 8.785077184438705444e-02 9.196735918521881104e-02 -1.081793662160634995e-02 2.214461565017700195e-01 -9.151171892881393433e-02 -4.298503696918487549e-01 1.714766025543212891e-02 2.011359184980392456e-01 1.234290562570095062e-02 -6.502225995063781738e-02 5.773248896002769470e-02 2.199688740074634552e-02 -1.400654315948486328e-01 -4.756325483322143555e-02 -1.014933735132217407e-01 3.991712331771850586e-01 8.994958549737930298e-02 -2.995244227349758148e-02 2.934521138668060303e-01 1.523825675249099731e-01 2.249761521816253662e-01 7.683759927749633789e-02 2.122678793966770172e-02 -1.282146722078323364e-01 2.791761457920074463e-01 1.093378663063049316e-01 -3.353128954768180847e-02 3.164810836315155029e-01 -4.930675402283668518e-02 -2.249852716922760010e-01
8.325677365064620972e-02 1.423286050558090210e-01 -2.242876291275024414e-01 -5.901867896318435669e-02 -1.920973509550094604e-01 -4.293720051646232605e-02 -1.593827009201049805e-01 -2.001484036445617676e-01 -1.458223909139633179e-01 3.489265739917755127e-01 -1.443373858928680420e-01 2.031235545873641968e-01 7.581906765699386597e-02 -4.088631272315979004e-01 1.804055422544479370e-01 -1.241361200809478760e-01 3.562103211879730225e-02 1.363715082406997681e-01 4.415939562022686005e-03 -3.745377063751220703e-02 2.593063116073608398e-01 -1.406317353248596191e-01 1.011902987957000732e-01 5.943735316395759583e-02 1.989308446645736694e-01 6.452067196369171143e-02 -1.200466509908437729e-02 -1.675133109092712402e-01 2.473202347755432129e-01 3.307676687836647034e-02 -2.664651572704315186e-01 -2.480961531400680542e-01
3.011274337768554688e-01 2.532580494880676270e-01 9.476201981306076050e-02 -2.944025024771690369e-02 -2.054228680208325386e-03 -2.358821220695972443e-02 -2.022667974233627319e-01 -1.199368461966514587e-01 -1.881950907409191132e-02 3.519862294197082520e-01 -7.576019316911697388e-02 5.059349536895751953e-02 -1.133007649332284927e-02 -3.402161970734596252e-02 -3.397785499691963196e-02 -3.826740682125091553e-01 -2.417806684970855713e-01 4.786194264888763428e-01 1.169651299715042114e-01 1.248220875859260559e-01 5.889293551445007324e-02 -1.053750701248645782e-02 4.042329639196395874e-02 8.027467131614685059e-02 1.988212317228317261e-01 -1.376934796571731567e-01 -1.076207533478736877e-01 -7.657682057470083237e-03 -2.462774068117141724e-01 -1.287399083375930786e-01 1.482051461935043335e-01 -1.662041619420051575e-02
2.255025357007980347e-01 1.380870938301086426e-01 -1.297026220709085464e-02 1.984901428222656250e-01 -1.605503410100936890e-01 2.800011634826660156e-01 -3.450133800506591797e-01 -6.065057218074798584e-02 1.424185186624526978e-02 3.116266429424285889e-01 1.558057963848114014e-01 5.628649890422821045e-02 8.500561118125915527e-02 -7.640900462865829468e-02 3.219038248062133789e-01 -1.781775504350662231e-01 9.013984352350234985e-02 7.401861995458602905e-02 1.421254873275756836e-01 2.202620655298233032e-01 -6.592140998691320419e-03 -2.386157959699630737e-01 2.518025040626525879e-01 1.027577072381973267e-01 1.756494939327239990e-01 -3.013345301151275635e-01 1.519357878714799881e-02 -1.098993793129920959e-01 -7.873150706291198730e-02 3.419315442442893982e-02 1.869664937257766724e-01 2.968213334679603577e-02
1.812265664339065552e-01 1.661784350872039795e-01 5.242180824279785156e-02 -3.832389041781425476e-02 1.934021711349487305e-01 1.095823594368994236e-03 -2.260497212409973145e-01 -3.770249485969543457e-01 -1.519630849361419678e-01 2.675708532333374023e-01 1.878895312547683716e-01 1.336467172950506210e-02 3.637383133172988892e-02 7.080227136611938477e-02 1.721221655607223511e-01 2.973901852965354919e-02 2.052406817674636841e-01 2.794651389122009277e-01 1.757385283708572388e-01 -4.141587764024734497e-02 -6.257143616676330566e-02 -1.465079654008150101e-02 1.102071106433868408e-01 3.094141185283660889e-01 4.269272089004516602e-01 -1.046449318528175354e-01 1.074974834918975830e-01 1.063172221183776855e-01 -6.952542811632156372e-02 1.460493057966232300e-01 -3.084530308842658997e-02 1.721340715885162354e-01
-1.676345430314540863e-02 1.084879711270332336e-01 1.755862385034561157e-01 8.578108996152877808e-02 5.284016579389572144e-02 6.552717834711074829e-02 -4.458932671695947647e-03 -3.577583134174346924e-01 -7.661097496747970581e-02 4.490219652652740479e-01 2.859812378883361816e-01 -3.180666267871856689e-01 -2.333557978272438049e-02 6.262564100325107574e-03 -1.521859467029571533e-01 -1.405091583728790283e-01 -2.485363557934761047e-02 4.213032126426696777e-01 9.649263322353363037e-02 -5.578212440013885498e-02 1.447843271307647228e-03 -2.187332361936569214e-01 1.491701453924179077e-01 1.107210963964462280e-01 1.240880414843559265e-01 -1.279208362102508545e-01 -6.337957829236984253e-02 -6.073347851634025574e-02 -1.046293973922729492e-01 2.296612113714218140e-01 2.575092576444149017e-02 -6.339848041534423828e-02
-2.368164807558059692e-01 6.028669886291027069e-03 -2.082263082265853882e-01 8.687001466751098633e-02 -7.771965861320495605e-02 2.349195033311843872e-01 -3.769473871216177940e-03 -1.894647628068923950e-01 -2.822647690773010254e-01 2.715343236923217773e-01 -3.759549558162689209e-02 2.352088838815689087e-01 2.660624086856842041e-01 -9.320370107889175415e-02 1.690940558910369873e-02 -1.741069257259368896e-01 -3.136135265231132507e-02 1.033801808953285217e-01 1.868400536477565765e-02 -6.939688324928283691e-02 1.973708122968673706e-01 1.789872944355010986e-01 -9.223699569702148438e-02 -1.015549376606941223e-01 2.652212381362915039e-01 6.141822785139083862e-02 6.194694340229034424e-02 1.973195672035217285e-01 2.065091952681541443e-02 -1.277531534433364868e-01 -1.533431094139814377e-02 -4.848752319812774658e-01
-7.849407941102981567e-02 2.660060822963714600e-01 -6.024494394659996033e-02 4.714913293719291687e-02 1.022588759660720825e-01 8.476642519235610962e-02 -1.681347042322158813e-01 -4.813573509454727173e-02 -2.492023557424545288e-01 2.176354676485061646e-01 1.375992447137832642e-01 1.086331978440284729e-01 1.301852315664291382e-01 -3.557197749614715576e-01 1.016508042812347412e-01 1.833599507808685303e-01 -1.252507716417312622e-01 3.434793353080749512e-01 -1.590700149536132812e-01 -1.082467511296272278e-01 2.862929999828338623e-01 -2.821221053600311279e-01 -3.160737827420234680e-02 1.213312745094299316e-01 1.970678865909576416e-01 6.898970901966094971e-02 1.153352558612823486e-01 -1.122119799256324768e-01 3.293841481208801270e-01 2.879801020026206970e-02 -2.325025759637355804e-02 -1.184992566704750061e-01
1.038367673754692078e-02 -1.742913154885172844e-03 1.439578086137771606e-01 1.398690491914749146e-01 -9.515561163425445557e-02 9.077649563550949097e-02 -2.662873566150665283e-01 -2.990231812000274658e-01 -1.952700316905975342e-01 1.430695056915283203e-01 1.781959235668182373e-01 1.109062954783439636e-01 -1.277110874652862549e-01 1.508791595697402954e-01 -2.747513651847839355e-01 -4.817118123173713684e-02 -3.293516580015420914e-03 2.612323164939880371e-01 7.522840797901153564e-02 2.662885785102844238e-01 2.853421866893768311e-01 -7.995355129241943359e-02 -2.083558738231658936e-01 4.014624655246734619e-02 2.211810499429702759e-01 -6.219666451215744019e-02 1.022868677973747253e-01 1.958301663398742676e-01 4.951917380094528198e-02 -1.592362523078918457e-01 3.163112699985504150e-01 -2.352127432823181152e-01
8.931655436754226685e-02 1.453085988759994507e-01 -4.126248359680175781e-01 -1.064785867929458618e-01 1.700743883848190308e-01 2.045203596353530884e-01 -1.206838339567184448e-01 -7.211067527532577515e-02 1.843489333987236023e-02 2.923798263072967529e-01 -1.847557127475738525e-01 8.403495699167251587e-02 -1.811730861663818359e-02 6.311640888452529907e-02 -9.792300313711166382e-02 -1.561564952135086060e-01 1.278921812772750854e-01 2.573819160461425781e-01 -1.633070707321166992e-01 3.542608320713043213e-01 6.591066718101501465e-02 -1.222114264965057373e-01 1.903877109289169312e-01 9.672410786151885986e-02 1.222537532448768616e-01 4.480431228876113892e-02 2.453280985355377197e-01 2.545341849327087402e-01 -2.421745508909225464e-01 -1.013104990124702454e-01 -1.203627437353134155e-01 -9.221466630697250366e-02
1.628851145505905151e-01 1.067866235971450806e-01 -1.264396160840988159e-01 2.885437309741973877e-01 -2.360843420028686523e-01 1.676624268293380737e-01 -3.009551465511322021e-01 -4.501697123050689697e-01 -1.534830927848815918e-01 1.300346851348876953e-01 2.061036601662635803e-02 -7.319395989179611206e-02 -1.428241282701492310e-01 -1.075448840856552124e-01 1.488318890333175659e-01 -5.174370110034942627e-02 -2.283447831869125366e-01 -8.449347689747810364e-03 -1.393291167914867401e-02 9.360843151807785034e-02 3.344590216875076294e-02 5.044041201472282410e-03 1.190302819013595581e-01 2.769189476966857910e-01 2.716767191886901855e-01 2.734444476664066315e-02 6.150711700320243835e-02 3.805009648203849792e-02 4.984711855649948120e-02 -4.167571663856506348e-02 9.869962930679321289e-02 -3.684972524642944336e-01
-1.533469408750534058e-01 1.194010451436042786e-01 -5.215795338153839111e-02 1.859281957149505615e-01 -4.497895762324333191e-02 1.304293144494295120e-02 -6.740303337574005127e-02 -4.203389883041381836e-01 -8.633659034967422485e-02 5.382096767425537109e-01 3.578623384237289429e-02 -1.793209016323089600e-01 -1.356619894504547119e-01 1.302464157342910767e-01 5.946670658886432648e-03 -7.886213064193725586e-02 -8.506469428539276123e-02 3.584375679492950439e-01 -1.359241362661123276e-02 -7.037042081356048584e-02 1.620898395776748657e-01 2.415181845426559448e-01 -4.348110780119895935e-02 3.837759839370846748e-03 4.545148089528083801e-02 -1.504129767417907715e-01 -1.277177184820175171e-01 -1.588502079248428345e-01 -1.353361606597900391e-01 1.691858470439910889e-01 -2.699406072497367859e-02 -1.675431430339813232e-01
8.867608383297920227e-03 -5.441093444824218750e-02 -2.495137006044387817e-01 3.419303521513938904e-02 -4.346927404403686523e-01 -3.039067611098289490e-02 -7.193411886692047119e-02 -3.529813885688781738e-01 1.364619582891464233e-01 5.212776064872741699e-01 -3.335370915010571480e-03 -3.144514858722686768e-01 8.421084843575954437e-03 -1.601825058460235596e-01 1.139664649963378906e-01 -1.682217866182327271e-01 -8.622221648693084717e-02 4.977625235915184021e-02 -1.447018533945083618e-01 1.010883823037147522e-01 1.834835708141326904e-01 -1.123921051621437073e-01 -7.889761030673980713e-02 5.064543336629867554e-02 7.855695486068725586e-02 -2.714244835078716278e-02 -2.730548940598964691e-02 -8.459711447358131409e-03 -1.223762556910514832e-01 1.062163412570953369e-01 -1.634270846843719482e-01 -2.783739753067493439e-02
-8.308585733175277710e-03 1.896670013666152954e-01 -1.062225699424743652e-01 3.387221395969390869e-01 -1.284652948379516602e-02 1.506751626729965210e-01 5.287790670990943909e-02 -2.046693116426467896e-02 -1.580473035573959351e-01 3.480494320392608643e-01 1.280891448259353638e-01 -1.356799006462097168e-01 3.269768059253692627e-01 -2.156769335269927979e-01 -6.612481921911239624e-02 5.589547753334045410e-02 1.004241183400154114e-01 1.188923977315425873e-02 -6.860464811325073242e-02 4.700671136379241943e-01 2.185804024338722229e-02 2.096801064908504486e-03 -8.768403530120849609e-02 -2.857845276594161987e-02 2.613108158111572266e-01 5.200501903891563416e-02 1.059672087430953979e-01 -2.708669304847717285e-01 -9.785522706806659698e-04 1.698102653026580811e-01 -3.485668450593948364e-02 -1.986894458532333374e-01
-1.818356513977050781e-01 4.215273261070251465e-01 -6.617546826601028442e-02 -5.231427028775215149e-02 -1.674147695302963257e-01 2.231921702623367310e-01 -1.007399559020996094e-01 -3.226658105850219727e-01 -1.774400286376476288e-02 3.973535001277923584e-01 1.968078017234802246e-01 -1.704695373773574829e-01 -4.270427674055099487e-02 -2.299998551607131958e-01 2.043957263231277466e-01 8.458976633846759796e-03 1.116315927356481552e-02 1.846192628145217896e-01 -7.177837193012237549e-02 -7.496717572212219238e-02 -6.249235197901725769e-02 2.141718119382858276e-01 -1.251855026930570602e-02 1.614993251860141754e-02 8.406881988048553467e-02 -3.753207623958587646e-01 4.346764460206031799e-02 -7.898560911417007446e-02 8.365885913372039795e-02 7.406528294086456299e-02 4.294601827859878540e-02 -4.354506731033325195e-02
-4.941430315375328064e-02 8.563540875911712646e-02 -1.534764915704727173e-01 3.230256438255310059e-01 -1.209941059350967407e-01 1.020839437842369080e-01 2.913370914757251740e-02 3.594356030225753784e-02 -2.299588769674301147e-01 2.872068583965301514e-01 1.327497810125350952e-01 -1.784263402223587036e-01 2.824096679687500000e-01 -7.144722342491149902e-02 3.645617142319679260e-02 -9.482108801603317261e-02 -4.017081484198570251e-02 4.667353257536888123e-02 -2.350906282663345337e-01 3.143435418605804443e-01 2.467886507511138916e-01 8.836504817008972168e-02 1.321968436241149902e-01 -2.691411972045898438e-02 2.283070236444473267e-01 1.465031690895557404e-02 9.856684505939483643e-02 -2.627635002136230469e-01 -1.958516091108322144e-01 -1.747660152614116669e-02 -6.803570687770843506e-02 -3.687001168727874756e-01
1.067552482709288597e-03 1.261400282382965088e-01 -3.355044126510620117e-02 4.875716939568519592e-02 -6.461002398282289505e-03 -2.020859345793724060e-02 6.882262974977493286e-02 -1.007405966520309448e-01 -7.245560735464096069e-02 3.608729243278503418e-01 3.367629349231719971e-01 -1.154205109924077988e-02 1.909048557281494141e-01 -2.085760086774826050e-01 -9.045367129147052765e-03 -3.907243311405181885e-01 -3.198407590389251709e-01 3.071668148040771484e-01 3.268504980951547623e-03 1.636394411325454712e-01 2.155043929815292358e-02 3.063992559909820557e-01 -8.425205945968627930e-02 1.162137910723686218e-01 4.318123310804367065e-02 8.241144567728042603e-02 1.528206169605255127e-01 -2.862196862697601318e-01 -1.325787007808685303e-01 4.908987879753112793e-02 -8.664472401142120361e-02 -6.097795069217681885e-02
-7.585212588310241699e-02 4.845231175422668457e-01 3.610667074099183083e-03 3.097712621092796326e-02 -3.417092561721801758e-01 -1.407285220921039581e-02 -3.104686178267002106e-02 -2.804342806339263916e-01 1.055443473160266876e-02 1.781220287084579468e-01 2.690913677215576172e-01 -4.806417599320411682e-02 -2.797324396669864655e-02 7.976143807172775269e-02 2.143872901797294617e-03 -6.076066568493843079e-02 -8.541879057884216309e-02 2.119262665510177612e-01 2.542414143681526184e-02 2.533934712409973145e-01 2.862546779215335846e-02 1.568697579205036163e-02 9.967756271362304688e-02 2.421764135360717773e-01 2.254170924425125122e-01 -7.119290530681610107e-02 -1.615808159112930298e-01 9.249034523963928223e-02 -2.456682026386260986e-01 2.933780662715435028e-02 2.382774800062179565e-01 -2.220188826322555542e-01
1.174099519848823547e-01 -1.759617924690246582e-01 -2.607850134372711182e-01 2.643449306488037109e-01 -1.176168844103813171e-01 -1.350336614996194839e-02 -2.261818945407867432e-01 -2.822767794132232666e-01 -2.356745302677154541e-01 2.996182143688201904e-01 -1.425059437751770020e-01 1.360351294279098511e-01 -4.274728894233703613e-02 -2.747981548309326172e-01 -3.546265885233879089e-02 -6.165516003966331482e-02 8.472248911857604980e-02 1.344861388206481934e-01 9.466844052076339722e-02 2.571291923522949219e-01 7.281349599361419678e-02 -2.093210220336914062e-01 1.273318976163864136e-01 2.993968687951564789e-02 3.174863755702972412e-01 1.084447056055068970e-01 2.613103389739990234e-02 1.463317722082138062e-01 -2.895441651344299316e-01 1.196760386228561401e-01 -5.437765643000602722e-02 -6.038079410791397095e-02
-8.201816678047180176e-02 2.456964701414108276e-01 -7.437945343554019928e-03 -1.429644674062728882e-01 -9.362126141786575317e-02 7.750915735960006714e-02 -3.328085318207740784e-02 7.465679943561553955e-02 -1.714444607496261597e-01 9.213391691446304321e-02 3.418910130858421326e-02 -9.234802424907684326e-02 -2.051256746053695679e-01 -2.064329832792282104e-01 2.167802453041076660e-01 -3.192494511604309082e-01 -2.166162878274917603e-01 2.568210661411285400e-01 -2.143304049968719482e-01 1.768874377012252808e-01 2.135011851787567139e-01 -9.110659360885620117e-02 6.392397731542587280e-02 -1.502122581005096436e-01 3.918360471725463867e-01 -2.211250923573970795e-02 2.936234772205352783e-01 -8.663277328014373779e-02 -1.488976031541824341e-01 -2.252390384674072266e-01 -4.228490963578224182e-02 -1.292253732681274414e-01
1.282816287130117416e-02 2.072347998619079590e-01 -1.040851399302482605e-01 -1.026971340179443359e-01 -2.279079705476760864e-01 1.630243062973022461e-01 -1.224895119667053223e-01 -2.012655586004257202e-01 1.100040450692176819e-01 6.891895830631256104e-02 -1.258133947849273682e-01 -1.805153340101242065e-01 -5.908550694584846497e-02 -1.793919205665588379e-01 2.714153528213500977e-01 2.004131823778152466e-01 -1.521795988082885742e-01 2.493493556976318359e-01 5.096052214503288269e-02 2.621566951274871826e-01 3.527161777019500732e-01 -2.397536635398864746e-01 1.527983844280242920e-01 6.310465931892395020e-02 3.111872822046279907e-02 -2.298236191272735596e-01 8.833074569702148438e-02 2.976028025150299072e-01 -3.166085481643676758e-02 -1.662633568048477173e-01 -2.887800335884094238e-03 -2.049885243177413940e-01
1.968108266592025757e-01 2.039050459861755371e-01 1.947181671857833862e-01 2.785865068435668945e-01 -9.928517788648605347e-02 4.120994508266448975e-01 -2.437886297702789307e-01 -1.576870679855346680e-01 4.034775495529174805e-02 3.242108225822448730e-01 -9.156189113855361938e-02 -1.929837018251419067e-01 -3.008373081684112549e-02 -1.894737780094146729e-01 2.058896124362945557e-01 -8.652286231517791748e-02 1.698359400033950806e-01 1.839918196201324463e-01 2.099056839942932129e-01 1.569013595581054688e-01 1.271345615386962891e-01 -5.015176907181739807e-02 5.171870067715644836e-02 5.631328374147415161e-02 1.758446544408798218e-01 -1.890143901109695435e-01 -9.948985278606414795e-02 -7.974196225404739380e-02 5.325452983379364014e-02 1.072788164019584656e-01 2.125083953142166138e-01 5.312867090106010437e-02
4.879761114716529846e-02 6.766007840633392334e-02 1.315636001527309418e-02 -3.674764884635806084e-03 2.966913208365440369e-02 2.968241274356842041e-01 -8.994285017251968384e-02 5.351632088422775269e-02 1.265541613101959229e-01 3.015018701553344727e-01 1.539528071880340576e-01 1.883473247289657593e-01 1.541772633790969849e-01 -3.313207030296325684e-01 1.298974752426147461e-01 -2.105603516101837158e-01 1.234484463930130005e-02 3.152678608894348145e-01 9.833138436079025269e-02 -7.503576576709747314e-02 4.263805150985717773e-01 -1.729238033294677734e-01 3.530307440087199211e-04 6.331323832273483276e-02 2.056213766336441040e-01 1.121310070157051086e-01 4.903044924139976501e-02 -5.694814771413803101e-02 2.786050140857696533e-01 -7.919996231794357300e-02 -7.266543805599212646e-02 -2.276746779680252075e-01
-8.483296632766723633e-02 -7.880646735429763794e-02 -4.850881546735763550e-02 2.842444181442260742e-01 7.538265734910964966e-02 -1.343436092138290405e-01 -7.952716946601867676e-02 -3.573246598243713379e-01 -1.186570450663566589e-01 1.777745336294174194e-01 2.132439613342285156e-01 -2.038840502500534058e-01 2.653836309909820557e-01 5.964408069849014282e-02 2.292280793190002441e-01 -1.689522266387939453e-01 -1.323575526475906372e-02 4.397701323032379150e-01 4.194102808833122253e-02 1.112011298537254333e-01 6.744442135095596313e-02 -2.499794363975524902e-01 -4.217692092061042786e-02 9.358536452054977417e-03 2.799259424209594727e-01 -9.212946891784667969e-02 -2.435562200844287872e-02 -2.615495622158050537e-01 5.163401737809181213e-02 2.771480940282344818e-02 2.282097376883029938e-02 1.466365158557891846e-01
-1.381502002477645874e-01 3.579559624195098877e-01 -8.940228074789047241e-02 1.311981976032257080e-01 6.082238629460334778e-02 1.356414854526519775e-01 -5.589471757411956787e-02 -3.940616250038146973e-01 1.389559507369995117e-01 3.135039508342742920e-01 8.512776345014572144e-02 -1.148067414760589600e-01 1.218047663569450378e-01 4.898233339190483093e-02 -8.407831937074661255e-02 -7.256535347551107407e-03 1.523734722286462784e-02 1.331836730241775513e-01 -1.031920835375785828e-01 5.377038940787315369e-02 8.813554421067237854e-03 -1.620143055915832520e-01 5.259554833173751831e-02 -9.330111742019653320e-02 3.044831454753875732e-01 1.276735495775938034e-02 4.726459383964538574e-01 8.803755044937133789e-02 1.465213000774383545e-01 6.146352738142013550e-03 2.467498332262039185e-01 9.473136067390441895e-02
1.057895272970199585e-01 1.826412379741668701e-01 1.132866591215133667e-01 2.513651251792907715e-01 -1.795320212841033936e-01 2.145041376352310181e-01 1.856857985258102417e-01 -2.917757034301757812e-01 5.491472408175468445e-02 -8.707339316606521606e-02 -5.979875847697257996e-02 -1.445898562669754028e-01 -8.253809809684753418e-02 -9.344081580638885498e-02 6.975921243429183960e-02 -8.641805499792098999e-02 5.699712783098220825e-02 2.526828348636627197e-01 -2.792505174875259399e-02 2.402502894401550293e-01 2.046861648559570312e-01 -3.108679354190826416e-01 -1.891100853681564331e-01 1.161241903901100159e-01 2.312592715024948120e-01 -3.835802078247070312e-01 1.628225892782211304e-01 7.012295722961425781e-02 1.868713051080703735e-01 -3.131866082549095154e-02 1.160431057214736938e-01 -1.543629020452499390e-01
1.130580343306064606e-02 -1.268418878316879272e-01 -8.994721807539463043e-03 6.270797550678253174e-02 8.936236798763275146e-02 2.769926562905311584e-02 -1.206897273659706116e-01 -4.015205502510070801e-01 5.995890242047607899e-04 1.961924880743026733e-01 1.051447540521621704e-01 -4.144026339054107666e-02 1.688189208507537842e-01 -5.617851018905639648e-02 -7.598838955163955688e-02 1.280471533536911011e-01 -1.267628371715545654e-01 4.705372154712677002e-01 8.835604786872863770e-02 -3.773915395140647888e-02 1.841909140348434448e-01 9.039315581321716309e-02 2.031099051237106323e-01 2.497715353965759277e-01 1.154355481266975403e-01 -1.094499975442886353e-01 2.942827641963958740e-01 2.186450175940990448e-02 -1.958018541336059570e-01 3.815703392028808594e-01 5.329644773155450821e-03 -3.677193075418472290e-02
-1.731841564178466797e-01 1.774110794067382812e-01 -3.365570008754730225e-01 2.068878114223480225e-01 -2.355722039937973022e-01 1.581034660339355469e-01 5.197938997298479080e-03 -2.540184557437896729e-01 -1.286148279905319214e-01 1.845267415046691895e-01 6.626540422439575195e-02 -7.425810396671295166e-02 2.267508804798126221e-01 -3.460268676280975342e-02 1.113945543766021729e-01 7.889881730079650879e-02 8.944442868232727051e-02 1.236664429306983948e-01 -4.785737767815589905e-02 -2.885197475552558899e-02 1.852157115936279297e-01 1.036762744188308716e-01 2.049190849065780640e-01 3.447315096855163574e-01 1.148831695318222046e-01 -6.137238349765539169e-03 2.582201063632965088e-01 2.341969460248947144e-01 9.702920913696289062e-02 -7.236050814390182495e-02 -1.075112447142601013e-02 -3.519118726253509521e-01
-1.219728961586952209e-01 -1.878333464264869690e-02 -5.239405483007431030e-02 2.765390872955322266e-01 5.032151471823453903e-03 3.699312806129455566e-01 5.008824635297060013e-03 -2.977752089500427246e-01 -9.190395474433898926e-02 2.178578376770019531e-01 -3.987444192171096802e-02 9.779924899339675903e-02 2.992194890975952148e-01 7.488326728343963623e-02 3.840107917785644531e-01 -2.576611042022705078e-01 -4.376946762204170227e-02 2.144828289747238159e-01 1.532517075538635254e-01 8.682395517826080322e-02 1.849239692091941833e-02 2.084819525480270386e-01 -8.108458667993545532e-02 3.566617518663406372e-02 -3.169622272253036499e-02 -7.761610671877861023e-03 9.943014383316040039e-02 2.006198614835739136e-01 2.221429720520973206e-02 -7.015053927898406982e-02 1.168508529663085938e-01 -3.210293352603912354e-01
-1.495082080364227295e-01 -8.566353470087051392e-02 1.628224104642868042e-01 -2.564699389040470123e-02 -2.164651639759540558e-02 2.063706666231155396e-01 -1.893672198057174683e-01 -2.414381951093673706e-01 1.487959083169698715e-02 5.473961234092712402e-01 1.442350447177886963e-01 -5.171170830726623535e-02 -1.741404831409454346e-02 1.798341423273086548e-01 1.445899754762649536e-01 -2.808104157447814941e-01 1.216825470328330994e-02 1.793688833713531494e-01 -1.823107451200485229e-01 -1.503896564245223999e-01 6.657712906599044800e-02 -4.265284165740013123e-02 -1.586857140064239502e-01 2.056955397129058838e-01 -3.739972040057182312e-02 -1.654966622591018677e-01 3.472421765327453613e-01 -5.459592491388320923e-02 6.294337660074234009e-02 1.102025136351585388e-01 2.778632624540477991e-04 -1.407582163810729980e-01
-1.908877640962600708e-01 8.114822953939437866e-02 7.110795378684997559e-02 -5.176958441734313965e-02 -2.122147083282470703e-01 -1.833434253931045532e-01 6.176139414310455322e-02 -2.347645759582519531e-01 1.920596510171890259e-01 2.649812102317810059e-01 9.457646310329437256e-02 1.714001446962356567e-01 7.707348465919494629e-02 1.718681603670120239e-01 1.522978693246841431e-01 2.631119452416896820e-02 2.137838602066040039e-01 3.459574282169342041e-01 -1.074131578207015991e-01 6.116486340761184692e-02 2.581034302711486816e-01 9.632539749145507812e-02 1.816176176071166992e-01 3.818590044975280762e-01 3.165119588375091553e-01 5.898733064532279968e-02 1.029494330286979675e-01 9.119656682014465332e-02 1.701860725879669189e-01 -1.175922602415084839e-01 7.547144591808319092e-02 -2.105051279067993164e-02
-1.809695065021514893e-01 8.894253522157669067e-03 -2.291642501950263977e-02 3.096472658216953278e-02 -2.270049601793289185e-01 -6.316091120243072510e-02 4.178387299180030823e-02 -1.108727380633354187e-01 -2.202787622809410095e-02 4.443048536777496338e-01 1.543649733066558838e-01 1.416841745376586914e-01 -1.133634988218545914e-02 5.674981698393821716e-02 2.347706705331802368e-01 4.453396052122116089e-02 2.870125770568847656e-01 3.238056898117065430e-01 6.627752631902694702e-02 1.217177659273147583e-01 7.519961893558502197e-02 -9.597894549369812012e-02 8.235210180282592773e-02 2.139639854431152344e-01 2.227431982755661011e-01 -6.288901716470718384e-02 -5.193050205707550049e-02 1.861443072557449341e-01 1.407647132873535156e-01 -3.189470767974853516e-01 1.028421893715858459e-01 -3.114240467548370361e-01
-1.629839837551116943e-01 -1.446762382984161377e-01 -7.185363024473190308e-02 1.286348700523376465e-01 -2.002589553594589233e-01 1.291593611240386963e-01 -1.619868576526641846e-01 -2.261695824563503265e-02 -2.511776089668273926e-01 3.950481414794921875e-01 -8.801200985908508301e-02 7.312369346618652344e-02 1.769006401300430298e-01 1.275704503059387207e-01 2.144064754247665405e-01 -1.733689941465854645e-02 2.841477096080780029e-01 1.498371809720993042e-01 -3.476694226264953613e-02 1.004929319024085999e-01 1.828766912221908569e-01 -4.627494141459465027e-02 2.004006206989288330e-01 2.223590463399887085e-01 9.013818204402923584e-02 -2.031759470701217651e-01 1.365999877452850342e-01 5.203165858983993530e-02 -3.700384497642517090e-02 -3.454255163669586182e-01 4.001121222972869873e-02 -2.973615527153015137e-01
2.356317788362503052e-01 5.301091820001602173e-02 1.199160665273666382e-01 2.200512886047363281e-01 -4.999993834644556046e-03 3.137810230255126953e-01 -2.698796987533569336e-01 -2.253818660974502563e-01 4.257566854357719421e-02 3.607260584831237793e-01 -9.446008503437042236e-02 -4.274889454245567322e-02 1.879408396780490875e-02 -3.163375854492187500e-01 1.477603465318679810e-01 -1.515639424324035645e-01 2.619947493076324463e-02 4.933741688728332520e-02 1.220567822456359863e-01 1.772512048482894897e-01 9.691070020198822021e-02 4.280081018805503845e-02 1.638449132442474365e-01 1.240351125597953796e-01 1.730048358440399170e-01 -2.382003515958786011e-01 8.271332085132598877e-02 -5.099057406187057495e-02 4.614971578121185303e-02 2.016202732920646667e-02 3.465042412281036377e-01 2.173311859369277954e-01
-2.195446053519845009e-03 -1.218936592340469360e-02 -2.483889460563659668e-02 2.167589813470840454e-01 -1.702174693346023560e-01 -9.917257726192474365e-02 9.403683990240097046e-02 -4.702168107032775879e-01 1.857184804975986481e-02 1.640084683895111084e-01 2.002480030059814453e-01 -1.184165477752685547e-01 2.229726761579513550e-01 -9.097570180892944336e-02 -5.304672196507453918e-02 -1.231274679303169250e-01 5.814078077673912048e-02 5.002304315567016602e-01 -5.158855929039418697e-04 7.602435350418090820e-02 1.252349168062210083e-01 -1.163935735821723938e-01 -2.209145203232765198e-02 5.830093473196029663e-02 3.199965357780456543e-01 3.159453347325325012e-02 -1.110403984785079956e-01 -1.849603056907653809e-01 8.347554504871368408e-02 4.648315906524658203e-02 -9.078688174486160278e-02 2.575644254684448242e-01
-1.640742421150207520e-01 -1.211495473980903625e-01 -2.039676606655120850e-01 1.225903704762458801e-01 -8.535925298929214478e-02 4.474905133247375488e-01 7.714395876973867416e-03 -4.155191183090209961e-01 6.633087247610092163e-02 2.689360380172729492e-01 7.228070497512817383e-02 -1.224903166294097900e-01 -3.860864415764808655e-02 -2.678164541721343994e-01 -1.688241958618164062e-01 -2.930511720478534698e-02 4.710432887077331543e-02 1.114468276500701904e-01 1.906735002994537354e-01 6.751143187284469604e-02 1.738832890987396240e-02 4.618502408266067505e-02 2.080908864736557007e-01 5.375570058822631836e-02 2.451838254928588867e-01 -2.695725560188293457e-01 1.103961765766143799e-01 -9.181471914052963257e-02 1.411891579627990723e-01 -1.633699610829353333e-02 -2.064320892095565796e-01 -3.990848734974861145e-02
-1.705062538385391235e-01 -1.369715016335248947e-02 -1.336311250925064087e-01 -1.094022914767265320e-01 -3.504473716020584106e-02 1.163718625903129578e-01 -1.525551378726959229e-01 -5.837466716766357422e-01 2.567852735519409180e-01 1.394546478986740112e-01 1.694572120904922485e-01 -8.324725180864334106e-02 6.678596138954162598e-02 -3.257901370525360107e-01 7.083361595869064331e-02 -9.050357341766357422e-02 -1.153607480227947235e-02 3.435992896556854248e-01 1.577473431825637817e-01 1.822982579469680786e-01 1.743310391902923584e-01 8.356123231351375580e-03 1.538566034287214279e-02 -2.976952120661735535e-02 -1.231971289962530136e-02 -4.433997720479965210e-02 -7.729137688875198364e-02 1.153102051466703415e-02 1.972384005784988403e-01 5.674281716346740723e-02 1.917007565498352051e-01 -1.492618918418884277e-01
6.609486043453216553e-02 -3.968609496951103210e-02 3.548868298530578613e-01 1.928341388702392578e-01 1.718701720237731934e-01 -9.477338939905166626e-02 -5.978203937411308289e-02 -2.092881351709365845e-01 -1.916094869375228882e-01 2.133946418762207031e-01 -7.346779108047485352e-02 -2.705698013305664062e-01 -1.632224023342132568e-02 -1.328175663948059082e-01 1.921482011675834656e-02 -3.339788913726806641e-01 5.753041431307792664e-02 4.538215398788452148e-01 -1.416032463312149048e-01 1.127948239445686340e-01 8.484432846307754517e-02 -1.683053672313690186e-01 1.915519237518310547e-01 2.686533927917480469e-01 -5.574220418930053711e-02 5.326591432094573975e-02 7.835316658020019531e-02 2.351003885269165039e-02 -1.180858090519905090e-01 6.697008013725280762e-02 -3.531987220048904419e-02 -1.887111812829971313e-01
4.058404266834259033e-02 1.385373920202255249e-01 9.753552079200744629e-02 2.512967288494110107e-01 1.277954876422882080e-01 1.736783832311630249e-01 3.770041838288307190e-02 -4.017516076564788818e-01 -8.481886237859725952e-02 2.486812621355056763e-01 -3.608350157737731934e-01 -1.120182573795318604e-01 1.708723232150077820e-02 -1.160427331924438477e-01 2.252205610275268555e-01 5.104974284768104553e-02 1.947589665651321411e-01 2.357131391763687134e-01 1.702468693256378174e-01 3.305827677249908447e-01 -9.360757470130920410e-02 -2.068579047918319702e-01 3.131268918514251709e-02 6.232775375247001648e-02 4.411034751683473587e-03 -2.447847872972488403e-01 7.964365929365158081e-02 -1.362505257129669189e-01 -6.374134868383407593e-02 1.147175729274749756e-01 5.196591094136238098e-02 -1.592241078615188599e-01
9.343798458576202393e-02 3.271769732236862183e-02 1.963183134794235229e-01 -1.583836227655410767e-02 3.852394968271255493e-02 2.076235115528106689e-01 -4.216407239437103271e-02 -2.579091191291809082e-01 -2.358077764511108398e-01 1.364520099014043808e-02 8.626395463943481445e-02 -4.084858670830726624e-02 2.952473238110542297e-02 3.452942073345184326e-01 -2.525562979280948639e-02 -1.447685956954956055e-01 -5.739172920584678650e-02 2.456613034009933472e-01 8.587979525327682495e-02 2.512629032135009766e-01 4.405778646469116211e-01 -1.629713028669357300e-01 7.058652490377426147e-02 1.721247583627700806e-01 1.510031670331954956e-01 -3.022246956825256348e-01 2.276370674371719360e-01 3.798815235495567322e-02 -7.977865636348724365e-02 -2.103055268526077271e-01 9.503726661205291748e-02 -1.243599280714988708e-01
1.425350178033113480e-02 1.140734627842903137e-01 -1.746088564395904541e-01 2.934871017932891846e-01 -8.686019480228424072e-02 2.221344411373138428e-01 -1.292974594980478287e-02 1.429643109440803528e-02 -6.052910909056663513e-02 2.071536183357238770e-01 2.196820080280303955e-01 -7.528781145811080933e-02 2.312284857034683228e-01 -1.239207237958908081e-01 -4.318333044648170471e-02 4.501250386238098145e-02 -8.157138526439666748e-02 1.097790598869323730e-01 -2.085070908069610596e-01 4.277466535568237305e-01 7.463403046131134033e-02 1.344585884362459183e-02 5.762173607945442200e-02 9.441633708775043488e-03 3.410077393054962158e-01 -8.755502291023731232e-03 1.768128424882888794e-01 -3.064026236534118652e-01 -3.192770853638648987e-02 7.352632284164428711e-02 2.534787356853485107e-01 -2.705348432064056396e-01
-2.614689171314239502e-01 1.964722573757171631e-01 4.922092333436012268e-02 -5.366455391049385071e-02 -3.274008333683013916e-01 9.655083715915679932e-02 3.384424746036529541e-02 -1.877567544579505920e-02 -7.484177500009536743e-02 3.190853297710418701e-01 1.309032142162322998e-01 2.621641755104064941e-01 4.911914840340614319e-02 2.949588559567928314e-02 8.457380533218383789e-02 -1.252143550664186478e-02 4.009229317307472229e-02 2.323673963546752930e-01 -7.910886406898498535e-02 1.822092235088348389e-01 1.563408970832824707e-01 1.868114322423934937e-01 1.878099441528320312e-01 2.744243144989013672e-01 9.641895443201065063e-02 -8.081496506929397583e-02 1.903706490993499756e-01 -3.877130895853042603e-02 3.517570197582244873e-01 -3.036440014839172363e-01 1.085745915770530701e-01 -1.398878991603851318e-01
-1.228712797164916992e-01 -1.586271077394485474e-02 -9.528835117816925049e-02 2.075934410095214844e-01 2.252837643027305603e-02 3.465794026851654053e-01 1.712186336517333984e-01 -4.931214451789855957e-01 -5.587200168520212173e-03 3.165548145771026611e-01 4.933070391416549683e-02 -6.434438377618789673e-02 -7.391297817230224609e-02 -1.064034327864646912e-01 -5.331514403223991394e-02 5.054343491792678833e-02 -1.473133452236652374e-02 9.264579415321350098e-02 1.011315807700157166e-01 4.717517271637916565e-02 2.071938812732696533e-01 -1.589997112751007080e-01 2.039795219898223877e-01 -6.210051476955413818e-02 -1.894663460552692413e-02 4.189834371209144592e-02 4.372495710849761963e-01 1.661316603422164917e-01 2.172340750694274902e-01 -7.554665952920913696e-02 3.914136812090873718e-02 1.067461166530847549e-02
-1.227940022945404053e-01 3.419502871111035347e-03 -1.566331386566162109e-01 -1.021280419081449509e-02 -7.763245701789855957e-02 2.719095349311828613e-01 2.162816375494003296e-01 -1.141982898116111755e-01 -3.886507079005241394e-02 3.321697115898132324e-01 -1.709373593330383301e-01 -4.104868322610855103e-02 1.724523752927780151e-01 1.670388728380203247e-01 9.870800375938415527e-02 -8.653210103511810303e-02 1.668611615896224976e-01 1.673002988100051880e-01 -1.922326385974884033e-01 3.656465411186218262e-01 -8.719784766435623169e-02 -1.197626441717147827e-01 -9.282494336366653442e-02 2.109736949205398560e-01 1.038967669010162354e-01 -3.301217854022979736e-01 3.126269578933715820e-02 2.701636850833892822e-01 2.162150740623474121e-01 -7.786166667938232422e-02 -1.842850595712661743e-01 -1.442138403654098511e-01
-1.886615902185440063e-01 9.329088777303695679e-02 -4.581497609615325928e-02 1.302651613950729370e-01 -1.487100422382354736e-01 4.162705540657043457e-01 4.075502976775169373e-03 -2.238297313451766968e-01 -3.078948557376861572e-01 1.756662428379058838e-01 -2.059294283390045166e-02 1.458972394466400146e-01 2.819355428218841553e-01 -9.467956423759460449e-02 2.027165889739990234e-01 -1.850692331790924072e-01 1.190366819500923157e-01 2.902574539184570312e-01 1.980474740266799927e-01 -2.711158432066440582e-02 -2.378258109092712402e-02 2.549627721309661865e-01 1.380627695471048355e-02 5.053235962986946106e-02 9.516055881977081299e-02 1.311246156692504883e-01 1.823454350233078003e-01 2.275819927453994751e-01 1.273226588964462280e-01 1.044792160391807556e-01 1.234457492828369141e-01 -1.400279998779296875e-01
-2.871019765734672546e-02 -3.243461623787879944e-02 -5.234307050704956055e-02 1.287240236997604370e-01 1.309041585773229599e-02 3.878918588161468506e-01 -2.643075287342071533e-01 -4.210356771945953369e-01 -5.868183076381683350e-02 3.216714560985565186e-01 -2.171294391155242920e-01 -1.639564484357833862e-01 9.353267401456832886e-02 -1.313233077526092529e-01 -3.322261909488588572e-04 -3.438791632652282715e-02 5.483991280198097229e-02 -2.012550830841064453e-01 1.932674795389175415e-01 -2.350865118205547333e-02 1.764313131570816040e-01 1.718742214143276215e-02 1.981660909950733185e-02 1.526572257280349731e-01 2.707232534885406494e-01 -4.023068398237228394e-02 1.512169986963272095e-01 9.706849604845046997e-02 4.835408553481101990e-02 1.620089560747146606e-01 4.174842312932014465e-02 -3.144370019435882568e-01
-1.238648965954780579e-01 7.713769376277923584e-02 3.937826305627822876e-02 3.236074149608612061e-01 -7.697797566652297974e-02 1.379072666168212891e-01 -6.856037676334381104e-02 1.436706334352493286e-01 -2.465349435806274414e-01 2.927931249141693115e-01 6.995182484388351440e-02 -1.836798936128616333e-01 1.519874036312103271e-01 -1.408293694257736206e-01 3.749620914459228516e-02 1.506921797990798950e-01 8.705477230250835419e-03 1.598276495933532715e-01 -6.171153858304023743e-02 4.519836902618408203e-01 2.554437220096588135e-01 1.716144941747188568e-02 4.885195568203926086e-02 3.750391677021980286e-02 2.370275110006332397e-01 1.100996658205986023e-01 1.481200158596038818e-01 -3.501182198524475098e-01 -8.821517974138259888e-02 3.549535572528839111e-02 1.507133394479751587e-01 -1.494095623493194580e-01
-3.415473103523254395e-01 1.472713649272918701e-01 4.414379363879561424e-04 1.334882825613021851e-01 -3.180660307407379150e-02 2.200749069452285767e-01 -6.875208765268325806e-02 -3.645844459533691406e-01 -3.127686381340026855e-01 9.725303202867507935e-02 5.752138793468475342e-02 -4.277634993195533752e-02 1.634775102138519287e-01 -2.177253961563110352e-01 -2.452180720865726471e-02 4.635421559214591980e-03 -9.952253662049770355e-03 -1.425043027848005295e-02 1.657122522592544556e-01 2.865855023264884949e-02 3.669978082180023193e-01 -1.901438459753990173e-02 7.012218236923217773e-02 1.437999606132507324e-01 2.062306553125381470e-01 2.046786248683929443e-01 1.267187148332595825e-01 2.854129076004028320e-01 5.279054865241050720e-02 2.763055264949798584e-01 -1.377283781766891479e-01 1.730612106621265411e-02
-1.773696988821029663e-01 -2.943794056773185730e-02 1.331773698329925537e-01 -1.636579781770706177e-01 9.594256430864334106e-02 3.273286223411560059e-01 -2.056439667940139771e-01 -4.274172186851501465e-01 -1.173969730734825134e-01 2.531452476978302002e-01 4.703821241855621338e-02 -1.160599142313003540e-01 -1.687632799148559570e-01 -5.079004541039466858e-02 -1.597391366958618164e-01 -6.021309271454811096e-02 1.489439010620117188e-01 2.891691029071807861e-01 -1.154811084270477295e-01 2.819284498691558838e-01 -1.730183959007263184e-01 -2.407660707831382751e-02 6.178379058837890625e-02 1.160069368779659271e-02 3.064330518245697021e-01 2.180127240717411041e-02 3.178988769650459290e-02 -1.615140289068222046e-01 1.079273298382759094e-01 2.001231312751770020e-01 1.463738381862640381e-01 -1.982926391065120697e-02
1.486876159906387329e-01 1.400403827428817749e-01 -2.734335325658321381e-02 2.618653476238250732e-01 -9.977133013308048248e-03 1.731636673212051392e-01 1.094238907098770142e-01 -2.186705470085144043e-01 -1.754065304994583130e-01 1.533583998680114746e-01 2.092143446207046509e-01 -6.302460096776485443e-03 -8.165498822927474976e-02 -1.123166978359222412e-01 1.705835014581680298e-01 -1.449353843927383423e-01 -1.673588156700134277e-01 -1.451008617877960205e-01 1.093335300683975220e-01 3.249582946300506592e-01 2.530602812767028809e-01 1.314458250999450684e-01 2.204625010490417480e-01 3.384956717491149902e-01 1.040040254592895508e-01 -1.690424531698226929e-01 2.360374853014945984e-02 -1.317178755998611450e-01 2.719483673572540283e-01 5.650586262345314026e-02 2.646353840827941895e-01 -1.265095919370651245e-01
-7.104163616895675659e-02 2.863779366016387939e-01 -7.459705229848623276e-03 -6.365060806274414062e-02 -6.443133950233459473e-02 1.494743078947067261e-01 -7.377928495407104492e-02 6.583953648805618286e-02 1.208883672952651978e-01 1.720780432224273682e-01 2.237651944160461426e-01 1.205820366740226746e-01 2.056021392345428467e-01 -1.232938021421432495e-01 3.213388323783874512e-01 -2.413593977689743042e-01 -9.464541077613830566e-02 2.399731129407882690e-01 -2.455669790506362915e-01 4.095008671283721924e-01 1.685658842325210571e-01 2.982800602912902832e-01 2.264232486486434937e-01 1.852977438829839230e-03 -1.606183685362339020e-02 1.776656880974769592e-02 1.654520779848098755e-01 1.978580653667449951e-01 -2.706461958587169647e-02 5.956614017486572266e-02 7.660084217786788940e-02 6.557299941778182983e-02
1.213421225547790527e-01 -1.433601081371307373e-01 1.240525096654891968e-01 7.783810049295425415e-02 3.771687299013137817e-02 2.469217181205749512e-01 -1.771629750728607178e-01 -2.494394183158874512e-01 -2.704500555992126465e-01 2.363287508487701416e-01 2.761797979474067688e-02 -1.255968511104583740e-01 4.153386130928993225e-02 2.198601365089416504e-01 6.588971242308616638e-03 -3.330053091049194336e-01 -1.706407219171524048e-01 2.272408604621887207e-01 -3.067606985569000244e-01 -4.425427690148353577e-02 4.499894753098487854e-02 -6.133837252855300903e-02 9.474714100360870361e-02 2.219151854515075684e-01 2.372087165713310242e-02 -1.325607448816299438e-01 2.801807820796966553e-01 2.268697619438171387e-01 -1.061615720391273499e-01 1.423672884702682495e-01 -8.733925968408584595e-02 -2.294436693191528320e-01
-1.402513533830642700e-01 4.733593016862869263e-02 -3.024675548076629639e-01 2.094622254371643066e-01 -5.459115654230117798e-02 -7.326390594244003296e-02 -1.032086554914712906e-02 -3.842993080615997314e-01 4.725623130798339844e-02 2.105234265327453613e-01 1.580497324466705322e-01 -2.269886806607246399e-02 2.024387270212173462e-01 -5.238597095012664795e-02 1.872816830873489380e-01 -1.398797333240509033e-01 -4.324278980493545532e-02 4.505435824394226074e-01 -1.155758202075958252e-01 -2.360633388161659241e-02 5.627449229359626770e-02 -1.271509081125259399e-01 2.466130442917346954e-02 1.095243468880653381e-01 3.216083645820617676e-01 -7.574979215860366821e-02 -1.141613647341728210e-01 -1.387965828180313110e-01 1.393283903598785400e-01 2.353848367929458618e-01 6.375534832477569580e-02 2.123910784721374512e-01
-1.294252723455429077e-01 9.959423542022705078e-02 7.340653333812952042e-03 -7.382937707006931305e-03 2.624102635309100151e-03 4.626826941967010498e-01 -2.545578777790069580e-01 -4.563567638397216797e-01 -1.189725846052169800e-01 1.953254938125610352e-01 3.177370131015777588e-01 5.281441286206245422e-02 -1.013244092464447021e-01 8.034982718527317047e-03 5.840563774108886719e-02 -3.010443747043609619e-01 1.223363727331161499e-02 4.620601981878280640e-02 -1.396758407354354858e-01 5.536305159330368042e-02 -1.382226943969726562e-01 8.270885795354843140e-02 3.445779904723167419e-02 -1.992594264447689056e-02 2.777374386787414551e-01 -2.923502214252948761e-02 -9.199084341526031494e-02 9.649717807769775391e-02 2.042504847049713135e-01 4.973662272095680237e-02 9.776564687490463257e-02 -1.541062742471694946e-01
1.237002536654472351e-01 7.637825608253479004e-02 -2.805789411067962646e-01 2.418335825204849243e-01 7.688115537166595459e-02 2.361557912081480026e-03 5.136376246809959412e-02 -3.100871741771697998e-01 -2.347507029771804810e-01 1.869031190872192383e-01 5.941540747880935669e-02 1.924316398799419403e-02 -1.056097000837326050e-01 -1.566057465970516205e-02 -1.876436024904251099e-01 8.360958099365234375e-02 1.223485469818115234e-01 2.951868176460266113e-01 -4.004487022757530212e-02 3.039101362228393555e-01 3.356919288635253906e-01 -6.535361055284738541e-03 6.883614510297775269e-02 -8.506233245134353638e-02 1.829495131969451904e-01 2.797459065914154053e-01 1.451851576566696167e-01 9.223749488592147827e-02 -2.363388687372207642e-01 -1.284878551959991455e-01 2.181991785764694214e-01 -8.568201959133148193e-02
3.270015865564346313e-02 6.523078680038452148e-02 -2.978336215019226074e-01 1.187683716416358948e-01 9.022890590131282806e-03 9.068872779607772827e-02 -1.315874308347702026e-01 1.352039128541946411e-01 -1.352857202291488647e-01 3.423936963081359863e-01 1.787891983985900879e-01 1.418142020702362061e-01 -2.121139466762542725e-01 -2.937841713428497314e-01 2.008856460452079773e-02 -5.263880267739295959e-02 -2.531869709491729736e-01 1.121122017502784729e-01 -8.343910425901412964e-02 4.169268608093261719e-01 2.042375653982162476e-01 2.243923768401145935e-02 5.030656233429908752e-02 2.015094012022018433e-01 2.132306545972824097e-01 -5.336306989192962646e-02 1.276856362819671631e-01 -2.129756510257720947e-01 -1.386893838644027710e-01 -6.610362231731414795e-02 8.381269872188568115e-02 -2.060410976409912109e-01
-5.411390215158462524e-02 8.072102069854736328e-02 6.097559258341789246e-02 6.448671966791152954e-02 4.420696198940277100e-02 3.247270360589027405e-02 -2.180585265159606934e-01 -2.699559926986694336e-01 8.573888987302780151e-02 3.632623851299285889e-01 5.505756661295890808e-02 3.599477931857109070e-03 3.110024929046630859e-01 1.292762160301208496e-01 -1.318948622792959213e-02 9.619455039501190186e-02 2.603632509708404541e-01 -4.465736076235771179e-02 1.375105977058410645e-01 9.104474633932113647e-02 3.769937455654144287e-01 1.096854880452156067e-01 1.795056015253067017e-01 6.904534250497817993e-02 2.759445905685424805e-01 -1.824041083455085754e-02 3.072136938571929932e-01 2.637322545051574707e-01 1.291303783655166626e-01 1.965131461620330811e-01 -1.284488756209611893e-02 -1.001551523804664612e-01
1.734421402215957642e-01 -1.458318978548049927e-01 -1.248066648840904236e-01 5.366552621126174927e-02 -6.935946643352508545e-02 3.274994492530822754e-01 -4.771802946925163269e-02 -3.086054921150207520e-01 -1.249760463833808899e-01 5.040269494056701660e-01 3.974191844463348389e-01 -1.494181305170059204e-01 1.235293075442314148e-01 -2.176793813705444336e-01 -5.790441855788230896e-02 5.567637830972671509e-02 5.527312308549880981e-02 2.117538899183273315e-01 1.908312551677227020e-02 1.037411950528621674e-02 7.243289798498153687e-02 -1.661909557878971100e-02 5.643803160637617111e-03 -1.781240254640579224e-01 1.043384149670600891e-01 1.262084543704986572e-01 5.625112727284431458e-02 8.085469156503677368e-02 -2.593694031238555908e-01 8.743228018283843994e-02 5.594797432422637939e-02 3.706145286560058594e-02
2.626745104789733887e-01 1.292427778244018555e-01 1.803961545228958130e-01 -1.447720825672149658e-01 -2.944293916225433350e-01 3.767138421535491943e-01 -8.320192247629165649e-02 -8.752992004156112671e-02 -1.038632988929748535e-01 4.571444988250732422e-01 1.484910100698471069e-01 -9.490324556827545166e-02 -1.340280380100011826e-02 -1.149128973484039307e-01 -1.398451179265975952e-01 -1.894147545099258423e-01 1.272640228271484375e-01 1.386269479990005493e-01 4.715523868799209595e-02 5.966401100158691406e-02 1.057792901992797852e-01 5.672370642423629761e-02 1.447970271110534668e-01 -4.510427359491586685e-03 2.004256546497344971e-01 -2.265781164169311523e-01 1.264657527208328247e-01 -1.858488321304321289e-01 5.234210938215255737e-02 2.495376020669937134e-01 1.065062060952186584e-01 -5.461182072758674622e-02
-1.190448328852653503e-01 3.178886771202087402e-01 7.468586415052413940e-02 1.104869022965431213e-01 6.125269085168838501e-02 3.151785433292388916e-01 -2.679421305656433105e-01 -2.634297311305999756e-01 -1.590268611907958984e-01 2.258874177932739258e-01 3.855227231979370117e-01 -3.163526579737663269e-02 1.295043081045150757e-01 -9.610193967819213867e-02 5.815064162015914917e-02 -2.740468271076679230e-02 -1.483971327543258667e-01 2.943347096443176270e-01 1.018582358956336975e-01 -1.488265842199325562e-01 1.053791716694831848e-01 -2.212649770081043243e-02 3.572386130690574646e-02 4.646332934498786926e-02 1.837799102067947388e-01 1.379964202642440796e-01 -1.859752833843231201e-01 -3.076069951057434082e-01 8.810420334339141846e-02 3.552611917257308960e-02 4.943468049168586731e-02 -1.300988942384719849e-01
2.332418411970138550e-02 -1.993547752499580383e-02 -6.344725191593170166e-02 1.874974220991134644e-01 -1.095385327935218811e-01 1.248570308089256287e-01 2.601355314254760742e-02 -3.696970045566558838e-01 -6.361234933137893677e-02 2.812962532043457031e-01 -2.914295718073844910e-02 -3.277203440666198730e-01 4.788317531347274780e-02 -6.364422291517257690e-02 8.140530437231063843e-02 2.830542922019958496e-01 2.188546806573867798e-01 1.072593033313751221e-01 -1.217172071337699890e-01 5.002495273947715759e-02 2.748807072639465332e-01 3.131782412528991699e-01 -2.594538778066635132e-02 -2.607975853607058525e-03 1.371479779481887817e-01 2.129990756511688232e-01 2.599105834960937500e-01 2.212704420089721680e-01 8.912172913551330566e-02 2.520738355815410614e-02 1.868173032999038696e-01 -1.876501142978668213e-01
-1.286791861057281494e-01 2.143584787845611572e-01 -8.444441109895706177e-02 4.499557893723249435e-03 -2.295810729265213013e-01 2.493279576301574707e-01 -1.263774782419204712e-01 -3.278156816959381104e-01 3.063834272325038910e-02 1.088183149695396423e-01 9.003338403999805450e-03 -1.446753926575183868e-02 -3.033622540533542633e-02 -1.581602171063423157e-02 9.112981706857681274e-02 3.264492750167846680e-01 -1.014058664441108704e-01 1.926323212683200836e-02 -1.424124389886856079e-01 8.949813246726989746e-02 -4.974386841058731079e-02 4.907412803731858730e-04 2.570649981498718262e-01 3.743805885314941406e-01 4.068537354469299316e-01 2.881324850022792816e-02 6.500298529863357544e-02 1.531249731779098511e-01 9.026839584112167358e-02 -6.473548710346221924e-02 1.860086470842361450e-01 -2.725536525249481201e-01
-6.562905758619308472e-02 2.558767199516296387e-01 5.250312970019876957e-04 1.951676160097122192e-01 -1.467004418373107910e-01 -1.920569390058517456e-01 -1.679197847843170166e-01 2.400219738483428955e-01 -5.856442451477050781e-02 2.407599538564682007e-01 7.793331891298294067e-02 1.665909215807914734e-02 1.144980266690254211e-01 -1.230857595801353455e-01 -5.165809020400047302e-02 -6.949746608734130859e-02 -4.331077449023723602e-03 2.292752414941787720e-01 -2.502239048480987549e-01 3.769286870956420898e-01 3.038394153118133545e-01 2.398594915866851807e-01 1.557232886552810669e-01 1.917035132646560669e-01 2.237810790538787842e-01 2.540392614901065826e-02 8.004475384950637817e-03 -5.457954946905374527e-03 -1.042584255337715149e-01 -1.088195443153381348e-01 -2.777890767902135849e-04 -3.205578923225402832e-01
-1.499818265438079834e-02 2.096647918224334717e-01 1.430454701185226440e-01 2.330254912376403809e-01 7.836525328457355499e-04 5.640324577689170837e-02 8.256122237071394920e-04 -1.264708638191223145e-01 -2.552012205123901367e-01 1.777917295694351196e-01 1.756843477487564087e-01 4.257174134254455566e-01 1.099242419004440308e-01 -3.022091463208198547e-03 -5.879684910178184509e-02 -7.646535336971282959e-02 -9.583494625985622406e-03 3.501234948635101318e-01 -5.612508952617645264e-02 2.737343609333038330e-01 5.623955279588699341e-02 9.019683301448822021e-02 6.728388369083404541e-02 3.508307039737701416e-01 2.065259218215942383e-01 1.251753121614456177e-01 2.298570051789283752e-02 -2.038294970989227295e-01 -7.143297232687473297e-03 3.311953693628311157e-02 -4.291633516550064087e-02 -2.976376116275787354e-01
1.565922945737838745e-01 1.393433660268783569e-01 -6.842228770256042480e-02 -1.017509400844573975e-01 -8.315342478454113007e-03 1.127675734460353851e-02 -3.932809829711914062e-01 -2.592549026012420654e-01 -2.750939726829528809e-01 4.509419798851013184e-01 -7.929825782775878906e-02 -1.617254763841629028e-01 5.052126944065093994e-02 3.800721839070320129e-02 7.431364059448242188e-02 -2.115105688571929932e-01 -5.156384781002998352e-02 -1.536979153752326965e-02 -7.305682450532913208e-02 1.180438995361328125e-01 3.584393113851547241e-02 1.274886578321456909e-01 -6.545428768731653690e-04 -6.423588842153549194e-02 1.842602938413619995e-01 2.838235199451446533e-01 3.021382689476013184e-01 -1.041701529175043106e-02 6.272891070693731308e-03 -1.082314327359199524e-01 2.472361624240875244e-01 -1.749536842107772827e-01
-4.964984208345413208e-02 -3.494783863425254822e-02 2.592491805553436279e-01 5.000503361225128174e-02 -5.638869106769561768e-02 1.722764223814010620e-01 -7.123176008462905884e-02 -3.805076479911804199e-01 -5.959597602486610413e-02 3.389614522457122803e-01 -3.413877189159393311e-01 -1.613432615995407104e-01 1.969959288835525513e-01 -1.368373036384582520e-01 -3.295367211103439331e-02 2.044040560722351074e-01 -7.145868614315986633e-03 1.622908264398574829e-01 -1.977665126323699951e-01 3.583341240882873535e-01 1.787229031324386597e-01 -9.836173057556152344e-02 1.653801947832107544e-01 5.710147693753242493e-02 -1.541164815425872803e-01 -2.430940270423889160e-01 6.772819906473159790e-02 4.065541923046112061e-02 -3.120279125869274139e-02 6.668850034475326538e-02 1.474201977252960205e-01 9.422457776963710785e-03
1.974589005112648010e-02 -8.941939473152160645e-02 1.736235916614532471e-01 -1.599585413932800293e-01 1.526609957218170166e-01 4.889407753944396973e-01 -3.316322267055511475e-01 -3.438295722007751465e-01 -1.733445674180984497e-01 2.240742444992065430e-01 9.730559587478637695e-02 -3.895557299256324768e-02 -9.693235158920288086e-02 5.740075185894966125e-02 1.136703863739967346e-01 -1.834900677204132080e-01 5.911052227020263672e-03 1.950705945491790771e-01 -4.698290675878524780e-02 2.342465668916702271e-01 -6.498347222805023193e-02 4.854450002312660217e-02 8.336763828992843628e-02 1.128062605857849121e-01 2.176240533590316772e-01 -1.975937038660049438e-01 -1.888540685176849365e-01 -8.627181872725486755e-03 1.611117571592330933e-01 3.887879848480224609e-02 5.094379186630249023e-02 -1.454737633466720581e-01
-1.224460974335670471e-01 -3.677004203200340271e-02 -2.827932238578796387e-01 1.586727648973464966e-01 -8.903879672288894653e-02 5.908523127436637878e-02 -3.598861396312713623e-02 -3.928842023015022278e-02 -4.356957215350121260e-04 5.684062838554382324e-01 8.988547325134277344e-02 9.446363896131515503e-03 -1.271967887878417969e-01 -8.053278177976608276e-02 6.033003330230712891e-02 7.924999296665191650e-02 -2.683379650115966797e-01 1.854389458894729614e-01 2.022902816534042358e-01 2.694862708449363708e-02 2.158786803483963013e-01 5.251679942011833191e-02 2.378302067518234253e-02 1.348930448293685913e-01 5.921543389558792114e-02 -1.432984620332717896e-01 3.573039546608924866e-02 2.790380120277404785e-01 2.131775617599487305e-01 2.481679171323776245e-01 5.149921774864196777e-02 -2.671719789505004883e-01
-1.979417204856872559e-01 1.708761006593704224e-01 -2.064473778009414673e-01 -2.426970563828945160e-02 1.640074700117111206e-01 8.096221089363098145e-02 -2.509662695229053497e-02 -3.472648095339536667e-03 -1.132190227508544922e-02 3.553185760974884033e-01 2.331827580928802490e-01 -2.133819162845611572e-01 -7.220402825623750687e-03 -3.836106359958648682e-01 1.769975423812866211e-01 -1.944255083799362183e-01 -6.048561073839664459e-03 1.701843552291393280e-02 -1.145047470927238464e-01 3.168630897998809814e-01 2.071509659290313721e-01 1.785580068826675415e-01 -1.783324629068374634e-01 -1.073679029941558838e-01 2.869217991828918457e-01 -1.657303720712661743e-01 2.946680970489978790e-02 1.266468912363052368e-01 -9.910923987627029419e-02 -5.177076533436775208e-02 7.758237421512603760e-02 -1.857592165470123291e-01
-5.852243304252624512e-02 -5.925573781132698059e-02 -2.370696365833282471e-01 -1.914708688855171204e-02 -1.175559237599372864e-01 6.669344007968902588e-02 1.261361092329025269e-01 1.053154561668634415e-02 -2.567937672138214111e-01 1.759080737829208374e-01 3.531460762023925781e-01 5.173054337501525879e-02 5.255104973912239075e-02 -1.185111254453659058e-01 1.956394016742706299e-01 -7.094866037368774414e-02 -1.623314470052719116e-01 1.150239035487174988e-01 -3.196024596691131592e-01 4.045013189315795898e-01 5.471992492675781250e-02 1.566476821899414062e-01 5.010571330785751343e-02 2.309655994176864624e-01 2.640733420848846436e-01 5.881449952721595764e-02 -6.379768019542098045e-04 -5.318189039826393127e-02 2.426756545901298523e-02 9.915300458669662476e-02 4.608502984046936035e-02 -3.748500645160675049e-01
-2.483295090496540070e-02 1.848152726888656616e-01 1.503776013851165771e-01 1.771446913480758667e-01 1.134054958820343018e-01 -8.655098825693130493e-02 1.320078782737255096e-02 6.661248207092285156e-02 -1.069842949509620667e-01 2.929330766201019287e-01 1.567572355270385742e-01 -3.067359924316406250e-01 -1.917094439268112183e-01 -2.291083782911300659e-01 1.460318565368652344e-01 -5.283402651548385620e-02 -1.026513129472732544e-01 2.043708860874176025e-01 -3.450872004032135010e-01 2.227074503898620605e-01 5.998924002051353455e-02 -8.787097036838531494e-02 7.802631705999374390e-02 2.143038511276245117e-01 3.291673660278320312e-01 8.116339892148971558e-02 3.523880839347839355e-01 1.085923686623573303e-01 -1.080712601542472839e-01 5.732918158173561096e-02 6.277348101139068604e-02 5.344785004854202271e-02
-8.198979496955871582e-02 8.719191700220108032e-02 2.713322341442108154e-01 1.433926969766616821e-01 -1.392841190099716187e-01 -1.483629643917083740e-01 -1.886423230171203613e-01 -2.609528005123138428e-01 -9.214430302381515503e-02 2.648745775222778320e-01 -1.997473649680614471e-02 8.657713979482650757e-02 2.704864740371704102e-01 7.623151689767837524e-02 -8.746793866157531738e-02 6.770206987857818604e-02 2.364898286759853363e-02 1.660142987966537476e-01 1.247673407196998596e-01 -2.927854657173156738e-02 3.662638068199157715e-01 1.049931161105632782e-02 2.435940355062484741e-01 6.249510869383811951e-02 4.289528131484985352e-01 -5.436702072620391846e-02 2.321283370256423950e-01 1.928863674402236938e-01 1.498505175113677979e-01 6.962240487337112427e-02 -1.108024492859840393e-01 9.473475068807601929e-02
2.479501813650131226e-01 1.379143595695495605e-01 1.618352979421615601e-01 2.607798874378204346e-01 -2.362532019615173340e-01 -7.889498025178909302e-02 3.180633857846260071e-02 -4.522979557514190674e-01 -1.997972577810287476e-01 2.066906243562698364e-01 -4.777347669005393982e-02 6.492936611175537109e-02 -1.321367621421813965e-01 -7.362207770347595215e-02 2.389261573553085327e-01 1.020530387759208679e-01 1.895714551210403442e-02 3.180343806743621826e-01 5.004055052995681763e-02 -4.562859889119863510e-03 1.109169572591781616e-01 -1.263993084430694580e-01 -1.636425405740737915e-01 -1.759380102157592773e-01 4.260981827974319458e-02 -1.826671510934829712e-02 -9.142818301916122437e-02 2.085890620946884155e-01 1.556317508220672607e-01 1.859192550182342529e-01 1.430706679821014404e-01 -2.341852933168411255e-01
-2.784116864204406738e-01 1.347036510705947876e-01 -4.059878736734390259e-02 3.168324381113052368e-02 -1.078632399439811707e-01 2.444417029619216919e-01 -1.831143349409103394e-02 -2.550156414508819580e-01 -1.819363087415695190e-01 2.124212682247161865e-01 1.087668072432279587e-02 -1.266778111457824707e-01 3.858485817909240723e-01 3.826861828565597534e-02 2.350102216005325317e-01 6.375116854906082153e-02 -1.974077709019184113e-02 2.522433400154113770e-01 4.965397343039512634e-02 1.235976517200469971e-01 -3.713931888341903687e-02 4.259453713893890381e-02 6.476929038763046265e-02 2.077902108430862427e-01 -3.923451155424118042e-02 -1.098515167832374573e-01 1.102411672472953796e-01 3.723899424076080322e-01 1.286004483699798584e-02 -1.636833101511001587e-01 -1.852361299097537994e-02 -3.699321448802947998e-01
-2.054374217987060547e-01 2.060925513505935669e-01 -4.216961562633514404e-02 3.545795083045959473e-01 -2.414979189634323120e-01 1.852543801069259644e-01 2.031492814421653748e-02 -1.661049723625183105e-01 -1.184627637267112732e-01 1.850530505180358887e-01 9.332536906003952026e-02 3.234639763832092285e-02 5.283490568399429321e-02 -1.069460585713386536e-01 -1.957761868834495544e-02 1.971718668937683105e-02 -1.871877461671829224e-01 3.464261293411254883e-01 -4.818041622638702393e-02 8.080141991376876831e-02 2.326338440179824829e-01 8.257520943880081177e-02 6.239621341228485107e-02 1.138081252574920654e-01 1.219386309385299683e-01 1.214893460273742676e-01 6.160032004117965698e-02 -1.359991133213043213e-01 2.224376499652862549e-01 -1.470425575971603394e-01 -1.974559277296066284e-01 -4.364015460014343262e-01
2.111783027648925781e-01 4.175001755356788635e-02 -1.010089069604873657e-01 1.116803959012031555e-01 1.705312579870223999e-01 -5.737797543406486511e-02 7.997199892997741699e-02 -4.929746389389038086e-01 -3.117235898971557617e-01 6.194506585597991943e-02 1.560491323471069336e-01 -1.094547510147094727e-01 1.764528453350067139e-01 -1.719684898853302002e-01 1.380468904972076416e-01 -9.917247295379638672e-02 -9.310121089220046997e-02 1.983453333377838135e-01 -8.094035834074020386e-02 -1.347214877605438232e-01 1.255038976669311523e-01 2.058382183313369751e-01 1.541786640882492065e-01 3.373356163501739502e-01 3.023966550827026367e-01 7.884223014116287231e-02 1.367646902799606323e-01 1.510400325059890747e-01 4.381269589066505432e-02 5.729334056377410889e-02 -8.078560978174209595e-02 5.429995805025100708e-02
1.446004658937454224e-01 4.010060429573059082e-02 -1.529963016510009766e-01 1.262471228837966919e-01 -6.120306625962257385e-02 6.159322708845138550e-02 -6.598006188869476318e-02 -3.690936863422393799e-01 -1.835189461708068848e-01 2.908652722835540771e-01 -3.992446064949035645e-01 -8.560398221015930176e-02 1.064633578062057495e-01 4.008638486266136169e-02 -4.198558628559112549e-02 -2.254126071929931641e-01 2.711809873580932617e-01 1.294320374727249146e-01 -2.695111036300659180e-01 3.517426550388336182e-01 1.909876614809036255e-01 9.508998692035675049e-02 1.171474903821945190e-01 -1.314063817262649536e-01 5.708266422152519226e-02 1.548479944467544556e-01 -2.063212683424353600e-03 1.573064625263214111e-01 4.696393385529518127e-02 -9.037662297487258911e-02 9.982277452945709229e-02 -6.330698728561401367e-02
1.397478133440017700e-01 -8.895858190953731537e-03 -8.381930738687515259e-02 6.929631531238555908e-02 -1.898356974124908447e-01 1.575835421681404114e-02 2.697281539440155029e-01 -7.490688562393188477e-02 -2.096092700958251953e-01 2.409746050834655762e-01 6.389334797859191895e-02 -1.299314051866531372e-01 5.056476965546607971e-02 -1.262144297361373901e-01 -1.551928073167800903e-01 -8.676566183567047119e-02 -1.654795110225677490e-01 3.917518854141235352e-01 2.179582715034484863e-01 1.629233956336975098e-01 2.158287316560745239e-01 5.769265815615653992e-02 -1.053171455860137939e-01 1.016187891364097595e-01 3.692184984683990479e-01 1.235130876302719116e-01 2.682839632034301758e-01 -2.010274976491928101e-01 3.357817605137825012e-02 -1.827700287103652954e-01 3.448550775647163391e-02 -2.343607693910598755e-01
-9.395269304513931274e-02 2.263263016939163208e-01 -1.427536904811859131e-01 1.086873859167098999e-01 1.516813132911920547e-02 2.292381823062896729e-01 7.339292764663696289e-02 -3.941325247287750244e-01 7.604763656854629517e-02 3.950851559638977051e-01 -7.480976730585098267e-02 -1.395276281982660294e-02 -2.060648053884506226e-01 -1.830466464161872864e-02 -1.289061307907104492e-01 -1.458349823951721191e-01 -2.798634469509124756e-01 1.511504650115966797e-01 1.280176192522048950e-01 5.137736350297927856e-02 2.591563463211059570e-01 3.503753244876861572e-02 5.612589418888092041e-02 2.166232019662857056e-01 1.980800032615661621e-01 -2.933732867240905762e-01 -1.590174883604049683e-01 -7.574579864740371704e-02 6.702621281147003174e-02 2.196932211518287659e-02 2.138523608446121216e-01 1.422500144690275192e-02
-2.703641541302204132e-02 9.572431445121765137e-02 -1.486272066831588745e-01 2.304049283266067505e-01 -1.458696424961090088e-01 1.159014329314231873e-01 2.305860072374343872e-01 -1.367277503013610840e-01 -2.765571773052215576e-01 6.983417272567749023e-02 -7.912693172693252563e-02 -5.514809861779212952e-03 8.866874873638153076e-02 -1.393565386533737183e-01 3.677489981055259705e-02 -1.023112162947654724e-01 -6.923762708902359009e-02 2.391414940357208252e-01 3.279001712799072266e-01 8.335196226835250854e-02 1.344588249921798706e-01 8.110621571540832520e-02 -6.207564100623130798e-02 2.586628496646881104e-01 5.077997446060180664e-01 9.434023499488830566e-02 1.380148977041244507e-01 -1.011391356587409973e-01 5.383077636361122131e-02 5.557922273874282837e-02 9.843619167804718018e-02 -3.130802810192108154e-01
1.176491528749465942e-01 9.807854145765304565e-02 -1.331763118505477905e-01 1.443682461977005005e-01 -1.685628294944763184e-01 1.628102511167526245e-01 -2.092479020357131958e-01 -1.963604986667633057e-01 -7.220175862312316895e-02 -3.003513626754283905e-02 -2.141480799764394760e-03 -4.625716432929039001e-02 2.026916891336441040e-01 -1.314536184072494507e-01 -9.321848303079605103e-02 1.707361489534378052e-01 8.511530235409736633e-03 2.096250802278518677e-01 -1.824236512184143066e-01 1.852345019578933716e-01 2.915875911712646484e-01 2.396820299327373505e-02 3.285177648067474365e-01 -1.708537191152572632e-01 3.584335446357727051e-01 9.716331213712692261e-02 3.186596035957336426e-01 1.908104270696640015e-01 3.075511194765567780e-02 -1.310025751590728760e-01 2.606483995914459229e-01 -1.811652095057070255e-03
2.000104263424873352e-02 2.565882503986358643e-01 -1.607319861650466919e-01 1.027095019817352295e-01 9.160050749778747559e-02 1.304759979248046875e-01 -1.480105668306350708e-01 -1.536833792924880981e-01 1.016082689166069031e-01 9.271222352981567383e-02 -2.067442238330841064e-01 -1.265259385108947754e-01 1.486481726169586182e-01 -3.491868972778320312e-01 2.420430332422256470e-01 6.292893737554550171e-02 1.919832527637481689e-01 1.959517002105712891e-01 -1.732909083366394043e-01 8.372887223958969116e-02 4.290552437305450439e-01 -1.793769747018814087e-01 1.773496568202972412e-01 5.453873798251152039e-02 5.843114107847213745e-02 -2.553085386753082275e-01 7.880531251430511475e-02 -8.819378912448883057e-02 -2.260129302740097046e-01 -6.244562938809394836e-02 8.076827228069305420e-02 -1.873960196971893311e-01
1.480921059846878052e-01 -6.873480230569839478e-02 -3.154844418168067932e-02 3.056605160236358643e-02 -9.476882219314575195e-02 1.029234603047370911e-01 -1.158266142010688782e-01 -2.434823662042617798e-01 -6.410855799913406372e-02 3.553367555141448975e-01 8.796729147434234619e-02 8.563812077045440674e-02 -4.157766327261924744e-02 -1.567433178424835205e-01 2.010146230459213257e-01 -1.410062313079833984e-01 3.844217583537101746e-02 2.726797163486480713e-01 2.113632857799530029e-01 3.161031007766723633e-02 -9.142518043518066406e-03 5.515214800834655762e-02 2.008038759231567383e-01 1.370627246797084808e-02 1.606949269771575928e-01 -7.145356386899948120e-02 4.055038392543792725e-01 -1.461862325668334961e-01 -1.738052815198898315e-01 4.756357669830322266e-01 4.564311727881431580e-02 -8.193497359752655029e-02
-1.095934510231018066e-01 7.848621904850006104e-02 5.920120701193809509e-02 -1.400273889303207397e-01 1.689864546060562134e-01 3.035448305308818817e-02 6.558226421475410461e-03 1.514574326574802399e-02 -4.852500930428504944e-02 2.959561049938201904e-01 -3.009003102779388428e-01 -1.578843034803867340e-02 2.909478247165679932e-01 -6.848989427089691162e-02 1.867521256208419800e-01 -1.358169876039028168e-02 1.611397564411163330e-01 3.919674158096313477e-01 -4.711581766605377197e-02 -6.623747199773788452e-02 2.791179418563842773e-01 -1.016282439231872559e-01 2.686877548694610596e-01 2.009739726781845093e-01 2.947562634944915771e-01 4.423385486006736755e-02 6.087480112910270691e-02 1.574769318103790283e-01 1.673978418111801147e-01 -1.527980417013168335e-01 6.942238658666610718e-02 -2.515302002429962158e-01
-1.379253715276718140e-01 1.325681898742914200e-02 1.379212886095046997e-01 2.296440899372100830e-01 1.830027401447296143e-01 3.684525489807128906e-01 4.894457012414932251e-02 -1.356738060712814331e-01 -2.115435153245925903e-01 1.516318619251251221e-01 4.506478086113929749e-02 4.585584159940481186e-03 -1.833857409656047821e-02 -1.900695860385894775e-01 2.315465211868286133e-01 -1.753267645835876465e-01 6.120976060628890991e-02 5.430023744702339172e-02 2.492841780185699463e-01 2.194502353668212891e-01 1.817936301231384277e-01 -1.110190823674201965e-01 -1.557957977056503296e-01 3.103289306163787842e-01 7.471495866775512695e-02 3.360844552516937256e-01 1.659446656703948975e-01 2.297807484865188599e-01 1.748008877038955688e-01 4.562496393918991089e-02 5.869454704225063324e-03 -1.178607121109962463e-01
9.815599769353866577e-02 1.798577159643173218e-01 1.100543662905693054e-01 2.138180881738662720e-01 6.532940268516540527e-02 1.800461709499359131e-01 -7.427728921175003052e-02 -3.023341894149780273e-01 1.325142197310924530e-02 8.733332902193069458e-02 5.327688902616500854e-02 -6.931931525468826294e-02 -5.673140287399291992e-02 -1.368598490953445435e-01 1.678242534399032593e-01 -2.522259950637817383e-01 -3.165103197097778320e-01 1.523763127624988556e-02 3.581595420837402344e-02 4.811536371707916260e-01 1.030985489487648010e-01 1.609265655279159546e-01 7.197003066539764404e-02 1.694112867116928101e-01 -1.958761215209960938e-01 -1.596562564373016357e-01 1.362205296754837036e-01 7.718003541231155396e-02 1.280328780412673950e-01 5.258455872535705566e-02 1.443604826927185059e-01 -3.246903121471405029e-01
8.263491094112396240e-02 -1.209252420812845230e-02 4.061047732830047607e-02 2.692919671535491943e-01 -1.241713762283325195e-01 -4.990196973085403442e-02 8.621675521135330200e-02 -1.295801550149917603e-01 -3.599541261792182922e-02 3.946209549903869629e-01 1.681001186370849609e-01 1.012077331542968750e-01 -4.576122015714645386e-02 -1.720339208841323853e-01 -1.316515207290649414e-01 -4.980939254164695740e-02 -3.739940226078033447e-01 -9.382850676774978638e-02 -1.509186625480651855e-01 3.553215265274047852e-01 1.747803390026092529e-01 6.387032568454742432e-02 1.275273710489273071e-01 5.205108970403671265e-02 1.037521213293075562e-01 -1.101233288645744324e-01 1.521716862916946411e-01 -1.035664901137351990e-01 1.820379644632339478e-01 -6.867321580648422241e-02 1.425700932741165161e-01 -4.042780995368957520e-01
-1.964074000716209412e-02 -5.847244337201118469e-02 3.903997316956520081e-02 3.516329824924468994e-01 -1.412225514650344849e-01 2.391398996114730835e-01 -2.287426441907882690e-01 -1.939505189657211304e-01 -4.910667613148689270e-02 1.777998954057693481e-01 -6.621558219194412231e-02 1.200059428811073303e-01 -5.931513756513595581e-02 6.544282287359237671e-02 9.768088907003402710e-02 -1.043681949377059937e-01 -2.123089134693145752e-01 7.516259700059890747e-02 2.191685326397418976e-02 2.431336194276809692e-01 1.004123408347368240e-02 1.620108932256698608e-01 3.189192116260528564e-01 2.935153245925903320e-01 2.809436917304992676e-01 9.382635354995727539e-02 -6.743906997144222260e-03 -1.926349103450775146e-01 -5.665909033268690109e-03 1.285406500101089478e-01 1.406501978635787964e-01 -3.703463971614837646e-01
2.003460377454757690e-01 -2.709171473979949951e-01 -1.112610101699829102e-01 1.725963354110717773e-01 1.858117133378982544e-01 4.005872458219528198e-02 1.240798532962799072e-01 -3.010191023349761963e-01 -1.559525579214096069e-01 3.252505660057067871e-01 4.089752584695816040e-02 -8.249052613973617554e-02 1.874461770057678223e-01 -1.108919968828558922e-04 -3.077956847846508026e-02 -1.255776584148406982e-01 1.580903381109237671e-01 2.087530046701431274e-01 2.571020126342773438e-01 5.550246313214302063e-02 2.074828296899795532e-01 1.370961815118789673e-01 3.393647074699401855e-01 -9.957103990018367767e-03 2.450776547193527222e-01 -7.300101220607757568e-02 1.147073954343795776e-01 -2.094976454973220825e-01 1.935628801584243774e-02 -2.048408389091491699e-01 1.774780601263046265e-01 -2.412014454603195190e-02
-3.076342344284057617e-01 -7.743730396032333374e-02 -2.449650466442108154e-01 1.587233692407608032e-02 9.372540563344955444e-02 -4.059571772813796997e-02 -8.508229255676269531e-02 -1.357905287295579910e-02 -3.442393243312835693e-02 3.157651722431182861e-01 2.273941785097122192e-01 -1.238849759101867676e-01 -9.369176812469959259e-03 -1.498540043830871582e-01 2.255232632160186768e-01 -7.022648304700851440e-02 -1.861732751131057739e-01 6.519550085067749023e-02 -1.851172000169754028e-01 5.281401872634887695e-01 1.992581486701965332e-01 2.622755058109760284e-02 2.906902134418487549e-02 1.593756824731826782e-01 3.240485191345214844e-01 -1.906446665525436401e-01 -1.754335686564445496e-02 2.177906781435012817e-02 -6.186831742525100708e-04 -6.456995755434036255e-02 7.016012817621231079e-02 7.063012570142745972e-02
1.813095808029174805e-01 1.375627666711807251e-01 1.484462767839431763e-01 8.905981481075286865e-02 -2.049856483936309814e-01 6.162885203957557678e-02 1.945419982075691223e-02 -3.971412777900695801e-01 -2.639048695564270020e-01 2.100769802927970886e-02 3.824665844440460205e-01 1.097162719815969467e-02 4.738560691475868225e-02 -2.160941995680332184e-02 -1.066389605402946472e-01 -2.732342779636383057e-01 -2.592740207910537720e-02 4.073701798915863037e-02 -1.061907336115837097e-01 4.371541440486907959e-01 1.155989989638328552e-01 1.773886680603027344e-01 1.063917949795722961e-02 -5.848144367337226868e-02 1.998020261526107788e-01 4.160259291529655457e-02 -7.171102613210678101e-02 2.032668143510818481e-01 -2.173592709004878998e-02 -1.044016405940055847e-01 1.568966060876846313e-01 -1.786445677280426025e-01
-7.203520834445953369e-02 2.790547534823417664e-02 2.195613980293273926e-01 3.570905700325965881e-02 7.407518476247787476e-02 -1.687422990798950195e-01 -4.287030398845672607e-01 -1.747691333293914795e-01 -1.175831258296966553e-01 3.830446302890777588e-01 -1.409682184457778931e-01 -1.303721964359283447e-01 2.040655016899108887e-01 -4.632865637540817261e-02 -4.991354793310165405e-02 -7.345403730869293213e-02 -1.699710786342620850e-01 -2.415804937481880188e-02 1.346408873796463013e-01 3.296808600425720215e-01 1.263256967067718506e-01 -3.102113958448171616e-03 1.347807496786117554e-01 -9.884846955537796021e-02 9.650224447250366211e-02 9.105871617794036865e-02 2.784575223922729492e-01 9.983676671981811523e-02 -1.090395525097846985e-01 -4.046650975942611694e-02 1.348760277032852173e-01 -3.318724036216735840e-01
-3.611280769109725952e-02 2.552843093872070312e-01 2.637482881546020508e-01 -6.502708047628402710e-02 -1.139799132943153381e-01 2.138943225145339966e-01 -3.596599400043487549e-02 -2.424307614564895630e-01 -5.667037144303321838e-02 1.370168924331665039e-01 1.145307645201683044e-01 -4.291533678770065308e-02 -3.200431764125823975e-01 7.062289863824844360e-02 8.426287770271301270e-02 -3.300646245479583740e-01 -1.270535737276077271e-01 4.369086325168609619e-01 -2.303020358085632324e-01 -1.232694387435913086e-01 7.364260405302047729e-02 -3.856268897652626038e-02 3.453266918659210205e-01 3.172032162547111511e-02 2.053546309471130371e-01 6.303901970386505127e-02 5.698078125715255737e-02 1.441469937562942505e-01 -6.217190250754356384e-02 -6.167038902640342712e-02 -1.461296062916517258e-02 -6.208789069205522537e-03
5.607048049569129944e-02 -3.246564418077468872e-02 -1.261959373950958252e-01 3.049411065876483917e-02 -1.860423199832439423e-02 8.314894139766693115e-02 2.306877374649047852e-01 -7.395923137664794922e-02 1.550523005425930023e-02 2.896968647837638855e-02 -1.871579736471176147e-01 3.314222767949104309e-02 3.377329558134078979e-02 2.060647495090961456e-02 1.799728423357009888e-01 -1.566785126924514771e-01 9.300772845745086670e-02 3.398488759994506836e-01 1.426926553249359131e-01 4.643577635288238525e-01 7.629404217004776001e-02 2.254129946231842041e-01 5.640812218189239502e-02 1.857508569955825806e-01 3.995245099067687988e-01 4.033716768026351929e-02 2.930152928456664085e-03 -2.418393194675445557e-01 2.049946486949920654e-01 6.153048574924468994e-02 8.788127452135086060e-02 -2.992702424526214600e-01
3.411169350147247314e-02 1.361328959465026855e-01 -2.147391736507415771e-01 4.533192515373229980e-02 -1.396540701389312744e-01 -5.377394147217273712e-03 4.750980138778686523e-01 -1.746094822883605957e-01 -2.102581709623336792e-01 9.626948088407516479e-02 -1.180196832865476608e-02 -3.471855819225311279e-02 3.712060302495956421e-02 -2.051316201686859131e-01 -2.101117745041847229e-02 -1.401792317628860474e-01 -6.683417409658432007e-02 2.175430059432983398e-01 1.531356424093246460e-01 1.964258849620819092e-01 2.575189173221588135e-01 5.264694988727569580e-02 -9.619465470314025879e-02 1.898132860660552979e-01 3.898124098777770996e-01 2.231922559440135956e-02 1.255365163087844849e-01 1.172850746661424637e-02 7.688816636800765991e-03 -8.849412202835083008e-02 -6.049118563532829285e-02 -3.604637384414672852e-01
1.056754887104034424e-01 1.098140254616737366e-01 6.475111842155456543e-02 -4.512206465005874634e-02 -1.171339396387338638e-02 -6.987200677394866943e-02 2.585570141673088074e-02 6.221369281411170959e-02 -1.002018451690673828e-01 2.603373229503631592e-01 -2.260257750749588013e-01 9.111515432596206665e-02 3.599866926670074463e-01 -1.719060540199279785e-01 2.763914167881011963e-01 -8.682250976562500000e-02 1.168646812438964844e-01 3.267490565776824951e-01 -8.187064528465270996e-02 -1.857171766459941864e-02 1.894177794456481934e-01 -1.071935072541236877e-01 1.821581572294235229e-01 1.445273756980895996e-01 4.379676282405853271e-01 -9.498089551925659180e-02 -4.349021986126899719e-02 2.300083637237548828e-01 2.678951323032379150e-01 -1.081007421016693115e-01 -2.563159354031085968e-02 -1.098006516695022583e-01
5.042981728911399841e-02 5.546165257692337036e-02 1.580871082842350006e-02 1.079439818859100342e-01 -1.074983850121498108e-01 -5.872946605086326599e-02 2.012811228632926941e-02 -4.752218127250671387e-01 -1.029963493347167969e-01 5.606680512428283691e-01 -1.254067290574312210e-02 -5.091391503810882568e-02 -1.614608466625213623e-01 4.290864989161491394e-02 -3.398330137133598328e-02 -8.670872449874877930e-02 -1.256917603313922882e-02 3.950787186622619629e-01 8.115328103303909302e-02 -1.414611004292964935e-02 1.438799221068620682e-02 1.765002161264419556e-01 -4.967873916029930115e-02 -1.333038806915283203e-01 7.201106846332550049e-02 -1.689541637897491455e-01 -8.357177674770355225e-02 -4.304289072751998901e-02 -1.708711087703704834e-01 1.503408998250961304e-01 1.330631375312805176e-01 -2.241450846195220947e-01
6.173609197139739990e-02 -1.351203471422195435e-01 2.740670752245932817e-04 7.653877884149551392e-02 -2.586022019386291504e-01 2.838012874126434326e-01 -7.013520598411560059e-02 -3.497704267501831055e-01 -2.781502604484558105e-01 2.891935408115386963e-01 2.262679487466812134e-01 -1.050003468990325928e-01 1.097500231117010117e-02 -9.748733043670654297e-02 7.044912129640579224e-02 1.515389680862426758e-01 2.814770676195621490e-03 3.760005831718444824e-01 1.010727062821388245e-01 4.885849356651306152e-02 2.731980383396148682e-01 -1.237920597195625305e-01 9.667600691318511963e-02 -5.854777246713638306e-02 1.234046295285224915e-01 3.034605383872985840e-01 -1.207569763064384460e-01 5.277531594038009644e-02 -1.794385164976119995e-01 1.391335725784301758e-01 -5.414043739438056946e-02 -2.696968242526054382e-02
-8.222168684005737305e-02 8.315712958574295044e-02 -8.688300848007202148e-02 2.661868929862976074e-02 -2.125304937362670898e-01 -3.721212595701217651e-02 4.581202194094657898e-02 -1.279217302799224854e-01 1.035883650183677673e-01 4.076902568340301514e-01 5.356761440634727478e-02 7.201898843050003052e-02 2.643091976642608643e-01 2.851584926247596741e-02 3.154410719871520996e-01 -1.297771781682968140e-01 2.330505400896072388e-01 9.377802163362503052e-02 -6.735184043645858765e-02 2.669148147106170654e-01 2.848334312438964844e-01 4.277010262012481689e-02 -7.854504883289337158e-02 1.468754708766937256e-01 -1.367240101099014282e-01 6.368380784988403320e-02 1.875689029693603516e-01 -7.906493544578552246e-02 -1.554636377841234207e-02 -3.775114715099334717e-01 -2.011758834123611450e-01 -2.098477184772491455e-01
1.654997318983078003e-01 -1.399756669998168945e-01 1.034562662243843079e-01 4.401346296072006226e-02 5.258812755346298218e-02 2.920441627502441406e-01 8.196777850389480591e-02 -4.395222663879394531e-01 1.633904129266738892e-02 7.708721607923507690e-02 -2.598093450069427490e-02 2.022131681442260742e-01 1.005067303776741028e-01 -1.092990562319755554e-01 -7.035335060209035873e-03 -1.064846143126487732e-01 -2.798990905284881592e-01 5.743937194347381592e-02 -1.274787187576293945e-01 1.944036930799484253e-01 2.278636246919631958e-01 2.997102439403533936e-01 9.304077178239822388e-02 2.042479664087295532e-01 2.149652838706970215e-01 -9.144727885723114014e-02 -1.094315275549888611e-01 -1.080906391143798828e-01 4.623368009924888611e-02 -6.232308596372604370e-02 1.517717074602842331e-02 -3.986474275588989258e-01
-1.009001359343528748e-01 2.603252828121185303e-01 -1.524672806262969971e-01 1.426822692155838013e-01 9.441123902797698975e-02 -2.975989133119583130e-02 3.939552232623100281e-02 -2.388889938592910767e-01 -1.410324275493621826e-01 3.065077960491180420e-01 -2.108951508998870850e-01 -7.636439055204391479e-02 4.286659508943557739e-02 -1.789102405309677124e-01 7.437267154455184937e-02 -2.863952517509460449e-01 3.888594210147857666e-01 1.035905480384826660e-01 1.171761155128479004e-01 3.637860119342803955e-01 -4.677330330014228821e-02 -1.709818542003631592e-01 1.991791427135467529e-01 -1.466877609491348267e-01 2.427583485841751099e-01 -1.251988857984542847e-01 8.270897716283798218e-02 -1.626497320830821991e-02 -5.534587427973747253e-02 -1.372089982032775879e-01 4.156795144081115723e-02 -1.361123174428939819e-01
2.889776825904846191e-01 -1.491914391517639160e-01 1.978620141744613647e-01 2.524972856044769287e-01 -2.155091315507888794e-01 7.652064412832260132e-02 9.747575968503952026e-02 -2.625395655632019043e-01 -1.432464122772216797e-01 1.546317934989929199e-01 2.895963191986083984e-01 1.855557858943939209e-01 -6.909507513046264648e-02 -8.110328763723373413e-02 1.115209683775901794e-01 -3.858073055744171143e-01 -6.293635815382003784e-03 1.612146049737930298e-01 1.701896637678146362e-01 2.437147349119186401e-01 9.788146615028381348e-02 7.747314870357513428e-02 -6.217059120535850525e-02 9.503743052482604980e-02 3.029049932956695557e-01 8.756738901138305664e-02 -1.222254559397697449e-01 8.188264071941375732e-02 2.296704100444912910e-03 -3.939724341034889221e-02 2.011307179927825928e-01 -1.388967186212539673e-01
-3.845690749585628510e-03 -2.289766445755958557e-02 -1.519461274147033691e-01 2.270193696022033691e-01 -3.061819374561309814e-01 1.076624244451522827e-01 -2.152716666460037231e-01 1.988933887332677841e-03 -2.389122247695922852e-01 1.828345060348510742e-01 2.049763873219490051e-02 -2.895862236618995667e-02 2.584977447986602783e-01 -5.859686806797981262e-02 2.185654453933238983e-02 -1.555333584547042847e-01 9.757351875305175781e-02 7.327713817358016968e-02 -6.187889352440834045e-02 4.033355414867401123e-01 3.658345937728881836e-01 1.648339927196502686e-01 -5.297309532761573792e-02 1.247515082359313965e-01 4.623280838131904602e-02 -2.730633616447448730e-01 -1.890053153038024902e-01 -8.793175220489501953e-02 2.575327157974243164e-01 -7.288015633821487427e-02 1.155540049076080322e-01 1.433367580175399780e-01
-9.343981742858886719e-02 1.036233548074960709e-02 1.454396396875381470e-01 1.066464632749557495e-01 5.479128565639257431e-03 3.571773469448089600e-01 -1.086089462041854858e-01 -2.657672166824340820e-01 2.198559939861297607e-01 5.466392040252685547e-01 -3.948863595724105835e-02 3.077933192253112793e-02 -1.164213940501213074e-01 -5.561463907361030579e-02 -7.173883169889450073e-02 -9.292154572904109955e-03 1.031264364719390869e-01 1.391068398952484131e-01 2.111874148249626160e-02 1.276737451553344727e-01 -1.279575079679489136e-01 1.905362606048583984e-01 6.541939824819564819e-02 2.375551015138626099e-01 3.379223346710205078e-01 -4.147495701909065247e-02 -1.188976019620895386e-01 -1.120197549462318420e-01 6.582495756447315216e-03 2.654219567775726318e-01 6.158083304762840271e-02 7.841463200747966766e-03
-5.777436867356300354e-02 -3.497966751456260681e-02 5.387753248214721680e-02 -9.525084495544433594e-02 6.164526101201772690e-03 5.290958881378173828e-01 -2.743962407112121582e-01 -1.574476957321166992e-01 1.341536492109298706e-01 4.778621494770050049e-01 6.006959080696105957e-02 -2.149430662393569946e-01 1.144373230636119843e-02 2.372086495161056519e-01 5.066690593957901001e-02 -8.042811602354049683e-02 3.889203444123268127e-02 5.494393780827522278e-02 -1.859075576066970825e-01 1.581317782402038574e-01 4.175847768783569336e-02 -1.108492352068424225e-02 5.881590768694877625e-02 1.438786536455154419e-01 2.194730043411254883e-01 -2.734191901981830597e-02 -5.287992209196090698e-02 -1.203428506851196289e-01 2.656282484531402588e-01 1.078193634748458862e-01 -3.586961328983306885e-02 4.490145295858383179e-02
1.189132407307624817e-01 8.991169184446334839e-02 1.017295345664024353e-01 -5.587593838572502136e-02 2.648179978132247925e-02 1.981050074100494385e-01 -2.378243021667003632e-02 -3.330958783626556396e-01 -8.394348621368408203e-02 3.713851273059844971e-01 -1.594365984201431274e-01 -5.579377710819244385e-02 -1.322683244943618774e-01 -2.229718863964080811e-01 2.179007977247238159e-02 -2.351899445056915283e-01 3.966862559318542480e-01 1.102154403924942017e-01 9.939038753509521484e-02 2.918256819248199463e-01 3.119006380438804626e-02 -9.620668739080429077e-02 6.798316538333892822e-02 1.610596477985382080e-01 -4.954864457249641418e-02 -2.115075439214706421e-01 1.186805665493011475e-01 3.277758657932281494e-01 3.447446227073669434e-02 -7.773630321025848389e-02 -1.332089677453041077e-02 -1.867411434650421143e-01
2.558500133454799652e-02 9.699153900146484375e-02 -3.553221374750137329e-02 -1.801398247480392456e-01 -9.609544277191162109e-02 4.053245186805725098e-01 -5.882033705711364746e-02 -3.759779334068298340e-01 1.094710305333137512e-01 3.727579414844512939e-01 -6.804126501083374023e-02 -3.765909671783447266e-01 -1.116298660635948181e-01 7.691417634487152100e-02 -3.318141773343086243e-02 -5.979898571968078613e-02 3.074580803513526917e-02 6.986515969038009644e-02 7.348967343568801880e-02 3.074647486209869385e-01 -1.641932576894760132e-01 1.117831468582153320e-01 9.753426164388656616e-02 1.083509400486946106e-01 2.658310234546661377e-01 -8.181737363338470459e-02 6.895465403795242310e-02 7.176832109689712524e-02 9.191761165857315063e-02 2.340771853923797607e-01 -1.504205632954835892e-02 -1.563828997313976288e-02
2.670686244964599609e-01 -7.991927675902843475e-03 -2.733501195907592773e-01 2.715662717819213867e-01 -2.003168761730194092e-01 1.469697952270507812e-01 -2.051272839307785034e-01 -2.891363501548767090e-01 -1.845977157354354858e-01 3.945503532886505127e-01 -1.061292067170143127e-01 4.517864063382148743e-02 1.901748939417302608e-03 -1.511943191289901733e-01 -4.206953197717666626e-02 -1.046164557337760925e-01 1.121120080351829529e-01 2.636985182762145996e-01 8.470760285854339600e-02 1.877034157514572144e-01 1.586378067731857300e-01 -4.530157521367073059e-02 -1.445098370313644409e-01 -1.943129450082778931e-01 1.320869177579879761e-01 7.940190285444259644e-02 1.551207005977630615e-01 2.079897522926330566e-01 -7.003297656774520874e-02 1.695177704095840454e-01 4.695413634181022644e-02 1.296811401844024658e-01
3.138374164700508118e-02 2.784098684787750244e-01 8.101432025432586670e-02 -1.991382688283920288e-01 9.137322008609771729e-02 1.601067930459976196e-01 -1.491821110248565674e-01 -2.688698470592498779e-01 -1.872294098138809204e-01 2.948416471481323242e-01 9.618288278579711914e-02 2.331023365259170532e-01 9.963618963956832886e-02 -7.396738510578870773e-03 -4.198566451668739319e-02 -3.826909884810447693e-02 -1.261810511350631714e-01 3.434666618704795837e-02 5.790640413761138916e-02 2.836700975894927979e-01 3.956821933388710022e-02 -1.107583269476890564e-01 5.608198791742324829e-02 -1.637741923332214355e-01 1.445517092943191528e-01 2.932955138385295868e-02 4.711532592773437500e-01 1.755793988704681396e-01 1.593091785907745361e-01 2.420886754989624023e-01 5.378255248069763184e-02 -2.044481039047241211e-01
1.373772975057363510e-02 -8.531484007835388184e-02 -2.146628648042678833e-01 1.261431276798248291e-01 -9.805594384670257568e-02 2.852938175201416016e-01 -1.265933215618133545e-01 -4.513698220252990723e-01 -1.621310859918594360e-01 2.962935864925384521e-01 5.393715575337409973e-02 -3.045395575463771820e-02 -1.336030960083007812e-01 -2.356580495834350586e-01 1.256121248006820679e-01 -8.668056875467300415e-02 7.714033871889114380e-02 -7.260926812887191772e-02 1.110451892018318176e-01 1.485228687524795532e-01 8.093065582215785980e-03 -1.223271619528532028e-02 1.391252130270004272e-01 1.720964722335338593e-02 2.379043251276016235e-01 -3.710180521011352539e-01 1.555859595537185669e-01 8.389306813478469849e-02 2.549721896648406982e-01 7.031877338886260986e-02 9.886588901281356812e-02 -1.856743246316909790e-01
-5.607198923826217651e-02 7.354110479354858398e-02 2.405624538660049438e-01 1.453068703413009644e-01 -1.166329309344291687e-01 1.233504563570022583e-01 -1.754450500011444092e-01 -1.322388350963592529e-01 3.723996505141258240e-02 1.874966621398925781e-01 5.856532603502273560e-02 -2.965749204158782959e-01 -2.804155461490154266e-02 1.192507594823837280e-01 8.059762418270111084e-02 -2.621861398220062256e-01 3.964624181389808655e-02 5.258700847625732422e-01 5.255898088216781616e-02 1.298274099826812744e-01 9.795553982257843018e-03 -2.484400123357772827e-01 1.032224297523498535e-01 4.061976969242095947e-01 1.584083400666713715e-02 -1.891683414578437805e-02 4.223726317286491394e-02 -8.323727548122406006e-02 -2.213373482227325439e-01 6.463717669248580933e-02 1.282619088888168335e-01 -5.535847321152687073e-02
1.620011180639266968e-01 -4.105162620544433594e-02 -9.308366477489471436e-02 -1.882380433380603790e-02 7.350427657365798950e-02 -4.141783341765403748e-02 -2.930314242839813232e-01 -9.505876153707504272e-02 -1.377958506345748901e-01 3.093577325344085693e-01 -6.147710606455802917e-02 4.007904790341854095e-03 4.273092448711395264e-01 3.948554396629333496e-02 1.244985908269882202e-01 -3.401190638542175293e-01 -1.954710334539413452e-01 1.991070657968521118e-01 -1.572599858045578003e-01 -4.789370577782392502e-03 2.327833771705627441e-01 -5.511975288391113281e-02 2.607259750366210938e-01 -2.390937320888042450e-02 3.393739834427833557e-02 1.691237539052963257e-01 8.124396204948425293e-02 2.093202471733093262e-01 2.465083152055740356e-01 5.974939465522766113e-02 -2.026196867227554321e-01 1.151856556534767151e-01
-2.309634238481521606e-01 -3.287036344408988953e-02 -1.788780838251113892e-01 2.381851151585578918e-02 9.902305901050567627e-02 -5.680042505264282227e-02 -1.722307950258255005e-01 1.484505552798509598e-02 3.072969801723957062e-02 3.311533331871032715e-01 1.592899262905120850e-01 7.502964138984680176e-02 9.912481904029846191e-02 -2.641512751579284668e-01 2.629244625568389893e-01 -1.642378717660903931e-01 6.513456348329782486e-03 1.346494257450103760e-01 -1.905509978532791138e-01 4.312202930450439453e-01 1.315963566303253174e-01 1.355448514223098755e-01 -8.937940001487731934e-02 -6.727836281061172485e-02 3.537116646766662598e-01 -2.067704051733016968e-01 1.380233168601989746e-01 7.992462813854217529e-02 6.072651967406272888e-02 1.870127916336059570e-01 1.564914286136627197e-01 8.767356723546981812e-02
-3.772597014904022217e-02 2.433898160234093666e-03 1.201812848448753357e-01 -2.275560200214385986e-01 -2.031400613486766815e-02 3.853448331356048584e-01 -2.297260612249374390e-01 -2.386099547147750854e-01 1.526864469051361084e-01 3.649941086769104004e-01 1.934326589107513428e-01 -4.745768010616302490e-02 -1.172078251838684082e-01 -8.496353030204772949e-02 -7.875471562147140503e-02 -1.456502974033355713e-01 2.032335102558135986e-02 3.163328170776367188e-01 -4.685784131288528442e-02 2.158652842044830322e-01 -1.800883114337921143e-01 -4.577095061540603638e-02 1.560127735137939453e-01 -9.284957498311996460e-02 2.915364503860473633e-01 -4.047241434454917908e-02 -2.550983428955078125e-01 9.388868510723114014e-02 1.705703288316726685e-01 6.438347697257995605e-02 -1.157945320010185242e-01 -7.230497151613235474e-02
-1.492053121328353882e-01 1.606527268886566162e-01 1.940744966268539429e-01 3.653002679347991943e-01 1.044303327798843384e-01 5.259949713945388794e-02 9.147364646196365356e-02 -2.093621492385864258e-01 -2.201863825321197510e-01 3.158221244812011719e-01 -3.749534860253334045e-02 1.971418736502528191e-03 -1.191889345645904541e-01 4.428099468350410461e-02 -2.054589688777923584e-01 -1.332896053791046143e-01 -7.471425086259841919e-02 2.634435594081878662e-01 1.074926927685737610e-03 9.664785861968994141e-02 4.421766698360443115e-01 3.701948374509811401e-02 -2.200972661375999451e-02 2.835186421871185303e-01 1.614424139261245728e-01 -1.271979063749313354e-01 -2.494353502988815308e-01 -9.756290167570114136e-02 -6.219590548425912857e-03 -4.620018601417541504e-02 7.281501591205596924e-02 7.500691711902618408e-02
9.137868881225585938e-02 3.813775256276130676e-02 2.156430184841156006e-01 -2.579259276390075684e-01 -2.002656459808349609e-01 2.558649182319641113e-01 -1.088095977902412415e-01 -3.069044351577758789e-01 3.433701395988464355e-02 3.144643604755401611e-01 2.054019570350646973e-01 -1.287861317396163940e-01 2.120277099311351776e-02 -1.259349402971565723e-03 -4.855943843722343445e-02 -3.893323009833693504e-03 2.883329987525939941e-01 1.627401262521743774e-01 -1.988954842090606689e-01 2.445730119943618774e-01 -2.300442755222320557e-02 1.966667324304580688e-01 -1.120353043079376221e-01 2.773338854312896729e-01 1.844371408224105835e-01 -1.742470264434814453e-01 1.043455600738525391e-01 2.519118716008961201e-04 1.845701783895492554e-01 1.121102496981620789e-01 2.012581080198287964e-01 -6.182469055056571960e-02
2.212639711797237396e-02 -1.066602542996406555e-01 -2.324761599302291870e-01 1.876091659069061279e-01 -1.613738387823104858e-01 1.333767920732498169e-01 2.006877213716506958e-01 -4.209718108177185059e-02 -2.084460556507110596e-01 2.216031253337860107e-01 -1.390982121229171753e-01 -2.096823900938034058e-01 1.461484190076589584e-02 -5.838730931282043457e-02 -7.501044124364852905e-02 -1.363923549652099609e-01 -1.755521446466445923e-01 3.452104926109313965e-01 1.195460706949234009e-01 1.725104302167892456e-01 1.464506834745407104e-01 2.002263627946376801e-02 -5.507297813892364502e-02 2.703177630901336670e-01 3.307999074459075928e-01 2.750248312950134277e-01 1.864134967327117920e-01 -5.640155449509620667e-02 1.509290486574172974e-01 -1.450920403003692627e-01 4.125401750206947327e-02 -2.622278332710266113e-01
-6.551019847393035889e-02 1.979334652423858643e-02 -1.675878018140792847e-01 1.422472577542066574e-02 -4.568907618522644043e-01 8.485674113035202026e-02 -5.490147694945335388e-02 -2.528373301029205322e-01 -2.814829349517822266e-01 2.251029759645462036e-01 -1.589961796998977661e-01 -1.125744283199310303e-01 3.408790379762649536e-02 -3.154733180999755859e-01 5.784340202808380127e-02 1.080633476376533508e-01 -1.446467489004135132e-01 -3.340765833854675293e-02 -1.816949993371963501e-02 1.197860762476921082e-01 7.160494476556777954e-02 1.476597040891647339e-01 7.648421823978424072e-02 1.741861701011657715e-01 3.818294405937194824e-01 -7.066337019205093384e-02 -3.800910711288452148e-02 -2.181058079004287720e-01 2.703741788864135742e-01 3.794069960713386536e-02 2.191475033760070801e-02 1.609642654657363892e-01
-1.529570072889328003e-01 6.697798520326614380e-02 1.345176100730895996e-01 2.023456841707229614e-01 8.585985749959945679e-02 4.315607622265815735e-02 1.126241609454154968e-01 -2.536165714263916016e-02 4.440457094460725784e-03 1.185674369335174561e-01 1.577873229980468750e-01 -5.045441985130310059e-01 -1.402507722377777100e-01 -3.058824539184570312e-01 -3.233764693140983582e-02 -1.818290054798126221e-01 -5.316798388957977295e-02 2.684283554553985596e-01 -1.806783527135848999e-01 1.988907158374786377e-01 2.341400235891342163e-01 -1.890680985525250435e-03 1.296298205852508545e-01 1.554610431194305420e-01 2.297730445861816406e-01 1.139845773577690125e-01 3.325011730194091797e-01 7.934519648551940918e-02 -8.233398199081420898e-02 -1.140927895903587341e-01 6.568890064954757690e-02 2.061036648228764534e-03
-1.690830886363983154e-01 -3.202799335122108459e-02 -2.436324059963226318e-01 1.596848219633102417e-01 -1.221268251538276672e-01 3.425282835960388184e-01 -1.733356341719627380e-02 -2.387939989566802979e-01 -3.250356763601303101e-02 4.016292691230773926e-01 -1.532154530286788940e-01 -1.616452187299728394e-01 1.865725815296173096e-01 -9.284677356481552124e-02 -8.403839915990829468e-02 -1.359660178422927856e-01 -1.859429478645324707e-01 1.322695519775152206e-02 6.636189669370651245e-02 -1.031306162476539612e-01 2.642422020435333252e-01 1.724160760641098022e-01 1.527546346187591553e-02 6.917496770620346069e-02 1.040553003549575806e-01 -1.303854584693908691e-01 2.125469893217086792e-01 2.731064558029174805e-01 5.982662737369537354e-02 1.927297413349151611e-01 1.847036629915237427e-01 -1.955247819423675537e-01
-6.859926041215658188e-03 -1.479427516460418701e-01 -5.482663586735725403e-02 -1.809390932321548462e-01 -3.543473184108734131e-01 1.007423996925354004e-01 -2.066375762224197388e-01 -2.691886723041534424e-01 -1.078019663691520691e-02 2.228154093027114868e-01 -2.924438118934631348e-01 5.746766179800033569e-02 1.393630504608154297e-01 -1.626762598752975464e-01 1.212222427129745483e-01 -8.910699188709259033e-02 -1.766370683908462524e-01 8.204253390431404114e-03 -4.791427776217460632e-02 3.540133237838745117e-01 2.650445699691772461e-01 4.154677316546440125e-02 -4.669084772467613220e-02 2.673978209495544434e-01 1.372589766979217529e-01 -1.500208079814910889e-01 -1.000540480017662048e-01 -1.981637924909591675e-01 1.301860362291336060e-01 -3.205996751785278320e-02 2.532318532466888428e-01 8.405262231826782227e-02
1.667533069849014282e-01 2.422826364636421204e-02 1.467624008655548096e-01 1.959459669888019562e-02 1.047593727707862854e-01 1.230982616543769836e-01 1.828875392675399780e-01 -2.657284736633300781e-01 9.500489383935928345e-02 3.935398757457733154e-01 -1.677819341421127319e-01 -3.463719272986054420e-03 3.088306635618209839e-02 3.893432393670082092e-02 1.488049328327178955e-02 3.479212149977684021e-02 1.758390218019485474e-01 1.882459372282028198e-01 1.999481618404388428e-01 1.222256645560264587e-01 1.237123161554336548e-01 1.053036525845527649e-01 1.811271458864212036e-01 8.154565840959548950e-02 3.514279425144195557e-01 4.273768886923789978e-02 4.214480519294738770e-01 1.118055582046508789e-01 3.148204088211059570e-01 9.336196631193161011e-02 4.418554157018661499e-02 1.057342216372489929e-01
-1.377562433481216431e-01 1.980866789817810059e-01 -1.590005904436111450e-01 -1.175208613276481628e-01 -5.147938802838325500e-02 -6.261687725782394409e-02 -1.328321248292922974e-01 -2.258932888507843018e-01 -3.417249917984008789e-01 4.004550874233245850e-01 -2.412795275449752808e-01 1.427957713603973389e-01 4.669752717018127441e-02 2.577544450759887695e-01 -1.674040406942367554e-01 -1.882760673761367798e-01 -2.241999357938766479e-01 6.645447015762329102e-02 -1.170314773917198181e-01 1.326684802770614624e-01 1.982815116643905640e-01 4.378046467900276184e-02 1.592538058757781982e-01 3.788772597908973694e-02 2.154660671949386597e-01 9.274126589298248291e-02 1.142466589808464050e-01 2.180414050817489624e-01 7.649838179349899292e-02 7.869703113101422787e-04 1.067819520831108093e-01 -2.296262234449386597e-01
9.060274809598922729e-03 3.024898469448089600e-02 -1.684896051883697510e-01 -2.879106625914573669e-02 -1.024867594242095947e-02 1.771785765886306763e-01 -1.580991744995117188e-01 -3.678523004055023193e-01 -2.184301167726516724e-01 1.341298222541809082e-01 7.093301415443420410e-02 -1.605274677276611328e-01 2.778401374816894531e-01 -2.019038647413253784e-01 2.105641216039657593e-01 -2.952542603015899658e-01 -5.974967032670974731e-02 3.730477988719940186e-01 -3.269245103001594543e-02 1.201521046459674835e-02 -2.038325648754835129e-03 -1.752092242240905762e-01 2.624890506267547607e-01 -9.995420277118682861e-02 1.411987692117691040e-01 6.910499930381774902e-02 -1.605552583932876587e-01 -1.867376565933227539e-01 1.438605636358261108e-01 1.052585095167160034e-01 1.460409313440322876e-01 1.999878734350204468e-01
6.512357294559478760e-02 9.268313646316528320e-02 -2.251210249960422516e-02 4.961488302797079086e-03 -5.156036466360092163e-02 4.789230227470397949e-02 -2.985499799251556396e-01 -3.883526027202606201e-01 -1.055017672479152679e-02 3.537872731685638428e-01 -2.480197846889495850e-01 2.945978194475173950e-03 2.193160951137542725e-01 -1.955758631229400635e-01 -6.339667737483978271e-02 -1.389794647693634033e-01 2.421743981540203094e-02 7.657792419195175171e-02 -1.802279204130172729e-01 -3.568080440163612366e-02 1.703716367483139038e-01 1.615299880504608154e-01 -6.215918064117431641e-02 7.239690423011779785e-02 2.215560711920261383e-02 1.395295560359954834e-01 4.635875225067138672e-01 5.033795908093452454e-02 -1.201586425304412842e-01 4.990216344594955444e-02 6.701248884201049805e-02 -2.863517105579376221e-01
-1.761063933372497559e-01 1.589469313621520996e-01 1.434700191020965576e-01 -2.373641915619373322e-02 -1.089653968811035156e-01 3.850974142551422119e-02 -2.187394499778747559e-01 2.204788383096456528e-03 2.571847438812255859e-01 1.048927605152130127e-01 2.288819104433059692e-01 -5.868783593177795410e-02 3.787990659475326538e-02 -2.044197469949722290e-01 1.196016743779182434e-01 -2.832644879817962646e-01 -1.021733507513999939e-01 1.730297803878784180e-01 -2.484639286994934082e-01 4.097229838371276855e-01 4.892122745513916016e-02 -3.162801638245582581e-02 1.427849978208541870e-01 1.566698104143142700e-01 3.082308173179626465e-01 1.049180701375007629e-01 3.280110061168670654e-01 6.293502449989318848e-02 1.238238736987113953e-01 -1.260657459497451782e-01 1.132092997431755066e-01 1.034599468111991882e-01
-1.160882562398910522e-01 4.489475116133689880e-02 -1.015724986791610718e-01 3.494779169559478760e-01 -3.155864477157592773e-01 2.344943769276142120e-02 -1.203619986772537231e-01 -1.731043457984924316e-01 5.923613440245389938e-03 1.505326777696609497e-01 1.053891777992248535e-01 4.672088846564292908e-02 -3.174658119678497314e-02 -3.052365779876708984e-01 -2.003984749317169189e-01 -1.870366632938385010e-01 -4.350946471095085144e-02 6.635375320911407471e-03 -4.349465668201446533e-02 4.178017079830169678e-01 2.952761948108673096e-01 2.274331450462341309e-01 9.425886720418930054e-02 7.488956302404403687e-02 1.897826641798019409e-01 -2.108130455017089844e-01 1.325170546770095825e-01 -1.801566481590270996e-01 5.614404752850532532e-02 -9.016681462526321411e-02 -3.680701926350593567e-02 -1.650677174329757690e-01
-2.133537679910659790e-01 2.222042344510555267e-02 1.808912307024002075e-01 6.991013139486312866e-02 -1.395329684019088745e-01 5.415930226445198059e-02 2.102181315422058105e-01 -2.078703045845031738e-01 -2.554158563725650311e-04 8.787254244089126587e-02 1.357612907886505127e-01 1.308229118585586548e-01 1.642010062932968140e-01 -1.277156770229339600e-01 1.576108485460281372e-01 -2.621253132820129395e-01 -1.753111369907855988e-02 2.578428089618682861e-01 5.103543028235435486e-02 3.429723083972930908e-01 2.451968640089035034e-01 2.612474858760833740e-01 -1.277035027742385864e-01 1.204120740294456482e-01 2.164118289947509766e-01 -2.622085809707641602e-01 -1.720212399959564209e-01 -1.569564193487167358e-01 -2.733018398284912109e-01 1.429133415222167969e-01 3.833634406328201294e-02 1.177955567836761475e-01
3.419138118624687195e-02 9.292096644639968872e-02 8.643518388271331787e-02 -1.245667189359664917e-01 1.385347098112106323e-01 9.143631160259246826e-02 -3.918252885341644287e-02 -2.044822871685028076e-01 -2.804526388645172119e-01 3.677592277526855469e-01 -1.883358955383300781e-01 2.368332631886005402e-02 6.892029196023941040e-02 1.842530965805053711e-01 8.742581307888031006e-02 -1.369161009788513184e-01 -1.968250572681427002e-01 3.421323746442794800e-02 -1.166095659136772156e-01 2.022612988948822021e-01 1.122288629412651062e-01 8.732599765062332153e-02 -2.659256197512149811e-02 -6.228740513324737549e-02 4.898526892066001892e-02 2.568106651306152344e-01 2.870705723762512207e-01 2.743787169456481934e-01 5.101211834698915482e-03 2.176384627819061279e-01 4.517145454883575439e-02 -4.319537281990051270e-01
-9.732750803232192993e-02 4.662714153528213501e-02 1.423172280192375183e-02 2.283271551132202148e-01 -1.161407753825187683e-01 8.749457448720932007e-02 7.113646715879440308e-02 -1.332717835903167725e-01 -1.157914325594902039e-01 1.058302447199821472e-01 7.387227565050125122e-02 1.196325272321701050e-01 -2.744333632290363312e-02 -1.573008149862289429e-01 -1.932531036436557770e-02 -4.082709923386573792e-02 -1.310186386108398438e-01 3.679443597793579102e-01 -2.326525151729583740e-01 2.607575654983520508e-01 4.038196206092834473e-01 8.686602860689163208e-02 -9.585785120725631714e-02 1.484683305025100708e-01 2.465700954198837280e-01 7.401249557733535767e-02 -2.841589413583278656e-02 -3.878092169761657715e-01 -1.331423223018646240e-01 -7.820787280797958374e-02 -9.434095770120620728e-02 -3.056112825870513916e-01
1.109208166599273682e-01 -1.149360015988349915e-01 1.176481395959854126e-01 1.023272797465324402e-01 5.905988067388534546e-02 1.724951416254043579e-01 4.095930233597755432e-02 -1.729490756988525391e-01 7.786244153976440430e-02 7.934112101793289185e-02 4.486381635069847107e-02 1.973363161087036133e-01 1.632682606577873230e-02 1.340355724096298218e-02 -1.275405883789062500e-01 -1.678471565246582031e-01 -9.832509094849228859e-04 4.842785596847534180e-01 -9.275007247924804688e-02 2.797326147556304932e-01 2.420624494552612305e-01 2.673487663269042969e-01 1.248799487948417664e-01 1.234869239851832390e-03 9.821341931819915771e-02 -3.221584856510162354e-01 2.699238955974578857e-01 1.743572056293487549e-01 -1.581550016999244690e-02 -1.498374938964843750e-01 2.451527565717697144e-01 -1.435510367155075073e-01
-1.633482575416564941e-01 1.195634901523590088e-02 2.835400030016899109e-02 2.607209235429763794e-02 -2.546078860759735107e-01 1.572476178407669067e-01 -1.416206657886505127e-01 -2.120246291160583496e-01 -1.906387954950332642e-01 1.809153109788894653e-01 6.134673207998275757e-02 -1.579638272523880005e-01 3.769100904464721680e-01 -1.136826202273368835e-01 4.375407099723815918e-01 7.280899584293365479e-02 -5.682382732629776001e-02 1.959762871265411377e-01 2.522550523281097412e-01 1.747928857803344727e-01 -5.243111774325370789e-02 1.910807378590106964e-02 -3.019071370363235474e-02 8.081131428480148315e-02 1.512931436300277710e-01 -2.661388181149959564e-02 9.801965206861495972e-02 3.829796612262725830e-01 1.141285374760627747e-01 -1.054133847355842590e-01 -5.250559374690055847e-02 -1.202505081892013550e-01
1.108047887682914734e-01 9.930448979139328003e-02 -1.769823729991912842e-01 2.066051363945007324e-01 1.176606789231300354e-01 -1.402266323566436768e-01 -2.305294573307037354e-01 -3.886210918426513672e-01 -1.882265210151672363e-01 8.980964124202728271e-02 -2.980155497789382935e-02 -1.165928393602371216e-01 -2.102246582508087158e-01 -1.797308586537837982e-02 -7.008497137576341629e-03 -2.244892157614231110e-02 -2.626989781856536865e-01 2.175629436969757080e-01 1.290824115276336670e-01 2.226790636777877808e-01 2.320731282234191895e-01 -7.206732779741287231e-02 1.519920229911804199e-01 4.261690378189086914e-01 5.851854383945465088e-02 -1.151528134942054749e-01 2.037308067083358765e-01 -7.198391109704971313e-02 8.652672171592712402e-03 -1.890102028846740723e-01 -8.488716185092926025e-02 -1.018997430801391602e-01
5.934859812259674072e-02 7.163728028535842896e-02 1.066735610365867615e-01 2.073477208614349365e-01 6.507238000631332397e-02 8.003057539463043213e-02 -7.667712867259979248e-02 -2.201633900403976440e-01 -1.948181986808776855e-01 6.031100153923034668e-01 -1.166611239314079285e-01 -9.236483275890350342e-02 -4.097419232130050659e-02 -5.906914174556732178e-02 -6.675306707620620728e-02 -4.642133787274360657e-02 -9.250067174434661865e-03 2.604647874832153320e-01 1.663522720336914062e-01 -6.923276185989379883e-02 2.445697784423828125e-02 2.195026725530624390e-01 -9.549934417009353638e-02 1.627476513385772705e-01 2.174121886491775513e-01 -2.447205334901809692e-01 -1.505245864391326904e-01 -9.951267391443252563e-02 -6.314311176538467407e-02 9.020807594060897827e-02 2.393933087587356567e-01 -2.060010284185409546e-01
-2.290572412312030792e-02 6.476466357707977295e-02 -3.330249572172760963e-03 -3.728603199124336243e-02 -1.285495702177286148e-02 -1.461947560310363770e-01 -1.891121566295623779e-01 -3.079530894756317139e-01 5.351750552654266357e-02 2.204617708921432495e-01 -2.567601501941680908e-01 -1.033817827701568604e-01 9.709306061267852783e-02 -1.170837432146072388e-01 6.624072790145874023e-02 -6.317390501499176025e-02 5.463887378573417664e-02 3.937387466430664062e-01 -1.706065535545349121e-01 -8.073180168867111206e-02 -1.795583777129650116e-02 1.157850772142410278e-01 1.993634402751922607e-01 9.272377192974090576e-02 1.108667328953742981e-01 -3.651651442050933838e-01 2.278545796871185303e-01 -2.698977664113044739e-02 3.080462217330932617e-01 2.056909203529357910e-01 -1.231985315680503845e-01 -2.752693295478820801e-01
1.575484871864318848e-01 -1.149227842688560486e-01 -9.498360753059387207e-02 3.154062479734420776e-02 -1.550435721874237061e-01 1.317214965820312500e-01 1.935002058744430542e-01 -8.187063038349151611e-02 -7.348008453845977783e-02 9.396290034055709839e-02 -4.685414209961891174e-02 -7.317212969064712524e-02 3.798723220825195312e-03 -1.210436150431632996e-01 9.228792972862720490e-03 -2.428477406501770020e-01 2.784137427806854248e-02 3.813271224498748779e-01 1.088600605726242065e-01 2.372339367866516113e-01 9.888761490583419800e-02 5.424464121460914612e-03 -5.849577486515045166e-02 2.940931618213653564e-01 3.213081657886505127e-01 1.782798022031784058e-02 3.247516453266143799e-01 -2.670527398586273193e-01 -8.669683709740638733e-03 3.635086119174957275e-02 1.412212848663330078e-01 -3.939567208290100098e-01
-2.171475738286972046e-01 -2.105249278247356415e-02 7.580692879855632782e-03 4.431185871362686157e-02 -2.630327045917510986e-01 1.314894109964370728e-01 -5.774144083261489868e-02 -1.993399411439895630e-01 -5.721710249781608582e-02 3.998565375804901123e-01 1.045882999897003174e-01 -9.870807081460952759e-02 2.448441237211227417e-01 1.484754309058189392e-02 2.674810290336608887e-01 -9.368672966957092285e-02 8.596361428499221802e-02 3.292022645473480225e-01 1.420359164476394653e-01 1.310687214136123657e-01 -7.799689471721649170e-02 1.613211482763290405e-01 -7.999549806118011475e-02 3.163975849747657776e-02 3.005845844745635986e-02 -1.726565212011337280e-01 1.002697572112083435e-01 2.411123961210250854e-01 8.332553505897521973e-02 -3.326229453086853027e-01 -1.646016836166381836e-01 -2.455603778362274170e-01
2.419305406510829926e-02 3.796850442886352539e-01 2.024635374546051025e-01 1.830154955387115479e-01 -2.427586913108825684e-01 1.109565794467926025e-01 1.020419299602508545e-01 -3.529975414276123047e-01 8.118086308240890503e-02 3.124213218688964844e-02 -1.558202207088470459e-01 -2.014066725969314575e-01 6.264697760343551636e-02 -1.897746473550796509e-01 4.749285429716110229e-02 -1.796815097332000732e-01 -7.824782282114028931e-02 2.863085865974426270e-01 -1.203862205147743225e-01 1.521028429269790649e-01 -6.342969834804534912e-02 1.754269190132617950e-02 2.328155785799026489e-01 4.878149926662445068e-02 7.178074121475219727e-02 -2.572153210639953613e-01 2.791984677314758301e-01 -4.082751646637916565e-02 -2.776977419853210449e-02 3.157067671418190002e-02 7.539201527833938599e-02 -2.873916923999786377e-01
2.394927740097045898e-01 6.655679643154144287e-02 1.524368971586227417e-01 1.143641024827957153e-01 8.152809739112854004e-02 1.152321696281433105e-01 -2.309106290340423584e-01 -3.769514262676239014e-01 -4.040518775582313538e-02 4.558657407760620117e-01 4.592011496424674988e-02 1.160766556859016418e-02 1.845640987157821655e-01 -1.050760596990585327e-02 1.074861455708742142e-02 -2.047899551689624786e-02 4.439261555671691895e-02 2.381680160760879517e-01 4.144202768802642822e-01 6.308235973119735718e-02 8.347933739423751831e-02 1.303297728300094604e-01 -3.351099044084548950e-02 8.053463697433471680e-02 1.858763694763183594e-01 -1.468353718519210815e-01 5.938948690891265869e-02 -3.762469813227653503e-02 -1.962041705846786499e-01 1.289689540863037109e-01 -2.308294624090194702e-01 6.866178661584854126e-02
4.708001762628555298e-02 2.348678410053253174e-01 1.576965600252151489e-01 -2.010541558265686035e-01 -1.569249182939529419e-01 5.233326554298400879e-02 5.125600378960371017e-03 -3.294727206230163574e-01 4.936821386218070984e-02 3.161016404628753662e-01 -3.841649368405342102e-02 -2.602473199367523193e-01 -5.988315865397453308e-02 1.240047290921211243e-01 1.831634491682052612e-01 -3.854078352451324463e-01 -2.348461560904979706e-02 3.278167843818664551e-01 -4.276312887668609619e-02 2.171255834400653839e-02 1.148142889142036438e-01 -1.857962459325790405e-01 3.689817339181900024e-02 1.789940446615219116e-01 1.126073002815246582e-01 2.387384623289108276e-01 -1.295719202607870102e-02 -1.397280842065811157e-01 -2.379853278398513794e-01 1.927354186773300171e-02 1.745237708091735840e-01 -2.280028909444808960e-02
1.379344761371612549e-01 7.111563347280025482e-03 -1.295573711395263672e-01 1.875715851783752441e-01 1.137009635567665100e-01 1.452101767063140869e-01 -1.660512238740921021e-01 -2.068203985691070557e-01 -2.061870247125625610e-01 2.479022294282913208e-01 -1.094408929347991943e-01 3.547527641057968140e-02 1.544645726680755615e-01 -4.556621983647346497e-02 -1.444975882768630981e-01 -3.057971894741058350e-01 3.373595178127288818e-01 1.324563473463058472e-01 -1.331817060708999634e-01 4.328880012035369873e-01 2.207828909158706665e-01 7.303624600172042847e-02 5.679579451680183411e-02 1.731252819299697876e-01 -4.441935196518898010e-02 2.409932166337966919e-01 1.117361360229551792e-03 7.365673035383224487e-02 2.348965257406234741e-01 -2.636382728815078735e-02 1.114179119467735291e-01 9.765419363975524902e-02
-6.304263323545455933e-02 5.485444143414497375e-02 7.188444584608078003e-02 1.498591154813766479e-02 -1.702688634395599365e-02 1.468804925680160522e-01 4.816028103232383728e-02 -3.644825220108032227e-01 -1.245310716331005096e-02 2.429922670125961304e-01 8.730072528123855591e-02 4.401496052742004395e-02 4.383300840854644775e-01 -2.439734935760498047e-01 6.783512979745864868e-02 -2.073423117399215698e-01 1.781585626304149628e-02 1.780628859996795654e-01 1.291202157735824585e-01 -2.050376683473587036e-01 2.586939334869384766e-01 -1.601445227861404419e-01 -2.523535862565040588e-02 2.816106379032135010e-01 2.719298899173736572e-01 -2.093370854854583740e-01 -1.082398593425750732e-01 1.289695650339126587e-01 -8.922941982746124268e-02 -1.254392415285110474e-01 -1.493677198886871338e-01 8.494240045547485352e-02
9.940275549888610840e-02 -9.392692707479000092e-03 2.987089455127716064e-01 4.301654919981956482e-02 -7.897459715604782104e-02 4.250601232051849365e-01 -1.963145434856414795e-01 -2.432389706373214722e-01 1.378683447837829590e-01 3.451199531555175781e-01 1.347962021827697754e-01 -2.683756947517395020e-01 -3.332395339384675026e-03 3.345783799886703491e-02 -4.821543768048286438e-02 -1.372612267732620239e-01 -3.353708982467651367e-02 1.715012639760971069e-01 4.140580072999000549e-02 2.281354516744613647e-01 -5.363417416810989380e-02 2.289729565382003784e-01 7.889501005411148071e-02 2.805480062961578369e-01 1.781588494777679443e-01 -4.908596631139516830e-03 -8.736561238765716553e-02 1.410675197839736938e-01 2.024384140968322754e-01 1.453879475593566895e-01 1.145200356841087341e-01 -6.828693300485610962e-02
-5.980256199836730957e-02 3.522976040840148926e-01 -1.795039921998977661e-01 1.804524958133697510e-01 1.629063487052917480e-01 1.355724036693572998e-02 -1.757398694753646851e-01 -3.088336884975433350e-01 -9.571606665849685669e-02 2.415684312582015991e-01 -1.475091874599456787e-01 -1.320762466639280319e-02 -8.472707122564315796e-03 -5.941263400018215179e-03 -7.122978568077087402e-02 1.099798176437616348e-02 -2.670107595622539520e-02 2.627362906932830811e-01 4.900911822915077209e-02 7.691922783851623535e-02 2.570528984069824219e-01 -5.471851304173469543e-02 -5.815688520669937134e-02 -1.594753861427307129e-01 4.222276508808135986e-01 2.663163840770721436e-01 2.566064596176147461e-01 8.443100005388259888e-02 -1.913563758134841919e-01 1.209494844079017639e-02 -1.124509647488594055e-01 1.107108965516090393e-01
1.536037325859069824e-01 5.176785215735435486e-02 -3.393104672431945801e-02 5.002449452877044678e-02 -5.974430963397026062e-02 -3.611574880778789520e-03 -7.648047804832458496e-02 -2.382274419069290161e-01 9.470903873443603516e-02 2.623033821582794189e-01 9.105727076530456543e-02 8.986475318670272827e-02 5.895458906888961792e-02 -7.974357903003692627e-02 -9.480786323547363281e-02 9.440342336893081665e-02 -6.756909936666488647e-02 6.937032341957092285e-01 1.244245693087577820e-01 -8.383096009492874146e-02 2.047736048698425293e-01 5.057957023382186890e-02 1.775772124528884888e-01 2.426214963197708130e-01 4.365146905183792114e-02 -1.125180795788764954e-01 2.302009016275405884e-01 1.319012790918350220e-01 -8.535153418779373169e-02 1.965249925851821899e-01 -7.783329486846923828e-02 -4.363454878330230713e-02
7.556051015853881836e-02 5.244046822190284729e-02 1.197132095694541931e-01 -2.247563153505325317e-01 7.327552139759063721e-02 5.094596743583679199e-01 -1.200083456933498383e-02 -3.523406088352203369e-01 -1.402034759521484375e-01 1.956668347120285034e-01 3.237761855125427246e-01 -1.697299629449844360e-01 8.310505002737045288e-02 2.507412619888782501e-02 -2.830666489899158478e-02 -7.458402961492538452e-02 2.441965416073799133e-02 1.493591964244842529e-01 -9.004628658294677734e-02 -1.126604271121323109e-03 -1.697202771902084351e-02 -8.643488585948944092e-02 3.160145282745361328e-01 7.269189506769180298e-02 1.694027781486511230e-01 -4.005360603332519531e-02 9.629020094871520996e-02 1.344159841537475586e-01 1.622800827026367188e-01 1.596537232398986816e-01 -1.351018846035003662e-01 -2.456956952810287476e-01
1.221112906932830811e-01 6.244884058833122253e-02 2.413282692432403564e-01 7.018703036010265350e-03 5.773375183343887329e-02 -2.338215559720993042e-01 9.533694945275783539e-03 -8.950181305408477783e-02 -1.728929728269577026e-01 3.211832940578460693e-01 -2.038225829601287842e-01 -3.332361876964569092e-01 9.520591050386428833e-02 -2.167195081710815430e-01 1.952137500047683716e-01 1.990636140108108521e-01 5.583560094237327576e-02 1.830307841300964355e-01 4.259353876113891602e-02 2.423076480627059937e-01 -2.109561115503311157e-02 2.436167001724243164e-02 -5.200838204473257065e-04 -5.849222466349601746e-02 3.141476511955261230e-01 2.331379055976867676e-02 8.365951478481292725e-02 1.230580359697341919e-01 7.260692119598388672e-02 9.613826125860214233e-02 -2.976066470146179199e-01 -3.336502313613891602e-01
-3.185606375336647034e-02 6.814239174127578735e-02 2.478328347206115723e-01 -1.759989373385906219e-02 2.034321427345275879e-01 5.605776309967041016e-01 -7.822293043136596680e-02 -2.507784962654113770e-01 -9.063670039176940918e-02 2.829433083534240723e-01 7.863253355026245117e-02 -1.301365047693252563e-01 8.285997062921524048e-02 -1.117466911673545837e-01 -8.154666423797607422e-02 1.041538119316101074e-01 -3.873993828892707825e-02 6.867874413728713989e-02 -1.567726582288742065e-01 2.621534764766693115e-01 -1.201341152191162109e-01 1.175668537616729736e-01 1.850663721561431885e-01 1.698464602231979370e-01 2.720289528369903564e-01 -2.346251755952835083e-01 -9.843205660581588745e-02 2.487543225288391113e-02 3.732572495937347412e-02 1.436459571123123169e-01 -7.373286411166191101e-03 -8.613716065883636475e-02
2.670377194881439209e-01 1.236826479434967041e-01 7.729478180408477783e-02 1.533356457948684692e-01 -9.982471913099288940e-02 5.168076753616333008e-01 -3.862525150179862976e-02 -2.057898491621017456e-01 -1.086981967091560364e-01 3.974543809890747070e-01 1.914594173431396484e-01 -9.012389183044433594e-02 -1.648411899805068970e-01 -4.146433994174003601e-02 -4.235084727406501770e-02 -2.516683936119079590e-01 -2.637763135135173798e-02 7.813528180122375488e-02 -2.431593537330627441e-01 8.891851454973220825e-02 1.535007953643798828e-01 7.978638261556625366e-02 -2.374733798205852509e-02 2.053302228450775146e-01 1.258669197559356689e-01 -1.864832192659378052e-01 1.329160183668136597e-01 9.379549883306026459e-03 3.136441111564636230e-03 1.558490842580795288e-01 9.982402622699737549e-02 7.280328124761581421e-02
1.816985458135604858e-01 2.472040504217147827e-01 7.230601459741592407e-02 -3.364454256370663643e-03 1.368808746337890625e-01 -7.438727468252182007e-02 -2.532859146595001221e-01 -2.007922977209091187e-01 -4.038404822349548340e-01 2.503175735473632812e-01 -2.486753091216087341e-02 1.189470887184143066e-01 2.093984782695770264e-01 -3.974881768226623535e-02 -1.659653848037123680e-03 -1.864980012178421021e-01 -2.389148436486721039e-02 1.290117204189300537e-01 -2.008026838302612305e-02 9.402575343847274780e-02 5.907247588038444519e-02 3.454975485801696777e-01 1.060930453240871429e-02 1.114969421178102493e-02 1.867328733205795288e-01 3.646214678883552551e-02 3.556191623210906982e-01 9.791062772274017334e-02 1.030360311269760132e-01 -1.167925596237182617e-01 1.905621737241744995e-01 -2.622889876365661621e-01
-1.941853761672973633e-01 6.152378767728805542e-02 -3.228071630001068115e-01 -1.903868466615676880e-02 1.588079333305358887e-01 -9.323102235794067383e-02 -2.826136946678161621e-01 2.475268207490444183e-02 -5.164160579442977905e-02 2.884752154350280762e-01 1.115053817629814148e-01 -2.814511954784393311e-01 -1.136937458068132401e-02 -1.681826263666152954e-01 2.134989202022552490e-01 -2.039777785539627075e-01 -2.326460033655166626e-01 5.467757582664489746e-02 -1.018132567405700684e-01 4.190846383571624756e-01 3.132785260677337646e-01 7.018630392849445343e-03 1.044549327343702316e-02 -2.931937389075756073e-02 2.044662684202194214e-01 -1.229923889040946960e-01 1.681686043739318848e-01 1.232560910284519196e-02 -1.292268838733434677e-02 -1.331710815429687500e-01 1.706800609827041626e-02 -2.400548197329044342e-02
1.753920130431652069e-02 5.266482010483741760e-02 5.912845209240913391e-02 5.986028909683227539e-02 1.700263321399688721e-01 -8.294694125652313232e-02 -7.348150759935379028e-02 -1.051842272281646729e-01 4.454546049237251282e-02 1.871205866336822510e-01 -2.431141287088394165e-01 -3.542121127247810364e-02 -3.940833359956741333e-02 -9.126850217580795288e-02 1.791738271713256836e-01 -3.606428503990173340e-01 -8.945810049772262573e-02 3.494563996791839600e-01 -1.210200637578964233e-01 4.384725093841552734e-01 3.045890033245086670e-01 1.842400431632995605e-02 -1.295227259397506714e-01 1.601513922214508057e-01 1.761516332626342773e-01 -1.742371171712875366e-01 -2.414951324462890625e-01 -1.213207691907882690e-01 -9.256285615265369415e-03 -1.334326416254043579e-01 -6.673339009284973145e-02 -1.970913857221603394e-01
4.657949507236480713e-02 1.863327175378799438e-01 -8.924691379070281982e-02 -7.553450763225555420e-02 -1.901880949735641479e-01 -7.181014120578765869e-02 -1.755105108022689819e-01 -3.049709796905517578e-01 -3.634942695498466492e-02 2.474246025085449219e-01 3.326943218708038330e-01 1.287476420402526855e-01 -6.529719568789005280e-03 2.220174968242645264e-01 8.042103052139282227e-02 -2.088553607463836670e-01 -1.507073193788528442e-01 2.938228249549865723e-01 1.897905766963958740e-02 1.322744786739349365e-01 1.781267225742340088e-01 -1.159530878067016602e-01 -1.642166972160339355e-01 2.791585624217987061e-01 8.471371978521347046e-02 -3.137090504169464111e-01 -5.990943312644958496e-02 2.143191173672676086e-02 -6.744313985109329224e-02 -8.885314315557479858e-02 2.001856714487075806e-01 -2.365339994430541992e-01
-1.421739608049392700e-01 9.033609181642532349e-02 4.250441864132881165e-02 -6.988746672868728638e-02 -1.146688610315322876e-01 3.332659229636192322e-02 -1.273760944604873657e-01 -1.962142065167427063e-02 -1.440051347017288208e-01 3.161346912384033203e-01 2.088743597269058228e-01 -1.903706192970275879e-01 9.002517163753509521e-02 -2.240624725818634033e-01 2.763407528400421143e-01 -2.140896320343017578e-01 -2.614692747592926025e-01 1.298625916242599487e-01 -2.912625074386596680e-01 2.932199537754058838e-01 -8.342036046087741852e-03 -1.494671311229467392e-02 4.574299976229667664e-02 1.578001230955123901e-01 1.920022964477539062e-01 1.489669084548950195e-02 2.842919230461120605e-01 1.765347868204116821e-01 -1.182138696312904358e-01 -2.036331593990325928e-01 1.766610443592071533e-01 1.842787116765975952e-01
-3.008165629580616951e-03 1.648714691400527954e-01 -8.244933187961578369e-02 2.065202444791793823e-01 -3.150497078895568848e-01 3.928172886371612549e-01 -1.144205927848815918e-01 -2.634324431419372559e-01 -1.413033157587051392e-01 1.284182965755462646e-01 1.642321050167083740e-01 -6.385624408721923828e-02 -1.107787042856216431e-01 -5.796217545866966248e-02 6.368913501501083374e-02 -1.638753116130828857e-01 -3.118987381458282471e-02 -4.151081666350364685e-02 -1.972182840108871460e-02 1.077332720160484314e-01 2.276120483875274658e-01 -7.853037118911743164e-02 2.522050738334655762e-01 3.328003287315368652e-01 7.399374991655349731e-02 7.397201657295227051e-02 1.799504645168781281e-02 -2.950577139854431152e-01 4.384598135948181152e-02 -1.691985875368118286e-01 6.330318748950958252e-02 -3.055188953876495361e-01
-9.996263682842254639e-02 1.806462258100509644e-01 5.423799529671669006e-02 9.511300921440124512e-02 -1.146883666515350342e-01 1.778961569070816040e-01 2.963606640696525574e-02 -2.986574769020080566e-01 9.606675803661346436e-02 4.902874231338500977e-01 -4.005676507949829102e-02 -1.045251935720443726e-01 -2.584027126431465149e-02 -3.766411170363426208e-02 1.136312335729598999e-01 -1.779196709394454956e-01 8.342652767896652222e-02 4.349968582391738892e-02 1.971601098775863647e-01 1.086281761527061462e-01 1.892415881156921387e-01 2.952536940574645996e-01 -8.798865973949432373e-02 4.291362315416336060e-02 7.454010099172592163e-02 4.292009770870208740e-02 2.560659497976303101e-02 1.423429250717163086e-01 -7.499583810567855835e-02 2.420748621225357056e-01 -2.091986835002899170e-01 -4.163139760494232178e-01
-1.111524924635887146e-01 3.497866690158843994e-01 -8.258634060621261597e-02 3.080534934997558594e-01 5.308191850781440735e-02 1.901082694530487061e-01 2.492069732397794724e-03 -3.787685930728912354e-01 2.225719764828681946e-02 2.462148964405059814e-01 -3.831829875707626343e-02 -6.343614310026168823e-02 3.471509739756584167e-02 -5.624300613999366760e-02 1.833696216344833374e-01 -1.057871356606483459e-01 -2.317090705037117004e-02 4.285994172096252441e-02 -4.944056272506713867e-02 -1.887504197657108307e-02 1.384896337985992432e-01 -1.114002466201782227e-01 1.894654035568237305e-01 -2.141374647617340088e-01 3.724222779273986816e-01 8.374037593603134155e-02 3.948058485984802246e-01 -1.308021321892738342e-02 5.694101378321647644e-02 1.758129149675369263e-01 8.179748058319091797e-02 6.511638313531875610e-02
-6.800976395606994629e-02 1.578058302402496338e-01 1.785196065902709961e-01 1.545337587594985962e-01 8.911610394716262817e-02 1.089591905474662781e-01 -2.312851138412952423e-02 -1.409678459167480469e-01 -2.178614586591720581e-01 2.225201278924942017e-01 2.648230455815792084e-02 3.612405955791473389e-01 8.517315238714218140e-02 7.687154412269592285e-02 -7.582717388868331909e-02 -1.911414265632629395e-01 -5.976253747940063477e-02 3.402945697307586670e-01 -5.665167793631553650e-02 2.211054265499114990e-01 2.559948861598968506e-01 2.957389652729034424e-01 8.776108734309673309e-03 2.680304646492004395e-01 8.751761913299560547e-02 -4.806271567940711975e-02 7.814861834049224854e-02 -3.231144845485687256e-01 1.416796296834945679e-01 7.418786734342575073e-02 -1.559573411941528320e-01 -1.552989333868026733e-01
1.020147800445556641e-01 -5.460356175899505615e-02 1.478867046535015106e-02 -1.728052347898483276e-01 1.372171342372894287e-01 -2.021495252847671509e-02 9.463778883218765259e-02 -1.386762261390686035e-01 -2.897218614816665649e-02 2.611464858055114746e-01 -3.753145784139633179e-02 9.933729469776153564e-02 3.860281109809875488e-01 -1.807010732591152191e-02 1.226435676217079163e-01 -7.741047441959381104e-02 3.002008236944675446e-02 2.736621201038360596e-01 -1.528407782316207886e-01 5.372194200754165649e-02 3.212773501873016357e-01 -1.050575524568557739e-01 3.840755820274353027e-01 2.010553181171417236e-01 3.695187568664550781e-01 -1.550581753253936768e-01 8.126093447208404541e-02 1.508927065879106522e-02 1.518733650445938110e-01 4.160350933670997620e-02 -1.168054714798927307e-01 2.198292613029479980e-01
2.517106756567955017e-02 -5.450338125228881836e-03 2.859441796317696571e-03 8.218345791101455688e-02 1.723694503307342529e-01 -9.384554624557495117e-02 -1.998021155595779419e-01 -2.200693488121032715e-01 -2.861754894256591797e-01 2.575564086437225342e-01 -2.116796746850013733e-02 -4.307724535465240479e-02 6.509976089000701904e-02 -1.976216733455657959e-01 -3.938172385096549988e-02 3.436398133635520935e-02 1.216105744242668152e-01 1.560561954975128174e-01 -2.618160247802734375e-01 2.070398181676864624e-01 2.704330533742904663e-02 -2.400007843971252441e-01 3.414038568735122681e-02 9.298184514045715332e-02 9.574670344591140747e-02 -2.023060023784637451e-01 -5.456179752945899963e-02 3.763135969638824463e-01 4.533583670854568481e-02 1.793494634330272675e-02 -2.962083220481872559e-01 -4.069965481758117676e-01
3.171872496604919434e-01 2.258201241493225098e-01 -1.741942912340164185e-01 1.076499223709106445e-01 9.490921348333358765e-02 5.968684330582618713e-03 3.096891194581985474e-02 -1.221010759472846985e-01 -1.732957512140274048e-01 2.153055518865585327e-01 3.038474619388580322e-01 -6.240465119481086731e-02 1.131306663155555725e-01 -5.509344488382339478e-02 7.571133226156234741e-02 1.799330115318298340e-01 -5.242027342319488525e-02 3.733021616935729980e-01 1.352640241384506226e-01 -4.831659048795700073e-02 2.281043380498886108e-01 1.715710461139678955e-01 6.419377028942108154e-02 2.525326609611511230e-01 3.785655796527862549e-01 -1.748496145009994507e-01 1.187615841627120972e-01 1.769755333662033081e-01 -1.493544727563858032e-01 1.690653525292873383e-02 -2.596822008490562439e-02 1.832548901438713074e-02
-3.391405045986175537e-01 2.785031124949455261e-02 -1.883923709392547607e-01 1.663725227117538452e-01 -1.283937245607376099e-01 1.259991228580474854e-01 -3.324396312236785889e-01 -3.016040623188018799e-01 -1.938852816820144653e-01 2.296770066022872925e-01 7.729692757129669189e-02 -1.390640437602996826e-01 2.060818076133728027e-01 -1.749944500625133514e-02 1.038330346345901489e-01 1.841095089912414551e-02 1.273953914642333984e-01 2.477647215127944946e-01 1.892381757497787476e-01 5.869044736027717590e-02 -8.384625613689422607e-02 -1.556910425424575806e-01 1.229732781648635864e-01 -8.394569158554077148e-02 2.426461428403854370e-01 1.456659287214279175e-01 -1.332139968872070312e-02 1.699867993593215942e-01 2.160130441188812256e-01 2.100086361169815063e-01 9.770626202225685120e-03 -2.174871116876602173e-01
5.252566933631896973e-02 8.670556545257568359e-02 -5.799950659275054932e-02 4.058413207530975342e-03 2.805634438991546631e-01 2.765997350215911865e-01 3.834931552410125732e-02 -2.642768621444702148e-01 -3.914609849452972412e-01 1.820657551288604736e-01 -3.291634917259216309e-01 -1.815793812274932861e-01 1.553887873888015747e-01 -1.108305901288986206e-01 1.504852622747421265e-01 6.816786713898181915e-03 -6.864207237958908081e-02 4.036150127649307251e-02 -1.126443669199943542e-01 1.802085191011428833e-01 6.886265426874160767e-02 3.964351117610931396e-02 1.667228490114212036e-01 2.622381746768951416e-01 1.042602881789207458e-01 -1.237197034060955048e-02 2.140039503574371338e-01 1.760313063859939575e-01 -1.286416780203580856e-02 -3.428771793842315674e-01 1.070330739021301270e-01 -3.997478634119033813e-02
-3.112303614616394043e-01 -4.840006306767463684e-02 -2.469433248043060303e-01 3.849667683243751526e-02 1.445452421903610229e-01 -1.249838918447494507e-01 -1.983806937932968140e-01 -9.925244003534317017e-02 -7.330393791198730469e-02 3.497361242771148682e-01 1.466795057058334351e-01 -1.074261292815208435e-01 -1.537316245958209038e-03 -1.679731756448745728e-01 2.379033565521240234e-01 -1.373035907745361328e-01 -1.389433294534683228e-01 7.289592921733856201e-02 -2.014753371477127075e-01 4.850369691848754883e-01 2.561037838459014893e-01 -2.713123336434364319e-02 -1.146648172289133072e-02 1.298769414424896240e-01 1.981567293405532837e-01 -1.247924640774726868e-01 -1.532752811908721924e-01 4.235035181045532227e-02 -3.306289762258529663e-02 -8.995444327592849731e-02 1.220091655850410461e-01 1.428468339145183563e-02
-9.154175966978073120e-02 -5.609365552663803101e-02 -1.637250483036041260e-01 3.016041126102209091e-03 1.527910828590393066e-01 2.134155482053756714e-02 -3.829346224665641785e-02 -3.597143888473510742e-01 1.301572564989328384e-02 3.584662377834320068e-01 -1.205174401402473450e-01 1.404890418052673340e-01 2.703658640384674072e-01 3.999854996800422668e-02 2.563757896423339844e-01 3.949488513171672821e-03 6.449206173419952393e-02 -3.548819571733474731e-03 1.316796690225601196e-01 6.665661931037902832e-02 2.040297538042068481e-01 -8.018786460161209106e-02 -4.059229791164398193e-02 3.148347437381744385e-01 4.162571728229522705e-01 -9.368935599923133850e-03 1.562300026416778564e-01 1.875822693109512329e-01 1.106608584523200989e-01 2.621544599533081055e-01 3.335041552782058716e-02 1.175130903720855713e-01
1.707321405410766602e-01 1.169589310884475708e-01 2.172587662935256958e-01 1.930241845548152924e-02 -5.056828260421752930e-02 3.413917720317840576e-01 -6.045140698552131653e-02 -3.288013041019439697e-01 -1.629342734813690186e-01 2.741164267063140869e-01 8.137785643339157104e-02 -1.612389646470546722e-02 1.365070641040802002e-01 -2.120622098445892334e-01 -2.266505956649780273e-01 -3.209351003170013428e-01 8.625580370426177979e-02 5.101160705089569092e-02 4.902584012597799301e-03 4.187976568937301636e-02 1.893649846315383911e-01 9.711734950542449951e-02 -5.318888649344444275e-02 5.153845995664596558e-02 2.263458818197250366e-01 -3.369388580322265625e-01 1.494751721620559692e-01 -1.482677310705184937e-01 1.637550592422485352e-01 9.345269948244094849e-02 1.870230734348297119e-01 9.986676275730133057e-02
1.201857924461364746e-01 -2.463999092578887939e-01 1.480714529752731323e-01 1.211896538734436035e-01 -1.842299550771713257e-01 1.019828990101814270e-01 4.300801828503608704e-02 -4.615284800529479980e-01 2.237852960824966431e-01 9.243834763765335083e-02 2.835545241832733154e-01 -2.295224741101264954e-02 9.769339114427566528e-02 -1.047604829072952271e-01 8.619301021099090576e-02 -9.418564289808273315e-02 4.433215409517288208e-02 4.495381116867065430e-01 7.675812393426895142e-02 2.173097729682922363e-01 2.712141275405883789e-01 -7.311006635427474976e-02 -1.541717797517776489e-01 -4.722825437784194946e-02 1.276840418577194214e-01 -3.438024595379829407e-02 1.479554176330566406e-01 -1.548023074865341187e-01 8.374846726655960083e-02 -9.016019850969314575e-02 -1.100358292460441589e-01 -5.200706073082983494e-04
4.184858128428459167e-02 8.657255023717880249e-02 -1.197827309370040894e-01 -4.779844079166650772e-03 -1.357810348272323608e-01 -3.615618124604225159e-02 -5.666401609778404236e-02 -3.364939987659454346e-01 -2.111102268099784851e-02 5.489111542701721191e-01 -4.235662892460823059e-02 -9.260498732328414917e-02 -1.660033315420150757e-01 6.715169548988342285e-02 1.922509372234344482e-01 -2.125978320837020874e-01 -4.767888039350509644e-02 2.360121309757232666e-01 -7.988350093364715576e-02 1.277818065136671066e-02 -1.073344796895980835e-01 2.668179571628570557e-02 1.947814822196960449e-01 2.436397820711135864e-01 2.240094542503356934e-01 6.971520930528640747e-02 -1.528713703155517578e-01 7.623876631259918213e-02 -3.028806149959564209e-01 7.343535125255584717e-02 -1.769247502088546753e-01 -1.647731810808181763e-01
6.969451159238815308e-02 1.052310094237327576e-01 -2.764041721820831299e-01 -3.838326083496212959e-03 4.875965788960456848e-02 -8.177568763494491577e-02 -1.009665504097938538e-01 -3.218186497688293457e-01 -1.764882951974868774e-01 2.847643196582794189e-01 -2.517576701939105988e-02 -2.004993110895156860e-01 1.620167493820190430e-01 -1.265528351068496704e-01 -2.131545543670654297e-01 -2.864159345626831055e-01 2.604512572288513184e-01 5.088154226541519165e-02 -7.900176942348480225e-02 3.689838647842407227e-01 4.673890396952629089e-02 -1.368775125592947006e-02 2.276538908481597900e-01 -2.213709987699985504e-02 1.976690888404846191e-01 2.029892206192016602e-01 -8.752224594354629517e-02 1.899706721305847168e-01 1.520553678274154663e-01 -3.023493103682994843e-02 1.809759140014648438e-01 -1.170719265937805176e-01
2.617565095424652100e-01 -1.185896694660186768e-01 -6.397508829832077026e-02 2.851828336715698242e-01 -7.731448858976364136e-02 1.493690758943557739e-01 -9.697023779153823853e-02 -1.288117617368698120e-01 -9.950126707553863525e-02 1.561435610055923462e-01 1.249814499169588089e-02 2.314351052045822144e-01 -1.345429718494415283e-01 -3.977429866790771484e-01 6.304261088371276855e-02 -1.236111372709274292e-01 -1.991829127073287964e-01 1.852145195007324219e-01 1.031655520200729370e-01 2.853851914405822754e-01 2.058403342962265015e-01 4.212336242198944092e-02 1.400143951177597046e-01 -3.928536549210548401e-02 2.184147387742996216e-01 1.540565490722656250e-01 1.950925886631011963e-01 1.423479318618774414e-01 6.056050956249237061e-02 1.753032952547073364e-01 3.105888366699218750e-01 -4.662346094846725464e-02
1.149827614426612854e-01 -6.903906166553497314e-02 -8.833099156618118286e-03 -1.657695919275283813e-01 1.083887275308370590e-02 -3.197068721055984497e-02 -1.600728332996368408e-01 -4.638015031814575195e-01 -3.715633749961853027e-01 2.682517170906066895e-01 -1.811926485970616341e-03 6.605319678783416748e-02 1.938953399658203125e-01 7.060392200946807861e-02 -1.664312332868576050e-01 -1.854226142168045044e-01 5.845363065600395203e-02 1.477092206478118896e-01 2.339054085314273834e-02 1.588950008153915405e-01 1.333989202976226807e-01 9.157263487577438354e-02 8.905637077987194061e-03 -2.473430335521697998e-01 8.905415982007980347e-02 6.755154579877853394e-02 3.988403081893920898e-01 -3.684103116393089294e-02 -5.567392334342002869e-02 -1.897598803043365479e-01 3.365182504057884216e-02 -2.046964764595031738e-01
3.767134621739387512e-02 7.909952849149703979e-02 2.195658087730407715e-01 -1.898259520530700684e-01 -3.440928086638450623e-02 8.295986801385879517e-02 4.403635114431381226e-02 -2.499705553054809570e-01 -5.357837677001953125e-02 3.402403593063354492e-01 -1.842969805002212524e-01 1.454890817403793335e-01 -4.464952647686004639e-02 -2.196731418371200562e-01 2.520451508462429047e-02 -2.166661918163299561e-01 6.777019705623388290e-03 3.171211779117584229e-01 -1.249609515070915222e-01 1.448301821947097778e-01 -1.953756511211395264e-01 -1.794532239437103271e-01 3.484075367450714111e-01 1.011696159839630127e-01 1.089292243123054504e-01 -5.932813137769699097e-02 2.434583753347396851e-01 1.748712360858917236e-02 -1.265777200460433960e-01 2.416606247425079346e-01 1.753663644194602966e-02 -2.740456163883209229e-01
3.041328676044940948e-02 -7.126345485448837280e-02 2.058522999286651611e-01 8.308400958776473999e-02 1.702706068754196167e-01 2.364499419927597046e-01 -1.196480616927146912e-01 -3.464269042015075684e-01 1.412063464522361755e-02 4.854777753353118896e-01 -4.181598499417304993e-02 -2.392997294664382935e-01 2.760960757732391357e-01 9.373310953378677368e-02 1.879147291183471680e-01 3.749963268637657166e-02 -1.025843694806098938e-01 -4.491186141967773438e-02 2.019024342298507690e-01 -1.193638741970062256e-01 1.654649674892425537e-01 -8.781160414218902588e-02 1.126857250928878784e-01 2.195062190294265747e-01 2.708140015602111816e-01 7.304252684116363525e-02 1.573357284069061279e-01 -6.574447453022003174e-02 -9.493841230869293213e-02 1.474412530660629272e-01 2.897490747272968292e-02 -7.738813012838363647e-02
9.163757413625717163e-02 -3.634128272533416748e-01 -1.213830634951591492e-01 -9.317236393690109253e-02 1.591129153966903687e-01 -6.627283990383148193e-02 -9.636403620243072510e-02 -3.388227820396423340e-01 -1.305982023477554321e-01 2.528678178787231445e-01 1.971025615930557251e-01 -8.587045967578887939e-02 1.376417577266693115e-01 5.158118158578872681e-02 -2.486568503081798553e-02 -8.488817512989044189e-02 -8.350404351949691772e-02 3.155098259449005127e-01 6.850600242614746094e-02 -1.300618499517440796e-01 3.708181679248809814e-01 4.661825671792030334e-02 -8.055213093757629395e-02 1.085217669606208801e-01 3.499942123889923096e-01 -1.852662712335586548e-01 1.446875035762786865e-01 -6.076973676681518555e-02 1.569850742816925049e-01 -1.457937061786651611e-01 -1.333310035988688469e-03 1.106748506426811218e-01
1.024830937385559082e-01 1.053225947543978691e-03 -1.030426323413848877e-01 -3.587724268436431885e-02 -2.615683078765869141e-01 9.826197475194931030e-02 -1.306606680154800415e-01 -2.579834163188934326e-01 5.413444712758064270e-03 3.849180042743682861e-01 -1.752071529626846313e-01 -2.734796702861785889e-01 -3.448033332824707031e-01 1.684517711400985718e-01 1.792718023061752319e-01 -7.761833071708679199e-02 2.106525003910064697e-02 2.931605577468872070e-01 -3.202781677246093750e-01 5.712008103728294373e-02 1.373807042837142944e-01 -8.002527803182601929e-02 2.105801925063133240e-02 1.496717780828475952e-01 1.271448284387588501e-01 2.610648237168788910e-02 -1.238413969986140728e-03 -1.908073872327804565e-01 -1.313681602478027344e-01 -7.890643924474716187e-02 -9.807381033897399902e-02 -2.237703800201416016e-01
-2.634923160076141357e-01 8.513578027486801147e-02 9.790609031915664673e-02 2.493570148944854736e-01 -2.458060085773468018e-01 7.198460400104522705e-02 8.870242163538932800e-03 -9.132364392280578613e-02 -2.308115810155868530e-01 2.023344784975051880e-01 3.123872913420200348e-02 -1.161249820142984390e-02 7.820615172386169434e-02 -1.123541072010993958e-01 3.149225935339927673e-02 4.108114540576934814e-02 -2.052165567874908447e-01 3.160298764705657959e-01 1.426597535610198975e-01 8.955843746662139893e-02 8.865359425544738770e-02 2.152634784579277039e-02 -8.996928483247756958e-02 1.551402211189270020e-01 1.500176042318344116e-01 7.827436923980712891e-02 2.612774670124053955e-01 -4.339211434125900269e-02 3.468585610389709473e-01 -3.178150653839111328e-01 -1.724507212638854980e-01 -3.164023756980895996e-01
4.898785427212715149e-02 5.008407309651374817e-02 6.301029026508331299e-02 4.587894305586814880e-02 1.651588380336761475e-01 1.275908797979354858e-01 -4.475694615393877029e-03 -1.796123012900352478e-02 1.253510862588882446e-01 3.709852099418640137e-01 1.573205441236495972e-01 -4.131661951541900635e-01 -1.763349920511245728e-01 -1.710919141769409180e-01 -6.652335822582244873e-02 -1.381959319114685059e-01 -3.673143684864044189e-02 4.434702992439270020e-01 -2.915019392967224121e-01 2.024037837982177734e-01 -7.900165393948554993e-03 -7.894612848758697510e-02 1.343715004622936249e-02 -1.720120944082736969e-02 6.593726575374603271e-02 8.729937672615051270e-02 2.889801561832427979e-01 8.932585269212722778e-02 1.763742566108703613e-01 -1.248645260930061340e-01 1.723966449499130249e-01 -4.270677268505096436e-02
-1.006933525204658508e-01 -1.871434152126312256e-01 -7.065863907337188721e-02 2.377072721719741821e-02 -1.386496983468532562e-02 -5.701134726405143738e-02 1.502402424812316895e-01 -3.348660171031951904e-01 1.984011381864547729e-02 2.338525354862213135e-01 1.765607893466949463e-01 3.279593214392662048e-02 1.401038020849227905e-01 8.696142584085464478e-02 -6.918623298406600952e-02 -2.514044009149074554e-02 1.609653830528259277e-01 1.253678947687149048e-01 6.461540702730417252e-03 -1.183313056826591492e-01 4.120160043239593506e-01 -9.161684662103652954e-02 2.507925927639007568e-01 2.892985641956329346e-01 5.110077261924743652e-01 -4.152802377939224243e-02 -2.304954081773757935e-02 3.839585557579994202e-02 1.061661317944526672e-01 1.599734127521514893e-01 6.702617555856704712e-02 -6.755664944648742676e-02
2.693055570125579834e-01 1.042630970478057861e-01 1.327476184815168381e-02 8.675328642129898071e-02 1.232641488313674927e-01 8.950938284397125244e-02 -6.508652865886688232e-02 -2.450038641691207886e-01 6.980606168508529663e-02 4.737187325954437256e-01 -3.057930171489715576e-01 -9.143679589033126831e-02 2.117823362350463867e-01 -1.746772527694702148e-01 -4.298741742968559265e-02 -1.841478496789932251e-01 2.560853660106658936e-01 2.213266044855117798e-01 5.092016607522964478e-02 3.573991358280181885e-01 -1.833558827638626099e-01 -5.379789695143699646e-02 1.405528783798217773e-01 -5.444160662591457367e-03 7.393140345811843872e-02 1.051928475499153137e-02 9.177793562412261963e-02 1.083430722355842590e-01 2.055056989192962646e-01 6.815037131309509277e-02 1.993776485323905945e-02 7.038907706737518311e-02
2.743791341781616211e-01 2.812455873936414719e-03 6.633152812719345093e-02 -4.754519462585449219e-02 -1.756968349218368530e-01 3.825387358665466309e-01 -3.305049836635589600e-01 -1.225238814949989319e-01 -8.811480551958084106e-02 1.812064796686172485e-01 -2.887472882866859436e-02 -1.606697142124176025e-01 1.840060204267501831e-01 -1.749351918697357178e-01 3.062273263931274414e-01 -9.422003477811813354e-02 -1.681145578622817993e-01 7.410299777984619141e-02 5.895385518670082092e-02 1.967368721961975098e-01 1.889645494520664215e-02 1.364269852638244629e-01 5.796082690358161926e-02 1.050746217370033264e-01 4.780957475304603577e-02 -3.209855556488037109e-01 1.362765431404113770e-01 3.695445880293846130e-02 2.355371713638305664e-01 1.975805312395095825e-01 1.359972357749938965e-01 -1.861862540245056152e-01
6.886574625968933105e-02 4.498416092246770859e-03 6.820703297853469849e-02 1.775937974452972412e-01 -4.618185013532638550e-02 6.293878704309463501e-02 4.738229513168334961e-02 -2.377162575721740723e-01 -1.351140588521957397e-01 2.155607491731643677e-01 -6.167796626687049866e-02 8.793063461780548096e-02 1.980412304401397705e-01 3.115527890622615814e-02 2.071377355605363846e-03 8.475410193204879761e-02 -2.777595520019531250e-01 4.137609899044036865e-01 7.213919609785079956e-02 7.793944329023361206e-02 1.580437123775482178e-01 -3.205618821084499359e-03 -5.212930263951420784e-04 3.202588260173797607e-01 1.809204667806625366e-01 2.073329538106918335e-01 1.654336303472518921e-01 -2.022007256746292114e-01 2.873690426349639893e-01 -1.686372905969619751e-01 9.038990736007690430e-02 -3.467234075069427490e-01
-7.053340226411819458e-02 -2.248413711786270142e-01 -8.652594685554504395e-02 1.876864284276962280e-01 -2.047098278999328613e-01 2.168000489473342896e-01 5.557410418987274170e-02 -1.992428749799728394e-01 -1.350310146808624268e-01 5.588130652904510498e-02 8.721608668565750122e-03 2.788970060646533966e-02 1.138950735330581665e-01 -1.672452986240386963e-01 3.102749399840831757e-02 1.141302734613418579e-01 -8.858250081539154053e-02 3.496404588222503662e-01 -1.581033617258071899e-01 1.090151295065879822e-01 2.031546682119369507e-01 7.520151883363723755e-02 -1.270933598279953003e-01 9.574592858552932739e-02 4.448284506797790527e-01 1.461403965950012207e-01 2.236074209213256836e-01 -2.354517281055450439e-01 3.331904066726565361e-03 5.647003278136253357e-02 3.475693985819816589e-02 -3.530210256576538086e-01
2.978818677365779877e-02 -9.890753775835037231e-02 -1.155050694942474365e-01 -7.512054406106472015e-03 7.319791615009307861e-02 -3.558827191591262817e-02 -2.013582438230514526e-01 -4.816456139087677002e-01 4.887746274471282959e-02 2.233526706695556641e-01 1.038915365934371948e-01 -1.193958893418312073e-01 1.838245391845703125e-01 -2.047064304351806641e-01 9.944447875022888184e-02 -1.551225036382675171e-02 3.806175664067268372e-02 4.622212052345275879e-01 2.790448069572448730e-01 1.227657049894332886e-01 2.344429641962051392e-01 -6.406840682029724121e-02 4.387582466006278992e-02 -1.917364597320556641e-01 7.635383307933807373e-02 -4.703918937593698502e-03 -2.645750343799591064e-02 -2.399163395166397095e-01 1.480403393507003784e-01 -2.928341738879680634e-02 1.463965475559234619e-01 -1.397206336259841919e-01
-1.137397810816764832e-02 1.500244289636611938e-01 1.641293168067932129e-01 -6.222689896821975708e-02 1.405311822891235352e-01 7.648994773626327515e-02 -9.746923111379146576e-03 1.501605957746505737e-01 2.640944160521030426e-02 3.292405009269714355e-01 2.618126571178436279e-01 -4.592061340808868408e-01 1.018566042184829712e-01 -2.072075605392456055e-01 9.171801060438156128e-02 -1.899663358926773071e-01 1.582570970058441162e-01 2.756440639495849609e-01 -2.807414531707763672e-01 1.449097990989685059e-01 1.960686594247817993e-01 -1.344336420297622681e-01 1.084846854209899902e-01 -2.715156972408294678e-02 1.165092736482620239e-01 1.495113819837570190e-01 1.496263593435287476e-01 7.629620283842086792e-02 1.347191929817199707e-01 8.557542227208614349e-03 1.737725436687469482e-01 -1.719594597816467285e-01
-6.734874099493026733e-02 -4.582007229328155518e-02 -2.939408831298351288e-02 2.865401506423950195e-01 -8.202249556779861450e-02 7.125553488731384277e-02 9.333378821611404419e-02 -2.030565589666366577e-01 -1.948980838060379028e-01 1.735872179269790649e-01 4.045692831277847290e-02 -1.714646443724632263e-02 2.183067947626113892e-01 -2.298289835453033447e-01 2.692952193319797516e-02 -1.817471981048583984e-01 -2.286878079175949097e-01 4.072196483612060547e-01 1.542857736349105835e-01 1.050370186567306519e-01 3.789143636822700500e-02 1.284841150045394897e-01 7.216535508632659912e-02 2.351018339395523071e-01 1.797659844160079956e-01 2.608849108219146729e-01 1.200664564967155457e-01 -1.995304524898529053e-01 1.676807552576065063e-01 -2.746812403202056885e-01 -2.148900926113128662e-02 -2.331120818853378296e-01
3.435693681240081787e-01 -1.181033924221992493e-01 -1.317836791276931763e-01 2.454667836427688599e-01 -1.396962404251098633e-01 4.044976830482482910e-02 -1.050228178501129150e-01 -9.471885859966278076e-02 -1.044872403144836426e-01 2.528969347476959229e-01 -8.628346771001815796e-02 1.996805518865585327e-01 -7.210171967744827271e-02 -3.728656172752380371e-01 2.402111701667308807e-02 -2.578358054161071777e-01 1.213647797703742981e-02 3.197878003120422363e-01 8.196797221899032593e-02 2.626957297325134277e-01 1.810052990913391113e-01 7.664337009191513062e-02 4.711586982011795044e-02 -1.283031404018402100e-01 2.441892474889755249e-01 -2.618158701807260513e-03 1.331107914447784424e-01 2.543032765388488770e-01 -1.093575879931449890e-01 8.151832967996597290e-02 1.236858516931533813e-01 -6.616958975791931152e-02
5.393333733081817627e-02 2.328621745109558105e-01 1.272970139980316162e-01 5.990361049771308899e-02 1.748762279748916626e-01 4.534241557121276855e-02 4.935519024729728699e-02 -3.126609325408935547e-01 -1.087425053119659424e-01 4.923001527786254883e-01 -4.246977567672729492e-01 1.323641650378704071e-02 1.063766703009605408e-01 -8.667727932333946228e-03 -3.760008513927459717e-02 1.536798477172851562e-01 1.234544664621353149e-01 1.506294012069702148e-01 5.965231359004974365e-02 2.453528642654418945e-01 2.893205732107162476e-02 -3.774171322584152222e-02 2.830064296722412109e-01 8.239164203405380249e-02 1.876426637172698975e-01 -3.685621777549386024e-03 6.471235305070877075e-02 -1.259842813014984131e-01 1.593896746635437012e-01 1.297028660774230957e-01 1.161586400121450424e-02 -1.749798208475112915e-01
-2.044835537672042847e-01 2.830785810947418213e-01 -1.575332731008529663e-01 1.000105068087577820e-01 2.708922140300273895e-02 1.349424868822097778e-01 -7.294509559869766235e-02 -3.177886307239532471e-01 2.098893746733665466e-02 2.730312049388885498e-01 -5.163998529314994812e-02 -1.876619756221771240e-01 1.583592295646667480e-01 -4.912445321679115295e-02 6.254590302705764771e-02 -1.878827661275863647e-01 5.044734105467796326e-02 6.832239031791687012e-02 1.574641019105911255e-01 6.242787465453147888e-03 1.987535357475280762e-01 -1.499872803688049316e-01 2.684608399868011475e-01 -2.978065796196460724e-02 2.461781203746795654e-01 2.069375067949295044e-01 5.065558552742004395e-01 -2.769067883491516113e-02 9.582654386758804321e-02 -2.893025055527687073e-02 -4.686574917286634445e-03 2.385752648115158081e-02
2.807559669017791748e-01 1.322457343339920044e-01 7.709635049104690552e-02 1.637817174196243286e-01 -2.180161327123641968e-01 3.699840903282165527e-01 -1.638805568218231201e-01 -1.396200209856033325e-01 -9.140174835920333862e-02 3.758983314037322998e-01 1.438093036413192749e-01 -2.403163351118564606e-02 4.087543860077857971e-02 -2.475159987807273865e-02 3.492711186408996582e-01 -1.581175625324249268e-01 1.362705826759338379e-01 3.185229748487472534e-02 6.943880766630172729e-02 6.429466605186462402e-02 1.495808809995651245e-01 -1.268424373120069504e-02 3.581246733665466309e-02 6.646148860454559326e-02 2.819890677928924561e-01 -3.302337527275085449e-01 -1.078756377100944519e-01 2.432492561638355255e-02 -4.296894744038581848e-02 3.678100556135177612e-02 2.383277118206024170e-01 -4.885050281882286072e-02
-1.386749893426895142e-01 7.607579976320266724e-02 -2.299198657274246216e-01 -3.845846652984619141e-02 -1.114549785852432251e-01 7.965125143527984619e-02 -4.974776506423950195e-02 -4.621187448501586914e-01 -8.326231688261032104e-02 2.628748118877410889e-01 -2.152911573648452759e-01 1.120205670595169067e-01 4.186445847153663635e-02 7.225210964679718018e-02 9.038744866847991943e-02 8.805842138826847076e-03 2.384375408291816711e-02 -5.222126841545104980e-02 -2.229125648736953735e-01 1.240660101175308228e-01 1.614574491977691650e-01 1.425558421760797501e-02 2.898030281066894531e-01 3.953104317188262939e-01 1.233643591403961182e-01 2.210163623094558716e-01 1.645841747522354126e-01 1.446451693773269653e-01 2.325555831193923950e-01 -1.767718791961669922e-02 1.643239408731460571e-01 -8.549525588750839233e-02
1.113521978259086609e-01 2.943787276744842529e-01 -1.664847508072853088e-02 6.732181180268526077e-03 9.144189953804016113e-02 -1.286759823560714722e-01 -1.330230385065078735e-01 -3.515236079692840576e-01 9.733556210994720459e-02 2.741286158561706543e-01 2.122065126895904541e-01 -4.765981063246726990e-02 7.462345529347658157e-04 -1.403878927230834961e-01 -1.290926337242126465e-01 -3.103156685829162598e-01 -2.031548768281936646e-01 4.233134388923645020e-01 5.671476572751998901e-02 9.873327612876892090e-02 4.414300993084907532e-02 -2.773169055581092834e-02 -6.749992817640304565e-02 2.358147054910659790e-01 1.847009658813476562e-01 -3.867067396640777588e-02 -4.914801940321922302e-02 -1.789740025997161865e-01 -9.361697733402252197e-02 1.871014535427093506e-01 -1.602845638990402222e-01 -1.844168156385421753e-01
-7.672090828418731689e-02 -6.215937435626983643e-03 2.680850587785243988e-02 2.749129489529877901e-04 -3.262839838862419128e-02 8.843354880809783936e-03 -2.239256948232650757e-01 -3.911600708961486816e-01 2.412226647138595581e-01 2.311029732227325439e-01 4.317353665828704834e-02 2.357082068920135498e-01 1.906804442405700684e-01 7.372434437274932861e-02 -9.193805046379566193e-03 -1.275948435068130493e-01 1.480340212583541870e-01 7.425071299076080322e-02 7.478629797697067261e-02 1.014592349529266357e-01 1.735139787197113037e-01 -1.681651324033737183e-01 1.765227168798446655e-01 2.330011427402496338e-01 4.575753509998321533e-01 -8.897086232900619507e-02 1.274275034666061401e-01 2.606132030487060547e-01 7.465051114559173584e-02 2.277686744928359985e-01 4.948678985238075256e-02 1.157032623887062073e-01
-9.399159997701644897e-02 2.070657610893249512e-01 -1.496264934539794922e-01 1.023741662502288818e-01 -1.060445159673690796e-01 1.388930380344390869e-01 2.154629230499267578e-01 -9.910545311868190765e-03 -1.299114245921373367e-02 1.835836172103881836e-01 -1.041213497519493103e-01 1.077347099781036377e-01 -2.611238276585936546e-03 -2.257419228553771973e-01 2.417306154966354370e-01 -2.625519335269927979e-01 1.851583570241928101e-01 4.012795686721801758e-01 2.416991889476776123e-01 2.297085225582122803e-01 4.187891632318496704e-02 -2.816887795925140381e-01 2.183769792318344116e-01 7.847747206687927246e-02 1.742780208587646484e-01 1.448951214551925659e-01 -9.754690341651439667e-03 1.958319246768951416e-01 -5.717878695577383041e-03 -1.449819803237915039e-01 2.183360978960990906e-02 -2.256627678871154785e-01
-1.381253241561353207e-03 8.262734860181808472e-02 -8.266198448836803436e-03 1.646479517221450806e-01 5.157623812556266785e-02 1.978502422571182251e-01 3.944221884012222290e-02 -1.359313726425170898e-01 -3.042863011360168457e-01 2.472757399082183838e-01 -3.523936495184898376e-02 -4.532947391271591187e-02 -2.842942178249359131e-01 1.451775431632995605e-01 3.239036500453948975e-01 -1.360765695571899414e-01 -7.181426882743835449e-02 2.405980676412582397e-01 -3.526753187179565430e-01 3.388799726963043213e-02 5.825690925121307373e-02 -1.315058320760726929e-01 8.316538482904434204e-02 2.703665196895599365e-01 3.258326649665832520e-01 1.452144235372543335e-01 1.035411506891250610e-01 -2.563830837607383728e-02 -2.990227341651916504e-01 5.437205731868743896e-02 -3.540370985865592957e-02 -1.618657074868679047e-02
-7.098554074764251709e-02 2.123584598302841187e-02 1.678006350994110107e-01 1.748809218406677246e-01 1.975036263465881348e-01 2.770923264324665070e-02 -1.047309637069702148e-01 -6.268977373838424683e-02 -8.657672442495822906e-03 2.737589180469512939e-01 1.262896806001663208e-01 -3.026437759399414062e-01 -1.431924402713775635e-01 -2.012424170970916748e-01 2.921362780034542084e-02 -4.531819224357604980e-01 -1.198980510234832764e-01 2.948116064071655273e-01 -3.122924864292144775e-01 1.409353017807006836e-01 9.288930147886276245e-02 4.349418357014656067e-02 3.292515575885772705e-01 6.684585660696029663e-02 -3.758593276143074036e-02 5.181509628891944885e-02 1.715819537639617920e-01 4.983892664313316345e-02 1.122394874691963196e-01 9.551705420017242432e-02 6.452398002147674561e-02 -1.653005033731460571e-01
-2.458582818508148193e-01 8.222086727619171143e-02 8.928548544645309448e-02 2.995162606239318848e-01 -1.102873161435127258e-01 7.724104076623916626e-02 1.401668936014175415e-01 -5.479004606604576111e-02 -3.711493313312530518e-02 3.365638256072998047e-01 3.641748800873756409e-02 1.909030824899673462e-01 1.118286550045013428e-01 7.304470986127853394e-02 2.486513555049896240e-01 1.397729963064193726e-01 1.960769146680831909e-01 2.475281208753585815e-01 -1.124176289886236191e-02 3.027286529541015625e-01 4.637657105922698975e-02 -1.575172692537307739e-01 1.492565777152776718e-02 2.887131571769714355e-01 1.326196342706680298e-01 6.194856762886047363e-02 1.457604914903640747e-01 2.286016754806041718e-02 2.874979972839355469e-01 -1.570907533168792725e-01 1.784482747316360474e-01 -2.414676100015640259e-01
4.879857227206230164e-02 8.498269319534301758e-02 2.585178427398204803e-02 -4.930321010760962963e-04 -1.321906000375747681e-01 -1.002868190407752991e-01 -1.789651513099670410e-01 -1.433923542499542236e-01 -2.490013092756271362e-01 4.200295507907867432e-01 -3.163662552833557129e-01 1.190354861319065094e-02 1.835940591990947723e-02 -3.158677220344543457e-01 1.515243351459503174e-01 -5.790060758590698242e-02 -2.614616416394710541e-02 1.946961432695388794e-01 4.920556396245956421e-02 1.801861077547073364e-01 1.420006304979324341e-01 6.538152694702148438e-02 2.350634932518005371e-01 -1.491384506225585938e-01 -1.505385618656873703e-02 3.821917176246643066e-01 2.526407241821289062e-01 -9.630415588617324829e-02 6.100730970501899719e-02 1.095556840300559998e-01 -5.318945273756980896e-02 -1.765279620885848999e-01
2.436161190271377563e-01 -7.363587617874145508e-02 2.135286480188369751e-02 3.212888911366462708e-02 -7.814984768629074097e-02 -6.934827566146850586e-02 1.144320610910654068e-02 -9.371079504489898682e-02 -2.030510753393173218e-01 2.579225599765777588e-01 2.914301585406064987e-03 3.018603846430778503e-02 -2.212964594364166260e-01 -3.815549612045288086e-02 -2.400029152631759644e-01 -1.764467656612396240e-01 -1.431240141391754150e-01 2.417469769716262817e-01 1.390239298343658447e-01 3.820055127143859863e-01 3.537795543670654297e-01 1.041367277503013611e-01 9.845541417598724365e-02 -3.539884090423583984e-02 1.875549703836441040e-01 -2.716725766658782959e-01 2.046817541122436523e-01 8.258335292339324951e-02 1.536464393138885498e-01 -2.812154293060302734e-01 1.164961680769920349e-01 3.137005493044853210e-02
-7.099866122007369995e-02 1.168049648404121399e-01 1.193379685282707214e-01 5.280966684222221375e-02 9.990283846855163574e-02 1.885623037815093994e-01 -2.905580103397369385e-01 -1.995771825313568115e-01 2.288767609570641071e-05 4.297760725021362305e-01 -1.842247694730758667e-01 6.063811015337705612e-03 -1.753653027117252350e-02 -9.580919868312776089e-04 1.835848018527030945e-02 -1.654612272977828979e-01 8.871996402740478516e-02 2.048779278993606567e-02 1.826515197753906250e-01 1.994870901107788086e-01 9.529420733451843262e-02 -2.399166226387023926e-01 6.053201481699943542e-02 -1.306281536817550659e-01 2.443459331989288330e-01 7.945285737514495850e-02 4.806683659553527832e-01 3.073976561427116394e-02 7.078234106302261353e-02 2.247474193572998047e-01 1.284113973379135132e-01 -9.463540464639663696e-02
1.145621240139007568e-01 -1.700921654701232910e-01 6.468430161476135254e-02 -5.439873784780502319e-02 -1.371987611055374146e-01 2.920456044375896454e-02 -8.503192663192749023e-02 -8.413304388523101807e-02 -4.010709822177886963e-01 4.078181087970733643e-01 3.020524382591247559e-01 1.449006795883178711e-02 9.108036756515502930e-02 -7.551101595163345337e-02 -1.083279401063919067e-01 5.788080766797065735e-02 -2.557326555252075195e-01 -6.980730686336755753e-03 -1.702142506837844849e-01 3.608935177326202393e-01 3.360948562622070312e-01 1.471438258886337280e-01 1.077690124511718750e-01 5.315365735441446304e-03 9.395604580640792847e-02 1.063299775123596191e-01 9.309943020343780518e-02 5.157586559653282166e-02 -1.591723412275314331e-01 -1.381985992193222046e-01 -1.400427818298339844e-01 -5.184122174978256226e-02
-2.092892378568649292e-01 8.622827380895614624e-02 7.244662195444107056e-02 2.282582670450210571e-01 9.535696357488632202e-02 -2.282041609287261963e-01 -1.385444104671478271e-01 -2.751112543046474457e-02 -1.768796890974044800e-01 2.709029018878936768e-01 -1.160083571448922157e-03 -1.847566366195678711e-01 -3.316420689225196838e-02 -2.344833463430404663e-01 8.984027057886123657e-02 4.983316175639629364e-03 -2.216485291719436646e-01 3.766230344772338867e-01 -4.075571298599243164e-01 3.879952132701873779e-01 1.823666244745254517e-01 -5.581939220428466797e-02 2.952695451676845551e-02 6.515394896268844604e-02 5.952083319425582886e-02 9.197629988193511963e-02 -1.040887236595153809e-01 7.466971129179000854e-02 5.043185316026210785e-03 -1.069960817694664001e-01 -1.061063855886459351e-01 -8.396673202514648438e-02
-1.764565333724021912e-02 1.516242921352386475e-01 7.997878640890121460e-02 1.089791059494018555e-01 2.086021304130554199e-01 3.091008216142654419e-02 -4.173995926976203918e-02 -1.752384454011917114e-01 -1.996564492583274841e-02 3.765098154544830322e-01 -9.200871735811233521e-02 2.525437772274017334e-01 1.107792407274246216e-01 -2.059542387723922729e-01 3.496657609939575195e-01 -6.351608783006668091e-02 1.141615062952041626e-01 3.611875474452972412e-01 -5.942453071475028992e-02 -7.478692103177309036e-03 1.303936690092086792e-01 -1.963237971067428589e-01 -1.005231812596321106e-01 -1.813336275517940521e-02 1.981201171875000000e-01 -1.021452769637107849e-01 -6.650041043758392334e-02 -2.324676960706710815e-01 3.158601522445678711e-01 8.435818552970886230e-02 -9.693785756826400757e-02 -2.205162793397903442e-01
1.462029665708541870e-01 1.949781328439712524e-01 -2.353725433349609375e-01 2.310494482517242432e-01 8.576758205890655518e-02 1.274526268243789673e-01 -5.975348502397537231e-02 6.140420585870742798e-02 -1.093991920351982117e-01 3.505969047546386719e-01 1.784890592098236084e-01 1.014652103185653687e-01 -3.166467323899269104e-02 -1.344383358955383301e-01 -3.067762963473796844e-02 6.102928891777992249e-02 -1.085655838251113892e-01 -1.085457159206271172e-03 -3.145236372947692871e-01 4.035260975360870361e-01 1.736466139554977417e-01 9.455391019582748413e-02 -2.084395848214626312e-02 2.606818675994873047e-01 1.806650310754776001e-01 -1.464268863201141357e-01 2.105250805616378784e-01 -2.286572456359863281e-01 1.293154060840606689e-01 -3.696325235068798065e-03 6.441632751375436783e-03 -2.271751314401626587e-01
1.418292373418807983e-01 -2.324284911155700684e-01 1.502614002674818039e-02 3.792025148868560791e-02 1.592265814542770386e-02 1.970269083976745605e-01 -6.421250849962234497e-02 -2.713660597801208496e-01 -3.984057158231735229e-02 1.204174235463142395e-01 2.117725610733032227e-01 1.319784075021743774e-01 1.079860031604766846e-01 1.691078990697860718e-01 6.503050029277801514e-02 4.524815827608108521e-02 -1.577579528093338013e-01 4.081977307796478271e-01 6.482933182269334793e-03 4.889131486415863037e-01 3.014444373548030853e-02 1.557762324810028076e-01 -8.359814062714576721e-03 -3.337164223194122314e-02 5.591581389307975769e-02 -9.378347545862197876e-02 1.831873655319213867e-01 2.468913346529006958e-01 -1.085499972105026245e-01 -2.755925953388214111e-01 -1.077523604035377502e-01 -1.405133157968521118e-01
-5.403740331530570984e-02 8.623083680868148804e-02 1.864638924598693848e-02 2.018860578536987305e-01 -4.598670452833175659e-02 -1.770300674252212048e-03 -1.293239742517471313e-01 -4.187407493591308594e-01 1.547223478555679321e-01 2.801145911216735840e-01 7.929594069719314575e-02 -6.462333258241415024e-03 2.894237935543060303e-01 3.903292119503021240e-02 2.034283578395843506e-01 -8.886940032243728638e-02 5.027653276920318604e-02 5.559173822402954102e-01 -1.503324508666992188e-02 -7.868101447820663452e-02 1.674648970365524292e-01 -9.442733973264694214e-02 5.861826986074447632e-02 -8.913105726242065430e-02 1.769263595342636108e-01 -1.683435589075088501e-01 -4.783335328102111816e-02 -1.623419225215911865e-01 -1.407697051763534546e-02 9.096158295869827271e-02 1.141439005732536316e-01 1.869017481803894043e-01
-1.135037466883659363e-01 3.002766147255897522e-02 -2.542767226696014404e-01 2.790247462689876556e-02 5.493470281362533569e-02 -1.475786566734313965e-01 -1.881937533617019653e-01 -1.188718453049659729e-01 -1.287693902850151062e-02 3.094057440757751465e-01 2.658942341804504395e-01 5.774705857038497925e-02 1.569941937923431396e-01 -1.284713000059127808e-01 -1.013928502798080444e-01 -1.529607269912958145e-02 -2.841845899820327759e-02 1.087429299950599670e-01 -1.258654743432998657e-01 4.634178280830383301e-01 1.299805939197540283e-01 -3.019491769373416901e-02 -2.691681683063507080e-01 -4.680663719773292542e-02 4.341014325618743896e-01 -1.049486026167869568e-01 -1.613232120871543884e-02 -8.558160066604614258e-02 6.948838382959365845e-02 2.397507987916469574e-02 -2.323354184627532959e-01 -1.507678329944610596e-01
-5.568888038396835327e-02 -2.390081994235515594e-02 -1.011179760098457336e-01 2.599487602710723877e-01 2.402633614838123322e-02 1.765923798084259033e-01 -3.323270976543426514e-01 -5.216906070709228516e-01 -3.129541873931884766e-02 1.250284165143966675e-01 1.085832640528678894e-01 -1.095991656184196472e-01 -2.041338682174682617e-01 -2.687198221683502197e-01 8.529929816722869873e-02 -6.350607424974441528e-02 -1.356960237026214600e-01 1.007366254925727844e-01 1.142522320151329041e-02 1.126538366079330444e-01 -7.091401610523462296e-03 -3.242957219481468201e-02 6.208340637385845184e-03 3.926202952861785889e-01 1.784447729587554932e-01 1.094362363219261169e-01 1.216092109680175781e-01 -1.006094217300415039e-01 1.651396900415420532e-01 4.909649491310119629e-02 1.121014356613159180e-01 -1.758094727993011475e-01
-4.332511126995086670e-01 1.232795268297195435e-01 -1.836996972560882568e-01 9.648540616035461426e-02 -1.230955719947814941e-01 2.534050643444061279e-01 -9.257461875677108765e-02 -2.303885817527770996e-01 -5.646563321352005005e-02 4.289000034332275391e-01 -8.309402316808700562e-02 -7.247526943683624268e-02 -1.482250392436981201e-01 -1.817931681871414185e-01 2.959716916084289551e-01 8.062884211540222168e-02 -2.037937045097351074e-01 1.465799659490585327e-01 1.384121775627136230e-01 -7.746367156505584717e-02 1.655304431915283203e-02 1.624795645475387573e-01 8.042491227388381958e-02 1.949250251054763794e-01 1.230618655681610107e-01 -1.601047813892364502e-01 3.654056787490844727e-02 -1.715785413980484009e-01 1.311542242765426636e-01 1.931193284690380096e-02 6.978739798069000244e-02 -1.062724366784095764e-01
1.395793352276086807e-02 -1.353264749050140381e-01 -1.728517115116119385e-01 2.160324007272720337e-01 -2.801497094333171844e-02 2.524519264698028564e-01 -1.109928116202354431e-01 -4.959369599819183350e-01 -1.652204394340515137e-01 9.770011901855468750e-02 1.618958413600921631e-01 4.194569215178489685e-02 -4.481113050132989883e-03 -2.681360542774200439e-01 1.365810167044401169e-02 -1.941915601491928101e-01 -1.493890117853879929e-02 -5.993777513504028320e-02 6.074125319719314575e-02 3.290588259696960449e-01 -3.366624563932418823e-02 8.415441215038299561e-02 1.560460329055786133e-01 -1.339595764875411987e-01 1.936943233013153076e-01 -2.732915878295898438e-01 7.315494865179061890e-02 1.836898364126682281e-02 -1.902232645079493523e-03 -1.876826137304306030e-01 -1.079630944877862930e-02 -2.966349720954895020e-01
-1.904824823141098022e-01 2.570026814937591553e-01 1.159272715449333191e-02 5.667369067668914795e-02 -3.654012680053710938e-01 -8.534660935401916504e-02 -2.238260358572006226e-01 -2.677701413631439209e-01 -1.303805597126483917e-02 3.515638113021850586e-01 2.038330584764480591e-01 -1.915070712566375732e-01 -2.404979802668094635e-02 1.237597092986106873e-01 1.031444221735000610e-01 -2.175011336803436279e-01 -3.015630841255187988e-01 1.710615903139114380e-01 9.853234142065048218e-02 2.538805305957794189e-01 1.006172131747007370e-02 -7.734821736812591553e-02 2.960411086678504944e-02 1.005318611860275269e-01 8.867194503545761108e-02 -2.124668061733245850e-01 -2.479345351457595825e-02 4.465420171618461609e-02 -2.442277669906616211e-01 -5.305809155106544495e-02 5.207047611474990845e-02 -1.538433432579040527e-01
-1.454231739044189453e-01 -6.514035910367965698e-02 3.624132871627807617e-01 -9.484645724296569824e-02 -7.245951145887374878e-02 -5.590935051441192627e-02 -7.247526198625564575e-02 -6.118933483958244324e-02 -6.080723181366920471e-02 2.161015421152114868e-01 -2.011271007359027863e-02 -2.208971977233886719e-01 -2.651869319379329681e-02 -5.070725828409194946e-02 2.571475505828857422e-01 -1.611883342266082764e-01 1.002547889947891235e-01 3.995811939239501953e-01 -1.532406508922576904e-01 3.614627122879028320e-01 1.190701723098754883e-01 1.628652364015579224e-01 1.497392654418945312e-01 -1.956449151039123535e-01 1.910697072744369507e-01 -1.036340463906526566e-02 -1.399998832494020462e-02 -9.823911823332309723e-03 2.333339601755142212e-01 5.841177422553300858e-03 -3.220063745975494385e-01 -3.984617069363594055e-02
-1.061249673366546631e-01 -7.926714420318603516e-02 1.289392113685607910e-01 9.304888546466827393e-02 4.613137245178222656e-02 -2.286592498421669006e-02 -3.794952481985092163e-02 -2.823650836944580078e-01 5.165372788906097412e-02 3.370065391063690186e-01 -3.047297336161136627e-02 1.961839795112609863e-01 9.421869367361068726e-02 1.705638878047466278e-02 -3.956120833754539490e-02 -8.578728884458541870e-02 1.282855719327926636e-01 1.898162811994552612e-01 1.242537423968315125e-01 -7.241598516702651978e-02 2.538554966449737549e-01 -7.424645870923995972e-02 1.767770349979400635e-01 1.523860096931457520e-01 5.220823884010314941e-01 7.682707905769348145e-02 1.820688396692276001e-01 2.734892964363098145e-01 1.383060663938522339e-01 2.562821805477142334e-01 1.639815270900726318e-01 6.232648715376853943e-02
-1.353508234024047852e-01 2.045028358697891235e-01 1.952040642499923706e-01 -1.270956359803676605e-02 -1.391091793775558472e-01 2.041577994823455811e-01 -2.320463806390762329e-01 -1.836355626583099365e-01 -2.116531580686569214e-01 3.149572610855102539e-01 1.077326759696006775e-01 -6.708213686943054199e-02 -4.424520884640514851e-04 5.175179243087768555e-02 1.376553624868392944e-01 -2.657597362995147705e-01 3.402787446975708008e-02 2.277544289827346802e-01 -3.835587203502655029e-01 -1.742690205574035645e-01 -2.398255281150341034e-02 -1.273352503776550293e-01 -6.272298097610473633e-02 2.655848562717437744e-01 1.872513294219970703e-01 -1.149578616023063660e-01 1.443138569593429565e-01 9.900531172752380371e-02 -1.928455084562301636e-01 2.755440212786197662e-02 -2.218053936958312988e-01 -1.131686195731163025e-01
2.406217455863952637e-01 1.007202044129371643e-01 -1.807590276002883911e-01 1.022577583789825439e-01 8.279488235712051392e-02 5.813821405172348022e-02 2.876385813578963280e-03 -1.252124458551406860e-01 -1.756454259157180786e-01 3.728826642036437988e-01 1.492960900068283081e-01 -1.212562993168830872e-01 1.336401998996734619e-01 -1.101595535874366760e-02 -5.127548798918724060e-02 1.141624674201011658e-01 -2.864324115216732025e-02 4.351710677146911621e-01 1.082689780741930008e-02 8.409333974123001099e-02 1.471103429794311523e-01 2.370017170906066895e-01 -1.118493154644966125e-01 3.215859532356262207e-01 1.591834127902984619e-01 -1.065894309431314468e-02 8.980575203895568848e-02 2.612990140914916992e-01 -2.418204993009567261e-01 1.709642410278320312e-01 -4.716502502560615540e-02 1.988166421651840210e-01
-4.044938981533050537e-01 -2.085454575717449188e-02 7.865138351917266846e-02 -3.622420877218246460e-02 -2.634029388427734375e-01 1.068612262606620789e-01 9.107683598995208740e-02 -1.527904570102691650e-01 -8.115326985716819763e-03 3.765020966529846191e-01 -3.281625732779502869e-02 -7.682723551988601685e-02 2.533219568431377411e-02 -6.123270466923713684e-02 2.234187424182891846e-01 7.386983186006546021e-02 2.316827923059463501e-01 2.544368207454681396e-01 4.700201377272605896e-02 1.562518179416656494e-01 -5.500542744994163513e-02 -1.126297637820243835e-01 1.563395857810974121e-01 2.819029390811920166e-01 2.535192370414733887e-01 -1.430400907993316650e-01 1.154505312442779541e-01 1.396934241056442261e-01 1.599778234958648682e-01 -1.769038885831832886e-01 -1.971352100372314453e-01 -1.716429889202117920e-01
-1.074116080999374390e-01 2.090396173298358917e-02 -9.576939046382904053e-02 2.006021142005920410e-01 5.470164120197296143e-02 4.796109348535537720e-02 2.433990836143493652e-01 -2.150674536824226379e-02 -2.077577114105224609e-01 2.640161216259002686e-01 -1.405015587806701660e-01 -7.982797175645828247e-02 1.228885278105735779e-01 -1.511046886444091797e-01 5.796989798545837402e-02 1.328867394477128983e-02 -6.873086094856262207e-02 1.802595406770706177e-01 -1.850227564573287964e-01 4.475419521331787109e-01 2.951694130897521973e-01 1.066403090953826904e-01 -1.792118698358535767e-01 6.438709795475006104e-02 2.741925418376922607e-01 2.005116492509841919e-01 -3.375169634819030762e-02 -1.135383844375610352e-01 1.935438364744186401e-01 -8.617474138736724854e-02 1.444187611341476440e-01 -3.024886846542358398e-01
-6.894351541996002197e-02 -1.033791005611419678e-01 1.688029319047927856e-01 -2.432119697332382202e-01 1.464587301015853882e-01 4.680422842502593994e-01 -2.980484860017895699e-03 -3.093309104442596436e-01 -9.917981177568435669e-02 4.061556458473205566e-01 1.639568209648132324e-01 -2.231726199388504028e-01 8.287128806114196777e-02 -1.829688996076583862e-01 -1.268622651696205139e-02 -1.822492331266403198e-01 -5.234288051724433899e-02 3.082367219030857086e-02 -1.052463203668594360e-01 -4.802438244223594666e-02 1.612974703311920166e-01 -9.198499470949172974e-02 2.328553348779678345e-01 6.070210132747888565e-03 4.048296064138412476e-02 -1.183474957942962646e-01 3.178587183356285095e-02 2.670648694038391113e-01 1.652676463127136230e-01 8.917436748743057251e-02 -6.198689714074134827e-02 -5.099466070532798767e-02
-7.229456305503845215e-02 1.857725232839584351e-01 -1.562955044209957123e-02 -8.741078525781631470e-02 -1.480956375598907471e-01 -3.492250666022300720e-02 -1.340980082750320435e-01 2.538892626762390137e-02 -1.179336477071046829e-02 3.322305679321289062e-01 8.261524885892868042e-02 -1.768656224012374878e-01 -1.142214424908161163e-02 -1.840236634016036987e-01 2.189358919858932495e-01 -3.445996642112731934e-01 -1.701602786779403687e-01 8.632727712392807007e-02 -2.381760179996490479e-01 2.844698429107666016e-01 8.871988207101821899e-02 7.097803801298141479e-02 -3.233858384191989899e-03 2.182352244853973389e-01 3.043969273567199707e-01 -7.615623064339160919e-03 2.346666008234024048e-01 2.272236347198486328e-01 -2.480834275484085083e-01 -1.728274524211883545e-01 7.242999225854873657e-02 1.749831140041351318e-01
1.232018247246742249e-01 3.102179802954196930e-02 -2.442828565835952759e-02 1.283619832247495651e-02 -3.757925033569335938e-01 2.530492246150970459e-01 -1.941499114036560059e-01 -1.784770935773849487e-01 -3.254683613777160645e-01 3.879524469375610352e-01 -2.159373015165328979e-01 -5.097243934869766235e-02 8.441208302974700928e-02 -1.207797676324844360e-01 2.391641736030578613e-01 -5.182106047868728638e-02 -1.242490634322166443e-01 6.956867128610610962e-02 2.210411131381988525e-01 1.097067445516586304e-01 -9.955698251724243164e-02 2.068953355774283409e-03 -4.355569183826446533e-02 7.149178534746170044e-02 2.700715959072113037e-01 -2.313026040792465210e-01 7.956226915121078491e-02 -1.444727927446365356e-01 1.158172413706779480e-01 1.142890453338623047e-01 1.432081609964370728e-01 1.493671983480453491e-01
1.901775449514389038e-01 -7.796397432684898376e-03 2.003790736198425293e-01 -2.447801642119884491e-03 -2.546342015266418457e-01 3.031589686870574951e-01 -3.210321068763732910e-01 -3.315745890140533447e-01 -3.422772139310836792e-02 2.722411453723907471e-01 -2.120673097670078278e-02 -1.193258017301559448e-01 -3.415141627192497253e-02 -1.979800462722778320e-01 1.979747712612152100e-01 -9.555426985025405884e-02 -1.842931956052780151e-01 1.504841148853302002e-01 -7.895265519618988037e-02 9.868037700653076172e-02 1.341437101364135742e-01 1.121799796819686890e-01 4.275584220886230469e-02 1.047565639019012451e-01 1.371691226959228516e-01 -3.174128234386444092e-01 5.814690515398979187e-02 -1.078198254108428955e-01 -1.402624137699604034e-02 1.918212622404098511e-01 2.884248495101928711e-01 6.700241565704345703e-02
1.157594472169876099e-01 2.395888604223728180e-02 -1.636939346790313721e-01 -5.331876501441001892e-02 -2.670547664165496826e-01 2.077272860333323479e-03 4.968047887086868286e-02 -2.850759029388427734e-01 3.533862903714179993e-02 5.787129998207092285e-01 3.525261580944061279e-02 -2.373175173997879028e-01 -2.466527931392192841e-02 7.400212436914443970e-02 1.018165796995162964e-01 -2.817681133747100830e-01 3.319113701581954956e-02 1.516449749469757080e-01 -3.425327688455581665e-02 7.818713784217834473e-02 3.211576044559478760e-01 2.562049627304077148e-01 2.121297121047973633e-01 3.232410177588462830e-02 -5.322986468672752380e-02 -5.519153177738189697e-02 1.236709416843950748e-03 8.264275640249252319e-02 -2.247236073017120361e-01 -4.352052230387926102e-03 -4.427722096443176270e-02 -1.901134848594665527e-02
1.413636207580566406e-01 9.292180091142654419e-02 1.149362400174140930e-01 -1.065292879939079285e-01 4.006664454936981201e-02 1.186701133847236633e-01 5.661938712000846863e-02 -3.052917122840881348e-01 -1.370219290256500244e-01 3.247281908988952637e-01 -3.275603055953979492e-01 8.451919257640838623e-02 4.399475827813148499e-02 -3.297621384263038635e-02 -2.416544258594512939e-01 3.428314253687858582e-02 7.177085429430007935e-02 1.589190810918807983e-01 -2.961208820343017578e-01 1.589304953813552856e-01 2.127429693937301636e-01 8.430957049131393433e-02 1.922669112682342529e-01 3.382696509361267090e-01 1.039530932903289795e-01 2.028602808713912964e-01 1.659463793039321899e-01 1.011275053024291992e-01 1.192713230848312378e-01 -1.170440539717674255e-01 -9.476312249898910522e-02 -2.443900853395462036e-01
3.380756974220275879e-01 -2.858627438545227051e-01 -4.646679386496543884e-02 1.378736943006515503e-01 2.765050157904624939e-02 1.306633930653333664e-02 -7.852514088153839111e-02 -1.939148753881454468e-01 5.846849083900451660e-02 3.314497470855712891e-01 1.535353362560272217e-01 -6.603608280420303345e-02 1.680477857589721680e-01 -1.424036622047424316e-01 1.205245852470397949e-01 9.094800800085067749e-02 1.694283485412597656e-01 5.318233966827392578e-01 -5.840316787362098694e-02 5.518688634037971497e-02 7.808004319667816162e-02 6.120920553803443909e-02 -9.454574435949325562e-02 9.358015656471252441e-02 2.123758792877197266e-01 -8.545624464750289917e-02 -1.110129896551370621e-02 -2.004898935556411743e-01 1.305994987487792969e-01 -2.099017649888992310e-01 1.459928452968597412e-01 -6.995952129364013672e-02
-5.900932848453521729e-02 -1.217228360474109650e-03 1.041217595338821411e-01 2.292602211236953735e-01 -3.444400057196617126e-02 1.552945226430892944e-01 -1.247083321213722229e-01 -2.709465026855468750e-01 1.191539540886878967e-01 5.551915764808654785e-01 -1.759556531906127930e-01 -1.041763499379158020e-01 6.505358964204788208e-03 3.826360404491424561e-02 -1.303194463253021240e-02 -3.076500892639160156e-01 -1.054252386093139648e-01 2.252739667892456055e-01 9.128163754940032959e-02 6.234457343816757202e-02 9.149248152971267700e-02 -3.174159303307533264e-02 2.204081267118453979e-01 2.609978057444095612e-02 -7.749560475349426270e-02 -4.044997990131378174e-01 -4.544588271528482437e-03 -1.430004239082336426e-01 -1.286308616399765015e-01 3.321494907140731812e-02 -1.894564740359783173e-02 -1.320973932743072510e-01
-1.494996845722198486e-01 1.330193430185317993e-01 1.566180586814880371e-01 3.091394603252410889e-01 7.977326400578022003e-03 -9.891080111265182495e-02 1.161589622497558594e-01 -4.542975127696990967e-02 -2.345355451107025146e-01 2.525198161602020264e-01 1.590739041566848755e-01 5.008444562554359436e-02 -4.670867323875427246e-02 -5.950276181101799011e-02 -7.378238439559936523e-02 -3.246410936117172241e-02 -1.087992563843727112e-01 2.816424369812011719e-01 1.111057121306657791e-02 3.617869615554809570e-01 1.168084591627120972e-01 1.969681680202484131e-01 9.122551977634429932e-02 3.622748255729675293e-01 9.794237464666366577e-02 -2.722347676753997803e-01 8.982350118458271027e-03 -4.792433604598045349e-02 1.896097809076309204e-01 -2.196398675441741943e-01 3.706685826182365417e-02 -2.642372548580169678e-01
-9.497854858636856079e-02 6.388839683495461941e-04 1.115220412611961365e-01 -9.802787750959396362e-02 -1.834060251712799072e-01 1.311818808317184448e-01 6.718276441097259521e-02 2.307141721248626709e-01 -2.334521263837814331e-01 4.674213826656341553e-01 -1.320520192384719849e-01 -1.673885285854339600e-01 2.544151246547698975e-01 -3.620935231447219849e-02 6.776259839534759521e-02 1.472543179988861084e-01 1.692906916141510010e-01 8.075158298015594482e-02 5.485228449106216431e-02 3.154218196868896484e-02 2.936267554759979248e-01 -3.359697759151458740e-02 2.288582548499107361e-02 2.077368348836898804e-01 3.946985602378845215e-01 4.476783797144889832e-02 2.188359200954437256e-01 1.212467774748802185e-01 -1.140352115035057068e-01 2.093397080898284912e-01 1.714118383824825287e-02 -4.336208850145339966e-02
2.599485917016863823e-03 7.594721764326095581e-02 -1.407265067100524902e-01 1.415826231241226196e-01 -9.288793057203292847e-02 2.513087987899780273e-01 -1.889751851558685303e-01 -2.244293987751007080e-01 -9.153027832508087158e-02 2.407931834459304810e-01 -2.749429643154144287e-01 5.862977728247642517e-02 2.852412685751914978e-02 -3.950556218624114990e-01 1.961500383913516998e-02 -1.418405026197433472e-01 -1.043056473135948181e-01 4.859632253646850586e-02 1.009839102625846863e-01 3.768334388732910156e-01 -3.413619846105575562e-02 -8.055350044742226601e-04 1.468017548322677612e-01 5.591036751866340637e-02 -1.697795838117599487e-02 -3.225626647472381592e-01 1.212790086865425110e-01 -3.155380487442016602e-02 3.467718362808227539e-01 9.702550619840621948e-02 3.871065005660057068e-02 -1.767696589231491089e-01
-2.036573179066181183e-02 -1.200795918703079224e-01 3.444745764136314392e-02 1.622798591852188110e-01 -1.244602352380752563e-01 -1.189658194780349731e-01 1.079344600439071655e-01 -3.248646855354309082e-01 -1.031178981065750122e-01 3.468573391437530518e-01 1.625257134437561035e-01 -1.815666854381561279e-01 3.054463565349578857e-01 -5.843454599380493164e-02 2.192355096340179443e-01 -1.124900951981544495e-01 1.311061084270477295e-01 4.578458070755004883e-01 -3.374150767922401428e-02 1.321883052587509155e-01 1.480742394924163818e-01 -1.174042522907257080e-01 -4.942104220390319824e-02 -4.539277870208024979e-03 8.053591847419738770e-02 -3.903937758877873421e-03 -2.392802685499191284e-01 -1.715083420276641846e-01 9.517974406480789185e-02 1.119905430823564529e-02 1.113294884562492371e-01 2.543878853321075439e-01
2.040414810180664062e-01 -8.922365307807922363e-02 -6.594073027372360229e-02 7.788022607564926147e-02 1.565371155738830566e-01 2.633228525519371033e-02 1.513950526714324951e-01 -2.235330343246459961e-01 -1.551047116518020630e-01 3.012790083885192871e-01 2.095209807157516479e-01 -1.198440864682197571e-01 3.261227309703826904e-01 -1.519434601068496704e-01 2.515330351889133453e-02 1.666157692670822144e-01 -1.542941629886627197e-01 2.725345492362976074e-01 -4.257046431303024292e-02 -3.312493115663528442e-02 9.468462318181991577e-02 3.372545167803764343e-02 -5.845460668206214905e-02 3.223904967308044434e-01 3.980370759963989258e-01 -2.480776011943817139e-01 1.022469922900199890e-01 1.420482546091079712e-01 -1.100678294897079468e-01 -4.357331618666648865e-02 5.918319523334503174e-02 1.562458872795104980e-01
1.189976409077644348e-01 -2.400869131088256836e-02 -1.073496788740158081e-02 7.725786417722702026e-03 -3.496716544032096863e-02 8.386100083589553833e-02 4.364767670631408691e-02 -3.696474432945251465e-01 -2.510294616222381592e-01 3.533753752708435059e-02 7.245414704084396362e-02 -1.429005898535251617e-02 5.422520041465759277e-01 -5.958708003163337708e-02 5.627438426017761230e-02 -1.085969656705856323e-01 -9.211694449186325073e-02 1.664074212312698364e-01 -1.036400049924850464e-01 1.062416061758995056e-01 2.245490700006484985e-01 -2.034139782190322876e-01 1.630378812551498413e-01 2.944973409175872803e-01 3.134285807609558105e-01 -9.876362048089504242e-03 1.019455194473266602e-01 -5.279468372464179993e-02 -4.880132898688316345e-02 -6.250390410423278809e-02 -2.184008806943893433e-01 1.649388372898101807e-01
1.471800357103347778e-01 5.989086627960205078e-02 1.044607758522033691e-01 -2.216811478137969971e-01 6.454434990882873535e-02 1.960644125938415527e-01 -2.815042436122894287e-01 -4.950252175331115723e-01 -2.717805281281471252e-02 2.337712645530700684e-01 -1.736343801021575928e-01 -2.513247430324554443e-01 -1.436334103345870972e-02 -9.435968846082687378e-02 9.054021537303924561e-02 -2.473835274577140808e-02 -2.772357687354087830e-02 3.061974346637725830e-01 2.900194525718688965e-01 7.757177203893661499e-02 -5.191057920455932617e-02 -3.133928403258323669e-02 -2.632925845682621002e-02 8.284102380275726318e-02 2.452672421932220459e-01 -2.894252836704254150e-01 1.064700484275817871e-01 1.253097057342529297e-01 4.646377265453338623e-02 7.498556375503540039e-02 -7.160758972167968750e-02 -3.763972967863082886e-02
3.844096362590789795e-01 -1.966188102960586548e-01 -1.581974327564239502e-01 3.721033632755279541e-01 -1.783571094274520874e-01 6.502141058444976807e-02 9.376245737075805664e-02 -2.060312926769256592e-01 -7.112911343574523926e-02 1.320277601480484009e-01 -2.674575196579098701e-03 2.492452599108219147e-02 -6.193048506975173950e-02 -2.175955623388290405e-01 9.315539896488189697e-02 -1.696798503398895264e-01 -5.598942935466766357e-02 3.021105825901031494e-01 1.452799290418624878e-01 2.861851453781127930e-01 2.464429885149002075e-01 1.254950016736984253e-01 1.281070262193679810e-01 4.178691282868385315e-02 2.208280265331268311e-01 3.986475244164466858e-02 1.643451005220413208e-01 1.212791427969932556e-01 -1.149538680911064148e-01 8.853571116924285889e-02 2.138903737068176270e-01 -1.016683969646692276e-02
5.684030055999755859e-02 7.204128801822662354e-02 2.493824344128370285e-03 1.727369874715805054e-01 1.829053834080696106e-02 5.077567696571350098e-02 6.246149912476539612e-02 4.458885639905929565e-02 -1.670889556407928467e-01 1.835243999958038330e-01 4.090351576451212168e-04 -1.840918324887752533e-02 1.329601556062698364e-01 -2.032328397035598755e-01 -1.115364488214254379e-02 -1.366575658321380615e-01 -8.468242734670639038e-02 1.836712956428527832e-01 -1.021982058882713318e-01 5.965867638587951660e-01 2.172159850597381592e-01 7.689166814088821411e-02 -5.239399615675210953e-03 5.549899768084287643e-03 3.273285925388336182e-01 9.825640916824340820e-02 8.703017234802246094e-02 -3.490644097328186035e-01 -2.269776724278926849e-02 -1.012180000543594360e-02 4.692814126610755920e-02 -3.221084177494049072e-01
1.481936126947402954e-01 -1.991678178310394287e-01 6.634458433836698532e-03 1.590138822793960571e-01 -1.980048865079879761e-01 1.930012851953506470e-01 -1.701764613389968872e-01 -2.541963160037994385e-01 2.955172359943389893e-01 1.317290812730789185e-01 2.363700270652770996e-01 1.438052356243133545e-01 4.914494976401329041e-02 1.768468506634235382e-02 2.460839450359344482e-01 -6.541541963815689087e-02 1.557371392846107483e-02 1.319447755813598633e-01 1.647959277033805847e-02 2.196803316473960876e-02 3.398523926734924316e-01 -2.011228054761886597e-01 1.428825110197067261e-01 6.598121672868728638e-02 3.500745594501495361e-01 -1.835538633167743683e-02 -2.779126589302904904e-05 -5.411890894174575806e-02 1.713734306395053864e-02 -7.060784846544265747e-03 -1.698986440896987915e-01 -3.742455244064331055e-01
3.362569212913513184e-02 2.493630200624465942e-01 -5.711978301405906677e-02 8.173452317714691162e-02 2.225683331489562988e-01 -2.884026058018207550e-02 -2.126891762018203735e-01 -2.863116562366485596e-01 -3.791037201881408691e-01 3.871087133884429932e-01 -1.725684255361557007e-01 -2.354058027267456055e-01 3.021603822708129883e-01 -3.877694159746170044e-02 1.313827335834503174e-01 -1.444567646831274033e-02 4.875777813140302896e-04 -1.104701608419418335e-01 -3.331423550844192505e-02 1.092659309506416321e-01 1.319863554090261459e-02 9.272193908691406250e-02 -6.749167805537581444e-04 1.587813198566436768e-01 9.118612110614776611e-02 9.856752306222915649e-02 2.263632863759994507e-01 3.455845639109611511e-02 -2.591799795627593994e-01 -1.149365082383155823e-01 1.068545281887054443e-01 -1.965138018131256104e-01
-3.171604871749877930e-01 1.170151010155677795e-01 -2.715963721275329590e-01 3.948656469583511353e-02 -1.939260810613632202e-01 1.060455217957496643e-01 -2.955033071339130402e-02 -2.792761325836181641e-01 -2.062509022653102875e-02 2.205482125282287598e-01 1.387351602315902710e-01 1.561678852885961533e-02 -5.035358294844627380e-02 1.511325538158416748e-01 9.529673308134078979e-02 1.303322613239288330e-01 7.818885147571563721e-02 3.006645441055297852e-01 -4.963926598429679871e-02 2.688315697014331818e-02 2.654080092906951904e-01 -8.379439823329448700e-03 2.551316916942596436e-01 2.977973818778991699e-01 1.757778972387313843e-01 9.493178874254226685e-02 3.021926581859588623e-01 2.457669526338577271e-01 1.549830287694931030e-02 -5.963021889328956604e-02 -1.125402376055717468e-01 -1.748981475830078125e-01
-3.686577454209327698e-02 -2.779760770499706268e-02 -6.660029292106628418e-02 1.099443808197975159e-01 -1.798598282039165497e-02 -3.876706957817077637e-02 3.501389548182487488e-02 -2.238662540912628174e-01 2.375669330358505249e-01 3.491232991218566895e-01 -3.294150158762931824e-02 8.494317531585693359e-02 -5.900315567851066589e-02 1.791938543319702148e-01 -1.869282126426696777e-01 5.925296247005462646e-02 -1.177639737725257874e-01 3.281082212924957275e-01 -2.282319664955139160e-01 2.632277309894561768e-01 8.757618069648742676e-02 1.538521349430084229e-01 2.111795693635940552e-01 6.053781509399414062e-02 4.068166315555572510e-01 -1.666377335786819458e-01 -2.477520257234573364e-01 -3.592722490429878235e-02 5.225740373134613037e-02 6.622159481048583984e-02 7.624287903308868408e-02 -2.759225070476531982e-01
6.636200100183486938e-02 1.025315299630165100e-01 8.386403322219848633e-03 1.491071283817291260e-01 6.195944175124168396e-02 3.664317429065704346e-01 -1.399338096380233765e-01 -3.275252580642700195e-01 -2.297059148550033569e-01 3.673343062400817871e-01 2.689846456050872803e-01 -4.295218735933303833e-02 5.830118898302316666e-03 -2.328949272632598877e-01 -1.226068586111068726e-01 4.692697525024414062e-02 -3.033651113510131836e-01 3.209037482738494873e-01 -8.212544023990631104e-02 -1.187835261225700378e-01 1.121826842427253723e-01 -1.364050209522247314e-01 5.705599859356880188e-02 -1.028356105089187622e-01 1.014337465167045593e-01 4.429654404520988464e-02 -1.939399838447570801e-01 -1.980657279491424561e-01 4.367814864963293076e-03 -2.962216921150684357e-02 9.147639572620391846e-02 -7.187091559171676636e-02
-1.620109230279922485e-01 2.637700140476226807e-01 -1.888766735792160034e-01 1.114693935960531235e-02 1.962320655584335327e-01 7.183962315320968628e-02 1.166358366608619690e-01 -2.597872912883758545e-01 -4.110486507415771484e-01 3.315020799636840820e-01 -1.573011726140975952e-01 -1.914502233266830444e-01 1.642720848321914673e-01 -1.858235448598861694e-01 2.652149274945259094e-02 -1.951353847980499268e-01 1.356404274702072144e-01 1.433753520250320435e-01 1.166275963187217712e-01 2.805334627628326416e-01 9.715639799833297729e-02 -3.542479872703552246e-02 1.364252413623034954e-03 4.367895796895027161e-02 -5.167238786816596985e-02 -8.021009713411331177e-02 1.187443435192108154e-01 1.263621002435684204e-01 -4.157249629497528076e-02 -2.788701057434082031e-01 -1.951657235622406006e-01 4.951874166727066040e-02
1.381372511386871338e-01 1.461832970380783081e-01 1.699028462171554565e-01 -2.840955555438995361e-01 -4.029608145356178284e-02 3.597891330718994141e-01 2.857425622642040253e-02 -2.642197310924530029e-01 -2.250003516674041748e-01 2.103030085563659668e-01 2.222498655319213867e-01 -3.698988854885101318e-01 9.052622318267822266e-02 -1.200261935591697693e-01 -1.052680835127830505e-01 -1.110483109951019287e-01 -1.306565254926681519e-01 2.445880770683288574e-01 1.813508383929729462e-02 7.150739431381225586e-02 3.859341144561767578e-02 -1.304444670677185059e-01 7.117828726768493652e-02 1.753940582275390625e-01 1.655974984169006348e-01 -1.767842173576354980e-01 1.779023110866546631e-01 -1.090940907597541809e-01 1.082583814859390259e-01 2.286040633916854858e-01 1.268988549709320068e-01 4.694040864706039429e-02
-2.030744589865207672e-02 -4.024086520075798035e-02 1.948967389762401581e-02 -1.616412848234176636e-01 -3.856258988380432129e-01 5.968764796853065491e-02 1.580502837896347046e-02 -1.832253932952880859e-01 -7.542647421360015869e-02 2.124069333076477051e-01 1.508021950721740723e-01 4.436933994293212891e-02 2.186394780874252319e-01 6.581718474626541138e-02 3.325459659099578857e-01 -1.484456937760114670e-02 -4.406065866351127625e-02 3.250893652439117432e-01 8.019527047872543335e-02 2.332603037357330322e-01 -7.005131244659423828e-02 -6.613477319478988647e-02 -6.042248383164405823e-02 1.309002786874771118e-01 1.348288357257843018e-01 -7.587534934282302856e-02 1.943622678518295288e-01 2.824980318546295166e-01 1.862547099590301514e-01 -3.360403776168823242e-01 5.803740397095680237e-02 -2.363862395286560059e-01
-9.913693368434906006e-02 -5.006529390811920166e-03 -2.203725837171077728e-02 -2.197072142735123634e-03 -2.489729821681976318e-01 1.628295481204986572e-01 -1.036295816302299500e-01 -3.480413854122161865e-01 8.199691772460937500e-02 4.977911710739135742e-01 2.761717699468135834e-02 -1.034234836697578430e-01 1.698715835809707642e-01 1.566893160343170166e-01 1.924377679824829102e-01 -2.046194523572921753e-01 -1.507713943719863892e-01 -1.070413216948509216e-01 -1.680543273687362671e-01 1.000449135899543762e-01 8.780586719512939453e-02 1.714117079973220825e-01 1.171840727329254150e-02 3.044932186603546143e-01 -7.019857317209243774e-02 8.772781491279602051e-02 1.740785837173461914e-01 -4.776919260621070862e-02 3.167513608932495117e-01 -7.609322667121887207e-02 1.204387247562408447e-01 -5.265583097934722900e-02
4.419632256031036377e-02 -6.991402804851531982e-02 6.217678263783454895e-02 9.179232269525527954e-02 8.050084859132766724e-02 3.728379607200622559e-01 -7.971050590276718140e-02 -4.733601808547973633e-01 -2.138391882181167603e-01 3.745164275169372559e-01 2.090035974979400635e-01 -1.994856260716915131e-02 1.136211752891540527e-01 -5.998513847589492798e-02 -8.511511981487274170e-02 -3.467435389757156372e-02 2.064505964517593384e-02 3.058845400810241699e-01 2.069493569433689117e-02 -2.078622579574584961e-02 1.985130757093429565e-01 -9.200083464384078979e-02 3.568891808390617371e-02 -6.544155627489089966e-02 6.357137858867645264e-02 -6.740379333496093750e-02 -2.143112570047378540e-01 -2.087894976139068604e-01 -1.934684514999389648e-01 2.444579601287841797e-01 -2.639625407755374908e-02 -7.520781457424163818e-02
-9.046447277069091797e-02 1.348796393722295761e-02 -2.072698920965194702e-01 2.191863059997558594e-01 1.732378453016281128e-02 -2.306252904236316681e-02 -1.692067533731460571e-01 2.029782347381114960e-02 -1.042550653219223022e-01 2.853832244873046875e-01 1.911972165107727051e-01 -1.508491933345794678e-01 1.661605760455131531e-02 -1.776852905750274658e-01 -5.564737692475318909e-02 -4.557839408516883850e-02 -2.332443743944168091e-01 2.502150833606719971e-01 -1.775621324777603149e-01 5.864113569259643555e-01 4.220161959528923035e-02 -1.053419988602399826e-02 -7.452661544084548950e-02 -2.765278518199920654e-02 2.570646703243255615e-01 1.142606139183044434e-01 4.590772558003664017e-03 -2.043933868408203125e-01 -6.534178555011749268e-02 7.049994170665740967e-02 -1.211711317300796509e-01 -1.913730055093765259e-01
-9.344582259654998779e-02 -1.865037251263856888e-03 -1.772397309541702271e-01 -2.060882374644279480e-02 -1.033578664064407349e-01 9.999853372573852539e-02 -3.462567180395126343e-02 -4.101680219173431396e-01 1.167037561535835266e-01 9.388102591037750244e-02 1.742240488529205322e-01 -1.172682121396064758e-01 2.717578709125518799e-01 -7.305620610713958740e-02 6.334017217159271240e-02 -9.768150746822357178e-02 1.777731580659747124e-03 5.139825940132141113e-01 7.305797189474105835e-02 1.307231485843658447e-01 2.885064482688903809e-01 -1.209845617413520813e-01 4.601387679576873779e-02 -2.178377211093902588e-01 1.039470434188842773e-01 -1.199759393930435181e-01 -4.291139170527458191e-02 -1.798288524150848389e-01 7.788747549057006836e-02 6.890187412500381470e-02 3.180713653564453125e-01 -6.790304929018020630e-02
-7.458231598138809204e-02 -8.412658236920833588e-03 -2.196307182312011719e-01 2.425882220268249512e-01 -3.058310449123382568e-01 1.322048008441925049e-01 3.228228539228439331e-02 -3.710696995258331299e-01 -8.348809182643890381e-02 2.674093842506408691e-01 -1.242878660559654236e-01 -9.072362631559371948e-02 2.626675181090831757e-03 -7.701887190341949463e-02 4.699427634477615356e-02 1.072875782847404480e-01 1.080869957804679871e-01 1.660773009061813354e-01 -2.955446578562259674e-02 1.675869673490524292e-01 3.869867026805877686e-01 3.044086694717407227e-01 -1.753496229648590088e-01 -1.013346109539270401e-02 1.792948395013809204e-01 2.767412066459655762e-01 1.613755971193313599e-01 1.539249569177627563e-01 6.449600309133529663e-02 -1.035105064511299133e-01 2.951681241393089294e-02 -3.274224232882261276e-03
3.042171597480773926e-01 1.279318779706954956e-01 2.420194149017333984e-01 1.448876261711120605e-01 -1.277442872524261475e-01 5.044295191764831543e-01 -2.445878088474273682e-02 -1.202340945601463318e-01 1.291212998330593109e-02 4.047257304191589355e-01 2.017750442028045654e-01 4.561554268002510071e-02 9.146676957607269287e-02 -8.595755696296691895e-02 1.433634161949157715e-01 -2.453805953264236450e-01 -7.178481202572584152e-03 6.722571700811386108e-02 -8.217359334230422974e-02 7.861846685409545898e-02 1.712405979633331299e-01 2.384906262159347534e-01 -4.475453123450279236e-02 1.755675077438354492e-01 1.001415774226188660e-01 -1.447447985410690308e-01 2.012321352958679199e-02 -4.384919628500938416e-02 1.418679654598236084e-01 1.701316684484481812e-01 5.705198273062705994e-02 -1.576457731425762177e-02
1.925722509622573853e-01 2.188331484794616699e-01 3.654093444347381592e-01 2.067875117063522339e-01 -2.797580659389495850e-01 2.495489865541458130e-01 -2.171344757080078125e-01 -3.181990385055541992e-01 -8.375059813261032104e-03 1.756022274494171143e-01 5.584564805030822754e-02 1.198040992021560669e-01 3.467107936739921570e-02 -8.362790942192077637e-02 4.527188092470169067e-02 -1.787532269954681396e-01 -5.196383688598871231e-03 2.225451022386550903e-01 -1.789824962615966797e-01 1.996641233563423157e-02 1.307579129934310913e-01 9.718894958496093750e-02 2.490414232015609741e-01 -6.064570322632789612e-02 1.639609187841415405e-01 6.596097722649574280e-03 -3.726158291101455688e-02 -4.021419212222099304e-02 -2.631308436393737793e-01 1.764723658561706543e-01 -4.950764402747154236e-02 -2.285526543855667114e-01
-1.058241799473762512e-01 1.578592509031295776e-01 -1.483537703752517700e-01 5.316765606403350830e-02 5.767633765935897827e-02 -1.391842812299728394e-01 -4.683729261159896851e-02 -1.512788794934749603e-02 -1.594890058040618896e-01 3.352832794189453125e-01 1.606631577014923096e-01 -1.405156850814819336e-01 -2.858700603246688843e-02 -1.599022001028060913e-01 7.563753426074981689e-02 -1.539172381162643433e-01 -1.617820709943771362e-01 2.825562059879302979e-01 -9.560726583003997803e-02 3.559874296188354492e-01 -7.860154658555984497e-02 3.431401848793029785e-01 -4.736439790576696396e-03 3.380819410085678101e-02 3.693556785583496094e-01 8.152050524950027466e-02 -7.048596628010272980e-03 -2.699987292289733887e-01 -1.992347091436386108e-01 2.629404142498970032e-02 -1.818998157978057861e-01 -1.351252198219299316e-01
2.349142730236053467e-01 2.683434635400772095e-02 -4.172952473163604736e-02 6.591086834669113159e-02 8.322418481111526489e-02 -2.081715315580368042e-01 -1.212640404701232910e-01 -4.680123031139373779e-01 1.711662858724594116e-02 2.625159919261932373e-01 9.883930534124374390e-02 5.489113926887512207e-02 2.691239714622497559e-01 -6.233922764658927917e-02 -9.172565303742885590e-03 -1.476072669029235840e-01 7.157172262668609619e-02 2.007186710834503174e-01 -2.274863794445991516e-02 -4.136435315012931824e-02 8.938571065664291382e-02 1.552191376686096191e-01 -9.864968061447143555e-02 3.822895288467407227e-01 4.666705727577209473e-01 -2.239188924431800842e-02 3.753830119967460632e-02 7.421485334634780884e-02 6.280563771724700928e-02 7.671950012445449829e-02 -5.245820805430412292e-02 2.123001962900161743e-02
1.326069682836532593e-01 6.291333585977554321e-02 2.047327756881713867e-01 3.311054036021232605e-02 -1.673945039510726929e-01 5.149545073509216309e-01 -7.790708541870117188e-02 -2.010933756828308105e-01 -1.557404249906539917e-01 4.193403422832489014e-01 1.656774431467056274e-01 -2.612729072570800781e-01 -6.808427721261978149e-02 3.610093146562576294e-02 1.474319677799940109e-02 -1.115734130144119263e-01 -7.288587093353271484e-02 -1.968865108210593462e-04 -2.075290977954864502e-01 1.440321207046508789e-01 1.673279255628585815e-01 2.750101685523986816e-01 -3.075718879699707031e-02 1.256679594516754150e-01 1.864303089678287506e-02 -6.218912452459335327e-02 1.328604668378829956e-01 5.015164241194725037e-02 3.594807162880897522e-02 2.568610608577728271e-01 -7.648598402738571167e-03 1.075062621384859085e-02
6.171361729502677917e-02 -1.127905324101448059e-01 -1.659653186798095703e-01 2.334447577595710754e-02 -1.156396940350532532e-01 -6.737710535526275635e-02 2.107694447040557861e-01 -2.104653045535087585e-02 -2.033706456422805786e-01 1.672577410936355591e-01 -1.189676299691200256e-01 5.927301570773124695e-02 2.621406912803649902e-01 -1.338749676942825317e-01 9.419353306293487549e-02 -1.482336074113845825e-01 -2.470149695873260498e-01 3.932013213634490967e-01 2.003804035484790802e-02 2.914962172508239746e-01 8.152911067008972168e-02 -8.353626728057861328e-02 -9.660087525844573975e-03 1.926434934139251709e-01 3.167882561683654785e-01 1.496868431568145752e-01 1.474878638982772827e-01 -4.074557870626449585e-02 -1.903729699552059174e-02 -1.459741592407226562e-01 1.790448129177093506e-01 -3.693061769008636475e-01
5.352216586470603943e-02 1.295231729745864868e-01 5.222586542367935181e-02 2.851318120956420898e-01 1.925475299358367920e-01 -9.332694858312606812e-02 -3.089403808116912842e-01 -6.588095426559448242e-02 1.635008305311203003e-01 2.273910194635391235e-01 -1.120524555444717407e-01 -2.129906415939331055e-01 -1.767577379941940308e-01 -2.402451187372207642e-01 2.896013902500271797e-04 -2.081694453954696655e-01 -6.135578826069831848e-02 5.117145776748657227e-01 -2.190756350755691528e-01 1.774043291807174683e-01 1.027433872222900391e-01 1.600532084703445435e-01 1.280954629182815552e-01 -1.064369641244411469e-02 1.076270714402198792e-01 8.506078273057937622e-03 -6.236951798200607300e-02 3.891218826174736023e-02 -2.870355546474456787e-02 1.474652141332626343e-01 -3.908452391624450684e-02 -2.077777534723281860e-01
3.979584574699401855e-02 2.550529241561889648e-01 -1.215879768133163452e-01 3.230467736721038818e-01 3.000919148325920105e-02 2.766344249248504639e-01 -1.490404605865478516e-01 -3.365713655948638916e-01 3.070936165750026703e-02 1.981595754623413086e-01 -1.636421829462051392e-01 1.492696404457092285e-01 2.123698741197586060e-01 9.516250342130661011e-02 1.239143610000610352e-01 -2.093632817268371582e-01 1.849694103002548218e-01 2.049487978219985962e-01 -2.724570222198963165e-02 7.853364199399948120e-02 1.229563951492309570e-01 1.136031448841094971e-01 -5.204448848962783813e-02 -6.141797453165054321e-02 1.006172224879264832e-02 -8.848084509372711182e-02 5.179575458168983459e-02 2.304916232824325562e-01 -6.873062252998352051e-02 1.820717155933380127e-01 -1.363872587680816650e-01 -4.010472893714904785e-01
2.399088740348815918e-01 4.102886468172073364e-02 1.706553995609283447e-01 2.501840889453887939e-01 -1.246709600090980530e-01 3.511833250522613525e-01 -1.177806183695793152e-01 -1.102934330701828003e-01 -5.055913329124450684e-02 4.315879046916961670e-01 2.741588465869426727e-02 -6.084867194294929504e-02 1.075988076627254486e-02 -5.389386788010597229e-02 3.139160573482513428e-01 -2.293204702436923981e-02 1.446362435817718506e-01 -4.853443428874015808e-02 1.422086954116821289e-01 2.158676534891128540e-01 1.125871613621711731e-01 7.970958948135375977e-02 -1.115583535283803940e-02 3.605969622731208801e-02 2.399414032697677612e-01 -3.770939409732818604e-01 9.298195689916610718e-02 -1.403290182352066040e-01 6.483268737792968750e-02 3.749311715364456177e-02 2.101224660873413086e-01 -1.859580539166927338e-02
-1.096841767430305481e-01 2.649919390678405762e-01 4.331969466875307262e-05 1.446376293897628784e-01 -1.315770111978054047e-02 1.597066372632980347e-01 -1.624430567026138306e-01 -1.694227159023284912e-01 6.988224387168884277e-02 4.198880791664123535e-01 -3.372971341013908386e-02 -8.200890570878982544e-02 2.461230456829071045e-01 -7.805296033620834351e-02 -2.899872884154319763e-02 -6.790718436241149902e-02 -1.660481793805956841e-03 6.493767350912094116e-02 8.312229067087173462e-03 7.352513074874877930e-02 -5.235770344734191895e-02 -3.161441683769226074e-01 1.650288254022598267e-01 -1.718728989362716675e-01 3.485747575759887695e-01 1.299085170030593872e-01 4.266832768917083740e-01 -5.529868602752685547e-02 1.529647409915924072e-01 1.612969487905502319e-01 1.131962239742279053e-01 -4.898193292319774628e-04
-2.305019274353981018e-02 5.040044710040092468e-02 1.682151705026626587e-01 1.741963326930999756e-01 -1.965561881661415100e-03 8.723560720682144165e-02 4.934183135628700256e-02 1.658968813717365265e-02 2.926112338900566101e-02 1.481873393058776855e-01 -1.043041348457336426e-01 -3.326299488544464111e-01 -1.318000108003616333e-01 -4.110524058341979980e-01 1.428804248571395874e-01 -2.608252763748168945e-01 -3.376877307891845703e-02 2.995775640010833740e-01 -3.269585371017456055e-01 1.515309065580368042e-01 2.120712548494338989e-01 -8.064839243888854980e-02 -3.096488304436206818e-03 6.403477489948272705e-02 3.597702085971832275e-01 1.430400758981704712e-01 2.214524745941162109e-01 1.301948726177215576e-01 7.969745993614196777e-02 2.294621989130973816e-02 9.851338714361190796e-02 -6.107968278229236603e-03
-6.092571467161178589e-02 5.706143379211425781e-02 1.819928735494613647e-01 1.398104727268218994e-01 -1.612868607044219971e-01 -1.199608482420444489e-02 -1.265588700771331787e-01 -3.156408071517944336e-01 -2.725527584552764893e-01 1.393348816782236099e-02 2.992168366909027100e-01 -3.746597841382026672e-02 2.234224081039428711e-01 1.219038069248199463e-01 -5.515006929636001587e-02 -7.513467967510223389e-02 -7.293910533189773560e-02 2.253148406744003296e-01 1.977202296257019043e-01 2.437340319156646729e-01 2.169678658246994019e-01 1.435286849737167358e-01 1.569906920194625854e-01 1.329512894153594971e-01 2.076376527547836304e-01 -1.253063827753067017e-01 1.974476277828216553e-01 1.798717528581619263e-01 -2.390553504228591919e-01 -2.831566333770751953e-01 1.362260282039642334e-01 -9.518533945083618164e-02
1.618673652410507202e-01 1.189656108617782593e-01 6.853905320167541504e-02 -2.371612563729286194e-02 1.056210920214653015e-01 4.942912235856056213e-02 -1.735292673110961914e-01 -4.252231419086456299e-01 8.650802075862884521e-02 2.641649544239044189e-01 1.244980767369270325e-01 -1.706742346286773682e-01 6.998574826866388321e-03 1.025245785713195801e-01 9.626340121030807495e-03 6.776631623506546021e-02 1.040648147463798523e-01 1.912872940301895142e-01 7.370609790086746216e-02 8.974283002316951752e-03 4.139948263764381409e-02 1.324835121631622314e-01 1.276478022336959839e-01 3.740193843841552734e-01 5.142682194709777832e-01 -1.116534769535064697e-01 1.224542632699012756e-01 1.333856135606765747e-01 -1.649367511272430420e-01 1.134585514664649963e-01 -9.511177241802215576e-02 7.407188415527343750e-02
-2.016109377145767212e-01 -5.400899425148963928e-02 1.285633724182844162e-02 6.583707034587860107e-02 3.639171645045280457e-02 3.646935820579528809e-01 2.198077589273452759e-01 -7.955721765756607056e-02 8.798296749591827393e-02 9.269046038389205933e-02 3.333405777812004089e-02 -2.467584609985351562e-01 1.573621481657028198e-01 -1.791981756687164307e-01 -2.358688861131668091e-01 7.315222173929214478e-02 -1.147136762738227844e-01 1.597239226102828979e-01 -2.370931804180145264e-01 3.689273893833160400e-01 3.154840767383575439e-01 4.954833537340164185e-02 8.437456190586090088e-02 5.052588880062103271e-02 3.191121518611907959e-01 9.499198943376541138e-02 -2.864217385649681091e-02 -6.943736970424652100e-02 -1.357119381427764893e-01 6.533353030681610107e-02 -5.797947291284799576e-03 -2.913857102394104004e-01
2.119493484497070312e-02 2.118261754512786865e-01 -2.062569931149482727e-02 3.799665346741676331e-02 -7.202582061290740967e-02 1.633471548557281494e-01 6.166374310851097107e-03 -6.330426037311553955e-02 -1.426969617605209351e-01 -4.112370312213897705e-02 1.805554777383804321e-01 -1.642300002276897430e-02 -2.413904666900634766e-02 1.977921277284622192e-02 3.121780455112457275e-01 -1.895584762096405029e-01 -2.306270450353622437e-01 3.699158728122711182e-01 -3.655652701854705811e-01 1.820978522300720215e-01 2.016540169715881348e-01 -2.608653008937835693e-01 -5.878675729036331177e-02 -2.040724083781242371e-02 3.019139468669891357e-01 2.571532428264617920e-01 -1.098783388733863831e-01 3.686734009534120560e-03 -5.605205520987510681e-02 -3.157306835055351257e-02 3.435381501913070679e-02 -2.889874577522277832e-01
-2.752650082111358643e-01 8.106718771159648895e-03 1.166133582592010498e-02 1.901869475841522217e-02 -9.447512030601501465e-02 -1.485273838043212891e-01 8.043114840984344482e-02 7.661943137645721436e-02 -3.840771019458770752e-01 3.289418518543243408e-01 2.809653580188751221e-01 -5.208486691117286682e-02 4.621473699808120728e-02 -7.402243465185165405e-02 -1.272284686565399170e-01 -1.021028161048889160e-01 7.147739827632904053e-02 1.653420925140380859e-01 -5.349502712488174438e-02 3.697908520698547363e-01 -1.011537853628396988e-02 1.118176653981208801e-01 3.357307016849517822e-01 3.587609529495239258e-01 1.099470406770706177e-01 -1.009039357304573059e-01 -1.669822633266448975e-02 -8.472658693790435791e-03 2.077406644821166992e-01 1.068721152842044830e-02 -3.611169382929801941e-02 -1.243445798754692078e-01
-9.348178654909133911e-02 -6.677231192588806152e-02 4.669119790196418762e-02 -1.430586278438568115e-01 9.537275135517120361e-02 -7.385687530040740967e-02 -6.208093091845512390e-02 -2.853094339370727539e-01 -3.663484156131744385e-01 4.488436579704284668e-01 -1.855152994394302368e-01 7.123550772666931152e-02 -1.185407862067222595e-02 -2.040723711252212524e-01 1.218213886022567749e-01 8.837395906448364258e-02 -1.469252556562423706e-01 9.183554351329803467e-02 -2.003892660140991211e-01 2.314164340496063232e-01 5.445668473839759827e-02 -1.362681388854980469e-01 1.652873307466506958e-02 -1.660817116498947144e-01 -7.272380590438842773e-02 5.358443781733512878e-02 3.065959513187408447e-01 -1.142024341970682144e-02 8.741340786218643188e-02 1.462741345167160034e-01 2.448679208755493164e-01 -2.456453144550323486e-01
-2.171870768070220947e-01 -3.738129045814275742e-03 2.874114215373992920e-01 4.589078575372695923e-02 -2.217703014612197876e-01 1.088785007596015930e-01 -2.248616516590118408e-01 -1.381694227457046509e-01 2.846274897456169128e-02 2.363830059766769409e-01 -4.533344879746437073e-02 -1.710925847291946411e-01 -7.256802171468734741e-02 5.730464309453964233e-02 2.422362752258777618e-02 -2.717112302780151367e-01 1.353188510984182358e-02 4.174802601337432861e-01 5.206314846873283386e-02 1.066867038607597351e-01 1.088451892137527466e-01 -2.029053419828414917e-01 2.029003649950027466e-01 2.458947151899337769e-01 2.104408890008926392e-01 -1.749528199434280396e-01 -1.012025400996208191e-01 -7.028724998235702515e-02 -2.853244841098785400e-01 1.275172084569931030e-01 1.870112717151641846e-01 -2.235054597258567810e-02
4.198344349861145020e-01 2.055872082710266113e-01 4.878266248852014542e-03 -8.593966811895370483e-02 -1.063648089766502380e-01 3.408797681331634521e-01 -1.925984174013137817e-01 -3.954844549298286438e-02 2.292062789201736450e-01 2.643613815307617188e-01 -4.007908701896667480e-02 -2.035095840692520142e-01 3.429976850748062134e-02 -1.502242535352706909e-01 2.298091799020767212e-01 5.078685656189918518e-02 -1.621406152844429016e-02 1.251688301563262939e-01 1.184431836009025574e-01 3.064910769462585449e-01 1.835096180438995361e-01 1.660134941339492798e-01 1.341610103845596313e-01 -1.299118101596832275e-01 2.773225605487823486e-01 -1.347998827695846558e-01 6.681606918573379517e-02 1.058234125375747681e-01 -9.171876311302185059e-02 -1.468259841203689575e-01 -2.737010829150676727e-02 4.293226823210716248e-02
4.546396899968385696e-03 2.139108031988143921e-01 9.107873192988336086e-04 -3.146631419658660889e-01 -1.500488966703414917e-01 -2.865795046091079712e-02 7.726708054542541504e-02 -3.247026801109313965e-01 -1.300055235624313354e-01 2.231536656618118286e-01 -7.037619501352310181e-02 9.504762291908264160e-02 1.400956213474273682e-01 -8.365274406969547272e-03 2.111921608448028564e-01 3.108842074871063232e-01 1.772999465465545654e-01 2.373992651700973511e-01 -2.532808482646942139e-02 2.281712144613265991e-01 3.572967369109392166e-03 -2.658835239708423615e-02 2.290679961442947388e-01 9.401919692754745483e-02 2.714362144470214844e-01 -8.078706264495849609e-02 6.197373569011688232e-02 -4.196246713399887085e-02 1.302306056022644043e-01 -3.761073946952819824e-02 -2.556850612163543701e-01 -3.267295062541961670e-01
-4.707916080951690674e-02 2.460712790489196777e-01 5.120293051004409790e-02 3.593092039227485657e-02 -2.830822765827178955e-01 1.436453610658645630e-01 -4.490523040294647217e-02 -1.321122497320175171e-01 -1.377458274364471436e-01 4.381938278675079346e-01 1.645535044372081757e-02 6.236480176448822021e-02 2.277472615242004395e-02 1.789779961109161377e-01 -2.825850062072277069e-02 -2.232645638287067413e-02 -8.701497316360473633e-02 1.694832891225814819e-01 -2.978055179119110107e-01 3.656515851616859436e-02 -2.225096970796585083e-01 -3.293918073177337646e-02 -1.271194219589233398e-01 1.463718563318252563e-01 1.417499333620071411e-01 -3.380710491910576820e-03 3.170290887355804443e-01 9.205847978591918945e-02 1.529171466827392578e-01 -2.342305630445480347e-01 -3.151933848857879639e-01 -2.071265727281570435e-01
5.658476147800683975e-03 4.769377037882804871e-02 -2.053748369216918945e-01 1.407349705696105957e-01 -2.023823931813240051e-02 1.964080035686492920e-01 -6.581658869981765747e-02 -4.184343516826629639e-01 4.003384616225957870e-03 2.963934540748596191e-01 -3.134623169898986816e-02 -5.618343129754066467e-02 -5.302397534251213074e-02 4.800850152969360352e-02 -2.820133566856384277e-01 -2.274782061576843262e-01 2.553020976483821869e-02 2.086223959922790527e-01 5.639088526368141174e-02 1.335950382053852081e-02 3.083330392837524414e-01 1.042982470244169235e-02 -2.789374589920043945e-01 -8.360423892736434937e-02 2.544323503971099854e-01 1.591790914535522461e-01 3.582197129726409912e-01 2.123481594026088715e-02 -1.395636610686779022e-02 -1.999882757663726807e-01 -7.565274834632873535e-03 4.799932613968849182e-02
-1.985093802213668823e-01 -1.476778835058212280e-01 -8.443044126033782959e-02 1.737280637025833130e-01 1.967660784721374512e-01 -9.472480416297912598e-02 -1.675318926572799683e-01 -1.840815395116806030e-01 -1.662680208683013916e-01 4.761272668838500977e-01 1.220838502049446106e-01 -1.466815620660781860e-01 3.713802248239517212e-02 -3.611074686050415039e-01 1.520133316516876221e-01 -1.066939067095518112e-02 -1.145586147904396057e-01 1.343341469764709473e-01 -8.086116611957550049e-02 2.743118405342102051e-01 1.248841881752014160e-01 -8.579343557357788086e-02 -6.405821442604064941e-02 9.957490256056189537e-04 2.847211360931396484e-01 -7.272587716579437256e-02 -1.906615942716598511e-01 1.438585817813873291e-01 -2.933295816183090210e-02 -2.019558101892471313e-01 -3.316607698798179626e-02 1.410890817642211914e-01
1.452605724334716797e-01 -2.243882119655609131e-01 1.504102139733731747e-03 1.360607892274856567e-01 -9.772854298353195190e-02 -1.235336251556873322e-02 -4.622912779450416565e-02 -3.005593419075012207e-01 1.049945428967475891e-01 2.463282495737075806e-01 -1.587181240320205688e-01 5.288768187165260315e-02 -3.249431774020195007e-02 7.777001243084669113e-03 1.573956161737442017e-01 -8.724310249090194702e-02 -1.723870187997817993e-01 1.776421517133712769e-01 -1.331429481506347656e-01 -7.409387826919555664e-02 1.078973338007926941e-01 1.755214929580688477e-01 2.149127274751663208e-01 4.460693597793579102e-01 3.618210256099700928e-01 1.506900936365127563e-01 8.794301003217697144e-02 -1.466903276741504669e-02 1.686420291662216187e-01 8.332153409719467163e-02 2.656562626361846924e-01 -1.871737837791442871e-01
-2.863553166389465332e-01 1.049526482820510864e-01 5.807247757911682129e-02 1.305140904150903225e-03 8.924122899770736694e-02 1.971792727708816528e-01 -7.298782467842102051e-02 4.827224090695381165e-02 -2.940397337079048157e-02 3.778731226921081543e-01 2.282892465591430664e-01 2.818032517097890377e-04 8.967857807874679565e-03 -1.271587461233139038e-01 2.026497274637222290e-01 -2.492796778678894043e-01 -8.253110945224761963e-02 1.388915032148361206e-01 -2.342485934495925903e-01 4.043413102626800537e-01 2.699015736579895020e-01 6.904169917106628418e-02 -1.789461076259613037e-02 9.709086269140243530e-02 1.612914204597473145e-01 -6.441730656661093235e-04 2.117391377687454224e-01 2.409316599369049072e-02 -2.411279976367950439e-01 -1.234516948461532593e-01 2.123398631811141968e-01 1.102600768208503723e-01
-5.197110772132873535e-02 2.423434518277645111e-02 -7.988651841878890991e-02 3.622339293360710144e-02 2.371253073215484619e-01 2.090304642915725708e-01 -2.086868742480874062e-03 -3.509141802787780762e-01 -3.527055084705352783e-01 2.002767026424407959e-01 -3.121213614940643311e-01 -1.759033799171447754e-01 3.435074910521507263e-02 -7.690709829330444336e-02 1.139041483402252197e-01 -4.714929684996604919e-02 -1.012207865715026855e-01 1.663888841867446899e-01 5.943334847688674927e-02 2.694008648395538330e-01 1.547354925423860550e-02 6.626993883401155472e-03 9.764441102743148804e-02 2.344044297933578491e-01 7.864012569189071655e-02 -6.504153460264205933e-02 1.289062649011611938e-01 5.703220516443252563e-02 6.803295761346817017e-02 -4.826214015483856201e-01 6.402423232793807983e-02 -6.822738796472549438e-03
-8.292800188064575195e-02 6.526318937540054321e-02 2.231212705373764038e-01 -1.050302907824516296e-01 8.525074459612369537e-03 3.659359812736511230e-01 -8.107856661081314087e-02 -3.130371570587158203e-01 3.925124555826187134e-02 3.871052265167236328e-01 -1.221837662160396576e-02 -2.099292427301406860e-01 2.472507022321224213e-02 -1.128557547926902771e-01 -1.692026704549789429e-01 -1.239277422428131104e-01 2.173190712928771973e-01 2.313579320907592773e-01 -2.447147518396377563e-01 1.554855257272720337e-01 -1.360771059989929199e-01 -9.695545770227909088e-03 -2.697231806814670563e-02 1.165571808815002441e-01 2.489312738180160522e-01 -8.559402823448181152e-02 -1.742695122957229614e-01 3.384571149945259094e-02 2.758039236068725586e-01 8.989025652408599854e-02 1.770538836717605591e-01 -5.011495575308799744e-02
-1.890234462916851044e-02 9.271706640720367432e-02 7.040873914957046509e-02 -1.601021587848663330e-01 1.927617937326431274e-02 -2.803742326796054840e-02 -6.839676201343536377e-02 -3.851573169231414795e-01 6.793485581874847412e-02 2.905365526676177979e-01 1.039247401058673859e-02 1.973645761609077454e-02 2.235801666975021362e-01 -2.058916836977005005e-01 -6.842423230409622192e-03 -5.547855049371719360e-03 -2.413363456726074219e-01 6.226659566164016724e-02 2.283722162246704102e-01 4.047640860080718994e-01 7.670078426599502563e-03 -1.530248858034610748e-02 1.004585400223731995e-01 -1.152368783950805664e-01 7.701110094785690308e-02 1.998620629310607910e-01 4.661002755165100098e-01 9.327683597803115845e-02 2.415060810744762421e-02 6.539311259984970093e-02 1.707361489534378052e-01 -1.291679888963699341e-01
4.413591325283050537e-02 2.737537622451782227e-01 5.334930494427680969e-02 -7.006616797298192978e-03 1.266733258962631226e-01 -4.313742741942405701e-02 9.753470867872238159e-02 -5.046130418777465820e-01 -1.122997254133224487e-01 3.698959350585937500e-01 -2.544724345207214355e-01 8.034139871597290039e-02 3.161945939064025879e-02 2.022315002977848053e-02 1.423591654747724533e-02 2.129511982202529907e-01 2.151028513908386230e-01 1.890834420919418335e-01 -1.218908745795488358e-02 2.588033080101013184e-01 9.950537979602813721e-02 -3.094663843512535095e-02 3.162327706813812256e-01 6.146813184022903442e-02 1.900152862071990967e-01 4.881031811237335205e-02 6.905299425125122070e-02 -1.716261208057403564e-01 1.094761565327644348e-01 7.323317229747772217e-02 -1.015832871198654175e-01 -7.991989701986312866e-02
-1.241695485077798367e-03 -2.527082338929176331e-02 1.956372857093811035e-01 2.363598942756652832e-01 3.377994149923324585e-02 3.441012278199195862e-02 1.651578769087791443e-02 3.478470817208290100e-02 -7.954355329275131226e-02 2.118985652923583984e-01 7.355070114135742188e-02 -3.998477756977081299e-01 -1.853556185960769653e-01 -3.659908846020698547e-02 9.830547124147415161e-02 -1.652628779411315918e-01 -1.188453286886215210e-01 4.312179088592529297e-01 -3.858426213264465332e-01 1.949447244405746460e-01 1.510182768106460571e-01 1.660314202308654785e-02 1.263610571622848511e-01 -9.847480803728103638e-03 1.604458242654800415e-01 1.004207283258438110e-01 3.296123147010803223e-01 3.986347466707229614e-02 -9.136492013931274414e-02 -3.482411429286003113e-02 1.745898723602294922e-01 -4.901369567960500717e-03
-1.034579053521156311e-01 4.076986107975244522e-03 1.417365372180938721e-01 -1.957683712244033813e-01 -1.213470920920372009e-01 3.673954010009765625e-01 -1.168542820960283279e-02 -2.443302571773529053e-01 2.373150922358036041e-02 2.711908817291259766e-01 1.563923247158527374e-02 -3.024835884571075439e-01 1.370699554681777954e-01 -1.636663079261779785e-01 -1.370309144258499146e-01 -1.827759295701980591e-01 2.307781577110290527e-01 2.697017490863800049e-01 -1.353575885295867920e-01 2.508062422275543213e-01 -1.359927207231521606e-01 -2.617579512298107147e-02 7.648841291666030884e-02 7.686088234186172485e-02 2.871014177799224854e-01 -6.699070334434509277e-02 -1.207965090870857239e-01 -1.450736522674560547e-01 2.038059532642364502e-01 2.017355263233184814e-01 1.135776415467262268e-01 -4.326152056455612183e-02
-2.771401405334472656e-01 1.268814355134963989e-01 -3.723097220063209534e-02 -2.074483409523963928e-02 1.042280644178390503e-01 6.448924541473388672e-02 -1.124168485403060913e-01 7.758266292512416840e-03 -6.349173188209533691e-02 3.267389833927154541e-01 3.036467432975769043e-01 -7.797426730394363403e-02 5.374686047434806824e-02 -2.762753665447235107e-01 2.608290612697601318e-01 -2.736461460590362549e-01 -4.389036446809768677e-02 5.671691149473190308e-02 -2.587962150573730469e-01 4.425942599773406982e-01 1.510288864374160767e-01 3.811632841825485229e-02 -1.456913053989410400e-01 1.206683292984962463e-01 1.010266616940498352e-01 -1.168184429407119751e-01 2.674205303192138672e-01 4.669780656695365906e-02 2.547296322882175446e-02 4.908701404929161072e-03 1.334720700979232788e-01 4.757566377520561218e-02
-1.753978580236434937e-01 1.776092201471328735e-01 1.102752313017845154e-01 8.857393264770507812e-02 -1.793609559535980225e-02 1.436918675899505615e-01 -2.149720489978790283e-01 -7.393321953713893890e-03 -2.621637284755706787e-02 2.502760589122772217e-01 9.727977961301803589e-02 -1.066850349307060242e-01 -1.804464906454086304e-01 -8.318015933036804199e-02 8.717755973339080811e-02 -1.054185628890991211e-01 -2.109219580888748169e-01 5.042682588100433350e-02 -2.752716243267059326e-01 5.721539258956909180e-01 3.086230754852294922e-01 1.402101963758468628e-01 8.028987050056457520e-02 -1.518038362264633179e-01 2.194755524396896362e-01 4.673874378204345703e-02 7.405895739793777466e-02 6.994606337684672326e-06 -1.344428956508636475e-01 9.920895844697952271e-02 1.686776876449584961e-01 -3.623411804437637329e-02
-1.628851443529129028e-01 -1.909457147121429443e-01 2.847453951835632324e-01 -6.202301941812038422e-03 3.226968273520469666e-02 -7.521755248308181763e-02 -1.720566004514694214e-01 7.406764198094606400e-03 -2.275752574205398560e-01 2.550007104873657227e-01 9.460178762674331665e-02 -1.210741698741912842e-01 7.857860065996646881e-03 -1.190482899546623230e-01 1.097946539521217346e-01 1.159767806529998779e-01 2.451835423707962036e-01 2.798199951648712158e-01 -1.536990553140640259e-01 3.780983686447143555e-01 1.034861952066421509e-01 -1.832558512687683105e-01 3.004306256771087646e-01 -1.880784779787063599e-01 3.233075439929962158e-01 -1.135089620947837830e-01 2.320027910172939301e-02 -4.494457505643367767e-03 9.632264822721481323e-02 6.513675302267074585e-02 -1.699679046869277954e-01 -6.378011405467987061e-02
-6.265164911746978760e-02 2.544822692871093750e-01 -4.253371059894561768e-02 3.789360821247100830e-02 -5.929711461067199707e-02 4.043306037783622742e-02 2.646782696247100830e-01 -1.002685204148292542e-01 -1.667183451354503632e-02 4.436436593532562256e-01 -6.246492639183998108e-02 1.602319478988647461e-01 2.205318212509155273e-01 -4.714195430278778076e-02 2.042028456926345825e-01 -2.205614596605300903e-01 1.274169683456420898e-01 1.514149364084005356e-03 -5.499122198671102524e-03 6.579893827438354492e-02 1.474870890378952026e-01 4.645902290940284729e-02 1.309882998466491699e-01 3.915090486407279968e-02 3.246304392814636230e-01 -6.977123767137527466e-02 -5.725443363189697266e-02 3.146980702877044678e-01 3.504746258258819580e-01 2.160140722990036011e-01 -1.639381051063537598e-01 -5.289487540721893311e-02
-1.898111030459403992e-02 1.031582653522491455e-01 -1.915299445390701294e-01 6.214509904384613037e-02 2.047867141664028168e-02 2.738186419010162354e-01 -6.205481290817260742e-02 8.498954027891159058e-02 -4.426903277635574341e-02 2.252050191164016724e-01 -1.134483702480792999e-02 1.539983749389648438e-01 6.093702837824821472e-02 -2.868367135524749756e-01 2.318027466535568237e-01 7.225771248340606689e-02 1.758324541151523590e-02 2.935068905353546143e-01 -2.951487153768539429e-02 -2.020520530641078949e-02 4.036377668380737305e-01 -1.278480589389801025e-01 -6.634098291397094727e-02 1.231298744678497314e-01 2.710058987140655518e-01 9.609904885292053223e-02 1.817931532859802246e-01 -2.828029692173004150e-01 7.453039288520812988e-02 -3.277392685413360596e-02 1.294904351234436035e-01 -3.672208189964294434e-01
8.760872483253479004e-02 -3.708655387163162231e-02 2.447482347488403320e-01 1.382026374340057373e-01 3.963524475693702698e-02 4.697974026203155518e-02 -2.162196114659309387e-02 -2.393024116754531860e-01 -8.356311917304992676e-02 1.545900404453277588e-01 9.834246709942817688e-03 -5.837764218449592590e-02 -8.526728488504886627e-03 -1.668794006109237671e-01 -1.643022745847702026e-01 -1.097905486822128296e-01 -7.439758628606796265e-02 6.476647257804870605e-01 -5.233971402049064636e-02 -8.549457043409347534e-02 1.164667904376983643e-01 -6.950961798429489136e-02 3.172892332077026367e-02 1.577509641647338867e-01 3.717246279120445251e-02 -9.784193336963653564e-02 3.139069080352783203e-01 3.663153052330017090e-01 -6.956632435321807861e-02 5.405984446406364441e-02 1.179372193291783333e-03 -1.352628618478775024e-01
-4.618726298213005066e-02 -6.448134779930114746e-02 -1.222316548228263855e-01 2.231884002685546875e-01 1.927638240158557892e-02 2.979800105094909668e-01 3.833256661891937256e-02 -6.353483200073242188e-01 -1.404411196708679199e-01 2.646914124488830566e-01 -1.210298761725425720e-01 -9.826271981000900269e-02 1.015419289469718933e-01 1.541450619697570801e-01 7.640538737177848816e-03 -2.884522825479507446e-02 -4.575193300843238831e-02 -4.303813353180885315e-02 1.065999194979667664e-01 -3.449319675564765930e-02 2.202777266502380371e-01 -8.237337693572044373e-03 -2.936337143182754517e-02 7.533948123455047607e-02 2.028671801090240479e-01 1.648109406232833862e-01 1.725079268217086792e-01 1.601821780204772949e-01 6.085486151278018951e-03 2.045303136110305786e-01 1.511409282684326172e-01 -1.597750931978225708e-01
1.662664115428924561e-01 1.464990079402923584e-01 -3.295990452170372009e-02 2.656976878643035889e-01 -1.435309946537017822e-01 2.026800662279129028e-01 -1.250957995653152466e-01 -2.384676039218902588e-01 -7.363989204168319702e-02 4.400606155395507812e-01 8.940690755844116211e-02 -2.120792567729949951e-01 -9.517959505319595337e-02 1.455480884760618210e-02 -1.928268373012542725e-01 -3.360580205917358398e-01 -1.487828940153121948e-01 2.514473907649517059e-02 -1.652290374040603638e-01 2.910178340971469879e-02 1.468393206596374512e-01 9.689721465110778809e-02 5.788853019475936890e-02 1.522224545478820801e-01 1.459706481546163559e-02 -2.548172883689403534e-02 1.241272985935211182e-01 -7.020845264196395874e-02 4.090312719345092773e-01 4.363667685538530350e-03 1.174626871943473816e-01 -1.512221992015838623e-01
-1.063423976302146912e-01 2.822355926036834717e-02 8.881051838397979736e-02 2.590049803256988525e-02 -1.494387686252593994e-01 5.018064379692077637e-01 4.669900611042976379e-02 -2.931663095951080322e-01 -3.316907882690429688e-01 2.882088124752044678e-01 -9.520107880234718323e-03 -1.059677004814147949e-01 -1.863448619842529297e-01 -2.395862787961959839e-01 1.058445870876312256e-01 -8.432778716087341309e-02 -1.270203888416290283e-01 2.355163246393203735e-01 -4.984413832426071167e-02 9.246530383825302124e-02 -1.402205526828765869e-01 -3.396309539675712585e-02 1.966858953237533569e-01 -5.505394190549850464e-02 1.673047989606857300e-01 -2.919782102108001709e-01 1.404722332954406738e-01 -1.161299273371696472e-01 -3.132858499884605408e-02 6.744812242686748505e-03 -6.049989908933639526e-02 -7.686740905046463013e-02
2.593648731708526611e-01 5.493495985865592957e-02 2.148014903068542480e-01 1.614191383123397827e-01 -4.939979612827301025e-01 -5.120093375444412231e-02 -3.084184229373931885e-01 -2.255449593067169189e-01 -8.031712472438812256e-02 3.470215797424316406e-01 7.509550452232360840e-02 6.831047683954238892e-02 3.656887635588645935e-02 -2.292067259550094604e-01 2.477239072322845459e-01 -1.549246162176132202e-01 -1.360949426889419556e-01 -9.692474454641342163e-02 1.044813692569732666e-01 1.314013153314590454e-01 8.268596231937408447e-02 1.138543412089347839e-01 9.178585559129714966e-02 -2.324012108147144318e-02 2.732910215854644775e-01 1.627063006162643433e-02 2.193759754300117493e-02 -5.675891414284706116e-03 -2.552443370223045349e-02 2.648993767797946930e-02 1.247600391507148743e-01 -1.058204770088195801e-01
3.050378337502479553e-02 -5.962508916854858398e-02 3.768631219863891602e-01 -2.056170720607042313e-03 8.317614346742630005e-02 -1.511798948049545288e-01 -1.116762384772300720e-01 -2.166103273630142212e-01 1.003748178482055664e-01 1.199607774615287781e-01 -1.118548065423965454e-01 -2.882379293441772461e-01 6.704601645469665527e-02 2.623719919938594103e-04 1.203448325395584106e-01 -4.177096113562583923e-02 7.745470106601715088e-02 2.121524214744567871e-01 -9.217497706413269043e-02 2.609809637069702148e-01 2.539063692092895508e-01 -5.690809711813926697e-02 -4.534778185188770294e-03 2.883139848709106445e-01 3.476611673831939697e-01 -4.708936065435409546e-02 -2.338924705982208252e-01 7.078050076961517334e-02 9.898462146520614624e-02 -1.897055953741073608e-01 -6.772879511117935181e-02 -3.345082104206085205e-01
3.051223158836364746e-01 4.404904693365097046e-02 -1.054560169577598572e-01 1.416186839342117310e-01 1.221979558467864990e-01 1.335401237010955811e-01 -7.424880564212799072e-02 -4.527419805526733398e-02 -2.103861868381500244e-01 3.942508399486541748e-01 4.208184778690338135e-02 -1.612117886543273926e-01 2.916733622550964355e-01 1.596404798328876495e-02 -8.628833293914794922e-02 1.544559448957443237e-01 1.942716985940933228e-01 4.116338491439819336e-01 -8.238530158996582031e-02 7.683352380990982056e-02 1.795386523008346558e-01 1.774655133485794067e-01 -1.719165965914726257e-02 8.870965987443923950e-02 1.686002165079116821e-01 -1.993179619312286377e-01 3.912591561675071716e-02 2.217292487621307373e-01 -1.424482464790344238e-01 -3.741849958896636963e-02 -2.341549843549728394e-01 4.724496230483055115e-02
-5.220815166831016541e-02 3.565204441547393799e-01 -2.244716882705688477e-02 -1.175848543643951416e-01 1.308296471834182739e-01 2.251923084259033203e-01 1.474254578351974487e-01 -1.178299263119697571e-01 -1.562051922082901001e-01 2.561539411544799805e-01 -1.741188317537307739e-01 1.039641499519348145e-01 8.733443915843963623e-02 -4.398078918457031250e-01 1.657031476497650146e-01 -1.224320232868194580e-01 1.114273816347122192e-01 2.628235816955566406e-01 1.776487678289413452e-01 2.511309385299682617e-01 1.940684318542480469e-01 -1.026577353477478027e-01 1.943420767784118652e-01 -9.413055144250392914e-03 3.569613769650459290e-02 8.231880143284797668e-03 -1.016854047775268555e-01 2.688326835632324219e-01 -8.762218058109283447e-02 -2.275270409882068634e-02 4.322061315178871155e-02 -1.468066871166229248e-01
-1.749843657016754150e-01 4.007868170738220215e-01 -5.930028855800628662e-02 -1.560459006577730179e-02 5.370550788938999176e-03 2.061665654182434082e-01 1.260020583868026733e-01 -2.798892557621002197e-01 -2.773041427135467529e-01 2.047124505043029785e-01 -7.186153670772910118e-04 -4.731956869363784790e-02 1.186739653348922729e-01 -3.121035695075988770e-01 3.183186426758766174e-02 -1.196853220462799072e-01 2.648229897022247314e-01 1.655678302049636841e-01 -1.093866750597953796e-01 2.377021908760070801e-01 7.988017983734607697e-03 4.658550396561622620e-02 1.743601113557815552e-01 8.484761416912078857e-02 4.389448836445808411e-02 -4.375209286808967590e-02 -6.948868185281753540e-02 3.490920066833496094e-01 -1.901777684688568115e-01 -1.529700905084609985e-01 -9.169988334178924561e-02 -1.265324354171752930e-01
1.296434849500656128e-01 -2.228614389896392822e-01 -9.423848986625671387e-02 9.957686811685562134e-02 -1.578194499015808105e-01 1.658416539430618286e-01 1.148884221911430359e-01 -1.580254286527633667e-01 -2.719575762748718262e-01 1.255387812852859497e-01 -2.420004159212112427e-01 5.036881938576698303e-02 1.082407981157302856e-01 -1.285533308982849121e-01 2.008308321237564087e-01 4.403004422783851624e-04 -1.811624318361282349e-01 4.701886773109436035e-01 -3.481493145227432251e-02 7.148535549640655518e-02 5.585332959890365601e-02 2.500991523265838623e-02 -1.034899502992630005e-01 1.362332105636596680e-01 3.203604221343994141e-01 1.827350109815597534e-01 2.636159956455230713e-01 -1.181855946779251099e-01 1.971219927072525024e-01 -5.496064946055412292e-02 5.495937913656234741e-02 -2.171019762754440308e-01
2.090354263782501221e-01 -1.766609251499176025e-01 -2.747709155082702637e-01 2.432280778884887695e-01 -7.444091886281967163e-02 -1.180392969399690628e-02 -8.681147545576095581e-02 -5.617119669914245605e-01 -9.218636900186538696e-02 1.183269992470741272e-01 5.417839810252189636e-02 6.540969759225845337e-02 -6.698559224605560303e-02 -7.583802193403244019e-02 -3.076573088765144348e-02 -7.331208884716033936e-02 -2.701222002506256104e-01 1.796571016311645508e-01 -5.152152106165885925e-02 1.420976668596267700e-01 -8.487155660986900330e-03 -8.996344357728958130e-02 6.001721601933240891e-03 3.486476838588714600e-01 2.670781314373016357e-01 -2.867260947823524475e-02 8.531102538108825684e-02 9.927542507648468018e-02 1.239991262555122375e-01 2.566612092778086662e-03 1.610366813838481903e-02 -2.294606715440750122e-01
1.274733394384384155e-01 5.645810440182685852e-02 -4.336857795715332031e-02 1.080022379755973816e-01 1.524618268013000488e-01 -3.219618275761604309e-02 -1.685046404600143433e-01 -2.801612913608551025e-01 -5.062281712889671326e-02 6.571374088525772095e-02 4.822268709540367126e-02 1.136027043685317039e-03 4.053639993071556091e-02 1.668142229318618774e-01 3.145169019699096680e-01 1.798354834318161011e-01 -7.986754179000854492e-02 3.595751225948333740e-01 1.868127845227718353e-02 8.744239807128906250e-02 1.556594371795654297e-01 1.200693920254707336e-01 -1.349789202213287354e-01 4.805076718330383301e-01 3.425052464008331299e-01 -8.605990558862686157e-02 1.900373399257659912e-01 2.446763813495635986e-01 -2.242398262023925781e-02 -1.767362654209136963e-02 2.608193084597587585e-02 -1.109009012579917908e-01
2.824954688549041748e-02 5.724187940359115601e-02 -1.966079026460647583e-01 -1.970802620053291321e-02 -1.890987753868103027e-01 5.433164164423942566e-02 -2.631270587444305420e-01 -3.453224003314971924e-01 -1.942147500813007355e-02 1.824520528316497803e-01 -1.036957721225917339e-03 -1.473177671432495117e-01 -1.404467374086380005e-01 -1.653946936130523682e-01 4.415034949779510498e-01 -1.026895567774772644e-01 -8.941279724240303040e-03 2.521023899316787720e-02 1.482785400003194809e-02 6.886698305606842041e-02 -2.580679766833782196e-02 -1.052786186337471008e-01 3.391830027103424072e-01 1.701445728540420532e-01 1.904712468385696411e-01 -3.357639163732528687e-02 4.662778601050376892e-02 2.019765824079513550e-01 2.347597628831863403e-01 -2.080279588699340820e-01 2.407636642456054688e-01 -1.536735445261001587e-01
5.136236548423767090e-02 1.090137511491775513e-01 1.046462208032608032e-01 -6.231197342276573181e-02 4.697040840983390808e-02 1.598554104566574097e-01 -3.282764852046966553e-01 -3.060891926288604736e-01 -6.793058663606643677e-02 3.917881250381469727e-01 -5.098320171236991882e-02 7.723852246999740601e-02 1.980666667222976685e-01 -2.360155284404754639e-01 -1.613448411226272583e-01 -1.124982759356498718e-01 1.449556555598974228e-03 2.000378221273422241e-01 9.653319418430328369e-02 1.136648654937744141e-01 -3.531283140182495117e-02 -9.817730635404586792e-02 -1.559000276029109955e-02 -3.016787022352218628e-02 -9.364792145788669586e-03 -9.872201085090637207e-02 4.682681560516357422e-01 3.395268321037292480e-02 5.104362592101097107e-02 2.738458812236785889e-01 1.453082859516143799e-01 -1.945797204971313477e-01
-3.343215882778167725e-01 -7.958984375000000000e-02 -1.993272006511688232e-01 1.559413671493530273e-01 -3.232030570507049561e-02 -2.788384212180972099e-03 1.047847140580415726e-02 -1.488458514213562012e-01 -4.777203872799873352e-02 3.056079447269439697e-01 1.133674979209899902e-01 7.155779749155044556e-02 2.496459484100341797e-01 1.528522223234176636e-01 2.015203982591629028e-01 -1.691486388444900513e-01 1.131888180971145630e-01 2.010935395956039429e-01 -1.340665668249130249e-01 1.290822774171829224e-01 7.909083738923072815e-03 -6.050259619951248169e-02 2.398489415645599365e-01 2.583807110786437988e-01 1.542188227176666260e-01 -1.422976553440093994e-01 2.652088105678558350e-01 -2.769814617931842804e-02 1.226070448756217957e-01 -3.237613737583160400e-01 7.842125743627548218e-02 -2.625494599342346191e-01
-3.466561809182167053e-02 2.697836160659790039e-01 2.568042278289794922e-01 -7.740684598684310913e-02 -3.354093059897422791e-02 3.751987218856811523e-02 9.937470406293869019e-02 -3.287599384784698486e-01 1.369817648082971573e-02 3.261174559593200684e-01 -2.608095407485961914e-01 -1.736345887184143066e-01 1.409553289413452148e-01 8.861307054758071899e-03 -2.363987825810909271e-02 2.654260993003845215e-01 -5.654706805944442749e-02 2.338121980428695679e-01 -3.241388872265815735e-02 4.193686842918395996e-01 1.400352269411087036e-01 -8.130726218223571777e-02 1.804655343294143677e-01 -1.483385860919952393e-01 9.722796827554702759e-02 -2.460216283798217773e-01 1.279684454202651978e-01 -4.980878159403800964e-02 1.705731898546218872e-01 -3.181728068739175797e-03 6.095111742615699768e-02 2.607063949108123779e-02
-1.034322977066040039e-01 -4.205013159662485123e-03 8.500137180089950562e-02 -5.632719770073890686e-02 7.560788094997406006e-02 -6.271973252296447754e-02 1.057136729359626770e-01 4.266832023859024048e-02 1.337479650974273682e-01 2.975900173187255859e-01 1.925523579120635986e-01 -3.632730245590209961e-01 1.114368289709091187e-01 -2.838468849658966064e-01 1.138635054230690002e-01 -2.633593082427978516e-01 -4.690373688936233521e-02 3.064252138137817383e-01 -3.836309313774108887e-01 1.750508099794387817e-01 9.500426799058914185e-02 -1.921833865344524384e-02 3.336055576801300049e-02 3.502379357814788818e-02 1.873878091573715210e-01 -7.321476936340332031e-02 2.995036542415618896e-01 6.650889664888381958e-02 -1.200878620147705078e-02 -9.278444200754165649e-02 6.814020872116088867e-02 -2.679443061351776123e-01
-7.689612358808517456e-02 8.769212663173675537e-02 1.824153214693069458e-01 4.003540426492691040e-02 -7.513898890465497971e-04 -2.321535348892211914e-01 -8.345831185579299927e-02 -2.827324271202087402e-01 -2.588673532009124756e-01 4.171650707721710205e-01 -1.429503858089447021e-01 1.849238015711307526e-02 1.351723521947860718e-01 -1.451870054006576538e-01 -1.059826388955116272e-01 -2.798590436577796936e-02 -2.012477517127990723e-01 3.955321013927459717e-02 -2.593033909797668457e-01 3.539521396160125732e-01 -2.045066654682159424e-02 -2.668368220329284668e-01 -1.260035037994384766e-01 -2.323885820806026459e-02 1.813217811286449432e-02 6.328905373811721802e-02 1.329343169927597046e-01 2.973936200141906738e-01 1.451200544834136963e-01 1.219130679965019226e-01 9.694188833236694336e-02 -1.383711099624633789e-01
1.167690232396125793e-01 -1.983323693275451660e-01 1.765220910310745239e-01 2.058482915163040161e-02 1.957091242074966431e-01 -4.132744297385215759e-02 -1.208693603985011578e-03 -1.142831295728683472e-01 -3.080786168575286865e-01 2.890910804271697998e-01 -1.352630108594894409e-01 -3.200777471065521240e-01 1.009469330310821533e-01 -2.360337227582931519e-01 1.054673790931701660e-01 1.652382761240005493e-01 8.847216516733169556e-02 3.063877224922180176e-01 -6.759674102067947388e-02 2.202281951904296875e-01 9.296783059835433960e-02 5.774626880884170532e-02 1.001764908432960510e-01 -1.002509705722332001e-02 1.972580552101135254e-01 1.014472171664237976e-01 5.625335499644279480e-02 1.103016138076782227e-01 2.004213482141494751e-01 -8.878299035131931305e-03 -3.047500252723693848e-01 -2.903013229370117188e-01
2.494493871927261353e-01 2.126559987664222717e-02 5.011969804763793945e-02 2.190730869770050049e-01 -4.473518207669258118e-02 3.609443902969360352e-01 -2.148999869823455811e-01 -2.155368775129318237e-01 2.004839181900024414e-01 2.318144142627716064e-01 -1.885782554745674133e-02 -1.005379408597946167e-01 2.318044938147068024e-02 -3.739494085311889648e-02 3.166140317916870117e-01 -2.652563340961933136e-02 6.518239527940750122e-02 1.372144073247909546e-01 3.103525638580322266e-01 2.911034524440765381e-01 5.869244784116744995e-02 1.726274341344833374e-01 -7.332473993301391602e-02 -5.784450098872184753e-02 2.554473280906677246e-01 -1.754264533519744873e-01 2.237151265144348145e-01 1.188906580209732056e-01 -7.518950104713439941e-02 1.596476584672927856e-01 -1.255536824464797974e-01 -3.740001097321510315e-02
-6.975034624338150024e-02 1.255181729793548584e-01 -3.324261680245399475e-02 -1.061766967177391052e-01 -1.331697106361389160e-01 9.129498153924942017e-02 -1.519640237092971802e-01 4.180362820625305176e-02 1.288507431745529175e-01 2.101436257362365723e-01 1.907392889261245728e-01 -2.919265925884246826e-01 -1.528170257806777954e-01 -1.285728961229324341e-01 2.266631573438644409e-01 -2.320391982793807983e-01 -2.416708171367645264e-01 1.686544865369796753e-01 -3.588649630546569824e-01 3.704716861248016357e-01 1.426878869533538818e-01 3.923670854419469833e-03 1.242370679974555969e-01 2.996974065899848938e-02 2.815824151039123535e-01 1.567816827446222305e-03 2.192290574312210083e-01 3.204508125782012939e-02 7.644712179899215698e-02 -1.191547363996505737e-01 1.968483924865722656e-01 1.089160889387130737e-01
-1.424494981765747070e-01 1.925648152828216553e-01 -5.596286803483963013e-02 1.852988302707672119e-01 -3.518320620059967041e-03 2.784636020660400391e-01 1.033978313207626343e-01 -2.215168923139572144e-01 -1.664668768644332886e-01 3.393048048019409180e-01 -4.541361704468727112e-02 5.753241851925849915e-02 3.702591657638549805e-01 2.118176594376564026e-02 2.492882609367370605e-01 -3.028797358274459839e-02 1.288737207651138306e-01 1.552787870168685913e-01 1.751832850277423859e-02 4.133190959692001343e-02 1.176937744021415710e-01 2.262846231460571289e-01 1.443600933998823166e-02 -1.849021390080451965e-02 2.435579448938369751e-01 9.389244765043258667e-02 9.844361245632171631e-02 3.803396821022033691e-01 2.609591484069824219e-01 1.412548720836639404e-01 -5.651320796459913254e-03 -1.088085863739252090e-02
-6.216900795698165894e-02 3.209584392607212067e-03 1.278461068868637085e-01 9.811175614595413208e-02 -3.752158582210540771e-01 -4.308467358350753784e-02 4.497474059462547302e-02 -8.246582001447677612e-02 -1.726140677928924561e-01 3.538874685764312744e-01 -4.529679566621780396e-02 9.652226418256759644e-02 2.643065750598907471e-01 7.154443860054016113e-02 2.389229536056518555e-01 7.415225356817245483e-02 2.509404122829437256e-01 2.576007843017578125e-01 2.641713246703147888e-02 1.853882074356079102e-01 1.333286464214324951e-01 7.975816726684570312e-02 3.684273064136505127e-01 2.147656530141830444e-01 1.959339380264282227e-01 1.026665791869163513e-01 -1.734088808298110962e-01 1.853877753019332886e-01 8.558982983231544495e-03 4.073388129472732544e-02 1.475379616022109985e-02 -1.703265160322189331e-01
3.433949649333953857e-01 2.518749795854091644e-02 -2.857809066772460938e-01 2.739245891571044922e-01 3.160693123936653137e-02 1.493641883134841919e-01 3.093920182436704636e-03 -2.431393265724182129e-01 -1.855271160602569580e-01 2.124633342027664185e-01 -2.254496961832046509e-01 -3.116893349215388298e-03 5.192464217543601990e-02 -2.432433515787124634e-01 2.817579731345176697e-02 -1.258048862218856812e-01 -4.686164483428001404e-02 1.250764578580856323e-01 -9.887271374464035034e-02 3.471488058567047119e-01 2.707120180130004883e-01 -1.780067384243011475e-01 9.569950401782989502e-02 -3.250549733638763428e-02 3.165793791413307190e-02 5.769523605704307556e-02 1.410051137208938599e-01 2.769648730754852295e-01 -1.287102401256561279e-01 9.386163949966430664e-02 2.083198726177215576e-01 2.028621733188629150e-02
-1.114186793565750122e-01 6.187686696648597717e-02 -1.368387192487716675e-01 4.141667112708091736e-02 -8.335980027914047241e-02 1.153829768300056458e-01 5.492981150746345520e-02 -3.831520080566406250e-01 1.574036329984664917e-01 3.336843550205230713e-01 -8.188235759735107422e-02 -1.167751178145408630e-01 1.307360976934432983e-01 -1.167688816785812378e-01 1.058133170008659363e-01 1.991805881261825562e-01 1.386066973209381104e-01 1.247818097472190857e-01 -1.522528827190399170e-01 2.378313690423965454e-01 3.388802334666252136e-02 3.908149600028991699e-01 5.853628367185592651e-02 4.557408392429351807e-03 2.690082490444183350e-01 1.965128481388092041e-01 1.997599452733993530e-01 1.733725517988204956e-01 2.206175029277801514e-02 3.118775486946105957e-01 -4.684062302112579346e-02 4.920672252774238586e-02
1.869329623878002167e-02 9.326958097517490387e-03 -4.842522554099559784e-03 4.213197901844978333e-02 -1.158129647374153137e-01 2.247170656919479370e-01 6.937936693429946899e-02 -2.141469120979309082e-01 -1.806676536798477173e-01 6.280510872602462769e-02 -2.377809025347232819e-02 -1.626540534198284149e-02 1.646192222833633423e-01 -2.083173245191574097e-01 -6.485753506422042847e-02 2.403573878109455109e-02 1.304450035095214844e-01 2.079350203275680542e-01 -2.058609724044799805e-01 6.298852711915969849e-02 1.157354563474655151e-01 -9.809137322008609772e-03 -2.200046330690383911e-01 1.442173123359680176e-01 3.929398059844970703e-01 1.853930950164794922e-01 2.280361652374267578e-01 -2.684239447116851807e-01 3.279661834239959717e-01 5.150031670928001404e-02 1.584735065698623657e-01 -3.647522926330566406e-01
1.095719113945960999e-01 1.702990382909774780e-01 1.936260908842086792e-01 2.159339487552642822e-01 -8.239654451608657837e-02 -1.002556532621383667e-01 1.513696759939193726e-01 -1.824310049414634705e-03 -3.156926333904266357e-01 3.486924767494201660e-01 4.853623732924461365e-02 -1.262761354446411133e-01 -7.009200751781463623e-02 -2.586358487606048584e-01 -7.064855098724365234e-02 -2.158812135457992554e-01 1.277334522455930710e-02 2.454389482736587524e-01 -4.120057821273803711e-02 7.097049802541732788e-02 3.121104240417480469e-01 2.454250752925872803e-01 -7.142341136932373047e-02 2.054724991321563721e-01 1.197011023759841919e-01 -2.370404601097106934e-01 -1.732077598571777344e-01 1.482890844345092773e-01 -8.516419678926467896e-02 -4.894703254103660583e-02 2.602868676185607910e-01 -1.251389645040035248e-02
-2.362229675054550171e-02 -8.129942417144775391e-02 -5.326401069760322571e-02 -3.148365765810012817e-02 2.581312358379364014e-01 -8.656240254640579224e-02 2.813940942287445068e-01 -9.930129349231719971e-02 1.931194099597632885e-03 1.277447938919067383e-01 9.059095382690429688e-02 -7.925010472536087036e-02 -7.801967859268188477e-02 -1.138167083263397217e-02 2.415132075548171997e-01 -1.209360584616661072e-01 1.232727617025375366e-01 5.084190368652343750e-01 1.209121942520141602e-01 4.002967774868011475e-01 1.469542458653450012e-02 -5.190173909068107605e-02 7.464996725320816040e-02 -1.388345658779144287e-01 3.583747148513793945e-01 3.936818614602088928e-02 6.226813793182373047e-02 -9.260476380586624146e-02 1.708600819110870361e-01 1.040802896022796631e-01 -2.274650037288665771e-01 -7.316613942384719849e-02
-3.417618274688720703e-01 3.888051211833953857e-01 -6.065122783184051514e-02 1.843734681606292725e-01 4.298485815525054932e-02 3.007431030273437500e-01 1.863477937877178192e-02 -2.523929476737976074e-01 8.030772733036428690e-05 2.144504040479660034e-01 3.292657062411308289e-02 5.585416406393051147e-02 3.280501365661621094e-01 -2.210081815719604492e-01 6.147044897079467773e-02 -6.653857976198196411e-02 2.725675404071807861e-01 2.528713457286357880e-02 8.925941586494445801e-02 1.545537412166595459e-01 1.703335791826248169e-01 -1.296302974224090576e-01 -1.342601329088211060e-01 1.088309735059738159e-01 1.161161810159683228e-01 2.156877517700195312e-01 -3.381649777293205261e-02 3.695509210228919983e-02 8.319668471813201904e-02 1.868170686066150665e-02 -5.488017946481704712e-02 -2.605444788932800293e-01
1.369577944278717041e-01 1.441246867179870605e-01 -4.548989702016115189e-03 7.904553413391113281e-02 -1.456398516893386841e-01 4.658360481262207031e-01 -9.649026393890380859e-02 -2.082672715187072754e-01 -2.057399749755859375e-01 2.876383960247039795e-01 -8.783348649740219116e-02 -1.459536999464035034e-01 -5.669792741537094116e-02 -1.895218044519424438e-01 1.742164194583892822e-01 -4.290225356817245483e-02 2.602210454642772675e-02 8.001190423965454102e-02 2.256880998611450195e-01 2.193264514207839966e-01 -3.916386514902114868e-02 -5.940316244959831238e-03 7.325011491775512695e-02 8.345992118120193481e-02 2.912763655185699463e-01 -1.557801365852355957e-01 1.529071573168039322e-02 -2.049932181835174561e-01 5.433390289545059204e-02 1.718187928199768066e-01 3.648645877838134766e-01 3.018037416040897369e-02
-1.664280742406845093e-01 2.890830039978027344e-01 -1.430889070034027100e-01 1.682348251342773438e-01 -9.176710247993469238e-02 2.099378257989883423e-01 -1.006384715437889099e-01 -3.440530300140380859e-01 6.369515508413314819e-02 3.045190274715423584e-01 -7.139397412538528442e-02 -1.220594793558120728e-01 -4.058462381362915039e-02 3.413555026054382324e-02 -1.059575527906417847e-01 -1.040786430239677429e-01 -4.510279744863510132e-02 1.387318521738052368e-01 -3.287901729345321655e-02 1.684127897024154663e-01 3.789251670241355896e-02 -2.296105176210403442e-01 1.407440751791000366e-01 -4.354553297162055969e-02 2.358342707157135010e-01 -1.021955627948045731e-02 4.880711734294891357e-01 2.170624397695064545e-02 1.677625626325607300e-01 1.979729980230331421e-01 8.510817587375640869e-02 1.474075019359588623e-01
1.440815925598144531e-01 1.900821626186370850e-01 1.474736630916595459e-01 5.300637707114219666e-02 -2.821295708417892456e-02 -1.496232300996780396e-01 -9.400499612092971802e-02 -1.162855923175811768e-01 -2.389274090528488159e-01 2.629230320453643799e-01 -7.745415717363357544e-02 -2.067608386278152466e-02 -2.172473259270191193e-02 -1.641333848237991333e-02 9.598079486750066280e-04 -1.596565097570419312e-01 5.107390508055686951e-02 2.910186052322387695e-01 -4.359362646937370300e-02 1.546257585287094116e-01 1.274318993091583252e-01 -4.268341138958930969e-02 1.008005719631910324e-02 2.489262968301773071e-01 3.007322847843170166e-01 -1.865333169698715210e-01 -1.255563646554946899e-01 -3.339482471346855164e-02 5.369495972990989685e-02 7.248839735984802246e-02 -6.005178093910217285e-01 -1.001226082444190979e-01
1.244777366518974304e-01 -1.308292448520660400e-01 -2.931165695190429688e-01 3.950262367725372314e-01 1.108204275369644165e-01 2.074063867330551147e-01 -3.571891188621520996e-01 -3.932608067989349365e-01 8.331986516714096069e-02 1.346190422773361206e-01 7.800157368183135986e-02 1.789221912622451782e-01 -7.478626072406768799e-02 -3.335295990109443665e-02 6.272687762975692749e-02 -1.777180731296539307e-01 -8.999086916446685791e-02 8.262836188077926636e-02 -1.308824867010116577e-02 3.405283391475677490e-01 2.829981148242950439e-01 5.298493802547454834e-02 1.682084053754806519e-01 1.272880565375089645e-02 2.284705452620983124e-02 2.744723111391067505e-02 4.133226349949836731e-02 1.398126780986785889e-01 -6.540487706661224365e-02 6.703670322895050049e-02 5.778839439153671265e-02 -7.384551316499710083e-02
-4.339019767940044403e-03 2.092492729425430298e-01 7.224684208631515503e-02 2.536673545837402344e-01 -6.069583818316459656e-02 1.045731604099273682e-01 -1.869705915451049805e-01 -1.516334414482116699e-01 -1.173648685216903687e-01 3.475930690765380859e-01 3.122865557670593262e-01 3.113537281751632690e-02 -2.364108860492706299e-01 1.728868670761585236e-02 -5.868652462959289551e-02 -3.222160041332244873e-01 -1.375306583940982819e-02 -3.695594146847724915e-02 -2.662069909274578094e-02 2.372953891754150391e-01 -1.125631406903266907e-01 -1.386375576257705688e-01 2.265944033861160278e-01 2.300774902105331421e-01 1.914800256490707397e-01 -2.575176656246185303e-01 2.431300580501556396e-01 -8.496728725731372833e-03 -8.621636033058166504e-02 5.369197577238082886e-02 -2.233386933803558350e-01 -2.024966478347778320e-02
-2.368987202644348145e-01 8.408568799495697021e-02 1.086051315069198608e-01 4.486908018589019775e-02 -1.521538943052291870e-01 1.984761059284210205e-01 1.893149316310882568e-01 5.894675850868225098e-02 -1.227513179183006287e-01 2.329224348068237305e-01 -1.211031689308583736e-03 5.733302608132362366e-02 1.382491737604141235e-01 -1.448516100645065308e-01 -2.679328322410583496e-01 4.934619739651679993e-02 -4.540876448154449463e-01 2.841345965862274170e-01 -9.151630103588104248e-02 3.279202878475189209e-01 2.307741791009902954e-01 -2.284228242933750153e-02 1.727199554443359375e-01 1.033750548958778381e-01 2.457082271575927734e-01 1.082294285297393799e-01 -1.626249053515493870e-03 2.328765019774436951e-02 -1.154917627573013306e-01 1.376473903656005859e-01 -6.349977850914001465e-02 -1.677327752113342285e-01
5.357806757092475891e-02 7.759870029985904694e-03 -1.038026809692382812e-01 2.329624071717262268e-02 -3.021812438964843750e-01 7.398477941751480103e-02 1.227343007922172546e-01 -2.635786831378936768e-01 -1.777177006006240845e-01 2.021808624267578125e-01 -3.021147474646568298e-02 -7.804690301418304443e-02 -1.188354333862662315e-03 -2.292129248380661011e-01 -4.810140281915664673e-02 -5.574347078800201416e-02 -9.114605188369750977e-02 3.065094351768493652e-01 8.057329058647155762e-02 1.769529655575752258e-02 1.472398489713668823e-01 1.367629319429397583e-01 -5.876044929027557373e-02 1.609647870063781738e-01 3.839193880558013916e-01 2.616046667098999023e-01 1.070150211453437805e-01 -2.178266048431396484e-01 -1.263450682163238525e-01 -8.667153865098953247e-02 8.583965152502059937e-02 -4.273391664028167725e-01
4.055651370435953140e-03 -1.300837546586990356e-01 2.186538130044937134e-01 -1.462036669254302979e-01 1.995635330677032471e-01 2.014910280704498291e-01 -2.909394502639770508e-01 -3.482158184051513672e-01 7.068659365177154541e-02 2.127122730016708374e-01 -3.141806721687316895e-01 -1.680737584829330444e-01 -1.444758567959070206e-02 7.667170464992523193e-02 2.268745563924312592e-02 -2.074396610260009766e-01 -6.388044357299804688e-02 3.919443190097808838e-01 -6.252018362283706665e-02 2.725314535200595856e-02 9.446492046117782593e-02 -4.295438900589942932e-02 1.216925457119941711e-01 3.169560134410858154e-01 1.090600118041038513e-01 3.356581786647439003e-03 9.399828314781188965e-02 2.162491977214813232e-01 -1.423057466745376587e-01 3.090051189064979553e-02 5.208370089530944824e-02 -1.445791125297546387e-01
-4.255722463130950928e-02 2.181542068719863892e-01 2.637040019035339355e-01 -5.656400322914123535e-02 8.732935041189193726e-02 9.811659902334213257e-02 5.017452687025070190e-02 -4.988823831081390381e-02 -9.868264943361282349e-02 1.335982978343963623e-01 5.120254307985305786e-02 -1.481467336416244507e-01 1.970836967229843140e-01 -4.614070951938629150e-01 2.641893550753593445e-02 -2.255018949508666992e-01 -1.087501049041748047e-01 2.017620950937271118e-02 -1.367527097463607788e-01 3.168473243713378906e-01 2.479433715343475342e-01 1.579688936471939087e-01 1.097244098782539368e-01 -4.111116752028465271e-02 3.902901709079742432e-01 -1.817859942093491554e-03 -1.044327765703201294e-01 -2.697668783366680145e-02 -1.548963487148284912e-01 2.023355960845947266e-01 -1.630537360906600952e-01 -1.148288473486900330e-01
-8.872489631175994873e-02 5.702896043658256531e-02 -2.331046760082244873e-01 1.434925645589828491e-01 2.825367152690887451e-01 1.474862173199653625e-02 -2.222283035516738892e-01 -3.867100924253463745e-02 8.088152855634689331e-02 2.696205079555511475e-01 8.827026188373565674e-02 -1.023335829377174377e-01 5.683946982026100159e-02 -3.233442604541778564e-01 3.157173097133636475e-01 -1.719091832637786865e-02 -1.559555977582931519e-01 1.978949904441833496e-01 -2.866619527339935303e-01 3.493984043598175049e-01 1.254626214504241943e-01 1.793669909238815308e-02 1.435976773500442505e-01 -9.650546312332153320e-02 3.089551329612731934e-01 -2.094843238592147827e-01 -5.169113725423812866e-02 1.021057963371276855e-01 9.036220610141754150e-02 -2.318870276212692261e-02 -3.114588186144828796e-02 4.386015608906745911e-02
-3.161846194416284561e-03 -7.234600186347961426e-02 1.961226910352706909e-01 5.297896638512611389e-02 -3.723270818591117859e-02 3.718194365501403809e-01 -2.745815515518188477e-01 -3.293518722057342529e-01 -9.260848909616470337e-02 3.198248744010925293e-01 -3.991561830043792725e-01 -2.205710709095001221e-01 9.419881552457809448e-02 -8.583435416221618652e-02 1.310162842273712158e-01 -2.665329575538635254e-01 -8.666151762008666992e-02 2.186133861541748047e-01 -8.399666100740432739e-02 -8.878960460424423218e-02 9.814811497926712036e-02 -1.994731836020946503e-02 1.252190023660659790e-01 -3.386217355728149414e-02 4.265986382961273193e-03 -4.366728535387665033e-05 5.545040965080261230e-02 1.198514699935913086e-01 1.803043782711029053e-01 1.952158063650131226e-01 -6.136269494891166687e-02 -1.332438588142395020e-01
-2.783479094505310059e-01 4.930217191576957703e-02 6.232839450240135193e-02 -9.499996900558471680e-03 -1.181530728936195374e-01 1.472613066434860229e-01 -3.518240526318550110e-02 -2.114629298448562622e-01 8.002715557813644409e-02 2.613908648490905762e-01 1.265873312950134277e-01 5.666302517056465149e-03 1.017733216285705566e-01 -3.601070865988731384e-02 3.076879084110260010e-01 1.574016809463500977e-01 9.039507061243057251e-02 2.458861321210861206e-01 -2.059076540172100067e-02 1.080292388796806335e-01 -2.106744796037673950e-02 -2.556581497192382812e-01 5.750983953475952148e-02 3.189587593078613281e-01 2.148132175207138062e-01 -3.400405868887901306e-02 -1.354666799306869507e-02 2.100298553705215454e-01 8.296523988246917725e-02 -3.077154755592346191e-01 3.356646746397018433e-02 -4.083626568317413330e-01
1.476334333419799805e-01 6.896229833364486694e-02 2.150774896144866943e-01 7.130972295999526978e-02 -1.478691101074218750e-01 3.893139362335205078e-01 -9.013827890157699585e-02 -1.643964797258377075e-01 -1.313627362251281738e-01 3.279698193073272705e-01 2.181008607149124146e-01 -1.567391008138656616e-01 -6.516631692647933960e-02 -8.036674559116363525e-02 -5.623230710625648499e-02 -2.225526124238967896e-01 9.365817904472351074e-02 1.230069324374198914e-01 8.097933977842330933e-02 2.779408358037471771e-02 2.064404338598251343e-01 -1.231383383274078369e-01 -1.328178960829973221e-02 1.176758781075477600e-01 1.896538138389587402e-01 -3.729337453842163086e-01 2.631287574768066406e-01 -1.735405176877975464e-01 1.670456677675247192e-02 1.387868225574493408e-01 2.312882244586944580e-01 -5.193441361188888550e-02
7.428114861249923706e-02 1.712083816528320312e-01 -1.155770570039749146e-02 3.008263707160949707e-01 -1.026738360524177551e-01 1.811262369155883789e-01 -6.889202445745468140e-02 -2.021089643239974976e-01 1.419460587203502655e-02 4.765184521675109863e-01 -4.313678666949272156e-02 -1.741606891155242920e-01 -1.409395486116409302e-01 -1.534090638160705566e-01 2.075587026774883270e-02 -1.573856770992279053e-01 -6.010092049837112427e-02 -8.598118275403976440e-02 1.513735204935073853e-01 9.598850458860397339e-02 1.940650790929794312e-01 -5.298293381929397583e-02 -6.498920917510986328e-02 4.154027998447418213e-01 2.534209191799163818e-01 -3.004213571548461914e-01 1.076948456466197968e-02 -4.031234234571456909e-02 4.241198673844337463e-02 -1.960752904415130615e-01 -2.593030594289302826e-02 -4.084627609699964523e-03
2.334722578525543213e-01 3.420114815235137939e-01 -4.817971959710121155e-02 -9.845289587974548340e-02 -1.386034041643142700e-01 2.489688098430633545e-01 -3.077159523963928223e-01 -1.801729947328567505e-01 -1.136216819286346436e-01 2.097186446189880371e-01 3.279828280210494995e-02 -8.550468087196350098e-02 3.142429143190383911e-02 -7.030226290225982666e-02 3.254621326923370361e-01 -1.486473903059959412e-02 1.979057341814041138e-01 -2.595045138150453568e-03 7.411871850490570068e-02 2.561034858226776123e-01 1.461724378168582916e-02 1.243022009730339050e-01 7.348330318927764893e-02 1.135560497641563416e-01 2.863902449607849121e-01 -2.709367573261260986e-01 8.863861858844757080e-02 1.667176559567451477e-02 8.395790308713912964e-02 1.294323503971099854e-01 3.015029430389404297e-01 9.121221303939819336e-02
-8.127518743276596069e-02 -1.638949513435363770e-01 1.700861752033233643e-02 -1.158699044026434422e-03 -2.155105024576187134e-01 8.154331892728805542e-02 -9.911765344440937042e-03 -2.174872606992721558e-01 -3.107225894927978516e-01 3.266207873821258545e-01 1.988182067871093750e-01 3.166747689247131348e-01 -3.520169481635093689e-02 -9.679773449897766113e-02 1.881384700536727905e-01 7.152719050645828247e-02 -1.007196828722953796e-01 1.590181738138198853e-01 -2.708321809768676758e-01 4.124614894390106201e-01 7.441984862089157104e-02 2.514580786228179932e-01 -2.864331007003784180e-02 -4.552899673581123352e-02 2.164380997419357300e-01 4.962686449289321899e-02 1.743039302527904510e-02 -1.923135071992874146e-01 -1.314283907413482666e-01 2.034713746979832649e-03 -8.952102810144424438e-02 -9.555107355117797852e-02
3.127411901950836182e-01 -1.620295047760009766e-01 3.665612637996673584e-02 2.571373581886291504e-01 2.359375916421413422e-02 -7.704354822635650635e-02 -1.248621661216020584e-02 -1.575171202421188354e-01 1.300158351659774780e-01 3.475467562675476074e-01 1.540566831827163696e-01 -1.149268522858619690e-01 7.238335162401199341e-02 -1.212632879614830017e-01 1.706009358167648315e-01 2.358162775635719299e-02 1.785930097103118896e-01 4.975086748600006104e-01 -1.866097375750541687e-02 9.984344244003295898e-02 -2.911445044446736574e-04 -8.654373139142990112e-02 -1.417540460824966431e-01 5.874234810471534729e-02 2.050328850746154785e-01 6.954180542379617691e-03 1.547144819051027298e-02 -1.654136031866073608e-01 1.933322995901107788e-01 -3.164724707603454590e-01 8.014591783285140991e-02 -1.355406343936920166e-01
-5.882775783538818359e-02 6.367849558591842651e-02 -1.117964461445808411e-02 -9.314557909965515137e-02 7.495573908090591431e-02 7.693952322006225586e-02 1.428457647562026978e-01 -5.041640996932983398e-01 7.794548571109771729e-02 2.880807220935821533e-01 2.710779011249542236e-01 -3.137041926383972168e-01 2.057780697941780090e-02 -2.047054469585418701e-01 1.261020898818969727e-01 -9.601546823978424072e-02 -2.662021107971668243e-02 4.148753583431243896e-01 2.311119437217712402e-01 8.483167737722396851e-02 6.966280192136764526e-02 1.178720146417617798e-01 8.644283562898635864e-02 -1.010381057858467102e-01 1.212117895483970642e-01 -1.170371100306510925e-01 -1.105408966541290283e-01 -9.741255640983581543e-02 9.415575861930847168e-02 1.221835911273956299e-01 8.922674506902694702e-02 -1.320221573114395142e-01
2.373764105141162872e-02 -3.226027265191078186e-02 1.240720301866531372e-01 2.710219919681549072e-01 -6.701363250613212585e-03 3.869360312819480896e-02 -1.960712969303131104e-01 -1.818268746137619019e-01 -1.068855598568916321e-01 1.375572383403778076e-01 9.229353815317153931e-02 -1.275566592812538147e-02 -4.080260172486305237e-02 -1.355633288621902466e-01 -2.395964264869689941e-01 -1.457523405551910400e-01 -6.858310103416442871e-02 2.884367704391479492e-01 4.550869762897491455e-02 2.413058280944824219e-01 2.929032146930694580e-01 1.818354129791259766e-01 -3.830333007499575615e-03 -7.164685428142547607e-02 3.154533803462982178e-01 -2.951279580593109131e-01 -1.434922777116298676e-02 1.510329246520996094e-01 7.073618471622467041e-02 -3.468078076839447021e-01 2.414719015359878540e-01 -1.826542019844055176e-01
1.359774023294448853e-01 1.638577878475189209e-01 -1.216063052415847778e-01 2.268090993165969849e-01 3.393001854419708252e-01 1.565725803375244141e-01 1.875428259372711182e-01 -2.445447593927383423e-01 1.860659420490264893e-01 4.312459230422973633e-01 -1.065140962600708008e-01 -1.204859763383865356e-01 1.316270679235458374e-01 -8.343318104743957520e-02 3.562367521226406097e-03 -2.745861187577247620e-02 -4.365643952041864395e-03 1.236777156591415405e-01 2.276621907949447632e-01 1.510810256004333496e-01 -3.057776764035224915e-02 2.043920159339904785e-01 1.724460572004318237e-01 3.272518515586853027e-02 3.190013170242309570e-01 1.132160872220993042e-01 2.104287892580032349e-01 9.738463163375854492e-02 1.243051439523696899e-01 1.190316304564476013e-01 -1.253189705312252045e-02 -1.438597142696380615e-01
-2.653055191040039062e-01 1.242195139639079571e-03 -1.333967298269271851e-01 5.302548035979270935e-02 1.822230964899063110e-01 -4.778899624943733215e-02 -1.982625871896743774e-01 1.901311427354812622e-02 1.836708337068557739e-01 3.819827437400817871e-01 9.810857474803924561e-02 -1.422356814146041870e-01 -1.370518654584884644e-01 -2.731755673885345459e-01 2.331874817609786987e-01 -1.499194800853729248e-01 2.214248478412628174e-02 1.275225579738616943e-01 -9.602896869182586670e-02 4.542671740055084229e-01 1.196658164262771606e-01 -1.223309859633445740e-01 1.169150024652481079e-01 -6.999415159225463867e-02 3.249507248401641846e-01 -2.324617356061935425e-01 -5.308251455426216125e-02 -9.518861770629882812e-03 1.902911998331546783e-02 -8.531256020069122314e-02 5.571184307336807251e-02 -2.478719316422939301e-02
-1.682643033564090729e-02 -3.569266572594642639e-02 1.731827855110168457e-01 1.829282790422439575e-01 8.847356587648391724e-02 9.495951235294342041e-02 -3.409697907045483589e-03 7.312954962253570557e-02 1.593636423349380493e-01 2.768637537956237793e-01 1.365133374929428101e-01 -3.165635764598846436e-01 -1.958133727312088013e-01 -2.011982202529907227e-01 2.907820232212543488e-02 -1.367500722408294678e-01 -1.108395215123891830e-02 2.584366202354431152e-01 -3.293887376785278320e-01 2.089273333549499512e-01 2.682564556598663330e-01 -4.550981894135475159e-02 1.058172434568405151e-01 1.248548701405525208e-01 1.629709005355834961e-01 2.009471207857131958e-01 3.544352650642395020e-01 1.893001198768615723e-01 1.085284650325775146e-01 2.776243910193443298e-02 1.213670819997787476e-01 -1.340120583772659302e-01
-3.811862692236900330e-02 6.094665825366973877e-02 4.104517400264739990e-01 -1.367494761943817139e-01 3.935425728559494019e-02 3.463962972164154053e-01 -6.359870731830596924e-02 -2.906796634197235107e-01 -4.631531611084938049e-02 4.104155004024505615e-01 1.580677032470703125e-01 -9.837564080953598022e-02 -1.082065105438232422e-01 1.110307648777961731e-01 -3.729385510087013245e-02 -4.241759330034255981e-02 1.198140233755111694e-01 1.651381552219390869e-01 -9.429184719920158386e-03 2.563436031341552734e-01 -1.120012402534484863e-01 4.273779317736625671e-02 1.802414059638977051e-01 1.001275628805160522e-01 3.315325975418090820e-01 -3.467467054724693298e-02 -1.031513735651969910e-01 1.292843557894229889e-02 1.752763539552688599e-01 1.450361311435699463e-01 1.496651768684387207e-01 6.867570430040359497e-02
1.484705209732055664e-01 -5.459877848625183105e-02 2.443052530288696289e-01 -2.019374966621398926e-01 -1.769412159919738770e-01 3.105691969394683838e-01 -1.987490803003311157e-01 -3.267166912555694580e-01 -4.977041110396385193e-02 3.026206493377685547e-01 3.483976703137159348e-03 -1.765327900648117065e-01 -3.560155630111694336e-02 -3.596917912364006042e-02 -5.884492024779319763e-02 -1.668495237827301025e-01 1.103988736867904663e-01 2.451952397823333740e-01 -1.878160238265991211e-01 2.559121847152709961e-01 -1.961105018854141235e-01 7.242153584957122803e-02 -2.646575914695858955e-03 1.210029199719429016e-01 3.186948299407958984e-01 3.218362107872962952e-02 6.566625833511352539e-02 -1.236544325947761536e-01 2.202486097812652588e-01 1.246155723929405212e-01 3.877766057848930359e-02 1.491177976131439209e-01
2.732536792755126953e-01 1.746298372745513916e-01 -1.548620462417602539e-01 3.272991180419921875e-01 -2.024799585342407227e-01 1.572286523878574371e-02 -2.769289910793304443e-01 -1.098073646426200867e-01 -2.007330656051635742e-01 9.673688560724258423e-02 8.133007213473320007e-03 -1.234458461403846741e-01 2.409939914941787720e-01 4.730327054858207703e-03 -3.108735661953687668e-03 2.048084046691656113e-03 1.182314287871122360e-02 3.230663239955902100e-01 -1.328589301556348801e-02 -2.911034040153026581e-03 2.923772633075714111e-01 -3.729209303855895996e-02 1.547210216522216797e-01 -2.431444823741912842e-01 2.596735060214996338e-01 3.080788627266883850e-02 2.358096688985824585e-01 1.479108482599258423e-01 2.190809398889541626e-01 4.901840910315513611e-02 1.978687047958374023e-01 -2.493457682430744171e-02
1.148869022727012634e-01 7.691711187362670898e-02 -9.171936661005020142e-02 -1.071407645940780640e-01 1.340506821870803833e-01 1.632700115442276001e-01 6.884035468101501465e-02 4.254119005054235458e-03 -1.074573770165443420e-01 2.094298005104064941e-01 7.932930253446102142e-03 1.651818901300430298e-01 5.586276948451995850e-02 -4.932097718119621277e-02 -8.804249763488769531e-02 -1.920864880084991455e-01 2.235706895589828491e-01 3.113150000572204590e-01 2.697627842426300049e-01 1.616291105747222900e-01 -2.519877441227436066e-02 2.043593972921371460e-01 -8.400024473667144775e-02 2.333341389894485474e-01 4.896753430366516113e-01 -1.213778257369995117e-01 2.768530547618865967e-01 -6.358819454908370972e-02 -4.503389820456504822e-02 -1.132600978016853333e-01 2.574094235897064209e-01 -1.124064773321151733e-01
2.521178722381591797e-01 -2.249237596988677979e-01 -1.442128270864486694e-01 -4.981796070933341980e-02 1.172604784369468689e-01 1.843212395906448364e-01 -1.505734622478485107e-01 -1.260754168033599854e-01 -2.354063242673873901e-01 3.207617104053497314e-01 2.695994973182678223e-01 8.063357323408126831e-02 5.096426978707313538e-02 -1.485277414321899414e-01 -1.136720404028892517e-01 -1.927503012120723724e-02 -9.658891707658767700e-02 4.030676782131195068e-01 2.796763777732849121e-01 -1.800499111413955688e-02 1.414523273706436157e-01 1.022099032998085022e-01 1.848708540201187134e-01 1.156619861721992493e-01 2.512073814868927002e-01 1.108950190246105194e-02 -2.542772889137268066e-02 8.866192400455474854e-02 8.193282037973403931e-02 -2.337169349193572998e-01 1.973811239004135132e-01 -2.136431448161602020e-02
-1.508062630891799927e-01 2.094201594591140747e-01 -2.746294066309928894e-02 4.597857221961021423e-02 -8.686595410108566284e-02 2.071302235126495361e-01 -1.104548871517181396e-01 2.129208445549011230e-01 -4.058145568706095219e-04 3.488214612007141113e-01 2.496574372053146362e-01 8.675833791494369507e-02 1.512255966663360596e-01 -6.171453278511762619e-03 1.222021952271461487e-01 -2.979124486446380615e-01 -1.032238975167274475e-01 1.453395038843154907e-01 -7.291622459888458252e-02 4.028146266937255859e-01 2.293524891138076782e-01 2.751690447330474854e-01 3.017498850822448730e-01 -9.300418198108673096e-02 6.408670544624328613e-02 3.574178740382194519e-02 1.550544053316116333e-01 1.119097098708152771e-01 6.504137068986892700e-02 2.081355266273021698e-02 -3.533233888447284698e-03 1.744096726179122925e-01
-8.476538211107254028e-02 1.630221307277679443e-01 1.741401702165603638e-01 7.482773065567016602e-02 -7.241957634687423706e-02 3.582096099853515625e-02 -6.692962720990180969e-03 4.699590057134628296e-02 -1.677288264036178589e-01 2.097714543342590332e-01 7.477159053087234497e-02 -1.406945437192916870e-01 -7.016818225383758545e-02 -3.593626022338867188e-01 1.851091533899307251e-01 -1.722338050603866577e-01 -1.549931019544601440e-01 1.799676269292831421e-01 -3.844456076622009277e-01 2.320073693990707397e-01 1.333091557025909424e-01 -7.752032577991485596e-02 4.708458483219146729e-02 -1.988886855542659760e-02 4.619576334953308105e-01 1.770416051149368286e-01 1.168357208371162415e-01 -1.944538392126560211e-02 -9.365174919366836548e-02 -1.547896265983581543e-01 2.041611075401306152e-01 9.162992984056472778e-02
-2.612415552139282227e-01 2.342815995216369629e-01 2.641724236309528351e-02 1.492708474397659302e-01 -1.194211542606353760e-01 1.232828050851821899e-01 -7.714992761611938477e-02 -2.577913403511047363e-01 -1.474001556634902954e-01 2.125617116689682007e-01 -3.377025127410888672e-01 -2.179045416414737701e-02 -6.786557286977767944e-02 -8.726767450571060181e-02 1.931512504816055298e-01 1.843871325254440308e-01 -1.617972925305366516e-02 1.624962687492370605e-01 3.600973635911941528e-02 4.601987004280090332e-01 9.325913339853286743e-02 -2.036430090665817261e-01 1.278510782867670059e-02 1.036993190646171570e-01 9.489525109529495239e-02 -2.687166035175323486e-01 1.668399721384048462e-01 2.382591217756271362e-01 8.665835112333297729e-02 -1.070245802402496338e-01 -2.384850196540355682e-02 2.969342470169067383e-02
-1.733898818492889404e-01 2.323375642299652100e-01 7.384493481367826462e-03 1.164748147130012512e-01 1.456709951162338257e-01 -5.987368524074554443e-02 1.870480626821517944e-01 -2.306974679231643677e-01 -1.945031434297561646e-01 3.566706478595733643e-01 -1.495431065559387207e-01 -2.246890068054199219e-01 1.493711471557617188e-01 -1.660885512828826904e-01 7.231393456459045410e-02 -2.246715724468231201e-01 3.959635794162750244e-01 8.277308195829391479e-02 8.421505987644195557e-02 4.178422391414642334e-01 3.316590562462806702e-02 6.650569289922714233e-02 8.964033424854278564e-02 -8.332937955856323242e-02 7.393516600131988525e-02 -8.984144032001495361e-02 7.914318889379501343e-02 1.952455937862396240e-02 -5.353987216949462891e-02 -7.881724089384078979e-02 8.482845127582550049e-02 -2.086658626794815063e-01
6.938030570745468140e-02 -1.102939900010824203e-02 1.713746190071105957e-01 -1.467150449752807617e-01 -1.519138813018798828e-01 2.757933735847473145e-01 -2.379521578550338745e-01 -1.211599409580230713e-01 -5.718411505222320557e-02 5.007961392402648926e-01 2.552890181541442871e-01 -1.350062042474746704e-01 -5.667584482580423355e-03 1.185828819870948792e-02 -1.700303107500076294e-01 -4.919335991144180298e-02 1.870372444391250610e-01 1.465791314840316772e-01 -1.469972282648086548e-01 2.267683297395706177e-01 -1.001253128051757812e-01 -4.622098430991172791e-02 -3.670737147331237793e-02 9.524083137512207031e-02 2.545678317546844482e-01 -1.152541264891624451e-01 1.334159970283508301e-01 -2.008823007345199585e-01 2.278239727020263672e-01 2.285916656255722046e-01 1.040523871779441833e-01 3.812561184167861938e-02
-1.728749722242355347e-01 6.688259541988372803e-02 -2.944045513868331909e-02 -1.107783839106559753e-01 1.396326571702957153e-01 -3.239023685455322266e-02 -8.685047179460525513e-02 -3.449693918228149414e-01 -3.597440123558044434e-01 2.071319967508316040e-01 -3.522910177707672119e-01 -3.146315813064575195e-01 3.312365710735321045e-02 -9.190215170383453369e-02 2.756955660879611969e-02 -1.431204378604888916e-01 -8.243902027606964111e-02 1.012296676635742188e-01 -6.809414178133010864e-02 2.653596103191375732e-01 1.738915592432022095e-01 -9.907601773738861084e-02 6.621879339218139648e-02 2.320673018693923950e-01 1.162678077816963196e-01 2.929046563804149628e-02 2.141291797161102295e-01 7.859670370817184448e-02 2.514586597681045532e-02 -3.445044755935668945e-01 4.968251660466194153e-02 2.492728829383850098e-02
1.319897025823593140e-01 3.402540832757949829e-02 -7.869546115398406982e-02 2.831261456012725830e-01 -2.374108433723449707e-01 8.763217180967330933e-02 -6.100244820117950439e-02 -2.949031293392181396e-01 -1.192359402775764465e-01 2.370804548263549805e-01 -7.483549416065216064e-02 7.153175771236419678e-02 5.999322608113288879e-02 -8.493266254663467407e-02 1.975213736295700073e-01 -8.908718824386596680e-02 -1.501793712377548218e-01 -4.944008216261863708e-02 -1.593049168586730957e-01 1.397055238485336304e-01 5.259915068745613098e-02 5.007331818342208862e-02 2.072821855545043945e-01 3.006640672683715820e-01 1.603153198957443237e-01 1.544900052249431610e-02 2.875307202339172363e-02 -2.252838574349880219e-02 2.400980889797210693e-01 -1.382944285869598389e-01 3.632307946681976318e-01 -3.961237668991088867e-01
8.036181330680847168e-02 1.948274374008178711e-01 2.293916940689086914e-01 1.692151534371078014e-03 6.573971360921859741e-02 2.287048399448394775e-01 -7.496593520045280457e-03 -2.620272934436798096e-01 -1.870344281196594238e-01 4.858116507530212402e-01 1.910375207662582397e-01 2.702417224645614624e-02 7.105339318513870239e-02 -2.896015644073486328e-01 -2.714204192161560059e-01 -4.362963140010833740e-02 -1.635755449533462524e-01 1.696881949901580811e-01 1.737602651119232178e-01 7.929173111915588379e-02 1.175652891397476196e-01 -5.247933045029640198e-02 3.183631598949432373e-02 1.961821317672729492e-01 2.322804480791091919e-01 -1.343578249216079712e-01 -3.626106306910514832e-02 -1.546719521284103394e-01 8.398442529141902924e-03 2.525891922414302826e-02 1.938061416149139404e-01 1.458993405103683472e-01
-8.340855129063129425e-03 4.177593588829040527e-01 -9.036746621131896973e-02 -1.684471666812896729e-01 1.678437143564224243e-01 -1.864958927035331726e-02 -2.074834555387496948e-01 -2.301839739084243774e-01 -2.887949347496032715e-01 3.385376036167144775e-01 -2.789341844618320465e-02 3.011443093419075012e-02 1.043025963008403778e-02 6.180233135819435120e-02 6.134296301752328873e-03 -9.265020489692687988e-02 3.483928740024566650e-02 1.574475616216659546e-01 -6.540346890687942505e-02 2.991719841957092285e-01 -4.371596127748489380e-02 -1.535622775554656982e-01 -5.371341947466135025e-03 -3.515202552080154419e-02 1.007779687643051147e-01 1.255131363868713379e-01 3.612402677536010742e-01 6.767944246530532837e-02 4.946022853255271912e-02 2.881374359130859375e-01 1.900506466627120972e-01 -1.515018790960311890e-01
8.912046439945697784e-03 -3.385255858302116394e-02 3.624581173062324524e-02 2.480609714984893799e-01 -2.797139585018157959e-01 1.357698440551757812e-01 -1.561204344034194946e-01 -1.035370007157325745e-01 1.852963864803314209e-01 3.823250532150268555e-01 8.282819390296936035e-02 -3.328767120838165283e-01 -1.340596377849578857e-01 -4.423755221068859100e-03 2.223405539989471436e-01 -1.793563663959503174e-01 -1.198852360248565674e-01 1.927149444818496704e-01 1.692909896373748779e-01 -3.837221860885620117e-02 2.221587747335433960e-01 3.806986380368471146e-03 -1.515449285507202148e-01 -1.307765208184719086e-02 2.703497707843780518e-01 -3.323992192745208740e-01 -4.984571784734725952e-02 1.493041366338729858e-01 5.941560491919517517e-02 -2.488548494875431061e-02 1.993362307548522949e-01 -1.129029667936265469e-03
9.775281697511672974e-02 9.227545559406280518e-02 1.215684860944747925e-01 7.527742534875869751e-02 1.031324416399002075e-01 1.776993721723556519e-01 1.201659217476844788e-01 -1.196283549070358276e-01 -1.203878968954086304e-01 1.859356760978698730e-01 -2.870838046073913574e-01 -2.707516252994537354e-01 -2.884301245212554932e-01 -2.888444066047668457e-01 7.246378064155578613e-02 -8.323711156845092773e-02 4.994891118258237839e-03 2.783659100532531738e-01 -3.797713220119476318e-01 1.840878427028656006e-01 6.348580121994018555e-02 3.520605619996786118e-03 5.537360161542892456e-02 9.149563312530517578e-02 3.264608681201934814e-01 2.130379080772399902e-01 3.260698169469833374e-02 -4.242474585771560669e-02 -9.731315076351165771e-02 4.137164354324340820e-02 -8.249849826097488403e-02 -2.510152161121368408e-01
-1.740349233150482178e-01 2.557635903358459473e-01 9.144916385412216187e-02 1.253137141466140747e-01 -1.944599300622940063e-01 1.711898595094680786e-01 -1.513672899454832077e-02 -3.484831750392913818e-01 5.463727563619613647e-02 9.422882646322250366e-02 -2.668899893760681152e-01 5.060506984591484070e-02 -4.907551780343055725e-02 -2.361496090888977051e-01 -2.697424590587615967e-02 -1.754481643438339233e-01 7.124374061822891235e-02 4.296410679817199707e-01 -1.497322916984558105e-01 1.398248225450515747e-01 -7.651294022798538208e-02 -1.579035818576812744e-01 2.509549260139465332e-01 8.891746401786804199e-02 1.000488102436065674e-01 -3.595458865165710449e-01 9.442989528179168701e-02 7.349386066198348999e-02 -2.875739708542823792e-02 5.379503592848777771e-02 5.381354317069053650e-02 -1.502385437488555908e-01
1.585834026336669922e-01 3.926895931363105774e-02 -6.504848599433898926e-02 1.134472414851188660e-01 1.099934056401252747e-01 7.573381066322326660e-02 -1.471110880374908447e-01 -3.992919027805328369e-01 -3.198499232530593872e-02 2.454228997230529785e-01 -4.282481595873832703e-02 4.373934119939804077e-02 -1.321603655815124512e-01 1.945168226957321167e-01 9.812329709529876709e-02 -2.520927973091602325e-02 -9.606251865625381470e-02 3.542944490909576416e-01 1.510882675647735596e-01 1.091015860438346863e-01 8.997277170419692993e-02 1.748949736356735229e-01 -1.838552653789520264e-01 3.489077687263488770e-01 2.547304928302764893e-01 -2.093477100133895874e-01 3.857634216547012329e-02 -1.419358849525451660e-01 -2.291422188282012939e-01 -1.327502578496932983e-01 3.230897709727287292e-02 -2.479953616857528687e-01
-8.615414053201675415e-02 1.162529811263084412e-01 -2.280150055885314941e-01 9.159938246011734009e-02 -6.262124329805374146e-02 6.866411864757537842e-02 -4.968204721808433533e-02 -3.869744241237640381e-01 -1.709865033626556396e-01 3.169345855712890625e-01 1.553887426853179932e-01 1.171910539269447327e-01 -5.465108528733253479e-02 5.285743623971939087e-02 2.081765830516815186e-01 1.327788084745407104e-01 9.042239934206008911e-02 2.030901759862899780e-01 2.408763393759727478e-02 -1.884212195873260498e-01 2.784752249717712402e-01 -4.407198727130889893e-02 5.449647456407546997e-02 3.614752590656280518e-01 2.148002237081527710e-01 1.611470729112625122e-01 1.853883415460586548e-01 1.793091893196105957e-01 6.938148289918899536e-02 4.192620690446346998e-04 -7.891486585140228271e-02 -2.742568552494049072e-01
1.276229172945022583e-01 6.907109916210174561e-02 1.735626906156539917e-01 2.614318132400512695e-01 -8.132301270961761475e-02 -1.672200709581375122e-01 6.581206619739532471e-02 -5.218315124511718750e-01 -3.027409911155700684e-01 2.762240767478942871e-01 1.123574823141098022e-01 8.649680018424987793e-02 -3.170568868517875671e-02 -3.999929502606391907e-02 1.944892853498458862e-01 -8.717673271894454956e-02 -1.685268878936767578e-01 -2.146651223301887512e-02 -8.890288323163986206e-02 2.849496006965637207e-01 -2.510584890842437744e-02 2.022153586149215698e-01 -4.154900833964347839e-02 9.246758371591567993e-02 -1.016729325056076050e-01 -2.002822905778884888e-01 1.399944573640823364e-01 7.826312631368637085e-02 -1.201239749789237976e-01 2.321010380983352661e-01 -6.183506920933723450e-02 -1.229171007871627808e-01
9.120742976665496826e-02 1.204806100577116013e-02 -1.638396233320236206e-01 -1.007333844900131226e-01 -1.036726832389831543e-01 1.059631351381540298e-02 2.286947965621948242e-01 -5.213104560971260071e-02 -1.631490588188171387e-01 1.612413674592971802e-01 -1.508041843771934509e-02 8.932515978813171387e-02 -1.120578423142433167e-01 -9.925495088100433350e-02 -7.523152977228164673e-02 -2.532492578029632568e-01 1.859046332538127899e-02 3.614730238914489746e-01 9.978182613849639893e-02 1.960485130548477173e-01 2.083366662263870239e-01 8.130129426717758179e-02 -1.637035161256790161e-01 2.143581062555313110e-01 4.311441183090209961e-01 2.683418989181518555e-02 2.975164651870727539e-01 -2.174331545829772949e-01 -1.617670059204101562e-02 -4.145286977291107178e-02 1.305237412452697754e-01 -3.034186959266662598e-01
1.794180423021316528e-01 7.686611264944076538e-02 -1.841613277792930603e-02 1.387916803359985352e-01 1.153103336691856384e-01 1.057569757103919983e-01 -2.050831541419029236e-02 -3.796652555465698242e-01 -8.346192538738250732e-03 3.173586726188659668e-01 -2.057336829602718353e-02 8.456169813871383667e-02 3.473952710628509521e-01 4.898555204272270203e-02 -4.011109843850135803e-02 8.012752234935760498e-02 2.923623323440551758e-01 2.069095224142074585e-01 -7.096723467111587524e-02 5.625741556286811829e-02 6.269013136625289917e-02 1.962174624204635620e-01 1.273374557495117188e-01 1.261649727821350098e-01 2.295666486024856567e-01 8.506697416305541992e-02 4.360213577747344971e-01 3.943156450986862183e-02 8.622108399868011475e-02 1.667611598968505859e-01 1.877307295799255371e-01 -2.516647614538669586e-02
1.201799586415290833e-01 -2.246311865746974945e-02 -1.566180586814880371e-01 1.047210618853569031e-01 -3.686822354793548584e-01 3.544353693723678589e-02 -2.371850311756134033e-01 -1.507712900638580322e-01 -5.587299913167953491e-02 4.834662675857543945e-01 -5.514932051301002502e-02 -3.294185400009155273e-01 1.761003397405147552e-02 -1.623070836067199707e-01 2.895914614200592041e-01 -1.764812618494033813e-01 6.841202080249786377e-02 2.267810106277465820e-01 2.968066139146685600e-03 6.713955849409103394e-02 1.009943261742591858e-01 2.030957341194152832e-01 1.425351351499557495e-01 1.228996366262435913e-01 -3.450400382280349731e-02 -2.422737479209899902e-01 -5.135294049978256226e-02 2.324603311717510223e-02 -1.393296569585800171e-01 6.626108288764953613e-02 -9.412142634391784668e-02 -9.039252996444702148e-03
-3.249815106391906738e-02 -4.901684448122978210e-02 1.336141526699066162e-01 1.156636998057365417e-01 -2.000447809696197510e-01 3.655237145721912384e-03 -4.541937261819839478e-02 -1.332734972238540649e-01 -3.281044960021972656e-01 2.855382859706878662e-01 3.954280018806457520e-01 2.005316764116287231e-01 5.507664009928703308e-02 -1.840175241231918335e-01 4.361375421285629272e-02 -3.876013681292533875e-02 -1.604714430868625641e-02 2.270776182413101196e-01 -1.505732089281082153e-01 4.660424590110778809e-01 1.286973208189010620e-01 1.900895088911056519e-01 1.057879030704498291e-01 -2.063011527061462402e-01 8.140132576227188110e-02 -1.137715354561805725e-01 -7.763874717056751251e-03 -1.241466775536537170e-01 -1.343969106674194336e-01 -4.153175279498100281e-02 -4.827786237001419067e-02 -1.552230268716812134e-01
-2.494910918176174164e-02 1.657228022813796997e-01 1.915929317474365234e-01 2.167837508022785187e-02 1.679565012454986572e-01 9.094171971082687378e-02 -1.776298135519027710e-01 -3.146138489246368408e-01 -5.305000115185976028e-03 3.840785622596740723e-01 2.530016005039215088e-01 -2.655791640281677246e-01 6.704425811767578125e-02 4.206601902842521667e-02 -4.776253923773765564e-02 -1.807948201894760132e-02 1.899719424545764923e-02 3.304641246795654297e-01 -2.609354071319103241e-02 -1.522715240716934204e-01 1.784262657165527344e-01 -2.330564111471176147e-01 1.743505001068115234e-01 1.852371990680694580e-01 1.220584958791732788e-01 -1.327886730432510376e-01 -1.046118438243865967e-01 -1.457759439945220947e-01 3.986798226833343506e-02 2.980292439460754395e-01 -3.374749049544334412e-02 -1.902371793985366821e-01
1.936590373516082764e-01 -1.025096327066421509e-02 9.748496115207672119e-03 3.556069731712341309e-02 -1.649395823478698730e-01 1.303832381963729858e-01 1.987280547618865967e-01 -2.248008847236633301e-01 -1.419268399477005005e-01 3.312786296010017395e-02 9.612849680706858635e-04 -2.637936174869537354e-02 5.697831511497497559e-01 8.059389889240264893e-03 3.461895883083343506e-02 -1.213063970208168030e-01 -1.186401620507240295e-01 4.459592998027801514e-01 -1.460134387016296387e-01 1.329916864633560181e-01 1.302836090326309204e-01 -1.086765006184577942e-01 2.339684218168258667e-02 1.145143285393714905e-01 3.189061284065246582e-01 -5.734186992049217224e-02 1.001274660229682922e-01 -9.376968443393707275e-02 7.376387715339660645e-02 2.776059880852699280e-02 -2.088581584393978119e-02 1.984100043773651123e-01
3.919455781579017639e-02 9.946301579475402832e-02 -6.432780623435974121e-02 -1.462752074003219604e-01 2.761485874652862549e-01 -7.136946171522140503e-02 2.797069549560546875e-01 -2.144903987646102905e-01 -7.597219198942184448e-03 1.638094186782836914e-01 -1.441388856619596481e-02 -4.583749547600746155e-02 -7.040426135063171387e-02 -1.585393957793712616e-02 1.725477427244186401e-01 -2.023710459470748901e-01 1.698053628206253052e-01 4.556600451469421387e-01 -6.947404704988002777e-03 3.715026974678039551e-01 1.752553433179855347e-01 1.045549511909484863e-01 2.636841237545013428e-01 -7.097607851028442383e-02 2.419593930244445801e-01 1.282237321138381958e-01 1.852435059845447540e-02 -1.829327642917633057e-01 9.855020046234130859e-02 -3.821521252393722534e-02 -1.940736174583435059e-01 -6.278211623430252075e-02
-7.051073759794235229e-02 -3.373958915472030640e-02 -3.635182976722717285e-01 -3.112461231648921967e-02 8.562391251325607300e-02 8.955788612365722656e-02 -1.307113617658615112e-01 -4.481913447380065918e-01 -3.643494248390197754e-01 1.351400166749954224e-01 -4.004368185997009277e-02 -9.318121522665023804e-02 -8.475628681480884552e-03 7.697743922472000122e-02 3.915122523903846741e-02 7.922718673944473267e-02 -1.260455846786499023e-01 2.700127661228179932e-01 1.832106113433837891e-01 1.934898495674133301e-01 1.722023487091064453e-01 7.342158257961273193e-02 1.190888881683349609e-02 1.360879540443420410e-01 2.408538013696670532e-01 5.163422320038080215e-03 1.901354193687438965e-01 7.749982178211212158e-02 1.343996226787567139e-01 -3.407867252826690674e-01 -3.224505484104156494e-02 -5.845931917428970337e-02
1.080750748515129089e-01 2.710706293582916260e-01 1.526876240968704224e-01 -1.272767931222915649e-01 1.851307004690170288e-01 -3.579548373818397522e-02 -8.916207402944564819e-02 -1.501631140708923340e-01 -1.052579432725906372e-01 1.697532087564468384e-01 5.886116251349449158e-02 3.055928647518157959e-01 -5.826611816883087158e-02 2.477250695228576660e-01 2.810325101017951965e-02 -9.067317843437194824e-02 6.457185000181198120e-02 3.149400949478149414e-01 -1.767008192837238312e-02 3.066988885402679443e-01 4.259387850761413574e-01 7.175640761852264404e-02 6.294522434473037720e-02 9.481435269117355347e-02 1.222621276974678040e-01 -6.523986905813217163e-02 2.385178953409194946e-02 -1.052377521991729736e-01 3.673719763755798340e-01 -3.172422945499420166e-02 -2.866978943347930908e-02 -1.840011924505233765e-01
-9.641481190919876099e-02 9.464521706104278564e-02 -3.067354857921600342e-02 8.696249686181545258e-03 6.002280116081237793e-02 -2.932048216462135315e-02 1.318498104810714722e-01 -2.111224234104156494e-01 -1.037765815854072571e-01 3.482026159763336182e-01 6.593184173107147217e-02 -3.908439353108406067e-02 4.087828397750854492e-01 1.722421310842037201e-02 1.952026635408401489e-01 -9.774612635374069214e-02 1.437588185071945190e-01 5.870912596583366394e-02 -1.111085861921310425e-01 -9.314497560262680054e-02 1.862527579069137573e-01 4.513430967926979065e-02 1.213830485939979553e-01 -1.084547489881515503e-01 4.310593903064727783e-01 -5.462538450956344604e-02 1.222710087895393372e-01 3.444490730762481689e-01 3.201722204685211182e-01 1.666065901517868042e-01 -1.270648464560508728e-02 1.356200315058231354e-02
1.142439618706703186e-02 1.887750029563903809e-01 1.664831191301345825e-01 2.319968938827514648e-01 1.014393791556358337e-01 -3.934175521135330200e-02 -5.505232140421867371e-02 -5.084426999092102051e-01 5.933653190732002258e-02 4.348214268684387207e-01 -1.922840811312198639e-02 1.040765047073364258e-01 1.600254625082015991e-01 1.554559171199798584e-02 1.967806071043014526e-01 2.162707298994064331e-01 -1.473929584026336670e-01 -2.654834091663360596e-02 -2.716667577624320984e-02 -5.645445547997951508e-03 2.986109256744384766e-01 7.517159730195999146e-02 2.255384176969528198e-01 -4.113915562629699707e-02 1.977634578943252563e-01 1.725595630705356598e-02 1.601257771253585815e-01 9.946841746568679810e-02 -1.291368622332811356e-02 3.595029935240745544e-02 -1.617371737957000732e-01 1.450348049402236938e-01
-1.735853403806686401e-01 2.233165055513381958e-01 2.165035903453826904e-02 -1.329749822616577148e-01 5.204840004444122314e-02 1.959535479545593262e-01 5.910027399659156799e-02 -9.829081594944000244e-02 -1.768959611654281616e-01 2.784731090068817139e-01 2.762718200683593750e-01 -4.003307223320007324e-01 -5.228089541196823120e-02 -2.251542806625366211e-01 1.801544576883316040e-01 -1.867089569568634033e-01 -1.286299377679824829e-01 1.611130982637405396e-01 3.554778397083282471e-01 -5.519460886716842651e-02 1.427348852157592773e-01 -1.145622283220291138e-01 1.260551959276199341e-01 4.331925511360168457e-02 3.200041055679321289e-01 7.581326365470886230e-02 -3.851285576820373535e-02 -6.313127279281616211e-02 -4.891599342226982117e-02 -6.149249523878097534e-02 -1.601247340440750122e-01 -1.131410226225852966e-01
3.128772228956222534e-02 -1.073776334524154663e-01 -1.428799424320459366e-02 -4.104849323630332947e-02 -4.211686849594116211e-01 4.645151551812887192e-03 -1.002004370093345642e-01 -2.179773002862930298e-01 -1.339599937200546265e-01 2.385072559118270874e-01 -1.140527203679084778e-01 -6.896737962961196899e-02 1.085257828235626221e-01 -2.979899384081363678e-02 1.207655146718025208e-01 -1.612768471240997314e-01 2.655823528766632080e-02 -8.211064338684082031e-02 -1.443178951740264893e-01 4.308463633060455322e-01 2.477277815341949463e-01 3.601868078112602234e-02 -1.485095024108886719e-01 2.172919511795043945e-01 2.528817653656005859e-01 -2.500811219215393066e-01 -1.685673147439956665e-01 -2.381657809019088745e-01 1.852897852659225464e-01 -7.654587179422378540e-02 7.066067308187484741e-02 -4.619652032852172852e-02
1.346396002918481827e-02 2.216398119926452637e-01 -9.195202589035034180e-02 3.884952664375305176e-01 -5.544742941856384277e-02 1.700886934995651245e-01 -1.194898635149002075e-01 -2.978386878967285156e-01 1.033049821853637695e-01 1.220750287175178528e-01 2.430801689624786377e-01 -8.778414875268936157e-02 7.480213791131973267e-02 -1.676579564809799194e-01 3.293025493621826172e-02 -1.487232148647308350e-01 -2.005448937416076660e-01 -3.035090677440166473e-02 1.158789172768592834e-01 2.549473643302917480e-01 7.560608536005020142e-02 5.709344521164894104e-02 3.515223860740661621e-01 2.319411039352416992e-01 3.900026157498359680e-02 -2.467191964387893677e-01 2.560895085334777832e-01 2.850121445953845978e-02 1.964990198612213135e-01 -7.114306837320327759e-02 1.422206014394760132e-01 -9.194044023752212524e-02
5.323151126503944397e-03 2.594299614429473877e-01 -1.780732274055480957e-01 -3.381546994205564260e-04 2.927004098892211914e-01 8.091965317726135254e-02 -1.595176011323928833e-01 -1.206294447183609009e-01 -3.015789985656738281e-01 4.320091903209686279e-01 -3.269442319869995117e-01 -1.277079153805971146e-02 9.235937148332595825e-02 -1.467764824628829956e-01 1.599893420934677124e-01 -7.512885332107543945e-02 -9.708699584007263184e-02 -7.033326663076877594e-03 -2.571668662130832672e-02 8.427572995424270630e-02 3.810764476656913757e-02 1.337102353572845459e-01 5.827886238694190979e-02 2.024231553077697754e-01 1.752519160509109497e-01 -7.283252477645874023e-02 3.635127544403076172e-01 1.306563243269920349e-02 5.665455013513565063e-03 9.853502735495567322e-03 -2.122251838445663452e-01 -1.683647930622100830e-01
-3.454591333866119385e-01 -4.358668625354766846e-02 1.444449126720428467e-01 9.389218688011169434e-02 -6.907926499843597412e-02 1.687574088573455811e-01 6.655304878950119019e-02 6.777564436197280884e-02 -1.758164912462234497e-01 2.528658211231231689e-01 -3.210178017616271973e-02 1.003113389015197754e-01 1.455684155225753784e-01 -3.120906054973602295e-01 -1.617947518825531006e-01 -4.238253086805343628e-02 -2.097355425357818604e-01 2.417979389429092407e-01 -3.567902371287345886e-02 3.540253043174743652e-01 1.219126135110855103e-01 2.844175137579441071e-02 1.063719689846038818e-01 7.844652049243450165e-03 3.748123347759246826e-01 2.602258026599884033e-01 -6.296741217374801636e-02 -3.621506690979003906e-02 -1.779471784830093384e-01 1.719561368227005005e-01 3.539386391639709473e-02 -1.490607410669326782e-01
5.948993191123008728e-02 -3.276748210191726685e-02 -2.203491926193237305e-01 1.700686961412429810e-01 -4.098991155624389648e-01 -4.009903594851493835e-02 -7.842219620943069458e-02 -1.890676766633987427e-01 -2.850390970706939697e-02 5.945574045181274414e-01 7.240516692399978638e-02 -1.286448538303375244e-01 -1.429972648620605469e-01 -5.672535672783851624e-02 2.133776098489761353e-01 -2.115263789892196655e-01 -4.645206779241561890e-02 2.942180037498474121e-01 -6.550208665430545807e-03 6.209230050444602966e-02 2.815364114940166473e-02 -3.038716688752174377e-02 7.891522347927093506e-02 7.162582129240036011e-02 1.708832941949367523e-02 -2.149554044008255005e-01 -7.769709080457687378e-02 -6.468584388494491577e-02 1.725302264094352722e-02 2.140158116817474365e-01 -2.722565317526459694e-03 8.845928311347961426e-02
-2.308665961027145386e-01 2.769135832786560059e-01 6.882543209940195084e-03 -9.212239645421504974e-03 -5.398461595177650452e-02 3.857164084911346436e-02 2.871633768081665039e-01 -2.039037495851516724e-01 -2.426959425210952759e-01 3.044866323471069336e-01 2.629619836807250977e-01 1.899185478687286377e-01 1.686553359031677246e-01 -7.214245200157165527e-02 7.460917532444000244e-02 -8.273793384432792664e-03 -2.552688121795654297e-01 4.739483594894409180e-01 1.237762123346328735e-01 3.866590559482574463e-02 4.242286458611488342e-02 7.389867305755615234e-02 -6.574887037277221680e-02 1.534333378076553345e-01 7.600207626819610596e-02 -3.017566166818141937e-02 3.914168849587440491e-02 -1.632780283689498901e-01 1.187881082296371460e-01 -4.269466549158096313e-02 1.501878350973129272e-01 -1.738717257976531982e-01
2.830124087631702423e-02 2.778974175453186035e-01 4.171555489301681519e-02 6.156771443784236908e-03 2.344242781400680542e-01 1.233119517564773560e-02 9.954208880662918091e-02 -3.733297288417816162e-01 -2.116146832704544067e-01 3.967094719409942627e-01 -1.133414432406425476e-01 1.431289315223693848e-01 3.575419634580612183e-02 3.286981955170631409e-02 6.233140826225280762e-02 2.334025055170059204e-01 2.450323402881622314e-01 1.331480890512466431e-01 -1.553819775581359863e-01 1.979251801967620850e-01 1.590939611196517944e-01 -4.166823253035545349e-02 3.548192679882049561e-01 1.029517427086830139e-01 3.314318880438804626e-02 6.691236793994903564e-02 1.029531881213188171e-01 -3.502912074327468872e-02 1.771867275238037109e-02 9.958481788635253906e-02 1.893146634101867676e-01 -2.269098162651062012e-01
1.399289369583129883e-01 -1.543953567743301392e-01 -2.159905135631561279e-01 3.797006011009216309e-01 1.032061204314231873e-01 2.341368198394775391e-01 -1.629981957376003265e-02 -3.043915629386901855e-01 -1.188480108976364136e-01 6.384030729532241821e-02 -1.487836427986621857e-02 2.135695517063140869e-01 -8.249183744192123413e-02 -1.400806754827499390e-01 1.006419211626052856e-01 -2.757577896118164062e-01 -1.650188863277435303e-01 1.134984120726585388e-01 -1.390351504087448120e-01 2.702847719192504883e-01 2.399368435144424438e-01 -1.588068455457687378e-01 5.083835683763027191e-03 -1.360961003229022026e-03 1.969193369150161743e-01 -1.401916742324829102e-01 2.788209915161132812e-01 1.881037652492523193e-01 -1.194074898958206177e-01 1.118431910872459412e-01 1.252674013376235962e-01 -3.748305514454841614e-02
5.925667658448219299e-02 -4.913158342242240906e-02 -1.490791290998458862e-01 -3.226595744490623474e-02 -2.415405809879302979e-01 6.260190904140472412e-02 1.480785757303237915e-01 -2.037631720304489136e-01 -1.430425792932510376e-01 1.481451690196990967e-01 -5.884707346558570862e-02 4.609333723783493042e-02 1.070514842867851257e-01 -2.925570607185363770e-01 -4.674795083701610565e-03 -1.121973320841789246e-01 -1.809892564779147506e-04 4.613783061504364014e-01 4.911123588681221008e-02 1.250818073749542236e-01 9.950079023838043213e-02 8.590985834598541260e-02 7.312812958844006062e-04 2.649521529674530029e-01 2.886391580104827881e-01 2.084099501371383667e-01 1.957961767911911011e-01 -2.523588240146636963e-01 1.611594110727310181e-01 -1.781809180974960327e-01 8.868604153394699097e-02 -2.732820808887481689e-01
-1.574552655220031738e-01 2.089499235153198242e-01 1.659260503947734833e-02 2.761555910110473633e-01 -1.486059725284576416e-01 8.699687570333480835e-02 -1.535520106554031372e-01 -1.436818987131118774e-01 -6.536401808261871338e-02 1.351885795593261719e-01 1.921479851007461548e-01 8.648822456598281860e-02 8.404488116502761841e-02 -1.050185114145278931e-01 2.880478501319885254e-01 3.850529342889785767e-02 -3.307842910289764404e-01 3.179454207420349121e-01 -1.168892234563827515e-01 1.520210653543472290e-01 1.542103290557861328e-02 1.094424352049827576e-01 -7.367987185716629028e-02 1.170308515429496765e-01 1.770937740802764893e-01 1.326750367879867554e-01 1.106813475489616394e-01 -2.499625682830810547e-01 8.744400739669799805e-02 -1.348928362131118774e-01 -1.015945747494697571e-01 -4.161221683025360107e-01
-4.809383675456047058e-02 2.688452899456024170e-01 -1.182752102613449097e-01 -2.802618592977523804e-02 -3.045583330094814301e-02 1.671840250492095947e-01 1.881195902824401855e-01 -3.038800787180662155e-03 -1.849103569984436035e-01 3.855130970478057861e-01 3.040895164012908936e-01 -1.577352136373519897e-01 -1.042656078934669495e-01 -8.951348066329956055e-02 2.046230137348175049e-01 -1.331178992986679077e-01 -1.448533087968826294e-01 2.245891094207763672e-01 3.104347288608551025e-01 -3.308037668466567993e-02 2.372726649045944214e-01 -1.539047211408615112e-01 1.627550274133682251e-01 -6.936324387788772583e-02 2.462678253650665283e-01 -9.172564372420310974e-03 -1.064787656068801880e-01 2.811644040048122406e-02 1.418012077920138836e-03 -8.057373017072677612e-02 -7.790951430797576904e-02 -3.195686936378479004e-01
8.727532625198364258e-02 -1.722256243228912354e-01 -1.614636182785034180e-01 1.490608323365449905e-02 -3.187201917171478271e-02 3.474348187446594238e-01 -1.588289886713027954e-01 -3.932196199893951416e-01 -2.259894907474517822e-01 3.362754881381988525e-01 2.960724830627441406e-01 -1.743750832974910736e-02 -7.811270654201507568e-02 -1.343136876821517944e-01 1.492516249418258667e-01 1.231745928525924683e-01 -3.468174859881401062e-02 2.302782982587814331e-01 4.855557158589363098e-02 3.082676045596599579e-02 1.965351402759552002e-01 -1.593302488327026367e-01 -4.960585758090019226e-02 4.782048985362052917e-03 2.242296636104583740e-01 2.410950213670730591e-01 -1.064992547035217285e-01 -5.589338764548301697e-02 -2.696194350719451904e-01 6.771390791982412338e-03 -2.399498783051967621e-02 -3.042244166135787964e-02
[truncated: 3,263,310 more chars]
